# Supplementary material for: Enhancing stock index prediction: A hybrid LSTM-PSO model for improved forecasting accuracy
Source: PLoS One. 2025 Jan 14;20(1):e0310296. doi: 10.1371/journal.pone.0310296 (PMC11731719; doi:10.1371/journal.pone.0310296)
Supplement: S1 File — (ZIP) [file pone.0310296.s001.zip]

Archive with 90 entries (86 files):
- data&code∩╝êPSO-LSTM∩╝ë/
- data&code∩╝êPSO-LSTM∩╝ë/LSTM_code.ipynb
- __MACOSX/data&code∩╝êPSO-LSTM∩╝ë/._LSTM_code.ipynb
- data&code∩╝êPSO-LSTM∩╝ë/.DS_Store
- __MACOSX/data&code∩╝êPSO-LSTM∩╝ë/._.DS_Store
- data&code∩╝êPSO-LSTM∩╝ë/scikit-pso.ipynb
- __MACOSX/data&code∩╝êPSO-LSTM∩╝ë/._scikit-pso.ipynb
- data&code∩╝êPSO-LSTM∩╝ë/data_desc.ipynb
- __MACOSX/data&code∩╝êPSO-LSTM∩╝ë/._data_desc.ipynb
- data&code∩╝êPSO-LSTM∩╝ë/data/
- data&code∩╝êPSO-LSTM∩╝ë/fig.ipynb
- __MACOSX/data&code∩╝êPSO-LSTM∩╝ë/._fig.ipynb
- data&code∩╝êPSO-LSTM∩╝ë/compare_ML.ipynb
- __MACOSX/data&code∩╝êPSO-LSTM∩╝ë/._compare_ML.ipynb
- data&code∩╝êPSO-LSTM∩╝ë/data/stock_data/
- data&code∩╝êPSO-LSTM∩╝ë/data/.DS_Store
- __MACOSX/data&code∩╝êPSO-LSTM∩╝ë/data/._.DS_Store
- data&code∩╝êPSO-LSTM∩╝ë/data/index_data/
- data&code∩╝êPSO-LSTM∩╝ë/data/stock_data/CSCO.csv
- __MACOSX/data&code∩╝êPSO-LSTM∩╝ë/data/stock_data/._CSCO.csv
- data&code∩╝êPSO-LSTM∩╝ë/data/stock_data/BA.csv
- __MACOSX/data&code∩╝êPSO-LSTM∩╝ë/data/stock_data/._BA.csv
- data&code∩╝êPSO-LSTM∩╝ë/data/stock_data/V.csv
- __MACOSX/data&code∩╝êPSO-LSTM∩╝ë/data/stock_data/._V.csv
- data&code∩╝êPSO-LSTM∩╝ë/data/stock_data/WBA.csv
- __MACOSX/data&code∩╝êPSO-LSTM∩╝ë/data/stock_data/._WBA.csv
- data&code∩╝êPSO-LSTM∩╝ë/data/stock_data/MRK.csv
- __MACOSX/data&code∩╝êPSO-LSTM∩╝ë/data/stock_data/._MRK.csv
- data&code∩╝êPSO-LSTM∩╝ë/data/stock_data/PG.csv
- __MACOSX/data&code∩╝êPSO-LSTM∩╝ë/data/stock_data/._PG.csv
- data&code∩╝êPSO-LSTM∩╝ë/data/stock_data/CAT.csv
- __MACOSX/data&code∩╝êPSO-LSTM∩╝ë/data/stock_data/._CAT.csv
- data&code∩╝êPSO-LSTM∩╝ë/data/stock_data/MCD.csv
- __MACOSX/data&code∩╝êPSO-LSTM∩╝ë/data/stock_data/._MCD.csv
- data&code∩╝êPSO-LSTM∩╝ë/data/stock_data/INTC.csv
- __MACOSX/data&code∩╝êPSO-LSTM∩╝ë/data/stock_data/._INTC.csv
- data&code∩╝êPSO-LSTM∩╝ë/data/stock_data/MMM.csv
- __MACOSX/data&code∩╝êPSO-LSTM∩╝ë/data/stock_data/._MMM.csv
- data&code∩╝êPSO-LSTM∩╝ë/data/stock_data/KO.csv
- __MACOSX/data&code∩╝êPSO-LSTM∩╝ë/data/stock_data/._KO.csv
- data&code∩╝êPSO-LSTM∩╝ë/data/stock_data/HD.csv
- __MACOSX/data&code∩╝êPSO-LSTM∩╝ë/data/stock_data/._HD.csv
- data&code∩╝êPSO-LSTM∩╝ë/data/stock_data/AXP.csv
- __MACOSX/data&code∩╝êPSO-LSTM∩╝ë/data/stock_data/._AXP.csv
- data&code∩╝êPSO-LSTM∩╝ë/data/stock_data/CVX.csv
- __MACOSX/data&code∩╝êPSO-LSTM∩╝ë/data/stock_data/._CVX.csv
- data&code∩╝êPSO-LSTM∩╝ë/data/stock_data/NKE.csv
- __MACOSX/data&code∩╝êPSO-LSTM∩╝ë/data/stock_data/._NKE.csv
- data&code∩╝êPSO-LSTM∩╝ë/data/stock_data/IBM.csv
- __MACOSX/data&code∩╝êPSO-LSTM∩╝ë/data/stock_data/._IBM.csv
- data&code∩╝êPSO-LSTM∩╝ë/data/stock_data/GS.csv
- __MACOSX/data&code∩╝êPSO-LSTM∩╝ë/data/stock_data/._GS.csv
- data&code∩╝êPSO-LSTM∩╝ë/data/stock_data/DIS.csv
- __MACOSX/data&code∩╝êPSO-LSTM∩╝ë/data/stock_data/._DIS.csv
- data&code∩╝êPSO-LSTM∩╝ë/data/stock_data/JPM.csv
- __MACOSX/data&code∩╝êPSO-LSTM∩╝ë/data/stock_data/._JPM.csv
- data&code∩╝êPSO-LSTM∩╝ë/data/stock_data/VZ.csv
- __MACOSX/data&code∩╝êPSO-LSTM∩╝ë/data/stock_data/._VZ.csv
- data&code∩╝êPSO-LSTM∩╝ë/data/stock_data/AMGN.csv
- __MACOSX/data&code∩╝êPSO-LSTM∩╝ë/data/stock_data/._AMGN.csv
- data&code∩╝êPSO-LSTM∩╝ë/data/stock_data/UNH.csv
- __MACOSX/data&code∩╝êPSO-LSTM∩╝ë/data/stock_data/._UNH.csv
- data&code∩╝êPSO-LSTM∩╝ë/data/stock_data/HON.csv
- __MACOSX/data&code∩╝êPSO-LSTM∩╝ë/data/stock_data/._HON.csv
- data&code∩╝êPSO-LSTM∩╝ë/data/stock_data/AAPL.csv
- __MACOSX/data&code∩╝êPSO-LSTM∩╝ë/data/stock_data/._AAPL.csv
- data&code∩╝êPSO-LSTM∩╝ë/data/stock_data/WMT.csv
- __MACOSX/data&code∩╝êPSO-LSTM∩╝ë/data/stock_data/._WMT.csv
- data&code∩╝êPSO-LSTM∩╝ë/data/stock_data/TRV.csv
- __MACOSX/data&code∩╝êPSO-LSTM∩╝ë/data/stock_data/._TRV.csv
- data&code∩╝êPSO-LSTM∩╝ë/data/stock_data/DOW.csv
- __MACOSX/data&code∩╝êPSO-LSTM∩╝ë/data/stock_data/._DOW.csv
- data&code∩╝êPSO-LSTM∩╝ë/data/stock_data/JNJ.csv
- __MACOSX/data&code∩╝êPSO-LSTM∩╝ë/data/stock_data/._JNJ.csv
- data&code∩╝êPSO-LSTM∩╝ë/data/stock_data/CRM.csv
- __MACOSX/data&code∩╝êPSO-LSTM∩╝ë/data/stock_data/._CRM.csv
- data&code∩╝êPSO-LSTM∩╝ë/data/index_data/HangSeng.csv
- __MACOSX/data&code∩╝êPSO-LSTM∩╝ë/data/index_data/._HangSeng.csv
- data&code∩╝êPSO-LSTM∩╝ë/data/index_data/CSI300.csv
- __MACOSX/data&code∩╝êPSO-LSTM∩╝ë/data/index_data/._CSI300.csv
- data&code∩╝êPSO-LSTM∩╝ë/data/index_data/S&P500_σë»μ£1⁄4.csv
- __MACOSX/data&code∩╝êPSO-LSTM∩╝ë/data/index_data/._S&P500_σë»μ£1⁄4.csv
- data&code∩╝êPSO-LSTM∩╝ë/data/index_data/DJIA.csv
- __MACOSX/data&code∩╝êPSO-LSTM∩╝ë/data/index_data/._DJIA.csv
- data&code∩╝êPSO-LSTM∩╝ë/data/index_data/Nifty50.csv
- data&code∩╝êPSO-LSTM∩╝ë/data/index_data/S&P500.csv
- __MACOSX/data&code∩╝êPSO-LSTM∩╝ë/data/index_data/._S&P500.csv
- data&code∩╝êPSO-LSTM∩╝ë/data/index_data/Nikkei225.csv
- data&code∩╝êPSO-LSTM∩╝ë/data/index_data/RawData.xlsx
- __MACOSX/data&code∩╝êPSO-LSTM∩╝ë/data/index_data/._RawData.xlsx
