# Supplementary material for: Enhancing stock index prediction: A hybrid LSTM-PSO model for improved forecasting accuracy
Source: PLoS One. 2025 Jan 14;20(1):e0310296. doi: 10.1371/journal.pone.0310296 (PMC11731719; doi:10.1371/journal.pone.0310296)
Supplement: S1 File — (ZIP) [file pone.0310296.s001.zip › data&code∩╝êPSO-LSTM∩╝ë/LSTM_code.ipynb]

# %% [code]
import numpy as np
import pandas as pd
import tensorflow as tf
import matplotlib as plt
from keras.layers import Input,LSTM,Dropout,Dense,BatchNormalization
from keras.models import Sequential
from sklearn.preprocessing import MinMaxScaler
from sklearn.metrics import r2_score
import matplotlib.pyplot as plt
from keras.models import load_model
from sklearn.metrics import mean_squared_error #MSE
from sklearn.metrics import mean_absolute_error #MAE
from sklearn.metrics import r2_score#R2

# %% [code]
targets = ["DJIA","S&P500","HangSeng","Nikkei225","CSI300","Nifty50"]

# %% [code]
# Get train data and test data
def get_data(target):
    target_stock = pd.read_csv("./data/index_data/"+target+".csv")

    # 时间点长度
    time_stamp = 50

    # 划分训练集与验证集
    target_stock = target_stock[['Open', 'High', 'Low', 'Close', 'Volume']]  # 'Volume'

    # 新增一列正负表示涨跌
    close = target_stock['Close'].tolist()
    y = []
    for i in range(len(target_stock) - 1):
        if close[i + 1] >= close[i]:
            y.append(1)
        else:
            y.append(-1)
    y.append(0)
    v4 = []
    for i in range(len(target_stock) - time_stamp - 1):
        if (y[i + time_stamp - 2] == 1):
            v4.append(1)
        else:
            v4.append(0)
    v4.append(0)
    target_stock["trend"] = y

    # 归一化
    scaler = MinMaxScaler(feature_range=(0, 1))
    scaled_data = scaler.fit_transform(target_stock)
    # if apple/amazon change 2800 to 3400
    train = scaled_data[0:1600 + time_stamp]
    test = scaled_data[1600 - time_stamp:]
    # 训练集
    x_train, y_train = [], []
    for i in range(len(train) - time_stamp):
        train[i + time_stamp - 1][5] = v4[i]
        x_train.append(train[i:i + time_stamp])
        y_train.append(train[i + time_stamp, 3])

    x_train, y_train = np.array(x_train), np.array(y_train)

    # 测试集
    x_test, y_test = [], []
    for i in range(len(test) - time_stamp):
        test[i + time_stamp - 1][5] = v4[i + 1600 - time_stamp]
        x_test.append(test[i:i + time_stamp])
        y_test.append(test[i + time_stamp, 3])

    x_test, y_test = np.array(x_test), np.array(y_test)

    return x_train, y_train, x_test, y_test

# %% [code]
# Get train data and test data
def get_data_with_scaler(target):
    target_stock = pd.read_csv("./data/index_data/"+target+".csv")

    # 时间点长度
    time_stamp = 20

    # 划分训练集与验证集
    target_stock = target_stock[['Open', 'High', 'Low', 'Close', 'Volume']]  # 'Volume'

    # 新增一列正负表示涨跌
    close = target_stock['Close'].tolist()
    y = []
    for i in range(len(target_stock) - 1):
        if close[i + 1] >= close[i]:
            y.append(1)
        else:
            y.append(-1)
    y.append(0)
    v4 = []
    for i in range(len(target_stock) - time_stamp - 1):
        if (y[i + time_stamp - 2] == 1):
            v4.append(1)
        else:
            v4.append(0)
    v4.append(0)
    target_stock["trend"] = y    
    # 归一化
    scaler = MinMaxScaler(feature_range=(0, 1))
    scaled_data = scaler.fit_transform(target_stock)
    # get a new scaler
    scaler2 = MinMaxScaler(feature_range=(0, 1))
    close_data = scaler2.fit_transform(target_stock['Close'].values.reshape(-1,1))
    # train & test dataset
    train = scaled_data[0:1600 + time_stamp]
    test = scaled_data[1600 - time_stamp:]
    # 训练集
    x_train, y_train = [], []
    for i in range(len(train) - time_stamp):
        train[i + time_stamp - 1][5] = v4[i]
        x_train.append(train[i:i + time_stamp])
        y_train.append(train[i + time_stamp, 3])

    x_train, y_train = np.array(x_train), np.array(y_train)

    # 测试集
    x_test, y_test = [], []
    for i in range(len(test) - time_stamp):
        test[i + time_stamp - 1][5] = v4[i + 1600 - time_stamp]
        x_test.append(test[i:i + time_stamp])
        y_test.append(test[i + time_stamp, 3])

    x_test, y_test = np.array(x_test), np.array(y_test)

    return x_train, y_train, x_test, y_test, scaler2

# %% [code]
# Build Model using seletive structures to get result
def get_one_model_result(x_train, y_train, x_test, y_test,target,hidden_neurons=200,epochs=200,hidden_layers=1):
    print("lstm_L{}_N{}_E{}_{}.keras".format(hidden_layers, hidden_neurons, epochs, target))
    # 超参数
    batch_size = 32
    epochs = epochs
    hidden_neurons = hidden_neurons
    hidden_layers = hidden_layers
    # built lstm_model
    lstm_model = Sequential()
    if hidden_layers == 1:
        # Hidden layer = 1
        lstm_model.add(LSTM(units=hidden_neurons,  input_dim=x_train.shape[-1], input_length=x_train.shape[1]))
    elif hidden_layers == 2:
        # Hidden layer = 2
        lstm_model.add(LSTM(units=hidden_neurons, return_sequences=True, input_dim=x_train.shape[-1], input_length=x_train.shape[1]))
        lstm_model.add(Dropout(0.2))
        lstm_model.add(LSTM(units=hidden_neurons))
    else :
        # Hidden layer = 3
        lstm_model.add(LSTM(units=hidden_neurons, return_sequences=True, input_dim=x_train.shape[-1], input_length=x_train.shape[1]))
        lstm_model.add(Dropout(0.2))
        lstm_model.add(LSTM(units=hidden_neurons, return_sequences=True))
        lstm_model.add(Dropout(0.2))
        lstm_model.add(LSTM(units=hidden_neurons))

    lstm_model.add(Dense(1))
    lstm_model.compile(loss='mean_squared_error', optimizer='adam',metrics=['mse','mae','mape'])
    lstm_model.save("output/lstm_models/lstm_L{}_N{}_E{}_{}.keras".format(hidden_layers, hidden_neurons, epochs, target))
    
    lstm_model.fit(x_train, y_train, epochs=100, batch_size=32, verbose=1, validation_split=0.2)
    lstm_result = lstm_model.predict(x_test)
    r2 = r2_score(y_test, lstm_result)

    score = lstm_model.evaluate(x_test,y_test)
    score.append(r2)
    # 得到一排score
    return score

# %% [code]
# Get a DataFrame about one structe over all dataset
def get_all_layers_result(targets):
    df = pd.DataFrame(columns=['target','hidden_layers','hidden_neurons','epochs','mse','mae','mape','R2'])
    data_list = []
    for target in targets:
        x_train, y_train, x_test, y_test = get_data(target)
        for hidden_layers in [1,2,3]:
            hidden_neurons = 200
            epochs = 200
            one_result = get_one_model_result(x_train, y_train, x_test, y_test,
                                              target,hidden_layers,hidden_neurons,epochs)
            new_data = {'target':target,'hidden_layers':hidden_layers,'hidden_neurons':hidden_neurons,
                        'epochs':epochs,'mse':one_result[1],'mae':one_result[2],'mape':one_result[3],'R2':one_result[4]}
            data_list.append(new_data)
    df = pd.DataFrame(data_list)
    df.to_csv('output/table_lstm_result/all_test_hidden_layers_result.csv')

# %% [code]
def get_all_neurons_result(targets):
    df = pd.DataFrame(columns=['target','hidden_layers','hidden_neurons','epochs','mse','mae','mape','r2'])
    data_list = []
    for target in targets:
        x_train, y_train, x_test, y_test = get_data(target)
        for hidden_neurons in [50,100,150,200,250,300]:
            hidden_layers = 1
            # hidden_neurons = 200
            epochs = 100
            one_result = get_one_model_result(x_train, y_train, x_test, y_test,
                                              target, hidden_layers, hidden_neurons, epochs)
            new_data = {'target':target,'hidden_layers':hidden_layers,'hidden_neurons':hidden_neurons,
                        'epochs':epochs,'mse':one_result[1],'mae':one_result[2],'mape':one_result[3],'r2':one_result[4]}
            data_list.append(new_data)
    df = pd.DataFrame(data_list)
    df.to_csv('output/table_lstm_result/all_test_hidden_neurons_result.csv')

# %% [code]
def get_all_epochs_result(targets):
    df = pd.DataFrame(columns=['target', 'hidden_layers', 'hidden_neurons', 'epochs', 'mse', 'mae', 'mape', 'r2'])
    data_list = []
    for target in targets:
        x_train, y_train, x_test, y_test = get_data(target)
        for epochs in [50, 100, 150, 200, 250, 300]:
            hidden_layers = 1
            hidden_neurons = 200
            # epochs = 100
            one_result = get_one_model_result(x_train, y_train, x_test, y_test,
                                              target, hidden_layers, hidden_neurons, epochs)
            new_data = {'target': target, 'hidden_layers': hidden_layers, 'hidden_neurons': hidden_neurons,
                        'epochs': epochs, 'mse': one_result[1], 'mae': one_result[2], 'mape': one_result[3],
                        'r2': one_result[4]}
            data_list.append(new_data)
    df = pd.DataFrame(data_list)
    df.to_csv('output/table_lstm_result/all_test_epochs_result.csv')

# %% [code]
# __main__
get_all_epochs_result()

# %% [code]
def get_evaluate_result(model,scaler,X_test,y_test):
    #模型验证,在测试集中进行验证
    test_pred = model.predict(X_test)

    #对得到的预测值和真实值进行反归一化
    y_pre=scaler.inverse_transform(test_pred.reshape(-1,1))
    y_test=scaler.inverse_transform(y_test.reshape(-1,1))

    #  MAPE和SMAPE
    def Mape(y_true, y_pred):
        return np.mean(np.abs((y_pred - y_true) / y_true)) * 100

    def SMape(y_true, y_pred):
        return 2.0 * np.mean(np.abs(y_pred - y_true) / (np.abs(y_pred) + np.abs(y_true))) * 100

    mse = mean_squared_error(y_test,y_pre) #MSE
    mae = mean_absolute_error(y_test,y_pre) #MAE
    rmse = np.sqrt(mean_squared_error(y_test,y_pre))  # RMSE就是对MSE开方即可
    r2 = r2_score(y_test,y_pre) #R2
    mape = Mape(y_test, y_pre) #MAPE

    print("mse:",mse)
    print("rmse:",rmse)
    print("mae:",mae)
    print("mape:",mape)
    print("r2:",r2)
    print("***"*20)

    score = []
    score.append(mse)
    score.append(rmse)
    score.append(mae)
    score.append(mape)
    score.append(r2)

    return score


# %% [code]
# load model to get result 
def model_neurons_result(targets):
    df = pd.DataFrame(columns=['target','hidden_layers','hidden_neurons','epochs','mse','mae','mape','R2'])
    data_list = []
    for target in targets:
        x_train, y_train, x_test, y_test,scaler = get_data_with_scaler(target)
        for epochs in [50, 100, 150, 200, 250, 300]:
            hidden_layers = 1
            hidden_neurons = 200
            model = load_model("output/lstm_models/lstm_L{}_N{}_E{}_{}.keras".
            format(hidden_layers,hidden_neurons,epochs,target))
            score = get_evaluate_result(model,scaler,x_test,y_test)
    #         lstm_result = model.predict(x_test)
    #         score = model.evaluate(x_test,y_test)
    #         r2 = r2_score(y_test, lstm_result)
            
            new_data = {'target':target,'hidden_layers':hidden_layers,'hidden_neurons':hidden_neurons,
                        'epochs':epochs,'rmse':score[1],'mae':score[2],'mape':score[3],'R2':score[4]}
            data_list.append(new_data)
    df = pd.DataFrame(data_list)
    df.to_csv('output/table_lstm_reverse_result/all_test_hidden_epochs_result.csv')

# %% [code]
model_neurons_result(targets)

# %% [code]
# Test for run once
def run_one_lstm_model(target,units,epochs):
    x_train, y_train, x_test, y_test,scaler2 = get_data_with_scaler(target)
    # 超参数
    epochs = epochs
    batch_size = 64

    # LSTM 参数: return_sequences=True LSTM输出为一个序列。默认为False，输出一个值。
    # input_dim：输入单个样本特征值的维度
    # input_length：输入的时间点长度
    lstm_model = Sequential()
    # 1 Layer
    # lstm_model.add(LSTM(units=units, return_sequences=False, input_dim=x_train.shape[-1], input_length=x_train.shape[1]))

    # 2 Layer
    # lstm_model.add(LSTM(units=300, return_sequences=True, input_dim=x_train.shape[-1], input_length=x_train.shape[1]))
    # lstm_model.add(LSTM(units=100))

    # 3 Layer
    lstm_model.add(LSTM(units=units, return_sequences=True, input_dim=x_train.shape[-1], input_length=x_train.shape[1]))
    lstm_model.add(LSTM(units=units))
    lstm_model.add(LSTM(units=100))
    lstm_model.add(Dense(1))
    lstm_model.compile(loss='mean_squared_error', optimizer='adam',metrics=['mse','mae','mape'])
    history=lstm_model.fit(x_train, y_train, epochs=epochs, batch_size=batch_size, verbose=1,validation_split=0.2)
    get_evaluate_result(lstm_model,scaler2,x_test,y_test)
    lstm_result = lstm_model.predict(x_test)
    r2 = r2_score(y_test, lstm_result)
    print("r2:",r2)
    return lstm_model

# %% [code]

# targets = ["DJIA","S&P500","HangSeng","Nikkei225","CSI300","Nifty50"]
target = "DJIA"
units = 234
epochs = 286
lstm_model = run_one_lstm_model(target,units,epochs)

# print(history.history['loss'])

# %% [code]
# If good enough save model
lstm_model.save("output/pso_lstm_models/lstm_L{}_N{}_E{}_{}.keras".format(3,units,epochs,target))

# %% [code]
data_list = []

# %% [code]
# choose the best model for pred-real picture
target = "S&P500"
units = 200
epochs = 260

x_train, y_train, x_test, y_test,scaler2 = get_data_with_scaler(target)
# 超参数
batch_size = 64

# LSTM 参数: return_sequences=True LSTM输出为一个序列。默认为False，输出一个值。
# input_dim：输入单个样本特征值的维度
# input_length：输入的时间点长度
lstm_model = Sequential()
# 1 Layer
lstm_model.add(LSTM(units=units, return_sequences=False, input_dim=x_train.shape[-1], input_length=x_train.shape[1]))

# 2 Layer
# lstm_model.add(LSTM(units=units, return_sequences=True, input_dim=x_train.shape[-1], input_length=x_train.shape[1]))
# lstm_model.add(LSTM(units=100))

# 3 Layer
# lstm_model.add(LSTM(units=units, return_sequences=True, input_dim=x_train.shape[-1], input_length=x_train.shape[1]))
# lstm_model.add(LSTM(units=units, return_sequences=True))
# lstm_model.add(LSTM(units=100))
lstm_model.add(Dense(1))
lstm_model.compile(loss='mean_squared_error', optimizer='adam',metrics=['mse','mae','mape'])
history=lstm_model.fit(x_train, y_train, epochs=epochs, batch_size=batch_size, verbose=1,validation_split=0.2)

score = get_evaluate_result(lstm_model,scaler2,x_test,y_test)


# %% [code]
new_data = {'model':"lstm_L{}_N{}_E{}_{}".format(1,units,epochs,target),'rmse':score[1],'mae':score[2],'mape':score[3],'R2':score[4]}
data_list.append(new_data)
df = pd.DataFrame(data_list)
lstm_model.save("output/pso_lstm_models/lstm_L{}_N{}_E{}_{}.keras".format(1,units,epochs,target))
print("LSTM模型已保存")
print(df)
df.to_csv('output/table_compare_result/pso_lstm_d20.csv')

# %% [code]
# picture real + lstm + pso lstm 
import matplotlib.pyplot as plt
# import matplotlib.dates as mdates
# data = pd.read_excel("./data/index_data/RawData.xlsx",sheet_name=target+" index Data")
# close = data["Closing Price"]
# date = pd.to_datetime(data["Ntime"],format="%Y%m%d")
target = "Nifty50"
x_train, y_train, x_test, y_test,scaler = get_data_with_scaler(target)
test_pred = lstm_model.predict(x_test)
y_pre=scaler2.inverse_transform(test_pred.reshape(-1,1))
y_test=scaler2.inverse_transform(y_test.reshape(-1,1))
model = load_model("output/lstm_models/lstm_L3_N200_E200_"+target+".keras")
lstm_pred = model.predict(x_test)
lstm_pred = scaler2.inverse_transform(lstm_pred.reshape(-1,1))
# y_test = y_test[:-10]
# lstm_pred = lstm_pred[:-10]
# y_pre = y_pre[:-10]
plt.rc('font',family='Times New Roman')

fig,ax = plt.subplots(figsize=(20,8),dpi=600)

plt.title(target,size=20,fontweight="bold")
plt.xlabel("Day",size=20,fontweight="bold")
plt.ylabel("Close",size=20,fontweight="bold")
plt.xticks(size=18,fontweight="bold")
plt.yticks(size=18,fontweight="bold")
# plt.legend(["Real","LSTM","PSO LSTM"],fontsize=18)
plt.grid(True, linestyle='--', alpha=0.5)
# 日期设置
# ax.xaxis.set_major_formatter(mdates.DateFormatter('%d-%m-%Y'))
# plt.gcf().autofmt_xdate() # auto change x axis to date label


plt.plot(y_test,linewidth=2,color = "green",label="Real")
plt.plot(y_pre,linewidth=2,color = "orange",label="PSO LSTM")
plt.plot(lstm_pred,linewidth=2,color = "blue",label="LSTM")
plt.legend(fontsize=18)
fig.savefig("output/fig/"+target+"_compare.pdf", dpi=600, format="pdf")

# %% [code]
print(y_test)


# %% [code]
# Test for using model to run 
from keras.models import load_model
x_train, y_train, x_test, y_test = get_data("CSI300")
model = load_model("output/lstm_models/lstm_L1_N200_E200_CSI300.keras")
# history=model.fit(x_train, y_train, epochs=10, batch_size=64, verbose=1,validation_split=0.2)

lstm_result = model.predict(x_test)
score = model.evaluate(x_test,y_test)
r2 = r2_score(y_test, lstm_result)
print(model.metrics_names)
print("score:",score)
print("r2:",r2)
