# Supplementary material for: Enhancing stock index prediction: A hybrid LSTM-PSO model for improved forecasting accuracy
Source: PLoS One. 2025 Jan 14;20(1):e0310296. doi: 10.1371/journal.pone.0310296 (PMC11731719; doi:10.1371/journal.pone.0310296)
Supplement: S1 File — (ZIP) [file pone.0310296.s001.zip › data&code∩╝êPSO-LSTM∩╝ë/scikit-pso.ipynb]

# %% [code]
from sko.PSO import PSO
import matplotlib.pyplot as plt
import numpy as np
import pandas as pd
from keras import layers,Sequential
from sklearn.metrics import r2_score  # R2
from sklearn.model_selection import train_test_split
from sklearn.preprocessing import MinMaxScaler
from sklearn import metrics

# %% [code]
# 定义问题
def create_dataset(target):
    target_stock = pd.read_csv("./data/index_data/"+target+".csv")

    # 时间点长度
    time_stamp = 10

    # 划分训练集与验证集
    target_stock = target_stock[['Open', 'High', 'Low', 'Close', 'Volume']]  # 'Volume'

    # 新增一列正负表示涨跌
    close = target_stock['Close'].tolist()
    y = []
    for i in range(len(target_stock) - 1):
        if close[i + 1] >= close[i]:
            y.append(1)
        else:
            y.append(-1)
    y.append(0)
    v4 = []
    for i in range(len(target_stock) - time_stamp - 1):
        if (y[i + time_stamp - 2] == 1):
            v4.append(1)
        else:
            v4.append(0)
    v4.append(0)
    target_stock["trend"] = y

    # 归一化
    scaler = MinMaxScaler(feature_range=(0, 1))
    scaled_data = scaler.fit_transform(target_stock)
    train = scaled_data[0:1600 + time_stamp]
    test = scaled_data[1600 - time_stamp:]
    # 训练集
    x_train, y_train = [], []
    for i in range(len(train) - time_stamp):
        train[i + time_stamp - 1][5] = v4[i]
        x_train.append(train[i:i + time_stamp])
        y_train.append(train[i + time_stamp, 3])

    x_train, y_train = np.array(x_train), np.array(y_train)

    # 测试集
    x_test, y_test = [], []
    for i in range(len(test) - time_stamp):
        test[i + time_stamp - 1][5] = v4[i + 1600 - time_stamp]
        x_test.append(test[i:i + time_stamp])
        y_test.append(test[i + time_stamp, 3])

    x_test, y_test = np.array(x_test), np.array(y_test)

    return x_train, y_train, x_test, y_test

def training_one_model(X):
    #X0  X1   X2  X3  X4  X5
    #L1  0/1  L2  0/1 L3  D1
    target="S&P500"
    x_train, y_train, x_test, y_test = create_dataset(target)

    neurons1 = int(X[0])
    neurons2 = int(X[2])
    neurons3 = int(X[4])
    epochs = int(X[5])
    # both
    if X[1] == 1 and X[3] == 1:
        model = Sequential([
            layers.LSTM(units=neurons1, input_shape=x_train.shape[-2:], return_sequences=True),
            # units=256表示有256个神经元；return_sequences=True表示将结果传到下一步
            layers.LSTM(units=neurons2, return_sequences=True),
            layers.LSTM(units=neurons3),
            layers.Dense(1) 
        ])
    # either    
    elif X[1] == 1 or X[3] == 1:
        model = Sequential([
            layers.LSTM(units=neurons1, input_shape=x_train.shape[-2:], return_sequences=True),
            layers.LSTM(units= neurons2 if X[1]==1 else neurons3),
            layers.Dense(1)  
        ])
    # none
    else:
        model = Sequential([
            layers.LSTM(units=neurons1, input_shape=x_train.shape[-2:]),
            layers.Dense(1)  
        ])
    model.compile(optimizer="Adam",
                  loss='mse',metrics=['mse', 'mae', 'mape'])
    model.fit(
        x_train,
        y_train,
        batch_size=128,
        epochs=epochs,
        validation_data=(x_test, y_test),
        verbose=0)
    # model.save(
    #     'neurons' + str(int(X[0])) + '_dropout' + str(dropout) + '_batch_size' + str(batch_size) + '.h5')
    # 训练完成后可直接加载模型
    # model_lstm = load_model('LSTM_bus_' + str(X[0]) + '_' + str(X[1]) + '_' + str(X[2]) + '_' + '.h5')
    score = model.evaluate(x_test, y_test)
    return score[0]

def demo_func(x):
    x1, x2, x3 = x
    return x1 ** 2 + (x2 - 0.05) ** 2 + x3 ** 2

# %% [code]
# 粒子群算法
target = "S&P500"
pso = PSO(func=training_one_model, n_dim=6, pop=20, max_iter=50, lb=[50,  0,  50,  0,  50,  50], ub=[300, 1,  300, 1, 300, 300], w=0.8, c1=1.5, c2=1.5)
pso.run()
print('best_x is ', pso.gbest_x, 'best_y is', pso.gbest_y)
pd.DataFrame(pso.gbest_x).to_csv("./output/"+target+"D10_gbest_x.csv")
pd.DataFrame(pso.gbest_y_hist).to_csv("./output/"+target+"D0_gbest_y_hist.csv")

# %% [code]
print(pso.gbest_y_hist)

# %% [code]
plt.plot(pso.gbest_y_hist)
plt.show()
