# Supplementary material for: Enhancing stock index prediction: A hybrid LSTM-PSO model for improved forecasting accuracy
Source: PLoS One. 2025 Jan 14;20(1):e0310296. doi: 10.1371/journal.pone.0310296 (PMC11731719; doi:10.1371/journal.pone.0310296)
Supplement: S1 File — (ZIP) [file pone.0310296.s001.zip › data&code∩╝êPSO-LSTM∩╝ë/data_desc.ipynb]

# %% [code]
import pandas as pd
import numpy as np
import scipy.stats as stats

# %% [code]
targets = ["DJIA","S&P500","HangSeng","Nikkei225","CSI300","Nifty50"]

# %% [code]
# function1 - get data describe
def get_data_describe(target):
    target_stock = pd.read_csv("./data/index_data/"+target+".csv")
    target_stock.describe().to_excel("output/table_data_describe/"+target+"_Describe.xlsx")

# %% [code]
# function2 - get data correlation
def get_data_correlation(target):
    target_stock = pd.read_csv("./data/index_data/"+target+".csv")
    target_stock.corr().to_excel("output/table_data_correlation/"+target+"_Correlation.xlsx")

# %% [code]
# function3 - calculate each cloumn with close
def get_data_correlation_and_pvalue(target):
   target_stock = pd.read_csv("./data/index_data/"+target+".csv")
   correlation_matrix = target_stock.corr()
   stock_close = target_stock["Close"]
   # 获取相关系数矩阵中的非对角线元素，即其他数据与Close列的皮尔逊相关系数
   p_values = []
   r_values = []
   for i in range(target_stock.shape[1]):
           r, p = stats.pearsonr(target_stock.iloc[:, i], stock_close)
           r_values.append(r)
           p_values.append(p)
   
   # 将相关系数矩阵转换为DataFrame格式，并添加p值
   correlation_matrix_with_pvalue = pd.concat([pd.DataFrame(r_values),pd.DataFrame(p_values)],axis=1)
   # 改变行名和列名   
   print("row_name",list(correlation_matrix.index))
   index_name = dict(zip(range(correlation_matrix.shape[0]),list(correlation_matrix.index)))
   column_index = {0:'Pearson',1:'Sig.(2-tailed)'}
   correlation_matrix_with_pvalue.rename(index=index_name,inplace=True)
   correlation_matrix_with_pvalue.rename(columns=column_index,inplace=True)
#    将结果保存到Excel文件中
   correlation_matrix_with_pvalue.to_excel("output/table_data_correlation/"+target+"_Correlation_with_pvalue.xlsx")

# %% [code]
# input to function 
for i in range(len(targets)):
    target = targets[i]
    # function1
    # get_data_describe(target)
    # function2
    # get_data_correlation(target)
    get_data_correlation_and_pvalue(target)
    

# %% [code]
list1 = [i for i in range(10)] 
print(list1)
