# Supplementary material for: Enhancing stock index prediction: A hybrid LSTM-PSO model for improved forecasting accuracy
Source: PLoS One. 2025 Jan 14;20(1):e0310296. doi: 10.1371/journal.pone.0310296 (PMC11731719; doi:10.1371/journal.pone.0310296)
Supplement: S1 File — (ZIP) [file pone.0310296.s001.zip › data&code∩╝êPSO-LSTM∩╝ë/fig.ipynb]

# %% [code]
import matplotlib.pyplot as plt
import matplotlib.dates as mdates
import pandas as pd


# %% [code]
# Get stock data
target = "S&P500"
# data = pd.read_excel("./data/index_data/RawData.xlsx",sheet_name=target+" index Data")
data = pd.read_csv("./data/index_data/S&P500_副本.csv")
close = data["Close"]
date = pd.to_datetime(data["Ntime"],format="%Y%m%d")


plt.rc('font',family='Times New Roman')

fig,ax = plt.subplots(figsize=(20,8),dpi=600)

plt.title(target,size=20,fontweight="bold")
plt.xlabel("Date",size=20,fontweight="bold")
plt.ylabel("Close",size=20,fontweight="bold")
plt.xticks(size=18,fontweight="bold")
plt.yticks(size=18,fontweight="bold")
plt.grid(True, linestyle='--', alpha=0.5)
ax.xaxis.set_major_formatter(mdates.DateFormatter('%d-%m-%Y'))
plt.gcf().autofmt_xdate() # auto change x axis to date label

plt.plot(date,close,linewidth=2,color = "green")
fig.savefig("output/fig/"+target+"_after.pdf", dpi=600, format="pdf")

# %% [code]
def get_loss_fig(target):
    data = pd.read_csv("./output/gbest_y_hist/"+target+"_gbest_y_hist.csv")
    plt.figure(figsize=(8,8),dpi=600)
    plt.plot(data['0'],linewidth=2,color = "red")
    plt.title(target+" Loss",size=20,fontweight="bold")
    plt.xlabel("Iteration",size=20,fontweight="bold")
    plt.ylabel("Loss",size=20,fontweight="bold")
    plt.xticks(size=18,fontweight="bold")
    plt.yticks(size=18,fontweight="bold")

    plt.grid(True, linestyle='--', alpha=0.5)
    
    plt.savefig("output/fig/"+target+"_loss.pdf", dpi=600, format="pdf")
    plt.show()


# %% [code]
targets = ["DJIA","S&P500","HangSeng","Nikkei225","CSI300","Nifty50"]

# %% [code]
for target in targets:
    get_loss_fig(target)
