# Supplementary material for: Enhancing stock index prediction: A hybrid LSTM-PSO model for improved forecasting accuracy
Source: PLoS One. 2025 Jan 14;20(1):e0310296. doi: 10.1371/journal.pone.0310296 (PMC11731719; doi:10.1371/journal.pone.0310296)
Supplement: S1 File — (ZIP) [file pone.0310296.s001.zip › data&code∩╝êPSO-LSTM∩╝ë/compare_ML.ipynb]

# %% [code]
from sko.PSO import PSO
import random
import time
import matplotlib.pyplot as plt
import numpy as np
import pandas as pd
from keras import layers,Sequential, optimizers
from sklearn.metrics import r2_score  # R2
from sklearn.model_selection import train_test_split
from sklearn.preprocessing import MinMaxScaler
from sklearn import metrics
from sklearn.metrics import mean_squared_error #MSE
from sklearn.metrics import mean_absolute_error #MAE
from sklearn.metrics import r2_score#R2

# %% [code]
# 定义问题
def create_ml_dataset_with_scaler(target):
    target_stock = pd.read_csv("./data/index_data/"+target+".csv")

    # 时间点长度
    time_stamp = 20

    # 划分训练集与验证集
    target_stock = target_stock[['Open', 'High', 'Low', 'Close', 'Volume']]  # 'Volume'

    # 新增一列正负表示涨跌
    close = target_stock['Close'].tolist()
    y = []
    for i in range(len(target_stock) - 1):
        if close[i + 1] >= close[i]:
            y.append(1)
        else:
            y.append(-1)
    y.append(0)
    v4 = []
    for i in range(len(target_stock) - time_stamp - 1):
        if (y[i + time_stamp - 2] == 1):
            v4.append(1)
        else:
            v4.append(0)
    v4.append(0)
    target_stock["trend"] = y

    # 归一化
    scaler = MinMaxScaler(feature_range=(0, 1))
    scaled_data = scaler.fit_transform(target_stock)
    # get a new scaler
    scaler2 = MinMaxScaler(feature_range=(0, 1))
    scaler2.fit_transform(target_stock['Close'].values.reshape(-1,1))
    # if apple/amazon change 2800 to 3400
    
    x_train = scaled_data[0:1599]
    x_test = scaled_data[1599:-1]
    y_train = scaled_data[1:1600,3]
    y_test = scaled_data[1600:,3]
   

    return x_train, y_train, x_test, y_test,scaler2

# %% [code]
# 定义问题
def create_dl_dataset_with_scaler(target):
    target_stock = pd.read_csv("./data/index_data/"+target+".csv")

    # 时间点长度
    time_stamp = 20

    # 划分训练集与验证集
    target_stock = target_stock[['Open', 'High', 'Low', 'Close', 'Volume']]  # 'Volume'

    # 新增一列正负表示涨跌
    close = target_stock['Close'].tolist()
    y = []
    for i in range(len(target_stock) - 1):
        if close[i + 1] >= close[i]:
            y.append(1)
        else:
            y.append(-1)
    y.append(0)
    v4 = []
    for i in range(len(target_stock) - time_stamp - 1):
        if (y[i + time_stamp - 2] == 1):
            v4.append(1)
        else:
            v4.append(0)
    v4.append(0)
    target_stock["trend"] = y    
    # 归一化
    scaler = MinMaxScaler(feature_range=(0, 1))
    scaled_data = scaler.fit_transform(target_stock)
    # get a new scaler
    scaler2 = MinMaxScaler(feature_range=(0, 1))
    close_data = scaler2.fit_transform(target_stock['Close'].values.reshape(-1,1))
    # train & test dataset
    train = scaled_data[0:1600 + time_stamp]
    test = scaled_data[1600 - time_stamp:]
    # 训练集
    x_train, y_train = [], []
    for i in range(len(train) - time_stamp):
        train[i + time_stamp - 1][5] = v4[i]
        x_train.append(train[i:i + time_stamp])
        y_train.append(train[i + time_stamp, 3])

    x_train, y_train = np.array(x_train), np.array(y_train)

    # 测试集
    x_test, y_test = [], []
    for i in range(len(test) - time_stamp):
        test[i + time_stamp - 1][5] = v4[i + 1600 - time_stamp]
        x_test.append(test[i:i + time_stamp])
        y_test.append(test[i + time_stamp, 3])

    x_test, y_test = np.array(x_test), np.array(y_test)

    return x_train, y_train, x_test, y_test, scaler2

# %% [code]
def get_calculate_result(model,scaler,X_test,y_test):
    #模型验证,在测试集中进行验证
    test_pred = model.predict(X_test)

    #对得到的预测值和真实值进行反归一化
    y_pre=scaler.inverse_transform(test_pred.reshape(-1,1))
    y_test=scaler.inverse_transform(y_test.reshape(-1,1))

    #  MAPE和SMAPE
    def Mape(y_true, y_pred):
        return np.mean(np.abs((y_pred - y_true) / y_true)) * 100

    def SMape(y_true, y_pred):
        return 2.0 * np.mean(np.abs(y_pred - y_true) / (np.abs(y_pred) + np.abs(y_true))) * 100

    mse = mean_squared_error(y_test,y_pre) #MSE
    mae = mean_absolute_error(y_test,y_pre) #MAE
    rmse = np.sqrt(mean_squared_error(y_test,y_pre))  # RMSE就是对MSE开方即可
    r2 = r2_score(y_test,y_pre) #R2
    mape = Mape(y_test, y_pre) #MAPE

    print("mse:",mse)
    print("rmse:",rmse)
    print("mae:",mae)
    print("mape:",mape)
    print("r2:",r2)
    print("***"*20)

    score = []
    score.append(mse)
    score.append(rmse)
    score.append(mae)
    score.append(mape)
    score.append(r2)

    return score

# %% [code]
def get_evaluate_result(model,scaler,X_test,y_test):
    #模型验证,在测试集中进行验证
    test_pred = model.predict(X_test)

    #对得到的预测值和真实值进行反归一化
    y_pre=scaler.inverse_transform(test_pred.reshape(-1,1))
    y_test=scaler.inverse_transform(y_test.reshape(-1,1))

    #  MAPE和SMAPE
    def Mape(y_true, y_pred):
        return np.mean(np.abs((y_pred - y_true) / y_true)) * 100

    def SMape(y_true, y_pred):
        return 2.0 * np.mean(np.abs(y_pred - y_true) / (np.abs(y_pred) + np.abs(y_true))) * 100

    mse = mean_squared_error(y_test,y_pre) #MSE
    mae = mean_absolute_error(y_test,y_pre) #MAE
    rmse = np.sqrt(mean_squared_error(y_test,y_pre))  # RMSE就是对MSE开方即可
    r2 = r2_score(y_test,y_pre) #R2
    mape = Mape(y_test, y_pre) #MAPE

    print("mse:",mse)
    print("rmse:",rmse)
    print("mae:",mae)
    print("mape:",mape)
    print("r2:",r2)
    print("***"*20)

# %% [code]
# ML -- SVR RF KNN XGBoost MLP
from sklearn.neighbors import KNeighborsRegressor
from sklearn.ensemble import RandomForestRegressor
from xgboost import XGBRegressor
from sklearn.svm import NuSVR as SVR
from sklearn.neural_network import MLPRegressor
from keras.layers import LSTM,Dense,Bidirectional

def run_one_ml_stock(target):
    x_train, y_train, x_test, y_test,scaler2 = create_ml_dataset_with_scaler(target)

    knn_reg = KNeighborsRegressor(n_neighbors=5)
    rf_reg = RandomForestRegressor()
    xgb_reg = XGBRegressor()
    mlp_reg = MLPRegressor()
    svr_reg = SVR()
    xgb_reg.fit(x_train,y_train)
    knn_reg.fit(x_train,y_train)
    rf_reg.fit(x_train,y_train)
    mlp_reg.fit(x_train,y_train)
    svr_reg.fit(x_train,y_train)
    # see evalute result
    # get_evaluate_result(xgb_reg,scaler2,x_test,y_test)
    # get_evaluate_result(rf_reg,scaler2,x_test,y_test)
    # get_evaluate_result(knn_reg,scaler2,x_test,y_test)
    # get_evaluate_result(svr_reg,scaler2,x_test,y_test)
    # get_evaluate_result(mlp_reg,scaler2,x_test,y_test)
    # save evaluate result
    data_list = []
    score = get_calculate_result(xgb_reg,scaler2,x_test,y_test)
    new_data = {'method':'XGB','rmse':score[1],'mae':score[2],'mape':score[3],'R2':score[4]}
    data_list.append(new_data)
    score = get_calculate_result(rf_reg,scaler2,x_test,y_test)
    new_data = {'method':'RF','rmse':score[1],'mae':score[2],'mape':score[3],'R2':score[4]}
    data_list.append(new_data)
    score = get_calculate_result(knn_reg,scaler2,x_test,y_test)
    new_data = {'method':'KNN','rmse':score[1],'mae':score[2],'mape':score[3],'R2':score[4]}
    data_list.append(new_data)
    score = get_calculate_result(svr_reg,scaler2,x_test,y_test)
    new_data = {'method':'SVR','rmse':score[1],'mae':score[2],'mape':score[3],'R2':score[4]}
    data_list.append(new_data)
    score = get_calculate_result(mlp_reg,scaler2,x_test,y_test)
    new_data = {'method':'MLP','rmse':score[1],'mae':score[2],'mape':score[3],'R2':score[4]}
    data_list.append(new_data)
    df = pd.DataFrame(data_list)
    df.to_csv('output/table_compare_result/D20_with_ml_'+target+'.csv')
    

# %% [code]
run_one_ml_stock("DJIA")

# %% [code]
# DL --  bilSTM RNN 
def run_one_dl_stock(target):
    x_train, y_train, x_test, y_test,scaler2 = create_dl_dataset_with_scaler(target)
    batch_size = 64
    # load_model
    # lstm_model = load_model("lstm_"+target+".keras")
    # bi_model = load_model("bilstm_"+target+".keras")
    # dnn_model = load_model("dnn_"+target+".keras")
    data_list = []
    #lstms
    lstm_model = Sequential()
    lstm_model.add(LSTM(units=100, return_sequences=True, input_dim=x_train.shape[-1], input_length=x_train.shape[1]))
    lstm_model.add(LSTM(units=50))
    lstm_model.add(Dense(1))
    lstm_model.compile(loss='mean_squared_error', optimizer='adam',metrics=['mse','mae','mape'])
   
    lstm_model.fit(x_train, y_train, epochs=100, batch_size=batch_size, verbose=1, validation_split=0.2)
    lstm_model.save('D20_lstm_'+target+".keras")
    #bilstm
    bi_model = Sequential()
    bi_model.add(Bidirectional(LSTM(units=64,return_sequences=True),input_shape=(x_train.shape[1], x_train.shape[2])))
    bi_model.add(Bidirectional(LSTM(units=64,return_sequences=True)))
    bi_model.add(Bidirectional(LSTM(units=32,return_sequences=True),input_shape=(x_train.shape[1], x_train.shape[2])))
    bi_model.add(Bidirectional(LSTM(units=32)))
    bi_model.add(Dense(1))
    bi_model.compile(loss='mean_squared_error', optimizer='adam',metrics=['mse','mae','mape'])
    
    bi_model.fit(x_train, y_train, epochs=100, batch_size=batch_size, verbose=1, validation_split=0.2)  
    bi_model.save('D20_bilstm_'+target+".keras")
    #dnn ? 验证集出错
    # dnn_model = Sequential()
    # dnn_model.add(Dense(units= 300,input_shape=(x_train.shape[1], x_train.shape[2])))
    # dnn_model.add(Dense(units= 128))
    # dnn_model.add(Dense(units= 64))
    # dnn_model.add(Dense(1))
    # dnn_model.compile(loss='mean_squared_error', optimizer='adam',metrics=['mse','mae','mape'])
    # dnn_model.save('dnn_'+target+".keras")
    # history=dnn_model.fit(x_train, y_train, epochs=100, batch_size=batch_size, verbose=1, validation_split=0.2)  
    # get_evaluate_result(lstm_model,scaler2,x_test,y_test)
    # get_evaluate_result(bi_model,scaler2,x_test,y_test)

    score = get_calculate_result(lstm_model,scaler2,x_test,y_test)
    new_data = {'method':'LSTM','rmse':score[1],'mae':score[2],'mape':score[3],'R2':score[4]}
    data_list.append(new_data)
    score = get_calculate_result(bi_model,scaler2,x_test,y_test)
    new_data = {'method':'BiLSTM','rmse':score[1],'mae':score[2],'mape':score[3],'R2':score[4]}
    data_list.append(new_data)
    # score = get_calculate_result(dnn_model,scaler2,x_test,y_test)
    # new_data = {'method':'DNN','rmse':score[1],'mae':score[2],'mape':score[3],'R2':score[4]}
    # data_list.append(new_data)
    df = pd.DataFrame(data_list)
    df.to_csv('output/table_compare_result/D20_with_dl_'+target+'.csv')

# %% [code]
run_one_dl_stock("DJIA")

# %% [code]
def run_for_all():
    for target in ["DJIA","S&P500","HangSeng","Nikkei225","CSI300","Nifty50"]:
        run_one_ml_stock(target)
        run_one_dl_stock(target)
        

# %% [code]
run_for_all()

# %% [code]
