# Supplementary material for: Enhancing stock index prediction: A hybrid LSTM-PSO model for improved forecasting accuracy
Source: PLoS One. 2025 Jan 14;20(1):e0310296. doi: 10.1371/journal.pone.0310296 (PMC11731719; doi:10.1371/journal.pone.0310296)
Supplement: S1 File — (ZIP) [file pone.0310296.s001.zip › data&code∩╝êPSO-LSTM∩╝ë/data/stock_data/CSCO.csv]

Date	Open	High	Low	Close	Adj Close	Volume
2018-01-02	38.669998	38.950001	38.430000	38.860001	32.407043	20135700
2018-01-03	38.720001	39.279999	38.529999	39.169998	32.665562	29536000
2018-01-04	39.049999	39.540001	38.930000	38.990002	32.757977	20731400
2018-01-05	39.549999	39.880001	39.369999	39.529999	33.211662	24588200
2018-01-08	39.520000	39.959999	39.349998	39.939999	33.556126	16582000
2018-01-09	39.790001	39.959999	39.540001	39.689999	33.346088	21449800
2018-01-10	39.650002	40.240002	39.630001	39.910000	33.530926	19473000
2018-01-11	40.139999	40.209999	39.750000	40.099998	33.690563	21685600
2018-01-12	40.220001	40.930000	40.049999	40.869999	34.337479	23770500
2018-01-16	40.900002	41.160000	40.320000	40.540001	34.060226	32845000
2018-01-17	40.840000	41.320000	40.709999	41.200001	34.614738	24427100
2018-01-18	41.240002	41.480000	41.029999	41.299999	34.698750	19610200
2018-01-19	41.279999	41.520000	41.099998	41.290001	34.690357	24582000
2018-01-22	41.200001	41.660000	41.020000	41.660000	35.001209	22995100
2018-01-23	41.540001	42.130001	41.540001	42.099998	35.370880	23984500
2018-01-24	42.200001	42.689999	42.009998	42.169998	35.429695	26696200
2018-01-25	42.270000	42.470001	41.820000	41.900002	35.202858	19207500
2018-01-26	42.150002	42.560001	41.950001	42.560001	35.757359	23380400
2018-01-29	42.299999	42.980000	42.299999	42.849998	36.001007	23625900
2018-01-30	42.689999	42.860001	41.970001	42.250000	35.496910	28993900
2018-01-31	41.980000	42.009998	41.349998	41.540001	34.900391	36512100
2018-02-01	41.090000	42.110001	40.669998	41.700001	35.034809	26148500
2018-02-02	41.500000	41.950001	40.869999	40.930000	34.387894	27224200
2018-02-05	40.869999	41.410000	38.720001	38.779999	32.581535	52399600
2018-02-06	38.330002	40.310001	37.349998	40.169998	33.749367	55171600
2018-02-07	40.310001	41.209999	40.029999	40.340000	33.892189	32690800
2018-02-08	40.439999	40.759998	38.720001	38.770000	32.573147	42982100
2018-02-09	39.000000	39.919998	38.230000	39.529999	33.211662	51304200
2018-02-12	40.520000	40.910000	40.230000	40.599998	34.110630	38210700
2018-02-13	40.500000	41.310001	40.220001	41.230000	34.639938	30999100
2018-02-14	41.040001	42.259998	40.990002	42.090000	35.362484	43835900
2018-02-15	45.070000	45.130001	43.259998	44.080002	37.034412	72267500
2018-02-16	43.889999	45.090000	43.790001	44.330002	37.244450	39267500
2018-02-20	44.000000	44.689999	43.810001	44.060001	37.017609	29006900
2018-02-21	44.110001	44.419998	43.279999	43.310001	36.387478	28499200
2018-02-22	43.490002	43.560001	42.750000	42.939999	36.076618	25887600
2018-02-23	43.369999	44.040001	42.919998	44.000000	36.967205	25781400
2018-02-26	44.299999	45.450001	44.130001	45.360001	38.109814	27771100
2018-02-27	45.410000	45.610001	44.619999	45.040001	37.840965	27419300
2018-02-28	45.270000	45.889999	44.779999	44.779999	37.622528	26885200
2018-03-01	44.680000	45.000000	43.349998	43.799999	36.799160	32154300
2018-03-02	43.290001	44.220001	43.099998	44.060001	37.017609	28848100
2018-03-05	43.919998	44.770000	43.700001	44.520000	37.404076	22101700
2018-03-06	44.650002	44.790001	44.139999	44.290001	37.210846	21930000
2018-03-07	44.029999	44.389999	43.799999	44.200001	37.135231	22034400
2018-03-08	44.250000	44.410000	43.939999	44.340000	37.252850	20285600
2018-03-09	44.619999	45.540001	44.610001	45.369999	38.118206	22230900
2018-03-12	45.529999	45.869999	45.400002	45.549999	38.269447	18299800
2018-03-13	45.779999	46.160000	44.919998	45.160000	37.941780	23411200
2018-03-14	45.340000	45.759998	45.090000	45.279999	38.042603	21141100
2018-03-15	45.299999	45.740002	45.119999	45.330002	38.084618	23520400
2018-03-16	45.330002	45.599998	44.970001	45.009998	37.815758	56129000
2018-03-19	44.590000	44.820000	43.900002	44.270000	37.194031	26734100
2018-03-20	44.490002	44.639999	44.180000	44.369999	37.278053	22809700
2018-03-21	44.240002	44.900002	44.130001	44.310001	37.227646	22528200
2018-03-22	43.759998	44.020000	43.020000	43.070000	36.185837	29520800
2018-03-23	43.709999	43.840000	42.419998	42.419998	35.639729	31759200
2018-03-26	43.250000	44.160000	42.830002	44.060001	37.017609	29731900
2018-03-27	44.490002	44.520000	42.240002	42.680000	35.858177	30942000
2018-03-28	42.509998	42.840000	41.619999	41.660000	35.001209	36696800
2018-03-29	41.939999	42.930000	41.580002	42.889999	36.034611	55021200
2018-04-02	42.520000	42.630001	40.529999	41.009998	34.455105	36791800
2018-04-03	41.340000	41.500000	40.720001	41.380001	34.765976	28003900
2018-04-04	40.389999	41.549999	40.189999	41.200001	34.893005	30117600
2018-04-05	41.500000	42.020000	41.380001	41.820000	35.418091	29331600
2018-04-06	41.400002	41.680000	40.450001	40.730000	34.494946	32208700
2018-04-09	40.950001	42.060001	40.900002	41.169998	34.867599	25725800
2018-04-10	42.099998	42.709999	41.750000	42.509998	36.002464	22724400
2018-04-11	42.419998	42.900002	42.259998	42.430000	35.934711	21693000
2018-04-12	42.779999	43.639999	42.730000	43.340000	36.705402	22297000
2018-04-13	43.549999	43.740002	42.639999	43.000000	36.417458	18272300
2018-04-16	43.119999	43.639999	43.029999	43.299999	36.671524	15807900
2018-04-17	43.849998	44.750000	43.709999	44.590000	37.764050	21474600
2018-04-18	44.610001	44.919998	44.299999	44.630001	37.797932	17605300
2018-04-19	44.419998	44.950001	44.380001	44.560001	37.738647	21472300
2018-04-20	44.500000	44.750000	43.619999	44.090000	37.340595	23539200
2018-04-23	44.259998	44.480000	43.869999	44.250000	37.476097	20716800
2018-04-24	44.430000	44.910000	43.330002	43.740002	37.044174	21421500
2018-04-25	43.799999	43.990002	42.750000	43.709999	37.018768	21706000
2018-04-26	43.980000	44.490002	43.439999	44.209999	37.442219	20549300
2018-04-27	44.689999	45.340000	44.360001	44.709999	37.865685	20077400
2018-04-30	44.919998	45.180000	44.279999	44.290001	37.509983	19958500
2018-05-01	43.910000	44.950001	43.830002	44.830002	37.967316	16865500
2018-05-02	44.910000	45.049999	43.799999	43.860001	37.145802	23601600
2018-05-03	44.009998	44.810001	43.439999	44.439999	37.637016	23750200
2018-05-04	44.009998	45.500000	43.900002	45.299999	38.365364	19504100
2018-05-07	45.360001	46.000000	45.299999	45.730000	38.729542	17822400
2018-05-08	45.820000	45.869999	45.380001	45.709999	38.712601	20285300
2018-05-09	45.900002	46.099998	45.189999	46.040001	38.992085	20438300
2018-05-10	46.000000	46.369999	45.669998	46.299999	39.212284	18469400
2018-05-11	46.090000	46.270000	45.779999	45.930000	38.898926	17551500
2018-05-14	45.750000	46.230000	45.669998	45.700001	38.704132	22037700
2018-05-15	45.209999	45.549999	44.930000	45.480000	38.517811	24753600
2018-05-16	45.360001	45.549999	45.009998	45.160000	38.246796	31253700
2018-05-17	43.130001	44.160000	43.020000	43.459999	36.807037	48210400
2018-05-18	43.459999	43.570000	43.110001	43.209999	36.595303	24456000
2018-05-21	43.490002	43.939999	43.419998	43.750000	37.052639	21785900
2018-05-22	43.790001	43.910000	43.480000	43.650002	36.967957	16381800
2018-05-23	43.400002	43.700001	42.889999	43.680000	36.993359	20638800
2018-05-24	43.599998	43.970001	43.009998	43.570000	36.900192	18377500
2018-05-25	43.459999	43.619999	43.209999	43.259998	36.637653	15362000
2018-05-29	42.759998	43.160000	42.520000	42.970001	36.392048	25197400
2018-05-30	43.080002	43.340000	42.830002	42.849998	36.290417	22498800
2018-05-31	42.860001	43.130001	42.610001	42.709999	36.171848	31439600
2018-06-01	42.910000	43.689999	42.880001	43.660000	36.976425	18352700
2018-06-04	43.500000	43.830002	43.209999	43.580002	36.908669	18087700
2018-06-05	43.740002	43.750000	43.389999	43.669998	36.984890	16728800
2018-06-06	43.759998	44.310001	43.660000	44.259998	37.484570	17730200
2018-06-07	44.240002	44.389999	43.349998	43.650002	36.967957	19722000
2018-06-08	43.520000	43.730000	43.310001	43.480000	36.823978	18812400
2018-06-11	43.619999	43.919998	43.439999	43.689999	37.001827	15069000
2018-06-12	43.680000	43.950001	43.470001	43.939999	37.213558	17564900
2018-06-13	44.020000	44.529999	43.840000	44.009998	37.272839	24383200
2018-06-14	44.230000	44.810001	44.049999	44.689999	37.848736	24020500
2018-06-15	44.360001	44.529999	43.590000	44.250000	37.476097	49379800
2018-06-18	43.869999	44.419998	43.389999	44.209999	37.442219	17625400
2018-06-19	43.619999	44.020000	43.439999	43.820000	37.111927	22199200
2018-06-20	43.950001	43.990002	43.700001	43.740002	37.044174	21276500
2018-06-21	43.689999	43.779999	43.060001	43.160000	36.552959	20924400
2018-06-22	43.340000	43.450001	42.889999	43.200001	36.586845	27460000
2018-06-25	42.689999	42.820000	41.810001	42.290001	35.816151	28626700
2018-06-26	42.480000	43.139999	42.389999	42.549999	36.036339	22171200
2018-06-27	42.730000	43.150002	42.279999	42.330002	35.850029	20794800
2018-06-28	42.330002	43.189999	42.279999	42.939999	36.366638	22197700
2018-06-29	43.049999	43.500000	42.970001	43.029999	36.442856	20522900
2018-07-02	42.560001	42.830002	42.200001	42.810001	36.256535	21810900
2018-07-03	42.939999	43.230000	42.619999	42.669998	36.137970	13474700
2018-07-05	42.560001	42.639999	41.959999	42.560001	36.325752	18118700
2018-07-06	42.389999	42.880001	42.310001	42.709999	36.453770	20258300
2018-07-09	42.750000	42.779999	42.360001	42.669998	36.419632	23210000
2018-07-10	42.869999	43.040001	42.709999	42.860001	36.581802	20224600
2018-07-11	42.560001	42.759998	42.439999	42.570000	36.334274	17721600
2018-07-12	42.759998	43.630001	42.750000	43.580002	37.196339	17999500
2018-07-13	43.520000	43.779999	40.939999	41.779999	35.660000	50831300
2018-07-16	42.049999	42.939999	42.000000	42.500000	36.274540	24468000
2018-07-17	42.209999	42.509998	42.139999	42.340000	36.137970	21188400
2018-07-18	42.240002	42.470001	42.150002	42.209999	36.027008	20364000
2018-07-19	42.799999	43.009998	42.220001	42.400002	36.189182	24498800
2018-07-20	42.259998	42.369999	41.860001	42.009998	35.856300	20732100
2018-07-23	41.919998	42.119999	41.439999	42.060001	35.898979	15656500
2018-07-24	42.220001	42.880001	42.070000	42.389999	36.180649	17493900
2018-07-25	42.360001	43.220001	42.290001	43.160000	36.837856	20658300
2018-07-26	43.580002	43.830002	43.220001	43.529999	37.153660	23518700
2018-07-27	43.259998	43.619999	42.419998	42.570000	36.334274	22050900
2018-07-30	42.459999	42.610001	42.080002	42.169998	35.992870	15300400
2018-07-31	42.240002	42.619999	41.919998	42.290001	36.095291	20900300
2018-08-01	41.990002	42.340000	41.330002	41.860001	35.728279	21650000
2018-08-02	41.389999	42.599998	41.200001	42.529999	36.300144	18033200
2018-08-03	42.709999	42.880001	42.459999	42.830002	36.556198	13394300
2018-08-06	42.730000	43.410000	42.660000	43.299999	36.957359	14345800
2018-08-07	43.299999	43.639999	43.240002	43.580002	37.196339	18040500
2018-08-08	43.639999	43.959999	43.439999	43.840000	37.418243	13917100
2018-08-09	43.889999	44.110001	43.700001	43.779999	37.367035	14098900
2018-08-10	43.689999	43.950001	43.580002	43.779999	37.367035	14322100
2018-08-13	44.080002	44.389999	43.700001	43.750000	37.341423	18113200
2018-08-14	43.840000	44.279999	43.580002	44.000000	37.554821	15981300
2018-08-15	43.660000	44.500000	43.009998	43.860001	37.435322	27902200
2018-08-16	45.770000	46.090000	45.080002	45.160000	38.544891	48648500
2018-08-17	45.099998	46.080002	44.919998	45.869999	39.150890	23153900
2018-08-20	45.990002	46.330002	45.779999	46.220001	39.449631	19288500
2018-08-21	46.250000	46.430000	45.720001	45.779999	39.074070	18617300
2018-08-22	45.950001	46.160000	45.720001	45.990002	39.253311	13202900
2018-08-23	45.880001	46.250000	45.849998	46.020000	39.278919	15379000
2018-08-24	46.200001	46.439999	46.070000	46.320000	39.534977	15575200
2018-08-27	46.500000	46.860001	46.340000	46.590000	39.765427	17209900
2018-08-28	46.779999	47.270000	46.619999	46.950001	40.072685	19147300
2018-08-29	47.070000	47.619999	46.900002	47.480000	40.525059	20220600
2018-08-30	47.310001	47.540001	46.970001	47.150002	40.243393	16238500
2018-08-31	46.910000	47.830002	46.799999	47.770000	40.772568	24904200
2018-09-04	47.840000	48.060001	47.509998	47.730000	40.738441	19122200
2018-09-05	47.560001	47.650002	46.759998	47.270000	40.345821	20818100
2018-09-06	47.439999	47.900002	47.070000	47.279999	40.354351	16537600
2018-09-07	47.009998	47.490002	46.880001	47.049999	40.158043	17229700
2018-09-10	47.299999	47.459999	46.779999	47.070000	40.175114	16597200
2018-09-11	46.910000	47.169998	46.439999	47.029999	40.140976	17291500
2018-09-12	46.860001	47.009998	46.439999	46.889999	40.021473	16649400
2018-09-13	46.840000	47.400002	46.799999	47.240002	40.320217	17972100
2018-09-14	47.270000	47.490002	47.099998	47.400002	40.456772	13937000
2018-09-17	47.230000	47.580002	47.070000	47.110001	40.209255	14430200
2018-09-18	47.070000	47.650002	47.070000	47.459999	40.507977	16469600
2018-09-19	47.419998	47.619999	47.119999	47.279999	40.354351	12721900
2018-09-20	47.410000	47.810001	47.160000	47.730000	40.738441	17007800
2018-09-21	47.930000	48.639999	47.820000	48.560001	41.446854	59664600
2018-09-24	48.209999	48.619999	48.189999	48.439999	41.344440	21819300
2018-09-25	48.570000	48.880001	48.430000	48.470001	41.370045	15810800
2018-09-26	48.740002	49.060001	48.270000	48.410000	41.318825	20080100
2018-09-27	48.330002	48.759998	48.209999	48.330002	41.250553	15910100
2018-09-28	48.270000	48.799999	48.060001	48.650002	41.523674	15474300
2018-10-01	49.000000	49.139999	48.669998	48.869999	41.711449	13669500
2018-10-02	48.750000	49.139999	48.669998	49.009998	41.830940	15671600
2018-10-03	49.259998	49.470001	49.070000	49.139999	41.941898	16737500
2018-10-04	48.630001	48.770000	48.040001	48.380001	41.572414	22110900
2018-10-05	48.400002	48.849998	47.610001	48.130001	41.357582	19103300
2018-10-08	47.919998	48.500000	47.150002	47.520000	40.833416	23791400
2018-10-09	47.529999	48.029999	47.279999	47.490002	40.807644	17008400
2018-10-10	47.439999	47.509998	45.540001	45.630001	39.209362	33055800
2018-10-11	45.459999	45.599998	43.919998	44.119999	37.911827	36496300
2018-10-12	44.930000	45.849998	44.459999	45.709999	39.278095	35424000
2018-10-15	45.520000	45.720001	44.669998	44.669998	38.384434	26160500
2018-10-16	45.290001	45.939999	44.849998	45.820000	39.372631	22669400
2018-10-17	45.889999	46.230000	45.220001	45.939999	39.475739	17803400
2018-10-18	46.299999	46.490002	45.150002	45.459999	39.063282	19044600
2018-10-19	45.400002	46.200001	45.130001	45.340000	38.960171	21356300
2018-10-22	45.770000	46.279999	45.410000	45.759998	39.321064	19195400
2018-10-23	45.150002	45.770000	44.439999	45.419998	39.028908	21836200
2018-10-24	45.490002	45.680000	43.959999	44.070000	37.868866	29588800
2018-10-25	44.619999	45.810001	44.209999	45.470001	39.071880	27054500
2018-10-26	44.570000	45.110001	43.779999	44.250000	38.023540	31806600
2018-10-29	44.889999	45.049999	42.939999	43.840000	37.671234	28214200
2018-10-30	43.919998	44.700001	43.750000	44.580002	38.307102	25924600
2018-10-31	45.049999	46.299999	44.889999	45.750000	39.312473	26023700
2018-11-01	45.669998	45.880001	45.099998	45.650002	39.226547	24662100
2018-11-02	45.720001	46.090000	44.980000	45.480000	39.080460	25581300
2018-11-05	45.740002	46.439999	45.349998	46.139999	39.647594	17525200
2018-11-06	46.040001	46.619999	46.000000	46.500000	39.956940	15446700
2018-11-07	46.980000	47.930000	46.750000	47.900002	41.159954	19990400
2018-11-08	47.869999	48.439999	47.869999	48.439999	41.623962	21002000
2018-11-09	48.080002	48.250000	46.700001	47.110001	40.481113	22015400
2018-11-12	47.139999	47.250000	45.540001	45.619999	39.200764	25913500
2018-11-13	45.700001	46.060001	45.029999	45.119999	38.771122	26196700
2018-11-14	45.459999	45.639999	44.080002	44.330002	38.092289	36613500
2018-11-15	46.799999	47.099998	45.150002	46.770000	40.188961	45983300
2018-11-16	46.459999	47.040001	46.130001	46.349998	39.828045	31327400
2018-11-19	46.349998	46.580002	45.250000	45.750000	39.312473	28370400
2018-11-20	44.919998	45.290001	44.139999	44.490002	38.229767	28430600
2018-11-21	44.950001	45.180000	44.400002	44.889999	38.573483	20117400
2018-11-23	44.450001	45.119999	44.389999	44.540001	38.272739	9372900
2018-11-26	45.139999	45.639999	45.090000	45.570000	39.157799	18275900
2018-11-27	45.450001	46.389999	45.209999	46.119999	39.630409	21472700
2018-11-28	46.299999	47.480000	46.119999	47.290001	40.635784	24293800
2018-11-29	46.900002	47.759998	46.900002	47.340000	40.678738	22650800
2018-11-30	47.270000	47.910000	46.919998	47.869999	41.134163	41619100
2018-12-03	48.320000	48.790001	48.080002	48.740002	41.881748	24690100
2018-12-04	48.700001	49.139999	47.250000	47.349998	40.687332	30802700
2018-12-06	46.990002	48.459999	46.470001	48.389999	41.580986	40133000
2018-12-07	48.160000	48.490002	46.360001	46.439999	39.905388	38298000
2018-12-10	46.299999	47.130001	45.820000	46.860001	40.266289	28682000
2018-12-11	47.860001	47.900002	46.709999	47.090000	40.463921	26048500
2018-12-12	47.919998	48.200001	47.360001	47.419998	40.747490	23157200
2018-12-13	47.680000	47.970001	47.130001	47.470001	40.790455	20051700
2018-12-14	46.369999	46.619999	45.639999	45.820000	39.372631	27364500
2018-12-17	45.820000	45.990002	43.910000	44.200001	37.980583	36610300
2018-12-18	44.549999	44.610001	43.730000	44.060001	37.860283	30513800
2018-12-19	43.889999	44.919998	42.570000	43.139999	37.069721	34820100
2018-12-20	42.990002	43.230000	41.869999	42.490002	36.511185	38810900
2018-12-21	42.910000	43.459999	41.740002	41.849998	35.961250	77915100
2018-12-24	41.700001	41.810001	40.250000	40.279999	34.612167	24069400
2018-12-26	40.680000	42.500000	40.400002	42.470001	36.494003	33335900
2018-12-27	41.889999	42.930000	41.150002	42.910000	36.872093	28404100
2018-12-28	43.169998	43.529999	42.459999	42.770000	36.751789	22447300
2018-12-31	43.189999	43.549999	42.889999	43.330002	37.232990	20581200
2019-01-02	42.279999	43.200001	42.209999	42.950001	36.906460	23833500
2019-01-03	42.299999	42.410000	40.959999	41.070000	35.564255	29606700
2019-01-04	41.849998	43.000000	41.529999	42.919998	37.166245	27515000
2019-01-07	42.860001	43.650002	42.759998	43.209999	37.417370	19488100
2019-01-08	43.570000	43.939999	43.099998	43.560001	37.720455	22071400
2019-01-09	43.869999	43.869999	43.169998	43.320000	37.512619	22640000
2019-01-10	43.110001	43.290001	42.580002	43.240002	37.443352	23277600
2019-01-11	43.110001	43.540001	42.889999	43.490002	37.659840	17378400
2019-01-14	43.080002	43.389999	43.000000	43.209999	37.417370	16243600
2019-01-15	43.330002	44.040001	43.150002	44.020000	38.118782	17744100
2019-01-16	44.119999	44.240002	43.759998	43.959999	38.066826	17262500
2019-01-17	43.869999	44.529999	43.799999	44.209999	38.283306	18826200
2019-01-18	44.480000	45.349998	44.310001	45.029999	38.993382	24416500
2019-01-22	44.880001	45.240002	44.380001	44.779999	38.776901	21338400
2019-01-23	45.139999	45.880001	45.020000	45.459999	39.365734	24770400
2019-01-24	45.630001	45.750000	45.230000	45.610001	39.495632	17360600
2019-01-25	46.119999	46.660000	45.950001	46.130001	39.945919	24196600
2019-01-28	45.730000	45.770000	45.230000	45.750000	39.616856	18296700
2019-01-29	45.810001	46.049999	45.650002	45.959999	39.798710	14470100
2019-01-30	45.939999	46.930000	45.919998	46.709999	40.448162	18329300
2019-01-31	46.720001	47.380001	46.520000	47.290001	40.950413	23693600
2019-02-01	47.369999	47.560001	47.049999	47.340000	40.993706	16266500
2019-02-04	47.220001	47.470001	47.119999	47.349998	41.002369	15743100
2019-02-05	47.419998	47.459999	47.080002	47.259998	40.924435	16946300
2019-02-06	47.119999	47.590000	46.950001	47.480000	41.114944	18160500
2019-02-07	47.189999	47.320000	46.490002	46.700001	40.439514	20331200
2019-02-08	46.400002	47.200001	46.299999	47.189999	40.863819	18407100
2019-02-11	47.340000	47.709999	47.130001	47.580002	41.201538	19363600
2019-02-12	47.270000	48.150002	47.160000	47.889999	41.469978	23909200
2019-02-13	47.860001	47.950001	47.119999	47.500000	41.132267	28325600
2019-02-14	48.849998	49.680000	48.340000	48.400002	41.911613	47598600
2019-02-15	48.830002	49.590000	48.439999	49.430000	42.803528	30189600
2019-02-19	49.200001	49.930000	49.200001	49.650002	42.994041	20204500
2019-02-20	49.700001	49.799999	49.349998	49.630001	42.976715	17550900
2019-02-21	49.540001	49.720001	49.200001	49.410000	42.786213	17120600
2019-02-22	49.700001	50.220001	49.580002	50.110001	43.392372	22008100
2019-02-25	50.340000	51.000000	50.340000	50.790001	43.981216	24264300
2019-02-26	50.509998	51.410000	50.480000	51.180000	44.318939	19382500
2019-02-27	51.209999	51.650002	50.889999	51.590000	44.673965	19940900
2019-02-28	51.549999	51.959999	51.349998	51.770000	44.829830	30708500
2019-03-01	52.000000	52.090000	51.270000	51.410000	44.518097	23683700
2019-03-04	51.650002	51.919998	50.630001	51.160000	44.301617	18725900
2019-03-05	51.119999	51.509998	50.970001	51.299999	44.422836	14994200
2019-03-06	51.369999	51.790001	50.919998	51.669998	44.743252	19686900
2019-03-07	51.549999	51.970001	51.209999	51.290001	44.414192	22209200
2019-03-08	50.720001	51.130001	50.509998	51.070000	44.223679	18182200
2019-03-11	51.139999	52.090000	51.099998	51.919998	44.959724	17859300
2019-03-12	52.009998	52.279999	51.680000	52.150002	45.158905	19485300
2019-03-13	52.410000	52.860001	52.139999	52.590000	45.539906	20568000
2019-03-14	52.630001	52.959999	52.509998	52.740002	45.669804	19215900
2019-03-15	52.939999	53.619999	52.930000	53.200001	46.068134	43670700
2019-03-18	53.270000	53.939999	53.090000	53.509998	46.336575	19073800
2019-03-19	53.790001	54.000000	53.139999	53.310001	46.163383	20596400
2019-03-20	53.160000	53.869999	52.860001	53.259998	46.120094	21140800
2019-03-21	53.080002	54.230000	53.040001	53.939999	46.708927	20082700
2019-03-22	53.910000	54.139999	52.700001	52.740002	45.669804	23938500
2019-03-25	52.700001	52.930000	52.250000	52.730000	45.661140	18774900
2019-03-26	53.189999	53.490002	53.000000	53.230000	46.094116	17742700
2019-03-27	53.299999	53.660000	52.740002	53.139999	46.016186	20447500
2019-03-28	53.189999	53.689999	53.020000	53.360001	46.206688	13095000
2019-03-29	53.700001	54.000000	53.360001	53.990002	46.752232	19582300
2019-04-01	54.480000	55.020000	54.389999	54.980000	47.609501	19741700
2019-04-02	55.000000	55.410000	54.970001	55.290001	47.877949	17264000
2019-04-03	55.459999	55.799999	55.070000	55.630001	48.172371	21110400
2019-04-04	55.369999	55.680000	54.860001	55.139999	48.050373	16412100
2019-04-05	55.250000	55.610001	55.130001	55.209999	48.111362	13817500
2019-04-08	55.200001	55.560001	54.790001	55.490002	48.355366	13862800
2019-04-09	55.080002	55.419998	54.860001	55.180000	48.085224	15508400
2019-04-10	55.110001	55.840000	55.110001	55.820000	48.642952	13460200
2019-04-11	55.930000	55.950001	55.310001	55.599998	48.451225	13186000
2019-04-12	55.930000	56.360001	55.790001	56.290001	49.052509	14331700
2019-04-15	56.400002	56.610001	56.240002	56.560001	49.287792	12198400
2019-04-16	56.619999	57.529999	56.610001	56.950001	49.627659	19718300
2019-04-17	57.180000	57.320000	56.290001	56.310001	49.069950	26093600
2019-04-18	56.630001	56.700001	56.110001	56.400002	49.148373	18332000
2019-04-22	56.160000	56.599998	56.099998	56.340000	49.096085	11951500
2019-04-23	56.430000	56.700001	56.200001	56.689999	49.401085	18796600
2019-04-24	56.639999	57.150002	56.580002	56.880001	49.566658	13212000
2019-04-25	56.459999	56.779999	56.009998	56.330002	49.087368	15526900
2019-04-26	56.020000	56.369999	55.680000	55.880001	48.695225	18010900
2019-04-29	55.669998	56.220001	55.549999	56.130001	48.913078	16259500
2019-04-30	56.000000	56.119999	55.529999	55.950001	48.756226	20846000
2019-05-01	56.000000	56.349998	55.509998	55.580002	48.433800	17648500
2019-05-02	55.480000	55.889999	54.820000	54.939999	47.876087	24220600
2019-05-03	54.639999	54.990002	54.180000	54.939999	47.876087	26887100
2019-05-06	53.860001	54.759998	53.560001	54.590000	47.571087	17025900
2019-05-07	53.860001	54.240002	52.939999	53.450001	46.577667	25289700
2019-05-08	53.169998	53.939999	53.130001	53.470001	46.595100	21525100
2019-05-09	52.820000	53.209999	52.230000	52.919998	46.115810	24322800
2019-05-10	52.610001	53.549999	51.950001	53.360001	46.499229	21795900
2019-05-13	51.830002	52.259998	51.060001	51.299999	44.704109	28869900
2019-05-14	51.450001	52.439999	51.380001	52.020000	45.331535	25478300
2019-05-15	51.759998	52.709999	51.689999	52.439999	45.697533	30577200
2019-05-16	54.270000	56.400002	54.119999	55.930000	48.738800	46057800
2019-05-17	55.779999	56.830002	55.520000	56.349998	49.104797	27299300
2019-05-20	55.799999	56.389999	55.549999	56.009998	48.808517	21004100
2019-05-21	56.680000	56.750000	56.130001	56.520000	49.252945	18562300
2019-05-22	56.220001	56.299999	55.669998	55.689999	48.529655	19479200
2019-05-23	54.910000	55.009998	53.939999	54.189999	47.222523	22734200
2019-05-24	54.570000	54.669998	54.060001	54.369999	47.379375	13057600
2019-05-28	54.740002	55.029999	53.820000	53.930000	46.995953	29769200
2019-05-29	53.549999	53.549999	52.860001	53.180000	46.342381	19762100
2019-05-30	53.439999	53.779999	53.340000	53.570000	46.682232	12954300
2019-05-31	52.790001	52.880001	52.009998	52.029999	45.340237	20480400
2019-06-03	52.049999	52.570000	51.490002	51.779999	45.122379	22380500
2019-06-04	52.480000	53.639999	52.410000	53.230000	46.385948	21689300
2019-06-05	53.849998	54.790001	53.750000	54.750000	47.710522	22521900
2019-06-06	54.889999	55.299999	54.209999	55.099998	48.015514	15927300
2019-06-07	55.410000	56.299999	55.029999	55.930000	48.738800	17394900
2019-06-10	56.139999	56.650002	55.959999	56.419998	49.165798	16871000
2019-06-11	56.740002	57.560001	56.730000	57.110001	49.767086	26723700
2019-06-12	56.049999	56.590000	55.650002	55.860001	48.677803	23183000
2019-06-13	55.919998	56.270000	55.779999	56.169998	48.947941	15785300
2019-06-14	55.990002	56.020000	54.660000	54.750000	47.710522	22530500
2019-06-17	54.990002	55.470001	54.860001	55.400002	48.276947	20392600
2019-06-18	56.070000	56.650002	55.750000	56.049999	48.843372	21173200
2019-06-19	56.040001	56.369999	55.770000	56.130001	48.913078	21096300
2019-06-20	57.000000	57.540001	56.680000	57.410000	50.028507	20969800
2019-06-21	57.410000	58.150002	56.980000	57.029999	49.697365	57588800
2019-06-24	57.250000	57.290001	56.689999	57.180000	49.828091	17794100
2019-06-25	57.060001	57.200001	56.009998	56.080002	48.869522	25520600
2019-06-26	56.540001	57.049999	56.360001	56.599998	49.322659	19286100
2019-06-27	56.939999	57.250000	55.470001	55.730000	48.564514	23959900
2019-06-28	55.910000	55.980000	54.029999	54.730000	47.693081	103123400
2019-07-01	55.259998	55.349998	54.230000	54.740002	47.701817	28410000
2019-07-02	54.830002	55.919998	54.779999	55.810001	48.634228	20307100
2019-07-03	55.770000	56.540001	55.540001	56.480000	49.528690	13866800
2019-07-05	56.000000	56.730000	55.709999	56.599998	49.633919	14273900
2019-07-08	56.250000	56.480000	55.959999	56.189999	49.274384	15835100
2019-07-09	56.369999	56.689999	56.040001	56.340000	49.405926	19564000
2019-07-10	56.689999	57.650002	56.599998	57.130001	50.098694	19362600
2019-07-11	57.369999	57.619999	56.919998	57.299999	50.247776	15994600
2019-07-12	57.580002	57.990002	57.570000	57.950001	50.817768	13660400
2019-07-15	58.000000	58.230000	57.869999	58.049999	50.905460	8809700
2019-07-16	58.130001	58.259998	57.459999	57.619999	50.528385	11501100
2019-07-17	57.570000	57.790001	57.189999	57.209999	50.168854	9266900
2019-07-18	57.049999	57.790001	56.900002	57.740002	50.633625	10287400
2019-07-19	57.810001	58.070000	57.320000	57.360001	50.300400	13882400
2019-07-22	57.459999	58.009998	57.369999	57.730000	50.624851	10485600
2019-07-23	58.060001	58.099998	57.480000	57.709999	50.607315	12692200
2019-07-24	57.580002	57.680000	57.110001	57.230000	50.186386	18177000
2019-07-25	57.360001	57.500000	56.369999	56.619999	49.651463	15127200
2019-07-26	56.680000	56.840000	56.369999	56.529999	49.572540	15243000
2019-07-29	56.689999	57.150002	56.540001	56.930000	49.923306	12051100
2019-07-30	56.849998	56.900002	56.349998	56.470001	49.519928	9623400
2019-07-31	56.330002	56.830002	54.900002	55.400002	48.581619	17441200
2019-08-01	55.840000	56.889999	55.160000	55.389999	48.572849	19020600
2019-08-02	54.220001	54.320000	52.580002	53.250000	46.696224	29021900
2019-08-05	52.389999	52.540001	50.939999	51.369999	45.047607	29931800
2019-08-06	51.950001	52.730000	51.599998	52.599998	46.126225	20708400
2019-08-07	51.830002	52.490002	51.209999	52.340000	45.898224	24128600
2019-08-08	52.790001	53.360001	52.590000	53.160000	46.617310	26093500
2019-08-09	52.779999	52.869999	52.040001	52.430000	45.977142	17425000
2019-08-12	52.270000	52.360001	51.340000	51.540001	45.196686	16388300
2019-08-13	51.470001	53.070000	51.200001	52.720001	46.231453	21499500
2019-08-14	52.119999	52.119999	50.130001	50.610001	44.381149	28688100
2019-08-15	47.360001	47.939999	46.000000	46.250000	40.557755	61129100
2019-08-16	46.419998	47.360001	46.400002	46.959999	41.180378	24471800
2019-08-19	47.900002	48.599998	47.490002	48.500000	42.530834	26384800
2019-08-20	48.540001	48.590000	47.919998	47.930000	42.030991	18201600
2019-08-21	48.500000	48.930000	48.360001	48.770000	42.767601	18365400
2019-08-22	49.240002	49.330002	47.939999	48.180000	42.250225	21515100
2019-08-23	47.900002	48.520000	46.430000	46.610001	40.873455	25871100
2019-08-26	47.049999	47.270000	46.669998	47.099998	41.303143	14820100
2019-08-27	47.540001	47.650002	46.689999	46.790001	41.031296	20859000
2019-08-28	46.529999	46.959999	46.240002	46.869999	41.101452	11187600
2019-08-29	47.590000	47.910000	47.110001	47.270000	41.452225	14733400
2019-08-30	47.520000	47.570000	46.549999	46.810001	41.048836	19248400
2019-09-03	46.630001	46.970001	46.200001	46.500000	40.776985	17009400
2019-09-04	47.020000	47.410000	46.889999	47.320000	41.496067	13691300
2019-09-05	48.020000	48.709999	47.779999	48.419998	42.460682	18434200
2019-09-06	48.650002	48.990002	48.270000	48.840000	42.828995	17939100
2019-09-09	48.970001	49.009998	48.459999	48.580002	42.600986	21175100
2019-09-10	48.570000	49.349998	47.950001	49.209999	43.153450	16119200
2019-09-11	49.950001	50.070000	49.330002	50.029999	43.872532	18656000
2019-09-12	50.279999	50.299999	49.410000	49.930000	43.784836	16546700
2019-09-13	50.009998	50.220001	49.759998	50.029999	43.872532	15867800
2019-09-16	49.799999	50.180000	49.790001	49.959999	43.811142	13025600
2019-09-17	49.980000	50.020000	49.180000	49.410000	43.328842	16070600
2019-09-18	49.470001	49.740002	48.779999	49.340000	43.267445	12563800
2019-09-19	49.349998	49.919998	49.040001	49.189999	43.135906	15349400
2019-09-20	49.290001	49.869999	48.869999	49.599998	43.495449	48301300
2019-09-23	49.660000	49.750000	49.279999	49.419998	43.337608	16450000
2019-09-24	49.750000	50.200001	48.930000	49.119999	43.074524	26717200
2019-09-25	49.049999	49.770000	48.580002	49.610001	43.504223	14013500
2019-09-26	49.430000	49.490002	48.259998	48.830002	42.820217	20172900
2019-09-27	49.000000	49.470001	48.599998	48.840000	42.828995	16065300
2019-09-30	48.950001	49.660000	48.950001	49.410000	43.328842	14903600
2019-10-01	49.650002	49.869999	47.360001	47.740002	41.864380	24185600
2019-10-02	47.349998	47.380001	46.009998	46.560001	40.829609	30722400
2019-10-03	46.320000	47.080002	45.700001	47.060001	41.580639	15915500
2019-10-04	47.250000	47.630001	46.950001	47.520000	41.987072	16718800
2019-10-07	47.470001	48.130001	47.320000	47.770000	42.207962	14625200
2019-10-08	47.500000	47.540001	46.349998	46.389999	40.988644	23022400
2019-10-09	46.919998	47.169998	46.660000	46.840000	41.386250	16768600
2019-10-10	46.049999	46.230000	45.549999	46.150002	40.776588	24698500
2019-10-11	46.669998	47.299999	46.459999	46.560001	41.138855	25153600
2019-10-14	46.549999	46.549999	46.000000	46.049999	40.688229	15076900
2019-10-15	46.250000	46.580002	46.040001	46.360001	40.962139	18794400
2019-10-16	46.360001	46.880001	46.320000	46.790001	41.342075	16454200
2019-10-17	47.150002	47.299999	46.599998	47.029999	41.554134	14352400
2019-10-18	47.099998	47.270000	46.660000	46.709999	41.271393	17226200
2019-10-21	47.139999	47.480000	46.970001	47.389999	41.872215	13277700
2019-10-22	47.500000	47.889999	47.400002	47.549999	42.013580	15067100
2019-10-23	47.470001	47.700001	46.840000	47.049999	41.571800	15647100
2019-10-24	47.230000	47.230000	46.099998	46.410000	41.006321	18338800
2019-10-25	46.540001	46.990002	46.459999	46.900002	41.439266	15701200
2019-10-28	47.150002	47.599998	47.060001	47.169998	41.677822	13859700
2019-10-29	47.000000	47.430000	46.910000	47.240002	41.739674	13713900
2019-10-30	47.299999	47.580002	47.160000	47.560001	42.022415	12062000
2019-10-31	47.599998	47.650002	47.099998	47.509998	41.978237	12488300
2019-11-01	46.849998	47.490002	46.639999	47.029999	41.554134	24404100
2019-11-04	47.500000	47.880001	47.320000	47.480000	41.951729	15018900
2019-11-05	47.590000	47.919998	47.259998	47.759998	42.199120	18988900
2019-11-06	47.810001	48.500000	47.790001	48.270000	42.649754	15904500
2019-11-07	48.610001	48.980000	48.200001	48.419998	42.782284	16717800
2019-11-08	48.419998	48.849998	48.049999	48.830002	43.144550	14407000
2019-11-11	48.009998	48.470001	47.560001	48.099998	42.499546	19590400
2019-11-12	48.290001	48.740002	48.119999	48.369999	42.738110	15632900
2019-11-13	48.240002	48.849998	48.150002	48.459999	42.817619	25187000
2019-11-14	45.560001	46.000000	44.599998	44.910000	39.680969	65568900
2019-11-15	45.070000	45.650002	44.810001	45.090000	39.840008	32385000
2019-11-18	44.980000	45.189999	44.439999	45.150002	39.893024	22742800
2019-11-19	45.389999	45.599998	45.080002	45.470001	40.175755	19612600
2019-11-20	45.689999	45.740002	44.930000	45.080002	39.831177	18660800
2019-11-21	45.130001	45.150002	44.689999	44.840000	39.619122	19868800
2019-11-22	45.150002	45.169998	44.689999	44.849998	39.627945	18725700
2019-11-25	45.000000	45.549999	44.930000	45.450001	40.158085	19653300
2019-11-26	45.529999	45.770000	45.250000	45.310001	40.034389	29422000
2019-11-27	45.360001	45.419998	44.930000	45.240002	39.972542	14889900
2019-11-29	45.240002	45.540001	45.150002	45.310001	40.034389	9808900
2019-12-02	45.250000	45.330002	44.669998	44.700001	39.495411	17630100
2019-12-03	44.400002	44.490002	43.740002	44.279999	39.124317	19625500
2019-12-04	44.520000	44.549999	43.860001	43.889999	38.779732	17202200
2019-12-05	44.049999	44.099998	43.400002	43.520000	38.452805	22632800
2019-12-06	43.889999	44.060001	43.650002	43.840000	38.735550	16541000
2019-12-09	43.889999	44.369999	43.750000	43.900002	38.788570	17508500
2019-12-10	43.849998	44.180000	43.799999	44.099998	38.965279	21862400
2019-12-11	44.360001	44.450001	44.150002	44.279999	39.124317	16440500
2019-12-12	44.549999	45.770000	44.410000	45.669998	40.352474	27061600
2019-12-13	45.910000	46.049999	45.200001	45.299999	40.025558	21796900
2019-12-16	45.799999	46.590000	45.799999	45.980000	40.626381	21871300
2019-12-17	46.220001	46.520000	45.930000	46.439999	41.032829	22510000
2019-12-18	46.520000	46.759998	46.250000	46.639999	41.209534	21921200
2019-12-19	47.150002	47.990002	47.110001	47.880001	42.305168	30764700
2019-12-20	48.250000	48.369999	47.419998	47.450001	41.925228	52575300
2019-12-23	47.549999	48.299999	47.419998	48.099998	42.499546	20253500
2019-12-24	48.160000	48.250000	47.650002	47.779999	42.216797	7044700
2019-12-26	47.779999	48.000000	47.650002	47.849998	42.278652	11091700
2019-12-27	47.990002	48.020000	47.680000	47.770000	42.207962	11056800
2019-12-30	47.750000	47.880001	47.290001	47.590000	42.048923	12128600
2019-12-31	47.540001	47.980000	47.410000	47.959999	42.375832	14892600
2020-01-02	48.060001	48.419998	47.880001	48.419998	43.096794	16708100
2020-01-03	47.910000	48.139999	47.480000	47.630001	42.393658	15577400
2020-01-06	47.139999	47.820000	47.009998	47.799999	42.544949	22183600
2020-01-07	47.720001	47.720001	47.099998	47.490002	42.269035	16501900
2020-01-08	46.970001	47.790001	46.810001	47.520000	42.295734	25175900
2020-01-09	47.790001	47.880001	47.070000	47.320000	42.117729	18203600
2020-01-10	47.480000	47.560001	47.060001	47.130001	41.948620	13502600
2020-01-13	47.310001	47.980000	47.299999	47.970001	42.696270	18237400
2020-01-14	47.959999	47.990002	47.619999	47.790001	42.536057	17948700
2020-01-15	47.919998	48.400002	47.759998	48.009998	42.731865	16289400
2020-01-16	48.380001	49.080002	48.230000	49.049999	43.657539	20094900
2020-01-17	49.310001	49.540001	48.869999	49.020000	43.630833	27176200
2020-01-21	48.959999	49.200001	48.669998	48.799999	43.435017	21771800
2020-01-22	49.279999	49.529999	49.040001	49.070000	43.675335	15186000
2020-01-23	49.000000	49.180000	48.410000	49.000000	43.613029	16767700
2020-01-24	49.220001	49.480000	48.540001	48.849998	43.479523	14066700
2020-01-27	47.889999	48.070000	47.270000	47.470001	42.251232	20666000
2020-01-28	47.520000	47.970001	47.500000	47.770000	42.518250	14035100
2020-01-29	47.970001	47.980000	46.930000	47.049999	41.877411	14273600
2020-01-30	46.540001	47.270000	46.259998	47.240002	42.046520	14822600
2020-01-31	46.990002	47.000000	45.840000	45.970001	40.916138	20069900
2020-02-03	46.400002	46.830002	46.209999	46.529999	41.414581	15374900
2020-02-04	47.220001	47.709999	47.110001	47.619999	42.384743	13947300
2020-02-05	48.330002	48.599998	48.150002	48.450001	43.123493	17042300
2020-02-06	48.689999	48.820000	48.220001	48.689999	43.337105	9814800
2020-02-07	48.599998	48.770000	47.869999	47.970001	42.696270	16807500
2020-02-10	47.990002	48.889999	47.880001	48.869999	43.497318	19012700
2020-02-11	49.389999	49.709999	48.860001	49.130001	43.728737	23168300
2020-02-12	49.430000	50.279999	49.400002	49.930000	44.440788	31686200
2020-02-13	47.150002	47.669998	46.580002	47.320000	42.117729	47044700
2020-02-14	47.160000	47.220001	46.480000	46.970001	41.806202	26747200
2020-02-18	46.820000	46.849998	46.290001	46.590000	41.467979	18546300
2020-02-19	46.689999	46.810001	45.900002	46.290001	41.200962	27626400
2020-02-20	46.090000	46.959999	45.900002	46.849998	41.699394	20416700
2020-02-21	46.730000	46.849998	46.049999	46.299999	41.209862	20028700
2020-02-24	45.000000	45.680000	44.000000	44.000000	39.162724	35295900
2020-02-25	44.049999	44.209999	42.070000	42.740002	38.041241	48024700
2020-02-26	42.970001	43.380001	41.939999	42.160000	37.525002	38513200
2020-02-27	41.279999	42.099998	40.009998	40.040001	35.638073	51442900
2020-02-28	38.700001	40.549999	38.349998	39.930000	35.540165	80188000
2020-03-02	40.150002	41.189999	38.919998	41.169998	36.643841	48864300
2020-03-03	41.259998	41.900002	39.709999	40.040001	35.638073	49294700
2020-03-04	40.720001	41.450001	39.799999	41.389999	36.839653	30022100
2020-03-05	40.169998	40.509998	39.290001	39.570000	35.219749	30255900
2020-03-06	38.000000	39.950001	37.799999	39.680000	35.317654	48605600
2020-03-09	36.900002	39.560001	36.290001	37.959999	33.786747	61535300
2020-03-10	39.250000	40.150002	37.869999	40.080002	35.673679	50536500
2020-03-11	39.020000	39.160000	36.369999	37.049999	32.976784	63594300
2020-03-12	34.500000	35.820000	33.000000	33.200001	29.550053	51855300
2020-03-13	35.180000	37.680000	33.330002	37.639999	33.501926	53859600
2020-03-16	33.230000	36.990002	32.400002	33.709999	30.003986	44211300
2020-03-17	34.700001	36.250000	33.599998	35.500000	31.597187	41572400
2020-03-18	33.759998	37.709999	33.310001	37.119999	33.039097	56904300
2020-03-19	37.049999	39.320000	36.150002	37.709999	33.564236	58319700
2020-03-20	38.270000	38.470001	35.400002	35.599998	31.686201	48582500
2020-03-23	35.509998	35.820000	33.740002	34.599998	30.796131	39823400
2020-03-24	36.410000	38.680000	35.540001	38.599998	34.356380	48235600
2020-03-25	38.650002	39.950001	37.500000	37.669998	33.528633	42873900
2020-03-26	37.970001	40.919998	37.369999	40.580002	36.118717	38473300
2020-03-27	39.209999	40.150002	38.410000	38.820000	34.552189	31278600
2020-03-30	39.450001	40.490002	38.959999	40.320000	35.887291	27120300
2020-03-31	40.130001	40.419998	39.110001	39.310001	34.988327	26014200
2020-04-01	38.169998	38.860001	37.869999	38.330002	34.116070	26790700
2020-04-02	37.840000	39.950001	37.470001	39.799999	35.760334	28180500
2020-04-03	39.820000	40.290001	38.540001	39.060001	35.095440	21235200
2020-04-06	40.459999	41.680000	39.779999	41.430000	37.224873	31641400
2020-04-07	42.660000	42.740002	40.590000	40.639999	36.515064	30366100
2020-04-08	41.169998	42.200001	40.869999	41.740002	37.503414	22683500
2020-04-09	42.090000	42.200001	40.849998	41.200001	37.018238	27643900
2020-04-13	41.040001	41.459999	40.529999	41.220001	37.036201	19592000
2020-04-14	41.910000	42.820000	41.529999	42.779999	38.437859	22882400
2020-04-15	42.200001	42.369999	41.230000	41.520000	37.305744	18428800
2020-04-16	41.759998	41.790001	40.680000	41.500000	37.287777	26178000
2020-04-17	42.250000	42.639999	41.740002	42.480000	38.168308	30701500
2020-04-20	41.919998	43.290001	41.790001	42.540001	38.222218	23438800
2020-04-21	41.830002	41.990002	40.410000	40.549999	36.434204	31661000
2020-04-22	41.270000	42.090000	41.110001	41.759998	37.521385	18330700
2020-04-23	41.889999	42.549999	41.529999	41.619999	37.395596	16100200
2020-04-24	41.840000	42.660000	41.650002	42.520000	38.204247	14639200
2020-04-27	42.700001	43.220001	42.580002	43.060001	38.689438	17937900
2020-04-28	43.500000	43.630001	42.410000	42.490002	38.177296	16427700
2020-04-29	43.349998	43.480000	42.930000	43.340000	38.941025	17430100
2020-04-30	43.169998	43.169998	42.169998	42.380001	38.078457	26679900
2020-05-01	41.720001	41.810001	40.770000	40.919998	36.766644	22095300
2020-05-04	40.950001	41.410000	40.490002	41.349998	37.152996	15997700
2020-05-05	41.610001	41.930000	41.389999	41.459999	37.251846	15060200
2020-05-06	41.560001	41.689999	40.970001	41.150002	36.973305	16040300
2020-05-07	41.590000	41.770000	41.220001	41.369999	37.170971	20173600
2020-05-08	42.020000	43.020000	41.700001	42.990002	38.626549	21959100
2020-05-11	42.779999	43.650002	42.610001	43.320000	38.923050	26182700
2020-05-12	43.939999	44.299999	43.189999	43.220001	38.833202	25817100
2020-05-13	43.410000	43.570000	41.310001	41.950001	37.692112	36986700
2020-05-14	43.430000	44.580002	43.259998	43.849998	39.399254	50417700
2020-05-15	42.930000	44.380001	42.849998	44.270000	39.776627	30573000
2020-05-18	45.209999	45.299999	44.330002	45.060001	40.486443	26966500
2020-05-19	44.830002	44.980000	44.410000	44.610001	40.082115	24345400
2020-05-20	45.049999	45.820000	45.029999	45.439999	40.827869	20184500
2020-05-21	45.450001	45.660000	44.560001	44.639999	40.109070	18674900
2020-05-22	44.669998	44.950001	44.119999	44.900002	40.342678	12592800
2020-05-26	45.779999	45.799999	44.680000	44.840000	40.288769	21776900
2020-05-27	45.040001	45.980000	44.799999	45.959999	41.295086	22157200
2020-05-28	45.900002	46.459999	45.369999	45.599998	40.971626	20013000
2020-05-29	46.040001	47.820000	45.410000	47.820000	42.966297	43553600
2020-06-01	47.150002	47.290001	46.230000	46.299999	41.600582	18712400
2020-06-02	46.400002	46.900002	45.880001	46.889999	42.130695	17285900
2020-06-03	46.980000	47.200001	46.540001	46.939999	42.175625	17492000
2020-06-04	46.770000	47.250000	46.529999	46.860001	42.103745	14100700
2020-06-05	47.270000	48.290001	47.200001	47.830002	42.975292	22591100
2020-06-08	47.459999	48.160000	47.119999	48.130001	43.244843	17820900
2020-06-09	48.020000	48.240002	47.490002	48.049999	43.172958	18597300
2020-06-10	47.660000	47.830002	47.119999	47.419998	42.606895	18462400
2020-06-11	46.990002	47.000000	43.639999	43.669998	39.237530	35582000
2020-06-12	44.959999	45.860001	44.110001	45.070000	40.495422	26125600
2020-06-15	44.119999	45.759998	43.930000	45.349998	40.746998	21300100
2020-06-16	47.410000	47.490002	45.910000	46.480000	41.762310	28074600
2020-06-17	46.750000	46.820000	45.900002	46.169998	41.483776	20399100
2020-06-18	45.790001	46.049999	45.349998	45.830002	41.178288	22423500
2020-06-19	46.259998	46.509998	45.049999	45.320000	40.720051	36103200
2020-06-22	45.110001	45.459999	44.810001	45.160000	40.576294	18398600
2020-06-23	45.919998	46.150002	45.320000	45.470001	40.854820	23222400
2020-06-24	45.290001	45.470001	44.389999	44.750000	40.207901	22840100
2020-06-25	44.770000	45.320000	44.200001	45.220001	40.630203	19114900
2020-06-26	45.119999	46.509998	44.630001	46.310001	41.609573	106928300
2020-06-29	46.340000	46.450001	45.669998	46.150002	41.465809	23875400
2020-06-30	46.150002	47.009998	46.099998	46.639999	41.906067	21888800
2020-07-01	46.540001	46.720001	46.000000	46.060001	41.384945	17129500
2020-07-02	46.070000	46.220001	45.480000	45.630001	41.321548	19632000
2020-07-06	46.070000	46.490002	45.869999	46.419998	42.036957	16152900
2020-07-07	46.119999	46.290001	45.560001	45.630001	41.321548	17102800
2020-07-08	45.590000	46.070000	45.320000	45.810001	41.484558	15020800
2020-07-09	46.599998	47.200001	46.220001	46.700001	42.290520	26027700
2020-07-10	46.730000	46.919998	46.240002	46.660000	42.254295	13775700
2020-07-13	46.869999	46.990002	45.779999	45.930000	41.593224	17965500
2020-07-14	45.490002	46.500000	45.410000	46.259998	41.892063	19303500
2020-07-15	46.500000	46.830002	45.990002	46.400002	42.018848	15705000
2020-07-16	45.700001	45.830002	45.200001	45.779999	41.457386	17709400
2020-07-17	46.040001	46.930000	45.880001	46.750000	42.335796	20389700
2020-07-20	46.669998	47.099998	46.259998	46.970001	42.535019	15966500
2020-07-21	47.279999	47.330002	46.849998	47.020000	42.580299	16044700
2020-07-22	47.020000	47.110001	46.529999	46.900002	42.471638	27218300
2020-07-23	46.980000	47.700001	46.680000	47.410000	42.933475	23750200
2020-07-24	47.490002	47.639999	46.110001	46.400002	42.018848	16983600
2020-07-27	46.660000	47.259998	46.150002	47.189999	42.734253	15576000
2020-07-28	46.980000	47.080002	46.209999	46.279999	41.910175	13975300
2020-07-29	46.400002	46.880001	46.369999	46.709999	42.299580	11618200
2020-07-30	46.130001	46.459999	45.380001	46.439999	42.055073	15385100
2020-07-31	46.389999	47.110001	45.860001	47.099998	42.652756	17701100
2020-08-03	47.139999	47.360001	46.680000	47.160000	42.707085	14141100
2020-08-04	47.009998	47.669998	46.910000	47.669998	43.168926	12839500
2020-08-05	47.669998	47.730000	47.049999	47.330002	42.861042	13075600
2020-08-06	47.230000	47.830002	47.099998	47.770000	43.259487	14190900
2020-08-07	47.330002	47.599998	47.029999	47.430000	42.951595	17054300
2020-08-10	47.160000	48.000000	47.160000	47.730000	43.223270	14999200
2020-08-11	47.900002	48.450001	47.090000	47.189999	42.734253	18859600
2020-08-12	47.279999	48.130001	47.270000	48.099998	43.558334	26823700
2020-08-13	43.790001	43.840000	42.380001	42.720001	38.686314	91849500
2020-08-14	42.490002	42.880001	42.270000	42.500000	38.487095	32539500
2020-08-17	42.549999	42.759998	41.860001	42.090000	38.115803	30511700
2020-08-18	42.130001	42.290001	41.810001	41.980000	38.016193	23344600
2020-08-19	42.099998	42.349998	41.779999	41.869999	37.916576	20097400
2020-08-20	41.869999	42.419998	41.730000	42.310001	38.315037	18443900
2020-08-21	42.049999	42.299999	41.810001	42.250000	38.260696	17389600
2020-08-24	42.070000	42.470001	42.000000	42.180000	38.197308	17742900
2020-08-25	42.230000	42.299999	41.779999	41.959999	37.998077	15417400
2020-08-26	41.650002	42.279999	41.450001	42.250000	38.260696	21625800
2020-08-27	42.400002	42.470001	42.020000	42.290001	38.296917	22456800
2020-08-28	42.139999	42.299999	42.000000	42.200001	38.215424	16573600
2020-08-31	42.099998	42.349998	41.939999	42.220001	38.233532	21298000
2020-09-01	42.000000	42.070000	41.500000	42.029999	38.061462	23325100
2020-09-02	42.040001	42.689999	42.029999	42.419998	38.414639	30045700
2020-09-03	41.750000	41.830002	40.669998	40.950001	37.083443	39288100
2020-09-04	41.200001	41.430000	40.439999	40.820000	36.965714	34867400
2020-09-08	40.049999	40.610001	39.970001	40.000000	36.223148	29101800
2020-09-09	40.099998	40.480000	39.720001	40.130001	36.340874	23351600
2020-09-10	40.029999	40.639999	39.419998	39.570000	35.833744	25108800
2020-09-11	39.770000	40.049999	39.520000	39.880001	36.114475	21853000
2020-09-14	40.220001	40.639999	40.049999	40.369999	36.558205	19866700
2020-09-15	40.509998	40.840000	40.380001	40.599998	36.766491	19024100
2020-09-16	40.720001	41.169998	40.389999	40.419998	36.603481	24310200
2020-09-17	39.660000	40.400002	39.509998	40.369999	36.558205	22225900
2020-09-18	40.180000	40.320000	39.580002	39.810001	36.051086	44450800
2020-09-21	39.310001	39.470001	38.689999	39.040001	35.353786	28495000
2020-09-22	39.180000	39.459999	38.880001	39.320000	35.607349	17656800
2020-09-23	39.230000	39.389999	38.180000	38.279999	34.665539	24843200
2020-09-24	38.000000	38.160000	37.599998	37.849998	34.276150	30910400
2020-09-25	37.759998	38.540001	37.619999	38.450001	34.819496	22966600
2020-09-28	39.200001	39.290001	38.790001	39.130001	35.435287	24275700
2020-09-29	39.070000	39.380001	38.830002	39.060001	35.371895	16353700
2020-09-30	39.090000	39.700001	39.020000	39.389999	35.670746	27113200
2020-10-01	39.099998	39.310001	38.570000	38.799999	35.460537	20763500
2020-10-02	38.049999	38.549999	37.970001	38.270000	34.976154	24493000
2020-10-05	38.480000	38.790001	38.279999	38.570000	35.250328	26929100
2020-10-06	38.500000	39.349998	38.400002	38.570000	35.250328	28430800
2020-10-07	38.980000	39.580002	38.779999	39.400002	36.008892	20593700
2020-10-08	39.799999	40.180000	39.660000	39.790001	36.365330	19031300
2020-10-09	40.150002	40.230000	39.720001	39.849998	36.420162	16167500
2020-10-12	39.930000	40.529999	39.630001	40.360001	36.886265	22757200
2020-10-13	40.540001	40.610001	39.709999	39.810001	36.383610	23438300
2020-10-14	39.849998	40.419998	39.759998	39.889999	36.456718	16439100
2020-10-15	39.470001	40.000000	39.349998	39.970001	36.529835	15451400
2020-10-16	39.880001	40.299999	39.549999	40.160000	36.703487	21292500
2020-10-19	40.150002	40.380001	39.160000	39.299999	35.917500	19600500
2020-10-20	39.439999	39.509998	39.029999	39.200001	35.826103	16564900
2020-10-21	39.310001	39.570000	38.980000	39.060001	35.698154	17016300
2020-10-22	38.849998	38.959999	38.380001	38.820000	35.478809	20399000
2020-10-23	38.930000	38.970001	38.650002	38.820000	35.478809	15556100
2020-10-26	38.400002	38.430000	37.150002	37.669998	34.427788	29146500
2020-10-27	37.380001	37.500000	36.590000	36.869999	33.696644	37911500
2020-10-28	36.320000	36.509998	35.680000	35.709999	32.636482	34561500
2020-10-29	35.509998	36.070000	35.279999	35.689999	32.618214	35332000
2020-10-30	35.599998	35.930000	35.490002	35.900002	32.810139	29151200
2020-11-02	36.189999	36.349998	35.669998	35.900002	32.810139	23483100
2020-11-03	36.360001	37.330002	36.299999	36.680000	33.523003	27342900
2020-11-04	37.029999	37.299999	36.500000	36.570000	33.422462	30121900
2020-11-05	37.020000	37.299999	36.910000	37.230000	34.025665	23149700
2020-11-06	37.560001	37.599998	37.080002	37.529999	34.299843	19475300
2020-11-09	39.919998	40.230000	38.119999	38.200001	34.912174	42649500
2020-11-10	38.209999	39.029999	38.169998	38.720001	35.387424	31514500
2020-11-11	39.009998	39.450001	38.439999	39.330002	35.944923	27332800
2020-11-12	38.980000	39.389999	38.400002	38.669998	35.341724	29368300
2020-11-13	41.200001	41.520000	40.560001	41.400002	37.836754	49106400
2020-11-16	41.740002	42.590000	41.349998	42.540001	38.878643	34572600
2020-11-17	41.919998	42.349998	41.619999	41.880001	38.275440	23140900
2020-11-18	41.900002	42.240002	41.259998	41.320000	37.763645	21327700
2020-11-19	41.000000	41.369999	40.770000	41.169998	37.626545	22177700
2020-11-20	41.049999	41.389999	40.919998	40.970001	37.443760	19776300
2020-11-23	41.029999	41.799999	41.020000	41.639999	38.056095	19651400
2020-11-24	42.139999	42.709999	41.900002	42.610001	38.942623	22849700
2020-11-25	42.779999	42.799999	42.209999	42.500000	38.842083	22617700
2020-11-27	42.860001	42.980000	42.639999	42.700001	39.024872	10769500
2020-11-30	42.439999	43.049999	42.410000	43.020000	39.317329	34741600
2020-12-01	43.009998	44.070000	43.009998	43.540001	39.792568	23942500
2020-12-02	43.389999	43.959999	43.349998	43.889999	40.112442	17422200
2020-12-03	43.779999	44.139999	43.599998	44.110001	40.313511	27710700
2020-12-04	43.889999	44.509998	43.889999	44.380001	40.560276	17319800
2020-12-07	44.290001	44.490002	43.910000	44.349998	40.532852	14086800
2020-12-08	44.209999	44.529999	43.930000	44.369999	40.551136	13348500
2020-12-09	44.470001	44.830002	44.360001	44.689999	40.843594	22679800
2020-12-10	44.540001	44.610001	44.110001	44.320000	40.505440	17741500
2020-12-11	43.939999	44.330002	43.720001	44.320000	40.505440	14577700
2020-12-14	44.270000	44.910000	44.150002	44.240002	40.432323	16112300
2020-12-15	44.389999	44.799999	44.139999	44.720001	40.871010	18159400
2020-12-16	44.700001	45.139999	44.529999	44.720001	40.871010	16192000
2020-12-17	44.910000	44.930000	44.599998	44.820000	40.962406	16141600
2020-12-18	44.900002	45.570000	44.770000	45.439999	41.529045	41027000
2020-12-21	44.470001	44.959999	44.070000	44.880001	41.017239	19865300
2020-12-22	44.439999	45.070000	44.439999	44.689999	40.843594	16024000
2020-12-23	44.650002	44.799999	44.349998	44.380001	40.560276	12032600
2020-12-24	44.450001	44.590000	44.230000	44.540001	40.706505	5720500
2020-12-28	44.930000	45.340000	44.720001	44.919998	41.053795	13458400
2020-12-29	44.970001	45.250000	44.529999	44.639999	40.797894	11829000
2020-12-30	44.740002	45.060001	44.439999	44.480000	40.651661	11043100
2020-12-31	44.380001	44.840000	44.160000	44.750000	40.898422	15105500
2021-01-04	44.310001	44.369999	43.349998	43.959999	40.502243	24392500
2021-01-05	43.680000	44.070000	43.380001	43.980000	40.520676	17763700
2021-01-06	44.130001	44.869999	43.889999	44.400002	40.907642	21823100
2021-01-07	44.200001	45.110001	44.169998	44.959999	41.423595	18218800
2021-01-08	44.480000	45.410000	44.250000	45.060001	41.515724	20936300
2021-01-11	45.150002	45.950001	45.020000	45.360001	41.792130	25058200
2021-01-12	45.299999	45.930000	44.959999	45.790001	42.188313	20145000
2021-01-13	45.290001	45.970001	45.180000	45.360001	41.792130	19367300
2021-01-14	44.869999	45.599998	44.849998	45.150002	41.598648	22333500
2021-01-15	44.959999	45.650002	44.880001	45.430000	41.856628	30271700
2021-01-19	45.330002	45.630001	44.770000	45.189999	41.635509	28868800
2021-01-20	45.330002	45.500000	45.139999	45.340000	41.773712	16499400
2021-01-21	45.200001	45.240002	44.720001	45.110001	41.561790	17488400
2021-01-22	44.750000	44.889999	44.230000	44.770000	41.248543	14643400
2021-01-25	45.040001	45.169998	44.709999	45.029999	41.488091	16581300
2021-01-26	44.889999	45.349998	44.770000	45.259998	41.699993	13087800
2021-01-27	45.240002	46.459999	45.080002	45.700001	42.105385	29634500
2021-01-28	45.910000	46.270000	45.299999	45.340000	41.773712	21166000
2021-01-29	44.849998	45.369999	44.480000	44.580002	41.073486	22608100
2021-02-01	44.919998	45.630001	44.660000	45.400002	41.828983	16776900
2021-02-02	45.520000	45.939999	45.430000	45.830002	42.225163	16520900
2021-02-03	45.750000	46.160000	45.540001	45.770000	42.169884	13173600
2021-02-04	45.869999	47.320000	45.770000	47.250000	43.533474	22285700
2021-02-05	47.570000	48.340000	47.500000	48.080002	44.298191	25488600
2021-02-08	48.560001	49.340000	48.560001	48.939999	45.090542	25215400
2021-02-09	48.770000	48.830002	48.410000	48.500000	44.685146	24795000
2021-02-10	46.150002	47.410000	45.830002	47.240002	43.524254	44540900
2021-02-11	47.349998	47.910000	47.200001	47.580002	43.837521	18589900
2021-02-12	47.430000	47.689999	46.910000	47.290001	43.570324	15239800
2021-02-16	47.259998	47.259998	46.400002	46.509998	42.851673	18539000
2021-02-17	46.320000	46.400002	45.869999	46.250000	42.612129	13296300
2021-02-18	46.389999	46.400002	45.689999	46.340000	42.695049	16867500
2021-02-19	46.540001	46.610001	45.580002	45.680000	42.086956	25117700
2021-02-22	45.290001	45.680000	44.820000	45.430000	41.856628	21435800
2021-02-23	45.259998	45.779999	45.099998	45.509998	41.930328	19714900
2021-02-24	45.240002	45.799999	45.040001	45.740002	42.142239	17823600
2021-02-25	45.590000	46.240002	45.240002	45.520000	41.939545	21916700
2021-02-26	45.580002	45.779999	44.759998	44.869999	41.340675	22144900
2021-03-01	45.220001	46.220001	45.220001	45.919998	42.308075	17394100
2021-03-02	45.930000	46.080002	45.419998	45.520000	41.939545	14833000
2021-03-03	45.430000	45.529999	45.000000	45.130001	41.580227	16851100
2021-03-04	45.139999	45.470001	44.150002	44.560001	41.055065	24653500
2021-03-05	45.450001	46.740002	45.270000	46.250000	42.612129	33197600
2021-03-08	46.240002	48.400002	46.200001	47.509998	43.773014	34824500
2021-03-09	47.820000	48.369999	47.720001	47.889999	44.123123	26512700
2021-03-10	48.470001	48.790001	48.189999	48.290001	44.491669	19841500
2021-03-11	48.509998	49.080002	48.230000	48.799999	44.961552	21976600
2021-03-12	48.810001	48.990002	48.470001	48.820000	44.979977	15196500
2021-03-15	48.900002	49.439999	48.900002	49.410000	45.523571	15523600
2021-03-16	49.189999	49.740002	49.189999	49.669998	45.763119	17282300
2021-03-17	49.610001	49.610001	48.889999	49.419998	45.532784	18326900
2021-03-18	48.520000	49.570000	48.520000	48.799999	44.961552	18416900
2021-03-19	48.709999	49.220001	48.320000	48.980000	45.127392	65366800
2021-03-22	48.939999	50.380001	48.939999	50.299999	46.343563	28813900
2021-03-23	50.020000	50.680000	49.900002	50.009998	46.076378	28328200
2021-03-24	49.939999	50.450001	49.619999	49.650002	45.744694	26444700
2021-03-25	50.580002	51.400002	50.290001	50.509998	46.537052	34537700
2021-03-26	50.599998	52.639999	50.560001	52.570000	48.435013	31997000
2021-03-29	52.400002	52.939999	52.279999	52.520000	48.388954	25032800
2021-03-30	52.110001	52.290001	51.180000	51.770000	47.697937	22465100
2021-03-31	51.830002	52.049999	51.549999	51.709999	47.642654	22212400
2021-04-01	51.750000	52.070000	51.349998	51.980000	47.891426	17896200
2021-04-05	51.630001	52.919998	51.630001	52.410000	48.633785	19860900
2021-04-06	51.980000	52.220001	51.779999	52.029999	48.281158	15126100
2021-04-07	52.009998	52.139999	51.580002	51.770000	48.039890	15783600
2021-04-08	51.939999	52.000000	51.450001	51.910000	48.169811	15111300
2021-04-09	51.830002	52.150002	51.680000	52.090000	48.336838	13135800
2021-04-12	52.070000	52.160000	51.470001	51.570000	47.854305	16441700
2021-04-13	51.639999	51.880001	51.340000	51.660000	47.937817	13353200
2021-04-14	51.509998	51.680000	51.139999	51.369999	47.668716	15376600
2021-04-15	51.759998	51.939999	51.369999	51.639999	47.919262	17869800
2021-04-16	52.450001	53.180000	52.259998	52.799999	48.995678	28327900
2021-04-19	52.529999	52.959999	52.490002	52.849998	49.042080	20245600
2021-04-20	52.590000	52.790001	51.599998	51.790001	48.058453	21257500
2021-04-21	51.840000	52.070000	51.480000	51.930000	48.188366	14015500
2021-04-22	51.810001	52.090000	51.380001	51.500000	47.789349	15564800
2021-04-23	51.500000	52.130001	51.180000	51.910000	48.169811	14016800
2021-04-26	51.650002	51.770000	51.500000	51.639999	47.919262	13778200
2021-04-27	51.580002	51.669998	51.349998	51.369999	47.668716	13601000
2021-04-28	51.560001	51.770000	50.919998	51.110001	47.427452	14984000
2021-04-29	51.180000	51.599998	50.980000	51.459999	47.752232	13916600
2021-04-30	51.220001	51.230000	50.410000	50.910000	47.241859	19930200
2021-05-03	51.209999	51.400002	50.810001	51.169998	47.483120	13465900
2021-05-04	51.110001	51.230000	50.299999	50.709999	47.056267	18164800
2021-05-05	50.990002	51.250000	50.680000	51.130001	47.446011	16205300
2021-05-06	51.070000	52.709999	50.950001	52.439999	48.661613	27106800
2021-05-07	52.480000	53.680000	52.220001	53.430000	49.580284	24146000
2021-05-10	53.970001	54.139999	53.160000	53.160000	49.329739	23845600
2021-05-11	53.099998	53.110001	52.110001	52.830002	49.023525	20220900
2021-05-12	52.180000	52.430000	51.470001	51.599998	47.882137	22123300
2021-05-13	52.110001	52.810001	51.880001	52.490002	48.708015	15864000
2021-05-14	52.930000	53.220001	52.599998	52.900002	49.088478	14789400
2021-05-17	52.759998	53.150002	52.680000	52.939999	49.125595	15731000
2021-05-18	52.799999	53.340000	52.740002	52.930000	49.116318	20177200
2021-05-19	51.880001	52.660000	51.860001	52.470001	48.689461	29187900
2021-05-20	50.410000	52.970001	50.099998	52.849998	49.042080	48830800
2021-05-21	52.770000	52.930000	52.240002	52.430000	48.652344	24468400
2021-05-24	52.959999	53.770000	52.790001	53.389999	49.543167	21128900
2021-05-25	53.369999	53.580002	53.139999	53.310001	49.468937	20657200
2021-05-26	53.349998	53.610001	52.820000	52.910000	49.097752	18671200
2021-05-27	52.930000	53.349998	52.580002	52.919998	49.107033	56216100
2021-05-28	53.180000	53.220001	52.840000	52.900002	49.088478	14863500
2021-06-01	52.959999	53.320000	52.430000	52.619999	48.828651	15741700
2021-06-02	52.650002	52.990002	52.400002	52.959999	49.144154	14529300
2021-06-03	52.799999	53.560001	52.619999	53.330002	49.487492	17593100
2021-06-04	53.439999	54.169998	53.439999	54.070000	50.174171	11676700
2021-06-07	54.320000	54.439999	53.790001	53.919998	50.034985	14899800
2021-06-08	53.970001	54.389999	53.889999	54.130001	50.229858	15329700
2021-06-09	54.180000	54.419998	53.939999	54.020000	50.127777	14860900
2021-06-10	54.430000	55.080002	54.270000	55.029999	51.065010	22183500
2021-06-11	55.189999	55.349998	54.540001	54.770000	50.823738	17134000
2021-06-14	54.389999	54.529999	53.529999	54.169998	50.266968	15131400
2021-06-15	54.230000	54.320000	53.730000	53.790001	49.914349	12542600
2021-06-16	53.849998	53.919998	53.130001	53.470001	49.617413	15477900
2021-06-17	53.410000	53.549999	53.009998	53.130001	49.301907	18288400
2021-06-18	52.810001	52.840000	51.880001	52.070000	48.318279	35758300
2021-06-21	52.369999	53.410000	52.290001	53.180000	49.348301	17682200
2021-06-22	53.299999	53.360001	52.810001	53.259998	49.422539	16451200
2021-06-23	53.270000	53.290001	52.590000	52.759998	48.958561	14749800
2021-06-24	52.939999	53.049999	52.610001	52.779999	48.977119	13974300
2021-06-25	52.770000	53.200001	52.650002	53.060001	49.236946	16682700
2021-06-28	53.160000	53.290001	52.919998	52.959999	49.144154	14008700
2021-06-29	52.889999	53.189999	52.770000	52.910000	49.097752	10926100
2021-06-30	52.950001	53.070000	52.619999	53.000000	49.181267	15826400
2021-07-01	53.049999	53.599998	53.000000	53.439999	49.589558	15074800
2021-07-02	53.189999	53.619999	52.840000	53.540001	50.028740	15066000
2021-07-06	53.220001	53.360001	52.340000	52.980000	49.505474	19394500
2021-07-07	53.070000	53.299999	52.669998	53.259998	49.767105	14411600
2021-07-08	53.160000	53.720001	52.910000	53.259998	49.767105	15691800
2021-07-09	53.360001	53.930000	53.290001	53.740002	50.215630	14673400
2021-07-12	54.040001	54.040001	53.130001	53.230000	49.739082	14000600
2021-07-13	53.340000	53.580002	53.200001	53.320000	49.823177	9927400
2021-07-14	53.500000	54.200001	53.340000	54.090000	50.542679	17113700
2021-07-15	53.840000	53.869999	53.240002	53.650002	50.131535	14952400
2021-07-16	53.880001	54.410000	53.650002	53.700001	50.178253	14144900
2021-07-19	53.669998	53.700001	52.730000	53.060001	49.580235	19925300
2021-07-20	53.279999	53.930000	53.189999	53.580002	50.066124	17250200
2021-07-21	53.820000	53.900002	53.419998	53.880001	50.346451	14068600
2021-07-22	53.910000	54.549999	53.779999	54.540001	50.963161	15729800
2021-07-23	54.889999	55.340000	54.509998	55.230000	51.607918	13042500
2021-07-26	55.130001	55.650002	55.130001	55.470001	51.832176	10097400
2021-07-27	55.380001	55.410000	54.790001	55.279999	51.654636	14738700
2021-07-28	55.459999	55.520000	54.410000	54.770000	51.178078	18835700
2021-07-29	55.000000	55.349998	54.900002	55.070000	51.458405	10680200
2021-07-30	55.080002	55.490002	55.009998	55.369999	51.738731	13438800
2021-08-02	55.599998	55.939999	55.259998	55.450001	51.813484	12468800
2021-08-03	55.540001	56.419998	55.270000	56.250000	52.561016	17357400
2021-08-04	56.369999	56.369999	55.470001	55.689999	52.037750	11662400
2021-08-05	55.520000	55.980000	55.500000	55.759998	52.103153	10785200
2021-08-06	55.470001	55.950001	55.150002	55.590000	51.944298	18386100
2021-08-09	55.820000	56.070000	55.400002	55.470001	51.832176	8707200
2021-08-10	55.500000	55.669998	55.250000	55.610001	51.962994	10441900
2021-08-11	55.889999	56.009998	55.599998	55.860001	52.196598	12604500
2021-08-12	55.849998	56.450001	55.660000	56.389999	52.691833	11209700
2021-08-13	56.389999	56.619999	56.259998	56.470001	52.766602	10841700
2021-08-16	56.299999	56.430000	55.930000	56.279999	52.589054	14407400
2021-08-17	55.869999	56.020000	55.630001	56.009998	52.336750	11987500
2021-08-18	55.790001	56.139999	55.029999	55.150002	51.533154	17111700
2021-08-19	54.759998	57.490002	54.590000	57.270000	53.514130	39881600
2021-08-20	57.250000	58.340000	56.849998	58.220001	54.401825	21876500
2021-08-23	57.849998	58.700001	57.740002	58.540001	54.700836	16225400
2021-08-24	58.490002	59.430000	58.430000	59.320000	55.429680	17658300
2021-08-25	59.540001	60.270000	59.169998	59.349998	55.457710	18069600
2021-08-26	59.419998	59.630001	58.990002	59.200001	55.317554	13729400
2021-08-27	59.270000	59.349998	58.860001	59.020000	55.149361	14795200
2021-08-30	58.980000	59.220001	58.799999	59.130001	55.252144	11798600
2021-08-31	59.110001	59.180000	58.580002	59.020000	55.149361	19873900
2021-09-01	59.020000	59.139999	58.660000	59.040001	55.168041	11629700
2021-09-02	59.349998	59.720001	59.060001	59.529999	55.625908	12855700
2021-09-03	59.330002	59.660000	59.279999	59.419998	55.523125	9732200
2021-09-07	59.240002	59.369999	58.750000	58.880001	55.018539	15503600
2021-09-08	58.549999	58.930000	58.490002	58.680000	54.831657	13124500
2021-09-09	58.450001	58.939999	58.250000	58.599998	54.756901	14958800
2021-09-10	58.750000	58.950001	57.820000	57.889999	54.093472	13622100
2021-09-13	58.160000	58.529999	57.730000	58.099998	54.289688	13553200
2021-09-14	58.240002	58.470001	57.660000	57.869999	54.074772	12810300
2021-09-15	57.779999	59.599998	57.060001	57.560001	53.785110	37524600
2021-09-16	58.310001	58.820000	57.130001	57.330002	53.570190	24029600
2021-09-17	57.389999	57.450001	56.470001	56.849998	53.121670	40262700
2021-09-20	56.380001	56.400002	55.290001	55.889999	52.224625	21897000
2021-09-21	55.959999	56.369999	55.230000	55.259998	51.635944	18700600
2021-09-22	55.759998	56.130001	55.369999	55.520000	51.878895	17940600
2021-09-23	55.700001	56.900002	55.599998	56.689999	52.972160	16262500
2021-09-24	56.450001	56.810001	56.220001	56.730000	53.009537	13156400
2021-09-27	56.459999	56.669998	56.049999	56.220001	52.532986	13859500
2021-09-28	55.779999	55.990002	55.410000	55.520000	51.878895	17803200
2021-09-29	55.619999	55.980000	55.340000	55.480000	51.841518	14051700
2021-09-30	55.799999	55.900002	54.410000	54.430000	50.860374	18538000
2021-10-01	54.599998	55.410000	54.040001	55.139999	51.523815	18338000
2021-10-04	54.500000	54.680000	53.950001	54.230000	51.015820	17084100
2021-10-05	54.130001	55.029999	54.130001	54.689999	51.448555	14135000
2021-10-06	54.349998	54.380001	52.980000	53.939999	50.743008	26339200
2021-10-07	54.490002	55.410000	54.349998	55.020000	51.758999	14725500
2021-10-08	55.200001	55.299999	54.750000	55.080002	51.815437	9255500
2021-10-11	55.250000	55.380001	54.900002	54.930000	51.674332	8117600
2021-10-12	54.990002	55.060001	54.070000	54.279999	51.062855	14241900
2021-10-13	54.320000	54.750000	54.080002	54.619999	51.382706	13737100
2021-10-14	55.090000	55.849998	54.980000	55.650002	52.351665	14455900
2021-10-15	55.889999	55.889999	54.959999	55.250000	51.975365	15202200
2021-10-18	55.040001	55.490002	54.570000	55.189999	51.918922	10989600
2021-10-19	55.290001	55.779999	55.029999	55.740002	52.436321	13258400
2021-10-20	55.799999	56.230000	55.799999	56.200001	52.869061	11613600
2021-10-21	56.040001	56.119999	55.529999	55.689999	52.389290	12619900
2021-10-22	55.549999	55.860001	54.939999	55.110001	51.843658	15026600
2021-10-25	55.110001	55.419998	54.810001	55.139999	51.871883	10218900
2021-10-26	55.560001	56.349998	55.400002	55.810001	52.502178	15250000
2021-10-27	56.130001	56.720001	55.930000	56.180000	52.850243	16279000
2021-10-28	56.230000	56.689999	55.889999	56.240002	52.906696	11209200
2021-10-29	56.320000	56.580002	55.860001	55.970001	52.652687	13550400
2021-11-01	55.869999	56.250000	55.500000	56.099998	52.774979	14341400
2021-11-02	56.369999	57.869999	56.279999	57.619999	54.204895	22097900
2021-11-03	57.580002	57.930000	57.119999	57.650002	54.233120	13219400
2021-11-04	57.599998	57.689999	56.560001	57.119999	53.734531	18070400
2021-11-05	57.380001	57.799999	56.930000	57.070000	53.687492	15637700
2021-11-08	57.099998	57.520000	56.590000	57.000000	53.621647	15045300
2021-11-09	57.070000	57.630001	56.900002	57.439999	54.035564	14459800
2021-11-10	57.900002	58.630001	57.689999	57.770000	54.346004	17876300
2021-11-11	57.570000	57.770000	56.689999	56.759998	53.395866	17440700
2021-11-12	56.970001	57.150002	56.310001	56.820000	53.452309	16663600
2021-11-15	56.930000	57.700001	56.830002	57.270000	53.875641	19041800
2021-11-16	57.240002	58.080002	56.930000	57.000000	53.621647	21136900
2021-11-17	56.610001	57.139999	56.270000	56.759998	53.395866	31496300
2021-11-18	52.730000	53.930000	51.080002	53.630001	50.451382	70834000
2021-11-19	53.549999	53.689999	52.779999	53.250000	50.093906	30030800
2021-11-22	53.349998	55.529999	53.299999	54.599998	51.363884	39949300
2021-11-23	54.610001	55.580002	54.470001	55.299999	52.022400	25653100
2021-11-24	55.150002	55.750000	55.150002	55.540001	52.248177	19328700
2021-11-26	54.459999	55.189999	54.459999	54.669998	51.429737	16730300
2021-11-29	55.139999	56.189999	54.830002	55.759998	52.455132	25724500
2021-11-30	55.580002	55.599998	54.150002	54.840000	51.589668	45141300
2021-12-01	55.529999	56.380001	54.930000	55.029999	51.768398	24120500
2021-12-02	55.150002	56.610001	55.080002	56.150002	52.822021	22384700
2021-12-03	56.299999	56.820000	55.669998	56.230000	52.897282	26235400
2021-12-06	56.700001	57.169998	56.470001	56.959999	53.584015	23172800
2021-12-07	57.099998	58.220001	57.009998	58.080002	54.637634	24254800
2021-12-08	58.080002	58.130001	56.630001	57.020000	53.640457	23631300
2021-12-09	57.200001	57.830002	56.930000	57.549999	54.139042	16480200
2021-12-10	57.910000	59.340000	57.910000	59.250000	55.738285	19901500
2021-12-13	59.099998	59.509998	58.540001	58.610001	55.136223	18496300
2021-12-14	58.340000	58.529999	57.369999	57.770000	54.346004	19114200
2021-12-15	57.919998	60.029999	57.900002	59.930000	56.377987	27953900
2021-12-16	60.049999	60.759998	59.869999	60.310001	56.735458	24599300
2021-12-17	60.270000	60.799999	59.790001	60.459999	56.876564	62171000
2021-12-20	59.669998	60.410000	59.299999	60.360001	56.782497	21342100
2021-12-21	60.439999	61.240002	60.000000	61.029999	57.412785	20761100
2021-12-22	60.970001	61.599998	60.619999	61.529999	57.883148	17095500
2021-12-23	61.790001	62.900002	61.790001	62.279999	58.588699	17771400
2021-12-27	62.410000	63.470001	62.279999	63.419998	59.661133	14779700
2021-12-28	63.419998	63.840000	63.230000	63.529999	59.764610	12865000
2021-12-29	63.650002	64.290001	63.549999	63.959999	60.169128	15069900
2021-12-30	64.040001	64.139999	63.470001	63.619999	59.849277	9076700
2021-12-31	63.549999	63.820000	63.320000	63.369999	59.614094	10359100
2022-01-03	62.900002	63.349998	62.500000	63.160000	59.416538	17184300
2022-01-04	62.439999	62.810001	61.110001	61.250000	57.959282	29682500
2022-01-05	61.189999	61.639999	60.250000	60.279999	57.041393	30317900
2022-01-06	60.000000	61.130001	59.910000	60.919998	57.647007	19616600
2022-01-07	60.869999	61.500000	60.669998	61.130001	57.845726	20152400
2022-01-10	60.869999	61.900002	60.520000	61.820000	58.498657	24715300
2022-01-11	61.599998	62.430000	61.439999	62.369999	59.019108	22804200
2022-01-12	62.400002	62.820000	61.919998	62.119999	58.782539	13405400
2022-01-13	62.080002	62.150002	61.209999	61.500000	58.195847	14871600
2022-01-14	61.470001	61.500000	60.939999	61.360001	58.063366	18831900
2022-01-18	59.980000	60.220001	59.490002	59.730000	56.520943	26545800
2022-01-19	58.000000	59.490002	57.779999	58.900002	55.735542	24333900
2022-01-20	58.990002	59.340000	58.020000	58.080002	54.959595	17726500
2022-01-21	58.070000	58.340000	56.610001	56.680000	53.634811	25914000
2022-01-24	56.160000	57.000000	54.869999	56.900002	53.842995	34180100
2022-01-25	56.090000	56.689999	55.070000	56.110001	53.095436	25156400
2022-01-26	56.110001	56.450001	54.860001	55.330002	52.357338	28632700
2022-01-27	55.509998	56.529999	54.400002	54.619999	51.685486	25967400
2022-01-28	54.500000	55.660000	53.450001	55.610001	52.622295	30976600
2022-01-31	55.430000	55.860001	54.869999	55.669998	52.679070	29925300
2022-02-01	55.450001	55.500000	54.740002	55.369999	52.395187	22438500
2022-02-02	55.230000	56.320000	55.169998	56.169998	53.152210	23316700
2022-02-03	55.869999	56.150002	55.060001	55.200001	52.234325	19260500
2022-02-04	54.889999	55.619999	54.389999	55.150002	52.187008	19675900
2022-02-07	55.330002	55.529999	54.700001	55.169998	52.205933	14450200
2022-02-08	55.060001	55.490002	54.709999	55.340000	52.366798	15219900
2022-02-09	55.820000	56.380001	55.480000	56.290001	53.265759	19136700
2022-02-10	55.240002	56.029999	54.740002	54.869999	51.922050	19730600
2022-02-11	54.869999	55.090000	53.770000	53.900002	51.004169	20132500
2022-02-14	53.410000	53.650002	52.700001	53.180000	50.322853	21868400
2022-02-15	53.720001	54.299999	53.639999	54.270000	51.354290	17678000
2022-02-16	54.130001	54.439999	53.389999	54.250000	51.335361	20388700
2022-02-17	55.500000	57.060001	55.400002	55.770000	52.773701	32884700
2022-02-18	55.459999	57.689999	55.380001	57.209999	54.136337	35626200
2022-02-22	56.930000	57.139999	55.740002	56.299999	53.275223	25188300
2022-02-23	56.610001	56.990002	54.369999	54.439999	51.515156	22033700
2022-02-24	54.070000	54.830002	53.209999	54.730000	51.789574	27739300
2022-02-25	54.980000	56.220001	54.490002	56.040001	53.029190	18963700
2022-02-28	55.410000	56.000000	54.750000	55.770000	52.773701	23868700
2022-03-01	55.529999	55.849998	54.259998	54.619999	51.685486	17799600
2022-03-02	54.770000	56.380001	54.709999	56.150002	53.133282	18660000
2022-03-03	56.740002	57.000000	55.840000	56.070000	53.057583	16794600
2022-03-04	55.669998	56.900002	55.250000	56.509998	53.473938	16729000
2022-03-07	56.310001	56.439999	55.520000	55.590000	52.603371	21350900
2022-03-08	55.700001	55.860001	54.070000	54.400002	51.477303	23642400
2022-03-09	55.639999	56.250000	55.250000	55.919998	52.915638	19150900
2022-03-10	54.400002	55.160000	53.970001	54.709999	51.770645	18550900
2022-03-11	55.290001	56.209999	54.599998	54.689999	51.751724	20330300
2022-03-14	54.730000	55.400002	54.000000	54.299999	51.382675	17977500
2022-03-15	54.419998	55.730000	54.419998	55.599998	52.612831	18829100
2022-03-16	55.930000	56.000000	54.599998	55.810001	52.811550	21821800
2022-03-17	55.490002	56.299999	55.349998	56.169998	53.152210	18830500
2022-03-18	56.029999	56.419998	55.540001	55.970001	52.962959	51807200
2022-03-21	56.060001	56.549999	55.520000	56.000000	52.991344	29174600
2022-03-22	56.360001	56.720001	56.090000	56.169998	53.152210	29287900
2022-03-23	55.900002	56.090000	54.450001	54.480000	51.553005	19742100
2022-03-24	54.669998	54.689999	53.680000	54.500000	51.571930	20551500
2022-03-25	54.610001	55.180000	54.400002	54.970001	52.016678	18090600
2022-03-28	54.799999	55.160000	54.419998	55.139999	52.177547	17164600
2022-03-29	55.669998	56.310001	55.040001	55.669998	52.679070	20036500
2022-03-30	55.750000	56.939999	55.590000	56.049999	53.038651	16125400
2022-03-31	56.040001	56.880001	55.720001	55.759998	52.764236	27587700
2022-04-01	56.169998	56.189999	54.889999	55.660000	52.669609	17465100
2022-04-04	55.459999	56.119999	54.990002	55.869999	52.868324	19629200
2022-04-05	55.200001	55.590000	54.669998	54.919998	52.325249	16063600
2022-04-06	54.689999	54.759998	53.840000	54.369999	51.801239	19644100
2022-04-07	54.430000	54.849998	53.740002	54.630001	52.048954	15739000
2022-04-08	54.840000	54.910000	54.009998	54.279999	51.715492	18148200
2022-04-11	53.919998	53.950001	52.790001	52.880001	50.381638	20992100
2022-04-12	51.700001	52.950001	51.480000	51.820000	49.371719	25254200
2022-04-13	51.840000	52.360001	51.410000	52.150002	49.686131	17004600
2022-04-14	52.080002	52.380001	51.119999	51.169998	48.752422	18024800
2022-04-18	50.880001	51.560001	50.799999	51.110001	48.695259	13990700
2022-04-19	51.000000	51.939999	50.919998	51.830002	49.381245	15490900
2022-04-20	52.220001	53.669998	52.150002	53.020000	50.515026	19526200
2022-04-21	53.340000	53.830002	52.730000	52.779999	50.286362	17147300
2022-04-22	52.919998	52.959999	51.290001	51.360001	48.933453	17693000
2022-04-25	51.450001	51.980000	50.540001	51.939999	49.486050	18677000
2022-04-26	51.880001	51.939999	50.869999	50.900002	48.495186	19238300
2022-04-27	50.910000	51.110001	49.250000	49.310001	46.980309	33668600
2022-04-28	49.529999	50.779999	49.209999	50.630001	48.237942	20170700
2022-04-29	50.509998	50.639999	48.869999	48.980000	46.665897	20281400
2022-05-02	49.340000	49.910000	48.930000	49.860001	47.504318	22499200
2022-05-03	49.770000	50.360001	49.529999	49.919998	47.561485	15828200
2022-05-04	50.029999	51.660000	49.669998	51.580002	49.143055	23942300
2022-05-05	51.150002	51.209999	49.160000	49.610001	47.266132	24846500
2022-05-06	49.150002	49.840000	48.849998	49.330002	46.999367	21743900
2022-05-09	49.000000	49.419998	48.669998	48.959999	46.646839	22421200
2022-05-10	49.709999	50.240002	49.150002	49.549999	47.208961	21741100
2022-05-11	49.090000	49.639999	48.580002	48.650002	46.351482	23872100
2022-05-12	48.630001	48.779999	47.470001	48.290001	46.008495	25951000
2022-05-13	48.709999	49.630001	48.529999	49.560001	47.218494	18954500
2022-05-16	49.660000	49.660000	48.880001	49.000000	46.684948	20254500
2022-05-17	49.680000	50.720001	49.509998	50.599998	48.209358	18780600
2022-05-18	50.470001	50.470001	48.209999	48.360001	46.075184	40672700
2022-05-19	43.060001	43.930000	41.020000	41.720001	39.748901	97674600
2022-05-20	41.860001	43.000000	41.520000	42.939999	40.911259	46148700
2022-05-23	43.340000	43.820000	42.939999	43.349998	41.301891	27366600
2022-05-24	43.400002	44.060001	42.500000	43.770000	41.702049	30053900
2022-05-25	43.750000	44.419998	43.189999	44.000000	41.921181	25504600
2022-05-26	44.049999	45.529999	44.049999	44.990002	42.864410	28294700
2022-05-27	45.119999	45.639999	44.950001	45.619999	43.464645	23882100
2022-05-31	45.270000	45.610001	44.740002	45.049999	42.921570	64821200
2022-06-01	45.549999	45.799999	44.770000	45.230000	43.093067	20666000
2022-06-02	45.180000	45.799999	44.900002	45.790001	43.626614	20546800
2022-06-03	45.549999	45.740002	45.119999	45.250000	43.112122	17947000
2022-06-06	45.599998	46.090000	45.130001	45.330002	43.188347	12641900
2022-06-07	44.820000	45.650002	44.720001	45.570000	43.417004	14667200
2022-06-08	45.450001	45.630001	44.880001	44.919998	42.797714	16263800
2022-06-09	44.830002	45.270000	44.240002	44.259998	42.168896	18417700
2022-06-10	43.799999	43.990002	43.290001	43.490002	41.435276	20262400
2022-06-13	43.060001	43.840000	42.889999	43.240002	41.197090	29050800
2022-06-14	43.630001	43.700001	42.570000	42.910000	40.882683	22499100
2022-06-15	43.369999	44.430000	43.099998	43.799999	41.730629	22525100
2022-06-16	42.810001	43.410000	42.810001	43.320000	41.273312	27049000
2022-06-17	43.360001	44.000000	43.240002	43.389999	41.340000	59678600
2022-06-21	43.810001	44.279999	43.700001	44.139999	42.054565	23277900
2022-06-22	43.470001	44.119999	43.169998	43.570000	41.511494	19942300
2022-06-23	43.410000	43.459999	42.720001	42.930000	40.901733	33801700
2022-06-24	43.439999	44.220001	43.240002	44.099998	42.016457	30543800
2022-06-27	44.290001	44.290001	43.630001	43.770000	41.702049	22755300
2022-06-28	43.910000	44.470001	42.990002	43.060001	41.025593	20091300
2022-06-29	43.139999	43.259998	42.689999	42.880001	40.854099	13450800
2022-06-30	42.369999	43.139999	42.189999	42.639999	40.625427	24947900
2022-07-01	42.520000	42.700001	41.570000	42.599998	40.587322	24338500
2022-07-05	41.520000	41.970001	40.820000	41.959999	40.337383	24442600
2022-07-06	42.119999	42.930000	42.009998	42.689999	41.039150	17250400
2022-07-07	42.880001	43.360001	42.790001	43.220001	41.548653	22316700
2022-07-08	43.029999	43.610001	42.939999	43.389999	41.712082	11817000
2022-07-11	43.340000	43.680000	43.070000	43.250000	41.577492	15245200
2022-07-12	43.580002	43.830002	42.660000	42.860001	41.202576	17385300
2022-07-13	41.849998	43.049999	41.799999	42.700001	41.048763	16854200
2022-07-14	41.790001	42.470001	41.349998	42.330002	40.693077	17336200
2022-07-15	42.500000	43.130001	42.500000	43.070000	41.404453	19897800
2022-07-18	43.299999	43.320000	42.410000	42.599998	40.952625	16743800
2022-07-19	42.820000	44.090000	42.650002	44.029999	42.327328	22861400
2022-07-20	44.080002	44.320000	43.660000	44.130001	42.423470	15599200
2022-07-21	44.290001	44.689999	44.070000	44.580002	42.856064	15364600
2022-07-22	44.779999	44.919998	44.250000	44.459999	42.740704	14854600
2022-07-25	44.660000	44.660000	44.110001	44.340000	42.625343	12954700
2022-07-26	44.369999	44.540001	43.750000	43.830002	42.135067	19513000
2022-07-27	44.189999	44.790001	43.830002	44.639999	42.913738	22349000
2022-07-28	44.880001	45.869999	44.709999	45.619999	43.855843	17576200
2022-07-29	45.110001	45.490002	44.830002	45.369999	43.615509	23701700
2022-08-01	45.060001	45.430000	44.759998	45.279999	43.528992	14153400
2022-08-02	45.520000	45.700001	44.900002	44.919998	43.182915	15005400
2022-08-03	44.900002	45.820000	44.790001	45.709999	43.942364	14943800
2022-08-04	45.900002	45.930000	45.009998	45.380001	43.625130	15249300
2022-08-05	44.910000	45.070000	44.540001	45.009998	43.269432	19533900
2022-08-08	45.490002	45.520000	44.860001	45.020000	43.279049	15465600
2022-08-09	45.150002	45.180000	44.720001	44.919998	43.182915	12826200
2022-08-10	45.709999	46.060001	45.430000	46.020000	44.240379	18935400
2022-08-11	46.110001	46.430000	45.770000	45.900002	44.125023	15849000
2022-08-12	46.090000	46.610001	45.970001	46.610001	44.807564	16967600
2022-08-15	46.389999	46.619999	46.029999	46.590000	44.788334	15456100
2022-08-16	46.570000	47.009998	46.439999	46.770000	44.961372	21153700
2022-08-17	46.360001	47.099998	46.230000	46.660000	44.855629	27975600
2022-08-18	49.799999	50.000000	49.110001	49.369999	47.460831	39999900
2022-08-19	49.009998	49.459999	48.540001	48.700001	46.816742	23130400
2022-08-22	48.470001	48.500000	47.520000	47.709999	45.865025	20534100
2022-08-23	47.590000	48.040001	47.389999	47.410000	45.576626	13764600
2022-08-24	47.090000	47.410000	46.869999	47.070000	45.249771	14946500
2022-08-25	47.250000	47.430000	46.840000	47.270000	45.442043	23039300
2022-08-26	47.080002	47.270000	45.880001	45.889999	44.115398	20309800
2022-08-29	45.720001	46.000000	45.490002	45.709999	43.942364	13425700
2022-08-30	45.750000	45.869999	44.959999	45.240002	43.490543	14279100
2022-08-31	45.779999	45.830002	44.590000	44.720001	42.990654	23006100
2022-09-01	44.570000	45.340000	44.400002	45.290001	43.538612	16236400
2022-09-02	45.709999	45.919998	44.279999	44.590000	42.865677	14720900
2022-09-06	44.660000	44.790001	43.980000	44.470001	42.750317	14366100
2022-09-07	44.750000	45.169998	44.349998	45.020000	43.279049	18297400
2022-09-08	44.759998	45.470001	44.619999	45.369999	43.615509	14231500
2022-09-09	45.660000	45.889999	45.400002	45.770000	44.000046	15499300
2022-09-12	46.110001	46.730000	45.970001	46.400002	44.605682	17923000
2022-09-13	45.720001	45.910000	44.020000	44.110001	42.404240	23028600
2022-09-14	44.040001	44.270000	43.560001	43.959999	42.260040	27551500
2022-09-15	43.810001	43.869999	43.090000	43.290001	41.615952	18148600
2022-09-16	43.110001	43.580002	42.790001	43.299999	41.625561	32696100
2022-09-19	42.900002	43.439999	42.759998	43.299999	41.625561	13667500
2022-09-20	43.009998	43.020000	42.259998	42.580002	40.933403	16813900
2022-09-21	42.320000	42.869999	41.570000	41.590000	39.981689	21415900
2022-09-22	41.340000	41.549999	41.139999	41.150002	39.558704	16691000
2022-09-23	41.250000	41.250000	40.119999	40.660000	39.087650	19067700
2022-09-26	40.660000	41.189999	40.369999	40.580002	39.010742	22694800
2022-09-27	41.139999	41.459999	40.230000	40.520000	38.953064	15027900
2022-09-28	40.849998	41.570000	40.590000	41.340000	39.741356	23217700
2022-09-29	41.049999	41.099998	40.150002	40.570000	39.001129	19496400
2022-09-30	40.660000	41.040001	39.959999	40.000000	38.453175	27989900
2022-10-03	40.669998	41.529999	40.470001	41.290001	39.693295	22203600
2022-10-04	41.560001	42.040001	41.389999	41.820000	40.576221	22889400
2022-10-05	41.590000	42.250000	41.400002	41.990002	40.741169	14289700
2022-10-06	41.650002	42.090000	41.369999	41.520000	40.285149	18198800
2022-10-07	41.250000	41.250000	40.080002	40.270000	39.072327	19055400
2022-10-10	40.630001	40.810001	39.599998	39.889999	38.703629	16628400
2022-10-11	39.810001	40.110001	39.270000	39.580002	38.402847	19386400
2022-10-12	39.700001	39.860001	39.250000	39.270000	38.102062	17279900
2022-10-13	39.029999	40.799999	38.599998	40.610001	39.402210	26328300
2022-10-14	40.840000	40.959999	39.919998	40.200001	39.004402	19571000
2022-10-17	41.040001	41.529999	40.950001	41.299999	40.071690	27845200
2022-10-18	41.919998	42.220001	41.259998	41.790001	40.547119	18223300
2022-10-19	41.630001	42.240002	41.470001	41.880001	40.634445	19071700
2022-10-20	41.560001	42.619999	41.459999	41.709999	40.469494	16830500
2022-10-21	41.849998	42.970001	41.810001	42.799999	41.527081	25035000
2022-10-24	43.119999	43.730000	42.900002	43.540001	42.245071	18785300
2022-10-25	43.340000	44.400002	43.200001	44.360001	43.040684	19165200
2022-10-26	44.930000	45.230000	44.279999	44.380001	43.060085	20051000
2022-10-27	44.770000	45.090000	44.360001	44.419998	43.098900	18102500
2022-10-28	44.689999	45.709999	44.650002	45.639999	44.282616	17978300
2022-10-31	45.310001	45.639999	45.060001	45.430000	44.078857	17793700
2022-11-01	45.580002	45.790001	45.060001	45.459999	44.107971	12088700
2022-11-02	45.470001	46.209999	44.549999	44.570000	43.244438	15308800
2022-11-03	44.029999	44.150002	43.389999	43.849998	42.545849	17895600
2022-11-04	44.500000	45.080002	43.830002	44.520000	43.195923	19648700
2022-11-07	44.830002	44.980000	44.410000	44.549999	43.225029	21383000
2022-11-08	44.689999	45.349998	44.180000	44.610001	43.283249	17503100
2022-11-09	44.509998	44.720001	43.889999	43.910000	42.604065	19311700
2022-11-10	45.700001	45.810001	44.650002	45.660000	44.302017	27190100
2022-11-11	45.180000	45.320000	43.919998	44.790001	43.457893	25961800
2022-11-14	44.830002	45.439999	44.680000	44.740002	43.409382	21091300
2022-11-15	45.040001	45.240002	44.450001	44.900002	43.564625	19318000
2022-11-16	44.939999	44.980000	44.299999	44.389999	43.069790	24939600
2022-11-17	46.189999	46.849998	45.160000	46.590000	45.204357	38887800
2022-11-18	46.910000	48.040001	46.860001	47.790001	46.368671	30843200
2022-11-21	47.610001	48.290001	47.560001	47.619999	46.203724	17049500
2022-11-22	48.000000	48.419998	47.759998	48.380001	46.941124	16367800
2022-11-23	48.400002	48.990002	48.320000	48.570000	47.125473	12065600
2022-11-25	48.750000	49.049999	48.349998	48.400002	46.960529	8492600
2022-11-28	48.290001	48.470001	47.919998	48.080002	46.650047	14976600
2022-11-29	48.250000	48.410000	47.840000	48.279999	46.844097	13779300
2022-11-30	48.169998	49.830002	47.959999	49.720001	48.241268	29919700
2022-12-01	49.880001	50.459999	49.689999	49.970001	48.483833	18559500
2022-12-02	49.230000	49.840000	48.919998	49.700001	48.221867	12325100
2022-12-05	49.549999	49.639999	49.169998	49.330002	47.862873	13795900
2022-12-06	49.439999	49.439999	48.259998	48.590000	47.144875	15443800
2022-12-07	48.400002	48.549999	48.060001	48.180000	46.747066	15171700
2022-12-08	48.660000	49.200001	48.619999	48.990002	47.532982	16015800
2022-12-09	49.099998	49.169998	48.439999	48.459999	47.018742	14303200
2022-12-12	48.799999	49.320000	48.369999	49.299999	47.833759	15425300
2022-12-13	50.330002	50.709999	49.230000	49.639999	48.163651	22705900
2022-12-14	49.740002	50.060001	48.820000	49.299999	47.833759	19050400
2022-12-15	48.959999	49.049999	47.740002	48.150002	46.717968	19372500
2022-12-16	47.410000	48.000000	47.080002	47.810001	46.388073	66125400
2022-12-19	47.660000	47.959999	47.139999	47.400002	45.990265	17986300
2022-12-20	47.410000	47.560001	46.790001	47.369999	45.961159	15086200
2022-12-21	47.689999	47.959999	47.419998	47.660000	46.242535	15599400
2022-12-22	47.490002	47.490002	46.689999	47.320000	45.912647	23118500
2022-12-23	47.250000	47.490002	47.009998	47.480000	46.067890	9554400
2022-12-27	47.669998	47.709999	47.220001	47.529999	46.116402	12066200
2022-12-28	47.689999	47.770000	46.980000	47.070000	45.670082	9847400
2022-12-29	47.259998	47.740002	47.259998	47.500000	46.087296	11396500
2022-12-30	47.270000	47.669998	46.950001	47.639999	46.223133	13199800
