# Supplementary material for: Enhancing stock index prediction: A hybrid LSTM-PSO model for improved forecasting accuracy
Source: PLoS One. 2025 Jan 14;20(1):e0310296. doi: 10.1371/journal.pone.0310296 (PMC11731719; doi:10.1371/journal.pone.0310296)
Supplement: S1 File — (ZIP) [file pone.0310296.s001.zip › data&code∩╝êPSO-LSTM∩╝ë/data/stock_data/BA.csv]

Date	Open	High	Low	Close	Adj Close	Volume
2018/1/2	295.75	296.98999	295.399994	296.839996	282.886414	2978900
2018/1/3	295.940002	298.5	295.470001	297.799988	283.80127	3211200
2018/1/4	297.940002	298.420013	295.470001	296.670013	282.724426	4171700
2018/1/5	296.769989	308.890015	296.720001	308.839996	294.322327	6177700
2018/1/8	308.660004	310.859985	305.75	310.149994	295.570709	4124900
2018/1/9	310.589996	319.910004	310.48999	318.429993	303.461517	5641300
2018/1/10	317.48999	322.149994	315.5	320.26001	305.205536	4479300
2018/1/11	322.130005	328.399994	321.190002	328.119995	312.695984	4635300
2018/1/12	330.380005	336.880005	330.380005	336.209991	320.405731	6559300
2018/1/16	339.899994	347.730011	331.329987	335.160004	319.40509	12305500
2018/1/17	337.730011	352.230011	336.410004	351.01001	334.51004	9699900
2018/1/18	350.700012	350.829987	339.149994	340.160004	324.170044	9458600
2018/1/19	341.670013	344	335.75	337.730011	321.854309	7264400
2018/1/22	335.290009	341.380005	332.040009	338	322.111603	6792900
2018/1/23	338.339996	338.940002	334.809998	335.589996	319.814911	4537800
2018/1/24	336.200012	338.98999	334.140015	334.690002	318.957184	4205400
2018/1/25	336.209991	343.619995	335.299988	343.109985	326.981354	4747500
2018/1/26	344.329987	345.980011	341.25	343.220001	327.086151	5236300
2018/1/29	341.230011	344.480011	340.100006	340.820007	324.799011	3324900
2018/1/30	339.170013	339.980011	334.160004	337.709991	321.835236	4983100
2018/1/31	360.5	360.970001	351.619995	354.369995	337.712067	11409600
2018/2/1	352.950012	361.450012	352.040009	356.940002	340.161285	6067600
2018/2/2	354	355.200012	348.700012	348.910004	332.508728	5486100
2018/2/5	342.670013	350	317.390015	328.880005	313.420288	10511300
2018/2/6	320	341.670013	317.649994	340.910004	324.884796	11935100
2018/2/7	340.519989	353.589996	339.869995	348.119995	331.755859	7946700
2018/2/8	348	349	329.399994	329.660004	315.714417	8295900
2018/2/9	333.549988	337.809998	319.25	332.829987	318.750336	8833000
2018/2/12	336.570007	347.75	335.130005	343.799988	329.256287	6885000
2018/2/13	340.450012	347.880005	340.290009	343.160004	328.643372	4030200
2018/2/14	341.339996	347.429993	341.170013	344.850006	330.261871	4340200
2018/2/15	348.470001	356.549988	348.049988	356.459991	341.380707	5827500
2018/2/16	356.589996	359.5	353.51001	355.040009	340.020813	5211600
2018/2/20	352	357.790009	351.399994	353.350006	338.402313	4303400
2018/2/21	352.559998	360.809998	351.75	352.369995	337.463684	5258600
2018/2/22	354.649994	358.070007	352.640015	355.920013	340.863617	3414300
2018/2/23	358.179993	358.769989	353.070007	356.660004	341.572296	3355400
2018/2/26	359.5	364.049988	358.209991	363.480011	348.10376	4148100
2018/2/27	364.600006	369.890015	363.299988	364.640015	349.214691	4774100
2018/2/28	366.799988	371.600006	362.209991	362.209991	346.887451	5472900
2018/3/1	362.329987	362.73999	346.399994	349.690002	334.897125	8978000
2018/3/2	341.820007	346.089996	335.299988	344.670013	330.089508	10021300
2018/3/5	338	354.769989	336.609985	352.75	337.827667	8140200
2018/3/6	354.23999	355.209991	346.019989	348.920013	334.159698	4888300
2018/3/7	341.519989	348.410004	339.5	347.040009	332.359253	4575700
2018/3/8	349.51001	352.5	343.950012	348.730011	333.977753	4319900
2018/3/9	352.649994	354.890015	350.230011	354.519989	339.522858	3538300
2018/3/12	355.200012	355.230011	343.26001	344.190002	329.629791	6088800
2018/3/13	345.320007	347.880005	337.609985	338.670013	324.343323	5443800
2018/3/14	339.790009	340.519989	322.299988	330.26001	316.289093	13057900
2018/3/15	332.299988	332.920013	322.910004	329.980011	316.020935	8766000
2018/3/16	329.820007	330.829987	325.630005	330.470001	316.490173	9329000
2018/3/19	327.450012	333.329987	326.779999	331.76001	317.725616	6328900
2018/3/20	331.839996	339.700012	331	337.630005	323.34729	6500500
2018/3/21	337.070007	341.910004	335.170013	337.100006	322.839752	4056300
2018/3/22	330.109985	332.679993	319.01001	319.609985	306.089569	7282200
2018/3/23	320.149994	331.140015	318.320007	321	307.420776	7237500
2018/3/26	330.480011	331.940002	323.589996	328.970001	315.053619	5392900
2018/3/27	331.51001	334.880005	319	321.119995	307.535706	5355500
2018/3/28	321.850006	323.23999	311.170013	320.019989	306.482239	5634700
2018/3/29	323.380005	330.480011	322	327.880005	314.009766	3652100
2018/4/2	325.200012	329.940002	317.170013	322.440002	308.799866	5024900
2018/4/3	324.76001	331.100006	323.089996	330.820007	316.825378	4783100
2018/4/4	312.299988	327.809998	311.880005	327.440002	313.588379	8235700
2018/4/5	330.589996	338.959991	330.26001	336.399994	322.169342	6220000
2018/4/6	330.609985	334.589996	322.209991	326.119995	312.324188	5713600
2018/4/9	332.25	334.880005	322.049988	322.480011	308.838226	4931700
2018/4/10	331.350006	336.690002	329.549988	334.829987	320.665741	5552000
2018/4/11	331.600006	337.570007	326.309998	327.359985	313.511719	4573500
2018/4/12	331.980011	338.350006	330.459991	337.480011	323.203613	4325000
2018/4/13	338.98999	339.670013	326.600006	329.279999	315.350555	4733500
2018/4/16	332.339996	333.220001	327.630005	331.769989	317.735138	3901400
2018/4/17	334.730011	339.73999	333.649994	336.720001	322.4758	3381800
2018/4/18	338.329987	342.399994	337.179993	341	326.574707	3117500
2018/4/19	340.190002	342.410004	337.5	340.640015	326.22998	3006800
2018/4/20	340.730011	341.399994	335.049988	338.670013	324.343323	3038000
2018/4/23	339.549988	341.26001	336	338.839996	324.506073	2765600
2018/4/24	343.170013	347.670013	323.279999	329.059998	315.139801	7051800
2018/4/25	338.119995	344.910004	330.519989	342.859985	328.356079	11023600
2018/4/26	344.01001	345.649994	338.329987	342.790009	328.289032	5273600
2018/4/27	341.25	342.920013	337.769989	340.880005	326.459839	3390400
2018/4/30	341.170013	342.579987	333.399994	333.559998	319.449463	3721600
2018/5/1	332.5	333.910004	324.179993	329.540009	315.599518	4313100
2018/5/2	329.5	330.709991	323.980011	324.190002	310.475861	3436100
2018/5/3	322.970001	332.630005	319.130005	330.690002	316.700897	6383200
2018/5/4	328.040009	335.890015	328.040009	334.429993	320.282654	3655100
2018/5/7	335.230011	342.980011	335.209991	340.429993	326.028839	4192200
2018/5/8	339.769989	341.940002	336.609985	338.369995	324.055969	4014100
2018/5/9	339.48999	346.929993	338.579987	344.5	329.926697	4347000
2018/5/10	343.98999	348.570007	342.410004	344.070007	331.15863	3920400
2018/5/11	343.769989	345.420013	341.049988	342.459991	329.609039	2332200
2018/5/14	344	347.73999	343.890015	344.589996	331.659149	2520300
2018/5/15	343	343.850006	340.26001	342.119995	329.281799	3009100
2018/5/16	342	343.559998	340.299988	340.970001	328.174957	2230100
2018/5/17	340.470001	344.769989	340.25	344.140015	331.226013	2483300
2018/5/18	345.600006	352.049988	345.190002	351.230011	338.049957	4327700
2018/5/21	358.459991	365	358.450012	363.920013	350.263763	6785400
2018/5/22	364	364.850006	354.519989	355.019989	341.697754	5389400
2018/5/23	352.279999	359.600006	351.619995	359.209991	345.730499	4497500
2018/5/24	358.450012	360.660004	354.369995	359	345.528381	3932100
2018/5/25	358.119995	360.600006	357.049988	360.089996	346.577484	2463700
2018/5/29	357.709991	360.970001	350.660004	352.480011	339.253021	4249600
2018/5/30	355.649994	358.920013	354.100006	358.190002	344.748779	2825200
2018/5/31	356.829987	356.829987	351.619995	352.160004	338.945038	4406300
2018/6/1	355.790009	358.149994	354.459991	356.720001	343.333954	2657800
2018/6/4	358.970001	363.390015	358.850006	360.730011	347.193451	2950300
2018/6/5	360.5	363.369995	358.850006	360.100006	346.587097	2567800
2018/6/6	362.459991	371.600006	360.98999	371.559998	357.617035	4488400
2018/6/7	372	374.480011	366.049988	368.529999	354.700775	4517800
2018/6/8	368.140015	371.420013	365.459991	369.5	355.634338	3292900
2018/6/11	371	373.329987	368.799988	370.940002	357.020355	2468500
2018/6/12	371.23999	372.730011	367.98999	370.619995	356.712372	2440400
2018/6/13	370.670013	371	363.290009	363.850006	350.196381	3867600
2018/6/14	366.149994	367.640015	358.829987	362.420013	348.820038	4039500
2018/6/15	358.149994	361.660004	353.470001	357.880005	344.450378	9946000
2018/6/18	353.190002	357.649994	352.369995	354.73999	341.428192	3363200
2018/6/19	347.170013	347.170013	338.570007	341.119995	328.319336	6857300
2018/6/20	346	346.980011	340.459991	342.690002	329.830414	4540000
2018/6/21	341.149994	341.149994	336.200012	337.660004	324.989166	4048300
2018/6/22	340.429993	340.940002	336.600006	338.910004	326.192261	3192000
2018/6/25	332.519989	333.850006	327.600006	331.200012	318.771606	5006200
2018/6/26	332.390015	334.399994	330.480011	331.299988	318.867828	3112400
2018/6/27	334.850006	341.420013	329.76001	329.820007	317.44339	4578900
2018/6/28	330	337.540009	327.290009	334.649994	322.092133	3348000
2018/6/29	337.190002	340	335.359985	335.51001	322.919861	3108500
2018/7/2	330.690002	336.329987	329.320007	336.079987	323.468475	2820700
2018/7/3	338.179993	339.690002	332	332.929993	320.436676	1464400
2018/7/5	336.149994	337.279999	329.100006	333.179993	320.677277	2427900
2018/7/6	332.839996	336.100006	330.450012	334.640015	322.082581	2105100
2018/7/9	337.5	343.040009	336.51001	341.920013	329.089294	3128700
2018/7/10	342.779999	348	342.779999	347.160004	334.132629	3278300
2018/7/11	341.730011	344.390015	339.190002	340.600006	327.818848	3056900
2018/7/12	345.279999	346.600006	342.73999	346.029999	333.045074	2030700
2018/7/13	347	351.23999	346.200012	350.790009	337.626434	2272300
2018/7/16	353.970001	356.339996	352.350006	356.100006	342.737213	2889000
2018/7/17	357.609985	359	355.040009	356.880005	343.487976	2730500
2018/7/18	359	361.859985	354.26001	360.230011	346.712219	3090100
2018/7/19	357.690002	359.390015	355.26001	355.329987	341.996094	2711700
2018/7/20	353.040009	356.98999	353	354.899994	341.582214	1816700
2018/7/23	355	355	352.390015	353.269989	340.013397	1943700
2018/7/24	356.75	359.470001	354.640015	358.269989	344.825745	3182000
2018/7/25	351.519989	356.299988	345.5	355.920013	342.563965	7378100
2018/7/26	355.380005	360.200012	355.269989	359.320007	345.836365	3191200
2018/7/27	361.059998	364.540009	359.470001	360.649994	347.116425	2914700
2018/7/30	361.98999	362.450012	350.470001	351.059998	337.886322	3080400
2018/7/31	354.380005	359.019989	354.059998	356.299988	342.929688	2728400
2018/8/1	354.089996	357.910004	350.5	352.76001	339.522583	2717800
2018/8/2	348.619995	350.730011	346.029999	349.730011	336.606262	2655900
2018/8/3	349.5	350.98999	345.670013	348.440002	335.364624	2285200
2018/8/6	347.369995	347.369995	343.119995	346.570007	333.564789	3251100
2018/8/7	348.049988	352.119995	345.5	350.76001	337.597595	2267400
2018/8/8	350.5	351.619995	346.25	347.779999	334.729462	2333600
2018/8/9	346.070007	346.839996	343.119995	343.720001	332.456421	2301800
2018/8/10	341	341	336.450012	339.410004	328.287628	2745700
2018/8/13	339.600006	342.149994	337.339996	338.359985	327.272095	1877200
2018/8/14	339.119995	340.149994	337.619995	339.140015	328.02652	2017300
2018/8/15	336.570007	337.140015	328.029999	331.76001	320.888336	3798600
2018/8/16	339.059998	347.720001	338.299988	345.980011	334.642365	5867900
2018/8/17	346	348.5	341.670013	346.399994	335.048615	3069200
2018/8/20	348.600006	352.609985	347.100006	350.73999	339.246368	3018200
2018/8/21	351	354.450012	349.630005	353.769989	342.177094	2967200
2018/8/22	354.320007	355.869995	349.839996	350.029999	338.559631	2682900
2018/8/23	349.149994	350.279999	345.459991	347.480011	336.093231	1833400
2018/8/24	348.769989	350.630005	348.100006	349.380005	337.930969	1954100
2018/8/27	352.109985	355	351.01001	353.73999	342.148071	2279500
2018/8/28	355	355.679993	350.609985	351.209991	339.700958	2475100
2018/8/29	352.26001	352.350006	349.209991	350.190002	338.714417	1850100
2018/8/30	350.350006	350.950012	345.75	346.899994	335.532227	3257700
2018/8/31	345.049988	345.850006	341.579987	342.790009	331.556885	3462700
2018/9/4	341.600006	346.320007	339.279999	346.25	334.903503	2699400
2018/9/5	345.769989	347.25	343.160004	346.679993	335.319397	2959000
2018/9/6	347.549988	353.350006	346.579987	351.269989	339.758972	3585900
2018/9/7	348.820007	350.01001	344.459991	349.279999	337.834198	3921900
2018/9/10	349.48999	350.75	341.679993	341.859985	330.657318	3065500
2018/9/11	339.01001	346.619995	337.309998	345.25	333.93631	2731800
2018/9/12	345	355.040009	344.609985	353.410004	341.828888	4003800
2018/9/13	356.359985	360.420013	354.299988	355.459991	343.811737	3166500
2018/9/14	356.440002	362.26001	356.100006	359.799988	348.00946	2835800
2018/9/17	359.279999	361.299988	354.540009	355.959991	344.295349	2554500
2018/9/18	357.299988	365.809998	356.100006	363.579987	351.665619	3003500
2018/9/19	363.579987	371.230011	363.190002	365.220001	353.251892	4753400
2018/9/20	368.73999	371.730011	365.670013	367.459991	355.418457	4011100
2018/9/21	369.399994	372.570007	366.049988	372.230011	360.032196	7144000
2018/9/24	371	371.890015	367.329987	367.98999	355.931152	2800200
2018/9/25	369.079987	370.459991	366.880005	367.230011	355.196045	2969200
2018/9/26	367.5	368.559998	364.320007	365.029999	353.068085	2368600
2018/9/27	368.399994	368.970001	364.399994	367.390015	355.350769	2355900
2018/9/28	368.630005	374.220001	366.220001	371.899994	359.712982	3600500
2018/10/1	375.160004	383.209991	375	382.290009	369.762512	4755700
2018/10/2	380.850006	388.619995	379.769989	386.369995	373.708801	4622600
2018/10/3	388.899994	394.279999	386.690002	392.299988	379.444458	4794300
2018/10/4	390.73999	391.089996	385.290009	389.98999	377.210205	3822300
2018/10/5	389	392.390015	383.029999	386.470001	373.805542	2899700
2018/10/8	383.839996	386.730011	377.350006	385.769989	373.128479	3324000
2018/10/9	384.369995	386.820007	381.140015	385.440002	372.809265	2862700
2018/10/10	382.959991	383.799988	367.089996	367.470001	355.428162	6033100
2018/10/11	363.440002	369.850006	355.100006	358.109985	346.374878	6266800
2018/10/12	366.01001	367.119995	352.26001	360.109985	348.309326	5509700
2018/10/15	359.459991	362.549988	355.5	358.880005	347.119629	2979800
2018/10/16	360.450012	368.570007	358.549988	368.25	356.182617	2822500
2018/10/17	368	368.5	362.700012	365.5	353.522705	2238200
2018/10/18	364.820007	367.76001	356.76001	359.350006	347.574249	3254900
2018/10/19	359.799988	359.869995	354.209991	356.26001	344.58548	3491600
2018/10/22	357.850006	358.76001	352.459991	355.980011	344.314697	2263500
2018/10/23	349.5	353.559998	342.829987	350.049988	338.57901	4389600
2018/10/24	361.589996	364.600006	351.690002	354.649994	343.028259	8442600
2018/10/25	357.299988	364.390015	354.970001	363.769989	351.849365	4003500
2018/10/26	360.700012	363.299988	354.119995	359.269989	347.496826	4073000
2018/10/29	360.549988	361.709991	328.630005	335.589996	324.592865	7462000
2018/10/30	330.350006	351.049988	329.769989	349.910004	338.443573	5774000
2018/10/31	352.51001	363.410004	352.51001	354.859985	343.231354	4175600
2018/11/1	357.470001	364.570007	353.200012	363.070007	351.172333	3760700
2018/11/2	366.970001	371.540009	356.76001	357.75	346.026642	4029800
2018/11/5	359.76001	363.290009	356.480011	361.980011	350.118042	2253900
2018/11/6	362.410004	368.440002	362.109985	366.470001	354.460938	2471900
2018/11/7	367.640015	372.850006	359.5	372.019989	359.82901	4015300
2018/11/8	369.329987	373.700012	365.549988	370.769989	360.27597	2751800
2018/11/9	367.829987	371	366.119995	369.339996	358.886475	2590300
2018/11/12	370.209991	370.480011	355.98999	357.029999	346.924896	3088700
2018/11/13	349.549988	355.380005	342.040009	349.51001	339.617737	4960000
2018/11/14	352.089996	355.850006	343.890015	344.720001	334.963318	3445800
2018/11/15	341.119995	347.980011	336.51001	341.570007	331.902466	4863000
2018/11/16	339	340.190002	331.160004	335.950012	326.441559	4425200
2018/11/19	335.549988	336.040009	317.200012	320.940002	311.856384	6782800
2018/11/20	302.100006	322.179993	296.609985	317.700012	308.708099	6875900
2018/11/21	325.070007	326.890015	315.570007	317.320007	308.338806	4401000
2018/11/23	315	317	311.869995	312.320007	303.480316	1599400
2018/11/26	315.559998	318.589996	310.660004	316.359985	307.406006	3362300
2018/11/27	315.279999	318.559998	310.959991	318.029999	309.028778	2946400
2018/11/28	325.720001	334.01001	321.730011	333.5	324.060852	6117600
2018/11/29	335.970001	343.230011	334.059998	342.559998	332.864471	5331900
2018/11/30	341.940002	347.579987	337.5	346.76001	336.945618	5374000
2018/12/3	364.309998	369	356.369995	359.959991	349.771973	6573400
2018/12/4	357	358.320007	341.73999	342.5	332.806152	5199100
2018/12/6	329.98999	333.630005	317.299988	331.899994	322.506195	9297400
2018/12/7	332.350006	337.609985	321.390015	323.220001	314.071838	4526300
2018/12/10	321.269989	327.200012	315.51001	326.350006	317.113281	4400500
2018/12/11	333.25	334.48999	318.75	322.029999	312.915497	3566400
2018/12/12	327.380005	331.899994	324.660004	326.690002	317.443604	3424800
2018/12/13	328.399994	328.73999	324.170013	325.470001	316.258179	2247700
2018/12/14	322.450012	323.910004	315.559998	318.75	309.728363	3298400
2018/12/17	316.910004	327.220001	314.440002	316.130005	307.182526	4968400
2018/12/18	325.459991	332.089996	323.200012	328.059998	318.774841	5881100
2018/12/19	329.329987	333.480011	316.100006	319.549988	310.505707	4871500
2018/12/20	317	321.820007	308	313.049988	304.189667	5368600
2018/12/21	309.089996	314.970001	304.01001	304.549988	295.930267	7641700
2018/12/24	300.649994	303	294.160004	294.160004	285.83432	3435300
2018/12/26	298.609985	314.089996	292.470001	313.929993	305.044769	4843400
2018/12/27	309.040009	317.140015	302.23999	317.140015	308.16391	4341100
2018/12/28	319.73999	321.529999	315.149994	316.380005	307.425446	3725200
2018/12/31	320.5	323.640015	318.75	322.5	313.372223	3557700
2019/1/2	316.190002	323.950012	313.709991	323.809998	314.645142	3292200
2019/1/3	319.48999	319.73999	309.399994	310.899994	302.100555	5705600
2019/1/4	316.690002	328.440002	316.079987	327.079987	317.822601	4448800
2019/1/7	330.519989	330.690002	323.350006	328.109985	318.823395	4030300
2019/1/8	334.109985	341.25	332.649994	340.529999	330.891937	4736500
2019/1/9	342.959991	347.200012	340.869995	343.829987	334.09848	4213900
2019/1/10	346.51001	353.470001	343	352.609985	342.630005	5358100
2019/1/11	348.559998	354.359985	348.089996	352.899994	342.911835	3158900
2019/1/14	348.200012	352.809998	347.01001	350.359985	340.443695	2476400
2019/1/15	352	353.320007	347.980011	352.23999	342.270508	2940900
2019/1/16	352.5	355	351.559998	352.059998	342.095551	2731100
2019/1/17	350.75	363.829987	350.730011	359.089996	348.926636	4270400
2019/1/18	363.880005	367.320007	361.320007	364.730011	354.407013	4256500
2019/1/22	362.859985	364.200012	354.230011	357.899994	347.770325	4336500
2019/1/23	361.910004	362.200012	353.670013	358.609985	348.460205	2924900
2019/1/24	358.910004	363.179993	356.899994	358.269989	348.129822	2801300
2019/1/25	362.48999	366.940002	360.329987	364.200012	353.891968	3185600
2019/1/28	360.649994	363.170013	357.5	362.970001	352.696777	3128900
2019/1/29	363.070007	367.779999	362.410004	364.910004	354.581909	3202700
2019/1/30	387.399994	391.970001	380.5	387.720001	376.746277	12705300
2019/1/31	387.160004	388.98999	382.079987	385.619995	374.705688	6878500
2019/2/1	386.109985	392.799988	384.730011	387.429993	376.464508	5625700
2019/2/4	388.970001	397.070007	388.119995	397	385.763641	4256600
2019/2/5	400.75	410.75	399.549988	410.179993	398.570557	7230400
2019/2/6	411.51001	413.880005	405.660004	411.109985	399.474243	5356000
2019/2/7	407.929993	410.350006	402.290009	405.170013	395.680267	5211400
2019/2/8	400	404.959991	397.799988	404.910004	395.426361	4570900
2019/2/11	408.100006	409.829987	402.690002	403.950012	394.488861	3046900
2019/2/12	407	411.209991	405.399994	410.720001	401.100311	3263300
2019/2/13	412.519989	412.720001	407.670013	410.579987	400.963593	3078700
2019/2/14	408.929993	412.220001	407.799988	409.820007	400.221344	2724300
2019/2/15	412.480011	418.049988	411.429993	417.970001	408.180511	4017300
2019/2/19	415.5	417.940002	414.540009	416.26001	406.510529	3051500
2019/2/20	417.140015	421.839996	417.109985	421.549988	411.676636	3990100
2019/2/21	421.579987	422.410004	415.679993	417.579987	407.799622	2880500
2019/2/22	419.700012	424.470001	419.140015	424.049988	414.118073	3132300
2019/2/25	427.48999	429.920013	426.519989	426.869995	416.87204	3276100
2019/2/26	426	429	424.25	426.769989	416.774353	2503700
2019/2/27	427.170013	436.329987	427.149994	435.440002	425.241302	4603800
2019/2/28	438.700012	441.420013	437.079987	439.959991	429.655426	5063100
2019/3/1	446.01001	446.01001	440.190002	440.619995	430.299988	5124200
2019/3/4	443.220001	444.5	426.630005	432.690002	422.555725	5971000
2019/3/5	431.040009	433.850006	428.640015	430.119995	420.045898	2844300
2019/3/6	429.700012	432	422.079987	424.459991	414.518463	4159400
2019/3/7	423.359985	434.350006	416.440002	422.559998	412.662964	4893600
2019/3/8	416.769989	423.429993	415.5	422.540009	412.643463	3794900
2019/3/11	371.269989	402.670013	365.549988	400.01001	390.641144	34742200
2019/3/12	384.709991	390	368	375.410004	366.61731	36922600
2019/3/13	378.429993	381.769989	363.329987	377.140015	368.306824	32662300
2019/3/14	374.98999	380.390015	372.100006	373.299988	364.556702	13514100
2019/3/15	370.880005	385.709991	366.450012	378.98999	370.113434	26697700
2019/3/18	370	373.070007	367.200012	372.279999	363.560638	13119200
2019/3/19	371.140015	378.769989	371.01001	373.429993	364.683685	9856100
2019/3/20	374.700012	380.799988	373.679993	376.160004	367.349762	8737600
2019/3/21	374.040009	377	372.230011	372.700012	363.970795	6951000
2019/3/22	368.790009	369.859985	361.529999	362.170013	353.687439	10143900
2019/3/25	365	371.209991	362.890015	370.459991	361.783203	7939600
2019/3/26	375.579987	375.600006	367.600006	370.380005	361.705109	6479700
2019/3/27	371.890015	376.660004	365.549988	374.209991	365.445404	9600000
2019/3/28	376.600006	376.660004	372.329987	374.440002	365.670044	4921300
2019/3/29	376.519989	382.179993	374.73999	381.420013	372.486572	7694700
2019/4/1	385.799988	392.899994	383.100006	391.540009	382.369537	7735700
2019/4/2	388.5	394.829987	388.5	390.75	381.597992	6401000
2019/4/3	389.679993	391.540009	384.070007	384.73999	375.72876	7350300
2019/4/4	385.98999	397.059998	385.100006	395.859985	386.588348	9388100
2019/4/5	398.070007	398.660004	390.950012	391.929993	382.750336	6857200
2019/4/8	376.200012	379.799988	371.859985	374.519989	365.748169	14482600
2019/4/9	370.290009	372.23999	367.75	369.040009	360.396515	7980100
2019/4/10	368.399994	368.790009	362.920013	364.940002	356.392517	8285000
2019/4/11	364.619995	371.079987	364.209991	370.160004	361.490295	6598400
2019/4/12	375.75	379.950012	372	379.640015	370.74823	7334600
2019/4/15	376.700012	377.899994	373.679993	375.459991	366.666107	3822100
2019/4/16	376.51001	384.640015	375.029999	381.720001	372.77951	7083800
2019/4/17	384.100006	384.190002	377.480011	377.519989	368.677887	4424400
2019/4/18	377.519989	382.170013	377.519989	380.070007	371.168182	4703100
2019/4/22	375.690002	378.950012	374.899994	375.170013	366.382965	4147700
2019/4/23	375.540009	376.869995	372.609985	374.019989	365.259827	4894500
2019/4/24	377.890015	381.149994	373.660004	375.459991	366.666107	9855100
2019/4/25	376.01001	384.799988	372.76001	382.799988	373.834229	6615000
2019/4/26	383.890015	384	378.140015	380.790009	371.871277	4259600
2019/4/29	378.48999	385.299988	376.76001	379.049988	370.172058	5457300
2019/4/30	379.5	381.140015	375.049988	377.690002	368.843903	3732800
2019/5/1	378.529999	381.200012	376.380005	376.799988	367.974762	2765600
2019/5/2	375.5	377.649994	373.25	375.799988	366.998169	2438800
2019/5/3	376.079987	377.899994	374.220001	376.459991	367.6427	2953800
2019/5/6	367.880005	372.480011	365.630005	371.600006	362.896545	4747600
2019/5/7	366.329987	367.709991	355.019989	357.230011	348.863098	9740300
2019/5/8	357.769989	361.519989	353.329987	359.75	351.324066	6030000
2019/5/9	354.76001	355.649994	347.470001	354.130005	347.822571	6075200
2019/5/10	351.869995	355.540009	347.549988	354.670013	348.352966	4574100
2019/5/13	344.51001	346.630005	337	337.369995	331.361084	7757800
2019/5/14	339.899994	346.100006	337.230011	343.040009	336.930115	4747800
2019/5/15	339.799988	348.799988	337.640015	345.640015	339.483826	4810000
2019/5/16	348.640015	356.5	345.820007	353.809998	347.50827	6036500
2019/5/17	351.5	359.98999	351.160004	355.019989	348.696716	5282900
2019/5/20	353	355.940002	350.529999	352.790009	346.50647	3219900
2019/5/21	358.029999	360.769989	354.880005	358.75	352.360291	4022600
2019/5/22	357.220001	357.570007	351.75	352.779999	346.496613	3841400
2019/5/23	345.920013	351.470001	341.149994	350.549988	344.306335	5305400
2019/5/24	355	361.399994	353	354.899994	348.578857	5387500
2019/5/28	355.290009	359.309998	354.880005	354.880005	348.559235	3504300
2019/5/29	352.589996	352.790009	346.049988	348.799988	342.587494	4160500
2019/5/30	350	351.920013	347.940002	349.869995	343.638428	2183900
2019/5/31	345.850006	345.850006	341.359985	341.609985	335.525574	3217600
2019/6/3	338.200012	339.109985	330.670013	338.890015	332.854034	5148000
2019/6/4	342.570007	346.410004	340.119995	344.619995	338.481964	3592300
2019/6/5	346.220001	353.25	332.48999	348.75	342.538391	3188400
2019/6/6	348.179993	351.640015	345.579987	350.640015	344.394775	2582300
2019/6/7	352.299988	355.279999	352.299988	353.700012	347.400269	2470700
2019/6/10	356	357.399994	353.549988	353.799988	347.498444	2560800
2019/6/11	355.420013	355.470001	348.130005	349.329987	343.108063	2702700
2019/6/12	349	349.269989	342.799988	347.029999	340.84903	2738300
2019/6/13	347.25	349.059998	344.100006	348.859985	342.646423	2621300
2019/6/14	348	349.170013	345.890015	347.160004	340.976715	2258400
2019/6/17	348.619995	356.049988	347.049988	354.899994	348.578857	3746400
2019/6/18	357.609985	374.649994	357.600006	373.959991	367.299377	9199200
2019/6/19	375.399994	379.309998	368.350006	368.559998	361.995575	5716000
2019/6/20	373	375.790009	368.959991	374.880005	368.203003	3794500
2019/6/21	374.390015	376.109985	371.720001	371.839996	365.217133	4923700
2019/6/24	372.950012	375.48999	372.100006	373.98999	367.328827	2323200
2019/6/25	374.75	375.25	368.029999	369.320007	362.742004	3005400
2019/6/26	371.019989	378.980011	370	374.940002	368.261902	4542000
2019/6/27	367.540009	369.929993	362.350006	364.019989	357.536407	8980000
2019/6/28	363.920013	366.230011	361.570007	364.01001	357.526581	4737100
2019/7/1	364.880005	365.230011	353.320007	356.459991	350.111084	6392600
2019/7/2	355.630005	356.779999	352.690002	354.160004	347.852051	3774700
2019/7/3	354.5	354.850006	352.26001	354.470001	348.156494	2164900
2019/7/5	354	357.25	351.429993	355.859985	349.521729	3208200
2019/7/8	350.410004	352.959991	349.399994	351.119995	344.86618	3262300
2019/7/9	349.049988	353.850006	347.899994	353.089996	346.801117	4828200
2019/7/10	354.48999	356.519989	351.25	352.299988	346.025146	2946700
2019/7/11	352.619995	359.26001	350.700012	359	352.605835	5059200
2019/7/12	360	365.450012	358.140015	365.329987	358.82309	3592800
2019/7/15	360.5	362.850006	359.019989	361.609985	355.169342	4814600
2019/7/16	361.26001	365.350006	361.200012	362.75	356.289032	2960400
2019/7/17	362.75	369.75	362	369.519989	362.938477	4010000
2019/7/18	367.600006	368.450012	359.75	361.109985	354.678223	4582800
2019/7/19	370.670013	378.399994	368.5	377.359985	370.638794	9504000
2019/7/22	376.940002	382.480011	371.890015	373.420013	366.769043	4265100
2019/7/23	374.269989	376.429993	370.679993	373.070007	366.425262	3354900
2019/7/24	370.279999	371.359985	360.029999	361.429993	354.992554	7447900
2019/7/25	356.179993	357.690002	345.709991	348.089996	341.890167	9663700
2019/7/26	346.200012	348.429993	342	345	338.855194	4441100
2019/7/29	344.98999	346.079987	339.109985	340.209991	334.150482	4116600
2019/7/30	339.839996	347.48999	336.559998	347.459991	341.271362	4528000
2019/7/31	348.48999	351.290009	341.049988	341.179993	335.10321	5219700
2019/8/1	341.910004	344.290009	333	334.290009	328.335938	6465300
2019/8/2	334.559998	340.540009	332.320007	339.559998	333.512085	4675400
2019/8/5	332.459991	333.369995	326.959991	331.059998	325.163452	5876100
2019/8/6	333.98999	335.700012	329.140015	332.450012	326.528748	3653300
2019/8/7	328.600006	333.649994	324.570007	331.380005	325.477783	4187600
2019/8/8	331.299988	336.429993	328.859985	336.350006	332.420715	3673000
2019/8/9	334.059998	339.079987	333.170013	337.549988	333.606689	3102900
2019/8/12	333.679993	336.01001	331.369995	332.940002	329.050537	2683400
2019/8/13	331.820007	337.399994	330.5	332.859985	328.971466	3689700
2019/8/14	328.350006	329.540009	320.410004	320.420013	316.676788	5110400
2019/8/15	323	328.070007	319.549988	328	324.168243	4721800
2019/8/16	330.220001	331.160004	326.480011	330.450012	326.589661	3866600
2019/8/19	334.179993	335.910004	331.399994	333.779999	329.880707	2335600
2019/8/20	332.470001	333.5	328.880005	331.75	327.874451	2039000
2019/8/21	335.480011	342.579987	333.209991	339.98999	336.018188	3265600
2019/8/22	342.429993	356.440002	341.01001	354.410004	350.269714	8320900
2019/8/23	355.350006	369.690002	354.350006	356.01001	351.851044	11518700
2019/8/26	365.040009	367.339996	356.890015	359.040009	354.845642	4661100
2019/8/27	359.420013	361.309998	353.619995	354.730011	350.585999	3740300
2019/8/28	353.309998	360.190002	351.179993	359.970001	355.764771	2402000
2019/8/29	363.850006	366.040009	360.170013	362.73999	358.502411	2717500
2019/8/30	364.369995	366.369995	362.399994	364.089996	359.836639	3147000
2019/9/3	354.109985	355.320007	350.609985	354.420013	350.279633	4272200
2019/9/4	357.679993	358.029999	354.429993	356.529999	352.36496	2737100
2019/9/5	360.140015	364.709991	359.130005	360.299988	356.090881	3643300
2019/9/6	361.609985	364.910004	359.119995	363	358.759369	3022600
2019/9/9	357.980011	360.929993	354.730011	358.779999	354.588654	4183300
2019/9/10	359	369.48999	358.549988	369.48999	365.173523	4547200
2019/9/11	368.73999	383.5	368	382.940002	378.466431	8437000
2019/9/12	383.709991	384	374.309998	375.630005	371.241821	4495300
2019/9/13	377.390015	381.75	377.049988	379.76001	375.323578	3628900
2019/9/16	378.140015	381.630005	375	378.850006	374.424194	3055500
2019/9/17	378.410004	385.309998	377.799988	384.200012	379.7117	3269500
2019/9/18	383.25	386.73999	379.799988	386.410004	381.895905	4186400
2019/9/19	386.140015	388.519989	382.899994	384.440002	379.948914	2928800
2019/9/20	384.109985	384.730011	377.920013	379.390015	374.957916	6643000
2019/9/23	376.609985	380.100006	374.420013	377.029999	372.625458	2674900
2019/9/24	379.540009	381.890015	375.309998	381.649994	377.191498	3533300
2019/9/25	384.910004	391	383.100006	386.200012	381.688354	4705500
2019/9/26	387.100006	388.230011	383.329987	386.890015	382.3703	2520400
2019/9/27	388.190002	389.690002	381.309998	382.859985	378.38736	2730800
2019/9/30	383	383.769989	376.690002	380.470001	376.025269	3183300
2019/10/1	381.700012	382.850006	374.630005	374.940002	370.559875	2943800
2019/10/2	371.850006	372.98999	363.769989	367.359985	363.06842	3698300
2019/10/3	366.209991	372.25	363.230011	372.070007	367.723419	2623900
2019/10/4	372.25	376.130005	371.720001	375.700012	371.311035	2008400
2019/10/7	374.059998	378.149994	373.059998	376.540009	372.141205	1931800
2019/10/8	371.049988	377.339996	368.640015	374.100006	369.729706	4030200
2019/10/9	376	377.859985	373.5	374.959991	370.579651	2774100
2019/10/10	373.700012	374.540009	370.329987	371	366.665924	2723700
2019/10/11	373	376.940002	370.079987	374.920013	370.540131	3935400
2019/10/14	374.25	378.700012	372.679993	373.179993	368.820435	2124500
2019/10/15	372.579987	373.529999	370.529999	370.959991	366.626373	2836600
2019/10/16	370.220001	377.420013	369.23999	372.429993	368.079224	3657100
2019/10/17	372.420013	373.799988	369.059998	369.059998	364.748596	2397100
2019/10/18	369	369.350006	344	344	339.981354	13544300
2019/10/21	332.890015	334.23999	324.399994	331.059998	327.192474	15493100
2019/10/22	336.070007	341.480011	334.459991	337	333.06311	7949700
2019/10/23	345	350.799988	336.5	340.5	336.522217	10960800
2019/10/24	341.700012	345.73999	337.769989	344.549988	340.524902	5382700
2019/10/25	342.920013	343.369995	338.899994	339.829987	335.860046	4058000
2019/10/28	341.5	344.980011	339.48999	340.880005	336.897766	3234500
2019/10/29	340.190002	349.720001	339.220001	348.929993	344.853729	6113600
2019/10/30	346.630005	350	343.269989	346.059998	342.017273	3997600
2019/10/31	344.700012	346.059998	339.450012	339.910004	335.939117	3868400
2019/11/1	340.589996	345.190002	339.5	345.190002	341.15744	3538200
2019/11/4	346.459991	351.450012	346.049988	351.089996	346.988495	3703000
2019/11/5	355.230011	361.609985	353.190002	358.290009	354.104401	5468900
2019/11/6	358.859985	359.399994	353.130005	354.190002	350.052307	3815700
2019/11/7	356.119995	359.399994	355.049988	357.309998	355.196686	2834500
2019/11/8	356.399994	357	350.549988	351	348.924011	3218200
2019/11/11	349.040009	369.75	345.559998	366.959991	364.789612	11483400
2019/11/12	366.48999	367.109985	360.01001	362.880005	360.733734	5769700
2019/11/13	361.869995	366.619995	361.119995	362.5	360.355988	3453700
2019/11/14	363.100006	368.480011	361.480011	367.440002	365.266785	5339600
2019/11/15	370	373.480011	369.299988	371.679993	369.481689	5493100
2019/11/18	371.670013	375.600006	367.899994	369.459991	367.274811	3823800
2019/11/19	373.51001	374.829987	361.609985	367	364.829376	6670200
2019/11/20	366	370.98999	365.75	370.910004	368.716248	3774800
2019/11/21	369.75	370.76001	366.26001	366.440002	364.272675	2703800
2019/11/22	368.269989	373.549988	366.609985	371.339996	369.143707	3915700
2019/11/25	372.519989	374.299988	369.200012	373.130005	370.923126	3324400
2019/11/26	373.660004	374.769989	371.359985	373.51001	371.300873	2859000
2019/11/27	369.959991	371.829987	366.799988	368	365.823456	4145000
2019/11/29	367.5	368.299988	366.179993	366.179993	364.014221	1390900
2019/12/2	367.079987	367.380005	355.160004	355.179993	353.079285	4794500
2019/12/3	352.089996	355.559998	347.609985	352.079987	349.99762	4683500
2019/12/4	354.700012	355.290009	348.820007	348.839996	346.776764	3014200
2019/12/5	350.220001	350.420013	345.589996	345.679993	343.635468	4719600
2019/12/6	347.73999	354.399994	347.109985	354.089996	351.995728	2856100
2019/12/9	352.670013	353.600006	349.570007	351.209991	349.132751	2844600
2019/12/10	350.149994	351.399994	347.450012	347.899994	345.842346	2920900
2019/12/11	342.100006	350.029999	338.5	350	347.929932	7369100
2019/12/12	348.25	351.070007	341	346.290009	344.241882	5970000
2019/12/13	346.299988	349.309998	341.100006	341.670013	339.6492	4526300
2019/12/16	328.529999	336.230011	326.429993	327	325.065948	16488200
2019/12/17	322.059998	330.950012	320.609985	327	325.065948	13526400
2019/12/18	328.720001	335.25	328.140015	330.679993	328.724182	7029300
2019/12/19	332.899994	334.809998	330.980011	333.5	331.527496	5492600
2019/12/20	334.619995	335.5	328	328	326.060028	9489400
2019/12/23	336.75	340.589996	334.200012	337.549988	335.553558	9534800
2019/12/24	339.51001	339.75	332.619995	333	331.030457	4120100
2019/12/26	332.700012	333.359985	329.299988	329.920013	327.968689	4593400
2019/12/27	330.200012	333.649994	329.170013	330.140015	328.187408	4124000
2019/12/30	330.5	330.630005	325.709991	326.399994	324.469513	4525500
2019/12/31	325.410004	326.570007	323.320007	325.76001	323.833313	4958800
2020/1/2	328.549988	333.350006	327.700012	333.320007	331.348572	4544400
2020/1/3	330.630005	334.890015	330.299988	332.76001	330.791901	3875900
2020/1/6	329.299988	334.859985	327.880005	333.73999	331.766083	5355000
2020/1/7	334.26001	344.190002	330.709991	337.279999	335.285156	9898600
2020/1/8	332.399994	334.029999	329.600006	331.369995	329.410095	8239200
2020/1/9	334.950012	341.730011	332.049988	336.339996	334.350708	8175600
2020/1/10	335.559998	337.700012	329.450012	329.920013	327.968689	7161700
2020/1/13	332.399994	334.100006	330.079987	330.220001	328.266907	5648500
2020/1/14	330.76001	335.350006	328.279999	332.350006	330.384308	6945300
2020/1/15	332.350006	333.109985	329.690002	329.799988	327.849396	4578300
2020/1/16	331.049988	332.869995	329.309998	332	330.036377	4024100
2020/1/17	332.390015	332.5	323	324.149994	322.232819	11061700
2020/1/21	322.600006	326.600006	305.75	313.369995	311.516571	19318000
2020/1/22	309.820007	312.839996	302.720001	309	307.172424	18792600
2020/1/23	308.5	318.170013	307.700012	317.790009	315.910431	9702100
2020/1/24	322	326.200012	312.51001	323.049988	321.139313	17798200
2020/1/27	316.209991	321.26001	314.579987	316.600006	314.727478	7468100
2020/1/28	318.049988	319.359985	314	316.559998	314.687714	5502200
2020/1/29	324.350006	327.179993	319.140015	322.019989	320.115387	12454700
2020/1/30	320.5	325.350006	317.640015	323.299988	321.387817	6022000
2020/1/31	321.75	321.929993	316.98999	318.269989	316.387573	4999600
2020/2/3	318.75	320.73999	314.880005	316	314.131012	4841800
2020/2/4	318.279999	319.480011	315.029999	317.940002	316.05954	3779800
2020/2/5	320.5	329.679993	319.230011	329.549988	327.600861	6071800
2020/2/6	330.910004	343.440002	325.660004	341.429993	339.410614	12845500
2020/2/7	340.369995	340.73999	335.690002	336.75	334.758301	5337800
2020/2/10	337.220001	345.940002	336.320007	344.670013	342.63147	5876400
2020/2/11	347.640015	348.070007	342.100006	344.420013	342.382935	5311500
2020/2/12	346.420013	349.950012	345.850006	347.450012	345.39502	4421500
2020/2/13	344.320007	347.890015	342.630005	342.820007	342.820007	3783100
2020/2/14	342.299988	344.5	338	340.48999	340.48999	4199800
2020/2/18	338.769989	339.98999	336.100006	338.880005	338.880005	2904600
2020/2/19	338.119995	341.470001	335.859985	338.299988	338.299988	4935700
2020/2/20	338.290009	341.23999	335.390015	336.279999	336.279999	2807500
2020/2/21	334.049988	334.660004	330.230011	330.380005	330.380005	3709900
2020/2/24	320	321.73999	316.329987	317.899994	317.899994	6073200
2020/2/25	318.26001	320.640015	303.630005	304.140015	304.140015	8052500
2020/2/26	307	315.220001	304.059998	305.589996	305.589996	6987300
2020/2/27	300.369995	301	284.290009	287.76001	287.76001	10982400
2020/2/28	278.070007	282.859985	269.600006	275.109985	275.109985	15364300
2020/3/2	279.540009	291.709991	274.290009	289.269989	289.269989	11012300
2020/3/3	292	297.440002	278.079987	280.619995	280.619995	7499300
2020/3/4	284.549988	285.910004	277.01001	283.119995	283.119995	6986100
2020/3/5	275.790009	276.309998	259.649994	260.369995	260.369995	14669100
2020/3/6	253.699997	264.290009	249.800003	262.329987	262.329987	12861800
2020/3/9	238	241.479996	224.369995	227.169998	227.169998	11585500
2020/3/10	237	237.830002	215	231.009995	231.009995	13059600
2020/3/11	222.990005	226.990005	187	189.080002	189.080002	28503500
2020/3/12	160.529999	189.850006	154.809998	154.839996	154.839996	31734400
2020/3/13	174.970001	178.279999	161.380005	170.199997	170.199997	21168500
2020/3/16	149.419998	151	128.759995	129.610001	129.610001	26844400
2020/3/17	132.509995	134.960007	101.25	124.139999	124.139999	54492200
2020/3/18	99.860001	107.849998	89	101.889999	101.889999	61943200
2020/3/19	98.800003	103.57	90.349998	97.709999	97.709999	40210600
2020/3/20	99.849998	107	94.279999	95.010002	95.010002	41370700
2020/3/23	98.75	114.489998	93.559998	105.620003	105.620003	46140100
2020/3/24	123.68	127.959999	116.129997	127.68	127.68	43683100
2020/3/25	154.899994	174.770004	141	158.729996	158.729996	77826000
2020/3/26	172.289993	186.479996	167.179993	180.550003	180.550003	63267300
2020/3/27	172	172.919998	155.539993	162	162	47880200
2020/3/30	153.809998	153.809998	140.679993	152.279999	152.279999	51052500
2020/3/31	155	160.639999	149	149.139999	149.139999	29954000
2020/4/1	138.910004	144.380005	130	130.699997	130.699997	41899700
2020/4/2	128.509995	136.679993	120.019997	123.269997	123.269997	42372400
2020/4/3	125	131.289993	122.5	124.519997	124.519997	37347400
2020/4/6	133.699997	149.690002	129.210007	148.770004	148.770004	51085500
2020/4/7	162	164.800003	140.259995	141.580002	141.580002	56699100
2020/4/8	147.509995	154	144.550003	146.869995	146.869995	41351000
2020/4/9	154.710007	157.979996	150.089996	151.839996	151.839996	37874200
2020/4/13	155.5	156	146.259995	147.330002	147.330002	26034100
2020/4/14	150.509995	152.399994	140	141	141	33970500
2020/4/15	139	148.690002	132.899994	145.979996	145.979996	39297600
2020/4/16	141.460007	143.240005	134	134.240005	134.240005	41364800
2020/4/17	149.410004	154	145	154	154	52389400
2020/4/20	147.210007	151.630005	142.5	143.610001	143.610001	34983800
2020/4/21	139.009995	141.899994	135.449997	136.330002	136.330002	27043800
2020/4/22	140.419998	140.820007	134.520004	134.970001	134.970001	22734500
2020/4/23	136.5	142.380005	136.050003	137.740005	137.740005	25936400
2020/4/24	137	137.570007	128.330002	128.979996	128.979996	35884700
2020/4/27	129.970001	131.199997	123.830002	128.679993	128.679993	34563000
2020/4/28	133.880005	137.199997	127.739998	131.300003	131.300003	37806900
2020/4/29	138.080002	147.179993	135.25	139	139	60454400
2020/4/30	137.669998	144.649994	132.309998	141.020004	141.020004	37876600
2020/5/1	143.229996	143.710007	132.839996	133.369995	133.369995	36613100
2020/5/4	127.120003	131.5	124.349998	131.460007	131.460007	30708900
2020/5/5	132.880005	133.800003	125	125.400002	125.400002	30621000
2020/5/6	125.800003	126.860001	121.370003	121.860001	121.860001	29627700
2020/5/7	122.809998	130.710007	122.360001	128.649994	128.649994	29525000
2020/5/8	132.570007	135.550003	131.559998	133.440002	133.440002	22695700
2020/5/11	130.919998	131	127.949997	128.910004	128.910004	20055400
2020/5/12	129.720001	133.119995	125.199997	125.220001	125.220001	22579000
2020/5/13	125	125.07	119.330002	121.5	121.5	26002000
2020/5/14	118.980003	122.610001	113.889999	122.519997	122.519997	37499200
2020/5/15	118.330002	121.889999	117.779999	120	120	26756800
2020/5/18	126.18	136.199997	125.800003	135.440002	135.440002	43781800
2020/5/19	137	137.039993	130.279999	130.440002	130.440002	32373000
2020/5/20	133.270004	135.449997	131.309998	133.320007	133.320007	21835500
2020/5/21	137	144.240005	136.149994	139	139	48263900
2020/5/22	141.009995	141.080002	135.779999	137.529999	137.529999	21098800
2020/5/26	145.210007	145.910004	142.610001	144.729996	144.729996	30338300
2020/5/27	149.139999	149.649994	141.240005	149.520004	149.520004	32799900
2020/5/28	156.100006	156.699997	149.050003	149.820007	149.820007	34734300
2020/5/29	145.300003	152	142.940002	145.850006	145.850006	33853900
2020/6/1	145.449997	153.550003	144.550003	151.389999	151.389999	27127300
2020/6/2	154	155.850006	151.809998	153.309998	153.309998	24780500
2020/6/3	157.100006	173.779999	155.490005	173.160004	173.160004	66486400
2020/6/4	181.279999	188.600006	177.399994	184.300003	184.300003	67155600
2020/6/5	205	218.789993	197.360001	205.429993	205.429993	99846000
2020/6/8	222.940002	234.199997	218.929993	230.5	230.5	80902800
2020/6/9	222.139999	227	213.080002	216.740005	216.740005	66688700
2020/6/10	211.169998	213.029999	197.399994	203.410004	203.410004	90384900
2020/6/11	179.350006	192.179993	166.009995	170	170	103212800
2020/6/12	187.149994	191.300003	176.259995	189.509995	189.509995	89550100
2020/6/15	177.179993	193.229996	175.889999	190.940002	190.940002	78612900
2020/6/16	207.149994	208.300003	192.600006	197.770004	197.770004	76496900
2020/6/17	194.520004	196.429993	191.25	192.539993	192.539993	53085400
2020/6/18	188.240005	198.029999	187.199997	192.289993	192.289993	60849900
2020/6/19	197.899994	197.960007	184.570007	187.020004	187.020004	67262100
2020/6/22	184.559998	188.699997	181.899994	188.520004	188.520004	53901500
2020/6/23	189.300003	190.119995	183.550003	187.880005	187.880005	50281300
2020/6/24	183.610001	185.199997	176.070007	176.690002	176.690002	56534800
2020/6/25	169.869995	177.5	169.589996	174.880005	174.880005	57335700
2020/6/26	173.419998	173.850006	167.600006	170.009995	170.009995	50644400
2020/6/29	181	194.5	176.270004	194.490005	194.490005	78499900
2020/6/30	188.020004	188.490005	180.380005	183.300003	183.300003	65493100
2020/7/1	185.880005	190.610001	180.039993	180.320007	180.320007	49036700
2020/7/2	185.580002	187.789993	180.429993	180.809998	180.809998	41792300
2020/7/6	184.520004	189.360001	181.600006	187.910004	187.910004	49471700
2020/7/7	185.070007	185.070007	178.649994	178.880005	178.880005	37105300
2020/7/8	179.050003	181.580002	175.509995	180.080002	180.080002	38116200
2020/7/9	179.669998	180.75	172.809998	173.279999	173.279999	33514500
2020/7/10	171.699997	179.330002	169.75	178.440002	178.440002	40955600
2020/7/13	180.199997	183.25	174.360001	175.649994	175.649994	43364700
2020/7/14	177	181.300003	173.410004	179.960007	179.960007	39256200
2020/7/15	185.539993	189.529999	181.25	187.940002	187.940002	48044800
2020/7/16	184.320007	184.589996	177.339996	178.699997	178.699997	35050000
2020/7/17	178.410004	181.100006	175.550003	175.660004	175.660004	26170500
2020/7/20	175.130005	176.570007	171.619995	174.419998	174.419998	25294300
2020/7/21	178.429993	182.649994	176.75	178.630005	178.630005	40740500
2020/7/22	176.429993	182.949997	175.389999	179.789993	179.789993	29790300
2020/7/23	178	182.5	175.419998	176.449997	176.449997	29587200
2020/7/24	175.679993	181.100006	173.600006	173.759995	173.759995	28548000
2020/7/27	173.190002	174.139999	169	170.210007	170.210007	30243800
2020/7/28	168.5	173.740005	168.229996	170.839996	170.839996	25349100
2020/7/29	172.899994	173.009995	162.25	166.009995	166.009995	51709600
2020/7/30	162.880005	164.550003	160.639999	161.949997	161.949997	29140000
2020/7/31	161.550003	163.399994	156.259995	158	158	30263100
2020/8/3	156.509995	163.580002	153.410004	162.270004	162.270004	38520500
2020/8/4	164.630005	167.399994	163.009995	165.070007	165.070007	30853500
2020/8/5	167.600006	174.979996	166.399994	174.279999	174.279999	46189200
2020/8/6	172.800003	175.570007	170.600006	172.199997	172.199997	32921600
2020/8/7	171.5	171.860001	168.699997	170.020004	170.020004	19318000
2020/8/10	171.360001	179.789993	171.330002	179.410004	179.410004	35857700
2020/8/11	184.509995	189.970001	179.529999	180.130005	180.130005	61036600
2020/8/12	184.009995	184.149994	173.190002	175.440002	175.440002	40674400
2020/8/13	173.619995	179.470001	172.429993	174.729996	174.729996	22958800
2020/8/14	173.089996	179.470001	172.350006	178.080002	178.080002	32414100
2020/8/17	178.240005	178.289993	171.410004	172.009995	172.009995	23352100
2020/8/18	172.009995	173.240005	169.009995	170.229996	170.229996	21488500
2020/8/19	170.440002	174.100006	169.089996	169.270004	169.270004	25601500
2020/8/20	168.539993	170.839996	165.860001	169.580002	169.580002	23213400
2020/8/21	168.350006	170.080002	167.270004	167.5	167.5	16945900
2020/8/24	168.779999	178.270004	167.929993	178.270004	178.270004	39317100
2020/8/25	180.460007	180.630005	172.440002	174.729996	174.729996	31318500
2020/8/26	173.800003	174.429993	171.350006	171.899994	171.899994	16189800
2020/8/27	174.710007	181.309998	173.559998	174.199997	174.199997	29548100
2020/8/28	175.110001	177.279999	172.570007	175.800003	175.800003	20383900
2020/8/31	174.649994	175.270004	171.699997	171.820007	171.820007	16264300
2020/9/1	170.710007	175.490005	169.25	172.100006	172.100006	18977300
2020/9/2	172.740005	175	171.449997	174.779999	174.779999	16552100
2020/9/3	175	180.850006	168.119995	168.770004	168.770004	27799400
2020/9/4	171.309998	172.830002	164	171.050003	171.050003	18867300
2020/9/8	165.800003	166.899994	160.5	161.080002	161.080002	22622700
2020/9/9	161.610001	163.059998	157	160.779999	160.779999	21951400
2020/9/10	160.960007	163.779999	157.570007	157.690002	157.690002	14532600
2020/9/11	158	161.360001	156.320007	160.229996	160.229996	14722400
2020/9/14	161.75	165.940002	158.899994	165.350006	165.350006	17228400
2020/9/15	166.649994	168.839996	163.330002	163.490005	163.490005	14881700
2020/9/16	161.949997	170.570007	160.309998	167.460007	167.460007	21851400
2020/9/17	164.630005	168.460007	161.050003	167.529999	167.529999	19717800
2020/9/18	165.660004	169.720001	161.020004	161.139999	161.139999	22057100
2020/9/21	157.830002	158.830002	154.199997	156.350006	156.350006	23125300
2020/9/22	156.809998	160.070007	154.949997	156.800003	156.800003	17768900
2020/9/23	157.330002	160.419998	150.889999	151.179993	151.179993	18247500
2020/9/24	150.289993	150.309998	145.020004	146.050003	146.050003	27098100
2020/9/25	146.850006	156.309998	146.419998	156.029999	156.029999	29123000
2020/9/28	160.330002	168	159.199997	166.080002	166.080002	38868200
2020/9/29	164.770004	165.5	162.009995	163.600006	163.600006	19874700
2020/9/30	164.5	170.979996	164.110001	165.259995	165.259995	38436700
2020/10/1	170.149994	172.759995	165.570007	167.860001	167.860001	30677100
2020/10/2	161.860001	169.779999	161.800003	168.080002	168.080002	31773800
2020/10/5	169.490005	172.080002	167.509995	171.199997	171.199997	19082100
2020/10/6	173.039993	175.559998	159.330002	159.539993	159.539993	47132500
2020/10/7	163.710007	166.339996	162.380005	164.610001	164.610001	26019100
2020/10/8	166.220001	168.089996	163.539993	168	168	20598600
2020/10/9	169.929993	170	166.820007	167.330002	167.330002	17406000
2020/10/12	167.75	169.199997	165.949997	167.350006	167.350006	12176600
2020/10/13	165.360001	165.529999	162.089996	162.139999	162.139999	15182600
2020/10/14	162.699997	165.169998	162.490005	163.240005	163.240005	10505500
2020/10/15	161.009995	164.539993	158.729996	164.240005	164.240005	13226800
2020/10/16	171.220001	173.419998	167.270004	167.350006	167.350006	31780600
2020/10/19	169.089996	170.839996	166.110001	167.110001	167.110001	16519600
2020/10/20	168.289993	169.289993	166.179993	167.240005	167.240005	12319900
2020/10/21	166.440002	167.630005	163.820007	163.860001	163.860001	11450600
2020/10/22	164.699997	169.630005	164.100006	169.070007	169.070007	14238200
2020/10/23	169.990005	170.259995	166.050003	167.360001	167.360001	10024200
2020/10/26	164.949997	165.5	159.050003	160.830002	160.830002	16151100
2020/10/27	159.160004	160.25	155	155.240005	155.240005	15491900
2020/10/28	153	153.949997	148	148.139999	148.139999	20279800
2020/10/29	148.029999	150.100006	146.600006	148.289993	148.289993	14554300
2020/10/30	147.199997	149.169998	141.580002	144.389999	144.389999	15374700
2020/11/2	145.75	149.589996	143.380005	148.600006	148.600006	13854600
2020/11/3	151.830002	154.820007	150.639999	153.649994	153.649994	12249800
2020/11/4	153.169998	155.399994	151.169998	151.630005	151.630005	11344700
2020/11/5	152.479996	157.630005	152.100006	157.089996	157.089996	12328300
2020/11/6	156.330002	158.470001	154.520004	157.740005	157.740005	8995600
2020/11/9	179	184.460007	172.160004	179.360001	179.360001	49014400
2020/11/10	182.800003	193.949997	180.380005	188.690002	188.690002	46404300
2020/11/11	189.889999	190	180.410004	182.149994	182.149994	29907800
2020/11/12	178.949997	184.589996	176.25	176.720001	176.720001	20288400
2020/11/13	179	187.270004	178.710007	187.110001	187.110001	19724500
2020/11/16	194.559998	202.940002	191.350006	202.399994	202.399994	40562800
2020/11/17	200.25	211.199997	196.050003	210.050003	210.050003	38299300
2020/11/18	223.020004	223.020004	203	203.300003	203.300003	65990700
2020/11/19	200.449997	209.440002	199.899994	205.669998	205.669998	34236100
2020/11/20	204.589996	206.580002	199.169998	199.619995	199.619995	18230900
2020/11/23	203.240005	214.210007	201.869995	211.529999	211.529999	28372400
2020/11/24	219.429993	222.949997	215.759995	218.490005	218.490005	31132000
2020/11/25	217.710007	221	213.089996	217.610001	217.610001	19254100
2020/11/27	218.25	219.929993	216.039993	216.5	216.5	9970200
2020/11/30	215.699997	217.779999	208.520004	210.710007	210.710007	16501900
2020/12/1	214.309998	218.089996	213	213.009995	213.009995	15754200
2020/12/2	213.009995	224.990005	210.300003	223.850006	223.850006	25912300
2020/12/3	228.300003	242	226.529999	237.199997	237.199997	45945100
2020/12/4	236.360001	238.179993	230.25	232.710007	232.710007	29378400
2020/12/7	238.5	244.080002	237.110001	238.169998	238.169998	33246700
2020/12/8	238.699997	241.699997	234.460007	236.570007	236.570007	19682000
2020/12/9	238.639999	240.839996	228.279999	232.059998	232.059998	19043600
2020/12/10	228.100006	237.009995	228.020004	234.429993	234.429993	16185000
2020/12/11	232.820007	236.220001	228.330002	230.330002	230.330002	17311800
2020/12/14	235	237.630005	228.369995	228.619995	228.619995	19231200
2020/12/15	230	232.5	224.360001	229.5	229.5	18993700
2020/12/16	229.330002	232.369995	225.300003	225.869995	225.869995	17858400
2020/12/17	227.240005	228.490005	220.529999	221.240005	221.240005	17465600
2020/12/18	222.050003	223.460007	218.610001	219.75	219.75	19092800
2020/12/21	212.339996	219.429993	211.100006	219.309998	219.309998	18726500
2020/12/22	223.279999	223.889999	217.699997	218.779999	218.779999	13280000
2020/12/23	219.550003	224.399994	219.320007	219.690002	219.690002	10869000
2020/12/24	219.619995	219.880005	216.050003	217.149994	217.149994	6398500
2020/12/28	218.190002	219.199997	215.160004	216.089996	216.089996	9090600
2020/12/29	218.300003	221.679993	215.399994	216.25	216.25	14593800
2020/12/30	216.360001	218.550003	214.369995	216.669998	216.669998	10812600
2020/12/31	216.240005	216.899994	212.699997	214.059998	214.059998	10487600
2021/1/4	210	210.199997	202.490005	202.720001	202.720001	21225600
2021/1/5	204.740005	213.350006	204.600006	211.630005	211.630005	19338300
2021/1/6	210.220001	215.610001	209.339996	211.029999	211.029999	16202200
2021/1/7	213.389999	216.600006	211.779999	212.710007	212.710007	14474100
2021/1/8	213.610001	214.100006	208.160004	209.899994	209.899994	14144000
2021/1/11	203.029999	207.779999	201.009995	206.789993	206.789993	16770300
2021/1/12	206.649994	209.059998	204.809998	208.410004	208.410004	12836200
2021/1/13	207.149994	208.789993	204.850006	207.210007	207.210007	8570500
2021/1/14	208.789993	214.190002	208.210007	209.910004	209.910004	12446800
2021/1/15	208.960007	209.25	204.199997	204.320007	204.320007	11103300
2021/1/19	206.990005	211.520004	206.520004	210.710007	210.710007	11947200
2021/1/20	213.240005	215.589996	211.210007	211.449997	211.449997	9727000
2021/1/21	211.720001	211.929993	206.339996	207.410004	207.410004	11091300
2021/1/22	205.550003	206.699997	204.270004	205.839996	205.839996	7514600
2021/1/25	203.270004	203.800003	199.300003	203.360001	203.360001	14276200
2021/1/26	205.339996	208.350006	201.789993	202.059998	202.059998	11011800
2021/1/27	196.899994	199.470001	191.850006	194.029999	194.029999	20948500
2021/1/28	198.050003	200.419998	196	197.229996	197.229996	10403200
2021/1/29	198.300003	201.570007	193.119995	194.190002	194.190002	13683700
2021/2/1	196	197.380005	192.860001	195.839996	195.839996	9061900
2021/2/2	198.979996	203.029999	198.089996	200.940002	200.940002	11130600
2021/2/3	202	208.160004	201.259995	207.389999	207.389999	11836900
2021/2/4	209.869995	212.479996	208.020004	210.639999	210.639999	11869900
2021/2/5	212.25	213.199997	206.660004	207.929993	207.929993	9546100
2021/2/8	209.550003	211.990005	208.300003	211.949997	211.949997	11182100
2021/2/9	210.600006	216.729996	208.899994	215.119995	215.119995	13615700
2021/2/10	215.649994	217.490005	211.119995	211.919998	211.919998	11510700
2021/2/11	212.240005	213.990005	208.570007	210.660004	210.660004	7140200
2021/2/12	210.360001	213.160004	209.669998	210.979996	210.979996	6010800
2021/2/16	213.080002	217.399994	212.330002	217.179993	217.179993	10171100
2021/2/17	215.520004	218.710007	212.679993	215.520004	215.520004	9276000
2021/2/18	213.449997	214.339996	208.080002	208.479996	208.479996	9121300
2021/2/19	209.970001	217.639999	209.149994	217.470001	217.470001	12415300
2021/2/22	211.889999	220.389999	210.800003	212.880005	212.880005	21413700
2021/2/23	214.149994	214.75	206.600006	212.119995	212.119995	15996700
2021/2/24	212.100006	229.610001	211.600006	229.339996	229.339996	30709300
2021/2/25	227.800003	228.5	214.710007	216.449997	216.449997	19283000
2021/2/26	218.509995	220.660004	211.289993	212.009995	212.009995	12838400
2021/3/1	219.600006	226.979996	219.020004	224.389999	224.389999	18735400
2021/3/2	224.789993	227.190002	222.149994	223.139999	223.139999	11114400
2021/3/3	226.360001	235.399994	225.039993	228.559998	228.559998	30426000
2021/3/4	232.729996	237.100006	218.699997	224.710007	224.710007	26645100
2021/3/5	229.009995	229.919998	213.800003	223.220001	223.220001	20026600
2021/3/8	226.669998	229.889999	223.710007	224.029999	224.029999	13836800
2021/3/9	226.809998	234.059998	222.580002	230.610001	230.610001	21001200
2021/3/10	233.809998	246.800003	232.880005	245.339996	245.339996	27753400
2021/3/11	248.770004	256.649994	246.550003	252	252	30139200
2021/3/12	253.860001	269.720001	253.5	269.190002	269.190002	35264300
2021/3/15	274.149994	278.570007	264.329987	265.630005	265.630005	34816700
2021/3/16	263.230011	264.170013	254.020004	255.210007	255.210007	28785800
2021/3/17	254.699997	263.609985	253.679993	263.589996	263.589996	23785500
2021/3/18	261.320007	267.369995	254.729996	256.059998	256.059998	24595500
2021/3/19	257.75	258.880005	251.309998	255.820007	255.820007	17330800
2021/3/22	255.820007	257.670013	250.160004	251.229996	251.229996	15230000
2021/3/23	249.259995	251.300003	239.429993	241.25	241.25	21358200
2021/3/24	243.75	248.800003	239.059998	239.240005	239.240005	24055100
2021/3/25	234.339996	247.580002	231.699997	247.190002	247.190002	27553600
2021/3/26	249.619995	250.899994	240.300003	244.869995	244.869995	17157100
2021/3/29	251.300003	254.710007	248.029999	250.520004	250.520004	22198800
2021/3/30	251.240005	253.5	248.910004	252.009995	252.009995	12577300
2021/3/31	254.699997	257.880005	253.360001	254.720001	254.720001	14138500
2021/4/1	256.670013	257.880005	251.309998	252.960007	252.960007	10934500
2021/4/5	256.559998	260.480011	256.25	259.359985	259.359985	13750300
2021/4/6	257.209991	259.350006	254.660004	255.169998	255.169998	11180300
2021/4/7	255.309998	255.899994	250.830002	252.580002	252.580002	9925700
2021/4/8	251.699997	254.949997	249.309998	254.949997	254.949997	9899900
2021/4/9	250.509995	252.839996	249.440002	252.360001	252.360001	12255900
2021/4/12	250.570007	251.550003	246.289993	249.520004	249.520004	10383600
2021/4/13	248.330002	254.490005	246.100006	253.270004	253.270004	15901400
2021/4/14	255.320007	258.369995	251.279999	252.429993	252.429993	12661800
2021/4/15	253.559998	254.119995	249.429993	251.110001	251.110001	9479000
2021/4/16	252	253.050003	246.229996	248.179993	248.179993	14606000
2021/4/19	247	247	242.220001	244.149994	244.149994	9249300
2021/4/20	241.029999	241.089996	232.339996	234.059998	234.059998	19483600
2021/4/21	232.220001	236.759995	230.220001	235.919998	235.919998	12847000
2021/4/22	235.960007	239.649994	233.380005	234.330002	234.330002	13854400
2021/4/23	233.889999	238.580002	233.110001	238.380005	238.380005	11533100
2021/4/26	240.240005	244.649994	240.100006	241.440002	241.440002	10599600
2021/4/27	241.880005	243.490005	239.410004	242.470001	242.470001	10583300
2021/4/28	239	239.649994	232.850006	235.460007	235.460007	19054100
2021/4/29	237	237.679993	231.800003	235.940002	235.940002	12296100
2021/4/30	233.679993	236.770004	232.699997	234.309998	234.309998	10380400
2021/5/3	234.110001	237.100006	233.809998	235.190002	235.190002	9887800
2021/5/4	235.75	236.649994	225.649994	233.630005	233.630005	17807200
2021/5/5	232.449997	233.490005	227.559998	228.179993	228.179993	14913500
2021/5/6	229.300003	231.169998	226.550003	229.809998	229.809998	11857100
2021/5/7	229.800003	235.910004	227.990005	235.470001	235.470001	12823000
2021/5/10	236.839996	241.100006	232.5	232.929993	232.929993	14813900
2021/5/11	226.559998	230.130005	223.850006	228.880005	228.880005	16273200
2021/5/12	227.25	229.740005	220.630005	220.779999	220.779999	14931200
2021/5/13	223	229.270004	219.070007	222.639999	222.639999	16503400
2021/5/14	225.990005	228.809998	224.350006	228.470001	228.470001	10162400
2021/5/17	226.240005	228.259995	223.580002	227.979996	227.979996	9559300
2021/5/18	227.25	232.270004	226.429993	227.550003	227.550003	10081100
2021/5/19	223.179993	225.119995	220.279999	224.419998	224.419998	13162700
2021/5/20	225.130005	228.440002	223.770004	227.649994	227.649994	9218900
2021/5/21	232.899994	236.300003	231.389999	234.820007	234.820007	16579000
2021/5/24	235.139999	238.5	232.600006	237.440002	237.440002	10106000
2021/5/25	240	243.779999	239.229996	240.740005	240.740005	12908000
2021/5/26	241.699997	242.490005	239.869995	241.369995	241.369995	7240200
2021/5/27	248.110001	252.600006	247.190002	250.699997	250.699997	18404400
2021/5/28	247.479996	248.979996	245.369995	247.020004	247.020004	11197400
2021/6/1	253	255.639999	251.520004	254.729996	254.729996	13562800
2021/6/2	255.600006	258.399994	254.619995	255.619995	255.619995	10820400
2021/6/3	252.979996	254.800003	249.690002	250.320007	250.320007	10402000
2021/6/4	251.509995	251.800003	248.490005	249.919998	249.919998	8799000
2021/6/7	251.5	253.199997	248.809998	252.660004	252.660004	10606000
2021/6/8	256.26001	256.309998	250	252.759995	252.759995	15113900
2021/6/9	251.199997	253.169998	247.910004	248.059998	248.059998	10693200
2021/6/10	251.720001	255.139999	248.100006	248.339996	248.339996	14519200
2021/6/11	250.350006	251.119995	245.779999	247.279999	247.279999	9934200
2021/6/14	246.440002	249.199997	244.399994	245.139999	245.139999	9344400
2021/6/15	245.360001	248.509995	244.940002	246.539993	246.539993	10630900
2021/6/16	245.25	246.059998	241.550003	242.270004	242.270004	10529200
2021/6/17	241.960007	243.5	237.330002	239.220001	239.220001	10774400
2021/6/18	237.789993	239.309998	235.800003	237.350006	237.350006	11965000
2021/6/21	238.660004	245.619995	237.25	245.279999	245.279999	15301800
2021/6/22	244.5	244.630005	241.080002	243.779999	243.779999	10042500
2021/6/23	244.800003	246.869995	243.169998	243.570007	243.570007	9874700
2021/6/24	245.199997	250.740005	243.699997	250.570007	250.570007	13755600
2021/6/25	250.75	252.300003	248.25	248.380005	248.380005	9625800
2021/6/28	244.729996	245.080002	238.880005	239.960007	239.960007	18152000
2021/6/29	243.740005	244.369995	235.660004	235.759995	235.759995	16743900
2021/6/30	236.240005	241.169998	236	239.559998	239.559998	12089100
2021/7/1	240.360001	241.800003	238.610001	239.729996	239.729996	9516200
2021/7/2	239.550003	240.110001	233.470001	236.679993	236.679993	15706600
2021/7/6	236.850006	237.169998	233.470001	236.139999	236.139999	11045800
2021/7/7	235.169998	238.009995	230.520004	231.779999	231.779999	11497000
2021/7/8	227.479996	237.470001	226.160004	236.770004	236.770004	17964300
2021/7/9	237.770004	240.380005	236.220001	239.589996	239.589996	12385400
2021/7/12	237.990005	240.770004	236.460007	238.289993	238.289993	9071500
2021/7/13	232.270004	234.490005	228.160004	228.199997	228.199997	21029500
2021/7/14	229.020004	230.520004	224.300003	224.449997	224.449997	12137000
2021/7/15	222.880005	226.669998	220.800003	222.759995	222.759995	12228600
2021/7/16	223.110001	224	217.029999	217.740005	217.740005	12413400
2021/7/19	211.179993	211.550003	204.800003	206.990005	206.990005	24123600
2021/7/20	208.100006	217.369995	206.619995	217.149994	217.149994	17027300
2021/7/21	219.5	224.089996	218.899994	222.539993	222.539993	11437600
2021/7/22	221.520004	222.25	218.309998	220.869995	220.869995	9768900
2021/7/23	222.970001	224.630005	220.940002	221.520004	221.520004	9379500
2021/7/26	220	226.119995	219.889999	225.850006	225.850006	8933200
2021/7/27	223.169998	225.699997	220.419998	222.270004	222.270004	8784200
2021/7/28	234.050003	237.490005	231.330002	231.570007	231.570007	19330500
2021/7/29	233.690002	234.820007	231.119995	231.630005	231.630005	8667900
2021/7/30	229.389999	231.179993	225.399994	226.479996	226.479996	9940100
2021/8/2	227.190002	230.470001	224.869995	225.339996	225.339996	8889100
2021/8/3	225.899994	229.100006	221.300003	229.089996	229.089996	7326400
2021/8/4	226.419998	232.350006	225.330002	226.630005	226.630005	9756300
2021/8/5	226.679993	231.539993	226.490005	229.940002	229.940002	8362600
2021/8/6	231.550003	233.570007	230.419998	231.330002	231.330002	6061900
2021/8/9	229	233.570007	226.889999	232.270004	232.270004	8358600
2021/8/10	231.970001	236.850006	231.619995	235.779999	235.779999	9603500
2021/8/11	236.610001	239.589996	234.580002	239.490005	239.490005	9664000
2021/8/12	240	241.149994	236.509995	238.179993	238.179993	6810000
2021/8/13	238.009995	239.690002	234.279999	234.460007	234.460007	6390300
2021/8/16	231.899994	232.029999	227.139999	229.059998	229.059998	7622000
2021/8/17	226.199997	226.240005	219.800003	222.220001	222.220001	13124000
2021/8/18	221.729996	223.649994	218.899994	219	219	9000900
2021/8/19	216.300003	218.300003	211.729996	212.160004	212.160004	11404400
2021/8/20	212.309998	214.740005	210.940002	212.669998	212.669998	9335700
2021/8/23	215.830002	220.179993	215.380005	219.399994	219.399994	10392100
2021/8/24	220.110001	223.100006	219.800003	221.429993	221.429993	8942600
2021/8/25	221.5	222.300003	219.100006	221.029999	221.029999	6528900
2021/8/26	221.410004	222.899994	215.910004	216.5	216.5	8341400
2021/8/27	217.470001	222.429993	216.860001	221.75	221.75	7684900
2021/8/30	222.350006	222.369995	217.529999	217.660004	217.660004	7587800
2021/8/31	217.330002	221.330002	217.089996	219.5	219.5	6764500
2021/9/1	220	221.759995	217.619995	218.119995	218.119995	7157400
2021/9/2	218.949997	223.839996	218.080002	220.830002	220.830002	8899500
2021/9/3	219.449997	221.179993	217.460007	218.169998	218.169998	6393500
2021/9/7	215.910004	216.710007	212.169998	214.240005	214.240005	13196100
2021/9/8	213.600006	216.080002	210.509995	211.380005	211.380005	8877600
2021/9/9	211.149994	216.610001	210.720001	213.940002	213.940002	9242800
2021/9/10	215.160004	215.889999	210.119995	210.300003	210.300003	6959700
2021/9/13	211.350006	215.639999	209.880005	214.479996	214.479996	10175900
2021/9/14	215.839996	216.110001	210.710007	211.570007	211.570007	9947000
2021/9/15	211.789993	214.350006	210.320007	214.220001	214.220001	7916300
2021/9/16	213.960007	216.309998	213.309998	213.360001	213.360001	6370900
2021/9/17	213.119995	215.369995	211.910004	213.360001	213.360001	7932700
2021/9/20	210.809998	212.429993	206.529999	209.5	209.5	10567400
2021/9/21	210.25	211.759995	207.720001	208.509995	208.509995	7139000
2021/9/22	210	217.990005	209.649994	216.979996	216.979996	10953000
2021/9/23	217.809998	222.619995	217.149994	221.100006	221.100006	9344600
2021/9/24	219.130005	222.410004	218.660004	221.389999	221.389999	6498200
2021/9/27	224	228.600006	223.880005	224.160004	224.160004	9749200
2021/9/28	222.899994	224.580002	216.419998	218.410004	218.410004	9639800
2021/9/29	227.800003	229.940002	224.860001	225.360001	225.360001	16808000
2021/9/30	226.080002	226.149994	219.460007	219.940002	219.940002	10366900
2021/10/1	222.850006	226.720001	220.600006	226	226	9113600
2021/10/4	225.679993	227.970001	222	223.789993	223.789993	6946100
2021/10/5	224.270004	226.449997	222.419998	224.419998	224.419998	5687300
2021/10/6	221.080002	225.070007	219.199997	224.990005	224.990005	7157600
2021/10/7	227.339996	229	225.899994	226.479996	226.479996	7748500
2021/10/8	226.75	228.710007	225.399994	226.389999	226.389999	4515000
2021/10/11	226.5	232.100006	225.320007	226.449997	226.449997	7287000
2021/10/12	226	228.660004	223.119995	223.570007	223.570007	8486800
2021/10/13	224	224.300003	219.360001	221.779999	221.779999	8240200
2021/10/14	221.070007	222.179993	217.039993	217.440002	217.440002	10427300
2021/10/15	218.169998	219.610001	216.279999	217.039993	217.039993	8773400
2021/10/18	216	217.279999	214.050003	216.979996	216.979996	6553500
2021/10/19	217.470001	217.660004	215.279999	215.970001	215.970001	5963400
2021/10/20	215.490005	218.660004	214.350006	216.169998	216.169998	8485200
2021/10/21	216.539993	218.110001	213.809998	214.339996	214.339996	8691500
2021/10/22	214.600006	216.720001	212.580002	212.970001	212.970001	7077600
2021/10/25	213.25	213.979996	211.699997	212.869995	212.869995	7239100
2021/10/26	213.190002	214.850006	208.179993	209.809998	209.809998	11014500
2021/10/27	212.850006	212.899994	205.639999	206.610001	206.610001	14761700
2021/10/28	206	208.740005	204.600006	207.850006	207.850006	8825500
2021/10/29	206.839996	208.240005	205.289993	207.029999	207.029999	8559500
2021/11/1	207	214.690002	206.809998	214.580002	214.580002	9284900
2021/11/2	213.830002	215.720001	210.699997	212.770004	212.770004	6160200
2021/11/3	211.470001	213.759995	210.869995	213.380005	213.380005	4636100
2021/11/4	213.800003	214.820007	211.869995	213.029999	213.029999	5849600
2021/11/5	217.699997	224.580002	217.699997	224.460007	224.460007	16936300
2021/11/8	225.240005	226.990005	222.110001	222.679993	222.679993	9456100
2021/11/9	222.490005	222.850006	217.539993	220.789993	220.789993	6863700
2021/11/10	219.360001	225.679993	217.270004	218.5	218.5	8197600
2021/11/11	220.5	222.649994	218.899994	219.380005	219.380005	6567300
2021/11/12	219.720001	223.75	218.899994	220.960007	220.960007	6419900
2021/11/15	227.369995	233.940002	226.919998	233.089996	233.089996	21921900
2021/11/16	232.940002	232.949997	225.509995	225.800003	225.800003	10120200
2021/11/17	229.539993	231.320007	224.199997	226.619995	226.619995	10750900
2021/11/18	230.300003	231.5	224.949997	227.25	227.25	10983700
2021/11/19	225.070007	225.330002	213.229996	214.130005	214.130005	20844100
2021/11/22	215	215.020004	208.949997	209.899994	209.899994	10764300
2021/11/23	211.5	212.990005	207.770004	209.130005	209.130005	8882800
2021/11/24	207.520004	211.220001	206.869995	210.600006	210.600006	5437600
2021/11/26	197.570007	199.419998	194	199.210007	199.210007	17636600
2021/11/29	201.869995	204.279999	195.330002	198.5	198.5	12276200
2021/11/30	196.020004	198.820007	193.850006	197.850006	197.850006	12638900
2021/12/1	200.809998	201.619995	188	188.190002	188.190002	13268700
2021/12/2	196.800003	202.539993	192.410004	202.380005	202.380005	20435400
2021/12/3	198.699997	199.899994	195.419998	198.490005	198.490005	10742700
2021/12/6	199.770004	206.419998	199.199997	205.880005	205.880005	11587900
2021/12/7	207.059998	211.649994	206.380005	208.830002	208.830002	10387900
2021/12/8	209.179993	212.679993	207.710007	211.029999	211.029999	6986800
2021/12/9	207.529999	208.550003	205.199997	207.559998	207.559998	7011000
2021/12/10	208.809998	209	203.479996	205.059998	205.059998	6040000
2021/12/13	202.5	202.809998	195.550003	197.399994	197.399994	10619600
2021/12/14	195.600006	200.5	195.179993	195.5	195.5	8445100
2021/12/15	195.279999	196.580002	190.320007	195.429993	195.429993	10535900
2021/12/16	197	198.320007	190.440002	190.789993	190.789993	8216800
2021/12/17	190.270004	194.770004	187.880005	192.630005	192.630005	12618300
2021/12/20	188.110001	190.360001	185.259995	188.479996	188.479996	10256400
2021/12/21	190.279999	199.690002	190.039993	199.520004	199.520004	12082300
2021/12/22	199.460007	202.929993	197.940002	201.690002	201.690002	8145300
2021/12/23	202.130005	205.130005	201.320007	204.220001	204.220001	7415200
2021/12/27	201.990005	203.429993	199.100006	203.169998	203.169998	7818900
2021/12/28	202.229996	208.940002	201.649994	206.130005	206.130005	8879700
2021/12/29	205.360001	205.410004	202.600006	203.660004	203.660004	6119000
2021/12/30	203	206	202.600006	202.710007	202.710007	7012600
2021/12/31	202.199997	203.690002	200.029999	201.320007	201.320007	8053000
2022/1/3	204	210.550003	203.339996	207.860001	207.860001	9060200
2022/1/4	211.300003	214.559998	209.779999	213.630005	213.630005	11414600
2022/1/5	216.639999	218.929993	211.809998	213.070007	213.070007	11564700
2022/1/6	214.639999	216	207.860001	211.339996	211.339996	7142200
2022/1/7	212.979996	218.320007	212.380005	215.5	215.5	9526400
2022/1/10	214.259995	215.279999	207.130005	209.309998	209.309998	8229000
2022/1/11	209	217.029999	208.410004	216.020004	216.020004	8098400
2022/1/12	217.089996	221.240005	216.300003	217.449997	217.449997	9134500
2022/1/13	222.25	226.889999	220.050003	223.899994	223.899994	17628000
2022/1/14	222.160004	226.199997	220.25	225.960007	225.960007	8053500
2022/1/18	224.5	229.669998	224.259995	225.009995	225.009995	8930700
2022/1/19	225.100006	225.419998	216.940002	217.080002	217.080002	9382800
2022/1/20	217.380005	221.949997	213.419998	214.190002	214.190002	7636800
2022/1/21	213.789993	213.789993	204.570007	205.440002	205.440002	11548500
2022/1/24	199.850006	204.800003	192.509995	204.199997	204.199997	13796500
2022/1/25	200.100006	205.630005	197.550003	204.100006	204.100006	8824500
2022/1/26	206.210007	206.210007	191.919998	194.270004	194.270004	19974400
2022/1/27	196.380005	199.710007	188.639999	189.75	189.75	12670100
2022/1/28	188.779999	190.720001	183.770004	190.570007	190.570007	10966700
2022/1/31	190.729996	200.339996	190	200.240005	200.240005	15504600
2022/2/1	202.479996	208.889999	200.5	208.339996	208.339996	12265100
2022/2/2	205.429993	208.389999	203.210007	207.520004	207.520004	7843700
2022/2/3	206.059998	209.100006	204.259995	206.389999	206.389999	7054700
2022/2/4	205	208.25	203.100006	206.449997	206.449997	5952600
2022/2/7	205.789993	214.369995	205.419998	211.919998	211.919998	11816900
2022/2/8	212.679993	213.869995	209.690002	213.270004	213.270004	7356200
2022/2/9	214.910004	217.039993	213.300003	215.860001	215.860001	7587700
2022/2/10	213.710007	223.229996	213.699997	218.75	218.75	11695900
2022/2/11	217.869995	221.419998	210.270004	212.300003	212.300003	11443700
2022/2/14	213	215.630005	208.759995	210.039993	210.039993	6481400
2022/2/15	214.839996	219.539993	213.690002	217.729996	217.729996	10448500
2022/2/16	216.100006	219.679993	215.279999	218.929993	218.929993	5698900
2022/2/17	218.470001	218.580002	212.669998	213.580002	213.580002	6176600
2022/2/18	212.559998	214.729996	208.600006	209.029999	209.029999	6973600
2022/2/22	205	206.899994	197.820007	198.740005	198.740005	10382100
2022/2/23	201.130005	203.25	195.910004	196.419998	196.419998	7326300
2022/2/24	189.289993	198.860001	186.880005	198.429993	198.429993	12207600
2022/2/25	201.089996	204.070007	199.100006	201.479996	201.479996	8730300
2022/2/28	198.580002	207.309998	196.75	205.339996	205.339996	9859300
2022/3/1	203.110001	203.5	192.929993	194.910004	194.910004	11799500
2022/3/2	196.270004	199.850006	194.639999	197.809998	197.809998	7463400
2022/3/3	197.940002	198.5	188.710007	188.850006	188.850006	12424500
2022/3/4	187.369995	188.320007	178.970001	180.839996	180.839996	13084000
2022/3/7	181.029999	182.720001	169.059998	169.169998	169.169998	12847500
2022/3/8	169.729996	180.820007	167.580002	173.800003	173.800003	13715500
2022/3/9	179.800003	182.869995	177.410004	178.559998	178.559998	10062100
2022/3/10	175.759995	182.020004	175.389999	178.389999	178.389999	8364100
2022/3/11	183.589996	184.860001	175.949997	176.229996	176.229996	9373600
2022/3/14	175.880005	178.229996	172.570007	175.520004	175.520004	8138900
2022/3/15	176.300003	180.5	175.600006	179.889999	179.889999	8051500
2022/3/16	183.389999	189.600006	182.300003	188.990005	188.990005	12077500
2022/3/17	186.360001	190.240005	185.270004	190.190002	190.190002	8126600
2022/3/18	192.070007	193.380005	190.100006	192.830002	192.830002	12849600
2022/3/21	184.399994	187.270004	180.610001	185.899994	185.899994	27369600
2022/3/22	185.240005	192.860001	184.520004	191.039993	191.039993	14378500
2022/3/23	189.669998	190.160004	185.029999	186.039993	186.039993	8297800
2022/3/24	186.350006	189.190002	184.720001	189.050003	189.050003	7094400
2022/3/25	187.759995	191.699997	186.929993	188.949997	188.949997	6365600
2022/3/28	188.429993	189.259995	184.470001	188.160004	188.160004	6904100
2022/3/29	191.619995	196.360001	191.199997	193.800003	193.800003	8438700
2022/3/30	192.320007	197.449997	191.360001	194.910004	194.910004	9959300
2022/3/31	195	197.580002	191.449997	191.5	191.5	6447900
2022/4/1	192.580002	192.619995	188.779999	190.759995	190.759995	4862100
2022/4/4	190.020004	191.839996	186.910004	191.179993	191.179993	7792100
2022/4/5	189.699997	192.350006	182.520004	182.649994	182.649994	9371600
2022/4/6	180.399994	180.570007	176.580002	178.720001	178.720001	8173900
2022/4/7	178.130005	178.660004	173.869995	177.970001	177.970001	7517800
2022/4/8	176.539993	178.130005	174.240005	175.199997	175.199997	6524100
2022/4/11	173.839996	179.669998	173.399994	175.029999	175.029999	6001100
2022/4/12	175.5	178.5	174.529999	176.279999	176.279999	6125100
2022/4/13	176.960007	183.460007	176.960007	182.869995	182.869995	7399900
2022/4/14	182.75	185.539993	181.639999	181.940002	181.940002	5144600
2022/4/18	181.449997	182.460007	178.550003	179.850006	179.850006	5042600
2022/4/19	180.360001	187.610001	180.279999	185.979996	185.979996	7485600
2022/4/20	187.240005	187.339996	182.860001	183.550003	183.550003	6824300
2022/4/21	188.729996	189.850006	180.550003	181.020004	181.020004	7446100
2022/4/22	180.779999	182.669998	176.5	176.919998	176.919998	6372400
2022/4/25	174.509995	176.080002	172.449997	175.910004	175.910004	6293100
2022/4/26	174.759995	174.869995	166.850006	167.039993	167.039993	9277300
2022/4/27	161.25	161.25	146	154.460007	154.460007	40371700
2022/4/28	156.610001	156.789993	149	154.220001	154.220001	13518800
2022/4/29	153.440002	157.029999	148.520004	148.839996	148.839996	10880300
2022/5/2	148.020004	149.449997	143.380005	148.610001	148.610001	12399200
2022/5/3	149.089996	154.449997	147.910004	153.580002	153.580002	10149500
2022/5/4	152.910004	157.139999	150.770004	156.970001	156.970001	9550600
2022/5/5	155.690002	157.990005	149.050003	150.470001	150.470001	7950800
2022/5/6	149.960007	150.899994	145.850006	148.899994	148.899994	7697900
2022/5/9	146	146.949997	132.649994	133.309998	133.309998	12593800
2022/5/10	136.759995	137.839996	130.330002	132.949997	132.949997	11781400
2022/5/11	132.949997	138.960007	129.110001	129.389999	129.389999	11388400
2022/5/12	126.889999	128.529999	120.279999	123.139999	123.139999	15891300
2022/5/13	124.980003	130.800003	122.379997	127.199997	127.199997	20891500
2022/5/16	127.050003	131.119995	122.349998	124.050003	124.050003	10631600
2022/5/17	126.910004	132.830002	125.790001	132.050003	132.050003	12154200
2022/5/18	130.339996	132.100006	124.360001	125.519997	125.519997	9567600
2022/5/19	124.400002	128.399994	123.699997	127.139999	127.139999	8075800
2022/5/20	128.770004	128.850006	117.080002	120.699997	120.699997	18822200
2022/5/23	121.699997	124.480003	120.339996	124.07	124.07	9341500
2022/5/24	122.440002	122.699997	117.290001	119.400002	119.400002	9092400
2022/5/25	119.169998	122.599998	118.760002	122.059998	122.059998	7707900
2022/5/26	123.099998	128.839996	122.739998	127.730003	127.730003	8333900
2022/5/27	128.770004	132.229996	128.320007	132.229996	132.229996	7261500
2022/5/31	131.029999	132.990005	128.860001	131.399994	131.399994	7953700
2022/6/1	133	134.330002	127.010002	130.649994	130.649994	9991600
2022/6/2	132.139999	140.550003	131.869995	140.5	140.5	12777000
2022/6/3	138.520004	140.699997	137.589996	139.25	139.25	10091800
2022/6/6	139.990005	141.139999	136.830002	139.240005	139.240005	6354800
2022/6/7	137.490005	141.240005	135.910004	140.820007	140.820007	5436100
2022/6/8	139.130005	142.210007	138.440002	139.630005	139.630005	5833700
2022/6/9	139.350006	139.660004	133.699997	133.729996	133.729996	6010100
2022/6/10	130.270004	132.190002	126.849998	127	127	7770700
2022/6/13	123	123.25	114.139999	115.860001	115.860001	16778500
2022/6/14	116.650002	122.190002	113.019997	122.160004	122.160004	17549800
2022/6/15	124.349998	134.990005	123.830002	133.720001	133.720001	25997800
2022/6/16	131.699997	135.339996	131.259995	133.360001	133.360001	19543600
2022/6/17	132.25	138.979996	131.5	136.800003	136.800003	16042500
2022/6/21	139.169998	140.940002	135.839996	136.75	136.75	10519900
2022/6/22	134.029999	138.789993	133.279999	137.160004	137.160004	7713300
2022/6/23	136.419998	137.419998	130.089996	133.970001	133.970001	10746900
2022/6/24	135.009995	141.869995	134.949997	141.529999	141.529999	13626200
2022/6/27	140.279999	140.570007	136.220001	138.720001	138.720001	8457400
2022/6/28	140.889999	147.179993	138.539993	138.699997	138.699997	12125400
2022/6/29	138.610001	138.919998	134.839996	138.449997	138.449997	7489200
2022/6/30	134.300003	137.490005	131.600006	136.720001	136.720001	8455100
2022/7/1	135.880005	141.789993	135.399994	139.839996	139.839996	7627100
2022/7/5	136.25	138.070007	131.289993	137.699997	137.699997	10065900
2022/7/6	137.539993	138.710007	134.460007	136.309998	136.309998	6608000
2022/7/7	137.929993	142.279999	137.899994	139.970001	139.970001	7674400
2022/7/8	139.699997	140.740005	137.369995	139.070007	139.070007	5655500
2022/7/11	137.770004	139.240005	134.889999	136.990005	136.990005	6176500
2022/7/12	136.860001	149.320007	136.809998	147.149994	147.149994	18598200
2022/7/13	142.789993	146.410004	142.179993	143.949997	143.949997	9038700
2022/7/14	141.110001	147.490005	140.610001	147.149994	147.149994	9456100
2022/7/15	149.169998	149.740005	144.649994	147.740005	147.740005	7910400
2022/7/18	153.309998	155.940002	147.199997	147.720001	147.720001	13948500
2022/7/19	149.610001	156.279999	148.970001	156.130005	156.130005	14183000
2022/7/20	156	159.399994	154.259995	158.380005	158.380005	8668600
2022/7/21	158.889999	161.660004	156.190002	161.410004	161.410004	8044100
2022/7/22	161.800003	163.339996	157.770004	158.160004	158.160004	7594900
2022/7/25	156.940002	157.309998	152.839996	156.639999	156.639999	5764700
2022/7/26	155.240005	158.179993	154.5	155.919998	155.919998	6053100
2022/7/27	161.119995	162.740005	152.800003	156.089996	156.089996	16356600
2022/7/28	154.020004	160.100006	153.029999	159.089996	159.089996	8729100
2022/7/29	157.949997	159.839996	155.539993	159.309998	159.309998	5743500
2022/8/1	165.949997	171.759995	164.25	169.070007	169.070007	18321600
2022/8/2	167	167.330002	163.139999	163.279999	163.279999	10874300
2022/8/3	164.509995	167.520004	162.330002	166.639999	166.639999	6709100
2022/8/4	165.770004	168.119995	164.410004	166.5	166.5	5039600
2022/8/5	164.399994	167.070007	163.929993	165.039993	165.039993	4709100
2022/8/8	166.410004	171.089996	164.710007	165.889999	165.889999	11293200
2022/8/9	166.509995	166.509995	163.449997	164.850006	164.850006	6064800
2022/8/10	168.350006	171.139999	167.25	169.020004	169.020004	7181700
2022/8/11	170.5	171.759995	167.050003	167.880005	167.880005	4996800
2022/8/12	168.389999	170.110001	167.570007	169.990005	169.990005	4345200
2022/8/15	169.289993	172.550003	168.320007	170.470001	170.470001	4734700
2022/8/16	170	173.850006	169.149994	172.080002	172.080002	5259600
2022/8/17	169.610001	169.850006	166.089996	167.199997	167.199997	6533500
2022/8/18	167.199997	169.179993	165.770004	168.690002	168.690002	4404600
2022/8/19	166.330002	166.839996	162.580002	162.919998	162.919998	5736100
2022/8/22	159.399994	160.270004	157.910004	158.979996	158.979996	5312300
2022/8/23	159.139999	161.690002	159.080002	160.070007	160.070007	3425200
2022/8/24	162.270004	164.139999	161.380005	163.600006	163.600006	4211300
2022/8/25	164.559998	169.649994	163.699997	169.380005	169.380005	4949400
2022/8/26	170	171.369995	164.270004	164.529999	164.529999	4957400
2022/8/29	162.279999	166.899994	162.199997	165.419998	165.419998	4727600
2022/8/30	167.270004	169.919998	160.720001	162.210007	162.210007	6248600
2022/8/31	163	163.550003	160.139999	160.25	160.25	4123500
2022/9/1	158	158.899994	150.820007	153.660004	153.660004	7652000
2022/9/2	155.190002	156.990005	151.479996	151.820007	151.820007	5262800
2022/9/6	152.389999	154.479996	150.460007	152.389999	152.389999	5210500
2022/9/7	151.259995	156.350006	150.869995	155.949997	155.949997	5298600
2022/9/8	155	158.300003	153.839996	157.789993	157.789993	4949100
2022/9/9	158	159.75	156.949997	157.520004	157.520004	5775800
2022/9/12	158.460007	160.970001	157.449997	158.720001	158.720001	5363100
2022/9/13	153.600006	155.190002	147.130005	147.309998	147.309998	8724900
2022/9/14	146.899994	149.699997	144.300003	149.259995	149.259995	8478000
2022/9/15	147.880005	153.449997	147.279999	149.779999	149.779999	9792800
2022/9/16	145.229996	145.630005	141.350006	144.289993	144.289993	10310700
2022/9/19	142.619995	146.990005	142.350006	144.880005	144.880005	5150700
2022/9/20	145.259995	147.669998	143.899994	145.940002	145.940002	6737600
2022/9/21	146.770004	149.869995	143.210007	143.289993	143.289993	6244300
2022/9/22	143.130005	143.699997	138.289993	138.710007	138.710007	6311800
2022/9/23	135.649994	136.190002	129.5	131.259995	131.259995	8927900
2022/9/26	129.770004	132.449997	126.879997	127.339996	127.339996	7095100
2022/9/27	129.320007	130.449997	125.599998	127.510002	127.510002	6682300
2022/9/28	128.039993	133.889999	127.400002	133.440002	133.440002	10257200
2022/9/29	131.199997	131.610001	123.800003	125.330002	125.330002	8905400
2022/9/30	123.139999	125.480003	120.989998	121.080002	121.080002	8383000
2022/10/3	122	127.150002	121.019997	126.050003	126.050003	7962400
2022/10/4	129.399994	133.570007	129.330002	133.509995	133.509995	7235700
2022/10/5	130.279999	133.550003	128.259995	132.110001	132.110001	6268300
2022/10/6	131.130005	133.309998	129.740005	132.199997	132.199997	4454700
2022/10/7	130.360001	130.610001	128.020004	129.789993	129.789993	5097400
2022/10/10	131.419998	135.740005	130.199997	131.899994	131.899994	6829900
2022/10/11	132.960007	135.360001	129.509995	131.570007	131.570007	8508400
2022/10/12	128.429993	131.339996	127.860001	130.419998	130.419998	6393000
2022/10/13	126.5	134.699997	124.169998	132.399994	132.399994	7842300
2022/10/14	135.589996	136.410004	131.369995	133.149994	133.149994	6093900
2022/10/17	136.979996	137.279999	133.259995	136.089996	136.089996	9073500
2022/10/18	139	139.419998	135.220001	137.339996	137.339996	6146300
2022/10/19	137.169998	141.199997	136.630005	138.389999	138.389999	6321900
2022/10/20	138.360001	141.880005	138.360001	139.130005	139.130005	4331700
2022/10/21	138.479996	141.330002	136.619995	141.320007	141.320007	5451300
2022/10/24	142.850006	142.880005	139.279999	142.050003	142.050003	5177800
2022/10/25	142.089996	146.880005	141.880005	146.649994	146.649994	6515600
2022/10/26	147.050003	150.139999	132.210007	133.789993	133.789993	29406500
2022/10/27	137.100006	143.100006	136.619995	139.759995	139.759995	13754900
2022/10/28	141.160004	144.729996	139.929993	143.839996	143.839996	7941100
2022/10/31	141.880005	144.449997	139.520004	142.509995	142.509995	6212200
2022/11/1	143.990005	145.25	141.839996	143.380005	143.380005	5758600
2022/11/2	142.119995	153.589996	141.539993	147.410004	147.410004	20236100
2022/11/3	148.789993	158.690002	147.5	156.75	156.75	16212600
2022/11/4	156.660004	160.979996	154.5	160.009995	160.009995	9396200
2022/11/7	161.399994	166.699997	160.630005	164.910004	164.910004	10220300
2022/11/8	166	170.550003	164.910004	169.619995	169.619995	11274500
2022/11/9	169.289993	171.619995	166.860001	168.740005	168.740005	8893800
2022/11/10	172.139999	179.320007	171.75	177.580002	177.580002	12375000
2022/11/11	176.399994	178.029999	172.990005	177.490005	177.490005	8894300
2022/11/14	176.5	178.190002	173.5	173.550003	173.550003	5598300
2022/11/15	175.490005	176.690002	172.75	175.350006	175.350006	7207900
2022/11/16	174.110001	174.789993	171.850006	172.690002	172.690002	4438600
2022/11/17	169.300003	173.149994	168.520004	172.779999	172.779999	4878600
2022/11/18	173.979996	175.190002	171.529999	173.889999	173.889999	4693200
2022/11/21	172.529999	174.720001	171.119995	172.940002	172.940002	3501800
2022/11/22	173.649994	174.990005	171	172.5	172.5	4370600
2022/11/23	172.089996	175	171.770004	174.850006	174.850006	3523500
2022/11/25	174.350006	178.460007	174.029999	178.360001	178.360001	3476900
2022/11/28	176.169998	177.139999	171.699997	171.830002	171.830002	5355500
2022/11/29	172.880005	175.949997	172.559998	175.320007	175.320007	5077800
2022/11/30	178	179.979996	174.199997	178.880005	178.880005	6778700
2022/12/1	178.880005	179.699997	174.690002	175.779999	175.779999	4517500
2022/12/2	173.119995	183.449997	172.850006	182.869995	182.869995	10563800
2022/12/5	182	188.449997	180.800003	185.100006	185.100006	10456300
2022/12/6	184.009995	184.789993	177.009995	178.429993	178.429993	8236900
2022/12/7	176.279999	178.429993	174.619995	176.5	176.5	5871200
2022/12/8	179.320007	184.880005	178.610001	179.080002	179.080002	6707700
2022/12/9	180.75	183.889999	179.25	179.539993	179.539993	6359000
2022/12/12	180.800003	186.690002	180.5	186.270004	186.270004	8098400
2022/12/13	191.110001	191.110001	184.850006	187.130005	187.130005	10975300
2022/12/14	187.330002	189.669998	185.410004	188.25	188.25	5814900
2022/12/15	186.25	187.979996	181.279999	183.720001	183.720001	5343200
2022/12/16	182.789993	186.610001	181.300003	184.699997	184.699997	7906800
2022/12/19	184.919998	188.039993	184.710007	185.679993	185.679993	6605400
2022/12/20	186.179993	189.910004	185.740005	188.289993	188.289993	6156800
2022/12/21	190.039993	196.399994	189.720001	196	196	9175400
2022/12/22	193.820007	194.169998	185.669998	188.25	188.25	6924800
2022/12/23	188.25	189.429993	184.720001	189.059998	189.059998	3983600
2022/12/27	189.580002	192.440002	187.619995	189.399994	189.399994	5014800
2022/12/28	189.320007	191.320007	187.429993	188.380005	188.380005	4426300
2022/12/29	189	190.25	186.190002	188.910004	188.910004	4518900
2022/12/30	187.5	190.649994	187.039993	190.490005	190.490005	4007400
