# Supplementary material for: Enhancing stock index prediction: A hybrid LSTM-PSO model for improved forecasting accuracy
Source: PLoS One. 2025 Jan 14;20(1):e0310296. doi: 10.1371/journal.pone.0310296 (PMC11731719; doi:10.1371/journal.pone.0310296)
Supplement: S1 File — (ZIP) [file pone.0310296.s001.zip › data&code∩╝êPSO-LSTM∩╝ë/data/stock_data/V.csv]

Date	Open	High	Low	Close	Adj Close	Volume
2018-01-02	114.570000	115.080002	113.949997	114.510002	110.172295	6080900
2018-01-03	114.949997	115.790001	114.660004	115.650002	111.269142	6946100
2018-01-04	116.250000	117.360001	116.029999	116.080002	111.682831	7805300
2018-01-05	116.989998	119.000000	116.419998	118.860001	114.357544	8590500
2018-01-08	118.610001	120.480003	118.070000	119.339996	114.819328	6660700
2018-01-09	119.970001	119.970001	118.660004	119.110001	114.598076	6562400
2018-01-10	118.690002	119.050003	117.459999	118.980003	114.472977	7490300
2018-01-11	118.800003	119.980003	118.680000	119.839996	115.300407	5982100
2018-01-12	120.120003	120.349998	119.709999	120.089996	115.540932	5585800
2018-01-16	121.180000	121.940002	119.910004	120.389999	115.829575	8803800
2018-01-17	121.199997	122.160004	120.730003	121.980003	117.359344	7991500
2018-01-18	122.519997	123.199997	122.029999	123.110001	118.446533	8661000
2018-01-19	123.050003	123.650002	121.919998	122.699997	118.052071	8250700
2018-01-22	122.870003	124.330002	122.400002	124.330002	119.620346	9355000
2018-01-23	124.599998	125.510002	124.209999	124.650002	119.928207	5683300
2018-01-24	125.050003	125.449997	123.709999	124.550003	119.831993	6425200
2018-01-25	125.000000	125.470001	124.629997	125.220001	120.476631	7166400
2018-01-26	125.769997	126.379997	124.760002	126.320000	121.534958	5604900
2018-01-29	126.739998	126.879997	124.690002	124.839996	120.111015	6257900
2018-01-30	123.820000	124.290001	122.839996	123.550003	118.869873	8154400
2018-01-31	123.779999	124.480003	123.040001	124.230003	119.524147	7338200
2018-02-01	124.739998	126.260002	124.099998	125.720001	120.957672	11169700
2018-02-02	123.720001	123.720001	120.699997	120.910004	116.329880	13937700
2018-02-05	118.699997	121.129997	115.010002	116.269997	111.865631	16623900
2018-02-06	115.199997	120.300003	113.250000	119.970001	115.425476	19053300
2018-02-07	120.089996	122.459999	119.209999	119.650002	115.117607	9294000
2018-02-08	119.529999	119.820000	113.540001	113.860001	109.546906	12673400
2018-02-09	114.550003	117.209999	111.019997	116.320000	111.913734	17695500
2018-02-12	117.790001	118.839996	116.879997	118.470001	113.982307	11526300
2018-02-13	117.849998	118.800003	117.129997	118.349998	113.866859	7803900
2018-02-14	117.620003	120.949997	117.500000	120.830002	116.252922	9206400
2018-02-15	121.699997	122.309998	119.970001	122.279999	117.852806	6921300
2018-02-16	121.629997	122.989998	121.570000	121.849998	117.438377	6371400
2018-02-20	121.349998	123.050003	121.019997	122.010002	117.592575	6182800
2018-02-21	122.050003	122.830002	120.410004	120.430000	116.069778	7676100
2018-02-22	120.669998	121.379997	119.620003	120.379997	116.021599	4994000
2018-02-23	121.570000	122.959999	121.220001	122.930000	118.479256	5036900
2018-02-26	123.580002	124.599998	123.320000	124.589996	120.079163	6270500
2018-02-27	124.699997	125.300003	123.349998	123.370003	118.903336	7287200
2018-02-28	123.650002	124.980003	122.879997	122.940002	118.488914	6780900
2018-03-01	123.260002	124.000000	119.620003	120.400002	116.040863	8819600
2018-03-02	119.089996	120.980003	117.860001	120.769997	116.397461	7581900
2018-03-05	120.449997	122.309998	119.440002	121.879997	117.467285	5810200
2018-03-06	122.830002	123.239998	120.669998	121.059998	116.676971	7464400
2018-03-07	120.029999	122.239998	119.699997	121.849998	117.438377	7254100
2018-03-08	121.959999	122.820000	121.169998	122.220001	117.794983	6948900
2018-03-09	123.250000	124.790001	122.870003	124.510002	120.002075	6397700
2018-03-12	124.750000	124.980003	123.480003	124.239998	119.741844	8636000
2018-03-13	124.250000	125.000000	122.900002	123.199997	118.739487	9479500
2018-03-14	124.040001	124.040001	121.900002	122.580002	118.141960	7855000
2018-03-15	123.129997	124.419998	122.699997	123.410004	118.941887	5861900
2018-03-16	123.849998	125.050003	123.330002	124.529999	120.021339	9447100
2018-03-19	123.940002	124.309998	122.279999	123.209999	118.749138	17387800
2018-03-20	123.379997	125.169998	123.300003	124.910004	120.387573	7779700
2018-03-21	124.900002	125.440002	123.070000	123.220001	118.758766	7359500
2018-03-22	122.199997	122.680000	119.699997	119.989998	115.645691	10501500
2018-03-23	119.889999	120.330002	116.760002	117.000000	112.763962	10024300
2018-03-26	119.089996	120.739998	117.800003	120.639999	116.272171	8735400
2018-03-27	121.519997	121.599998	116.739998	117.400002	113.149498	9008600
2018-03-28	116.930000	118.070000	116.029999	116.989998	112.754326	9420400
2018-03-29	117.680000	120.589996	117.040001	119.620003	115.289124	12918100
2018-04-02	119.269997	119.830002	116.760002	118.389999	114.103653	9877100
2018-04-03	118.889999	119.989998	117.489998	119.199997	114.884323	7084800
2018-04-04	116.900002	120.120003	116.709999	119.809998	115.472221	8425700
2018-04-05	121.000000	122.010002	120.370003	121.190002	116.802277	6816000
2018-04-06	120.180000	120.559998	117.120003	117.699997	113.438629	8383800
2018-04-09	118.629997	120.669998	118.629997	118.790001	114.489182	7024800
2018-04-10	120.559998	121.160004	119.639999	120.720001	116.349297	8947200
2018-04-11	119.989998	121.660004	119.620003	119.779999	115.443321	5874900
2018-04-12	120.400002	121.980003	120.389999	121.070000	116.686607	5666000
2018-04-13	121.730003	122.470001	120.650002	120.750000	116.378204	9174300
2018-04-16	122.110001	122.870003	121.510002	121.879997	117.467285	6903200
2018-04-17	122.910004	124.260002	122.519997	123.800003	119.317787	5979600
2018-04-18	124.059998	124.870003	123.379997	124.480003	119.973145	5171000
2018-04-19	124.309998	124.720001	123.150002	123.959999	119.471985	7294100
2018-04-20	124.059998	124.820000	123.309998	124.199997	119.703285	7479400
2018-04-23	124.300003	124.970001	123.900002	124.459999	119.953865	8004300
2018-04-24	124.870003	125.040001	120.550003	121.269997	116.879349	9434400
2018-04-25	121.139999	121.349998	119.370003	121.209999	116.821541	8001200
2018-04-26	125.139999	127.589996	123.779999	127.080002	122.479027	14345800
2018-04-27	126.440002	127.059998	125.389999	126.010002	121.447754	6842700
2018-04-30	126.739998	127.900002	126.660004	126.879997	122.286247	8449200
2018-05-01	126.860001	127.570000	125.510002	127.510002	122.893463	6407300
2018-05-02	127.879997	128.100006	126.000000	126.379997	121.804367	8515300
2018-05-03	125.809998	127.459999	125.320000	127.180000	122.575401	6778600
2018-05-04	126.330002	128.360001	126.070000	128.160004	123.519913	5798400
2018-05-07	128.399994	129.520004	128.250000	129.259995	124.580078	5737300
2018-05-08	129.139999	129.970001	128.309998	129.899994	125.196907	5044700
2018-05-09	130.009995	131.000000	129.589996	130.839996	126.102882	6119400
2018-05-10	131.289993	131.750000	130.720001	131.000000	126.257080	6585800
2018-05-11	131.000000	132.089996	130.229996	131.820007	127.047386	5437100
2018-05-14	132.429993	132.500000	130.669998	131.210007	126.459503	5017000
2018-05-15	130.559998	131.399994	129.899994	131.100006	126.353485	5532300
2018-05-16	131.089996	131.399994	130.539993	130.889999	126.151054	5124200
2018-05-17	130.580002	130.800003	129.610001	129.929993	125.427032	4911700
2018-05-18	129.619995	130.339996	129.070007	129.929993	125.427032	6082700
2018-05-21	130.949997	131.509995	129.990005	130.660004	126.131760	5591800
2018-05-22	131.000000	131.779999	130.500000	130.710007	126.180046	6645500
2018-05-23	130.059998	131.910004	129.800003	131.880005	127.309494	6569100
2018-05-24	131.820007	132.210007	130.500000	131.889999	127.319153	6035200
2018-05-25	131.880005	132.100006	130.929993	131.279999	126.730309	7509600
2018-05-29	130.389999	131.050003	129.059998	129.690002	125.195396	10401900
2018-05-30	130.199997	131.100006	129.869995	130.639999	126.112473	10631300
2018-05-31	130.649994	131.580002	129.979996	130.720001	126.189705	11086000
2018-06-01	131.839996	132.509995	130.360001	130.850006	126.315208	8323400
2018-06-04	131.940002	133.570007	131.429993	133.070007	128.458237	7178000
2018-06-05	133.380005	133.619995	132.699997	133.559998	128.931244	6198200
2018-06-06	134.000000	136.309998	133.610001	136.279999	131.556992	8065800
2018-06-07	136.360001	136.580002	133.050003	133.839996	129.201584	8309200
2018-06-08	133.440002	134.919998	133.229996	134.740005	130.070343	5261000
2018-06-11	134.899994	135.190002	133.809998	133.910004	129.269135	7988700
2018-06-12	134.039993	135.130005	133.539993	134.860001	130.186188	5743300
2018-06-13	135.179993	135.770004	134.309998	134.399994	129.742142	4881600
2018-06-14	134.960007	135.699997	134.750000	135.000000	130.321350	6464100
2018-06-15	135.100006	135.729996	134.000000	135.100006	130.417908	10044500
2018-06-18	134.369995	136.309998	134.119995	136.199997	131.479736	8713300
2018-06-19	134.559998	135.240005	133.570007	135.110001	130.427551	6557600
2018-06-20	135.520004	136.690002	135.500000	135.500000	130.804031	7192000
2018-06-21	135.270004	136.119995	134.259995	134.529999	129.867661	8689800
2018-06-22	135.600006	135.850006	134.259995	135.330002	130.639954	6031900
2018-06-25	134.910004	134.910004	129.529999	130.929993	126.392410	10086200
2018-06-26	132.110001	133.789993	131.610001	132.550003	127.956268	7733900
2018-06-27	133.009995	133.660004	131.009995	131.020004	126.479301	7282100
2018-06-28	131.000000	133.119995	130.649994	132.740005	128.139709	6576500
2018-06-29	133.279999	134.190002	132.449997	132.449997	127.859756	7259000
2018-07-02	131.960007	133.050003	131.149994	132.500000	127.907990	7554400
2018-07-03	133.009995	133.410004	131.419998	131.449997	126.894356	3621600
2018-07-05	132.130005	133.330002	131.830002	133.289993	128.670609	4729300
2018-07-06	133.580002	134.279999	132.500000	134.089996	129.442856	4839800
2018-07-09	134.940002	135.970001	134.789993	135.520004	130.823349	8960700
2018-07-10	135.570007	137.330002	135.339996	136.690002	131.952805	6561900
2018-07-11	136.630005	138.809998	136.600006	138.149994	133.362152	10648700
2018-07-12	139.009995	139.949997	138.660004	139.899994	135.051529	11816100
2018-07-13	139.789993	140.029999	137.539993	139.419998	134.588165	7865700
2018-07-16	139.419998	139.550003	138.160004	138.460007	133.661453	4969900
2018-07-17	138.179993	139.910004	137.419998	139.639999	134.800552	5412600
2018-07-18	139.910004	141.169998	139.369995	140.899994	136.016891	7008600
2018-07-19	140.949997	140.990005	139.929993	140.130005	135.273590	7937000
2018-07-20	140.000000	141.470001	139.919998	140.990005	136.103760	7153600
2018-07-23	140.660004	140.970001	139.639999	140.029999	135.177048	7723600
2018-07-24	140.990005	141.470001	139.509995	140.029999	135.177048	8336700
2018-07-25	140.339996	142.770004	139.899994	142.639999	137.696594	8376000
2018-07-26	141.610001	142.789993	139.529999	142.500000	137.561432	10520800
2018-07-27	143.080002	143.139999	139.210007	140.710007	135.833435	7014900
2018-07-30	140.130005	140.419998	135.309998	136.479996	131.750092	12812400
2018-07-31	137.130005	138.020004	135.630005	136.740005	132.001068	7683300
2018-08-01	137.740005	138.740005	137.410004	138.250000	133.458694	7087700
2018-08-02	137.449997	139.190002	137.000000	138.919998	134.105499	12300000
2018-08-03	139.289993	139.860001	137.940002	139.820007	134.974319	4617500
2018-08-06	139.649994	140.259995	139.050003	139.710007	134.868118	5143000
2018-08-07	139.979996	140.690002	139.869995	140.279999	135.418365	10034500
2018-08-08	139.979996	140.990005	139.830002	140.679993	135.804504	5389500
2018-08-09	140.729996	141.240005	139.899994	140.009995	135.157761	5679300
2018-08-10	139.880005	140.740005	139.250000	139.729996	134.887451	6523500
2018-08-13	140.529999	141.240005	139.830002	140.210007	135.350830	4817500
2018-08-14	140.300003	140.990005	139.880005	140.759995	135.881729	5888700
2018-08-15	140.350006	140.690002	138.839996	139.919998	135.070877	5288400
2018-08-16	141.070007	141.490005	140.419998	140.649994	135.979660	5931700
2018-08-17	140.779999	141.710007	140.570007	141.330002	136.637100	7699600
2018-08-20	141.539993	141.600006	140.699997	140.940002	136.259979	4662200
2018-08-21	141.000000	141.460007	139.800003	140.039993	135.389862	6854300
2018-08-22	139.850006	141.529999	139.850006	141.139999	136.453354	4191700
2018-08-23	141.009995	142.449997	140.770004	142.100006	137.381516	4426800
2018-08-24	142.320007	144.380005	142.320007	144.199997	139.411743	5714000
2018-08-27	144.990005	145.600006	144.710007	145.399994	140.571884	7194900
2018-08-28	145.630005	146.169998	144.869995	145.199997	140.378555	4925700
2018-08-29	145.460007	147.300003	145.419998	147.029999	142.147781	5192900
2018-08-30	146.820007	147.710007	146.360001	146.740005	141.867432	7804600
2018-08-31	146.740005	147.639999	146.500000	146.889999	142.012405	5786600
2018-09-04	146.929993	147.860001	146.669998	147.800003	142.892212	7638100
2018-09-05	147.000000	147.820007	142.550003	142.669998	137.932526	11363400
2018-09-06	143.289993	144.699997	142.539993	144.500000	139.701813	9589200
2018-09-07	143.990005	144.440002	142.750000	143.199997	138.444962	13626200
2018-09-10	144.130005	144.440002	143.210007	144.080002	139.295746	5362700
2018-09-11	143.460007	145.520004	143.250000	145.490005	140.658920	9895900
2018-09-12	145.850006	146.800003	145.070007	146.570007	141.703064	6964100
2018-09-13	147.149994	148.070007	147.089996	147.630005	142.727829	5803400
2018-09-14	147.910004	148.369995	147.350006	147.839996	142.930862	4928300
2018-09-17	147.830002	147.899994	145.830002	146.179993	141.326004	7708600
2018-09-18	146.199997	148.089996	145.949997	147.630005	142.727829	5692100
2018-09-19	148.279999	148.820007	147.250000	147.419998	142.524811	7432300
2018-09-20	147.990005	149.490005	147.199997	149.240005	144.284378	7172700
2018-09-21	149.949997	150.259995	149.350006	150.050003	145.067444	15628100
2018-09-24	149.160004	149.649994	147.270004	149.110001	144.158707	6706700
2018-09-25	149.710007	149.960007	149.100006	149.580002	144.613113	4230700
2018-09-26	150.000000	150.419998	149.039993	149.270004	144.313416	5852400
2018-09-27	149.899994	150.639999	149.559998	150.020004	145.038498	5868500
2018-09-28	149.809998	150.369995	149.550003	150.089996	145.106171	6035900
2018-10-01	150.889999	151.559998	150.610001	150.789993	145.782913	9802100
2018-10-02	150.839996	150.839996	149.169998	149.669998	144.700089	8047500
2018-10-03	150.710007	150.710007	149.190002	149.369995	144.410080	7521100
2018-10-04	149.179993	149.279999	146.100006	146.759995	141.886749	9208900
2018-10-05	146.639999	147.410004	144.399994	145.360001	140.533234	7085700
2018-10-08	145.009995	145.009995	140.179993	141.889999	137.178436	11637300
2018-10-09	141.460007	143.289993	141.119995	142.309998	137.584503	10798000
2018-10-10	142.570007	142.690002	135.210007	135.520004	131.019989	15450100
2018-10-11	134.089996	137.240005	132.259995	133.729996	129.289429	15657200
2018-10-12	138.479996	140.979996	137.429993	140.059998	135.409225	12993300
2018-10-15	139.899994	140.059998	137.220001	137.229996	132.673218	7953000
2018-10-16	138.710007	142.139999	138.679993	141.740005	137.033447	11059500
2018-10-17	142.339996	142.860001	140.729996	142.449997	137.719833	9170600
2018-10-18	142.460007	142.460007	137.949997	139.289993	134.664810	10222600
2018-10-19	139.899994	142.190002	139.380005	140.080002	135.428574	8696900
2018-10-22	140.970001	141.539993	139.509995	140.639999	135.969971	6099500
2018-10-23	136.889999	140.039993	135.589996	139.119995	134.500443	10736100
2018-10-24	139.699997	140.179993	134.000000	134.259995	129.801865	13849600
2018-10-25	135.449997	140.899994	132.500000	140.520004	135.853943	14985900
2018-10-26	137.979996	139.869995	136.059998	137.740005	133.166275	12034900
2018-10-29	139.610001	141.509995	132.270004	134.330002	129.869492	12768200
2018-10-30	133.080002	134.860001	129.789993	132.759995	128.351608	15107600
2018-10-31	134.990005	139.119995	134.990005	137.850006	133.272614	13205300
2018-11-01	139.000000	140.869995	137.490005	140.830002	136.153687	16024000
2018-11-02	141.110001	141.449997	137.850006	139.779999	135.138504	17063100
2018-11-05	139.800003	140.210007	138.070007	139.800003	135.157867	6280000
2018-11-06	139.800003	140.910004	139.720001	140.789993	136.114990	4732700
2018-11-07	142.339996	144.899994	142.320007	144.779999	139.972504	20502100
2018-11-08	144.600006	145.460007	143.649994	145.229996	140.407562	5927400
2018-11-09	144.199997	144.570007	142.360001	143.929993	139.150696	8339800
2018-11-12	143.419998	143.639999	139.169998	139.720001	135.080521	11335100
2018-11-13	140.350006	141.899994	139.009995	139.720001	135.080521	6287000
2018-11-14	142.020004	142.600006	138.410004	139.490005	134.858185	6613900
2018-11-15	138.850006	141.910004	137.929993	141.839996	137.376312	8565000
2018-11-16	140.419998	141.839996	139.919998	140.179993	135.768570	8628000
2018-11-19	140.470001	140.570007	134.250000	134.759995	130.519119	16253000
2018-11-20	130.309998	134.529999	129.539993	133.369995	129.172882	12720200
2018-11-21	134.360001	135.779999	133.630005	134.419998	130.189835	7416300
2018-11-23	132.589996	134.250000	132.490005	132.869995	128.688629	3676000
2018-11-26	134.600006	136.520004	134.250000	135.940002	131.662018	9144600
2018-11-27	135.279999	136.309998	134.119995	135.910004	131.632950	7877900
2018-11-28	137.070007	141.539993	136.869995	141.380005	136.930771	11265100
2018-11-29	140.690002	140.699997	138.710007	139.100006	134.722565	8751500
2018-11-30	139.009995	142.259995	138.630005	141.710007	137.250443	11362800
2018-12-03	145.000000	145.720001	143.850006	145.000000	140.436874	11285600
2018-12-04	143.130005	144.350006	138.500000	138.639999	134.277023	13988900
2018-12-06	135.039993	141.110001	133.479996	141.050003	136.611221	16391900
2018-12-07	140.820007	142.130005	135.990005	137.110001	132.795181	14007700
2018-12-10	136.250000	138.270004	134.860001	137.880005	133.540955	15744300
2018-12-11	139.940002	140.050003	135.919998	136.809998	132.504623	12466300
2018-12-12	139.300003	140.880005	137.750000	137.800003	133.463486	10387200
2018-12-13	138.300003	139.130005	136.149994	137.539993	133.211624	8780900
2018-12-14	135.690002	136.720001	134.550003	135.089996	130.838760	9351200
2018-12-17	134.210007	134.429993	130.690002	131.399994	127.264885	11796200
2018-12-18	132.289993	134.169998	131.800003	132.660004	128.485214	12761900
2018-12-19	132.929993	135.869995	129.520004	131.259995	127.129303	13819000
2018-12-20	130.160004	132.009995	127.150002	128.759995	124.707939	18091700
2018-12-21	127.180000	130.330002	122.949997	124.260002	120.349556	25448600
2018-12-24	122.080002	125.209999	121.599998	121.730003	117.899216	8617700
2018-12-26	123.019997	130.240005	123.000000	130.229996	126.131706	13499500
2018-12-27	127.989998	132.009995	126.519997	132.009995	127.855667	10883000
2018-12-28	133.080002	133.619995	129.660004	130.940002	126.819359	7381300
2018-12-31	131.679993	132.440002	130.229996	131.940002	127.787872	7976000
2019-01-02	130.000000	133.740005	129.600006	132.919998	128.737030	8788000
2019-01-03	131.210007	131.279999	127.879997	128.130005	124.097786	9428300
2019-01-04	130.440002	134.589996	130.130005	133.649994	129.444046	11065800
2019-01-07	134.449997	137.169998	134.039993	136.059998	131.778229	12928000
2019-01-08	137.970001	138.190002	135.960007	136.800003	132.494949	9243000
2019-01-09	138.300003	139.479996	137.619995	138.410004	134.054260	9987600
2019-01-10	136.809998	138.820007	136.360001	138.669998	134.306107	12514900
2019-01-11	137.750000	138.600006	137.410004	138.059998	133.715286	5860100
2019-01-14	136.990005	138.130005	136.649994	137.100006	132.785538	8666700
2019-01-15	136.960007	137.720001	135.250000	137.339996	133.017944	7594900
2019-01-16	138.399994	138.869995	137.070007	137.339996	133.017944	7258000
2019-01-17	136.970001	137.910004	136.589996	137.279999	132.959854	5864900
2019-01-18	138.309998	138.600006	136.639999	138.500000	134.141479	10263500
2019-01-22	137.899994	139.520004	136.979996	138.050003	133.705612	8102300
2019-01-23	138.770004	138.979996	136.149994	137.009995	132.698318	5465800
2019-01-24	137.110001	138.320007	136.520004	137.699997	133.366608	4924800
2019-01-25	139.000000	139.899994	137.699997	138.669998	134.306107	9756300
2019-01-28	137.509995	137.509995	134.809998	135.990005	131.710449	9857200
2019-01-29	136.589996	136.690002	134.110001	135.000000	130.751572	7457700
2019-01-30	136.100006	137.899994	135.509995	137.600006	133.269760	8078100
2019-01-31	134.389999	135.729996	133.300003	135.009995	130.761261	20095700
2019-02-01	135.389999	140.350006	135.259995	140.149994	135.739487	13248300
2019-02-04	139.789993	141.520004	139.179993	141.500000	137.047028	11882700
2019-02-05	142.000000	142.949997	141.830002	142.529999	138.044601	8455700
2019-02-06	141.960007	142.419998	141.050003	141.490005	137.037338	6146900
2019-02-07	139.919998	141.059998	139.210007	140.169998	135.758850	10675300
2019-02-08	138.690002	140.399994	138.520004	140.380005	135.962280	5950700
2019-02-11	141.259995	142.289993	140.449997	140.800003	136.369064	7600100
2019-02-12	141.789993	142.800003	141.250000	141.990005	137.521576	6090000
2019-02-13	142.889999	144.699997	142.869995	143.490005	138.974411	6885600
2019-02-14	142.979996	143.479996	142.399994	143.160004	138.896790	6314000
2019-02-15	144.550003	144.910004	143.820007	144.910004	140.594650	6536000
2019-02-19	144.419998	144.880005	144.020004	144.440002	140.138687	8406700
2019-02-20	144.350006	144.839996	143.520004	144.729996	140.420059	5283100
2019-02-21	144.350006	145.029999	143.179993	144.000000	139.711761	8573400
2019-02-22	144.419998	146.279999	144.419998	145.869995	141.526077	9680800
2019-02-25	146.910004	147.199997	145.809998	146.059998	141.710449	9731200
2019-02-26	145.199997	147.399994	145.020004	147.039993	142.661255	7332500
2019-02-27	146.500000	147.490005	145.919998	147.220001	142.835892	9731200
2019-02-28	147.259995	148.820007	147.229996	148.119995	143.709061	6250200
2019-03-01	149.460007	149.929993	148.380005	149.470001	145.018875	7016800
2019-03-04	150.070007	150.190002	146.949997	147.960007	143.553848	6979700
2019-03-05	148.000000	149.289993	147.830002	147.949997	143.544159	9678600
2019-03-06	148.000000	148.520004	147.419998	147.809998	143.408340	8186400
2019-03-07	147.259995	147.809998	146.039993	146.830002	142.457520	8761700
2019-03-08	145.440002	147.479996	144.500000	147.350006	142.962021	5168100
2019-03-11	148.110001	150.970001	148.020004	150.669998	146.183151	9361500
2019-03-12	151.000000	153.139999	150.869995	151.729996	147.211548	9465100
2019-03-13	152.300003	154.039993	152.039993	152.470001	147.929550	8308900
2019-03-14	152.559998	154.690002	152.300003	154.199997	149.608047	9364900
2019-03-15	153.720001	156.820007	153.360001	155.460007	150.830505	20162000
2019-03-18	155.919998	156.410004	154.419998	154.960007	150.345444	9689400
2019-03-19	155.949997	155.949997	154.139999	154.589996	149.986389	9236100
2019-03-20	154.339996	154.869995	152.710007	153.750000	149.171448	6391400
2019-03-21	153.320007	156.679993	153.309998	155.800003	151.160400	7027100
2019-03-22	154.990005	155.679993	152.850006	153.070007	148.511688	8119800
2019-03-25	152.360001	154.059998	151.539993	153.029999	148.472870	7568000
2019-03-26	153.770004	155.600006	153.770004	155.300003	150.675293	15594400
2019-03-27	155.470001	155.860001	153.360001	154.220001	149.627441	12253800
2019-03-28	154.929993	155.080002	153.610001	154.669998	150.064041	16902200
2019-03-29	155.729996	156.289993	154.929993	156.190002	151.538773	12164400
2019-04-01	157.529999	157.729996	156.550003	157.259995	152.576904	6420100
2019-04-02	157.660004	158.149994	156.750000	157.779999	153.081390	6215100
2019-04-03	158.550003	159.110001	157.850006	158.460007	153.741196	8209300
2019-04-04	158.529999	158.690002	156.529999	157.639999	152.945557	5100200
2019-04-05	158.000000	158.630005	157.229996	157.649994	152.955276	4178300
2019-04-08	157.550003	157.850006	156.320007	157.750000	153.052261	5604700
2019-04-09	156.559998	157.990005	156.470001	157.490005	152.800049	6364100
2019-04-10	157.990005	158.779999	157.520004	158.559998	153.838165	3918600
2019-04-11	159.110001	159.300003	157.440002	157.860001	153.159058	5771400
2019-04-12	158.710007	159.639999	157.860001	159.639999	154.886017	6745100
2019-04-15	159.830002	160.479996	159.190002	160.440002	155.662170	8142800
2019-04-16	161.039993	161.100006	159.550003	160.229996	155.458450	6021400
2019-04-17	160.869995	161.070007	160.309998	160.440002	155.662170	4609100
2019-04-18	160.929993	161.100006	159.000000	160.160004	155.390518	7859400
2019-04-22	159.199997	160.479996	159.070007	160.399994	155.623367	4602600
2019-04-23	161.000000	161.880005	159.869995	161.660004	156.845901	6522900
2019-04-24	161.750000	162.029999	160.649994	161.490005	156.680939	7376500
2019-04-25	160.520004	161.600006	158.550003	161.020004	156.224960	8862500
2019-04-26	161.259995	163.029999	160.399994	162.929993	158.078049	7525400
2019-04-29	163.210007	164.500000	163.100006	164.149994	159.261734	10003600
2019-04-30	164.979996	165.699997	163.919998	164.429993	159.533356	6432700
2019-05-01	165.539993	165.740005	162.750000	162.789993	157.942230	5248100
2019-05-02	162.100006	163.080002	160.429993	161.119995	156.321945	6054900
2019-05-03	162.300003	162.740005	161.179993	162.039993	157.214554	4317500
2019-05-06	158.210007	162.649994	158.199997	162.279999	157.447403	10442400
2019-05-07	160.949997	161.779999	158.679993	160.210007	155.439072	6413600
2019-05-08	159.770004	161.699997	159.520004	160.759995	155.972702	5445900
2019-05-09	158.860001	159.850006	157.169998	159.809998	155.050949	6813700
2019-05-10	158.860001	161.399994	157.270004	160.710007	155.924133	5192500
2019-05-13	157.190002	158.720001	156.419998	157.330002	152.644821	9730000
2019-05-14	158.100006	161.520004	157.940002	160.210007	155.439072	9756700
2019-05-15	159.320007	163.160004	159.100006	162.789993	157.942230	7547000
2019-05-16	163.449997	165.600006	162.860001	164.869995	160.206329	9745500
2019-05-17	163.289993	165.199997	163.199997	164.089996	159.448395	4582500
2019-05-20	163.350006	164.740005	162.330002	163.470001	158.845947	4747400
2019-05-21	164.580002	164.860001	163.190002	163.860001	159.224854	9095700
2019-05-22	163.600006	165.630005	163.449997	164.240005	159.594147	5416400
2019-05-23	163.500000	164.250000	160.820007	161.509995	156.941360	6138000
2019-05-24	162.750000	163.410004	161.720001	162.639999	158.039383	4105600
2019-05-28	163.399994	165.770004	163.330002	163.710007	159.079102	10202300
2019-05-29	163.300003	163.500000	161.479996	162.729996	158.126846	6456000
2019-05-30	162.800003	163.500000	161.940002	162.759995	158.156006	4750600
2019-05-31	160.910004	162.130005	160.559998	161.330002	156.766449	5079000
2019-06-03	161.539993	162.830002	156.750000	158.600006	154.113678	8034600
2019-06-04	160.289993	162.369995	158.649994	162.330002	157.738174	6684800
2019-06-05	163.500000	165.399994	162.690002	165.389999	160.711578	7769300
2019-06-06	165.880005	167.399994	164.940002	166.919998	162.198318	13738500
2019-06-07	168.000000	171.610001	167.800003	170.050003	165.239792	10528800
2019-06-10	171.839996	172.020004	170.509995	170.820007	165.987991	7565900
2019-06-11	171.949997	172.179993	168.419998	170.309998	165.492416	6082900
2019-06-12	170.380005	171.619995	169.699997	171.589996	166.736221	6772000
2019-06-13	172.139999	172.199997	168.720001	169.350006	164.559586	6901400
2019-06-14	169.770004	170.639999	168.839996	169.660004	164.860794	4999900
2019-06-17	169.729996	170.419998	169.029999	169.559998	164.763641	6410200
2019-06-18	170.649994	170.669998	167.550003	169.279999	164.491577	6969300
2019-06-19	169.389999	171.199997	169.210007	170.690002	165.861679	6323900
2019-06-20	172.509995	173.940002	171.750000	173.740005	168.825409	11474100
2019-06-21	173.270004	174.809998	173.160004	173.440002	168.533890	11728200
2019-06-24	174.600006	174.729996	172.720001	173.850006	168.932343	5554900
2019-06-25	174.809998	174.940002	170.589996	171.279999	166.435028	9899900
2019-06-26	171.389999	172.389999	170.820007	171.059998	166.221222	7129900
2019-06-27	172.119995	172.399994	170.320007	171.229996	166.386368	5873400
2019-06-28	171.960007	173.550003	170.520004	173.550003	168.640793	8442700
2019-07-01	175.330002	175.539993	172.740005	173.940002	169.019730	6103200
2019-07-02	174.100006	175.320007	173.300003	175.279999	170.321823	5238100
2019-07-03	176.000000	176.990005	175.720001	176.869995	171.866852	4066600
2019-07-05	175.860001	177.029999	174.509995	176.660004	171.662796	5840400
2019-07-08	176.300003	176.610001	175.399994	176.190002	171.206085	6720300
2019-07-09	175.429993	177.889999	175.300003	177.729996	172.702515	4894300
2019-07-10	178.580002	180.259995	178.580002	179.309998	174.237839	5110600
2019-07-11	180.119995	180.940002	179.460007	180.740005	175.627396	6986600
2019-07-12	181.350006	181.350006	178.919998	180.330002	175.228989	7196700
2019-07-15	180.559998	181.070007	179.940002	180.570007	175.462189	4490400
2019-07-16	180.369995	180.880005	178.729996	179.309998	174.237839	6800200
2019-07-17	179.559998	180.210007	179.009995	179.149994	174.082382	3994200
2019-07-18	178.630005	180.619995	178.580002	180.529999	175.423370	4736300
2019-07-19	181.839996	181.839996	179.139999	179.240005	174.169830	5327100
2019-07-22	179.639999	180.979996	179.139999	180.570007	175.462189	4862100
2019-07-23	180.889999	181.270004	179.059998	180.899994	175.782898	7193000
2019-07-24	180.789993	183.429993	179.250000	183.330002	178.144150	8169300
2019-07-25	183.869995	183.990005	181.300003	181.589996	176.453354	6085800
2019-07-26	182.410004	183.820007	182.210007	183.690002	178.493942	5056300
2019-07-29	183.889999	184.070007	182.729996	183.210007	178.027527	4621800
2019-07-30	182.539993	183.380005	181.270004	181.529999	176.395081	5236600
2019-07-31	181.789993	182.050003	176.059998	178.000000	172.964890	7981200
2019-08-01	179.190002	182.399994	178.169998	179.169998	174.101776	8417300
2019-08-02	178.000000	178.270004	174.690002	177.419998	172.401306	8264600
2019-08-05	172.009995	173.500000	166.979996	168.860001	164.083435	16858300
2019-08-06	171.789993	172.949997	170.130005	172.479996	167.601028	10281300
2019-08-07	171.500000	175.729996	170.339996	175.320007	170.360718	8292800
2019-08-08	177.460007	179.949997	176.570007	179.899994	174.811142	7602800
2019-08-09	179.669998	180.100006	177.850006	179.050003	173.985199	5373700
2019-08-12	177.440002	178.649994	175.600006	176.339996	171.351868	7394400
2019-08-13	174.389999	178.919998	174.210007	178.610001	173.557648	6667700
2019-08-14	176.240005	177.250000	173.160004	173.509995	168.601868	7293500
2019-08-15	174.259995	177.020004	173.520004	176.270004	171.530991	6698000
2019-08-16	178.000000	178.750000	177.199997	178.229996	173.438309	8312200
2019-08-19	180.419998	180.419998	178.119995	179.740005	174.907700	5285000
2019-08-20	179.429993	180.630005	178.490005	179.240005	174.421143	3793600
2019-08-21	180.690002	181.690002	180.240005	180.940002	176.075439	3695900
2019-08-22	181.949997	182.330002	178.610001	180.089996	175.248276	6659900
2019-08-23	179.550003	180.500000	174.240005	175.229996	170.518951	7051900
2019-08-26	176.410004	177.669998	175.350006	177.589996	172.815491	7754400
2019-08-27	178.320007	179.190002	176.940002	178.380005	173.584259	4022100
2019-08-28	176.990005	178.990005	176.029999	178.669998	173.866470	4401900
2019-08-29	180.399994	181.389999	179.309998	181.169998	176.299255	4679200
2019-08-30	181.990005	182.179993	179.669998	180.820007	175.958664	4061200
2019-09-03	180.520004	181.250000	179.100006	179.199997	174.382217	4644000
2019-09-04	180.899994	182.199997	180.050003	181.770004	176.883133	4154800
2019-09-05	183.729996	185.679993	183.380005	184.729996	179.763550	6386800
2019-09-06	184.740005	186.710007	184.550003	185.740005	180.746384	7990900
2019-09-09	186.919998	187.050003	179.509995	181.550003	176.669037	7290500
2019-09-10	179.410004	179.699997	173.809998	176.350006	171.608826	15255200
2019-09-11	177.399994	177.929993	174.449997	174.979996	170.275665	9113600
2019-09-12	176.850006	179.410004	176.679993	177.979996	173.195038	7748800
2019-09-13	178.649994	178.770004	176.020004	177.270004	172.504105	6103200
2019-09-16	176.169998	177.199997	175.509995	176.110001	171.375275	4253600
2019-09-17	176.830002	178.259995	175.039993	176.449997	171.706161	5924700
2019-09-18	177.089996	177.179993	172.830002	175.289993	170.577347	9542500
2019-09-19	176.199997	177.410004	175.610001	175.960007	171.229340	6964500
2019-09-20	177.399994	177.630005	173.949997	174.059998	169.380402	12820400
2019-09-23	172.899994	175.250000	172.789993	174.910004	170.207581	8803500
2019-09-24	176.110001	177.199997	173.399994	174.479996	169.789093	10039900
2019-09-25	173.800003	175.669998	172.389999	175.279999	170.567596	7797300
2019-09-26	175.649994	176.449997	174.610001	175.649994	170.927658	10419000
2019-09-27	176.699997	176.830002	172.360001	174.000000	169.322021	9212600
2019-09-30	174.169998	175.449997	172.009995	172.009995	167.385498	16464000
2019-10-01	173.020004	174.820007	172.820007	174.289993	169.604202	8146200
2019-10-02	172.639999	172.940002	168.589996	169.830002	165.264130	10596200
2019-10-03	169.910004	173.139999	168.630005	172.869995	168.222382	7242800
2019-10-04	174.679993	176.520004	174.440002	175.979996	171.248795	6027600
2019-10-07	174.660004	175.690002	173.800003	174.899994	170.197815	5248300
2019-10-08	173.570007	174.639999	171.880005	172.419998	167.784470	5336500
2019-10-09	174.110001	175.990005	173.639999	174.880005	170.178391	6277300
2019-10-10	173.889999	175.899994	173.589996	174.880005	170.178391	4762400
2019-10-11	176.869995	179.199997	176.850006	177.059998	172.299728	8754400
2019-10-14	177.380005	178.410004	177.110001	177.360001	172.591660	7240900
2019-10-15	178.130005	179.429993	177.550003	178.750000	173.944336	4400200
2019-10-16	177.919998	178.259995	176.270004	177.869995	173.087952	6509000
2019-10-17	178.889999	179.190002	177.500000	177.940002	173.156082	4887900
2019-10-18	177.899994	178.199997	174.550003	175.710007	170.986053	6311900
2019-10-21	176.000000	176.729996	174.610001	176.429993	171.686722	4898200
2019-10-22	177.000000	177.789993	170.779999	170.860001	166.266464	10094700
2019-10-23	170.990005	172.169998	170.179993	171.320007	166.714066	7122300
2019-10-24	173.419998	176.869995	173.399994	176.160004	171.423965	7872600
2019-10-25	174.929993	179.149994	173.500000	177.850006	173.068512	10130100
2019-10-28	178.929993	180.179993	178.350006	179.839996	175.005020	10086500
2019-10-29	179.800003	180.000000	177.369995	177.630005	172.854446	7572800
2019-10-30	177.789993	179.419998	176.389999	179.250000	174.430847	5374800
2019-10-31	179.250000	179.699997	178.009995	178.860001	174.051331	6830800
2019-11-01	180.130005	181.320007	179.559998	180.929993	176.065674	7000200
2019-11-04	182.080002	182.399994	178.809998	178.949997	174.138916	7154800
2019-11-05	179.070007	179.559998	175.179993	176.369995	171.628281	7447500
2019-11-06	176.369995	178.190002	176.139999	176.770004	172.017548	6992500
2019-11-07	177.350006	180.649994	176.850006	178.429993	173.632889	7227200
2019-11-08	178.380005	179.449997	177.800003	178.970001	174.158401	3894100
2019-11-11	178.500000	180.360001	178.199997	179.539993	174.713043	3617300
2019-11-12	179.940002	181.059998	178.880005	179.740005	174.907700	6118700
2019-11-13	179.399994	180.880005	177.899994	179.410004	174.586563	6138300
2019-11-14	179.000000	179.770004	178.059998	179.750000	175.210403	9811000
2019-11-15	180.029999	180.679993	179.080002	179.770004	175.229904	7808800
2019-11-18	179.570007	180.320007	178.979996	179.660004	175.122696	7173700
2019-11-19	180.389999	182.979996	180.199997	182.770004	178.154175	8549900
2019-11-20	182.309998	183.220001	180.350006	181.660004	177.072189	6040500
2019-11-21	181.169998	181.809998	179.320007	179.889999	175.346848	5112200
2019-11-22	180.130005	180.470001	178.350006	179.470001	174.937469	6865600
2019-11-25	180.399994	181.350006	180.110001	180.970001	176.399582	5457800
2019-11-26	181.460007	182.919998	181.210007	182.550003	177.939667	7079000
2019-11-27	183.000000	184.539993	182.259995	184.369995	179.713715	11452700
2019-11-29	183.929993	184.850006	183.360001	184.509995	179.850174	3139100
2019-12-02	184.240005	184.369995	179.869995	181.789993	177.198853	6883200
2019-12-03	179.899994	182.139999	179.660004	181.899994	177.306091	4543300
2019-12-04	182.660004	182.660004	180.470001	180.600006	176.038956	10650400
2019-12-05	181.250000	182.029999	180.070007	181.889999	177.296356	4638600
2019-12-06	182.740005	183.279999	181.339996	182.169998	177.569290	14526700
2019-12-09	181.899994	183.259995	181.300003	182.919998	178.300354	10233100
2019-12-10	182.550003	183.149994	181.899994	182.259995	177.656998	8625700
2019-12-11	183.070007	183.080002	181.190002	182.009995	177.413345	7138800
2019-12-12	181.660004	183.330002	180.830002	182.639999	178.027435	11192100
2019-12-13	182.500000	185.520004	182.039993	185.139999	180.464310	8558100
2019-12-16	186.330002	186.820007	185.770004	186.240005	181.536499	8249900
2019-12-17	186.500000	186.779999	184.100006	185.520004	180.834671	10208700
2019-12-18	185.520004	186.440002	184.899994	184.899994	180.230347	8968500
2019-12-19	184.500000	186.580002	184.500000	186.539993	181.828903	5854200
2019-12-20	187.600006	188.169998	186.300003	188.000000	183.252060	11259500
2019-12-23	188.149994	188.410004	187.000000	187.080002	182.355255	5831700
2019-12-24	187.100006	188.020004	186.910004	187.570007	182.832886	2420900
2019-12-26	187.889999	189.179993	187.699997	189.160004	184.382736	5237000
2019-12-27	189.740005	189.889999	188.470001	189.389999	184.606964	5448600
2019-12-30	189.309998	189.479996	187.119995	187.830002	183.086334	4833600
2019-12-31	187.059998	188.000000	186.539993	187.899994	183.154556	5273000
2020-01-02	189.000000	191.139999	188.720001	191.119995	186.293228	8733000
2020-01-03	188.410004	190.960007	187.919998	189.600006	184.811661	4899700
2020-01-06	188.000000	189.210007	187.160004	189.190002	184.412018	10109500
2020-01-07	189.589996	190.100006	188.600006	188.690002	183.924622	4392300
2020-01-08	189.490005	192.500000	188.800003	191.919998	187.073013	5712000
2020-01-09	193.000000	193.919998	192.520004	193.250000	188.369446	6748000
2020-01-10	193.500000	194.570007	193.110001	193.770004	188.876328	6586400
2020-01-13	194.440002	195.600006	194.279999	195.330002	190.396912	11290500
2020-01-14	196.740005	196.949997	195.139999	196.050003	191.098770	6236500
2020-01-15	197.000000	200.149994	196.320007	199.800003	194.754028	10831100
2020-01-16	201.000000	201.500000	199.779999	200.949997	195.874985	9983700
2020-01-17	201.759995	204.750000	199.979996	204.699997	199.530289	12518900
2020-01-21	204.130005	208.389999	203.800003	207.289993	202.054855	14861700
2020-01-22	207.509995	210.130005	207.289993	207.899994	202.649460	8065000
2020-01-23	207.899994	208.399994	205.300003	206.520004	201.304321	8520800
2020-01-24	207.419998	207.990005	204.210007	205.000000	199.822708	7812900
2020-01-27	200.000000	203.330002	199.100006	201.690002	196.596313	7198900
2020-01-28	202.389999	203.839996	201.779999	202.850006	197.727036	7215700
2020-01-29	204.300003	205.919998	202.509995	204.860001	199.686264	7041700
2020-01-30	204.000000	208.500000	203.320007	208.210007	202.951645	8571900
2020-01-31	201.490005	203.979996	198.259995	198.970001	193.945007	16699600
2020-02-03	199.940002	202.259995	199.850006	200.809998	195.738541	10885900
2020-02-04	203.500000	204.919998	202.229996	203.559998	198.419067	10205900
2020-02-05	205.500000	205.600006	199.949997	202.809998	197.688034	8672400
2020-02-06	203.050003	204.630005	202.479996	203.039993	197.912186	7001200
2020-02-07	201.979996	203.830002	201.089996	202.740005	197.619812	5691100
2020-02-10	201.970001	206.130005	201.860001	205.990005	200.787720	6239500
2020-02-11	207.500000	207.669998	203.639999	203.940002	198.789474	10231900
2020-02-12	205.000000	208.149994	205.000000	207.440002	202.201080	7355800
2020-02-13	206.619995	208.470001	206.050003	207.399994	202.454865	9495300
2020-02-14	208.289993	210.779999	208.009995	210.289993	205.276001	6548800
2020-02-18	210.000000	211.500000	209.360001	211.199997	206.164291	7651500
2020-02-19	212.520004	214.169998	211.720001	213.309998	208.223969	5927500
2020-02-20	212.130005	213.690002	208.279999	211.449997	206.408325	8531900
2020-02-21	209.899994	210.220001	207.419998	208.809998	203.831238	9231500
2020-02-24	197.889999	203.770004	194.009995	198.789993	194.050186	13316800
2020-02-25	198.789993	199.889999	187.720001	188.399994	183.907883	18539000
2020-02-26	190.000000	193.509995	187.029999	187.210007	182.746277	14214700
2020-02-27	182.119995	186.339996	180.000000	180.009995	175.717972	17536600
2020-02-28	173.789993	182.330002	172.979996	181.759995	177.426224	22659000
2020-03-02	186.320007	192.440002	183.100006	192.330002	187.744202	17434500
2020-03-03	193.199997	194.039993	184.500000	185.729996	181.301590	15226400
2020-03-04	190.360001	194.490005	186.169998	194.289993	189.657440	10789100
2020-03-05	191.240005	191.919998	185.639999	186.960007	182.502274	10106900
2020-03-06	183.539993	185.990005	179.979996	184.360001	179.964249	15183200
2020-03-09	171.210007	179.570007	168.309998	171.130005	167.049683	20486400
2020-03-10	179.470001	182.610001	171.880005	182.600006	178.246216	16119400
2020-03-11	177.649994	178.729996	170.199997	172.949997	168.826279	14598200
2020-03-12	158.500000	172.000000	156.990005	160.080002	156.263153	27467700
2020-03-13	168.720001	176.320007	162.210007	175.830002	171.637619	19948900
2020-03-16	151.139999	165.309998	147.979996	152.009995	148.385559	23692000
2020-03-17	155.750000	163.699997	149.250000	157.889999	154.125381	22298000
2020-03-18	148.460007	150.679993	139.800003	148.479996	144.939743	22787500
2020-03-19	146.919998	157.250000	141.470001	152.250000	148.619843	19362800
2020-03-20	154.820007	158.259995	145.669998	146.830002	143.329102	18692100
2020-03-23	141.330002	143.350006	133.929993	135.740005	132.503494	30344100
2020-03-24	144.839996	155.250000	143.580002	154.529999	150.845490	24488300
2020-03-25	159.320007	168.179993	153.580002	161.779999	157.922638	20619600
2020-03-26	162.080002	169.529999	161.789993	168.880005	164.853333	17062900
2020-03-27	161.080002	167.100006	158.149994	161.559998	157.707870	14950700
2020-03-30	161.039993	165.869995	160.690002	165.570007	161.622253	15714500
2020-03-31	166.429993	168.190002	160.539993	161.119995	157.278351	20613100
2020-04-01	156.320007	158.070007	151.419998	153.110001	149.459335	12595200
2020-04-02	152.529999	158.350006	151.289993	157.389999	153.637268	14051100
2020-04-03	155.559998	157.720001	150.600006	151.850006	148.229401	11994700
2020-04-06	160.020004	170.729996	158.250000	169.440002	165.399979	16479100
2020-04-07	177.759995	178.800003	168.100006	168.589996	164.570221	15379000
2020-04-08	171.009995	176.000000	167.929993	174.940002	170.768845	11146500
2020-04-09	176.270004	177.190002	172.850006	173.690002	169.548645	12231800
2020-04-13	172.259995	172.320007	166.149994	168.990005	164.960724	14043700
2020-04-14	173.089996	175.429993	170.830002	174.619995	170.456467	9980500
2020-04-15	168.699997	169.360001	164.949997	165.960007	162.002945	12118700
2020-04-16	167.110001	168.000000	159.800003	162.419998	158.547379	20308200
2020-04-17	169.649994	170.990005	164.949997	169.539993	165.497604	15375800
2020-04-20	167.330002	167.429993	163.199997	164.220001	160.304443	10505200
2020-04-21	162.000000	162.570007	159.149994	160.529999	156.702423	10562100
2020-04-22	164.660004	167.699997	162.919998	166.589996	162.617920	14502500
2020-04-23	167.880005	170.410004	166.210007	166.380005	162.412918	11411300
2020-04-24	168.440002	168.750000	164.009995	167.320007	163.330551	8391400
2020-04-27	168.649994	172.350006	168.550003	171.759995	167.664658	9903300
2020-04-28	175.000000	175.009995	170.380005	171.250000	167.166824	8614400
2020-04-29	176.850006	182.250000	176.100006	181.789993	177.455490	12862800
2020-04-30	181.779999	181.830002	177.660004	178.720001	174.458725	11331600
2020-05-01	174.449997	179.639999	174.270004	175.570007	171.383820	10109600
2020-05-04	172.949997	176.940002	171.720001	176.149994	171.950012	9386200
2020-05-05	179.089996	181.100006	178.259995	178.440002	174.185394	13513000
2020-05-06	179.720001	180.509995	177.880005	178.779999	174.517273	8540500
2020-05-07	181.750000	184.979996	181.710007	182.720001	178.363342	9262200
2020-05-08	185.029999	185.750000	183.619995	185.089996	180.676834	6470100
2020-05-11	183.869995	184.619995	181.429993	183.559998	179.183289	8683100
2020-05-12	183.559998	183.990005	179.369995	179.470001	175.190842	8219700
2020-05-13	178.500000	181.089996	175.039993	177.089996	173.157028	13377100
2020-05-14	175.940002	181.050003	173.820007	180.899994	176.882416	9695100
2020-05-15	179.979996	184.139999	178.869995	183.490005	179.414871	10785900
2020-05-18	188.000000	192.830002	187.470001	191.380005	187.129669	11802200
2020-05-19	191.139999	194.500000	189.229996	189.360001	185.154510	7446800
2020-05-20	193.000000	194.990005	192.410004	193.860001	189.554581	9545600
2020-05-21	193.500000	193.619995	190.020004	190.619995	186.386536	11338100
2020-05-22	191.000000	191.369995	189.229996	190.860001	186.621231	5807600
2020-05-26	195.800003	196.270004	192.759995	193.220001	188.928818	9662200
2020-05-27	194.309998	194.309998	188.520004	192.820007	188.537689	7650300
2020-05-28	193.539993	198.289993	192.710007	194.259995	189.945709	8352200
2020-05-29	194.500000	196.740005	193.279999	195.240005	190.903931	10211900
2020-06-01	194.710007	195.880005	193.520004	194.350006	190.033707	6011300
2020-06-02	195.940002	197.520004	194.919998	196.360001	191.999069	8462100
2020-06-03	198.000000	198.139999	195.570007	196.869995	192.497711	8879400
2020-06-04	195.979996	196.460007	193.119995	193.639999	189.339478	7829800
2020-06-05	196.199997	199.770004	195.479996	199.610001	195.176895	8561200
2020-06-08	199.580002	199.960007	197.130005	199.600006	195.167114	7628100
2020-06-09	198.360001	201.669998	198.240005	199.080002	194.658676	6892300
2020-06-10	199.899994	202.179993	198.949997	200.479996	196.027557	8405300
2020-06-11	195.139999	196.360001	188.750000	188.880005	184.685181	11974600
2020-06-12	194.210007	195.000000	187.850006	192.259995	187.990128	11706300
2020-06-15	187.000000	192.479996	186.210007	191.759995	187.501205	6752700
2020-06-16	196.860001	198.380005	191.800003	192.880005	188.596375	11057200
2020-06-17	193.660004	195.369995	193.059998	193.559998	189.261246	5968900
2020-06-18	192.600006	194.250000	192.110001	193.910004	189.603500	5803200
2020-06-19	196.889999	197.100006	191.369995	192.199997	187.931427	11483300
2020-06-22	191.990005	196.360001	191.289993	194.960007	190.630142	6674500
2020-06-23	196.250000	200.149994	195.820007	197.970001	193.573318	9866800
2020-06-24	197.020004	197.479996	190.690002	191.410004	187.159012	9453100
2020-06-25	191.100006	194.240005	189.899994	193.979996	189.671921	9936600
2020-06-26	193.100006	194.130005	189.080002	189.270004	185.066528	11836000
2020-06-29	189.910004	191.449997	187.300003	191.380005	187.129669	8020400
2020-06-30	191.490005	193.750000	190.160004	193.169998	188.879898	9040100
2020-07-01	193.850006	195.350006	192.660004	193.779999	189.476349	6394100
2020-07-02	196.000000	197.919998	195.000000	195.669998	191.324387	6299300
2020-07-06	198.729996	199.179993	195.679993	197.759995	193.367966	7292200
2020-07-07	196.809998	198.899994	193.809998	194.199997	189.887039	7660100
2020-07-08	195.080002	195.520004	193.119995	195.070007	190.737717	8368000
2020-07-09	195.000000	195.490005	189.949997	192.210007	187.941223	8548200
2020-07-10	191.649994	192.820007	189.440002	192.550003	188.273682	7674200
2020-07-13	193.610001	195.190002	188.699997	189.020004	184.822083	8564100
2020-07-14	189.500000	193.470001	187.179993	193.330002	189.036362	8003900
2020-07-15	195.229996	197.770004	194.500000	196.550003	192.184845	7681100
2020-07-16	195.330002	195.710007	192.520004	193.500000	189.202606	5064000
2020-07-17	194.830002	195.570007	193.119995	195.089996	190.757248	6395000
2020-07-20	194.740005	199.479996	193.669998	198.470001	194.062195	6985300
2020-07-21	200.000000	200.169998	195.679993	196.479996	192.116394	7218700
2020-07-22	196.479996	199.000000	196.250000	198.860001	194.443527	6823400
2020-07-23	198.440002	200.949997	196.429993	197.429993	193.045303	6106700
2020-07-24	195.669998	197.479996	194.029999	195.149994	190.815933	7160300
2020-07-27	195.160004	197.809998	194.199997	196.910004	192.536850	5604700
2020-07-28	197.690002	199.369995	196.710007	196.740005	192.370636	6897300
2020-07-29	193.089996	198.889999	193.050003	198.580002	194.169754	9471300
2020-07-30	195.199997	196.559998	192.119995	194.059998	189.750137	10499400
2020-07-31	194.419998	194.690002	189.440002	190.399994	186.171417	14180800
2020-08-03	191.800003	193.339996	190.210007	190.690002	186.454987	11405200
2020-08-04	191.130005	192.940002	190.080002	192.289993	188.019440	8204000
2020-08-05	193.559998	198.179993	193.100006	196.100006	191.744873	8876800
2020-08-06	195.979996	198.919998	194.789993	198.770004	194.355530	7480300
2020-08-07	197.589996	197.979996	195.300003	196.360001	191.999069	5654000
2020-08-10	196.360001	198.309998	195.330002	196.789993	192.419495	5525400
2020-08-11	197.820007	202.889999	196.339996	197.770004	193.377762	11549600
2020-08-12	199.000000	200.229996	198.240005	198.740005	194.326218	5432500
2020-08-13	197.130005	199.940002	197.029999	197.580002	193.484024	7014800
2020-08-14	197.009995	198.070007	195.770004	196.639999	192.563538	5014400
2020-08-17	197.300003	200.460007	196.710007	199.429993	195.295670	6256200
2020-08-18	199.979996	200.100006	196.820007	199.009995	194.884399	6519900
2020-08-19	198.919998	202.839996	198.899994	200.990005	196.823318	9467600
2020-08-20	199.899994	204.440002	199.600006	204.149994	199.917831	8849200
2020-08-21	204.500000	205.139999	203.339996	204.130005	199.898254	9998300
2020-08-24	205.009995	206.449997	204.669998	206.410004	202.130951	6159600
2020-08-25	207.190002	208.199997	205.539993	208.100006	203.785934	5828300
2020-08-26	208.100006	210.800003	207.300003	210.259995	205.901154	7035200
2020-08-27	211.210007	212.179993	209.050003	211.029999	206.655212	8619600
2020-08-28	212.000000	216.160004	211.220001	215.710007	211.238174	7349800
2020-08-31	215.539993	215.960007	211.559998	211.990005	207.595306	9326900
2020-09-01	212.210007	213.889999	211.119995	213.350006	208.927139	5642900
2020-09-02	214.130005	217.350006	213.770004	216.479996	211.992233	9863800
2020-09-03	214.929993	214.929993	207.089996	208.960007	204.628143	11310200
2020-09-04	208.490005	210.500000	200.149994	204.660004	200.417267	13243600
2020-09-08	200.779999	202.250000	199.210007	200.119995	195.971375	14186900
2020-09-09	204.350006	206.289993	201.949997	204.059998	199.829727	7532600
2020-09-10	204.860001	207.000000	200.449997	201.539993	197.361908	7243000
2020-09-11	201.580002	202.410004	198.910004	200.679993	196.519745	7439000
2020-09-14	203.350006	206.410004	203.139999	204.979996	200.730606	11730500
2020-09-15	206.750000	208.210007	204.770004	205.389999	201.132126	6328600
2020-09-16	206.740005	207.750000	204.949997	205.130005	200.877518	6135000
2020-09-17	202.850006	205.580002	202.000000	205.270004	201.014648	7474900
2020-09-18	205.470001	205.720001	201.720001	202.610001	198.409760	9084100
2020-09-21	199.910004	201.250000	194.699997	197.449997	193.356735	9656000
2020-09-22	198.089996	200.710007	196.800003	200.559998	196.402222	7543100
2020-09-23	200.800003	201.089996	194.570007	195.369995	191.319839	6310600
2020-09-24	195.149994	197.669998	193.130005	195.520004	191.466751	9865300
2020-09-25	195.020004	198.139999	193.509995	197.250000	193.160873	5496100
2020-09-28	200.630005	201.720001	199.830002	200.320007	196.167236	5565300
2020-09-29	200.580002	202.380005	199.369995	199.440002	195.305481	5513500
2020-09-30	200.850006	202.539993	198.889999	199.970001	195.824493	9157600
2020-10-01	202.210007	205.199997	201.639999	203.350006	199.134430	7234600
2020-10-02	200.000000	202.830002	199.399994	201.460007	197.283630	6019700
2020-10-05	202.710007	203.649994	201.050003	203.539993	199.320465	6090500
2020-10-06	204.110001	205.100006	199.710007	200.449997	196.294525	5841100
2020-10-07	202.000000	202.789993	199.990005	202.470001	198.272675	6713400
2020-10-08	204.000000	204.300003	202.229996	202.979996	198.772095	3955600
2020-10-09	204.000000	207.080002	203.679993	206.639999	202.356232	5562900
2020-10-12	206.940002	207.970001	205.729996	206.399994	202.121170	6622700
2020-10-13	203.380005	205.210007	203.029999	204.320007	200.084290	5621700
2020-10-14	204.710007	204.970001	201.130005	202.199997	198.008255	5320000
2020-10-15	201.009995	204.699997	197.600006	199.550003	195.413223	8885500
2020-10-16	199.990005	202.649994	199.410004	200.259995	196.108490	6385900
2020-10-19	200.850006	201.070007	196.500000	196.970001	192.886658	7449600
2020-10-20	197.550003	199.660004	196.710007	197.699997	193.601563	7427000
2020-10-21	197.830002	200.419998	197.830002	198.429993	194.316437	6067200
2020-10-22	199.339996	199.770004	195.759995	197.990005	193.885529	4908200
2020-10-23	199.750000	199.880005	196.020004	198.009995	193.905136	5877200
2020-10-26	196.000000	196.419998	190.720001	193.070007	189.067520	12608700
2020-10-27	193.000000	193.699997	189.220001	190.059998	186.119919	8690400
2020-10-28	183.979996	184.699997	179.339996	180.869995	177.120422	17809500
2020-10-29	183.000000	187.000000	179.339996	184.869995	181.037537	16820900
2020-10-30	182.660004	184.220001	179.229996	181.710007	177.943054	10252900
2020-11-02	184.509995	186.919998	183.889999	184.740005	180.910233	8057100
2020-11-03	186.830002	189.529999	185.160004	188.339996	184.435608	6467900
2020-11-04	192.889999	196.880005	191.529999	193.970001	189.948868	8102700
2020-11-05	198.360001	200.990005	197.289993	197.639999	193.542786	7132100
2020-11-06	197.350006	199.679993	195.429993	198.470001	194.355576	6180500
2020-11-09	214.690002	217.649994	212.279999	212.679993	208.271011	17916900
2020-11-10	211.940002	214.059998	210.550003	213.309998	208.887924	7943600
2020-11-11	212.169998	214.279999	211.669998	212.699997	208.290573	5337200
2020-11-12	211.429993	212.539993	207.139999	208.259995	204.249908	7302500
2020-11-13	209.910004	211.279999	207.300003	210.479996	206.427185	6377500
2020-11-16	214.570007	215.089996	211.830002	212.699997	208.604416	12083200
2020-11-17	210.559998	212.089996	209.500000	210.710007	206.652740	7268800
2020-11-18	209.720001	211.149994	207.669998	207.830002	203.828201	6977900
2020-11-19	207.240005	208.729996	205.529999	207.570007	203.573196	5657200
2020-11-20	207.130005	208.110001	203.809998	203.880005	199.954285	9653500
2020-11-23	204.699997	209.000000	204.699997	208.160004	204.151871	6101900
2020-11-24	210.850006	213.820007	209.399994	209.679993	205.642578	10110800
2020-11-25	209.669998	211.949997	208.869995	210.889999	206.829300	6772900
2020-11-27	212.000000	212.029999	208.809998	211.000000	206.937134	3512900
2020-11-30	209.539993	210.539993	206.600006	210.350006	206.299683	7725500
2020-12-01	212.130005	213.669998	211.039993	211.199997	207.133316	8047900
2020-12-02	211.000000	211.399994	208.479996	210.179993	206.132904	9728900
2020-12-03	209.779999	211.110001	207.610001	208.050003	204.043976	9203300
2020-12-04	209.740005	212.720001	208.509995	212.679993	208.584824	5720100
2020-12-07	211.970001	214.500000	211.800003	212.649994	208.555389	10624500
2020-12-08	209.949997	213.130005	209.889999	212.770004	208.673080	8646200
2020-12-09	213.229996	213.500000	208.949997	209.580002	205.544495	6251100
2020-12-10	208.509995	209.300003	207.250000	207.610001	203.612427	10492000
2020-12-11	205.360001	206.889999	204.500000	206.240005	202.268829	9227600
2020-12-14	207.850006	211.300003	206.970001	207.250000	203.259369	11967700
2020-12-15	208.539993	209.440002	206.160004	208.360001	204.348022	9796100
2020-12-16	208.479996	209.130005	207.139999	208.270004	204.259750	7504400
2020-12-17	209.000000	211.779999	208.850006	211.179993	207.113647	6517200
2020-12-18	211.020004	211.979996	209.869995	211.309998	207.241226	13298200
2020-12-21	208.270004	209.800003	204.789993	209.009995	204.985458	7576700
2020-12-22	208.389999	208.399994	205.600006	205.839996	201.876526	7396200
2020-12-23	207.330002	207.330002	205.110001	205.300003	201.346893	6523100
2020-12-24	206.639999	208.820007	206.600006	208.699997	204.681473	3367900
2020-12-28	209.850006	213.460007	208.949997	212.630005	208.535782	5816200
2020-12-29	214.610001	215.240005	213.539993	214.369995	210.242264	6093400
2020-12-30	216.000000	220.389999	215.649994	218.360001	214.155426	8875100
2020-12-31	218.399994	219.820007	216.199997	218.729996	214.518326	5922200
2021-01-04	220.250000	220.250000	214.240005	217.759995	213.567001	10318300
2021-01-05	216.309998	218.460007	213.639999	214.509995	210.379578	6869700
2021-01-06	213.800003	216.169998	212.070007	212.619995	208.525925	7206200
2021-01-07	212.199997	215.220001	212.199997	213.809998	209.693054	10967900
2021-01-08	214.169998	216.119995	212.750000	215.449997	211.301468	6513000
2021-01-11	213.960007	214.860001	212.479996	212.889999	208.790756	7353100
2021-01-12	212.339996	212.789993	207.470001	208.860001	204.838348	9331600
2021-01-13	209.410004	211.000000	208.630005	209.350006	205.318909	6688500
2021-01-14	210.570007	211.210007	201.729996	201.860001	197.973160	12887500
2021-01-15	201.539993	203.259995	200.429993	201.589996	197.708359	8755000
2021-01-19	203.050003	204.169998	200.070007	201.660004	197.777023	9772000
2021-01-20	203.029999	207.190002	202.229996	206.009995	202.043228	12675700
2021-01-21	206.050003	207.169998	204.750000	205.139999	201.190002	6513500
2021-01-22	203.990005	205.330002	201.800003	202.020004	198.130096	7316200
2021-01-25	200.339996	201.639999	195.750000	200.979996	197.110107	19282400
2021-01-26	201.759995	203.490005	200.970001	202.009995	198.120285	9605300
2021-01-27	197.639999	199.699997	193.960007	194.970001	191.215836	13772400
2021-01-28	200.000000	202.000000	198.169998	198.220001	194.403244	11041300
2021-01-29	197.820007	203.050003	192.809998	193.250000	189.528915	21503000
2021-02-01	195.139999	199.210007	195.020004	198.360001	194.540558	12970700
2021-02-02	200.850006	204.350006	200.000000	202.610001	198.708710	11305100
2021-02-03	203.070007	203.509995	200.979996	201.360001	197.482758	13458600
2021-02-04	203.240005	209.679993	203.100006	209.250000	205.220856	14534800
2021-02-05	209.979996	210.130005	208.660004	208.770004	204.750122	10284000
2021-02-08	210.000000	210.649994	205.910004	206.889999	202.906311	8637100
2021-02-09	205.759995	207.630005	203.699997	206.520004	202.543442	7619400
2021-02-10	207.970001	207.970001	205.940002	206.440002	202.464966	8467600
2021-02-11	207.330002	211.589996	207.190002	210.660004	206.924454	8411100
2021-02-12	209.360001	211.130005	207.679993	209.960007	206.236877	6911000
2021-02-16	210.660004	211.050003	207.350006	207.899994	204.213394	9652700
2021-02-17	205.259995	208.279999	205.059998	207.509995	203.830338	8373200
2021-02-18	205.880005	209.699997	204.960007	209.350006	205.637665	7328600
2021-02-19	209.339996	209.529999	203.759995	204.729996	201.099609	15011500
2021-02-22	203.550003	210.649994	203.110001	208.320007	204.625977	8337700
2021-02-23	207.399994	213.910004	206.550003	212.110001	208.348770	10571700
2021-02-24	212.360001	220.529999	211.289993	219.429993	215.538940	12039000
2021-02-25	219.289993	220.449997	212.580002	213.750000	209.959656	11404300
2021-02-26	214.050003	215.210007	210.740005	212.389999	208.623779	11730000
2021-03-01	214.970001	217.800003	214.789993	216.630005	212.788605	6982000
2021-03-02	216.960007	217.929993	214.820007	215.770004	211.943863	6155200
2021-03-03	215.149994	217.190002	212.860001	214.850006	211.040146	6484600
2021-03-04	215.970001	217.020004	208.669998	211.500000	207.749557	10658900
2021-03-05	213.729996	216.100006	209.630005	215.410004	211.590240	7582000
2021-03-08	216.979996	226.130005	215.809998	220.270004	216.364059	14750400
2021-03-09	222.059998	225.000000	220.190002	220.360001	216.452454	9228600
2021-03-10	220.720001	224.190002	219.399994	223.169998	219.212616	7822900
2021-03-11	224.529999	228.229996	223.809998	226.149994	222.139771	10053400
2021-03-12	225.279999	226.539993	223.419998	224.360001	220.381531	8172400
2021-03-15	224.229996	227.089996	221.740005	223.270004	219.310867	9306100
2021-03-16	223.710007	225.580002	222.300003	224.699997	220.715485	8949300
2021-03-17	225.050003	226.240005	221.759995	223.020004	219.065308	8675600
2021-03-18	221.429993	222.520004	219.580002	220.660004	216.747116	9321800
2021-03-19	219.119995	220.169998	206.880005	206.899994	203.231125	32209700
2021-03-22	206.550003	212.289993	206.229996	208.000000	204.311646	11371600
2021-03-23	209.050003	209.960007	207.500000	208.149994	204.458969	8820700
2021-03-24	208.750000	211.139999	207.929993	208.070007	204.380402	10101600
2021-03-25	207.669998	208.820007	205.779999	207.970001	204.282150	8390800
2021-03-26	208.250000	213.699997	207.699997	213.529999	209.743576	7399900
2021-03-29	212.449997	215.289993	211.119995	214.509995	210.706192	7792300
2021-03-30	213.009995	214.149994	211.410004	211.899994	208.142456	5498000
2021-03-31	212.550003	214.110001	211.550003	211.729996	207.975494	13180000
2021-04-01	213.779999	217.740005	212.300003	216.860001	213.014511	6138400
2021-04-05	218.600006	220.509995	217.309998	219.039993	215.155853	10440500
2021-04-06	217.619995	219.399994	215.339996	218.649994	214.772751	7828100
2021-04-07	219.119995	221.039993	218.639999	219.270004	215.381790	5614300
2021-04-08	219.970001	222.820007	218.110001	220.699997	216.786407	11042000
2021-04-09	221.000000	222.600006	219.509995	222.520004	218.574173	5724900
2021-04-12	220.240005	221.910004	219.220001	221.470001	217.542755	6315200
2021-04-13	221.000000	221.619995	220.220001	221.020004	217.100739	4764000
2021-04-14	221.000000	223.100006	220.070007	221.979996	218.043732	4972600
2021-04-15	223.889999	227.630005	223.860001	226.279999	222.267487	8698100
2021-04-16	227.169998	227.800003	225.759995	226.410004	222.395187	6829400
2021-04-19	225.750000	227.580002	225.080002	225.789993	221.786148	6541600
2021-04-20	224.779999	225.380005	221.820007	223.279999	219.320679	5799100
2021-04-21	223.309998	227.869995	222.869995	227.449997	223.416748	9490600
2021-04-22	227.300003	230.929993	226.889999	227.570007	223.534622	7303000
2021-04-23	228.610001	231.820007	227.710007	230.000000	225.921509	5345200
2021-04-26	230.770004	232.949997	229.520004	230.339996	226.255478	5650000
2021-04-27	231.029999	231.160004	228.990005	229.910004	225.833115	6642100
2021-04-28	230.949997	236.270004	230.669998	233.449997	229.310318	10111400
2021-04-29	235.229996	237.500000	233.149994	236.860001	232.659851	7411400
2021-04-30	235.320007	235.929993	232.289993	233.559998	229.418365	10260200
2021-05-03	234.050003	235.740005	231.389999	232.610001	228.485214	8174400
2021-05-04	231.600006	232.389999	230.229996	232.029999	227.915512	5884500
2021-05-05	233.850006	233.850006	228.660004	229.210007	225.145523	6523200
2021-05-06	229.630005	231.580002	228.660004	231.320007	227.218109	6124100
2021-05-07	232.339996	233.220001	230.710007	232.119995	228.003876	4528700
2021-05-10	231.600006	232.000000	225.160004	225.970001	221.962982	9627400
2021-05-11	223.740005	226.419998	222.039993	225.479996	221.481674	7633300
2021-05-12	223.630005	225.000000	220.309998	220.630005	216.717667	7721300
2021-05-13	221.509995	224.899994	220.889999	223.740005	220.091751	6650100
2021-05-14	225.820007	227.509995	224.919998	226.940002	223.239548	4777200
2021-05-17	226.179993	227.160004	225.320007	226.440002	222.747696	5534200
2021-05-18	228.389999	229.179993	225.429993	225.570007	221.891922	6900000
2021-05-19	222.759995	224.850006	221.789993	224.589996	220.927887	9311900
2021-05-20	225.440002	227.600006	225.240005	226.440002	222.747696	7478600
2021-05-21	226.880005	229.309998	226.550003	226.770004	223.072342	5603900
2021-05-24	227.949997	230.110001	227.630005	229.320007	225.580750	4040100
2021-05-25	229.899994	230.190002	228.419998	229.020004	225.285660	4689100
2021-05-26	228.050003	229.350006	226.380005	227.070007	223.367447	4295600
2021-05-27	227.759995	228.419998	226.369995	226.860001	223.160873	5969600
2021-05-28	227.589996	229.429993	227.149994	227.300003	223.593704	5779700
2021-06-01	229.440002	230.080002	226.279999	226.630005	222.934616	5091500
2021-06-02	229.220001	233.110001	228.779999	229.660004	225.915207	9081100
2021-06-03	229.000000	230.389999	227.770004	228.110001	224.390488	6382400
2021-06-04	229.350006	230.699997	228.729996	230.139999	226.387375	5085700
2021-06-07	232.850006	234.679993	230.080002	231.320007	227.548157	5421300
2021-06-08	232.149994	232.850006	230.160004	232.050003	228.266235	4170600
2021-06-09	232.500000	234.850006	232.119995	232.309998	228.522003	4659000
2021-06-10	233.100006	234.259995	232.130005	233.949997	230.135254	4452500
2021-06-11	234.389999	235.440002	233.710007	234.960007	231.128815	5378300
2021-06-14	234.699997	235.220001	231.570007	234.080002	230.263123	5805800
2021-06-15	234.440002	234.800003	232.619995	232.979996	229.181091	7093800
2021-06-16	233.619995	234.179993	228.000000	229.600006	225.856201	8905400
2021-06-17	229.210007	233.339996	229.210007	232.149994	228.364624	6876700
2021-06-18	230.449997	232.179993	229.220001	230.410004	226.652985	8840000
2021-06-21	231.449997	235.009995	230.399994	234.320007	230.499237	7298400
2021-06-22	234.300003	236.089996	233.240005	235.929993	232.082977	8858400
2021-06-23	235.449997	235.919998	233.940002	234.679993	230.853378	6814700
2021-06-24	237.000000	238.250000	235.410004	236.240005	232.387924	4611500
2021-06-25	236.399994	238.479996	236.320007	237.320007	233.450317	7825200
2021-06-28	238.000000	238.369995	231.860001	234.089996	230.272949	9301700
2021-06-29	234.570007	236.520004	234.149994	235.949997	232.102646	11897700
2021-06-30	235.110001	236.399994	233.820007	233.820007	230.007385	7797100
2021-07-01	234.199997	236.250000	234.050003	235.149994	231.315674	5329600
2021-07-02	235.830002	238.779999	235.820007	238.630005	234.738983	4383700
2021-07-06	239.500000	240.610001	237.210007	239.600006	235.693161	8048700
2021-07-07	240.259995	241.039993	238.300003	240.000000	236.086594	4366100
2021-07-08	236.970001	237.070007	234.550003	236.610001	232.751892	6388000
2021-07-09	238.759995	239.449997	237.419998	238.470001	234.581543	5615900
2021-07-12	237.580002	238.509995	237.270004	237.869995	233.991348	7010700
2021-07-13	238.250000	242.479996	238.250000	242.350006	238.398300	8079200
2021-07-14	243.220001	246.809998	242.820007	245.990005	241.978928	8693400
2021-07-15	245.309998	248.800003	245.309998	248.550003	244.497208	10135100
2021-07-16	249.990005	250.460007	247.520004	248.119995	244.074173	8674500
2021-07-19	243.990005	244.449997	238.899994	240.410004	236.489960	11474600
2021-07-20	240.639999	244.210007	239.509995	242.699997	238.742599	7072300
2021-07-21	243.289993	246.899994	242.300003	243.660004	239.686935	11241400
2021-07-22	243.779999	245.350006	243.149994	244.139999	240.159088	10293600
2021-07-23	246.759995	250.009995	246.759995	249.020004	244.959518	6766000
2021-07-26	249.210007	250.360001	247.699997	250.250000	246.169464	4879000
2021-07-27	249.190002	252.669998	248.220001	250.929993	246.838394	7038300
2021-07-28	250.050003	251.500000	245.910004	246.940002	242.913452	9036500
2021-07-29	248.110001	250.380005	247.100006	247.919998	243.877457	7495300
2021-07-30	247.210007	248.460007	246.000000	246.389999	242.372437	5804700
2021-08-02	246.240005	247.830002	238.369995	239.779999	235.870193	9989500
2021-08-03	240.630005	241.389999	234.029999	237.089996	233.224060	9839000
2021-08-04	237.000000	237.550003	235.050003	236.669998	232.810898	8171800
2021-08-05	236.610001	240.250000	236.429993	240.210007	236.293198	5337500
2021-08-06	240.000000	242.600006	239.860001	241.399994	237.463776	4509700
2021-08-09	241.750000	242.179993	238.050003	240.000000	236.086594	5226900
2021-08-10	240.509995	241.339996	235.559998	238.070007	234.188065	7185700
2021-08-11	238.080002	238.360001	234.580002	235.059998	231.227142	7375700
2021-08-12	233.889999	234.110001	231.020004	231.789993	228.321304	9867000
2021-08-13	232.000000	233.270004	231.399994	232.649994	229.168442	5445400
2021-08-16	232.210007	235.479996	230.199997	235.360001	231.837891	7575900
2021-08-17	235.000000	235.669998	233.220001	234.529999	231.020279	6850500
2021-08-18	233.919998	234.350006	231.470001	231.630005	228.163712	4996500
2021-08-19	229.039993	232.429993	228.899994	231.570007	228.104614	5761300
2021-08-20	231.869995	232.160004	230.300003	231.360001	227.897751	5522200
2021-08-23	232.699997	234.649994	232.000000	234.139999	230.636154	6342000
2021-08-24	235.039993	236.190002	233.949997	234.240005	230.734665	5081800
2021-08-25	235.000000	235.000000	232.080002	232.589996	229.109329	5277100
2021-08-26	232.130005	232.630005	230.149994	230.520004	227.070343	5889100
2021-08-27	231.020004	233.050003	230.229996	232.690002	229.207855	6369000
2021-08-30	232.690002	233.669998	229.919998	231.229996	227.769699	6448000
2021-08-31	230.910004	231.839996	228.660004	229.100006	225.671600	9405100
2021-09-01	229.100006	230.779999	228.770004	230.119995	226.676315	8177600
2021-09-02	230.429993	230.550003	221.960007	224.179993	220.825165	19708800
2021-09-03	224.000000	227.300003	223.350006	225.110001	221.741287	11532000
2021-09-07	226.740005	228.000000	225.860001	226.270004	222.883896	9662600
2021-09-08	227.380005	230.220001	227.039993	229.089996	225.661713	10652600
2021-09-09	229.309998	230.000000	227.100006	227.490005	224.085648	5853000
2021-09-10	229.850006	230.039993	224.820007	224.910004	221.544296	6715400
2021-09-13	225.529999	227.199997	223.410004	224.630005	221.268463	6808100
2021-09-14	225.000000	225.809998	222.279999	223.029999	219.692398	6575700
2021-09-15	222.520004	224.839996	221.360001	223.809998	220.460709	6535800
2021-09-16	223.860001	225.199997	222.750000	224.330002	220.972946	5928500
2021-09-17	222.449997	223.699997	219.300003	221.750000	218.431564	13787400
2021-09-20	216.960007	220.500000	216.309998	220.050003	216.756973	8822600
2021-09-21	220.750000	222.169998	218.979996	220.169998	216.875214	7033600
2021-09-22	221.399994	224.100006	221.100006	222.750000	219.416580	6005900
2021-09-23	225.000000	228.699997	224.360001	228.309998	224.893387	7952700
2021-09-24	228.929993	231.949997	228.619995	231.589996	228.124298	6461200
2021-09-27	231.720001	233.330002	228.770004	229.600006	226.164078	6881100
2021-09-28	228.869995	228.869995	224.000000	225.559998	222.184540	6951400
2021-09-29	226.800003	229.020004	226.089996	226.679993	223.287766	6432700
2021-09-30	227.580002	228.789993	222.630005	222.750000	219.416580	7128500
2021-10-01	224.169998	231.559998	223.470001	230.460007	227.011230	7925400
2021-10-04	230.000000	230.330002	220.809998	224.729996	221.366989	10283400
2021-10-05	225.479996	227.380005	223.919998	224.279999	220.923691	5814000
2021-10-06	222.039993	226.619995	221.250000	226.509995	223.120316	5420900
2021-10-07	228.910004	231.160004	228.490005	230.550003	227.099869	6561900
2021-10-08	231.000000	232.729996	230.179993	230.270004	226.824036	3735200
2021-10-11	230.009995	230.320007	224.869995	225.110001	221.741287	5620200
2021-10-12	225.559998	226.220001	222.919998	224.050003	220.697144	5448200
2021-10-13	223.130005	225.860001	218.630005	222.460007	219.130936	9076000
2021-10-14	224.119995	225.649994	223.059998	225.179993	221.810226	5590500
2021-10-15	227.220001	231.089996	226.729996	230.990005	227.533279	6355100
2021-10-18	230.179993	232.759995	228.139999	230.649994	227.198364	5580200
2021-10-19	231.949997	233.639999	230.679993	233.520004	230.025406	4409700
2021-10-20	233.460007	233.800003	231.309998	231.419998	227.956818	5401800
2021-10-21	230.699997	230.830002	226.300003	230.240005	226.794510	5982200
2021-10-22	230.289993	232.820007	228.710007	231.229996	227.769699	3788000
2021-10-25	233.449997	234.860001	232.289993	233.880005	230.380035	4938700
2021-10-26	235.529999	236.960007	231.330002	231.820007	228.350845	7814500
2021-10-27	224.750000	224.750000	215.660004	215.779999	212.550888	22958100
2021-10-28	219.250000	219.990005	209.009995	209.839996	206.699783	23199400
2021-10-29	209.210007	213.669998	208.539993	211.770004	208.600937	14329800
2021-11-01	213.490005	215.250000	211.449997	212.460007	209.280594	13210300
2021-11-02	213.160004	213.350006	207.820007	209.139999	206.010269	14688700
2021-11-03	209.690002	210.149994	206.729996	208.100006	204.985840	11486700
2021-11-04	209.160004	212.360001	207.869995	208.779999	205.655624	11368200
2021-11-05	211.949997	217.630005	211.360001	216.669998	213.427567	14273600
2021-11-08	218.369995	221.610001	218.149994	220.490005	217.190399	13500100
2021-11-09	219.690002	220.410004	212.919998	213.389999	210.196655	11535000
2021-11-10	213.550003	216.949997	213.330002	215.559998	212.707977	10063600
2021-11-11	216.470001	216.779999	210.160004	210.419998	207.635986	13546900
2021-11-12	211.500000	213.580002	211.429993	212.089996	209.283890	7660500
2021-11-15	213.619995	216.399994	211.809998	212.300003	209.491119	9596900
2021-11-16	212.160004	215.649994	211.660004	215.179993	212.333008	8719600
2021-11-17	205.949997	207.309998	199.460007	205.059998	202.346924	38379600
2021-11-18	206.500000	207.869995	201.270004	203.330002	200.639786	18292200
2021-11-19	202.039993	203.500000	199.850006	200.860001	198.202484	18032600
2021-11-22	200.000000	201.699997	194.600006	195.580002	192.992355	21185800
2021-11-23	196.970001	198.919998	194.380005	198.490005	195.863846	14742700
2021-11-24	198.169998	203.949997	197.639999	203.250000	200.560852	12026800
2021-11-26	193.320007	199.190002	192.550003	197.649994	195.034943	10987600
2021-11-29	201.000000	201.250000	195.360001	196.289993	193.692947	14633500
2021-11-30	195.270004	197.660004	192.559998	193.770004	191.206299	16023000
2021-12-01	196.029999	196.809998	190.100006	190.160004	187.644043	13204900
2021-12-02	192.000000	199.440002	191.850006	198.289993	195.666489	13976300
2021-12-03	198.270004	198.470001	194.039993	196.320007	193.722565	10660500
2021-12-06	198.770004	204.220001	197.740005	202.679993	199.998383	10722100
2021-12-07	206.000000	207.940002	205.889999	207.369995	204.626343	11897200
2021-12-08	207.660004	209.479996	205.710007	208.990005	206.224930	11749200
2021-12-09	208.520004	212.199997	207.169998	211.389999	208.593185	10176800
2021-12-10	211.899994	214.250000	210.860001	213.399994	210.576569	8882700
2021-12-13	212.449997	213.320007	209.979996	211.020004	208.228058	8844300
2021-12-14	210.729996	213.369995	208.449997	209.979996	207.201797	9832300
2021-12-15	209.399994	212.490005	207.860001	212.309998	209.500992	10892500
2021-12-16	215.289993	216.270004	211.610001	214.369995	211.533722	8548400
2021-12-17	212.800003	213.210007	207.789993	211.880005	209.076675	11578400
2021-12-20	209.089996	209.770004	206.860001	208.740005	205.978210	9434400
2021-12-21	210.610001	216.160004	210.360001	215.380005	212.530380	6993700
2021-12-22	213.850006	218.940002	213.850006	217.960007	215.076233	6003400
2021-12-23	218.440002	218.520004	216.619995	216.619995	213.753967	4798200
2021-12-27	217.679993	218.119995	214.880005	217.630005	214.750626	4818400
2021-12-28	216.009995	219.729996	215.580002	218.050003	215.165039	4279800
2021-12-29	217.759995	218.940002	217.330002	218.169998	215.283463	3223100
2021-12-30	217.970001	219.149994	217.149994	217.869995	214.987427	3812800
2021-12-31	216.809998	217.979996	215.490005	216.710007	213.842789	4723300
2022-01-03	217.520004	222.059998	217.009995	221.429993	218.500305	7694500
2022-01-04	222.000000	226.789993	221.809998	222.460007	219.516693	10629300
2022-01-05	222.639999	225.270004	219.919998	220.000000	217.089249	9594600
2022-01-06	217.800003	221.910004	217.550003	219.750000	216.842545	7877500
2022-01-07	217.309998	220.199997	215.639999	216.960007	214.089462	10702100
2022-01-10	213.979996	214.199997	206.500000	211.970001	209.165466	11978600
2022-01-11	211.419998	214.949997	208.740005	214.380005	211.543594	8803100
2022-01-12	214.479996	217.580002	213.809998	215.710007	212.855988	6923300
2022-01-13	216.850006	220.479996	214.660004	215.000000	212.155396	8867700
2022-01-14	214.169998	218.250000	213.710007	214.669998	211.829773	8838100
2022-01-18	215.880005	216.910004	214.330002	215.710007	212.855988	9099300
2022-01-19	213.000000	218.229996	212.110001	214.679993	211.839615	9399800
2022-01-20	214.720001	219.600006	213.940002	214.350006	211.513992	8532700
2022-01-21	215.460007	215.600006	205.820007	205.929993	203.205383	16200200
2022-01-24	202.179993	202.720001	195.649994	201.850006	199.179398	16054000
2022-01-25	199.619995	205.380005	196.990005	202.000000	199.327393	12125500
2022-01-26	204.279999	210.860001	203.669998	205.869995	203.146194	10817600
2022-01-27	209.500000	210.960007	205.850006	206.149994	203.422485	12009800
2022-01-28	220.639999	228.119995	216.100006	228.000000	224.983398	26425300
2022-01-31	225.550003	226.380005	222.050003	226.169998	223.177612	12380600
2022-02-01	226.899994	234.610001	226.419998	232.360001	229.285690	12247200
2022-02-02	231.300003	235.850006	230.009995	235.419998	232.305222	10590500
2022-02-03	233.039993	233.490005	230.550003	231.539993	228.476563	9968000
2022-02-04	228.500000	230.220001	224.949997	228.389999	225.368240	10848100
2022-02-07	228.000000	229.919998	226.009995	227.160004	224.154510	5984500
2022-02-08	226.259995	228.500000	224.750000	227.940002	224.924194	7542000
2022-02-09	230.130005	233.149994	230.119995	230.869995	227.815414	7772800
2022-02-10	228.029999	229.949997	224.869995	225.589996	222.967453	6794600
2022-02-11	227.250000	229.100006	223.539993	224.690002	222.077911	7535200
2022-02-14	223.289993	227.259995	222.809998	225.339996	222.720337	8280800
2022-02-15	227.270004	229.289993	224.910004	227.820007	225.171524	9461700
2022-02-16	227.500000	229.880005	225.600006	228.820007	226.159912	9561300
2022-02-17	228.399994	228.809998	224.169998	224.610001	221.998856	8131200
2022-02-18	224.600006	225.740005	221.839996	222.690002	220.101151	8121200
2022-02-22	221.020004	224.339996	219.919998	221.320007	218.747101	9928800
2022-02-23	222.839996	224.279999	215.419998	215.949997	213.439514	8669900
2022-02-24	203.369995	217.860001	201.449997	217.300003	214.773819	13463400
2022-02-25	217.289993	220.679993	214.250000	219.270004	216.720932	8463600
2022-02-28	216.000000	218.649994	213.240005	216.119995	213.607529	8409400
2022-03-01	214.479996	215.149994	207.279999	208.970001	206.540649	9317800
2022-03-02	206.899994	210.539993	206.190002	208.479996	206.056351	8865700
2022-03-03	210.550003	211.500000	206.559998	207.229996	204.820877	8610000
2022-03-04	205.000000	206.369995	196.860001	200.289993	197.961563	10912300
2022-03-07	199.839996	200.179993	190.050003	190.699997	188.483047	13412400
2022-03-08	190.009995	196.419998	186.669998	191.710007	189.481323	11070900
2022-03-09	196.500000	200.500000	195.240005	199.759995	197.437744	8457600
2022-03-10	196.899994	199.940002	196.300003	197.970001	195.668564	7061600
2022-03-11	200.750000	200.839996	196.460007	196.710007	194.423187	5432100
2022-03-14	198.419998	204.429993	198.160004	200.330002	198.001099	7994700
2022-03-15	202.089996	206.410004	201.399994	206.139999	203.743561	8277700
2022-03-16	210.000000	213.669998	207.000000	211.869995	209.406921	9232300
2022-03-17	209.929993	213.539993	208.720001	213.449997	210.968582	6668500
2022-03-18	211.699997	219.259995	210.289993	219.110001	216.562775	14620800
2022-03-21	216.339996	218.059998	214.550003	217.039993	214.516830	6101500
2022-03-22	217.839996	219.570007	217.179993	218.470001	215.930222	6259900
2022-03-23	215.300003	217.289993	214.199997	214.679993	212.184265	6008000
2022-03-24	214.990005	217.660004	214.000000	217.309998	214.783707	5487000
2022-03-25	218.419998	218.929993	215.690002	218.429993	215.890671	5051400
2022-03-28	218.500000	220.979996	217.509995	220.770004	218.203476	4316800
2022-03-29	224.839996	228.809998	223.779999	228.119995	225.468033	8032500
2022-03-30	225.839996	226.160004	222.729996	223.949997	221.346527	7084000
2022-03-31	223.910004	225.919998	220.440002	221.770004	219.191849	10759500
2022-04-01	223.080002	226.630005	222.229996	226.360001	223.728485	6559600
2022-04-04	225.759995	229.240005	224.960007	227.740005	225.092468	8521200
2022-04-05	226.830002	228.990005	225.309998	226.089996	223.461624	4658000
2022-04-06	222.779999	222.869995	218.619995	219.009995	216.463943	7430000
2022-04-07	218.309998	218.679993	213.679993	216.149994	213.637177	6995100
2022-04-08	214.809998	219.410004	213.080002	216.979996	214.457550	5438600
2022-04-11	215.250000	217.300003	213.410004	214.750000	212.253448	6942700
2022-04-12	216.500000	216.990005	210.699997	211.399994	208.942413	7446600
2022-04-13	210.429993	213.850006	207.169998	213.270004	210.790680	8052900
2022-04-14	214.270004	215.949997	212.529999	212.789993	210.316254	8191600
2022-04-18	211.669998	215.830002	211.520004	213.169998	210.691818	4744400
2022-04-19	213.100006	216.509995	212.440002	215.699997	213.192413	5028800
2022-04-20	218.660004	220.820007	217.389999	217.789993	215.258118	7178300
2022-04-21	219.509995	223.919998	215.350006	216.449997	213.933701	8850300
2022-04-22	216.240005	216.559998	207.949997	208.169998	205.749939	6201100
2022-04-25	206.350006	210.529999	205.330002	209.949997	207.509262	6839400
2022-04-26	206.979996	208.559998	201.100006	201.100006	198.762161	8155300
2022-04-27	217.369995	221.800003	213.050003	214.110001	211.620895	15955800
2022-04-28	220.399994	224.929993	219.270004	220.660004	218.094772	10799100
2022-04-29	218.619995	221.199997	212.350006	213.130005	210.652298	7965000
2022-05-02	211.770004	212.139999	206.960007	211.529999	209.070908	8803700
2022-05-03	213.610001	213.610001	206.270004	208.559998	206.135422	6616900
2022-05-04	209.350006	214.800003	205.330002	214.520004	212.026138	7191100
2022-05-05	212.270004	214.580002	203.070007	205.240005	202.854019	7749600
2022-05-06	203.750000	205.720001	200.220001	202.820007	200.462173	8825300
2022-05-09	200.050003	200.750000	192.080002	193.000000	190.756317	10314100
2022-05-10	196.710007	197.750000	190.970001	193.580002	191.329575	11016500
2022-05-11	193.490005	198.320007	191.399994	196.720001	194.433060	9427300
2022-05-12	194.529999	196.059998	189.949997	193.970001	192.081207	9308600
2022-05-13	197.000000	200.539993	196.500000	199.229996	197.289978	6684500
2022-05-16	197.320007	199.940002	195.880005	197.809998	195.883804	5161300
2022-05-17	202.850006	204.800003	200.149994	204.000000	202.013535	7265600
2022-05-18	202.820007	205.460007	199.130005	199.990005	198.042587	8748200
2022-05-19	196.350006	200.419998	193.309998	197.369995	195.448074	9012400
2022-05-20	199.669998	201.660004	194.020004	199.029999	197.091904	6966600
2022-05-23	200.880005	207.960007	200.770004	207.559998	205.538849	12187400
2022-05-24	203.910004	204.669998	199.029999	202.630005	200.656860	7458500
2022-05-25	200.589996	204.949997	200.470001	203.839996	201.855087	5457200
2022-05-26	205.110001	209.740005	204.669998	208.550003	206.519226	9212300
2022-05-27	210.000000	213.229996	209.639999	212.880005	210.807068	4897200
2022-05-31	210.380005	214.350006	209.110001	212.169998	210.103958	9586400
2022-06-01	212.050003	214.110001	208.820007	209.929993	207.885757	5246100
2022-06-02	211.889999	215.250000	211.080002	215.050003	212.955948	5337200
2022-06-03	212.949997	214.210007	211.270004	212.649994	210.579300	4352500
2022-06-06	215.449997	217.580002	212.089996	212.940002	210.866486	3965100
2022-06-07	211.119995	214.970001	210.720001	214.500000	212.411285	4493300
2022-06-08	213.759995	215.570007	212.830002	213.500000	211.421021	3646300
2022-06-09	212.589996	213.710007	206.020004	206.110001	204.102982	5138600
2022-06-10	201.649994	203.419998	199.179993	199.509995	197.567245	5162500
2022-06-13	192.990005	195.889999	191.080002	192.259995	190.387833	7119200
2022-06-14	192.720001	194.339996	191.750000	193.520004	191.635590	6441200
2022-06-15	195.979996	198.830002	192.229996	196.160004	194.249893	6490000
2022-06-16	191.410004	191.869995	187.529999	189.050003	187.209122	9887200
2022-06-17	186.929993	191.309998	185.910004	190.009995	188.159760	15089300
2022-06-21	195.710007	196.729996	193.729996	194.389999	192.497101	6241600
2022-06-22	191.250000	196.389999	191.029999	193.820007	191.932663	5138500
2022-06-23	196.139999	197.460007	193.449997	196.639999	194.725204	4752800
2022-06-24	197.729996	205.639999	197.509995	205.509995	203.508820	7754800
2022-06-27	205.750000	207.089996	202.610001	203.559998	201.577789	6121200
2022-06-28	204.000000	206.789993	197.500000	198.119995	196.190781	4354200
2022-06-29	197.320007	200.639999	197.320007	199.500000	197.557343	4324600
2022-06-30	195.369995	198.850006	192.850006	196.889999	194.972778	7045200
2022-07-01	196.789993	199.800003	194.710007	199.179993	197.240463	4131800
2022-07-05	196.229996	200.570007	194.139999	200.539993	198.587204	4110200
2022-07-06	200.000000	202.509995	198.669998	201.119995	199.161560	4111200
2022-07-07	202.539993	203.429993	200.039993	202.800003	200.825226	4650700
2022-07-08	202.320007	204.100006	200.460007	203.570007	201.587723	3621800
2022-07-11	202.000000	206.740005	202.000000	205.059998	203.063202	5353600
2022-07-12	203.250000	208.119995	202.759995	204.820007	202.825562	6779500
2022-07-13	200.429993	205.570007	199.500000	204.149994	202.162064	7597300
2022-07-14	200.000000	206.080002	197.979996	205.910004	203.904938	5605500
2022-07-15	209.369995	211.710007	207.179993	210.039993	207.994705	7245700
2022-07-18	211.500000	212.910004	206.639999	207.210007	205.192276	4648900
2022-07-19	208.220001	214.110001	207.899994	213.660004	211.579453	4927100
2022-07-20	212.000000	214.130005	211.210007	213.369995	211.292267	4460300
2022-07-21	213.149994	216.899994	212.729996	216.190002	214.084824	4801300
2022-07-22	217.929993	218.070007	212.119995	213.699997	211.619049	5071500
2022-07-25	214.580002	214.800003	211.619995	214.270004	212.183517	4357200
2022-07-26	213.850006	215.149994	211.750000	212.490005	210.420868	6141000
2022-07-27	210.770004	216.850006	201.199997	210.470001	208.420532	17432200
2022-07-28	210.639999	212.720001	207.919998	211.350006	209.291962	7477100
2022-07-29	212.000000	214.160004	209.830002	212.110001	210.044556	6059700
2022-08-01	208.449997	213.990005	207.559998	211.360001	209.301880	8028400
2022-08-02	207.800003	208.839996	203.929993	206.259995	204.251526	9939400
2022-08-03	207.990005	210.330002	206.880005	208.479996	206.449890	9520100
2022-08-04	210.529999	214.880005	208.550003	213.470001	211.391327	6789700
2022-08-05	210.710007	215.949997	210.500000	215.869995	213.767944	5553700
2022-08-08	215.229996	216.630005	212.050003	213.320007	211.242798	4063400
2022-08-09	212.000000	213.449997	209.750000	210.259995	208.212555	4596800
2022-08-10	214.830002	214.839996	211.309998	212.100006	210.034668	5746400
2022-08-11	213.289993	213.500000	210.589996	211.080002	209.394806	6639600
2022-08-12	213.000000	213.220001	210.100006	211.330002	209.642807	6443700
2022-08-15	210.369995	216.740005	210.369995	216.419998	214.692184	5290600
2022-08-16	214.550003	217.610001	212.130005	217.139999	215.406418	6564400
2022-08-17	215.000000	216.179993	212.750000	214.520004	212.807343	4902500
2022-08-18	213.869995	216.000000	212.429993	215.250000	213.531494	4516400
2022-08-19	214.110001	215.229996	212.389999	212.820007	211.120911	4178800
2022-08-22	209.940002	211.250000	208.199997	208.610001	206.944519	5139500
2022-08-23	208.000000	209.300003	206.529999	206.800003	205.148987	3525500
2022-08-24	206.630005	208.350006	205.679993	206.669998	205.020004	4230800
2022-08-25	207.389999	209.910004	206.500000	209.820007	208.144867	4495000
2022-08-26	209.770004	210.259995	202.699997	202.889999	201.270203	5060200
2022-08-29	201.250000	203.960007	200.619995	202.330002	200.714676	4476200
2022-08-30	203.919998	204.410004	200.210007	201.380005	199.772247	3918200
2022-08-31	201.000000	203.169998	198.639999	198.710007	197.123581	6559000
2022-09-01	198.720001	200.429993	196.660004	200.130005	198.532211	5608300
2022-09-02	202.440002	202.479996	196.850006	197.759995	196.181137	4508100
2022-09-06	197.899994	200.039993	196.399994	198.639999	197.054108	4547800
2022-09-07	198.710007	201.139999	197.220001	200.419998	198.819901	4098300
2022-09-08	197.399994	201.110001	196.960007	200.710007	199.107605	4377600
2022-09-09	202.070007	206.399994	201.350006	205.199997	203.561752	4885600
2022-09-12	206.500000	207.190002	204.949997	206.630005	204.980347	3812300
2022-09-13	202.050003	203.470001	198.869995	199.669998	198.075897	5217900
2022-09-14	200.000000	200.880005	198.059998	199.410004	197.817993	4632800
2022-09-15	198.089996	200.309998	194.529999	195.369995	193.810226	6099300
2022-09-16	190.220001	193.820007	188.220001	193.300003	191.756760	9398200
2022-09-19	191.589996	193.990005	190.710007	193.130005	191.588120	8133600
2022-09-20	191.100006	193.029999	190.289993	192.070007	190.536591	5292500
2022-09-21	192.529999	193.089996	187.000000	187.020004	185.526901	6705900
2022-09-22	186.350006	187.210007	184.660004	185.789993	184.306717	6604700
2022-09-23	183.470001	184.580002	182.229996	183.960007	182.491318	10755800
2022-09-26	183.039993	184.500000	179.899994	180.589996	179.148224	9914600
2022-09-27	182.509995	184.850006	177.020004	177.869995	176.449936	9799600
2022-09-28	177.259995	180.100006	174.830002	179.179993	177.749481	9751000
2022-09-29	178.830002	182.240005	178.729996	180.059998	178.622467	9105200
2022-09-30	180.059998	182.919998	177.600006	177.649994	176.231689	9472300
2022-10-03	179.339996	183.360001	178.149994	181.649994	180.199768	8842300
2022-10-04	185.050003	186.210007	183.070007	185.649994	184.167831	7081400
2022-10-05	183.339996	188.820007	182.360001	187.669998	186.171707	6119900
2022-10-06	186.649994	188.050003	185.250000	185.589996	184.108292	5163000
2022-10-07	183.449997	184.610001	181.929993	183.830002	182.362366	5610300
2022-10-10	184.130005	184.779999	180.899994	182.179993	180.725525	4743800
2022-10-11	180.369995	181.639999	178.190002	179.139999	177.709808	6294500
2022-10-12	179.089996	180.589996	178.220001	178.240005	176.817001	4884300
2022-10-13	175.000000	185.369995	174.600006	184.660004	183.185715	8426400
2022-10-14	186.789993	187.130005	182.070007	182.619995	181.162033	6449400
2022-10-17	186.000000	188.570007	182.850006	185.250000	183.771027	13952100
2022-10-18	189.490005	190.190002	185.740005	187.169998	185.675705	5209200
2022-10-19	185.490005	187.639999	184.759995	186.410004	184.921768	4927000
2022-10-20	186.460007	190.979996	186.429993	187.220001	185.725281	5706700
2022-10-21	185.800003	190.949997	185.050003	190.369995	188.850159	7582500
2022-10-24	191.410004	193.130005	189.100006	190.710007	189.187439	7299200
2022-10-25	190.869995	195.229996	190.720001	194.380005	192.828140	11907200
2022-10-26	196.580002	206.369995	196.500000	203.330002	201.706696	15450000
2022-10-27	203.320007	206.320007	201.589996	204.289993	202.659027	7946700
2022-10-28	205.000000	211.520004	203.309998	209.339996	207.668701	8455600
2022-10-31	208.919998	209.619995	206.199997	207.160004	205.506104	8674100
2022-11-01	208.910004	209.970001	205.330002	206.929993	205.277924	5919500
2022-11-02	205.759995	207.000000	200.580002	200.949997	199.345673	6985600
2022-11-03	198.279999	198.850006	194.179993	194.750000	193.195190	8236200
2022-11-04	197.000000	201.449997	195.339996	196.979996	195.407364	9680100
2022-11-07	198.320007	200.440002	197.169998	200.100006	198.502472	7821300
2022-11-08	201.660004	204.119995	199.740005	201.779999	200.169067	6943700
2022-11-09	200.699997	201.330002	193.330002	193.929993	192.811722	7320200
2022-11-10	203.089996	205.759995	200.020004	205.570007	204.384628	8048900
2022-11-11	206.000000	206.429993	202.149994	205.000000	203.817902	9601000
2022-11-14	203.500000	209.169998	203.210007	206.860001	205.667160	5796100
2022-11-15	209.990005	213.729996	207.509995	209.990005	208.779129	7316100
2022-11-16	208.580002	210.889999	208.220001	210.139999	208.928253	6125300
2022-11-17	207.960007	211.279999	207.320007	210.990005	209.773361	5385600
2022-11-18	213.169998	214.169998	209.740005	210.800003	209.584457	8028500
2022-11-21	210.300003	210.550003	205.889999	206.320007	205.130280	10450900
2022-11-22	207.539993	210.479996	205.350006	210.330002	209.117157	5273100
2022-11-23	210.000000	212.830002	209.919998	211.729996	210.509079	3807300
2022-11-25	211.710007	214.000000	211.389999	213.789993	212.557190	1993500
2022-11-28	212.259995	214.470001	210.649994	211.259995	210.041794	10229400
2022-11-29	209.350006	210.149994	207.350006	209.059998	207.854477	8986900
2022-11-30	208.220001	217.000000	208.009995	217.000000	215.748688	13918100
2022-12-01	217.000000	218.649994	215.300003	217.000000	215.748688	11261500
2022-12-02	215.729996	218.479996	214.240005	217.660004	216.404892	5132800
2022-12-05	215.649994	216.910004	213.050003	213.679993	212.447845	9006300
2022-12-06	212.000000	212.130005	207.639999	209.080002	207.874374	5986000
2022-12-07	208.800003	209.020004	205.130005	207.809998	206.611710	7923800
2022-12-08	209.509995	210.300003	207.750000	209.100006	207.894257	4896500
2022-12-09	207.910004	210.520004	207.520004	208.699997	207.496567	4928400
2022-12-12	210.000000	214.820007	209.470001	214.589996	213.352585	5941700
2022-12-13	219.539993	219.979996	212.619995	213.039993	211.811523	14585000
2022-12-14	212.850006	216.279999	211.630005	213.320007	212.089935	7001700
2022-12-15	209.600006	211.820007	206.820007	207.910004	206.711121	10831800
2022-12-16	207.490005	208.399994	205.300003	206.889999	205.696976	12472900
2022-12-19	206.630005	207.470001	203.949997	204.820007	203.638947	4893600
2022-12-20	203.880005	206.529999	203.550003	205.360001	204.175812	5024900
2022-12-21	206.570007	207.960007	205.580002	206.809998	205.617462	4086900
2022-12-22	205.750000	206.649994	202.130005	205.059998	203.877548	5690300
2022-12-23	204.130005	206.240005	203.520004	205.830002	204.643112	3246000
2022-12-27	205.919998	206.880005	204.600006	206.289993	205.100449	2904900
2022-12-28	206.679993	208.529999	204.800003	204.990005	203.807968	3139200
2022-12-29	205.949997	208.529999	205.500000	208.059998	206.860260	3675500
2022-12-30	206.309998	208.039993	205.699997	207.759995	206.561981	4159400
