# Supplementary material for: Enhancing stock index prediction: A hybrid LSTM-PSO model for improved forecasting accuracy
Source: PLoS One. 2025 Jan 14;20(1):e0310296. doi: 10.1371/journal.pone.0310296 (PMC11731719; doi:10.1371/journal.pone.0310296)
Supplement: S1 File — (ZIP) [file pone.0310296.s001.zip › data&code∩╝êPSO-LSTM∩╝ë/data/stock_data/WBA.csv]

Date	Open	High	Low	Close	Adj Close	Volume
2018-01-02	73.279999	75.190002	72.970001	74.949997	59.744179	6605000
2018-01-03	75.089996	75.800003	74.309998	75.510002	60.190556	7147300
2018-01-04	73.489998	73.500000	70.730003	71.599998	57.073807	12456000
2018-01-05	71.900002	73.250000	71.820000	72.919998	58.126003	9067200
2018-01-08	73.150002	74.000000	72.750000	73.849998	58.867348	5312500
2018-01-09	74.080002	74.190002	73.199997	73.419998	58.524570	4146700
2018-01-10	73.430000	74.180000	73.209999	74.080002	59.050682	4562600
2018-01-11	73.949997	75.440002	73.900002	75.379997	60.086945	6304500
2018-01-12	75.550003	76.889999	75.480003	76.070000	60.636959	6457800
2018-01-16	76.449997	76.620003	75.919998	76.029999	60.605045	4751300
2018-01-17	76.629997	76.650002	75.589996	75.779999	60.405785	4587100
2018-01-18	75.589996	76.349998	75.529999	76.000000	60.581146	5597600
2018-01-19	75.830002	76.510002	75.779999	76.470001	60.955791	6849300
2018-01-22	76.639999	77.440002	76.419998	77.400002	61.697124	3619600
2018-01-23	76.940002	77.209999	76.199997	77.019997	61.394218	3754700
2018-01-24	77.300003	77.830002	77.000000	77.330002	61.641315	4028300
2018-01-25	77.849998	78.440002	77.349998	78.269997	62.390617	4118300
2018-01-26	78.500000	79.199997	78.029999	79.150002	63.092091	3884600
2018-01-29	79.150002	80.680000	79.089996	80.269997	63.984859	6249800
2018-01-30	77.959999	79.209999	75.430000	76.129997	60.684772	11214300
2018-01-31	76.699997	76.889999	74.910004	75.260002	59.991295	6742400
2018-02-01	74.529999	76.349998	73.669998	76.059998	60.628967	5198400
2018-02-02	75.879997	76.239998	73.339996	73.559998	58.636154	7024800
2018-02-05	73.540001	74.220001	70.320000	70.430000	56.141193	7085900
2018-02-06	69.099998	72.190002	68.300003	71.790001	57.225292	6809100
2018-02-07	71.339996	73.199997	71.160004	71.529999	57.018021	4328800
2018-02-08	71.570000	71.849998	68.199997	68.220001	54.379547	6975100
2018-02-09	68.879997	69.300003	66.339996	68.459999	54.570862	7292500
2018-02-12	68.620003	69.440002	67.870003	68.459999	54.570862	3998000
2018-02-13	67.870003	70.519997	67.480003	68.290001	54.435360	6791600
2018-02-14	67.599998	69.300003	67.599998	68.489998	54.916431	5556500
2018-02-15	68.989998	69.779999	68.300003	69.779999	55.950787	4558900
2018-02-16	69.989998	71.370003	69.940002	70.919998	56.864849	4623600
2018-02-20	70.820000	71.720001	70.190002	70.910004	56.856842	5581100
2018-02-21	70.930000	71.279999	69.540001	69.629997	55.830505	4658800
2018-02-22	69.720001	70.169998	69.309998	69.669998	55.862579	4799000
2018-02-23	70.320000	70.500000	69.089996	70.360001	56.415833	3116400
2018-02-26	70.449997	70.690002	69.500000	70.599998	56.608273	3223400
2018-02-27	70.790001	71.000000	68.510002	69.139999	55.437614	6302400
2018-02-28	69.389999	70.010002	68.680000	68.889999	55.237175	8173100
2018-03-01	69.059998	71.120003	68.959999	70.199997	56.287552	7299800
2018-03-02	69.550003	70.750000	69.430000	70.580002	56.592243	4682100
2018-03-05	70.040001	70.669998	69.389999	70.550003	56.568184	7464700
2018-03-06	70.550003	70.550003	68.820000	69.790001	55.958801	4498300
2018-03-07	69.260002	70.250000	68.980003	69.500000	55.726261	4161400
2018-03-08	69.809998	70.160004	68.500000	68.970001	55.301308	4665000
2018-03-09	69.220001	70.690002	68.580002	70.599998	56.608273	4003700
2018-03-12	70.650002	71.180000	69.949997	70.150002	56.247448	4764500
2018-03-13	70.650002	71.180000	69.500000	69.860001	56.014923	4515500
2018-03-14	70.010002	70.500000	68.000000	68.550003	54.964554	5795700
2018-03-15	68.580002	68.970001	67.080002	67.379997	54.026417	4764600
2018-03-16	67.690002	68.110001	67.180000	67.570000	54.178772	10308200
2018-03-19	67.470001	67.690002	66.220001	66.620003	53.417049	4500500
2018-03-20	66.709999	67.000000	65.459999	66.050003	52.960011	4230100
2018-03-21	65.959999	67.139999	65.680000	66.269997	53.136395	4466900
2018-03-22	65.790001	67.139999	65.580002	65.830002	52.783607	4570700
2018-03-23	66.059998	66.750000	65.360001	65.430000	52.462883	6273500
2018-03-26	66.129997	67.589996	66.120003	67.470001	54.098583	5367300
2018-03-27	67.839996	67.970001	65.680000	65.959999	52.887833	7981000
2018-03-28	67.489998	68.000000	65.820000	67.589996	54.194813	10125400
2018-03-29	67.669998	68.000000	64.760002	65.470001	52.494946	8242500
2018-04-02	65.099998	65.449997	62.480000	63.099998	50.594643	7805300
2018-04-03	63.529999	63.560001	61.740002	63.169998	50.650772	10657200
2018-04-04	62.599998	66.010002	62.599998	65.510002	52.527023	8451500
2018-04-05	65.739998	65.930000	64.540001	64.650002	51.837463	6018500
2018-04-06	64.360001	64.790001	63.189999	63.470001	50.891319	5110900
2018-04-09	63.549999	63.820000	62.669998	62.849998	50.394188	3984300
2018-04-10	63.480000	63.990002	62.689999	63.759998	51.123844	4735700
2018-04-11	63.360001	64.500000	63.099998	64.110001	51.404476	5842500
2018-04-12	64.279999	64.620003	63.619999	64.040001	51.348358	4292800
2018-04-13	64.540001	64.540001	63.250000	63.820000	51.171947	3390900
2018-04-16	64.190002	68.150002	63.919998	66.220001	53.096306	9646000
2018-04-17	66.709999	67.000000	64.879997	65.970001	52.895851	7946300
2018-04-18	66.000000	66.790001	66.000000	66.260002	53.128384	3058200
2018-04-19	66.089996	66.300003	64.860001	65.279999	52.342613	3205300
2018-04-20	64.870003	65.279999	63.740002	63.919998	51.252136	5919500
2018-04-23	64.250000	64.699997	63.810001	64.599998	51.797371	4430600
2018-04-24	65.080002	65.650002	64.400002	65.000000	52.118095	4423600
2018-04-25	64.989998	66.230003	64.379997	65.949997	52.879826	4315400
2018-04-26	66.080002	67.150002	65.830002	66.739998	53.513252	4891200
2018-04-27	66.559998	67.879997	66.370003	67.110001	53.809937	4572300
2018-04-30	67.529999	67.750000	66.220001	66.449997	53.280727	4399100
2018-05-01	65.370003	66.230003	64.629997	65.419998	52.454861	5056700
2018-05-02	65.559998	65.599998	63.169998	63.650002	51.035645	5411300
2018-05-03	63.419998	63.500000	61.880001	62.230000	49.897072	6938900
2018-05-04	62.180000	64.150002	61.759998	63.810001	51.163948	5523700
2018-05-07	63.849998	64.000000	62.029999	62.299999	49.953201	5334600
2018-05-08	62.299999	62.599998	61.560001	62.360001	50.001305	5406900
2018-05-09	62.490002	63.099998	62.119999	62.939999	50.466358	3739200
2018-05-10	63.270000	64.260002	63.200001	63.810001	51.163948	4288300
2018-05-11	63.849998	64.559998	62.639999	64.089996	51.388439	6189100
2018-05-14	64.260002	65.220001	64.129997	65.099998	52.198273	4792000
2018-05-15	64.580002	65.379997	63.990002	64.610001	51.805393	4984100
2018-05-16	64.709999	66.000000	64.610001	65.739998	52.711437	4159500
2018-05-17	65.230003	66.040001	65.019997	65.989998	53.235802	3983000
2018-05-18	65.930000	65.930000	64.099998	64.339996	51.904709	3388200
2018-05-21	64.489998	65.099998	64.260002	64.500000	52.033794	3168100
2018-05-22	64.830002	65.820000	64.139999	64.230003	51.815987	4307500
2018-05-23	63.779999	64.000000	62.689999	63.910000	51.557823	4964600
2018-05-24	63.790001	64.000000	62.700001	63.410000	51.154461	3573000
2018-05-25	63.500000	64.150002	63.189999	63.529999	51.251270	3412100
2018-05-29	63.299999	63.669998	62.509998	62.700001	50.581692	4749800
2018-05-30	63.000000	63.860001	62.689999	63.540001	51.259331	3272100
2018-05-31	63.580002	63.580002	62.119999	62.389999	50.331600	6508700
2018-06-01	62.560001	63.310001	62.150002	62.860001	50.710758	3225500
2018-06-04	63.090000	63.419998	62.700001	63.299999	51.065723	3564200
2018-06-05	63.180000	63.240002	62.439999	62.889999	50.734970	6999100
2018-06-06	63.099998	63.320000	62.730000	63.150002	50.944717	5455600
2018-06-07	63.150002	64.010002	63.000000	63.599998	51.307735	5614600
2018-06-08	63.669998	64.059998	62.970001	63.400002	51.146408	3857600
2018-06-11	63.380001	64.389999	63.070000	64.059998	51.678841	3394700
2018-06-12	64.160004	64.190002	63.169998	63.700001	51.388409	5173300
2018-06-13	63.310001	64.430000	63.310001	63.910000	51.557823	5571800
2018-06-14	64.110001	65.000000	63.900002	64.870003	52.332291	5645600
2018-06-15	65.000000	65.820000	64.570000	65.800003	53.082539	10733600
2018-06-18	65.449997	65.550003	63.880001	64.150002	51.751442	4928800
2018-06-19	63.689999	64.760002	63.669998	64.610001	52.122536	5534300
2018-06-20	66.720001	68.260002	65.629997	68.000000	54.857330	13923900
2018-06-21	68.500000	68.870003	66.919998	67.790001	54.687923	8303600
2018-06-22	67.839996	68.269997	67.470001	67.610001	54.542725	10441300
2018-06-25	67.349998	68.040001	66.349998	67.239998	54.244228	17147800
2018-06-26	67.190002	67.440002	65.419998	66.570000	53.703720	8472900
2018-06-27	66.440002	67.440002	65.870003	66.260002	53.453625	6327500
2018-06-28	60.389999	61.000000	59.070000	59.700001	48.161514	40465700
2018-06-29	59.810001	60.279999	59.110001	60.020000	48.419659	15725400
2018-07-02	59.680000	61.270000	59.500000	61.130001	49.315132	11309700
2018-07-03	61.450001	61.770000	60.709999	60.759998	49.016640	5602300
2018-07-05	61.150002	62.549999	60.820000	62.380001	50.323540	12473000
2018-07-06	62.360001	64.099998	62.299999	63.299999	51.065723	9741000
2018-07-09	63.119999	64.300003	63.099998	63.730000	51.412609	7513000
2018-07-10	63.250000	63.700001	62.700001	63.200001	50.985054	9250500
2018-07-11	63.060001	63.869999	62.180000	63.660000	51.356136	9978800
2018-07-12	64.139999	65.430000	63.610001	63.880001	51.533615	11650200
2018-07-13	63.959999	65.519997	63.950001	65.169998	52.574303	7759800
2018-07-16	65.139999	65.440002	64.650002	65.160004	52.566238	8619200
2018-07-17	64.800003	65.669998	64.800003	65.629997	52.945393	8412700
2018-07-18	65.720001	66.720001	65.660004	66.160004	53.372963	9201100
2018-07-19	65.930000	66.199997	64.779999	64.930000	52.380688	9823400
2018-07-20	64.639999	65.230003	64.309998	64.980003	52.421024	7553700
2018-07-23	64.349998	65.519997	64.269997	65.339996	52.711441	6965900
2018-07-24	65.650002	66.150002	65.160004	65.510002	52.848587	7542600
2018-07-25	65.519997	66.769997	65.459999	66.699997	53.808582	7861900
2018-07-26	67.370003	67.989998	66.839996	67.540001	54.486244	7506300
2018-07-27	67.730003	68.940002	67.510002	68.639999	55.373634	6871900
2018-07-30	68.389999	69.529999	68.320000	69.160004	55.793125	7866400
2018-07-31	69.309998	69.400002	67.570000	67.620003	54.550785	7261900
2018-08-01	67.610001	67.650002	66.290001	66.440002	53.598843	6514800
2018-08-02	65.989998	67.180000	65.779999	66.980003	54.034477	5815900
2018-08-03	67.190002	67.699997	66.959999	67.220001	54.228092	4307300
2018-08-06	66.480003	67.500000	66.430000	67.419998	54.389439	5108900
2018-08-07	67.550003	67.980003	66.900002	67.050003	54.090946	7143700
2018-08-08	67.440002	67.559998	65.800003	66.489998	53.639175	7267900
2018-08-09	66.449997	66.879997	66.019997	66.169998	53.381023	5795000
2018-08-10	65.779999	66.510002	65.540001	66.489998	53.639175	4991200
2018-08-13	66.480003	66.959999	66.209999	66.480003	53.631115	5171400
2018-08-14	66.620003	68.860001	66.510002	68.660004	55.389778	6390800
2018-08-15	67.949997	68.980003	67.919998	68.730003	55.446243	5944300
2018-08-16	69.139999	69.930000	68.980003	69.620003	56.164234	9325700
2018-08-17	68.760002	70.190002	68.599998	69.989998	56.821827	5884400
2018-08-20	70.230003	70.730003	69.910004	69.989998	56.821827	4620200
2018-08-21	70.360001	70.949997	69.940002	70.250000	57.032917	3683400
2018-08-22	70.250000	70.470001	69.620003	69.639999	56.537670	3746600
2018-08-23	69.550003	69.910004	69.019997	69.279999	56.245411	4548900
2018-08-24	69.500000	69.750000	69.059998	69.209999	56.188580	5435000
2018-08-27	69.669998	69.669998	69.180000	69.440002	56.375317	5326400
2018-08-28	69.580002	69.870003	69.029999	69.279999	56.245411	4241200
2018-08-29	69.199997	69.209999	68.410004	68.660004	55.742058	4407700
2018-08-30	68.529999	68.980003	67.669998	67.800003	55.043861	4903200
2018-08-31	67.540001	68.620003	67.540001	68.559998	55.660873	4421500
2018-09-04	68.529999	68.589996	67.419998	67.620003	54.897739	5006800
2018-09-05	67.459999	68.400002	67.459999	68.239998	55.401081	6131100
2018-09-06	68.089996	68.519997	67.779999	68.029999	55.230583	5027400
2018-09-07	67.900002	68.290001	67.580002	68.190002	55.360493	4350400
2018-09-10	68.550003	69.160004	68.510002	68.800003	55.855717	3738000
2018-09-11	68.589996	69.230003	68.440002	68.739998	55.807011	4087700
2018-09-12	68.709999	70.500000	68.660004	70.379997	57.138435	6242400
2018-09-13	70.459999	70.970001	70.139999	70.480003	57.219646	4375200
2018-09-14	70.690002	70.699997	69.980003	70.279999	57.057285	3069700
2018-09-17	70.360001	70.639999	70.070000	70.449997	57.195286	3891300
2018-09-18	70.510002	71.440002	70.320000	70.879997	57.544380	4670800
2018-09-19	71.010002	72.040001	70.889999	71.279999	57.869125	4552400
2018-09-20	71.519997	72.980003	71.519997	72.889999	59.176212	5279600
2018-09-21	73.199997	73.199997	71.940002	73.000000	59.265514	8826500
2018-09-24	72.559998	72.669998	71.760002	72.199997	58.616020	3556700
2018-09-25	72.769997	72.949997	71.830002	72.209999	58.624142	3111200
2018-09-26	72.419998	73.699997	72.269997	72.959999	59.233036	5742900
2018-09-27	72.959999	74.570000	72.510002	73.809998	59.923111	4111400
2018-09-28	73.820000	74.000000	72.750000	72.900002	59.184330	4871200
2018-10-01	72.879997	73.599998	72.370003	72.459999	58.827106	5408600
2018-10-02	72.300003	73.769997	72.010002	73.489998	59.663315	3842900
2018-10-03	73.699997	74.269997	73.489998	73.800003	59.915009	6075400
2018-10-04	73.690002	74.129997	72.910004	73.339996	59.541534	3832800
2018-10-05	73.089996	73.470001	72.139999	72.510002	58.867702	5663500
2018-10-08	72.500000	74.550003	72.489998	74.150002	60.199142	6482000
2018-10-09	73.559998	73.820000	72.910004	73.559998	59.720154	5194800
2018-10-10	73.559998	74.220001	72.309998	72.309998	58.705334	8011200
2018-10-11	69.750000	74.379997	69.690002	70.900002	57.560600	15407000
2018-10-12	71.449997	73.760002	70.430000	73.500000	59.671440	9722500
2018-10-15	73.089996	75.349998	73.000000	74.720001	60.661922	8308500
2018-10-16	75.180000	76.449997	74.370003	76.279999	61.928406	7738900
2018-10-17	76.099998	77.489998	75.730003	76.980003	62.496712	6256600
2018-10-18	77.050003	77.639999	76.290001	76.580002	62.171974	5879800
2018-10-19	77.010002	78.000000	76.669998	77.349998	62.797077	5934900
2018-10-22	77.559998	78.099998	77.080002	77.650002	63.040653	5715500
2018-10-23	77.269997	77.800003	76.400002	77.260002	62.724037	5094100
2018-10-24	77.309998	77.809998	74.070000	74.199997	60.239754	9171400
2018-10-25	74.860001	75.849998	74.099998	75.739998	61.490009	6434400
2018-10-26	73.519997	76.750000	73.500000	76.230003	61.887817	12078400
2018-10-29	76.769997	77.680000	75.500000	76.820000	62.366821	6398200
2018-10-30	77.120003	78.940002	76.599998	78.800003	63.974300	6944100
2018-10-31	78.800003	80.250000	77.650002	79.769997	64.761795	12973900
2018-11-01	79.480003	80.269997	79.199997	79.900002	64.867332	6368700
2018-11-02	80.269997	80.419998	78.510002	79.300003	64.380234	7197900
2018-11-05	79.599998	80.199997	79.029999	79.970001	64.924164	6061200
2018-11-06	80.080002	80.650002	79.580002	80.599998	65.435623	6265500
2018-11-07	80.750000	81.959999	80.559998	81.910004	66.499153	6142200
2018-11-08	81.500000	83.000000	81.309998	82.440002	67.290916	5344700
2018-11-09	82.510002	82.980003	81.730003	82.389999	67.250107	3601900
2018-11-12	82.389999	82.589996	81.580002	81.809998	66.776680	3544900
2018-11-13	82.269997	82.680000	81.430000	81.919998	66.866478	4375300
2018-11-14	82.379997	83.180000	80.930000	81.519997	66.539970	5366100
2018-11-15	81.540001	82.419998	80.830002	82.290001	67.168480	4336100
2018-11-16	82.470001	83.070000	81.559998	82.519997	67.356209	3603800
2018-11-19	82.339996	82.989998	81.720001	81.919998	66.866478	6064500
2018-11-20	81.080002	81.730003	78.279999	79.790001	65.127876	8267100
2018-11-21	80.400002	81.470001	79.680000	79.760002	65.103386	6396900
2018-11-23	79.110001	81.500000	79.010002	80.809998	65.960442	2716300
2018-11-26	81.440002	82.180000	80.980003	81.699997	66.686897	5565200
2018-11-27	81.750000	83.529999	81.400002	83.519997	68.172455	6047400
2018-11-28	83.820000	84.660004	82.800003	84.639999	69.086639	6784200
2018-11-29	83.839996	85.129997	83.839996	84.849998	69.258049	6090300
2018-11-30	84.849998	85.309998	83.800003	84.669998	69.111122	8323400
2018-12-03	85.029999	85.830002	84.680000	85.690002	69.943703	6223900
2018-12-04	85.930000	86.309998	82.400002	82.820000	67.601089	8359400
2018-12-06	82.400002	83.570000	80.769997	82.940002	67.699036	8093400
2018-12-07	82.419998	83.209999	80.919998	81.190002	66.270599	6153000
2018-12-10	81.599998	81.919998	79.690002	81.160004	66.246132	5626000
2018-12-11	81.930000	82.349998	80.750000	81.809998	66.776680	5467500
2018-12-12	82.449997	83.330002	82.110001	82.440002	67.290916	4844700
2018-12-13	82.709999	83.139999	81.680000	82.320000	67.192963	4771100
2018-12-14	79.269997	80.099998	78.440002	78.739998	64.270836	9282500
2018-12-17	77.919998	78.370003	75.800003	76.220001	62.213913	12321500
2018-12-18	76.959999	77.690002	75.370003	75.480003	61.609886	9124400
2018-12-19	75.849998	75.940002	72.589996	73.290001	59.822327	11063800
2018-12-20	71.879997	72.320000	68.459999	69.610001	56.818550	12686500
2018-12-21	69.639999	71.300003	66.790001	67.260002	54.900372	22563900
2018-12-24	66.970001	67.199997	65.120003	65.260002	53.267891	5608200
2018-12-26	65.400002	67.790001	64.510002	67.720001	55.275845	6584700
2018-12-27	67.160004	68.389999	65.739998	68.360001	55.798229	6873300
2018-12-28	68.559998	69.080002	67.589996	68.050003	55.545216	5181800
2018-12-31	68.540001	68.720001	67.739998	68.330002	55.773758	4870900
2019-01-02	67.199997	68.459999	66.690002	68.040001	55.537045	5528100
2019-01-03	67.800003	68.089996	66.720001	67.330002	54.957500	5853200
2019-01-04	68.430000	70.139999	68.000000	69.570000	56.785889	6868600
2019-01-07	69.150002	70.540001	68.820000	69.970001	57.112389	6192500
2019-01-08	70.519997	71.669998	70.139999	71.370003	58.255131	6548100
2019-01-09	71.820000	72.650002	71.529999	72.230003	58.957100	6318000
2019-01-10	72.029999	72.750000	71.250000	72.480003	59.161156	5130500
2019-01-11	72.599998	72.620003	71.129997	71.709999	58.532654	5684700
2019-01-14	71.400002	71.500000	70.349998	70.650002	57.667431	5997700
2019-01-15	70.970001	71.980003	70.800003	71.790001	58.597950	4260000
2019-01-16	72.010002	72.589996	71.839996	72.000000	58.769356	3785200
2019-01-17	71.339996	72.269997	71.290001	71.989998	58.761192	3625500
2019-01-18	72.419998	72.879997	71.959999	72.430000	59.120338	5539900
2019-01-22	72.120003	72.320000	71.099998	71.589996	58.434692	5578200
2019-01-23	72.099998	72.400002	71.010002	71.709999	58.532654	4187700
2019-01-24	71.730003	71.800003	70.860001	71.320000	58.214310	4153200
2019-01-25	71.910004	72.419998	71.580002	71.889999	58.679573	5221800
2019-01-28	71.370003	71.669998	70.470001	71.580002	58.426537	4088300
2019-01-29	71.550003	71.800003	70.879997	71.500000	58.361237	3367100
2019-01-30	71.410004	72.029999	71.180000	71.610001	58.451031	4122100
2019-01-31	71.500000	72.589996	71.500000	72.260002	58.981575	8390800
2019-02-01	72.379997	72.550003	71.529999	71.879997	58.671410	4642500
2019-02-04	71.830002	71.879997	70.900002	71.459999	58.328575	5444300
2019-02-05	71.379997	71.730003	70.830002	71.309998	58.206158	7128600
2019-02-06	71.000000	71.709999	70.879997	71.470001	58.336742	4336400
2019-02-07	71.150002	71.370003	70.379997	71.199997	58.116364	4631200
2019-02-08	70.800003	70.900002	69.529999	70.120003	57.234844	4139400
2019-02-11	70.250000	70.540001	70.029999	70.470001	57.520500	3482300
2019-02-12	71.160004	71.980003	70.699997	71.559998	58.410221	3980000
2019-02-13	71.849998	72.709999	71.750000	72.430000	59.120338	3856900
2019-02-14	71.680000	72.449997	71.290001	72.110001	59.218887	3855100
2019-02-15	72.910004	73.830002	72.660004	73.430000	60.302914	4670400
2019-02-19	73.489998	74.940002	73.400002	74.430000	61.124138	6374600
2019-02-20	72.980003	73.260002	71.540001	71.800003	58.964314	7882400
2019-02-21	71.620003	71.699997	70.260002	70.470001	57.872070	4482200
2019-02-22	70.430000	70.599998	69.820000	70.430000	57.839230	4928700
2019-02-25	70.930000	71.660004	70.739998	71.309998	58.561909	4308200
2019-02-26	71.510002	71.720001	70.879997	71.480003	58.701508	3498700
2019-02-27	71.089996	71.589996	70.889999	71.370003	58.611187	3959900
2019-02-28	71.410004	71.879997	70.970001	71.190002	58.463364	7775000
2019-03-01	70.849998	71.180000	66.080002	66.610001	54.702126	10298900
2019-03-04	66.959999	67.000000	64.290001	64.739998	53.166420	10870500
2019-03-05	64.860001	65.050003	62.970001	63.400002	52.065971	11956100
2019-03-06	63.520000	63.750000	60.889999	61.099998	50.177143	15392500
2019-03-07	60.970001	61.160000	59.570000	59.790001	49.101337	9695800
2019-03-08	59.869999	60.820000	59.330002	59.900002	49.191673	9909500
2019-03-11	60.189999	61.090000	59.840000	60.680000	49.832233	5638000
2019-03-12	60.970001	61.230000	60.680000	61.000000	50.095024	5638400
2019-03-13	61.400002	61.970001	61.020000	61.900002	50.834137	5720000
2019-03-14	62.029999	62.369999	61.470001	61.820000	50.768429	5792300
2019-03-15	61.959999	62.689999	61.709999	62.630001	51.433636	9773500
2019-03-18	62.709999	63.090000	62.310001	63.080002	51.803185	5296800
2019-03-19	63.450001	64.180000	63.290001	63.770000	52.369827	5880900
2019-03-20	63.630001	63.790001	62.520000	62.790001	51.565022	5171700
2019-03-21	62.700001	63.810001	62.439999	63.599998	52.230221	3795200
2019-03-22	63.630001	63.939999	62.389999	62.410000	51.252960	4855400
2019-03-25	62.330002	62.400002	61.349998	61.689999	50.661678	4567200
2019-03-26	61.860001	62.770000	61.619999	61.919998	50.850559	5582400
2019-03-27	61.700001	62.310001	61.139999	62.230000	51.105137	5180900
2019-03-28	62.340000	63.450001	62.290001	62.509998	51.335083	5768300
2019-03-29	62.750000	63.759998	62.639999	63.270000	51.959217	4993100
2019-04-01	63.549999	64.110001	63.139999	63.490002	52.139885	6328600
2019-04-02	55.840000	56.439999	55.000000	55.360001	45.463287	36877800
2019-04-03	55.540001	55.700001	54.480000	54.840000	45.036243	17901900
2019-04-04	54.810001	55.000000	53.849998	54.150002	44.469597	14150500
2019-04-05	54.360001	55.220001	54.299999	54.689999	44.913055	10509500
2019-04-08	54.720001	55.400002	54.500000	55.060001	45.216919	7121000
2019-04-09	54.779999	55.029999	54.360001	54.500000	44.757038	8987700
2019-04-10	54.509998	54.730000	54.360001	54.509998	44.765236	5483200
2019-04-11	54.590000	54.799999	53.320000	53.439999	43.886517	8194100
2019-04-12	53.779999	54.000000	53.400002	53.450001	43.894745	7298800
2019-04-15	53.570000	54.459999	53.570000	54.240002	44.543507	5963500
2019-04-16	54.570000	54.959999	53.970001	54.840000	45.036243	7912100
2019-04-17	55.000000	55.250000	54.080002	55.139999	45.282623	10103100
2019-04-18	55.220001	55.380001	54.580002	54.630001	44.863785	7991300
2019-04-22	54.590000	54.919998	54.080002	54.099998	44.428532	5445800
2019-04-23	54.310001	54.349998	53.169998	53.220001	43.705856	8327000
2019-04-24	53.189999	53.990002	53.189999	53.470001	43.911171	5997200
2019-04-25	53.340000	53.419998	52.639999	52.680000	43.262390	6641200
2019-04-26	52.720001	52.959999	52.250000	52.849998	43.402004	7253700
2019-04-29	52.919998	53.709999	52.779999	53.560001	43.985085	5095200
2019-04-30	53.669998	53.869999	53.040001	53.570000	43.993286	8175400
2019-05-01	53.570000	54.099998	53.500000	53.680000	44.083622	5954200
2019-05-02	53.810001	53.900002	52.980000	53.790001	44.173950	5301800
2019-05-03	54.180000	54.330002	53.840000	54.080002	44.412113	5517000
2019-05-06	53.720001	54.099998	53.139999	53.919998	44.280712	5520900
2019-05-07	53.500000	53.869999	52.669998	52.939999	43.475914	6446200
2019-05-08	52.950001	53.849998	52.389999	53.500000	43.935802	5347400
2019-05-09	53.240002	53.810001	52.669998	53.560001	43.985085	4661200
2019-05-10	53.480000	53.599998	52.520000	53.419998	43.870106	5039100
2019-05-13	52.939999	53.090000	51.959999	52.119999	42.802494	5670200
2019-05-14	52.230000	53.090000	52.049999	52.580002	43.180271	5458500
2019-05-15	52.230000	52.959999	51.790001	52.740002	43.311661	4570200
2019-05-16	53.000000	53.439999	52.310001	52.500000	43.114574	4722300
2019-05-17	52.230000	52.840000	51.930000	52.270000	43.288486	4812300
2019-05-20	52.029999	52.720001	51.869999	52.259998	43.280209	4641700
2019-05-21	52.400002	52.849998	52.169998	52.759998	43.694298	4267700
2019-05-22	52.770000	53.009998	52.389999	52.939999	43.843365	3372200
2019-05-23	52.490002	52.500000	51.360001	51.610001	42.741898	5041400
2019-05-24	51.779999	51.840000	51.160000	51.770000	42.874397	4296000
2019-05-28	51.840000	52.279999	51.630001	51.720001	42.832989	6457800
2019-05-29	51.570000	51.599998	50.790001	51.130001	42.344368	4208800
2019-05-30	51.230000	51.290001	50.200001	50.549999	41.864025	3844400
2019-05-31	50.290001	50.310001	49.310001	49.340000	40.861946	6568200
2019-06-03	49.520000	50.650002	49.520000	49.910000	41.334007	6024200
2019-06-04	50.500000	51.630001	50.349998	51.500000	42.650799	5978000
2019-06-05	51.830002	51.869999	50.500000	50.799999	42.071075	4507500
2019-06-06	50.919998	51.160000	50.380001	50.980000	42.220146	3418200
2019-06-07	51.240002	52.099998	50.799999	51.970001	43.040035	4217700
2019-06-10	52.099998	52.689999	51.869999	52.290001	43.305046	3673800
2019-06-11	52.610001	53.259998	52.560001	52.880001	43.793667	4503900
2019-06-12	52.950001	52.950001	51.650002	52.119999	43.164253	4213200
2019-06-13	52.400002	53.020000	52.299999	52.889999	43.801956	3329000
2019-06-14	52.869999	53.049999	52.130001	52.570000	43.536934	3246300
2019-06-17	52.570000	53.160000	52.130001	52.810001	43.735706	4108700
2019-06-18	53.279999	53.930000	52.669998	52.799999	43.727421	5977900
2019-06-19	52.990002	53.259998	52.509998	52.900002	43.810238	4959100
2019-06-20	52.930000	53.509998	52.509998	52.880001	43.793667	6157600
2019-06-21	52.770000	53.349998	52.430000	52.450001	43.437557	13972800
2019-06-24	52.349998	52.590000	51.779999	51.950001	43.023468	6725500
2019-06-25	51.849998	53.480000	51.459999	52.950001	43.851650	8535100
2019-06-26	53.060001	53.119999	52.290001	52.380001	43.379589	5951100
2019-06-27	53.700001	55.189999	53.500000	54.520000	45.151859	12144500
2019-06-28	54.470001	54.790001	53.849998	54.669998	45.276093	10395400
2019-07-01	55.360001	55.680000	54.320000	54.650002	45.259537	5721500
2019-07-02	54.700001	55.150002	54.189999	54.959999	45.516258	5108100
2019-07-03	55.070000	55.500000	54.849998	55.189999	45.706745	3990500
2019-07-05	55.110001	55.570000	54.750000	55.189999	45.706745	4120600
2019-07-08	55.169998	55.520000	54.889999	55.430000	45.905510	3819600
2019-07-09	55.349998	55.779999	55.130001	55.500000	45.963478	3517000
2019-07-10	55.779999	56.150002	55.400002	55.570000	46.021439	5217900
2019-07-11	56.560001	56.950001	55.290001	55.619999	46.062859	7161300
2019-07-12	56.250000	56.259998	55.560001	55.740002	46.162243	3826100
2019-07-15	55.959999	56.160000	55.740002	55.889999	46.286469	3581100
2019-07-16	56.080002	56.150002	55.689999	55.810001	46.220211	3661100
2019-07-17	55.689999	55.799999	54.259998	54.520000	45.151859	5185600
2019-07-18	54.299999	54.959999	53.820000	54.820000	45.400314	4249200
2019-07-19	54.860001	55.110001	54.369999	54.439999	45.085617	3639600
2019-07-22	54.660000	54.660000	53.660000	53.939999	44.671528	3944900
2019-07-23	54.139999	54.880001	53.740002	54.650002	45.259537	4583100
2019-07-24	54.639999	55.209999	54.259998	55.200001	45.715031	4000500
2019-07-25	55.200001	55.250000	54.500000	54.759998	45.350632	3071700
2019-07-26	54.860001	55.139999	54.580002	55.049999	45.590797	3009300
2019-07-29	55.090000	55.540001	54.970001	55.119999	45.648769	2793100
2019-07-30	54.990002	55.650002	54.610001	55.400002	45.880661	2774000
2019-07-31	55.279999	55.450001	53.790001	54.490002	45.127029	6642200
2019-08-01	54.599998	55.770000	53.900002	54.070000	44.779186	5920900
2019-08-02	54.189999	54.349998	53.070000	53.680000	44.456211	4524000
2019-08-05	53.470001	53.590000	51.660000	51.869999	42.957218	6751700
2019-08-06	52.000000	52.250000	50.790001	51.450001	42.609386	6742300
2019-08-07	51.040001	52.610001	50.090000	52.480000	43.462399	6258400
2019-08-08	52.660000	53.029999	52.349998	53.020000	43.909607	3400300
2019-08-09	52.820000	53.049999	52.330002	52.790001	43.719139	2915900
2019-08-12	52.779999	52.889999	51.680000	52.000000	43.064877	3729300
2019-08-13	51.939999	53.900002	51.509998	53.070000	43.951008	5257300
2019-08-14	52.439999	52.439999	50.360001	50.410000	41.748085	6193600
2019-08-15	50.799999	50.810001	49.119999	49.290001	40.820541	6285300
2019-08-16	49.630001	50.740002	49.500000	50.480000	41.806065	4333800
2019-08-19	50.630001	51.439999	50.610001	51.160000	42.757145	5127600
2019-08-20	51.209999	51.529999	50.630001	50.669998	42.347630	3312000
2019-08-21	51.040001	51.669998	50.779999	50.900002	42.539856	2962100
2019-08-22	51.150002	51.400002	50.669998	50.950001	42.581638	3772700
2019-08-23	50.540001	51.020000	49.139999	49.320000	41.219364	5945400
2019-08-26	49.980000	50.130001	49.560001	50.040001	41.821106	3645400
2019-08-27	50.439999	50.520000	49.349998	49.450001	41.328007	5049500
2019-08-28	49.259998	49.990002	49.029999	49.950001	41.745884	2610200
2019-08-29	50.340000	50.820000	50.220001	50.400002	42.121983	3271100
2019-08-30	50.680000	51.189999	50.450001	51.189999	42.782223	5194900
2019-09-03	51.250000	51.320000	50.040001	50.430000	42.147045	3975100
2019-09-04	50.730000	51.619999	50.730000	51.430000	42.982800	4680000
2019-09-05	51.799999	52.770000	51.799999	52.330002	43.734982	3807100
2019-09-06	52.669998	52.799999	52.150002	52.560001	43.927204	2565600
2019-09-09	52.650002	55.700001	52.650002	55.590000	46.459534	9416400
2019-09-10	55.570000	57.000000	55.459999	56.880001	47.537651	6930900
2019-09-11	57.340000	58.099998	56.830002	58.060001	48.523846	6992300
2019-09-12	58.000000	58.000000	55.259998	55.560001	46.434471	6771700
2019-09-13	55.950001	56.439999	55.299999	55.990002	46.793842	3872200
2019-09-16	55.349998	55.700001	55.060001	55.340000	46.250599	3660800
2019-09-17	55.340000	55.340000	54.220001	54.840000	45.832718	4841900
2019-09-18	54.639999	54.730000	53.919998	54.410000	45.473354	3903800
2019-09-19	54.639999	55.040001	54.439999	54.570000	45.607063	4365100
2019-09-20	54.389999	55.939999	54.259998	55.000000	45.966442	10823700
2019-09-23	54.939999	55.090000	53.779999	54.320000	45.398125	3778300
2019-09-24	54.669998	54.759998	53.230000	53.630001	44.821461	5408600
2019-09-25	53.689999	54.560001	53.320000	54.360001	45.431557	3385400
2019-09-26	54.700001	54.820000	53.560001	54.080002	45.197544	3836300
2019-09-27	54.240002	54.959999	53.720001	54.410000	45.473354	3403100
2019-09-30	54.610001	55.509998	54.549999	55.310001	46.225525	3218300
2019-10-01	55.259998	55.869999	54.279999	54.700001	45.715717	4824700
2019-10-02	54.529999	54.619999	52.730000	52.830002	44.152863	5016000
2019-10-03	52.830002	53.049999	51.570000	52.599998	43.960629	3625100
2019-10-04	52.740002	53.060001	52.060001	52.970001	44.269871	3895400
2019-10-07	52.830002	53.119999	52.570000	52.759998	44.094357	4427000
2019-10-08	52.349998	52.750000	51.860001	52.090000	43.534397	4129700
2019-10-09	52.610001	52.730000	52.029999	52.080002	43.526051	4737200
2019-10-10	52.240002	53.270000	52.240002	52.930000	44.236435	3334200
2019-10-11	53.450001	54.599998	53.450001	53.990002	45.122330	4803400
2019-10-14	53.740002	53.959999	53.169998	53.669998	44.854881	2495600
2019-10-15	53.759998	54.849998	53.730000	54.520000	45.565273	3390100
2019-10-16	54.480000	55.200001	54.259998	54.660000	45.682281	2975000
2019-10-17	54.980000	56.099998	54.779999	55.939999	46.752048	4815200
2019-10-18	56.020000	56.169998	55.270000	55.299999	46.217167	4682400
2019-10-21	55.150002	55.500000	54.279999	54.590000	45.623787	5180800
2019-10-22	54.880001	55.509998	54.520000	55.320000	46.233883	3747900
2019-10-23	53.860001	54.689999	53.549999	54.560001	45.598709	4589600
2019-10-24	54.590000	55.259998	53.830002	54.450001	45.506783	3522400
2019-10-25	54.200001	55.570000	54.020000	55.419998	46.317451	4806500
2019-10-28	56.040001	56.450001	54.930000	55.799999	46.635033	8066900
2019-10-29	55.549999	56.810001	54.840000	56.270000	47.027843	5968900
2019-10-30	56.150002	56.580002	55.209999	55.860001	46.685192	3684400
2019-10-31	55.880001	55.880001	54.000000	54.779999	45.782574	6970000
2019-11-01	55.080002	57.709999	55.009998	57.380001	47.955532	8239000
2019-11-04	57.900002	60.000000	57.880001	59.650002	49.852707	10758500
2019-11-05	59.990002	64.500000	59.119999	61.209999	51.156471	28677900
2019-11-06	61.689999	61.700001	58.540001	59.490002	49.718975	13655100
2019-11-07	59.820000	60.799999	58.560001	58.669998	49.033657	9861700
2019-11-08	58.730000	59.480000	58.080002	59.240002	49.510036	5450100
2019-11-11	62.639999	63.240002	61.209999	62.250000	52.025654	24417800
2019-11-12	62.299999	62.849998	61.509998	62.720001	52.418457	6901800
2019-11-13	62.630001	62.820000	61.779999	62.250000	52.025654	4917100
2019-11-14	62.299999	62.660000	61.619999	61.939999	51.766571	4184100
2019-11-15	61.880001	62.880001	61.810001	62.139999	52.320591	5317400
2019-11-18	62.070000	62.380001	61.709999	61.939999	52.152195	4575400
2019-11-19	62.160000	62.160000	61.099998	61.450001	51.739628	4199200
2019-11-20	61.209999	61.529999	60.680000	61.340000	51.647015	5933300
2019-11-21	61.360001	61.410000	60.459999	60.619999	51.040783	3963200
2019-11-22	60.939999	61.270000	60.410000	60.599998	51.023941	3506800
2019-11-25	60.689999	61.049999	60.560001	60.669998	51.082874	4656800
2019-11-26	60.419998	60.540001	58.939999	59.630001	50.207226	7656500
2019-11-27	59.790001	60.169998	59.250000	60.110001	50.611370	4033800
2019-11-29	59.959999	59.990002	59.450001	59.599998	50.181965	2177900
2019-12-02	59.299999	59.500000	58.459999	59.270000	49.904106	5695000
2019-12-03	58.799999	59.080002	57.730000	58.990002	49.668358	4816600
2019-12-04	59.689999	59.820000	58.650002	58.910000	49.601009	3765700
2019-12-05	59.060001	59.310001	58.470001	59.099998	49.760975	3814800
2019-12-06	59.380001	59.919998	58.590000	58.630001	49.365242	3477200
2019-12-09	58.529999	59.070000	58.310001	58.709999	49.432606	3953500
2019-12-10	58.849998	58.900002	58.250000	58.410000	49.180008	3400800
2019-12-11	58.150002	58.439999	57.759998	58.009998	48.843216	2951000
2019-12-12	58.310001	59.279999	58.139999	58.580002	49.323151	3139800
2019-12-13	58.509998	58.810001	57.689999	57.880001	48.733761	4356400
2019-12-16	58.180000	58.770000	57.779999	57.799999	48.666405	5461500
2019-12-17	57.860001	58.000000	56.759998	57.090000	48.068604	5417500
2019-12-18	57.230000	57.509998	56.930000	57.200001	48.161213	4906100
2019-12-19	57.549999	58.820000	57.340000	57.750000	48.624302	5198900
2019-12-20	58.330002	58.980000	57.759998	58.389999	49.163166	8433100
2019-12-23	58.709999	59.000000	58.419998	58.570000	49.314732	4813200
2019-12-24	58.900002	58.919998	58.279999	58.349998	49.129490	1475400
2019-12-26	58.340000	59.020000	58.299999	58.900002	49.592579	2736100
2019-12-27	58.919998	59.029999	58.380001	59.020000	49.693615	3647600
2019-12-30	59.090000	59.599998	58.810001	58.910000	49.601009	3264500
2019-12-31	58.820000	59.470001	58.810001	58.959999	49.643097	3305100
2020-01-02	59.279999	59.590000	58.700001	59.080002	49.744137	5700500
2020-01-03	58.540001	59.349998	58.180000	59.080002	49.744137	4892300
2020-01-06	59.040001	59.779999	58.480000	59.590000	50.173546	6003300
2020-01-07	59.220001	59.480000	58.619999	59.290001	49.920952	4365700
2020-01-08	56.049999	56.799999	54.910000	55.830002	47.007698	17431800
2020-01-09	55.790001	56.090000	54.619999	54.680000	46.039421	8469600
2020-01-10	54.840000	54.880001	54.060001	54.220001	45.652115	6688000
2020-01-13	54.200001	54.660000	53.980000	54.060001	45.517395	5517800
2020-01-14	54.040001	54.709999	53.820000	54.619999	45.988903	4466800
2020-01-15	54.540001	54.700001	54.080002	54.430000	45.828930	3495600
2020-01-16	54.439999	54.630001	54.180000	54.419998	45.820511	4974700
2020-01-17	54.689999	54.790001	54.320000	54.410000	45.812092	5048300
2020-01-21	54.389999	54.389999	53.459999	53.869999	45.357422	5940600
2020-01-22	53.730000	54.040001	53.400002	53.419998	44.978531	3703800
2020-01-23	53.340000	53.599998	52.810001	53.299999	44.877491	4994000
2020-01-24	53.320000	53.369999	51.889999	52.040001	43.816601	6415400
2020-01-27	51.549999	52.590000	51.540001	52.230000	43.976578	5108500
2020-01-28	52.450001	52.980000	52.180000	52.779999	44.439667	4771000
2020-01-29	52.820000	52.990002	52.270000	52.279999	44.018673	3509800
2020-01-30	52.040001	52.130001	51.180000	51.950001	43.740818	3790900
2020-01-31	51.709999	51.919998	50.660000	50.849998	42.814640	6532300
2020-02-03	51.040001	51.490002	50.919998	50.950001	42.898846	5152500
2020-02-04	51.560001	52.430000	51.340000	52.340000	44.069187	4911100
2020-02-05	52.849998	53.650002	52.500000	52.980000	44.608063	5386600
2020-02-06	53.509998	54.250000	53.169998	53.490002	45.037472	4399700
2020-02-07	53.279999	53.689999	52.980000	53.240002	44.826973	3378200
2020-02-10	53.290001	54.060001	53.099998	53.419998	44.978531	4326600
2020-02-11	53.540001	53.560001	52.849998	52.990002	44.616489	4054100
2020-02-12	53.419998	54.529999	53.119999	54.470001	45.862614	5362500
2020-02-13	54.310001	54.470001	53.450001	53.570000	45.104832	3669500
2020-02-14	53.720001	53.790001	52.740002	52.849998	44.498608	5153800
2020-02-18	52.410000	52.700001	51.730000	51.860001	44.046753	4334400
2020-02-19	51.820000	52.090000	51.490002	52.070000	44.225121	3279500
2020-02-20	52.070000	52.340000	51.500000	51.869999	44.055248	3368400
2020-02-21	51.860001	52.020000	51.270000	51.450001	43.698532	4643000
2020-02-24	50.779999	51.330002	49.009998	49.029999	41.643127	8049800
2020-02-25	49.349998	49.389999	47.240002	47.509998	40.352131	6336300
2020-02-26	48.200001	49.000000	47.630001	47.669998	40.488018	7211400
2020-02-27	46.950001	47.820000	45.549999	46.240002	39.273460	10123200
2020-02-28	45.160000	45.889999	44.610001	45.759998	38.865784	11856800
2020-03-02	45.919998	48.180000	45.470001	48.110001	40.861736	11247800
2020-03-03	47.500000	49.230000	45.740002	46.119999	39.171543	10385300
2020-03-04	47.150002	48.740002	46.820000	48.689999	41.354343	7194200
2020-03-05	47.250000	48.970001	47.130001	48.779999	41.430790	7237100
2020-03-06	47.250000	50.840000	47.180000	50.509998	42.900143	11823800
2020-03-09	48.029999	50.779999	48.000000	48.439999	41.142014	12341100
2020-03-10	49.490002	50.490002	46.849998	49.160000	41.753544	11190400
2020-03-11	48.230000	48.660000	45.470001	46.070000	39.129078	8593900
2020-03-12	43.810001	43.930000	40.520000	41.020000	34.839924	11245700
2020-03-13	42.720001	46.310001	41.349998	46.189999	39.230995	11181100
2020-03-16	41.840000	48.029999	41.500000	45.080002	38.288239	10490600
2020-03-17	46.189999	49.599998	43.509998	49.599998	42.127243	9242800
2020-03-18	47.340000	53.000000	46.849998	52.810001	44.853630	16597800
2020-03-19	52.709999	54.230000	46.580002	48.549999	41.235439	10334600
2020-03-20	48.400002	48.610001	44.599998	46.419998	39.426346	11030000
2020-03-23	46.560001	47.709999	43.189999	43.610001	37.039700	8977100
2020-03-24	45.020000	45.939999	43.689999	45.250000	38.432617	9638400
2020-03-25	44.450001	45.450001	41.310001	41.439999	35.196636	11040500
2020-03-26	41.740002	45.849998	41.000000	45.669998	38.789349	11095700
2020-03-27	44.520000	45.529999	43.830002	44.000000	37.370949	5898000
2020-03-30	44.590000	45.650002	44.430000	45.160000	38.356174	7114900
2020-03-31	45.270000	47.470001	44.740002	45.750000	38.857292	9305200
2020-04-01	45.070000	46.400002	42.610001	43.029999	36.547089	6798000
2020-04-02	40.169998	41.389999	39.410000	40.320000	34.245380	18891100
2020-04-03	40.250000	41.099998	39.750000	40.720001	34.585117	6488800
2020-04-06	41.900002	42.650002	41.189999	42.630001	36.207359	10857800
2020-04-07	43.389999	44.279999	42.509998	42.810001	36.360233	6691700
2020-04-08	43.200001	43.580002	42.130001	43.090000	36.598049	6206500
2020-04-09	43.150002	44.419998	43.090000	43.980000	37.353958	7112600
2020-04-13	43.790001	44.830002	43.450001	44.110001	37.464382	4412300
2020-04-14	44.880001	46.450001	44.799999	46.380001	39.392372	6482400
2020-04-15	45.560001	45.799999	43.290001	43.439999	36.895317	6050200
2020-04-16	43.369999	44.080002	42.389999	43.230000	36.716949	6130400
2020-04-17	44.380001	44.669998	43.740002	44.500000	37.795620	6288500
2020-04-20	44.160000	44.540001	42.689999	42.849998	36.394203	5951600
2020-04-21	42.040001	42.730000	41.709999	42.549999	36.139397	5915000
2020-04-22	42.900002	43.450001	42.570000	43.310001	36.784904	4676800
2020-04-23	43.130001	44.419998	43.130001	43.500000	36.946285	4232100
2020-04-24	43.689999	44.029999	43.000000	43.740002	37.150116	4101100
2020-04-27	43.779999	44.540001	43.689999	44.430000	37.736160	6705500
2020-04-28	45.270000	45.639999	44.009998	44.650002	37.923012	5707200
2020-04-29	45.029999	45.599998	44.169998	45.360001	38.526051	5062500
2020-04-30	45.090000	45.209999	43.220001	43.290001	36.767918	7887500
2020-05-01	42.770000	43.099998	41.400002	41.660000	35.383484	7066200
2020-05-04	41.700001	42.820000	41.220001	42.450001	36.054470	7189100
2020-05-05	43.500000	43.529999	41.860001	42.020000	35.689255	7716900
2020-05-06	42.299999	42.310001	41.060001	41.200001	34.992794	6240400
2020-05-07	41.560001	41.869999	40.410000	40.660000	34.534157	6894000
2020-05-08	41.240002	41.799999	40.880001	41.669998	35.391983	5965600
2020-05-11	41.779999	41.900002	41.230000	41.709999	35.425957	4923500
2020-05-12	41.970001	42.180000	40.520000	40.529999	34.423740	6303500
2020-05-13	40.310001	40.480000	38.020000	38.349998	32.572182	11850200
2020-05-14	38.189999	39.020000	36.650002	38.849998	32.996841	13076700
2020-05-15	38.310001	38.480000	37.500000	38.400002	32.614639	17309300
2020-05-18	39.689999	40.970001	39.439999	40.860001	34.704021	9374800
2020-05-19	40.599998	40.919998	39.740002	39.770000	34.161152	5201000
2020-05-20	40.169998	40.590000	39.980000	40.139999	34.478970	4648900
2020-05-21	40.000000	40.759998	39.660000	39.750000	34.143974	4439700
2020-05-22	39.630001	40.070000	39.340000	39.599998	34.015129	3391200
2020-05-26	40.430000	42.470001	40.340000	42.160000	36.214088	8179300
2020-05-27	42.779999	43.700001	42.189999	42.970001	36.909851	7748100
2020-05-28	43.439999	43.439999	41.740002	41.830002	35.930622	5938400
2020-05-29	41.540001	42.970001	41.230000	42.939999	36.884083	8856700
2020-06-01	42.709999	43.480000	42.599998	43.299999	37.193310	5770600
2020-06-02	43.189999	43.869999	43.130001	43.549999	37.408047	4284700
2020-06-03	43.970001	44.410000	43.450001	43.610001	37.459583	4681700
2020-06-04	43.099998	44.369999	42.770000	44.200001	37.966381	4949600
2020-06-05	45.200001	46.369999	44.840000	45.349998	38.954189	8052000
2020-06-08	45.490002	47.380001	45.490002	47.020000	40.388668	7233600
2020-06-09	46.580002	46.630001	44.970001	45.279999	38.894058	5066500
2020-06-10	45.520000	45.650002	44.220001	44.279999	38.035099	4561400
2020-06-11	43.180000	43.200001	40.730000	40.750000	35.002945	7899700
2020-06-12	41.860001	42.599998	40.720001	41.400002	35.561272	5017800
2020-06-15	40.459999	41.980000	39.830002	41.490002	35.638573	5275800
2020-06-16	42.490002	42.950001	41.150002	42.150002	36.205494	5446100
2020-06-17	42.299999	42.770000	41.820000	42.150002	36.205494	4769000
2020-06-18	41.680000	42.450001	41.380001	41.980000	36.059467	3201500
2020-06-19	42.480000	44.500000	42.200001	44.130001	37.906254	13680700
2020-06-22	43.549999	43.720001	42.759998	43.240002	37.141773	5154100
2020-06-23	43.990002	44.230000	42.720001	42.810001	36.772423	5418100
2020-06-24	42.680000	42.680000	40.849998	41.169998	35.363708	6217900
2020-06-25	41.119999	42.270000	40.720001	42.040001	36.111008	6660500
2020-06-26	41.869999	41.930000	40.750000	41.169998	35.363708	7037000
2020-06-29	41.439999	42.639999	41.380001	42.320000	36.351521	5225900
2020-06-30	42.119999	42.580002	41.759998	42.389999	36.411655	4782100
2020-07-01	42.150002	42.770000	40.750000	40.880001	35.114609	7063200
2020-07-02	41.310001	42.330002	41.259998	41.980000	36.059467	7901100
2020-07-06	42.650002	43.810001	42.630001	43.160000	37.073055	8235600
2020-07-07	42.770000	42.880001	42.119999	42.220001	36.265629	5140200
2020-07-08	43.480000	43.480000	41.939999	42.290001	36.325752	7448300
2020-07-09	40.200001	40.250000	38.049999	39.009998	33.508331	28780400
2020-07-10	38.669998	40.189999	38.500000	40.119999	34.461792	11759300
2020-07-13	40.180000	40.360001	39.450001	39.580002	33.997948	9757500
2020-07-14	39.430000	40.200001	38.919998	40.110001	34.453205	5899500
2020-07-15	40.439999	40.970001	39.930000	40.680000	34.942810	6139200
2020-07-16	40.509998	41.689999	40.380001	41.349998	35.518322	4382700
2020-07-17	41.590000	41.889999	41.310001	41.419998	35.578445	3740700
2020-07-20	41.189999	41.189999	40.220001	40.459999	34.753841	4063100
2020-07-21	40.500000	41.509998	40.250000	40.410000	34.710888	6680200
2020-07-22	40.400002	40.720001	40.000000	40.689999	34.951408	4288500
2020-07-23	40.900002	40.980000	40.029999	40.340000	34.650764	4704000
2020-07-24	40.369999	41.290001	40.299999	40.509998	34.796787	3987800
2020-07-27	40.610001	40.950001	39.230000	39.840000	34.221283	7974700
2020-07-28	39.930000	41.009998	39.840000	40.680000	34.942810	5540500
2020-07-29	40.830002	41.259998	40.110001	41.160000	35.355118	4971300
2020-07-30	40.549999	40.849998	39.990002	40.639999	34.908447	4505600
2020-07-31	40.250000	40.889999	40.080002	40.709999	34.968575	11717200
2020-08-03	40.580002	41.180000	39.950001	41.080002	35.286400	4909800
2020-08-04	40.840000	41.070000	40.480000	40.930000	35.157558	5778500
2020-08-05	40.849998	41.400002	40.580002	40.810001	35.054482	6860000
2020-08-06	40.830002	41.490002	40.650002	40.889999	35.123192	4699200
2020-08-07	40.669998	41.610001	40.520000	41.520000	35.664345	4538300
2020-08-10	41.630001	42.900002	41.520000	42.860001	36.815361	4891800
2020-08-11	43.380001	44.049999	41.720001	41.849998	35.947800	6482600
2020-08-12	42.299999	42.639999	41.570000	41.820000	35.922039	4929500
2020-08-13	41.330002	41.610001	40.820000	41.000000	35.217682	5690000
2020-08-14	40.799999	41.950001	40.779999	41.910000	35.999340	5687300
2020-08-17	41.910000	41.970001	40.810001	41.180000	35.372299	5275600
2020-08-18	40.650002	41.540001	40.439999	40.759998	35.414001	4835900
2020-08-19	40.770000	40.889999	40.130001	40.250000	34.970890	4973200
2020-08-20	40.000000	40.139999	39.610001	39.709999	34.501717	3645100
2020-08-21	39.529999	39.919998	39.299999	39.459999	34.284512	5629500
2020-08-24	39.619999	40.189999	38.990002	39.740002	34.527786	5500900
2020-08-25	39.939999	40.099998	39.130001	39.500000	34.319263	5564700
2020-08-26	39.189999	39.380001	38.360001	38.669998	33.598122	7776600
2020-08-27	38.650002	39.450001	38.459999	39.340000	34.180244	6072300
2020-08-28	39.360001	39.400002	38.630001	38.759998	33.676311	6035600
2020-08-31	38.610001	38.709999	38.000000	38.020000	33.033382	7940100
2020-09-01	37.889999	37.959999	36.500000	36.759998	31.938635	10728300
2020-09-02	36.900002	37.570000	36.680000	37.169998	32.294865	7672400
2020-09-03	37.270000	38.330002	36.740002	37.090000	32.225342	8278000
2020-09-04	37.119999	37.540001	36.549999	36.889999	32.051582	6994400
2020-09-08	36.900002	37.220001	36.029999	36.099998	31.365198	8261200
2020-09-09	36.090000	36.270000	35.230000	35.349998	30.713564	9506300
2020-09-10	35.700001	35.700001	34.509998	34.669998	30.122749	7892700
2020-09-11	34.709999	35.250000	33.880001	34.700001	30.148819	9634500
2020-09-14	34.849998	35.169998	34.599998	35.110001	30.505047	5742100
2020-09-15	35.200001	35.700001	34.869999	35.270000	30.644056	8488400
2020-09-16	35.389999	36.889999	35.220001	36.279999	31.521580	8223500
2020-09-17	35.709999	37.279999	35.509998	37.209999	32.329613	7251300
2020-09-18	37.209999	37.250000	36.439999	36.930000	32.086334	12823700
2020-09-21	36.750000	36.869999	35.590000	35.790001	31.095854	7484700
2020-09-22	35.779999	35.970001	35.389999	35.720001	31.035042	4399100
2020-09-23	35.880001	36.279999	34.939999	35.060001	30.461611	8479100
2020-09-24	35.180000	35.259998	34.520000	35.029999	30.435535	5498600
2020-09-25	34.689999	35.560001	34.529999	35.430000	30.783072	5955400
2020-09-28	35.889999	36.520000	35.830002	36.070000	31.339132	5901600
2020-09-29	35.799999	36.270000	35.349998	35.380001	30.739632	5079100
2020-09-30	35.549999	36.299999	35.549999	35.919998	31.208805	6679200
2020-10-01	35.840000	36.119999	35.540001	35.869999	31.165369	4808900
2020-10-02	35.320000	35.959999	35.279999	35.770000	31.078482	5465000
2020-10-05	36.020000	36.669998	35.950001	36.619999	31.817003	4774900
2020-10-06	36.599998	37.029999	35.810001	35.950001	31.234867	5123000
2020-10-07	36.180000	36.750000	36.020000	36.490002	31.704048	3687100
2020-10-08	36.650002	37.090000	36.590000	37.070000	32.207973	3623700
2020-10-09	37.290001	37.590000	36.279999	36.340000	31.573725	7423700
2020-10-12	36.619999	37.709999	36.419998	36.930000	32.086334	8686600
2020-10-13	36.900002	37.090000	35.700001	36.180000	31.434708	8021100
2020-10-14	36.320000	36.810001	35.650002	35.910000	31.200121	8360200
2020-10-15	36.349998	38.220001	36.310001	37.639999	32.703217	16168300
2020-10-16	37.480000	37.910000	36.900002	37.410000	32.503384	8562000
2020-10-19	37.459999	37.799999	36.830002	36.970001	32.121090	4865300
2020-10-20	37.150002	37.770000	36.720001	37.490002	32.572887	6033700
2020-10-21	37.369999	37.869999	36.970001	37.389999	32.486008	3708500
2020-10-22	37.529999	37.669998	37.160000	37.509998	32.590263	4082200
2020-10-23	37.700001	38.080002	37.570000	38.040001	33.050758	3875100
2020-10-26	37.889999	38.029999	37.000000	37.209999	32.329613	7692900
2020-10-27	37.000000	37.290001	35.919998	36.000000	31.278315	5661100
2020-10-28	35.240002	35.830002	34.540001	34.590000	30.053247	7287000
2020-10-29	34.369999	34.480000	33.459999	33.520000	29.123587	9205300
2020-10-30	33.369999	34.049999	33.360001	34.040001	29.575382	10511600
2020-11-02	34.529999	35.810001	34.369999	35.790001	31.095854	7448100
2020-11-03	36.369999	37.619999	36.320000	37.369999	32.468624	7857100
2020-11-04	36.849998	37.680000	36.230000	36.299999	31.538963	8564500
2020-11-05	36.320000	37.590000	36.070000	37.529999	32.607643	6102700
2020-11-06	37.689999	38.169998	37.169998	37.310001	32.416500	6370700
2020-11-09	39.480000	40.730000	38.549999	39.779999	34.562534	12109900
2020-11-10	39.799999	43.759998	39.549999	42.349998	36.795464	18133200
2020-11-11	42.520000	42.750000	41.310001	41.439999	36.004814	7338300
2020-11-12	41.070000	41.240002	40.169998	40.770000	35.422691	5858400
2020-11-13	41.099998	42.740002	40.939999	42.709999	37.108246	6447500
2020-11-16	43.790001	44.869999	43.720001	44.099998	38.315933	8055800
2020-11-17	39.910000	40.770000	39.560001	39.849998	34.623356	25101600
2020-11-18	39.939999	39.950001	38.220001	38.230000	33.610546	14434700
2020-11-19	38.130001	38.439999	37.020000	37.849998	33.276470	12780900
2020-11-20	37.410000	38.080002	37.139999	37.529999	32.995136	9018500
2020-11-23	37.680000	38.040001	37.220001	37.980000	33.390762	8205200
2020-11-24	38.419998	38.590000	37.700001	38.520000	33.865517	8786000
2020-11-25	38.500000	39.180000	38.070000	39.070000	34.349052	6644000
2020-11-27	39.240002	39.240002	38.610001	39.000000	34.287514	3024000
2020-11-30	39.009998	39.099998	37.889999	38.009998	33.417133	13859300
2020-12-01	38.380001	39.200001	38.310001	38.459999	33.812763	8002200
2020-12-02	38.500000	40.099998	38.389999	39.840000	35.026009	8350800
2020-12-03	39.990002	43.669998	39.970001	42.820000	37.645935	17235500
2020-12-04	43.049999	43.450001	41.720001	43.410000	38.164646	11221500
2020-12-07	43.180000	43.330002	42.070000	42.430000	37.303059	6781700
2020-12-08	41.910000	42.470001	41.660000	41.990002	36.916225	6207400
2020-12-09	42.529999	42.619999	41.459999	41.770000	36.722809	6505200
2020-12-10	41.369999	42.040001	41.279999	41.650002	36.617310	4861700
2020-12-11	41.599998	41.669998	40.849998	41.529999	36.511803	5937100
2020-12-14	42.049999	42.139999	41.200001	41.480000	36.467846	6695700
2020-12-15	41.599998	42.009998	41.189999	41.330002	36.335972	5459400
2020-12-16	41.400002	41.400002	40.240002	40.439999	35.553509	7870700
2020-12-17	40.830002	40.959999	40.349998	40.880001	35.940346	5612700
2020-12-18	40.990002	41.180000	40.400002	40.689999	35.773308	11942400
2020-12-21	40.549999	41.020000	40.160000	40.669998	35.755718	4801300
2020-12-22	40.599998	40.610001	39.169998	39.270000	34.524883	8079800
2020-12-23	39.470001	40.240002	39.439999	39.869999	35.052391	4200200
2020-12-24	39.950001	40.040001	39.080002	39.619999	34.832596	2678000
2020-12-28	39.680000	40.299999	39.299999	39.660000	34.867764	4714500
2020-12-29	39.810001	40.340000	39.240002	39.410000	34.647968	4004400
2020-12-30	39.520000	39.730000	39.200001	39.340000	34.586430	4194300
2020-12-31	39.330002	40.000000	39.029999	39.880001	35.061180	7696000
2021-01-04	40.169998	41.560001	39.939999	41.400002	36.397511	9101800
2021-01-05	41.500000	42.040001	40.770000	41.160000	36.186516	7431000
2021-01-06	42.209999	43.430000	41.869999	43.029999	37.830551	12503300
2021-01-07	44.040001	46.709999	43.110001	45.259998	39.791100	15553600
2021-01-08	45.049999	46.470001	44.619999	45.209999	39.747139	9895400
2021-01-11	45.730000	47.840000	45.580002	47.700001	41.936268	11220900
2021-01-12	47.990002	48.480000	47.320000	47.959999	42.164848	6661300
2021-01-13	49.029999	49.549999	47.720001	48.939999	43.026436	10244400
2021-01-14	49.189999	49.660000	48.570000	49.320000	43.360516	7422900
2021-01-15	48.700001	49.270000	48.430000	48.919998	43.008850	7451900
2021-01-19	49.270000	49.270000	47.930000	48.150002	42.331898	5860600
2021-01-20	47.959999	48.169998	47.060001	48.090000	42.279144	5731800
2021-01-21	47.790001	47.900002	46.700001	47.070000	41.382393	5624400
2021-01-22	46.830002	47.459999	46.139999	47.450001	41.716473	4679500
2021-01-25	46.689999	47.939999	46.299999	47.820000	42.041767	5428400
2021-01-26	47.759998	49.290001	47.549999	49.189999	43.246227	5473600
2021-01-27	51.520000	55.490002	50.470001	51.180000	44.995773	15941000
2021-01-28	50.549999	51.950001	50.439999	50.680000	44.556190	6288900
2021-01-29	50.240002	51.410000	49.849998	50.250000	44.178146	10489400
2021-02-01	49.810001	50.330002	48.799999	48.830002	42.929722	6732200
2021-02-02	49.240002	49.250000	47.770000	48.439999	42.586845	5516500
2021-02-03	48.310001	49.240002	48.020000	48.900002	42.991268	5211200
2021-02-04	48.930000	49.520000	48.509998	49.270000	43.316563	3476400
2021-02-05	49.650002	50.000000	49.240002	49.810001	43.791309	4293300
2021-02-08	49.889999	50.180000	49.349998	49.930000	43.896812	3732600
2021-02-09	49.830002	50.549999	49.549999	50.000000	43.958355	5235800
2021-02-10	50.439999	51.669998	50.060001	51.610001	45.373810	7106400
2021-02-11	51.730000	51.799999	49.619999	50.119999	44.063847	5906300
2021-02-12	50.169998	50.709999	50.000000	50.380001	44.292435	2840700
2021-02-16	50.400002	50.730000	48.919998	49.139999	43.202267	6058700
2021-02-17	48.779999	49.709999	48.599998	49.560001	43.571518	4917100
2021-02-18	48.880001	49.439999	48.490002	48.919998	43.418858	4660600
2021-02-19	49.020000	49.500000	48.799999	48.860001	43.365601	3569800
2021-02-22	48.750000	49.169998	48.400002	48.860001	43.365601	4379700
2021-02-23	48.599998	48.650002	47.810001	48.410000	42.966209	4805900
2021-02-24	48.279999	49.240002	47.980000	49.169998	43.640747	4268400
2021-02-25	49.070000	49.889999	48.119999	48.270000	42.841953	5307700
2021-02-26	48.570000	48.590000	47.549999	47.930000	42.540184	9430100
2021-03-01	48.419998	48.529999	47.560001	47.849998	42.469181	5485200
2021-03-02	47.660000	47.939999	47.160000	47.439999	42.105289	4142800
2021-03-03	47.160000	47.950001	47.049999	47.630001	42.273922	4568800
2021-03-04	47.599998	48.090000	46.310001	46.860001	41.590504	5252600
2021-03-05	47.099998	47.480000	46.480000	47.200001	41.892277	6182200
2021-03-08	47.070000	48.639999	46.959999	48.480000	43.028339	5113400
2021-03-09	48.610001	48.889999	47.860001	48.459999	43.010590	5635200
2021-03-10	48.980000	50.759998	48.639999	50.520000	44.838936	6068400
2021-03-11	50.619999	51.779999	50.270000	51.520000	45.726482	7324300
2021-03-12	51.490002	53.439999	51.349998	53.209999	47.226444	7518700
2021-03-15	53.520000	55.220001	53.439999	55.049999	48.859528	9191000
2021-03-16	55.000000	56.119999	54.520000	54.709999	48.557766	7013100
2021-03-17	54.500000	54.500000	52.730000	54.099998	48.016361	5762500
2021-03-18	53.639999	53.939999	52.540001	52.700001	46.773796	4781100
2021-03-19	53.009998	53.590000	52.389999	52.540001	46.631786	11364500
2021-03-22	52.580002	53.139999	52.009998	53.110001	47.137688	3322700
2021-03-23	52.619999	52.820000	51.790001	52.029999	46.179134	3521200
2021-03-24	52.660000	53.330002	51.750000	51.779999	45.957241	6175400
2021-03-25	50.939999	51.880001	50.290001	51.709999	45.895119	5835500
2021-03-26	51.900002	52.810001	51.160000	52.029999	46.179134	5387500
2021-03-29	52.110001	52.980000	51.660000	52.849998	46.906925	5145000
2021-03-30	52.549999	53.270000	52.240002	52.980000	47.022305	7818600
2021-03-31	54.250000	56.779999	54.009998	54.900002	48.726395	13471800
2021-04-01	54.570000	55.470001	53.150002	54.750000	48.593266	8647300
2021-04-05	54.880001	56.980000	54.880001	56.799999	50.412743	6142100
2021-04-06	56.480000	57.049999	55.529999	55.700001	49.436432	4807700
2021-04-07	55.520000	56.259998	55.419998	55.580002	49.329929	4315500
2021-04-08	55.230000	55.389999	54.480000	54.790001	48.628765	5879800
2021-04-09	54.779999	55.119999	53.910000	54.180000	48.087360	5310000
2021-04-12	54.330002	55.049999	54.119999	54.700001	48.548885	3825100
2021-04-13	54.540001	54.779999	53.759998	54.599998	48.460133	4467300
2021-04-14	54.770000	55.130001	54.110001	54.470001	48.344749	4549700
2021-04-15	54.700001	54.700001	53.639999	53.720001	47.679092	6574000
2021-04-16	54.049999	54.259998	53.250000	53.299999	47.306320	4744500
2021-04-19	53.349998	53.900002	52.810001	53.790001	47.741219	4164500
2021-04-20	53.480000	53.610001	52.730000	53.340000	47.341824	3136600
2021-04-21	53.389999	54.070000	53.119999	54.049999	47.971981	3871200
2021-04-22	53.980000	54.049999	52.520000	52.580002	46.667290	5329600
2021-04-23	52.880001	53.259998	52.330002	53.020000	47.057808	4250100
2021-04-26	52.880001	52.970001	52.279999	52.730000	46.800419	3552300
2021-04-27	52.750000	53.139999	52.450001	52.509998	46.605152	4096800
2021-04-28	52.529999	52.919998	52.330002	52.400002	46.507530	3204700
2021-04-29	52.299999	53.029999	52.119999	52.740002	46.809299	4004300
2021-04-30	52.470001	53.419998	52.470001	53.099998	47.128807	8396800
2021-05-03	53.439999	54.560001	53.419998	54.299999	48.193867	4696400
2021-05-04	54.259998	54.400002	52.720001	54.119999	48.034111	6695000
2021-05-05	53.480000	54.580002	53.200001	54.470001	48.344749	4747800
2021-05-06	54.470001	54.560001	53.369999	54.459999	48.335876	3966100
2021-05-07	54.500000	55.189999	54.389999	54.529999	48.398003	4119700
2021-05-10	55.240002	55.930000	55.060001	55.110001	48.912781	6248200
2021-05-11	55.250000	55.450001	53.910000	54.240002	48.140617	5204200
2021-05-12	54.139999	54.330002	52.939999	53.040001	47.075558	5481600
2021-05-13	52.830002	54.529999	52.419998	54.139999	48.051865	3445300
2021-05-14	54.560001	54.910000	54.250000	54.709999	48.557766	2944100
2021-05-17	54.849998	55.599998	54.740002	55.299999	49.081417	3507100
2021-05-18	55.360001	55.959999	55.189999	55.259998	49.045914	3634100
2021-05-19	54.770000	55.139999	53.860001	54.810001	48.646523	4147800
2021-05-20	54.279999	54.759998	53.459999	54.599998	48.877480	5475300
2021-05-21	54.650002	55.529999	54.570000	54.880001	49.128132	4873700
2021-05-24	54.970001	55.320000	54.759998	54.830002	49.083374	3806300
2021-05-25	55.160000	55.310001	54.060001	54.189999	48.510448	4998700
2021-05-26	54.349998	54.410000	51.119999	52.009998	46.558933	12868700
2021-05-27	52.270000	53.279999	52.119999	53.040001	47.480976	9045900
2021-05-28	53.310001	53.709999	52.580002	52.660000	47.140804	4551900
2021-06-01	52.990002	53.230000	52.509998	52.840000	47.301945	4579800
2021-06-02	52.939999	53.930000	52.540001	53.830002	48.188183	4175200
2021-06-03	53.799999	54.799999	53.639999	54.770000	49.029659	4600300
2021-06-04	54.779999	55.090000	54.520000	54.849998	49.101276	3126100
2021-06-07	54.849998	55.099998	54.430000	54.560001	48.841679	3026000
2021-06-08	53.849998	54.419998	53.299999	54.000000	48.340366	3800300
2021-06-09	53.700001	53.980000	53.279999	53.430000	47.830105	5257100
2021-06-10	53.799999	55.580002	53.570000	55.310001	49.513069	6638000
2021-06-11	55.580002	55.820000	54.810001	55.310001	49.513069	3945300
2021-06-14	55.099998	55.099998	53.830002	54.430000	48.725292	3554800
2021-06-15	54.680000	54.880001	54.160000	54.240002	48.555210	3395500
2021-06-16	54.259998	54.270000	53.130001	53.310001	47.722679	4262800
2021-06-17	53.439999	53.529999	52.439999	52.810001	47.275089	4669500
2021-06-18	52.419998	52.430000	50.650002	50.840000	45.511559	10540300
2021-06-21	51.049999	52.040001	51.049999	51.930000	46.487316	5131800
2021-06-22	51.799999	52.130001	51.529999	51.770000	46.344082	3383400
2021-06-23	51.790001	52.380001	51.560001	52.080002	46.621597	3489600
2021-06-24	51.270000	52.330002	50.830002	52.099998	46.639496	3876900
2021-06-25	52.049999	52.450001	51.860001	52.160000	46.693207	4094500
2021-06-28	52.060001	52.590000	51.689999	52.209999	46.737968	3869200
2021-06-29	52.270000	53.029999	51.869999	51.990002	46.541027	4223600
2021-06-30	52.060001	52.810001	51.869999	52.610001	47.096046	4398600
2021-07-01	51.820000	52.029999	48.029999	48.709999	43.604805	23966400
2021-07-02	49.110001	49.139999	47.570000	48.169998	43.121395	15863200
2021-07-06	48.029999	48.279999	47.220001	47.700001	42.700653	8862900
2021-07-07	47.549999	47.970001	47.060001	47.490002	42.512665	7378000
2021-07-08	47.049999	47.090000	46.470001	46.720001	41.823364	7926700
2021-07-09	46.709999	47.500000	46.680000	47.410000	42.441048	7642100
2021-07-12	47.349998	48.139999	46.950001	47.549999	42.566372	7943100
2021-07-13	47.580002	48.099998	47.259998	47.320000	42.360481	6540300
2021-07-14	47.419998	47.599998	46.490002	46.880001	41.966599	7219100
2021-07-15	46.689999	47.040001	46.130001	46.250000	41.402622	6194700
2021-07-16	46.380001	46.570000	45.860001	46.020000	41.196728	5410600
2021-07-19	45.939999	46.090000	45.090000	45.580002	40.802856	7601200
2021-07-20	45.730000	46.650002	45.439999	46.060001	41.232544	6194300
2021-07-21	46.259998	46.750000	46.020000	46.669998	41.778599	8544400
2021-07-22	46.520000	46.590000	46.099998	46.490002	41.617474	3519000
2021-07-23	46.779999	46.869999	46.279999	46.529999	41.653282	3742600
2021-07-26	46.529999	47.330002	46.520000	47.250000	42.297821	4056600
2021-07-27	46.990002	47.490002	46.770000	46.820000	41.912884	5121300
2021-07-28	46.810001	47.250000	46.549999	47.110001	42.172489	3333800
2021-07-29	47.520000	47.529999	46.950001	47.040001	42.109833	3084600
2021-07-30	46.950001	47.500000	46.900002	47.150002	42.208294	9695000
2021-08-02	47.419998	47.770000	46.779999	46.830002	41.921844	4118400
2021-08-03	46.990002	47.529999	46.540001	47.490002	42.512665	4153700
2021-08-04	46.400002	46.919998	46.189999	46.540001	41.662239	5784000
2021-08-05	46.840000	46.950001	46.320000	46.930000	42.011356	4940700
2021-08-06	47.099998	47.500000	46.889999	47.099998	42.163540	5731400
2021-08-09	47.200001	47.759998	47.090000	47.439999	42.467903	4226100
2021-08-10	47.610001	48.490002	47.410000	48.430000	43.354145	4977400
2021-08-11	48.750000	49.849998	48.459999	49.720001	44.508945	7754200
2021-08-12	50.000000	50.070000	49.080002	49.320000	44.150856	3631100
2021-08-13	49.330002	49.619999	49.080002	49.290001	44.124012	3776200
2021-08-16	49.189999	49.610001	48.930000	49.139999	43.989731	4639100
2021-08-17	49.090000	49.330002	48.610001	49.139999	43.989731	3846100
2021-08-18	49.119999	49.549999	48.919998	49.020000	43.882309	5022500
2021-08-19	48.380001	48.419998	47.410000	47.549999	42.985531	5501600
2021-08-20	47.500000	48.360001	47.160000	48.299999	43.663540	3285600
2021-08-23	48.389999	48.840000	48.299999	48.509998	43.853386	3480800
2021-08-24	48.580002	48.680000	48.279999	48.340000	43.699703	3803800
2021-08-25	48.520000	48.860001	48.029999	48.650002	43.979942	4013800
2021-08-26	48.810001	48.869999	47.680000	47.840000	43.247692	3847200
2021-08-27	48.099998	48.790001	47.950001	48.480000	43.826256	3355000
2021-08-30	48.580002	48.849998	48.290001	48.630001	43.961861	2461700
2021-08-31	48.459999	50.869999	48.389999	50.750000	45.878357	11814400
2021-09-01	50.730000	50.810001	49.480000	50.290001	45.462513	5212400
2021-09-02	50.500000	51.860001	50.410000	51.779999	46.809479	6021100
2021-09-03	51.540001	51.930000	51.270000	51.290001	46.366516	3338000
2021-09-07	51.110001	51.349998	50.700001	51.000000	46.104359	3355100
2021-09-08	51.250000	51.410000	50.880001	51.090000	46.185719	2823700
2021-09-09	50.910000	50.950001	50.110001	50.570000	45.715633	4368500
2021-09-10	50.810001	50.849998	49.439999	49.450001	44.703148	5550100
2021-09-13	49.869999	50.250000	49.080002	49.180000	44.459064	8469500
2021-09-14	49.330002	49.380001	48.160000	48.220001	43.591221	4939300
2021-09-15	48.080002	50.189999	48.080002	50.119999	45.308834	5612800
2021-09-16	50.110001	50.349998	49.320000	49.939999	45.146111	5413100
2021-09-17	49.480000	49.759998	49.200001	49.619999	44.856827	7437300
2021-09-20	49.070000	49.400002	47.849998	48.400002	43.753937	5325500
2021-09-21	48.599998	49.119999	47.910000	48.020000	43.410419	4614500
2021-09-22	48.540001	48.680000	47.950001	48.009998	43.401375	3896300
2021-09-23	47.950001	48.810001	47.750000	48.459999	43.808178	2947200
2021-09-24	48.639999	48.669998	48.240002	48.310001	43.672577	3457200
2021-09-27	48.349998	49.209999	48.290001	48.799999	44.115547	6688800
2021-09-28	48.720001	48.990002	48.029999	48.090000	43.473698	6323800
2021-09-29	48.099998	50.880001	47.849998	48.709999	44.034187	5568400
2021-09-30	48.790001	48.930000	46.919998	47.049999	42.533531	6449400
2021-10-01	47.130001	47.270000	46.060001	46.799999	42.307526	4895800
2021-10-04	46.759998	47.439999	46.520000	46.689999	42.208088	5628800
2021-10-05	46.740002	47.220001	46.270000	47.090000	42.569691	4149600
2021-10-06	46.860001	47.240002	46.220001	46.910000	42.406971	4414400
2021-10-07	47.360001	48.270000	47.240002	47.849998	43.256733	4311400
2021-10-08	47.860001	47.910000	47.240002	47.380001	42.831856	5643700
2021-10-11	47.400002	48.250000	47.380001	47.419998	42.868011	3278700
2021-10-12	47.150002	47.810001	47.070000	47.419998	42.868011	4473500
2021-10-13	47.580002	47.680000	46.810001	47.259998	42.723370	5978400
2021-10-14	47.410000	51.779999	45.230000	50.770000	45.896439	29374000
2021-10-15	51.209999	51.660000	48.799999	48.919998	44.224022	11856600
2021-10-18	48.709999	48.709999	47.590000	48.400002	43.753937	6456800
2021-10-19	48.590000	48.590000	47.480000	48.009998	43.401375	6040800
2021-10-20	48.099998	48.619999	47.880001	48.389999	43.744900	4936000
2021-10-21	48.299999	49.189999	48.299999	49.139999	44.422905	4739300
2021-10-22	49.299999	49.919998	48.740002	49.000000	44.296349	5150600
2021-10-25	49.500000	49.810001	49.090000	49.220001	44.495228	5060100
2021-10-26	49.400002	49.400002	48.020000	48.310001	43.672577	5806400
2021-10-27	48.450001	48.459999	47.090000	47.119999	42.596813	5652000
2021-10-28	47.080002	47.349998	46.660000	47.099998	42.578732	4843900
2021-10-29	46.860001	47.279999	46.770000	47.020000	42.506409	4999000
2021-11-01	47.099998	47.680000	46.810001	47.320000	42.777611	4791400
2021-11-02	47.540001	47.770000	46.849998	47.750000	43.166336	5059300
2021-11-03	47.400002	49.430000	47.400002	49.230000	44.504265	6018300
2021-11-04	49.279999	49.560001	48.340000	49.509998	44.757393	6505100
2021-11-05	49.900002	50.279999	48.860001	50.200001	45.381153	8701700
2021-11-08	50.279999	50.980000	49.720001	49.900002	45.109951	6720900
2021-11-09	49.950001	50.070000	49.020000	49.099998	44.386742	4719200
2021-11-10	49.169998	49.740002	48.880001	48.970001	44.269218	4537400
2021-11-11	49.389999	49.959999	49.080002	49.939999	45.146111	3837200
2021-11-12	49.389999	49.860001	49.020000	49.540001	45.217304	3200100
2021-11-15	49.689999	49.910000	49.049999	49.220001	44.925228	3489000
2021-11-16	49.330002	49.349998	48.529999	48.570000	44.331947	4013400
2021-11-17	48.400002	48.660000	47.619999	47.810001	43.638256	8640600
2021-11-18	47.619999	47.970001	46.849998	47.820000	43.647388	5186200
2021-11-19	47.889999	47.900002	46.849998	46.980000	42.880680	7617800
2021-11-22	47.000000	48.080002	46.799999	47.320000	43.191017	4780800
2021-11-23	47.470001	47.900002	46.500000	47.389999	43.254906	7307300
2021-11-24	47.130001	47.340000	46.259998	46.619999	42.552094	7993900
2021-11-26	45.910000	46.150002	45.290001	45.900002	41.894920	5798700
2021-11-29	46.110001	46.509998	45.500000	46.080002	42.059212	8875200
2021-11-30	46.060001	46.509998	44.410000	44.799999	40.890903	13238100
2021-12-01	45.299999	45.700001	43.689999	43.720001	39.905140	6257600
2021-12-02	44.240002	44.990002	43.619999	44.619999	40.726604	5758500
2021-12-03	44.860001	46.580002	44.509998	46.529999	42.469952	12772900
2021-12-06	46.889999	48.759998	46.750000	48.299999	44.085503	8992500
2021-12-07	48.439999	48.910000	48.070000	48.230000	44.021606	6454300
2021-12-08	48.340000	48.810001	48.169998	48.500000	44.268051	5329300
2021-12-09	48.400002	49.610001	48.020000	49.169998	44.879589	6381700
2021-12-10	49.610001	49.939999	49.090000	49.500000	45.180794	4121500
2021-12-13	49.669998	50.130001	48.669998	49.139999	44.852207	4588900
2021-12-14	49.139999	50.459999	49.000000	49.320000	45.016502	5314700
2021-12-15	49.480000	49.730000	48.529999	49.660000	45.326832	5446000
2021-12-16	48.500000	50.150002	48.500000	49.259998	44.961739	5551900
2021-12-17	49.060001	49.619999	48.680000	48.849998	44.587509	9503100
2021-12-20	48.380001	48.889999	47.900002	48.830002	44.569252	4307500
2021-12-21	49.130001	50.189999	48.959999	49.959999	45.600655	5078500
2021-12-22	49.970001	50.799999	49.790001	50.410000	46.011395	4791500
2021-12-23	50.720001	50.939999	50.459999	50.480000	46.075283	2898500
2021-12-27	50.410000	50.930000	50.320000	50.730000	46.303463	5219200
2021-12-28	50.730000	51.619999	50.720001	51.430000	46.942390	3736100
2021-12-29	51.450001	52.310001	51.279999	52.250000	47.690842	5117300
2021-12-30	52.360001	52.919998	51.939999	51.990002	47.453529	3653600
2021-12-31	51.900002	52.419998	51.830002	52.160000	47.608688	3406700
2022-01-03	52.259998	53.180000	52.259998	53.060001	48.430161	7643300
2022-01-04	53.180000	54.070000	53.090000	53.480000	48.813515	6744300
2022-01-05	53.689999	54.799999	53.580002	54.000000	49.288143	8330900
2022-01-06	53.990002	54.490002	52.290001	52.439999	47.864258	12076700
2022-01-07	52.240002	54.150002	51.900002	53.840000	49.142101	7642000
2022-01-10	53.930000	54.560001	53.160000	53.730000	49.041698	6738300
2022-01-11	53.980000	55.000000	53.619999	54.330002	49.589348	6721600
2022-01-12	54.529999	54.669998	53.450001	53.910000	49.205990	5280100
2022-01-13	54.189999	54.720001	53.560001	54.189999	49.461563	7186500
2022-01-14	54.119999	54.389999	53.450001	54.299999	49.561958	4473700
2022-01-18	54.090000	54.349998	53.200001	53.520000	48.850018	5150800
2022-01-19	53.470001	53.849998	52.980000	53.529999	48.859150	5512900
2022-01-20	53.529999	54.270000	53.020000	53.180000	48.539696	5899500
2022-01-21	53.250000	53.459999	52.200001	52.500000	47.919022	7789600
2022-01-24	52.410000	52.770000	50.619999	52.380001	47.809498	7943900
2022-01-25	51.700001	51.869999	50.299999	50.990002	46.540783	7352000
2022-01-26	50.990002	51.509998	49.189999	49.759998	45.418106	8941000
2022-01-27	50.209999	50.730000	49.730000	50.000000	45.637165	6012400
2022-01-28	49.939999	50.490002	49.320000	50.459999	46.057022	5430400
2022-01-31	50.040001	50.099998	49.009998	49.759998	45.418106	10731000
2022-02-01	49.330002	49.910000	49.200001	49.750000	45.408978	6054500
2022-02-02	49.810001	50.660000	49.720001	50.410000	46.011395	5927300
2022-02-03	50.549999	50.970001	49.389999	49.500000	45.180794	5413300
2022-02-04	49.180000	49.400002	48.169998	48.599998	44.359325	6438200
2022-02-07	48.860001	49.459999	48.340000	49.090000	44.806572	5010200
2022-02-08	49.020000	49.919998	48.770000	49.790001	45.445492	7479600
2022-02-09	49.810001	50.189999	49.400002	49.990002	45.628040	10266500
2022-02-10	49.770000	49.910000	49.029999	49.220001	44.925228	7382600
2022-02-11	49.340000	49.980000	48.410000	48.700001	44.450600	7927400
2022-02-14	48.990002	49.020000	46.820000	47.360001	43.227520	6819700
2022-02-15	47.639999	48.459999	47.639999	48.299999	44.085503	5060800
2022-02-16	48.110001	48.650002	47.520000	47.880001	43.702152	4655400
2022-02-17	47.200001	47.320000	46.720001	46.810001	43.156361	4414800
2022-02-18	46.630001	47.369999	46.240002	46.610001	42.971970	4599100
2022-02-22	46.820000	46.880001	45.540001	45.790001	42.215973	7622900
2022-02-23	45.980000	46.180000	45.389999	45.459999	41.911724	5040400
2022-02-24	45.009998	45.439999	43.930000	45.270000	41.736565	8433700
2022-02-25	45.400002	46.450001	45.369999	46.200001	42.593975	5700000
2022-02-28	45.599998	46.400002	45.340000	46.090000	42.492558	7033000
2022-03-01	45.910000	46.080002	44.590000	45.009998	41.496857	5292000
2022-03-02	45.259998	46.270000	44.919998	46.150002	42.547871	6247200
2022-03-03	46.759998	47.009998	46.189999	46.720001	43.073380	7234300
2022-03-04	46.110001	47.790001	46.049999	47.720001	43.995331	9597600
2022-03-07	47.439999	48.470001	46.950001	46.990002	43.322311	6674400
2022-03-08	47.200001	48.750000	47.139999	47.470001	43.764847	5710100
2022-03-09	48.509998	48.830002	47.630001	48.119999	44.364105	5408400
2022-03-10	47.650002	48.200001	47.099998	48.070000	44.318012	4999800
2022-03-11	48.419998	48.970001	47.380001	47.439999	43.737183	5738000
2022-03-14	47.840000	48.459999	47.119999	47.910000	44.170498	5277600
2022-03-15	48.080002	48.430000	47.630001	48.169998	44.410202	3850000
2022-03-16	48.270000	48.410000	46.669998	47.380001	43.681873	7484100
2022-03-17	46.950001	47.820000	46.730000	47.480000	43.774059	5736100
2022-03-18	47.349998	47.450001	46.470001	47.360001	43.663425	11369500
2022-03-21	47.430000	48.619999	47.090000	47.380001	43.681873	5642400
2022-03-22	47.779999	48.169998	47.009998	47.430000	43.727966	7009800
2022-03-23	47.279999	47.599998	46.310001	46.740002	43.091824	7986700
2022-03-24	46.869999	47.349998	46.310001	47.020000	43.349968	5413600
2022-03-25	47.029999	47.779999	46.910000	47.119999	43.442162	4694200
2022-03-28	47.000000	47.360001	46.650002	47.189999	43.506699	4496800
2022-03-29	47.590000	47.840000	47.070000	47.820000	44.087528	5122900
2022-03-30	47.820000	48.480000	47.290001	47.459999	43.755627	8034400
2022-03-31	45.290001	45.740002	44.169998	44.770000	41.275581	23284700
2022-04-01	44.540001	44.770000	43.180000	43.860001	40.436615	15009400
2022-04-04	43.840000	44.049999	42.900002	43.400002	40.012520	9752600
2022-04-05	43.020000	43.750000	43.020000	43.490002	40.095490	7911800
2022-04-06	43.220001	44.759998	43.060001	44.310001	40.851490	10504500
2022-04-07	44.430000	45.209999	43.700001	45.110001	41.589043	9526400
2022-04-08	45.180000	45.799999	44.750000	45.419998	41.874851	6164900
2022-04-11	45.490002	46.270000	44.340000	44.430000	40.962124	7698500
2022-04-12	44.540001	44.970001	44.049999	44.230000	40.777737	5168200
2022-04-13	44.419998	47.110001	44.060001	44.599998	41.118855	12014100
2022-04-14	44.660000	45.430000	44.619999	44.810001	41.312469	5289700
2022-04-18	44.709999	44.970001	44.310001	44.500000	41.026657	3679100
2022-04-19	44.689999	45.660000	44.660000	45.599998	42.040798	5328200
2022-04-20	45.860001	46.750000	45.790001	46.540001	42.907433	5661600
2022-04-21	46.720001	47.279999	46.230000	46.810001	43.156361	7106000
2022-04-22	46.619999	46.799999	45.500000	45.540001	41.985485	5956500
2022-04-25	45.220001	45.500000	44.169998	45.389999	41.847191	6572700
2022-04-26	45.099998	45.910000	44.860001	44.869999	41.367779	6051100
2022-04-27	44.919998	45.040001	43.889999	44.230000	40.777737	6936900
2022-04-28	44.480000	44.900002	44.110001	44.529999	41.054317	6055500
2022-04-29	44.480000	44.619999	42.340000	42.400002	39.090572	11835500
2022-05-02	42.630001	42.990002	41.799999	42.520000	39.201199	7691500
2022-05-03	42.790001	43.290001	42.400002	42.939999	39.588417	6968800
2022-05-04	42.950001	44.570000	42.320000	44.459999	40.989780	9181800
2022-05-05	44.279999	44.349998	43.380001	43.779999	40.362854	7885000
2022-05-06	43.580002	45.299999	43.500000	43.990002	40.556465	10631800
2022-05-09	43.869999	44.540001	43.549999	43.849998	40.427387	8900400
2022-05-10	44.419998	44.720001	42.860001	43.310001	39.929543	8095900
2022-05-11	43.509998	44.290001	43.220001	43.349998	39.966415	6218400
2022-05-12	43.349998	43.570000	42.459999	43.160000	39.791248	6545700
2022-05-13	43.500000	43.709999	42.970001	43.549999	40.150803	5781800
2022-05-16	43.680000	44.500000	43.160000	44.150002	40.703976	4919200
2022-05-17	44.250000	44.959999	43.689999	44.939999	41.432320	7089800
2022-05-18	44.189999	44.240002	41.020000	41.169998	37.956570	15164100
2022-05-19	40.560001	41.049999	39.759998	40.610001	37.880085	8323600
2022-05-20	40.849998	41.049999	39.720001	40.959999	38.206558	7370400
2022-05-23	41.349998	42.400002	41.279999	42.150002	39.316566	6888700
2022-05-24	41.980000	42.160000	41.279999	42.080002	39.251270	5290600
2022-05-25	42.049999	42.720001	41.720001	42.459999	39.605724	5544100
2022-05-26	42.930000	43.509998	42.860001	43.040001	40.146740	7261800
2022-05-27	43.160000	43.750000	42.950001	43.709999	40.771694	4928600
2022-05-31	43.480000	44.270000	43.049999	43.830002	40.883633	8192000
2022-06-01	43.900002	43.990002	42.790001	43.259998	40.351944	4691000
2022-06-02	43.380001	43.500000	42.169998	43.430000	40.510517	4860000
2022-06-03	43.509998	43.790001	42.930000	43.139999	40.240009	4011900
2022-06-06	43.380001	43.930000	43.139999	43.389999	40.473206	3611400
2022-06-07	42.869999	43.110001	42.299999	43.000000	40.109425	4087000
2022-06-08	42.849998	43.070000	42.389999	42.599998	39.736313	3291000
2022-06-09	42.400002	42.709999	41.689999	41.720001	38.915474	5207300
2022-06-10	41.340000	41.919998	41.080002	41.540001	38.747570	6056600
2022-06-13	40.860001	41.220001	40.099998	40.279999	37.572269	6696700
2022-06-14	40.540001	40.740002	39.770000	40.200001	37.497654	6428900
2022-06-15	40.529999	41.240002	40.150002	40.730000	37.992020	6439100
2022-06-16	40.349998	40.349998	39.139999	39.669998	37.003273	7784900
2022-06-17	39.540001	40.590000	39.270000	39.320000	36.676807	11970400
2022-06-21	39.610001	40.330002	39.169998	40.099998	37.404369	5493200
2022-06-22	39.680000	40.810001	39.680000	40.450001	37.730843	6332700
2022-06-23	40.889999	41.480000	40.389999	40.889999	38.141262	6354100
2022-06-24	41.290001	41.970001	41.080002	41.650002	38.850178	8093700
2022-06-27	41.869999	42.340000	41.549999	42.189999	39.353874	7140600
2022-06-28	41.029999	42.740002	40.900002	40.959999	38.206558	7825000
2022-06-29	40.919998	41.090000	40.439999	40.869999	38.122612	6099200
2022-06-30	39.520000	39.669998	37.709999	37.900002	35.352261	15611700
2022-07-01	37.630001	38.610001	36.980000	38.560001	35.967892	9291900
2022-07-05	37.919998	38.549999	37.709999	38.509998	35.921257	6969600
2022-07-06	38.389999	38.590000	37.700001	37.779999	35.240326	5951900
2022-07-07	38.020000	38.279999	37.599998	38.209999	35.641422	6053300
2022-07-08	38.259998	38.490002	37.500000	37.549999	35.025784	7066800
2022-07-11	37.419998	37.919998	37.330002	37.430000	34.913857	6706600
2022-07-12	37.419998	38.950001	37.320000	37.970001	35.417557	5868400
2022-07-13	37.560001	37.939999	37.099998	37.240002	34.736626	5641500
2022-07-14	36.900002	37.279999	36.570000	36.860001	34.382172	8298400
2022-07-15	37.259998	38.049999	37.040001	38.029999	35.473518	7469600
2022-07-18	38.330002	38.619999	38.090000	38.320000	35.744030	4421100
2022-07-19	38.730000	39.029999	38.529999	38.599998	36.005199	5398300
2022-07-20	38.580002	38.970001	38.230000	38.919998	36.303688	5014300
2022-07-21	37.560001	38.509998	37.540001	38.459999	35.874615	5726600
2022-07-22	38.770000	39.220001	38.380001	38.660000	36.061169	4429500
2022-07-25	38.930000	39.130001	38.430000	38.750000	36.145123	3825700
2022-07-26	38.230000	39.070000	38.009998	38.849998	36.238400	4566500
2022-07-27	38.790001	39.330002	38.380001	39.220001	36.583527	4722500
2022-07-28	39.320000	39.639999	38.779999	39.439999	36.788738	4400400
2022-07-29	39.439999	39.790001	39.349998	39.619999	36.956638	9741500
2022-08-01	39.619999	40.090000	39.330002	39.889999	37.208485	5538300
2022-08-02	39.970001	40.020000	39.020000	39.049999	36.424953	6274300
2022-08-03	39.480000	39.700001	38.919998	39.189999	36.555546	8437400
2022-08-04	39.349998	39.650002	38.849998	38.980000	36.359657	5091600
2022-08-05	38.919998	39.139999	38.619999	38.990002	36.368988	5611600
2022-08-08	39.200001	40.250000	39.200001	39.480000	36.826050	5132900
2022-08-09	39.759998	39.869999	38.730000	39.130001	36.499577	5469200
2022-08-10	39.790001	40.160000	39.660000	39.900002	37.217815	5888600
2022-08-11	40.080002	40.590000	40.000000	40.070000	37.376385	4553700
2022-08-12	40.220001	40.759998	39.970001	40.590000	37.861427	4416300
2022-08-15	40.630001	41.110001	40.330002	41.070000	38.309162	4783300
2022-08-16	41.200001	42.099998	41.099998	42.040001	39.213959	6892800
2022-08-17	41.650002	41.840000	40.770000	40.869999	38.122612	6499300
2022-08-18	40.560001	40.560001	37.860001	38.240002	36.093304	16450400
2022-08-19	38.119999	38.529999	38.080002	38.220001	36.074429	6908700
2022-08-22	38.000000	38.029999	37.180000	37.310001	35.215511	6320800
2022-08-23	37.330002	37.720001	37.209999	37.439999	35.338215	5044200
2022-08-24	37.279999	37.400002	36.570000	36.770000	34.705830	7603000
2022-08-25	36.860001	37.049999	36.630001	36.799999	34.734142	6433300
2022-08-26	36.939999	36.990002	36.000000	36.000000	33.979050	6927600
2022-08-29	35.950001	36.220001	35.639999	35.959999	33.941296	5316400
2022-08-30	36.139999	36.139999	35.150002	35.180000	33.205086	6668800
2022-08-31	35.310001	35.820000	35.029999	35.060001	33.091824	7828500
2022-09-01	34.959999	35.290001	34.529999	35.259998	33.280590	7461500
2022-09-02	35.470001	35.980000	35.110001	35.270000	33.290031	7259700
2022-09-06	35.549999	35.709999	35.040001	35.320000	33.337223	8700000
2022-09-07	35.490002	36.130001	34.930000	36.080002	34.054562	7661200
2022-09-08	35.919998	36.139999	35.310001	35.959999	33.941296	7744100
2022-09-09	36.299999	36.660000	36.049999	36.240002	34.205582	10234200
2022-09-12	36.630001	37.200001	36.349998	36.630001	34.573685	9084400
2022-09-13	36.090000	36.310001	34.619999	34.740002	32.789787	9039400
2022-09-14	34.900002	34.990002	34.509998	34.770000	32.818100	6422700
2022-09-15	34.770000	35.180000	33.950001	34.230000	32.308414	10889800
2022-09-16	34.090000	34.689999	33.860001	34.270000	32.346165	10565800
2022-09-19	34.000000	34.200001	33.700001	34.150002	32.232906	5372700
2022-09-20	33.950001	34.099998	33.529999	33.990002	32.081890	5080000
2022-09-21	34.200001	34.410000	33.430000	33.430000	31.553328	5001200
2022-09-22	33.419998	33.529999	32.919998	33.320000	31.449497	4933900
2022-09-23	33.040001	33.150002	32.380001	32.830002	30.987009	6093600
2022-09-26	32.580002	33.009998	32.439999	32.689999	30.854868	5483400
2022-09-27	33.000000	33.220001	32.330002	32.430000	30.609465	6142300
2022-09-28	32.599998	33.299999	32.270000	33.200001	31.336235	6680100
2022-09-29	32.810001	32.810001	31.230000	31.549999	29.778864	8232100
2022-09-30	31.660000	31.790001	31.350000	31.400000	29.637283	8035300
2022-10-03	31.809999	32.509998	31.290001	32.430000	30.609465	8336200
2022-10-04	32.610001	33.400002	32.599998	33.389999	31.515570	6426700
2022-10-05	33.290001	33.380001	32.709999	33.160000	31.298483	5308000
2022-10-06	33.099998	33.259998	32.180000	32.250000	30.439566	5417600
2022-10-07	32.029999	32.070000	30.389999	30.520000	28.806686	11291100
2022-10-10	30.870001	32.160000	30.830000	31.840000	30.052584	10560000
2022-10-11	32.029999	33.169998	31.940001	32.610001	30.779362	10981800
2022-10-12	32.650002	32.880001	31.879999	31.940001	30.146969	9555900
2022-10-13	31.910000	34.009998	31.770000	33.650002	31.760973	21806900
2022-10-14	33.700001	34.240002	33.200001	33.240002	31.373991	10479800
2022-10-17	33.730000	33.980000	32.959999	33.000000	31.147463	13122900
2022-10-18	33.459999	33.880001	32.700001	33.099998	31.241850	10005500
2022-10-19	32.910000	33.590000	32.830002	33.389999	31.515570	8462600
2022-10-20	33.500000	34.029999	33.320000	33.360001	31.487255	6223600
2022-10-21	33.400002	34.540001	33.209999	34.299999	32.374489	9883800
2022-10-24	34.400002	34.750000	34.070000	34.689999	32.742588	7655600
2022-10-25	34.400002	35.599998	34.400002	35.520000	33.525997	6596900
2022-10-26	35.810001	36.130001	35.450001	35.509998	33.516560	5739600
2022-10-27	35.880001	36.220001	35.639999	35.669998	33.667580	5581600
2022-10-28	35.700001	36.639999	35.570000	36.580002	34.526497	6883500
2022-10-31	36.529999	36.810001	36.230000	36.500000	34.450989	9705800
2022-11-01	36.660000	36.700001	36.070000	36.259998	34.224453	5473100
2022-11-02	36.810001	37.000000	35.790001	35.810001	33.799721	8126300
2022-11-03	35.560001	35.939999	35.139999	35.740002	33.733650	5609800
2022-11-04	36.099998	37.130001	35.930000	37.070000	34.988987	7478700
2022-11-07	37.770000	39.130001	37.700001	38.590000	36.423660	12631400
2022-11-08	38.509998	39.509998	37.779999	38.290001	36.140499	8082900
2022-11-09	38.080002	38.139999	36.849998	36.889999	34.819088	6830500
2022-11-10	38.020000	38.529999	37.580002	38.490002	36.329273	8825000
2022-11-11	40.389999	41.570000	39.400002	41.259998	38.943764	13101300
2022-11-14	40.799999	41.540001	40.400002	40.540001	38.714577	8301900
2022-11-15	41.000000	41.580002	40.250000	40.650002	38.819626	6767500
2022-11-16	40.759998	41.130001	40.259998	40.389999	38.571331	4833200
2022-11-17	39.759998	40.369999	39.599998	40.130001	38.323036	5910300
2022-11-18	40.869999	40.950001	39.259998	39.750000	37.960148	6945100
2022-11-21	39.830002	40.660000	39.610001	40.590000	38.762321	5107800
2022-11-22	41.480000	41.840000	41.110001	41.790001	39.908287	5697300
2022-11-23	41.599998	41.939999	41.500000	41.759998	39.879639	3889500
2022-11-25	41.669998	41.970001	41.419998	41.660000	39.784142	2225500
2022-11-28	41.430000	41.660000	40.639999	40.810001	38.972420	4687900
2022-11-29	40.900002	41.209999	40.630001	41.080002	39.230263	3213600
2022-11-30	41.310001	41.740002	40.520000	41.500000	39.631348	7591800
2022-12-01	41.509998	42.029999	41.060001	41.310001	39.449905	4511400
2022-12-02	40.990002	41.630001	40.849998	41.480000	39.612251	4857600
2022-12-05	41.360001	41.419998	40.820000	41.209999	39.354404	4501800
2022-12-06	41.279999	41.400002	40.410000	40.590000	38.762321	4326300
2022-12-07	40.410000	40.970001	40.310001	40.650002	38.819626	3775600
2022-12-08	40.639999	40.970001	40.400002	40.900002	39.058369	3587900
2022-12-09	40.779999	40.919998	40.400002	40.430000	38.609531	7710800
2022-12-12	40.599998	41.060001	40.240002	41.060001	39.211163	6156800
2022-12-13	42.009998	42.290001	40.810001	41.029999	39.182507	6089300
2022-12-14	41.040001	41.320000	40.369999	40.630001	38.800522	4575300
2022-12-15	40.150002	40.279999	39.330002	39.529999	37.750050	5693500
2022-12-16	39.160000	39.459999	38.549999	39.049999	37.291668	10867100
2022-12-19	39.090000	39.840000	39.029999	39.320000	37.549507	5436400
2022-12-20	39.389999	39.830002	39.200001	39.529999	37.750050	4716900
2022-12-21	39.849998	39.930000	38.320000	38.599998	36.861927	7081600
2022-12-22	38.389999	38.459999	37.570000	38.439999	36.709129	5997000
2022-12-23	38.560001	38.759998	38.209999	38.630001	36.890579	3476700
2022-12-27	38.619999	38.680000	38.110001	38.310001	36.584988	3940100
2022-12-28	38.250000	38.570000	37.560001	37.580002	35.887859	4008900
2022-12-29	37.660000	37.970001	37.360001	37.470001	35.782814	5251500
2022-12-30	37.240002	37.380001	36.970001	37.360001	35.677761	5406200
