# Supplementary material for: Enhancing stock index prediction: A hybrid LSTM-PSO model for improved forecasting accuracy
Source: PLoS One. 2025 Jan 14;20(1):e0310296. doi: 10.1371/journal.pone.0310296 (PMC11731719; doi:10.1371/journal.pone.0310296)
Supplement: S1 File — (ZIP) [file pone.0310296.s001.zip › data&code∩╝êPSO-LSTM∩╝ë/data/stock_data/MRK.csv]

Date	Open	High	Low	Close	Adj Close	Volume
2018-01-02	53.998093	54.150764	53.482822	53.645039	44.986916	10556504
2018-01-03	53.654579	53.683205	53.396946	53.568703	44.922905	11090460
2018-01-04	53.854961	54.790077	53.797710	54.437023	45.651066	15751650
2018-01-05	54.761452	54.761452	53.998093	54.379772	45.603069	9955057
2018-01-08	54.589695	54.627865	53.912212	54.064884	45.339001	11642546
2018-01-09	54.208015	54.484734	53.979008	54.198475	45.451027	11142022
2018-01-10	53.959923	54.742367	53.874046	54.675571	45.851128	9497395
2018-01-11	54.675571	54.971375	54.541985	54.961830	46.091183	7447402
2018-01-12	55.295803	56.116413	55.238548	55.973282	46.939396	12935569
2018-01-16	58.921757	60.858780	58.444656	59.227100	49.668053	50399682
2018-01-17	59.437023	59.723282	59.055344	59.188931	49.636036	22940615
2018-01-18	59.160305	59.274811	57.853054	58.330154	48.915859	20861278
2018-01-19	58.664124	58.664124	57.862595	58.473282	49.035889	12745671
2018-01-22	58.158398	58.625954	57.938931	58.444656	49.011883	12835380
2018-01-23	58.234734	59.284351	58.082062	58.874046	49.371979	11718212
2018-01-24	59.169846	59.265266	58.167938	58.377865	48.955879	14129241
2018-01-25	58.492367	58.568703	58.158398	58.492367	49.051899	9853610
2018-01-26	58.673664	59.236641	58.530533	59.198475	49.644047	11060278
2018-01-29	59.112595	59.293892	58.740459	58.807251	49.315956	9198191
2018-01-30	58.005726	58.444656	57.671757	57.872135	48.531773	13666654
2018-01-31	57.986641	58.015266	56.202290	56.536259	47.411507	15582712
2018-02-01	56.459923	57.576336	56.364506	57.118320	47.899616	14009664
2018-02-02	56.688931	57.223282	55.610687	55.877865	46.859371	12852777
2018-02-05	55.601147	56.250000	53.263359	53.816795	45.130951	20546774
2018-02-06	52.614506	54.169846	51.841602	52.919846	44.378769	32494498
2018-02-07	52.643131	54.112595	52.566795	53.320610	44.714859	14349740
2018-02-08	53.473282	53.874046	52.204197	52.223282	43.794617	21871760
2018-02-09	52.624046	52.872135	50.916031	52.356869	43.906647	19472364
2018-02-12	52.814884	53.330154	52.442749	52.891220	44.354759	13259506
2018-02-13	52.700382	52.833969	52.261452	52.385494	43.930653	17857291
2018-02-14	51.822517	52.576336	51.736641	52.385494	43.930653	11996142
2018-02-15	52.891220	53.425571	52.318703	53.425571	44.802872	10584695
2018-02-16	53.406490	54.379772	53.358780	53.711830	45.042934	12294402
2018-02-20	53.549618	53.568703	52.433205	52.461830	43.994671	14113416
2018-02-21	52.509541	52.900764	52.051525	52.051525	43.650593	11244935
2018-02-22	52.099236	52.547710	51.927483	52.070610	43.666588	11334958
2018-02-23	52.309158	52.480915	52.070610	52.356869	43.906647	9499177
2018-02-26	52.480915	53.616413	52.480915	53.492367	44.858879	12725026
2018-02-27	53.349236	53.396946	52.194656	52.213741	43.786629	9734453
2018-02-28	52.538170	52.643131	51.727100	51.736641	43.386524	11807606
2018-03-01	51.774811	52.299618	50.973282	51.240459	42.970428	13648523
2018-03-02	51.030533	51.937023	50.687023	51.870228	43.498562	9355706
2018-03-05	51.755726	52.204197	51.603054	51.908398	43.530563	13743577
2018-03-06	51.994274	52.204197	51.354961	51.812977	43.450542	9716951
2018-03-07	51.374046	52.080154	51.288170	51.975189	43.586571	12817564
2018-03-08	52.022900	52.309158	51.870228	52.251907	43.818623	7705001
2018-03-09	52.509541	52.662212	52.194656	52.614506	44.122711	9240006
2018-03-12	53.177483	53.559158	52.709923	52.824429	44.298740	11269039
2018-03-13	53.187023	53.196564	52.480915	52.833969	44.306744	12272080
2018-03-14	52.738548	52.891220	51.822517	52.290077	44.234108	11692222
2018-03-15	52.433205	53.177483	52.375954	52.719467	44.597340	10560277
2018-03-16	52.662212	53.291985	52.557251	53.120228	44.936363	22010620
2018-03-19	53.110687	53.129772	51.755726	52.127865	44.096886	12391762
2018-03-20	52.242367	52.423664	51.870228	52.137405	44.104950	8153440
2018-03-21	52.251907	52.748093	51.927483	52.185116	44.145317	10489746
2018-03-22	51.755726	52.461830	51.555344	51.641220	43.685207	13387990
2018-03-23	51.832062	52.204197	50.896946	50.963741	43.112110	12408634
2018-03-26	51.574429	51.679390	50.543892	51.564884	43.620636	10448770
2018-03-27	51.517178	52.061069	51.020992	51.288170	43.386551	16956535
2018-03-28	51.574429	52.805344	51.545803	52.566795	44.468189	13302788
2018-03-29	52.824429	52.872135	51.975189	51.975189	43.967728	10218524
2018-04-02	51.908398	52.146946	50.534351	50.830154	42.999107	14041104
2018-04-03	50.896946	51.669846	50.410305	51.612595	43.660992	9688341
2018-04-04	51.020992	52.185116	50.954197	52.041985	44.024239	9330030
2018-04-05	52.538170	52.843510	51.946564	52.032444	44.016174	13074638
2018-04-06	51.793892	52.080154	50.477100	50.916031	43.071739	13100838
2018-04-09	52.480915	54.790077	52.061069	53.587788	45.331890	24352376
2018-04-10	54.083969	54.188931	53.473282	53.902672	45.598259	13481891
2018-04-11	53.492367	53.950382	53.330154	53.625954	45.364170	9445834
2018-04-12	54.007633	54.570610	53.568703	54.141220	45.800053	12511967
2018-04-13	54.465649	54.704197	54.045803	54.551525	46.147137	10536278
2018-04-16	55.124046	56.536259	54.551525	55.963741	47.341785	23627998
2018-04-17	57.099236	57.213741	56.259541	56.555344	47.842255	16070451
2018-04-18	56.688931	56.889313	55.906490	56.221375	47.559734	11779730
2018-04-19	56.221375	56.603054	55.744274	55.954197	47.333706	11041204
2018-04-20	56.164124	56.555344	55.973282	56.135494	47.487091	10109951
2018-04-23	57.299618	57.843510	56.708015	57.490459	48.633297	20767587
2018-04-24	57.643131	58.206108	57.032444	57.337788	48.504150	13974975
2018-04-25	57.156490	57.175571	56.230915	56.898853	48.132835	14057034
2018-04-26	57.080154	57.337788	56.402672	56.688931	47.955257	14148105
2018-04-27	56.622135	56.917938	56.593510	56.746181	48.003685	8034073
2018-04-30	56.917938	57.232822	56.173664	56.173664	47.519367	13730267
2018-05-01	56.297710	56.526718	54.274811	55.324429	46.800972	13756782
2018-05-02	55.038170	55.343510	54.408398	54.675571	46.252083	10921837
2018-05-03	54.522900	55.152672	53.788170	54.895039	46.437740	11864932
2018-05-04	54.503819	55.257633	54.227100	55.104961	46.615326	9149983
2018-05-07	55.124046	55.438931	54.465649	54.751907	46.316658	10513955
2018-05-08	54.742367	54.790077	53.683205	54.160305	45.816193	10749546
2018-05-09	54.360687	55.734734	54.227100	55.295803	46.776760	8684042
2018-05-10	55.467556	56.040077	55.276718	55.400764	46.865543	8624097
2018-05-11	55.496181	57.223282	55.467556	56.956108	48.181282	13344498
2018-05-14	57.032444	57.328243	56.708015	56.946564	48.173195	9942062
2018-05-15	56.717556	57.061069	56.202290	56.488548	47.785736	7148932
2018-05-16	56.603054	57.261452	56.402672	57.013359	48.229706	8941222
2018-05-17	56.812977	57.041985	56.183205	56.364506	47.680820	8222398
2018-05-18	56.259541	56.736641	54.856869	56.431297	47.737312	10151242
2018-05-21	56.469467	56.603054	55.715649	55.887405	47.277203	8882219
2018-05-22	56.087788	56.431297	55.725189	55.772900	47.180351	9357068
2018-05-23	55.772900	56.765266	55.753819	56.459923	47.761528	10375619
2018-05-24	56.536259	56.688931	56.116413	56.421757	47.729244	7261382
2018-05-25	56.431297	56.736641	56.145039	56.383587	47.696957	6985339
2018-05-29	55.896946	56.192749	55.372135	55.725189	47.139996	9228269
2018-05-30	55.963741	57.061069	55.839695	56.984734	48.205479	11572016
2018-05-31	56.898853	57.137405	56.593510	56.803436	48.052124	12786019
2018-06-01	57.146946	58.024811	56.889313	57.786259	48.883526	11556925
2018-06-04	58.730915	59.666031	58.377865	59.179390	50.062031	20410534
2018-06-05	59.160305	59.475189	58.263359	58.578243	49.553505	13098218
2018-06-06	58.692749	59.103054	58.416031	59.093510	49.989384	7912190
2018-06-07	59.160305	59.198475	58.692749	59.150764	50.037811	7910933
2018-06-08	59.169846	59.780533	59.131680	59.713741	50.514050	10142754
2018-06-11	59.895039	59.980915	59.236641	59.475189	50.312244	7542666
2018-06-12	59.513359	59.742367	59.169846	59.580154	50.401039	8308230
2018-06-13	59.704197	60.076336	59.494274	59.723282	50.522129	9873732
2018-06-14	59.227100	59.522900	58.416031	58.740459	50.074745	12528211
2018-06-15	58.769085	59.255726	58.416031	59.188931	50.457054	17246517
2018-06-18	58.540077	58.549618	57.814884	58.196564	49.611080	9990270
2018-06-19	57.872135	58.501907	57.853054	58.234734	49.643623	10501589
2018-06-20	58.263359	58.664124	58.005726	58.473282	49.846973	12757094
2018-06-21	58.463741	58.463741	58.024811	58.377865	49.765636	9336527
2018-06-22	58.473282	59.083969	58.416031	58.654579	50.001522	12885998
2018-06-25	58.597328	58.797710	57.862595	58.282444	49.684296	11057238
2018-06-26	58.043892	58.225189	57.833969	57.938931	49.391460	12571913
2018-06-27	57.919846	58.282444	57.061069	57.137405	48.708179	10948770
2018-06-28	57.356869	57.967556	57.242367	57.538170	49.049824	10691591
2018-06-29	57.757633	58.654579	57.585876	57.919846	49.375183	14956951
2018-07-02	57.776718	57.786259	57.175571	57.690842	49.179966	9546337
2018-07-03	57.958015	58.492367	57.776718	57.929390	49.383327	5106590
2018-07-05	58.587788	59.122135	58.291985	58.816795	50.139820	9517098
2018-07-06	58.969467	59.646946	58.959923	59.351147	50.595348	8543191
2018-07-09	59.599236	59.818703	59.160305	59.179390	50.448921	8724600
2018-07-10	59.532444	59.761452	59.265266	59.446564	50.676678	11266524
2018-07-11	59.293892	59.351147	58.769085	59.064884	50.351303	6055344
2018-07-12	59.580154	59.961830	59.293892	59.790077	50.969513	8424453
2018-07-13	59.417938	60.152672	59.398853	60.009541	51.156597	7705106
2018-07-16	60.047710	60.066795	59.475189	59.723282	50.912579	4729938
2018-07-17	59.666031	59.933205	59.599236	59.666031	50.863766	5292086
2018-07-18	59.732822	60.095421	59.513359	60.057251	51.197273	6645578
2018-07-19	59.866413	60.057251	59.398853	59.646946	50.847496	7631641
2018-07-20	59.217556	59.675571	59.169846	59.656490	50.855640	7204686
2018-07-23	59.704197	59.904579	59.646946	59.818703	50.993919	7266413
2018-07-24	60.019085	60.534351	59.942749	60.515266	51.587723	9931058
2018-07-25	60.524811	61.612595	60.458015	61.536259	52.458088	11023598
2018-07-26	61.650764	62.213741	61.059158	61.078243	52.067642	11677235
2018-07-27	59.589695	61.087788	59.522900	60.582062	51.644661	8815357
2018-07-30	60.868320	61.927483	60.620228	61.841602	52.718391	10129130
2018-07-31	61.927483	63.091602	61.908398	62.853054	53.580624	16184683
2018-08-01	62.700382	63.110687	62.452290	62.490459	53.271523	7949604
2018-08-02	62.309158	62.433205	61.898853	62.232822	53.051895	7226379
2018-08-03	62.213741	62.996181	61.994274	62.910305	53.629429	7333066
2018-08-06	63.062977	63.435116	62.681297	63.187023	53.865330	8600202
2018-08-07	63.062977	63.921757	63.005726	63.530533	54.158161	8471298
2018-08-08	63.463741	63.921757	63.120228	63.635494	54.247631	6821746
2018-08-09	63.807251	63.807251	62.786259	62.977100	53.686375	7495086
2018-08-10	62.881680	63.454197	62.671757	63.043892	53.743305	7796806
2018-08-13	63.101147	63.826336	63.043892	63.664124	54.272041	9973606
2018-08-14	63.559158	63.883587	63.225189	63.416031	54.060547	6912608
2018-08-15	63.673664	64.475189	63.425571	64.284348	54.800762	11413873
2018-08-16	64.503815	65.839699	64.284348	65.696564	56.004646	19378358
2018-08-17	65.629768	66.068703	65.553436	65.896950	56.175468	8223761
2018-08-20	65.839699	67.003815	65.772903	66.956108	57.078377	10919426
2018-08-21	66.994278	67.032440	65.925575	66.001907	56.264923	10285701
2018-08-22	66.011452	66.221375	65.696564	65.877861	56.159199	6176178
2018-08-23	65.715652	66.020988	65.591606	65.811066	56.102253	5806654
2018-08-24	65.839699	66.078247	65.620232	65.877861	56.159199	5194098
2018-08-27	66.164124	66.250000	65.391220	65.830154	56.118526	5327822
2018-08-28	65.696564	65.715652	65.248093	65.486641	55.825684	6219251
2018-08-29	65.248093	65.744278	65.143127	65.658394	55.972099	5753206
2018-08-30	65.515266	65.782440	65.219467	65.400764	55.752472	4972341
2018-08-31	65.219467	65.601143	65.038170	65.448471	55.793148	6018978
2018-09-04	65.238548	65.276718	64.818703	64.837784	55.272549	6045178
2018-09-05	64.837784	65.543892	64.799622	65.477097	55.817558	6664337
2018-09-06	65.811066	66.354965	65.667938	66.202293	56.435760	10099995
2018-09-07	65.992363	66.583969	65.696564	66.479012	56.671665	9971930
2018-09-10	66.793892	67.356873	66.345421	66.374046	56.582172	7616759
2018-09-11	66.603050	66.603050	65.906487	65.916031	56.191727	6094644
2018-09-12	66.221375	66.812981	65.954201	66.660301	56.826206	6382320
2018-09-13	66.946564	67.690842	66.393127	67.585876	57.615231	10750594
2018-09-14	67.500000	67.500000	66.469467	66.774811	57.312218	7792928
2018-09-17	66.650764	67.232826	66.459923	67.194656	57.672573	7018770
2018-09-18	67.185112	67.652672	66.698471	67.194656	57.672573	7126819
2018-09-19	66.937019	67.337784	66.450378	66.774811	57.312218	8325522
2018-09-20	67.127861	67.585876	66.841606	67.538170	57.967388	6435454
2018-09-21	67.662216	68.301529	67.662216	67.843513	58.229477	17850689
2018-09-24	67.671753	68.034348	67.395035	67.538170	57.967388	6747862
2018-09-25	67.604965	68.110687	67.290077	67.414124	57.860928	6770499
2018-09-26	67.681297	67.891220	66.965652	67.108780	57.598858	7260963
2018-09-27	67.108780	67.919846	66.870232	67.480919	57.918259	6315458
2018-09-28	67.480919	67.938934	67.414124	67.690842	58.098442	7135622
2018-10-01	67.814888	68.597328	67.375954	68.253815	58.581627	7994668
2018-10-02	68.673660	68.864502	67.833969	68.463737	58.761791	10894589
2018-10-03	68.788170	69.103050	68.082062	68.101143	58.450584	10037325
2018-10-04	67.862595	68.091606	67.232826	67.958015	58.327759	10837054
2018-10-05	67.967560	68.406487	67.347328	67.776718	58.172153	7790308
2018-10-08	67.681297	68.416031	67.643127	68.187019	58.524307	9279830
2018-10-09	68.187019	69.332062	67.719467	69.026718	59.244999	8249122
2018-10-10	69.160301	69.551529	67.166031	67.223282	57.697132	13259191
2018-10-11	67.146950	67.299622	64.713737	65.238548	55.993656	13491952
2018-10-12	65.553436	66.851143	65.286263	66.612595	57.172977	10648938
2018-10-15	66.020988	66.994278	65.772903	66.278625	56.886337	6896783
2018-10-16	66.650764	68.043892	66.555344	67.958015	58.327759	10719992
2018-10-17	67.833969	68.645035	67.557251	68.530533	58.819130	9793036
2018-10-18	68.845421	69.083969	68.148857	68.902672	59.138550	12812848
2018-10-19	68.988548	69.332062	68.645035	69.036263	59.253201	15210043
2018-10-22	69.627861	70.124046	68.559158	69.246185	59.433361	12486186
2018-10-23	68.854965	69.103050	67.958015	68.797707	59.048439	12116871
2018-10-24	68.530533	69.312981	67.013359	67.309158	57.770832	15348170
2018-10-25	63.874046	67.337784	63.072517	66.755722	57.295834	21553692
2018-10-26	66.574425	67.538170	65.725189	67.175575	57.656189	17764229
2018-10-29	68.101143	69.685112	67.318703	68.177483	58.516106	19743901
2018-10-30	68.406487	69.618324	68.225189	69.532440	59.679054	19845976
2018-10-31	70.047707	71.078247	69.437019	70.238548	60.285114	16624529
2018-11-01	70.419846	70.648857	69.341606	69.770988	59.883793	14507988
2018-11-02	70.200378	70.324425	68.339699	68.959923	59.187679	13517838
2018-11-05	68.664124	70.200378	66.908394	69.770988	59.883793	12922364
2018-11-06	69.599236	70.419846	69.417938	69.952293	60.039413	10737913
2018-11-07	70.706108	71.879768	70.458015	71.641220	61.489006	19566684
2018-11-08	71.459923	72.223282	71.202293	72.022903	61.816601	13634690
2018-11-09	72.385498	72.509544	71.374046	71.431297	61.308842	15359802
2018-11-12	71.688934	71.822517	70.639313	71.269081	61.169605	14679022
2018-11-13	71.774811	71.822517	70.620232	71.192749	61.104092	16587430
2018-11-14	71.517174	71.526718	70.305344	70.696564	60.678223	9936193
2018-11-15	70.133591	71.440842	69.780533	71.412216	61.292446	12549171
2018-11-16	71.316795	72.757637	71.135498	72.576340	62.291607	14384010
2018-11-19	72.729012	73.101143	72.127861	72.853050	62.529114	17210675
2018-11-20	72.528625	72.862595	71.230919	71.354965	61.243317	14240014
2018-11-21	71.488548	71.631676	70.782440	71.364502	61.251499	9489116
2018-11-23	70.734734	71.851143	70.620232	71.250000	61.153236	3690846
2018-11-26	71.555344	72.280533	71.364502	71.984734	61.783844	11407061
2018-11-27	71.631676	73.015266	71.631676	72.843513	62.520912	15325533
2018-11-28	73.282440	73.816795	72.776718	73.692749	63.249817	12625675
2018-11-29	73.654579	74.885498	73.578247	74.341606	63.806736	11429174
2018-11-30	74.274811	75.849236	74.160301	75.706108	64.977882	22380669
2018-12-03	75.877861	75.935112	74.694656	75.591606	64.879593	13183106
2018-12-04	75.667938	76.517174	74.522903	74.627861	64.052414	15482942
2018-12-06	73.435112	74.780533	72.347328	74.780533	64.183449	17329518
2018-12-07	74.637405	74.713737	72.614502	73.206108	62.832134	13228799
2018-12-10	73.902672	74.217560	72.385498	73.874046	63.405415	16163618
2018-12-11	74.351143	74.723282	73.034348	73.578247	63.151539	13867660
2018-12-12	74.208015	75.152672	74.160301	74.437019	63.888622	11219678
2018-12-13	74.666031	75.458015	74.427483	75.391220	64.707611	11272498
2018-12-14	74.265266	74.456108	72.738548	72.977097	63.074669	13896375
2018-12-17	72.490456	73.368324	71.431297	71.784348	62.043758	15831822
2018-12-18	72.137405	72.309158	70.190842	70.925575	61.301491	16163828
2018-12-19	71.259544	71.803436	69.723282	70.391220	60.839664	19765594
2018-12-20	70.085876	70.734734	69.312981	70.124046	60.608753	20321454
2018-12-21	69.608780	71.040077	68.912216	69.561066	60.122147	37919994
2018-12-24	69.208015	69.561066	67.643127	67.891220	58.678890	11565833
2018-12-26	67.719467	70.639313	67.719467	70.610687	61.029362	14074011
2018-12-27	69.923660	71.927483	69.427483	71.927483	62.167454	13577154
2018-12-28	72.404579	73.072517	71.402672	71.917938	62.159203	13180696
2018-12-31	72.347328	73.187019	72.194656	72.910301	63.016922	9687502
2019-01-02	71.841606	72.509544	71.183205	72.127861	62.340656	15120125
2019-01-03	72.099236	72.490456	70.467560	70.648857	61.062332	13910628
2019-01-04	71.316795	72.996185	71.221375	72.776718	62.901474	14753115
2019-01-07	72.662216	72.967560	71.956108	71.975189	62.208710	15795142
2019-01-08	72.395035	72.719467	71.841606	72.509544	62.670547	11896686
2019-01-09	72.414124	72.814888	71.870232	71.956108	62.192204	11916284
2019-01-10	72.213737	72.213737	70.104965	71.068703	61.425217	19134070
2019-01-11	71.278625	71.507637	70.753815	71.469467	61.771591	9878029
2019-01-14	70.887405	71.030533	69.751907	70.009544	60.509781	15669486
2019-01-15	69.751907	71.459923	69.751907	71.087784	61.441715	13102096
2019-01-16	71.316795	72.299622	71.059158	71.192749	61.532440	15272504
2019-01-17	70.906487	72.299622	70.906487	72.137405	62.348915	16969321
2019-01-18	72.652672	72.833969	72.013359	72.395035	62.571575	14980741
2019-01-22	72.108780	72.709923	71.908394	72.356873	62.538578	10568766
2019-01-23	72.089699	72.242363	71.316795	71.984734	62.216923	14369233
2019-01-24	71.717560	71.717560	69.064888	69.818703	60.344822	21986621
2019-01-25	70.438934	70.458015	68.816795	69.608780	60.163399	14054099
2019-01-28	69.179390	69.723282	68.750000	69.580154	60.138645	13376672
2019-01-29	69.561066	70.305344	69.312981	69.875954	60.394318	11966693
2019-01-30	70.095421	70.429390	69.675575	70.009544	60.509781	13941230
2019-01-31	69.799622	71.393127	69.761452	71.020988	61.383980	16797658
2019-02-01	72.490456	73.940842	71.879768	72.948471	63.049904	15941757
2019-02-04	72.471375	73.368324	72.213737	73.349236	63.396305	11824165
2019-02-05	73.835876	74.790077	73.530533	73.616409	63.627220	12955690
2019-02-06	73.320610	74.160301	73.120232	73.845421	63.825134	8375721
2019-02-07	73.416031	73.597328	72.624046	73.301529	63.355061	9661407
2019-02-08	73.234734	73.988548	73.062981	73.969467	63.932365	9266940
2019-02-11	74.236641	74.274811	72.719467	73.196564	63.264320	13803942
2019-02-12	73.750000	75.314888	73.578247	74.923660	64.757088	13676086
2019-02-13	74.961830	75.543892	74.856873	75.400764	65.169456	10980106
2019-02-14	75.505722	75.906487	75.085876	75.324425	65.103485	8577042
2019-02-15	76.011452	76.459923	75.639313	76.154579	65.820969	10886100
2019-02-19	76.135498	76.459923	75.458015	75.610687	65.350891	9653547
2019-02-20	75.381676	75.896950	75.200378	75.791985	65.507591	8993517
2019-02-21	75.553436	76.364502	75.524811	76.173660	65.837456	7740633
2019-02-22	76.116409	77.156487	76.116409	77.070610	66.612709	8337469
2019-02-25	77.156487	77.280533	76.326340	76.698471	66.291069	9741265
2019-02-26	76.832062	77.385498	76.335876	77.041985	66.587967	8927912
2019-02-27	76.851143	77.566795	76.746185	76.927483	66.488998	7852978
2019-02-28	76.841606	78.015266	76.841606	77.566795	67.041573	11588365
2019-03-01	78.015266	78.177483	77.452293	77.910301	67.338463	10624205
2019-03-04	78.272903	78.358780	76.841606	77.643127	67.107536	8522755
2019-03-05	77.748093	78.272903	77.500000	77.958015	67.379707	8698190
2019-03-06	77.862595	78.015266	76.622139	77.061066	66.604462	8167169
2019-03-07	77.318703	77.395035	76.374046	76.765266	66.348801	10925505
2019-03-08	76.536263	76.908394	75.429390	76.145035	65.812744	11716326
2019-03-11	76.679390	77.318703	76.402672	77.166031	66.695175	9126613
2019-03-12	77.452293	77.824425	77.080154	77.509544	66.992073	9261281
2019-03-13	77.872139	78.253815	77.471375	77.862595	67.297218	8059749
2019-03-14	77.585876	78.015266	77.223282	77.757637	67.662567	8530406
2019-03-15	77.767174	78.158394	77.099236	77.833969	67.728996	17341046
2019-03-18	77.547707	78.082062	77.213737	77.624046	67.546318	14357914
2019-03-19	77.805344	78.244278	77.251907	78.158394	68.011299	10224393
2019-03-20	78.101143	78.931297	77.652672	78.320610	68.152451	11894590
2019-03-21	78.339699	79.360687	78.101143	79.150764	68.874832	9473291
2019-03-22	79.112595	79.627861	78.263359	78.520988	68.326836	10639191
2019-03-25	78.311066	78.959923	78.167938	78.578247	68.376640	7878654
2019-03-26	78.969467	79.646950	78.788170	79.122139	68.849937	9242731
2019-03-27	79.122139	79.255722	78.062981	78.520988	68.326836	10020766
2019-03-28	78.998093	79.103050	78.416031	78.845421	68.609123	7161298
2019-03-29	79.198471	79.484734	78.921753	79.360687	69.057503	10147994
2019-04-01	79.895035	80.009544	79.141220	79.484734	69.165436	8820282
2019-04-02	79.637405	79.885498	79.103050	79.398857	69.090721	5875088
2019-04-03	79.456108	79.828247	78.959923	79.370232	69.065788	6550734
2019-04-04	79.208015	79.389313	77.490456	78.101143	67.961464	10257719
2019-04-05	78.215652	78.396950	77.395035	77.433205	67.380257	10324162
2019-04-08	77.251907	77.538170	76.669846	77.242363	67.214195	10586267
2019-04-09	76.879768	77.270988	76.583969	77.099236	67.089653	10785282
2019-04-10	77.156487	77.595421	76.956108	77.118324	67.106262	6894268
2019-04-11	77.223282	77.223282	75.753815	76.183205	66.292534	10410518
2019-04-12	76.345421	76.755722	75.667938	75.791985	65.952133	10164762
2019-04-15	75.677483	75.849236	74.875954	74.933205	65.204842	13822491
2019-04-16	75.601143	75.658394	73.874046	74.007637	64.399414	12531250
2019-04-17	74.055344	74.064888	70.372139	70.534348	61.377064	34181463
2019-04-18	70.114502	70.658394	68.921753	69.837784	60.770927	32768445
2019-04-22	69.809158	70.429390	69.408394	70.095421	60.995113	14548441
2019-04-23	70.324425	71.803436	70.038170	71.183205	61.941685	19281523
2019-04-24	71.307251	71.669846	70.591606	71.307251	62.049614	12779102
2019-04-25	71.164124	73.301529	71.049622	72.843513	63.386417	13994154
2019-04-26	73.129768	73.463737	72.604965	73.120232	63.627228	8888193
2019-04-29	73.082062	73.645035	72.977097	73.263359	63.751781	7395317
2019-04-30	74.007637	75.286263	72.519081	75.104965	65.354301	11269039
2019-05-01	75.085876	76.078247	74.837784	75.114502	65.362587	15288643
2019-05-02	75.009544	76.173660	75.009544	75.877861	66.026833	11579142
2019-05-03	75.896950	76.469467	75.620232	76.335876	66.425392	7942582
2019-05-06	74.933205	76.135498	74.713737	75.839699	65.993622	9906534
2019-05-07	75.276718	75.658394	73.874046	74.332062	64.681740	10523387
2019-05-08	74.742363	75.104965	74.332062	74.599236	64.914207	10567508
2019-05-09	74.122139	74.914124	73.702293	74.742363	65.038773	8105861
2019-05-10	74.503815	74.742363	73.291985	74.608780	64.922539	9027158
2019-05-13	73.301529	73.979012	73.301529	73.635498	64.075592	9641705
2019-05-14	74.064888	74.503815	73.816795	73.874046	64.283157	8113826
2019-05-15	73.349236	74.312981	73.282440	73.998093	64.391113	7284543
2019-05-16	74.208015	76.230919	74.169846	75.505722	65.703011	9910831
2019-05-17	74.818703	75.448471	74.284348	75.114502	65.362587	8259707
2019-05-20	74.770988	75.639313	74.666031	75.267174	65.495445	8281191
2019-05-21	75.458015	76.078247	74.933205	75.858780	66.010246	10873734
2019-05-22	75.715652	77.433205	75.677483	77.270988	67.239082	13491847
2019-05-23	76.908394	77.471375	76.727097	77.309158	67.272324	9831498
2019-05-24	77.576340	78.187019	77.395035	77.452293	67.396866	6071588
2019-05-28	77.652672	78.187019	76.555344	76.583969	66.641289	13779733
2019-05-29	76.450378	76.688934	75.143127	75.725189	65.893982	11278890
2019-05-30	75.916031	76.164124	75.562981	76.030533	66.159691	7483768
2019-05-31	75.696564	76.259544	75.190842	75.582062	65.769424	7142749
2019-06-03	76.001907	77.213737	75.877861	76.583969	66.641289	9218103
2019-06-04	77.051529	77.604965	76.440842	77.366409	67.322128	9368806
2019-06-05	77.652672	78.501907	77.366409	77.948471	67.828636	9821961
2019-06-06	78.396950	78.664124	77.700378	77.709923	67.621056	11393961
2019-06-07	78.072517	79.083969	78.072517	78.683205	68.467979	8797436
2019-06-10	78.893127	78.893127	77.910301	78.702293	68.484573	7536273
2019-06-11	79.093513	79.589699	78.673660	79.179390	68.899742	7789679
2019-06-12	79.332062	80.410301	79.332062	79.875954	69.505867	11057762
2019-06-13	80.209923	80.324425	78.750000	79.103050	68.833305	10194001
2019-06-14	78.921753	79.551529	78.683205	78.988548	69.192734	7989952
2019-06-17	78.912216	79.513359	78.750000	79.484734	69.627388	6427279
2019-06-18	79.417938	80.791985	79.417938	80.620232	70.622070	11425086
2019-06-19	80.391220	81.641220	80.353050	81.450378	71.349258	9825419
2019-06-20	82.041985	82.538170	80.458015	80.725189	70.714005	12490483
2019-06-21	80.572517	80.887405	79.809158	80.696564	70.688934	15034294
2019-06-24	81.078247	82.089699	80.858780	81.593513	71.474640	7891440
2019-06-25	81.631676	82.309158	80.925575	81.335876	71.248962	9348894
2019-06-26	81.278625	81.297707	79.284348	79.713737	69.827995	12604401
2019-06-27	79.837784	80.811066	79.580154	79.990456	70.070374	11721670
2019-06-28	80.124046	80.591606	79.179390	80.009544	70.087112	46684837
2019-07-01	80.467560	81.040077	80.047707	80.868324	70.839378	10260863
2019-07-02	80.591606	81.593513	80.248093	81.593513	71.474640	10381593
2019-07-03	82.118324	83.082062	82.051529	82.919846	72.636490	6533232
2019-07-05	82.709923	82.824425	81.574425	81.679390	71.549866	8767358
2019-07-08	81.116409	81.583969	79.675575	80.190842	70.245926	13693273
2019-07-09	80.381676	81.307251	80.238548	80.973282	70.931328	8490791
2019-07-10	80.916031	81.211830	80.486641	80.935112	70.897911	5996132
2019-07-11	79.675575	79.837784	76.125954	77.290077	67.704895	22146126
2019-07-12	77.146950	77.194656	75.028625	76.078247	66.643364	18910636
2019-07-15	76.908394	77.547707	76.450378	77.251907	67.671455	10922570
2019-07-16	77.595421	78.034348	77.185112	77.853050	68.198074	8448662
2019-07-17	78.206108	78.568703	77.843513	78.167938	68.473900	9848999
2019-07-18	78.635498	79.160301	77.862595	78.902672	69.117508	8472661
2019-07-19	78.912216	79.026718	77.433205	77.662216	68.030891	12053782
2019-07-22	77.938934	78.072517	77.337784	77.490456	67.880432	7261697
2019-07-23	77.748093	78.654579	77.185112	78.272903	68.565834	7420469
2019-07-24	78.244278	78.540077	77.404579	78.005722	68.331795	7720197
2019-07-25	77.719467	79.255722	77.337784	78.005722	68.331795	9670106
2019-07-26	77.843513	77.891220	77.204201	77.700378	68.064323	7638977
2019-07-29	78.339699	79.007637	77.872139	78.711830	68.950325	11123682
2019-07-30	80.143127	81.269081	79.026718	79.456108	69.602310	14286965
2019-07-31	79.103050	80.772903	79.045799	79.188934	69.368271	12443428
2019-08-01	79.255722	80.629768	78.854965	79.856873	69.953369	10550006
2019-08-02	80.038170	80.887405	79.723282	80.601143	70.605339	10913767
2019-08-05	80.009544	80.477097	78.396950	79.312981	69.476936	11885578
2019-08-06	79.312981	80.610687	79.293892	80.486641	70.505020	11025274
2019-08-07	80.353050	80.811066	79.007637	80.391220	70.421455	11509660
2019-08-08	80.868324	81.154579	80.458015	80.849236	70.822662	8699762
2019-08-09	81.202293	82.166031	80.830154	81.603050	71.482994	8968260
2019-08-12	81.326340	81.994278	80.648857	81.125954	71.065063	8761909
2019-08-13	81.545799	82.814888	81.545799	82.137405	71.951073	8413658
2019-08-14	81.459923	81.908394	79.532440	79.580154	69.710983	11411148
2019-08-15	79.694656	80.009544	79.093513	79.637405	69.761139	9543612
2019-08-16	80.582062	81.450378	80.295799	81.164124	71.098503	9156271
2019-08-19	81.669846	82.566795	81.536263	82.242363	72.043030	7655221
2019-08-20	82.070610	82.757637	81.660301	81.727097	71.591652	6176598
2019-08-21	82.337784	83.253815	82.185112	82.929390	72.644844	6486072
2019-08-22	82.776718	83.206108	82.299622	82.748093	72.486031	6588776
2019-08-23	82.270988	82.958015	80.610687	81.049622	70.998215	10608694
2019-08-26	81.469467	81.965652	81.183205	81.946564	71.783905	6041825
2019-08-27	82.461830	82.938934	81.536263	81.603050	71.482994	6527049
2019-08-28	81.354965	82.604965	81.145035	82.519081	72.285416	6159934
2019-08-29	83.082062	83.349236	82.232826	82.748093	72.486031	6321012
2019-08-30	83.129768	83.225189	82.223282	82.509544	72.277061	6795127
2019-09-03	82.290077	83.024811	82.099236	82.681297	72.427528	6695882
2019-09-04	83.148857	83.177483	81.507637	82.108780	71.926010	7868070
2019-09-05	82.671753	82.690842	81.583969	82.156487	71.967796	7524954
2019-09-06	82.576340	82.948471	82.356873	82.604965	72.360672	7047695
2019-09-09	82.538170	82.557251	79.122139	79.646950	69.769470	12040786
2019-09-10	78.616409	78.616409	75.238548	77.948471	68.281647	18087432
2019-09-11	78.110687	79.303436	77.881676	79.122139	69.309761	10602197
2019-09-12	79.656487	80.229012	78.998093	79.494278	69.635742	8416698
2019-09-13	79.169846	79.742363	78.358780	78.826340	69.509529	7521496
2019-09-16	78.673660	78.673660	77.948471	78.272903	69.021515	6191270
2019-09-17	78.368324	79.675575	78.368324	78.730919	69.425385	7375405
2019-09-18	78.883591	79.465652	78.606873	79.217560	69.854507	6943734
2019-09-19	79.217560	80.438934	79.083969	80.124046	70.653862	6922774
2019-09-20	80.858780	81.937019	80.458015	81.259544	71.655136	23631247
2019-09-23	81.020988	81.316795	80.477097	80.496185	70.982018	8909572
2019-09-24	80.677483	80.992363	79.570610	79.770988	70.342514	9377085
2019-09-25	79.646950	80.181297	79.150764	79.293892	69.921822	7290936
2019-09-26	79.790077	80.238548	79.236641	80.038170	70.578117	8104918
2019-09-27	80.038170	80.143127	78.797707	79.112595	69.761971	7827093
2019-09-30	79.398857	81.202293	79.398857	80.324425	70.830544	9806974
2019-10-01	80.324425	80.725189	79.713737	79.780533	70.350945	7050001
2019-10-02	79.265266	79.398857	76.851143	77.881676	68.676521	8762433
2019-10-03	78.177483	79.083969	77.891220	78.950378	69.618912	5790095
2019-10-04	79.599236	81.221375	79.351143	81.106873	71.520523	7504518
2019-10-07	81.135498	81.211830	80.104965	80.524811	71.007256	5086154
2019-10-08	79.952293	80.543892	79.274811	79.475189	70.081696	6416694
2019-10-09	80.314888	80.620232	79.704201	80.324425	70.830544	4660875
2019-10-10	80.286263	80.963737	79.761452	79.923660	70.477158	8580290
2019-10-11	80.438934	81.526718	80.400764	80.477097	70.965172	6229626
2019-10-14	80.505722	81.211830	80.429390	80.811066	71.259689	5513214
2019-10-15	81.011452	81.202293	80.715652	81.145035	71.554169	5205102
2019-10-16	81.164124	81.192749	80.553436	80.582062	71.057732	5686134
2019-10-17	80.553436	80.772903	79.904579	79.961830	70.510811	7178486
2019-10-18	79.875954	81.020988	79.828247	80.801529	71.251266	7883056
2019-10-21	81.078247	81.164124	80.229012	80.648857	71.116646	5352136
2019-10-22	78.244278	78.893127	76.574425	77.576340	68.407288	18629038
2019-10-23	77.566795	79.074425	77.442749	79.074425	69.728287	8511961
2019-10-24	79.303436	79.809158	78.282440	78.797707	69.484283	5232769
2019-10-25	78.501907	79.055344	78.272903	78.492363	69.215042	7868384
2019-10-28	78.940842	79.646950	76.660301	78.435112	69.164536	15557665
2019-10-29	80.200378	81.841606	78.912216	81.202293	71.604645	17371019
2019-10-30	81.106873	82.528625	80.458015	82.270988	72.547028	10026845
2019-10-31	82.156487	83.005722	81.593513	82.690842	72.917267	12419429
2019-11-01	83.082062	83.244278	80.906487	81.049622	71.470047	9281298
2019-11-04	81.669846	81.774811	80.038170	80.057251	70.594955	8947195
2019-11-05	79.837784	79.914124	78.940842	79.122139	69.770386	9937974
2019-11-06	79.732826	80.114502	79.322517	79.437019	70.048027	9735606
2019-11-07	79.417938	80.143127	78.883591	79.083969	69.736717	9251325
2019-11-08	79.112595	79.875954	78.921753	79.761452	70.334129	6653123
2019-11-11	79.351143	79.809158	79.160301	79.465652	70.073280	3725221
2019-11-12	79.751907	80.935112	79.751907	80.267174	70.780075	8616656
2019-11-13	80.677483	81.211830	80.257637	80.935112	71.369072	6516883
2019-11-14	81.030533	81.278625	79.866409	80.677483	71.141891	7911247
2019-11-15	80.811066	81.679390	80.763359	81.011452	71.436386	9675870
2019-11-18	80.782440	80.935112	80.009544	80.276718	70.788483	10701757
2019-11-19	80.534348	81.059158	80.124046	80.772903	71.226021	9691380
2019-11-20	80.658394	81.564888	80.582062	81.364502	71.747704	8160147
2019-11-21	81.774811	81.841606	80.410301	81.545799	71.907562	7195568
2019-11-22	81.727097	82.404579	81.412216	81.536263	71.899155	7800159
2019-11-25	82.099236	82.624046	81.431297	81.774811	72.109505	9021289
2019-11-26	82.061066	83.435112	81.975189	83.339699	73.489441	19233420
2019-11-27	83.396950	83.845421	83.005722	83.597328	73.716621	6037318
2019-11-29	83.177483	83.750000	83.043892	83.187019	73.354805	4880222
2019-12-02	83.530533	83.959923	82.585876	83.053436	73.237015	5597997
2019-12-03	82.709923	83.463737	82.538170	83.377861	73.523079	7466162
2019-12-04	83.520988	84.666031	83.187019	84.608780	74.608528	7293766
2019-12-05	84.666031	84.723282	83.940842	84.685112	74.675835	8267462
2019-12-06	84.923660	85.152672	84.685112	84.780533	74.759972	7245872
2019-12-09	84.828247	84.923660	84.160301	84.656487	74.650604	8054823
2019-12-10	84.541985	85.429390	84.456108	85.019081	74.970322	8663711
2019-12-11	85.057251	85.391220	84.780533	84.904579	74.869354	6821746
2019-12-12	84.961830	85.839699	84.837784	85.467560	75.365799	6863876
2019-12-13	85.114502	85.486641	84.389313	85.104965	75.560654	7571800
2019-12-16	85.543892	85.877861	85.095421	85.200378	75.645355	10355183
2019-12-17	85.238548	85.353050	84.465652	84.942749	75.416626	11690545
2019-12-18	85.257637	85.877861	85.047707	85.515266	75.924942	11578199
2019-12-19	85.772903	85.963737	85.391220	85.868324	76.238411	7602716
2019-12-20	87.270988	88.396950	86.679390	87.385498	77.585434	17849641
2019-12-23	87.624046	87.805344	87.251907	87.538170	77.720978	7895946
2019-12-24	87.442749	87.528625	86.898857	87.251907	77.466827	2343223
2019-12-26	87.404579	87.519081	86.898857	87.156487	77.382095	3062675
2019-12-27	87.480919	87.500000	87.089699	87.309158	77.517654	3758966
2019-12-30	87.337784	87.490456	86.574425	86.860687	77.119469	3932934
2019-12-31	86.755722	86.822517	86.297707	86.784348	77.051704	4710760
2020-01-02	86.908394	87.919846	86.230919	87.824425	77.975136	8251428
2020-01-03	86.526718	87.853050	86.364502	87.070610	77.305862	5903698
2020-01-06	87.051529	87.538170	86.822517	87.442749	77.636276	7522963
2020-01-07	86.641220	86.946564	85.038170	85.114502	75.569130	11132275
2020-01-08	85.009544	85.400764	84.360687	84.541985	75.060814	15200506
2020-01-09	84.875954	85.925575	84.713737	85.286263	75.721626	9714750
2020-01-10	85.610687	85.982826	85.353050	85.429390	75.848694	5945304
2020-01-13	85.419846	85.524811	84.942749	85.410301	75.831741	10261492
2020-01-14	85.181297	85.811066	84.799622	85.811066	76.187576	8625669
2020-01-15	85.973282	87.414124	85.963737	87.347328	77.551537	9614038
2020-01-16	87.652672	87.843513	86.879768	87.003815	77.246552	7252474
2020-01-17	87.099236	87.433205	86.698471	86.803436	77.068642	10131226
2020-01-21	86.564888	86.803436	85.601143	85.849236	76.221458	10022129
2020-01-22	86.040077	86.316795	85.515266	85.543892	75.950356	7800474
2020-01-23	85.553436	85.553436	84.217560	84.503815	75.026932	13198093
2020-01-24	84.570610	84.761452	81.660301	82.041985	72.841171	14954960
2020-01-27	81.202293	82.547707	80.830154	82.156487	72.942833	10847534
2020-01-28	82.480919	82.738548	81.965652	82.299622	73.069923	9496347
2020-01-29	82.633591	84.122139	82.471375	83.244278	73.908646	8511227
2020-01-30	82.967560	83.139313	82.251907	82.538170	73.281715	11016471
2020-01-31	82.423660	82.700378	81.106873	81.526718	72.383682	9621583
2020-02-03	82.099236	84.179390	82.099236	83.339699	73.993362	9729318
2020-02-04	84.379768	85.114502	84.026718	84.312981	74.857491	15091305
2020-02-05	80.801529	82.767174	80.152672	81.898857	72.714081	29290133
2020-02-06	82.080154	82.280533	81.354965	81.755722	72.587029	16110170
2020-02-07	81.956108	82.003815	80.944656	81.183205	72.078705	11419427
2020-02-10	81.183205	82.041985	81.049622	81.736641	72.570091	10590983
2020-02-11	81.927483	82.061066	81.059158	81.345421	72.222740	10252689
2020-02-12	81.145035	81.326340	79.103050	79.437019	70.528343	19630926
2020-02-13	79.131676	79.131676	77.719467	78.215652	69.443970	19388734
2020-02-14	78.463737	79.007637	77.929390	78.864502	70.020058	8743464
2020-02-18	79.083969	79.303436	78.492363	78.683205	69.859085	10017308
2020-02-19	79.274811	79.303436	77.833969	78.244278	69.469376	11740220
2020-02-20	78.454201	79.036263	77.977097	78.711830	69.884491	10941330
2020-02-21	78.425575	78.845421	77.967560	78.568703	69.757431	9295970
2020-02-24	76.917938	78.807251	76.879768	77.604965	68.901749	13734145
2020-02-25	77.795799	78.187019	76.192749	76.593513	68.003738	13171683
2020-02-26	76.965652	77.891220	76.116409	76.278625	67.724174	11940283
2020-02-27	77.013359	78.005722	74.427483	74.503815	66.148392	15734253
2020-02-28	73.167938	73.940842	70.782440	73.053436	64.860680	29246117
2020-03-02	73.597328	77.814888	73.549622	77.643127	68.935638	18840525
2020-03-03	77.671753	78.625954	74.341606	75.505722	67.037933	17394599
2020-03-04	77.767174	79.265266	76.221375	79.169846	70.291153	20224199
2020-03-05	77.795799	78.979012	77.232826	77.843513	69.113548	15017840
2020-03-06	76.307251	78.835876	75.791985	78.435112	69.638794	14208574
2020-03-09	74.427483	77.022903	73.463737	75.343513	66.893921	18942810
2020-03-10	76.793892	78.416031	73.950378	78.263359	69.486305	17527486
2020-03-11	76.173660	76.488548	74.456108	75.620232	67.139610	14274179
2020-03-12	70.992363	74.484734	69.904579	71.040077	63.073101	22664782
2020-03-13	72.729012	73.692749	68.950378	73.234734	65.558784	25857094
2020-03-16	67.528625	72.604965	64.045799	66.717560	59.724701	20808354
2020-03-17	68.368324	72.585876	68.110687	71.068703	63.619801	24745795
2020-03-18	68.177483	71.240456	65.677483	68.349236	61.185368	18558508
2020-03-19	68.082062	69.522903	65.753815	67.490456	60.416584	19268738
2020-03-20	66.364502	69.179390	65.362595	68.091606	60.954731	23075912
2020-03-23	67.051529	68.330154	62.261452	63.358780	56.717964	18375003
2020-03-24	65.830154	66.555344	64.112595	65.887405	58.981556	19901939
2020-03-25	65.276718	67.156487	63.692749	65.095421	58.272572	18311494
2020-03-26	65.019081	70.782440	64.980919	70.162216	62.808319	18052848
2020-03-27	68.511452	70.066795	67.986641	68.444656	61.270779	12467218
2020-03-30	70.248093	74.036263	69.541985	73.425575	65.729622	15803316
2020-03-31	72.757637	74.045799	72.061066	73.416031	65.721085	15079672
2020-04-01	71.240456	72.013359	69.646950	70.419846	63.038933	11665288
2020-04-02	72.500000	73.587784	70.639313	73.349236	65.661285	12843345
2020-04-03	72.786263	73.893127	71.870232	72.757637	65.131714	10039211
2020-04-06	74.742363	77.146950	74.332062	76.631676	68.599701	14314108
2020-04-07	77.938934	78.215652	74.809158	74.961830	67.104866	10657950
2020-04-08	75.553436	79.198471	74.751907	77.881676	69.718666	11481888
2020-04-09	77.452293	79.475189	76.507637	78.711830	70.461815	13876568
2020-04-13	78.072517	78.692749	76.173660	76.851143	68.796143	7706678
2020-04-14	78.559158	79.389313	77.032440	79.045799	70.760788	12155333
2020-04-15	77.509544	79.160301	76.870232	78.311066	70.103058	10809072
2020-04-16	78.864502	79.513359	78.492363	79.198471	70.897453	9145058
2020-04-17	80.104965	80.305344	78.664124	79.637405	71.290390	15433162
2020-04-20	79.026718	80.276718	77.061066	79.293892	70.982880	11675768
2020-04-21	77.881676	78.530533	74.627861	74.961830	67.104866	17876574
2020-04-22	75.572517	76.956108	75.219467	76.316795	68.317818	11933890
2020-04-23	76.517174	78.129768	76.498093	77.175575	69.086571	8152497
2020-04-24	77.862595	78.339699	77.309158	77.700378	69.556381	7686451
2020-04-27	77.509544	80.791985	77.127861	80.133591	71.734566	12786753
2020-04-28	77.461830	78.463737	76.498093	77.461830	69.342827	20273560
2020-04-29	78.425575	78.425575	75.410301	77.070610	68.992622	13687194
2020-04-30	76.164124	76.717560	75.515266	75.706108	67.771133	11638878
2020-05-01	75.248093	75.248093	73.406487	74.112595	66.344627	9518565
2020-05-04	74.446564	74.456108	72.729012	73.339699	65.652748	8850255
2020-05-05	73.711830	75.190842	73.253815	74.437019	66.635063	7401395
2020-05-06	74.761452	75.038170	73.549622	73.587784	65.874840	12414922
2020-05-07	73.473282	73.587784	71.975189	72.137405	64.576492	12602410
2020-05-08	72.996185	73.435112	72.490456	72.900764	65.259819	8791672
2020-05-11	72.547707	74.494278	72.442749	74.341606	66.549637	10622528
2020-05-12	74.570610	75.095421	73.587784	73.654579	65.934631	9544660
2020-05-13	73.148857	75.190842	73.072517	74.322517	66.532570	10935146
2020-05-14	73.740456	76.459923	73.721375	76.383591	68.377594	11407585
2020-05-15	76.440842	76.860687	75.219467	76.125954	68.146973	9367234
2020-05-18	77.290077	77.290077	75.601143	76.068703	68.095726	12552630
2020-05-19	75.830154	76.078247	73.807251	73.998093	66.242149	10591822
2020-05-20	74.456108	74.656487	73.167938	73.368324	65.678391	11027685
2020-05-21	73.244278	73.501907	72.776718	73.043892	65.387947	9000329
2020-05-22	72.681297	73.148857	72.585876	72.872139	65.234200	6357482
2020-05-26	74.675575	75.000000	73.387405	73.721375	65.994423	19146017
2020-05-27	73.473282	74.083969	72.519081	73.998093	66.242149	12828987
2020-05-28	75.000000	76.612595	74.914124	75.419846	67.514877	13180906
2020-05-29	75.820610	77.232826	74.723282	77.022903	68.949905	13517104
2020-06-01	76.507637	76.774811	75.505722	75.916031	67.959053	6269241
2020-06-02	75.896950	77.156487	75.219467	77.137405	69.052399	11352984
2020-06-03	77.290077	78.578247	77.156487	78.301529	70.094528	13675457
2020-06-04	77.547707	78.396950	77.137405	77.814888	69.658875	9292930
2020-06-05	78.349236	79.322517	77.757637	78.492363	70.265358	10413347
2020-06-08	77.433205	79.389313	77.433205	79.103050	70.812019	9956838
2020-06-09	79.379768	79.685112	78.358780	78.492363	70.265358	8846168
2020-06-10	78.664124	78.988548	77.280533	78.024811	69.846817	9080920
2020-06-11	77.108780	77.919846	73.807251	73.807251	66.071304	14303838
2020-06-12	74.322517	74.360687	72.013359	72.805344	65.692474	17000656
2020-06-15	71.479012	71.917938	70.200378	70.629768	63.729439	17684162
2020-06-16	71.927483	73.864502	71.402672	73.444656	66.269318	21437050
2020-06-17	73.816795	73.902672	72.166031	72.795799	65.683853	13983045
2020-06-18	72.166031	72.786263	71.908394	72.729012	65.623589	7750903
2020-06-19	73.597328	74.408394	72.337784	74.332062	67.070053	17691393
2020-06-22	73.826340	74.074425	72.929390	73.234734	66.079910	7474231
2020-06-23	73.950378	75.019081	73.368324	73.587784	66.398476	11428650
2020-06-24	73.215652	73.368324	71.994278	72.395035	65.322266	8084901
2020-06-25	72.185112	73.435112	71.860687	73.062981	65.924942	7583328
2020-06-26	72.853050	73.215652	71.564888	71.746185	64.736786	12328882
2020-06-29	72.423660	73.005722	72.061066	72.633591	65.537491	7230990
2020-06-30	73.234734	74.103050	72.709923	73.788170	66.579269	9940804
2020-07-01	73.883591	75.324425	73.587784	74.541985	67.259438	9948769
2020-07-02	74.971375	75.677483	74.637405	75.171753	67.827690	6827825
2020-07-06	75.610687	76.354965	75.286263	75.935112	68.516479	8058282
2020-07-07	75.381676	76.030533	74.990456	75.114502	67.776024	6956414
2020-07-08	75.028625	75.343513	73.931297	74.351143	67.087242	8211394
2020-07-09	74.370232	74.761452	72.557251	73.177483	66.028252	7966058
2020-07-10	73.234734	73.807251	72.900764	73.215652	66.062691	5161400
2020-07-13	73.473282	74.980919	73.215652	73.807251	66.596504	8114245
2020-07-14	73.988548	75.009544	73.816795	74.666031	67.371376	8397100
2020-07-15	75.610687	76.307251	75.229012	75.801529	68.395935	7709717
2020-07-16	76.125954	76.154579	75.143127	75.763359	68.361496	5850774
2020-07-17	76.068703	76.574425	75.677483	76.211830	68.766151	8191378
2020-07-20	76.211830	76.526718	75.448471	75.772903	68.370117	5434194
2020-07-21	76.068703	76.450378	75.181297	75.276718	67.922401	8967526
2020-07-22	75.687019	76.106873	74.446564	75.171753	67.827690	12362103
2020-07-23	75.524811	75.572517	73.959923	74.484734	67.207787	11558916
2020-07-24	74.284348	74.417938	72.862595	73.568703	66.381248	9068763
2020-07-27	72.910301	75.515266	72.814888	75.314888	67.956841	10958307
2020-07-28	75.562981	76.536263	75.353050	76.040077	68.611191	8494564
2020-07-29	75.620232	76.087784	75.133591	75.715652	68.318459	6398040
2020-07-30	75.124046	75.648857	74.074425	75.372139	68.008514	7152600
2020-07-31	77.185112	77.938934	75.524811	76.564888	69.084717	12291154
2020-08-03	78.387405	79.961830	78.110687	78.759544	71.064972	10601463
2020-08-04	78.769081	78.769081	77.356873	77.929390	70.315926	7218729
2020-08-05	78.311066	78.692749	77.433205	77.900764	70.290085	6492465
2020-08-06	77.729012	78.616409	76.889313	77.337784	69.782104	7256562
2020-08-07	77.089699	77.309158	76.364502	77.309158	69.756287	6977584
2020-08-10	77.299622	77.490456	76.622139	77.204201	69.661575	5782445
2020-08-11	78.005722	78.120232	76.937019	77.204201	69.661575	7636671
2020-08-12	77.643127	79.112595	77.614502	78.893127	71.185501	7295652
2020-08-13	78.368324	79.799622	78.253815	79.713737	71.925941	7455262
2020-08-14	79.561066	80.562981	79.360687	79.656487	71.874275	7390496
2020-08-17	80.419846	81.278625	80.162216	80.877861	72.976326	8764319
2020-08-18	81.001907	81.116409	79.933205	80.687019	72.804131	6551572
2020-08-19	80.687019	81.784348	80.687019	81.135498	73.208801	6896050
2020-08-20	80.916031	81.402672	80.524811	81.135498	73.208801	6380434
2020-08-21	81.202293	81.278625	80.267174	81.087784	73.165749	6890495
2020-08-24	81.297707	81.555344	80.610687	81.507637	73.544579	7582280
2020-08-25	81.975189	82.337784	81.297707	81.755722	73.768425	10245982
2020-08-26	81.402672	81.755722	80.782440	81.622139	73.647896	7844175
2020-08-27	81.536263	82.213737	81.183205	81.889313	73.888977	6464902
2020-08-28	81.946564	81.946564	81.020988	81.727097	73.742599	6134049
2020-08-31	81.679390	81.994278	81.240456	81.364502	73.415428	7929273
2020-09-01	81.440842	81.870232	80.076340	80.562981	72.692207	6797433
2020-09-02	80.610687	83.215652	80.410301	82.948471	74.844658	11571597
2020-09-03	83.673660	83.778625	81.049622	81.574425	73.604851	12983672
2020-09-04	81.631676	82.910301	80.391220	81.335876	73.389603	9359688
2020-09-08	82.003815	82.003815	79.198471	79.513359	71.745132	9095592
2020-09-09	79.933205	81.889313	79.828247	80.992363	73.079643	8862307
2020-09-10	80.849236	80.992363	79.465652	79.742363	71.951759	6907578
2020-09-11	80.000000	80.992363	79.942749	80.610687	72.735260	7171254
2020-09-14	80.343513	81.202293	79.895035	80.305344	72.986755	8575994
2020-09-15	80.849236	81.269081	79.818703	80.353050	73.030106	10826678
2020-09-16	80.629768	82.156487	80.629768	81.650764	74.209564	10380230
2020-09-17	81.469467	81.841606	80.582062	81.717560	74.270271	8090455
2020-09-18	81.650764	82.347328	81.049622	81.879768	74.417702	12308446
2020-09-21	81.030533	81.431297	78.330154	79.322517	72.093498	10445311
2020-09-22	79.293892	79.742363	78.435112	79.141220	71.928719	8143170
2020-09-23	79.284348	79.980919	78.797707	78.845421	71.659882	7085842
2020-09-24	78.339699	79.656487	78.101143	79.341606	72.110863	7844280
2020-09-25	78.387405	79.427483	78.053436	79.131676	71.920052	6932101
2020-09-28	79.389313	79.866409	78.778625	78.969467	71.772621	6123674
2020-09-29	78.893127	79.341606	77.958015	78.148857	71.026794	6742413
2020-09-30	78.492363	79.503815	78.263359	79.150764	71.937386	11593605
2020-10-01	79.370232	79.522903	77.528625	77.900764	70.801323	8410305
2020-10-02	77.099236	77.996185	76.765266	77.099236	70.072823	5255406
2020-10-05	77.509544	77.805344	76.927483	77.519081	70.454422	8807182
2020-10-06	77.414124	77.423660	75.877861	75.982826	69.058167	10273230
2020-10-07	76.421753	76.669846	75.868324	76.374046	69.413742	9845226
2020-10-08	76.708015	78.082062	76.488548	76.793892	69.795319	9217160
2020-10-09	77.175575	77.366409	76.383591	76.679390	69.691246	5956098
2020-10-12	76.822517	77.022903	76.250000	76.679390	69.691246	8276370
2020-10-13	76.622139	77.223282	76.374046	77.013359	69.994781	9125774
2020-10-14	77.146950	77.223282	76.402672	76.822517	69.821342	9166122
2020-10-15	76.145035	76.278625	75.171753	75.438934	68.563850	9151974
2020-10-16	75.667938	76.622139	75.486641	76.173660	69.231621	7903492
2020-10-19	76.450378	76.803436	74.742363	75.066795	68.225624	8614455
2020-10-20	75.353050	75.353050	74.503815	74.685112	67.878716	11144746
2020-10-21	74.675575	75.238548	74.456108	74.494278	67.705284	9689808
2020-10-22	74.522903	75.811066	74.522903	75.582062	68.693916	6075990
2020-10-23	75.629768	76.927483	75.629768	76.173660	69.231621	7309381
2020-10-26	75.696564	76.145035	74.675575	75.229012	68.373047	9122840
2020-10-27	75.314888	76.555344	74.417938	74.417938	67.635910	12241374
2020-10-28	73.597328	74.169846	72.538170	72.690842	66.066193	8989954
2020-10-29	72.681297	73.082062	71.250000	72.414124	65.814682	9314310
2020-10-30	71.927483	72.414124	70.553436	71.765266	65.224968	11096748
2020-11-02	72.948471	73.339699	72.175575	73.196564	66.525826	8145475
2020-11-03	73.921753	74.646950	73.244278	73.396950	66.707954	7693578
2020-11-04	76.278625	79.093513	75.896950	76.927483	69.916733	14731422
2020-11-05	78.301529	79.103050	76.755722	76.774811	69.777985	9277210
2020-11-06	75.811066	77.423660	75.811066	76.679390	69.691246	6945515
2020-11-09	80.896950	81.269081	76.669846	76.812981	69.812660	11184046
2020-11-10	78.034348	78.272903	77.299622	77.395035	70.341667	8593914
2020-11-11	78.120232	78.120232	76.898857	77.347328	70.298317	5741678
2020-11-12	76.860687	77.290077	75.410301	76.202293	69.257629	7464799
2020-11-13	76.564888	78.101143	76.068703	77.375954	70.324341	7694206
2020-11-16	77.509544	78.139313	76.049622	76.507637	69.535156	9503474
2020-11-17	77.347328	78.206108	76.727097	77.767174	70.679893	9509133
2020-11-18	77.700378	78.215652	76.555344	76.574425	69.595848	8678174
2020-11-19	77.070610	77.070610	75.696564	76.708015	69.717285	7037110
2020-11-20	76.784348	77.108780	76.078247	76.765266	69.769295	8415440
2020-11-23	76.917938	77.442749	75.744278	76.603050	69.621872	9498548
2020-11-24	76.354965	77.185112	76.020988	76.469467	69.500465	12790840
2020-11-25	76.469467	76.774811	75.954201	76.393127	69.431084	6023590
2020-11-27	76.622139	76.984734	75.916031	76.202293	69.257629	5644528
2020-11-30	76.335876	76.851143	75.772903	76.708015	69.717285	14501910
2020-12-01	77.242363	78.683205	77.118324	77.814888	70.723267	10166543
2020-12-02	78.187019	78.950378	77.566795	78.082062	70.966080	7165805
2020-12-03	78.187019	78.215652	77.118324	77.719467	70.636536	7085109
2020-12-04	77.423660	78.206108	77.395035	78.187019	71.061478	8651554
2020-12-07	78.301529	79.646950	78.291985	78.730919	71.555801	8829190
2020-12-08	78.520988	79.904579	78.492363	79.370232	72.136856	8664969
2020-12-09	79.980919	80.038170	78.759544	79.646950	72.388367	7168320
2020-12-10	79.828247	80.095421	78.931297	79.188934	71.972084	7349205
2020-12-11	79.055344	79.599236	78.740456	79.160301	71.946068	7979158
2020-12-14	78.845421	79.274811	76.374046	76.641220	70.206635	13139300
2020-12-15	76.812981	77.328247	76.335876	76.793892	70.346489	10087838
2020-12-16	76.603050	77.051529	76.001907	76.173660	69.778336	9487649
2020-12-17	76.708015	76.870232	76.030533	76.164124	69.769592	11710038
2020-12-18	76.059158	76.507637	74.856873	75.887405	69.516106	33161759
2020-12-21	75.190842	75.696564	74.179390	75.658394	69.306320	11140764
2020-12-22	75.372139	76.326340	74.656487	75.782440	69.419952	9052414
2020-12-23	75.944656	76.746185	75.925575	76.106873	69.717148	6056078
2020-12-24	76.335876	76.746185	76.211830	76.469467	70.049309	2957456
2020-12-28	76.956108	77.423660	76.459923	76.765266	70.320267	4804242
2020-12-29	77.099236	77.853050	77.061066	77.690842	71.168129	5708037
2020-12-30	77.919846	77.986641	76.851143	76.898857	70.442635	5933357
2020-12-31	76.946564	78.187019	76.698471	78.053436	71.500298	5511118
2021-01-04	78.244278	78.330154	76.221375	77.251907	70.766052	10502637
2021-01-05	76.975189	77.671753	76.250000	77.385498	70.888420	10956526
2021-01-06	76.889313	78.950378	76.631676	78.606873	72.007263	10521396
2021-01-07	78.769081	80.505722	78.311066	80.171753	73.440750	10447931
2021-01-08	80.505722	80.505722	78.769081	79.227097	72.575417	9563105
2021-01-11	79.675575	81.679390	79.437019	81.106873	74.297379	13488179
2021-01-12	81.221375	81.240456	78.769081	79.284348	72.627861	10128606
2021-01-13	79.551529	79.551529	78.454201	78.568703	71.972282	10093812
2021-01-14	78.645035	79.007637	78.129768	78.406487	71.823692	11366398
2021-01-15	78.091606	79.675575	77.824425	79.561066	72.881348	10203538
2021-01-19	79.742363	80.057251	78.874046	79.379768	72.715263	8467316
2021-01-20	79.437019	79.723282	78.501907	78.683205	72.077179	11097901
2021-01-21	78.062981	78.530533	77.251907	77.461830	70.958344	9043716
2021-01-22	77.185112	77.700378	77.061066	77.270988	70.783524	9436926
2021-01-25	77.013359	77.471375	76.393127	77.433205	70.932121	9957677
2021-01-26	77.433205	77.433205	76.459923	76.574425	70.145447	7748283
2021-01-27	76.202293	76.402672	73.320610	73.540077	67.365852	16230376
2021-01-28	73.549622	74.914124	73.540077	74.351143	68.108826	12972039
2021-01-29	74.417938	74.780533	72.891220	73.540077	67.365852	10671470
2021-02-01	74.417938	74.742363	73.797707	73.816795	67.619339	8224599
2021-02-02	74.227097	75.305344	74.141220	74.208015	67.977730	9866710
2021-02-03	74.083969	74.570610	73.616409	73.778625	67.584373	10034810
2021-02-04	73.444656	73.482826	72.080154	72.547707	66.456802	18867563
2021-02-05	72.929390	73.454201	71.956108	72.328247	66.255768	13901825
2021-02-08	72.375954	72.700378	71.240456	71.603050	65.591454	16718534
2021-02-09	71.660301	71.727097	70.954201	71.603050	65.591454	13484616
2021-02-10	71.870232	71.927483	71.125954	71.459923	65.460335	11721566
2021-02-11	71.383591	71.660301	70.830154	71.316795	65.329216	8780982
2021-02-12	71.297707	71.669846	71.125954	71.564888	65.556488	6738116
2021-02-16	71.917938	71.975189	70.658394	70.849236	64.900932	9734453
2021-02-17	71.049622	72.576340	70.963737	72.080154	66.028511	13876463
2021-02-18	71.822517	72.404579	71.603050	71.956108	65.914871	10004627
2021-02-19	71.984734	72.051529	70.858780	70.906487	64.953362	12388198
2021-02-22	71.087784	71.622139	70.353050	71.498093	65.495316	8612464
2021-02-23	71.841606	72.480919	71.049622	71.125954	65.154411	10900458
2021-02-24	71.374046	71.822517	70.982826	71.154579	65.180641	9838834
2021-02-25	70.811066	71.564888	70.687019	71.202293	65.224350	10906955
2021-02-26	71.030533	71.288170	69.217560	69.293892	63.476166	17644862
2021-03-01	69.856873	70.028625	68.874046	69.064888	63.266392	12594864
2021-03-02	69.503815	70.124046	69.083969	69.513359	63.677212	16047290
2021-03-03	69.484734	70.353050	69.103050	69.942749	64.070549	13939972
2021-03-04	69.828247	69.961830	68.435112	68.864502	63.082832	15975188
2021-03-05	69.188934	70.047707	68.711830	69.780533	63.921944	12241164
2021-03-08	70.963737	72.099236	70.038170	70.772903	64.830994	15391347
2021-03-09	71.145035	72.003815	70.734734	70.744278	64.804787	14189920
2021-03-10	71.335876	71.784348	70.706108	71.335876	65.346718	12827310
2021-03-11	71.459923	71.908394	71.173660	71.211830	65.233093	13205324
2021-03-12	70.639313	71.459923	70.601143	71.183205	65.779778	11493940
2021-03-15	72.041985	73.053436	71.641220	72.738548	67.217064	17999295
2021-03-16	72.662216	73.635498	72.652672	73.291985	67.728477	15697887
2021-03-17	73.215652	73.950378	72.490456	73.759544	68.160545	17533878
2021-03-18	73.721375	74.608780	73.673660	73.730919	68.134094	14274179
2021-03-19	73.711830	74.666031	72.538170	73.959923	68.345726	58225203
2021-03-22	72.328247	74.427483	72.080154	73.959923	68.345726	11352879
2021-03-23	73.559158	73.778625	72.547707	72.776718	67.252335	11651245
2021-03-24	72.585876	73.167938	72.433205	72.748093	67.225876	9135416
2021-03-25	72.919846	73.101143	71.860687	72.585876	67.075966	10700918
2021-03-26	72.662216	73.921753	72.375954	73.845421	68.239899	10389767
2021-03-29	73.778625	74.952293	73.635498	74.713737	69.042305	11448562
2021-03-30	74.427483	74.503815	73.272903	73.435112	67.860741	10123366
2021-03-31	73.568703	74.131676	73.129768	73.559158	67.975372	13598219
2021-04-01	73.625954	73.912216	73.301529	73.559158	67.975372	9121373
2021-04-05	73.969467	74.341606	73.263359	73.473282	67.896011	9828144
2021-04-06	73.387405	73.416031	72.175575	72.318703	66.829071	13394698
2021-04-07	72.595421	72.900764	72.251907	72.633591	67.120056	8970566
2021-04-08	72.595421	72.900764	71.832062	72.032440	66.564552	12007984
2021-04-09	72.051529	72.881676	71.975189	72.814888	67.287605	8177439
2021-04-12	72.872139	73.091606	72.500000	72.729012	67.208252	9970672
2021-04-13	72.490456	73.244278	72.395035	72.929390	67.393417	8627346
2021-04-14	72.805344	73.272903	72.538170	72.900764	67.366959	8415545
2021-04-15	72.566795	73.788170	72.566795	73.148857	67.596207	14541734
2021-04-16	73.711830	74.188934	73.301529	73.921753	68.310448	12512806
2021-04-19	74.141220	74.227097	73.444656	74.103050	68.477989	8536903
2021-04-20	74.122139	75.515266	74.122139	74.971375	69.280388	11009345
2021-04-21	75.314888	75.849236	75.066795	75.601143	69.862350	11817248
2021-04-22	75.381676	75.438934	74.007637	74.389313	68.742508	13330560
2021-04-23	74.293892	74.618324	73.912216	74.312981	68.671982	8598840
2021-04-26	74.293892	74.341606	73.759544	73.979012	68.363365	7834219
2021-04-27	73.874046	74.370232	73.683205	73.816795	68.213455	9095802
2021-04-28	74.055344	74.456108	73.339699	73.559158	67.975372	11628398
2021-04-29	72.041985	72.270988	69.513359	70.305344	64.968559	30602753
2021-04-30	70.209923	71.641220	70.114502	71.087784	65.691597	18052114
2021-05-03	70.858780	72.538170	70.820610	72.500000	66.996613	12543302
2021-05-04	72.595421	72.967560	72.070610	72.509544	67.005440	10418587
2021-05-05	72.614502	74.169846	72.270988	74.141220	68.513252	16795143
2021-05-06	73.893127	74.293892	73.177483	74.217560	68.583809	12871641
2021-05-07	74.437019	75.057251	74.322517	74.818703	69.139313	12237496
2021-05-10	75.209923	75.553436	74.580154	74.589699	68.927681	10939758
2021-05-11	74.265266	75.057251	73.616409	73.912216	68.301643	12148102
2021-05-12	74.150764	74.933205	73.759544	74.427483	68.777786	13379711
2021-05-13	74.322517	75.372139	74.083969	75.085876	69.386200	10830451
2021-05-14	75.438934	75.524811	74.637405	74.704201	69.033485	8273122
2021-05-17	75.066795	76.498093	74.990456	76.211830	70.426682	12532508
2021-05-18	75.706108	76.145035	75.276718	75.744278	69.994614	7943106
2021-05-19	75.314888	75.763359	74.379768	75.725189	69.976982	9132796
2021-05-20	75.314888	76.326340	75.286263	76.011452	70.241516	7345222
2021-05-21	76.269081	76.660301	75.458015	75.553436	69.818275	10863987
2021-05-24	75.887405	76.001907	75.343513	75.410301	69.685997	8737910
2021-05-25	75.381676	75.620232	73.912216	73.950378	68.336906	14331714
2021-05-26	73.998093	74.208015	73.444656	73.692749	68.098824	9686454
2021-05-27	73.950378	74.045799	72.404579	72.442749	66.943703	17675149
2021-05-28	72.538170	72.900764	72.328247	72.414124	66.917259	13969735
2021-06-01	72.576340	72.652672	71.593513	71.736641	66.291214	15798914
2021-06-02	71.860687	72.604965	71.822517	72.395035	66.899620	11830453
2021-06-03	73.220001	74.000000	72.900002	73.910004	68.299591	15974400
2021-06-04	74.199997	74.480003	73.900002	74.110001	68.484406	12728500
2021-06-07	74.139999	74.199997	72.779999	72.800003	67.273857	16794400
2021-06-08	72.949997	73.169998	72.080002	72.400002	66.904205	13657700
2021-06-09	73.000000	74.300003	72.949997	74.040001	68.419716	12258700
2021-06-10	75.230003	76.470001	74.739998	76.139999	70.360298	17236700
2021-06-11	76.709999	76.860001	75.610001	76.269997	70.480431	13928400
2021-06-14	75.739998	75.800003	74.879997	75.449997	70.321983	7841400
2021-06-15	75.500000	75.769997	74.720001	75.699997	70.555008	14185700
2021-06-16	76.220001	77.550003	76.190002	76.610001	71.403160	17576900
2021-06-17	76.339996	77.470001	75.989998	77.230003	71.981018	14233200
2021-06-18	76.739998	77.220001	76.160004	76.610001	71.403160	19351900
2021-06-21	76.889999	77.290001	76.550003	76.750000	71.533646	10880800
2021-06-22	76.589996	76.739998	76.010002	76.190002	71.011696	10957500
2021-06-23	75.849998	76.260002	75.550003	75.580002	70.443169	9539100
2021-06-24	75.730003	76.639999	75.730003	76.360001	71.170143	8601900
2021-06-25	76.059998	77.970001	76.050003	77.199997	71.953049	50285200
2021-06-28	77.250000	77.739998	76.790001	76.860001	71.636162	8796200
2021-06-29	77.000000	77.330002	76.820000	77.209999	71.962372	7696600
2021-06-30	77.400002	78.089996	77.230003	77.769997	72.484306	13811900
2021-07-01	77.650002	78.150002	77.510002	77.989998	72.689346	9212000
2021-07-02	78.040001	78.769997	77.760002	78.599998	73.257896	7668000
2021-07-06	78.139999	78.349998	77.559998	78.110001	72.801193	6720500
2021-07-07	78.410004	78.610001	78.129997	78.559998	73.220612	8275100
2021-07-08	77.769997	78.300003	77.309998	78.120003	72.810532	8400400
2021-07-09	78.419998	78.690002	77.940002	77.989998	72.689346	6006500
2021-07-12	77.550003	78.430000	77.389999	77.550003	72.279274	11087900
2021-07-13	77.400002	77.769997	77.239998	77.610001	72.335190	6465800
2021-07-14	77.599998	77.720001	76.879997	77.620003	72.344498	7163200
2021-07-15	77.620003	78.040001	77.209999	77.900002	72.605476	7041300
2021-07-16	78.010002	78.379997	77.629997	78.019997	72.717316	7638200
2021-07-19	77.809998	78.339996	76.150002	77.050003	71.813248	9830600
2021-07-20	77.190002	78.129997	75.949997	76.169998	70.993065	11627600
2021-07-21	76.320000	76.459999	75.639999	76.389999	71.198097	7429300
2021-07-22	76.599998	76.790001	76.080002	76.529999	71.328590	8708900
2021-07-23	76.800003	77.680000	76.730003	77.540001	72.269936	6560800
2021-07-26	77.459999	77.610001	76.959999	77.239998	71.990341	5071800
2021-07-27	77.169998	78.129997	76.739998	77.849998	72.558876	8136000
2021-07-28	77.860001	78.669998	77.470001	78.330002	73.006248	11037900
2021-07-29	77.550003	77.919998	76.809998	76.930000	71.701416	11583000
2021-07-30	77.120003	77.760002	76.769997	76.870003	71.645485	13004500
2021-08-02	76.930000	77.260002	76.139999	76.180000	71.002373	9083400
2021-08-03	76.360001	76.809998	76.190002	76.410004	71.216759	9952400
2021-08-04	76.489998	76.489998	75.459999	75.480003	70.349953	10893400
2021-08-05	75.519997	75.690002	74.930000	75.589996	70.452469	8701600
2021-08-06	75.620003	75.660004	74.989998	75.440002	70.312675	8670700
2021-08-09	75.849998	76.220001	75.000000	75.320000	70.200821	7867000
2021-08-10	75.150002	75.360001	74.820000	75.190002	70.079666	11243100
2021-08-11	75.580002	75.769997	75.139999	75.209999	70.098312	6952200
2021-08-12	75.120003	76.059998	75.059998	76.040001	70.871887	6077100
2021-08-13	76.360001	76.769997	76.220001	76.720001	71.505669	6810400
2021-08-16	76.730003	78.010002	76.639999	77.930000	72.633430	9368400
2021-08-17	77.900002	79.059998	77.830002	78.830002	73.472267	10311600
2021-08-18	78.879997	79.070000	77.750000	77.790001	72.502960	7459100
2021-08-19	77.709999	79.139999	77.709999	78.459999	73.127411	8865400
2021-08-20	78.529999	79.199997	78.220001	78.680000	73.332458	6284200
2021-08-23	79.110001	79.230003	78.339996	78.379997	73.052849	6492600
2021-08-24	78.269997	78.269997	77.540001	77.720001	72.437721	8698100
2021-08-25	77.809998	77.809998	76.400002	77.070000	71.831879	7045800
2021-08-26	77.110001	77.320000	76.510002	76.570000	71.365860	6640400
2021-08-27	76.809998	76.970001	76.169998	76.300003	71.114227	6010000
2021-08-30	76.300003	76.839996	76.209999	76.500000	71.300629	7339700
2021-08-31	76.790001	77.099998	76.029999	76.290001	71.104897	10949500
2021-09-01	76.220001	76.800003	75.830002	76.180000	71.002373	9187200
2021-09-02	76.480003	77.139999	76.169998	77.120003	71.878487	6559400
2021-09-03	77.260002	77.379997	76.690002	77.260002	72.008980	6629800
2021-09-07	76.589996	76.870003	75.169998	75.980003	70.815971	13979500
2021-09-08	75.970001	75.970001	74.800003	75.360001	70.238121	8243000
2021-09-09	75.190002	75.190002	73.599998	73.820000	68.802773	14628700
2021-09-10	73.980003	74.209999	73.120003	73.449997	68.457916	11084500
2021-09-13	73.769997	73.830002	72.860001	73.180000	68.206268	11245200
2021-09-14	73.050003	73.139999	72.059998	72.110001	67.811310	15202800
2021-09-15	72.080002	73.150002	71.879997	72.809998	68.469589	12555900
2021-09-16	73.019997	73.019997	71.690002	71.970001	67.679657	14818900
2021-09-17	71.190002	72.000000	70.889999	71.680000	67.406944	43406600
2021-09-20	71.160004	72.610001	71.120003	71.930000	67.642044	15989400
2021-09-21	72.480003	72.680000	71.769997	71.970001	67.679657	11995900
2021-09-22	72.330002	72.410004	71.860001	72.040001	67.745491	9028700
2021-09-23	72.680000	74.040001	72.570000	73.050003	68.695282	12813500
2021-09-24	73.589996	74.629997	73.349998	73.610001	69.221886	14714700
2021-09-27	73.510002	74.269997	73.339996	73.360001	68.986794	8630600
2021-09-28	73.550003	73.820000	72.660004	73.320000	68.949188	11836200
2021-09-29	73.610001	75.699997	73.580002	75.089996	70.613663	16054500
2021-09-30	75.580002	76.650002	75.099998	75.110001	70.632477	16248600
2021-10-01	81.559998	84.339996	80.629997	81.400002	76.547508	102497300
2021-10-04	84.169998	84.559998	82.419998	83.099998	78.146164	53553300
2021-10-05	82.779999	83.389999	81.300003	81.599998	76.735580	28977800
2021-10-06	81.500000	81.680000	80.150002	80.660004	75.851616	17608000
2021-10-07	81.540001	82.669998	81.029999	81.940002	77.055328	14190500
2021-10-08	81.669998	81.800003	80.529999	80.629997	75.823410	12121100
2021-10-11	81.639999	81.639999	79.870003	79.930000	75.165138	11279700
2021-10-12	80.180000	80.180000	79.250000	79.589996	74.845390	10945000
2021-10-13	79.589996	79.660004	78.779999	78.949997	74.243561	9462600
2021-10-14	78.970001	79.669998	77.980003	78.330002	73.660522	14607900
2021-10-15	78.199997	79.059998	77.980003	78.330002	73.660522	12866800
2021-10-18	78.739998	78.739998	77.110001	77.150002	72.550858	13075500
2021-10-19	78.730003	79.519997	78.110001	79.489998	74.751373	15577100
2021-10-20	79.320000	81.250000	79.309998	81.070000	76.237175	11465500
2021-10-21	81.110001	81.260002	80.279999	81.169998	76.331215	9893600
2021-10-22	81.150002	81.480003	80.879997	81.150002	76.312416	7543600
2021-10-25	81.029999	81.720001	79.949997	81.660004	76.792015	9365900
2021-10-26	81.900002	82.360001	81.709999	82.250000	77.346840	9352500
2021-10-27	82.480003	82.480003	81.300003	81.540001	76.679153	8465400
2021-10-28	83.379997	86.860001	83.169998	86.550003	81.390495	28854700
2021-10-29	86.489998	88.459999	86.169998	88.050003	82.801086	18678600
2021-11-01	88.050003	88.629997	87.290001	87.839996	82.603600	10943900
2021-11-02	88.230003	90.419998	87.480003	89.019997	83.713257	14671400
2021-11-03	88.769997	89.419998	88.209999	88.680000	83.393509	10883900
2021-11-04	90.370003	91.400002	89.269997	90.540001	85.142654	19519800
2021-11-05	82.290001	84.000000	81.349998	81.610001	76.744987	37623900
2021-11-08	80.410004	82.879997	79.879997	82.680000	77.751205	18655700
2021-11-09	83.620003	83.709999	81.910004	82.720001	77.788818	10512000
2021-11-10	83.309998	84.019997	82.699997	84.010002	79.001923	9855900
2021-11-11	83.919998	84.260002	83.529999	84.019997	79.011314	5761500
2021-11-12	83.839996	84.199997	83.050003	84.000000	78.992516	8206700
2021-11-15	84.150002	84.180000	83.400002	83.690002	78.700996	7108200
2021-11-16	83.669998	84.690002	83.250000	84.110001	79.095955	10565200
2021-11-17	84.370003	84.669998	82.589996	82.599998	77.675972	10286300
2021-11-18	82.300003	83.139999	82.019997	83.050003	78.099159	9833600
2021-11-19	82.370003	82.750000	80.620003	80.699997	75.889221	17581100
2021-11-22	81.000000	82.070000	80.540001	81.639999	76.773193	10880200
2021-11-23	81.489998	83.589996	81.339996	82.800003	77.864052	12130800
2021-11-24	82.800003	82.900002	81.959999	82.279999	77.375046	8537000
2021-11-26	78.730003	79.930000	77.110001	79.160004	74.441040	18022000
2021-11-29	76.419998	77.500000	74.000000	74.889999	70.425591	34192400
2021-11-30	74.750000	75.029999	73.839996	74.910004	70.444382	30179900
2021-12-01	75.529999	76.910004	74.389999	74.440002	70.002411	21435900
2021-12-02	74.379997	74.779999	73.300003	73.889999	69.485199	15345300
2021-12-03	74.089996	74.250000	72.660004	73.339996	68.967964	14508900
2021-12-06	73.300003	73.849998	72.800003	73.419998	69.043221	13506800
2021-12-07	72.029999	72.720001	71.500000	72.279999	67.971176	17635100
2021-12-08	72.540001	73.410004	72.080002	73.209999	68.845734	14331400
2021-12-09	73.440002	73.559998	72.690002	72.860001	68.516594	11938000
2021-12-10	73.120003	73.230003	72.250000	72.620003	68.290909	11398800
2021-12-13	72.370003	73.449997	71.970001	73.419998	69.043221	17486100
2021-12-14	72.360001	74.040001	72.160004	73.720001	69.983032	18949700
2021-12-15	73.709999	75.389999	73.709999	75.290001	71.473450	14263400
2021-12-16	75.500000	76.529999	75.269997	75.910004	72.062027	16601700
2021-12-17	76.559998	77.739998	75.500000	75.690002	71.853180	28040600
2021-12-20	75.699997	76.500000	74.949997	76.410004	72.536674	11818800
2021-12-21	76.250000	76.279999	74.889999	75.540001	71.710770	14947800
2021-12-22	75.440002	76.559998	75.129997	76.160004	72.299355	9256000
2021-12-23	76.300003	76.300003	75.349998	75.730003	71.891136	9894900
2021-12-27	76.000000	76.610001	75.769997	76.570000	72.688568	6334700
2021-12-28	76.680000	77.139999	76.209999	76.809998	72.916405	5727100
2021-12-29	76.800003	77.180000	76.470001	76.949997	73.049294	5926100
2021-12-30	77.120003	77.610001	76.970001	77.139999	73.229668	5859100
2021-12-31	77.139999	77.550003	76.620003	76.639999	72.755013	6019500
2022-01-03	76.580002	76.940002	75.349998	76.870003	72.973358	9441200
2022-01-04	76.400002	77.269997	75.889999	77.010002	73.106262	11981700
2022-01-05	77.260002	79.809998	77.260002	78.879997	74.881462	17447900
2022-01-06	78.790001	79.580002	77.949997	78.830002	74.834007	11359200
2022-01-07	78.860001	80.529999	78.459999	80.300003	76.229485	15212000
2022-01-10	80.540001	82.449997	79.669998	82.370003	78.194557	19636800
2022-01-11	82.419998	82.559998	80.650002	81.669998	77.530037	11585100
2022-01-12	81.080002	81.419998	80.669998	81.199997	77.083862	13057000
2022-01-13	80.930000	81.720001	80.330002	81.320000	77.197777	9678100
2022-01-14	81.599998	81.849998	80.769997	81.379997	77.254730	9478000
2022-01-18	81.099998	82.160004	80.809998	81.540001	77.406631	14493100
2022-01-19	80.980003	81.980003	80.480003	81.290001	77.169304	11448200
2022-01-20	80.730003	81.860001	80.519997	80.750000	76.656670	12069600
2022-01-21	81.269997	81.519997	79.239998	79.980003	75.925713	18461700
2022-01-24	79.769997	80.110001	76.650002	78.830002	74.834007	17289000
2022-01-25	78.419998	79.779999	77.779999	79.459999	75.432068	13662400
2022-01-26	79.389999	80.339996	78.730003	79.139999	75.128296	13046600
2022-01-27	78.419998	81.599998	78.419998	80.580002	76.495285	20187200
2022-01-28	79.540001	80.989998	79.180000	80.900002	76.799072	13915300
2022-01-31	81.019997	81.720001	80.800003	81.480003	77.349678	13035000
2022-02-01	81.959999	82.120003	81.080002	81.919998	77.767357	10803300
2022-02-02	81.800003	82.300003	81.260002	82.010002	77.852814	13988200
2022-02-03	81.650002	81.800003	78.400002	79.010002	75.004883	19181400
2022-02-04	78.510002	79.550003	78.199997	78.559998	74.577682	10716200
2022-02-07	78.790001	78.919998	77.440002	77.580002	73.647354	23615300
2022-02-08	77.099998	77.330002	75.820000	76.910004	73.011322	17486500
2022-02-09	77.169998	77.330002	76.410004	76.529999	72.650589	15183100
2022-02-10	76.360001	76.769997	75.930000	76.559998	72.679062	12437600
2022-02-11	76.400002	77.900002	76.169998	76.639999	72.755013	9342300
2022-02-14	76.629997	76.699997	75.110001	76.470001	72.593636	9881100
2022-02-15	77.510002	78.190002	77.320000	77.809998	73.865700	11425600
2022-02-16	77.199997	77.800003	76.930000	77.220001	73.305618	9981300
2022-02-17	76.849998	76.930000	76.000000	76.360001	72.489204	8889300
2022-02-18	76.320000	76.860001	75.889999	76.370003	72.498695	8780500
2022-02-22	76.459999	76.860001	75.610001	75.949997	72.099991	9052500
2022-02-23	76.190002	76.440002	75.620003	75.839996	71.995567	9659100
2022-02-24	75.099998	75.320000	72.879997	73.510002	69.783684	21135600
2022-02-25	74.199997	77.290001	74.169998	76.320000	72.451225	13665900
2022-02-28	75.830002	76.760002	74.779999	76.580002	72.698051	14126100
2022-03-01	76.500000	77.760002	75.949997	76.339996	72.470215	9807300
2022-03-02	76.309998	77.220001	76.059998	76.669998	72.783501	9697500
2022-03-03	76.769997	77.540001	76.410004	77.150002	73.239166	8191100
2022-03-04	76.680000	77.860001	76.019997	77.830002	73.884705	12216300
2022-03-07	77.010002	78.290001	76.080002	77.730003	73.789772	14008400
2022-03-08	77.250000	78.089996	76.559998	76.949997	73.049294	10184100
2022-03-09	77.620003	78.220001	77.050003	77.790001	73.846718	9746000
2022-03-10	77.629997	78.199997	77.330002	77.889999	73.941650	8972200
2022-03-11	78.320000	79.629997	78.199997	78.260002	74.292892	9424500
2022-03-14	77.900002	78.610001	77.309998	77.779999	74.494026	10085400
2022-03-15	77.680000	79.010002	77.400002	78.639999	75.317696	11403000
2022-03-16	78.959999	79.110001	77.650002	78.120003	74.819672	10944000
2022-03-17	78.150002	79.370003	78.059998	78.940002	75.605019	10279400
2022-03-18	79.180000	79.739998	78.629997	79.110001	75.767845	21064800
2022-03-21	79.669998	80.449997	78.910004	79.059998	75.719940	10478300
2022-03-22	79.269997	79.779999	78.769997	79.300003	75.949814	10016600
2022-03-23	79.300003	80.580002	79.230003	79.730003	76.361649	8470400
2022-03-24	80.040001	80.669998	79.720001	80.410004	77.012924	7605000
2022-03-25	80.589996	81.379997	80.449997	81.339996	77.903618	7125600
2022-03-28	81.370003	81.669998	80.730003	81.209999	77.779114	7071900
2022-03-29	81.660004	81.760002	80.739998	81.570000	78.123901	7398700
2022-03-30	81.839996	82.699997	81.669998	82.400002	78.918846	9326600
2022-03-31	82.900002	83.379997	81.940002	82.050003	78.583633	12466800
2022-04-01	82.190002	83.580002	81.639999	83.519997	79.991524	10086700
2022-04-04	83.500000	83.889999	82.730003	83.489998	79.962799	9039600
2022-04-05	83.660004	85.430000	83.510002	83.720001	80.183075	12040900
2022-04-06	84.360001	85.559998	84.120003	84.970001	81.380272	13924300
2022-04-07	85.750000	87.110001	84.959999	86.800003	83.132965	13104300
2022-04-08	86.639999	87.839996	86.260002	87.680000	83.975777	11409300
2022-04-11	88.320000	89.480003	86.180000	86.629997	82.970131	14381000
2022-04-12	86.000000	86.550003	85.220001	85.629997	82.012383	12543000
2022-04-13	85.800003	86.239998	84.830002	86.129997	82.491257	12743800
2022-04-14	86.129997	87.510002	85.410004	86.910004	83.238312	22096100
2022-04-18	86.419998	87.449997	85.680000	86.070000	82.433792	7995100
2022-04-19	85.970001	86.089996	85.120003	85.790001	82.165634	8494700
2022-04-20	85.519997	86.820000	85.480003	86.459999	82.807320	8719400
2022-04-21	86.410004	87.230003	85.389999	86.230003	82.587044	8562400
2022-04-22	85.860001	86.139999	84.500000	84.589996	81.016319	7914000
2022-04-25	84.589996	85.809998	83.529999	85.440002	81.830414	10573400
2022-04-26	85.760002	86.199997	84.389999	84.480003	80.910973	9009600
2022-04-27	84.300003	85.129997	83.599998	84.410004	80.843933	10781300
2022-04-28	85.750000	89.370003	85.000000	88.580002	84.837761	21092300
2022-04-29	88.660004	90.010002	88.089996	88.690002	84.943108	15914200
2022-05-02	88.720001	88.839996	86.629997	87.650002	83.947052	12124900
2022-05-03	86.989998	88.239998	86.430000	87.099998	83.420280	8425600
2022-05-04	86.570000	88.769997	86.360001	88.519997	84.780296	10763500
2022-05-05	88.419998	88.660004	87.029999	88.010002	84.291840	9548300
2022-05-06	87.739998	88.919998	87.480003	88.389999	84.655785	12227400
2022-05-09	87.500000	88.059998	86.910004	87.639999	83.937469	11901500
2022-05-10	88.120003	89.290001	87.269997	87.809998	84.100281	12370800
2022-05-11	87.419998	90.809998	87.419998	89.190002	85.421982	16338600
2022-05-12	89.849998	90.849998	88.360001	90.830002	86.992714	14210200
2022-05-13	90.699997	91.050003	89.260002	90.410004	86.590446	10308100
2022-05-16	90.790001	92.870003	90.680000	92.320000	88.419754	13999000
2022-05-17	92.309998	94.559998	91.510002	93.000000	89.071022	17582800
2022-05-18	92.559998	93.160004	91.769997	92.099998	88.209038	12717600
2022-05-19	91.250000	92.610001	90.879997	92.089996	88.199471	11121600
2022-05-20	92.449997	94.080002	92.449997	93.550003	89.597786	11757100
2022-05-23	93.589996	94.919998	93.400002	93.830002	89.865959	9067000
2022-05-24	94.250000	94.800003	93.570000	94.639999	90.641739	9021000
2022-05-25	94.360001	94.760002	93.139999	93.750000	89.789345	11177700
2022-05-26	94.239998	94.250000	91.000000	92.309998	88.410179	17249500
2022-05-27	92.279999	93.110001	91.750000	93.080002	89.147644	9802000
2022-05-31	91.910004	92.620003	90.870003	92.029999	88.142006	22860800
2022-06-01	91.669998	91.930000	90.040001	91.139999	87.289612	10492500
2022-06-02	91.129997	91.139999	88.739998	90.000000	86.197777	11066200
2022-06-03	89.739998	90.680000	89.680000	89.910004	86.111565	7051600
2022-06-06	90.169998	90.660004	89.690002	89.839996	86.044533	8336900
2022-06-07	90.150002	90.820000	89.580002	90.480003	86.657494	10243300
2022-06-08	90.580002	90.650002	89.269997	89.480003	85.699738	10266000
2022-06-09	89.250000	89.790001	87.919998	88.000000	84.282265	7381100
2022-06-10	87.169998	88.040001	86.709999	87.180000	83.496902	8861600
2022-06-13	85.709999	86.510002	84.629997	85.000000	81.408997	12016100
2022-06-14	84.769997	85.040001	83.870003	84.500000	81.592468	11226900
2022-06-15	84.559998	85.370003	83.750000	84.629997	81.717987	11357100
2022-06-16	83.769997	85.190002	83.050003	84.889999	81.969048	12925200
2022-06-17	84.639999	85.760002	83.389999	84.620003	81.708336	32989100
2022-06-21	86.050003	88.360001	85.269997	88.029999	85.000999	11778600
2022-06-22	88.040001	90.339996	88.029999	89.160004	86.092125	11935400
2022-06-23	90.000000	92.150002	89.559998	92.000000	88.834396	14718400
2022-06-24	93.250000	93.790001	91.699997	93.129997	89.925514	25248400
2022-06-27	93.199997	95.720001	93.050003	94.410004	91.161484	11949000
2022-06-28	94.110001	94.330002	91.470001	91.889999	88.728180	13523300
2022-06-29	92.309998	92.980003	91.889999	92.510002	89.326843	8657100
2022-06-30	91.650002	92.900002	90.910004	91.169998	88.032967	18551400
2022-07-01	91.300003	92.489998	90.389999	92.419998	89.239952	11413800
2022-07-05	92.440002	92.949997	90.529999	92.639999	89.452377	9574400
2022-07-06	93.309998	94.510002	92.699997	93.129997	89.925514	10455300
2022-07-07	92.940002	93.949997	92.550003	93.010002	89.809662	8140100
2022-07-08	92.910004	93.820000	92.410004	92.779999	89.587555	7161500
2022-07-11	92.879997	94.779999	92.830002	94.300003	91.055260	9507700
2022-07-12	93.779999	94.239998	93.139999	93.599998	90.379341	7826500
2022-07-13	93.589996	94.360001	93.019997	93.769997	90.543495	6415600
2022-07-14	92.550003	94.059998	92.059998	93.879997	90.649712	6271000
2022-07-15	94.849998	95.349998	94.370003	94.959999	91.692558	9731900
2022-07-18	94.900002	95.099998	91.919998	92.339996	89.162697	8653700
2022-07-19	93.150002	93.389999	92.120003	92.360001	89.182007	8233600
2022-07-20	92.360001	92.430000	89.220001	89.650002	86.565262	11844000
2022-07-21	89.150002	90.410004	88.910004	90.139999	87.038399	8197000
2022-07-22	90.110001	90.449997	89.459999	90.110001	87.009438	6354500
2022-07-25	90.199997	90.730003	89.750000	90.529999	87.414978	6364500
2022-07-26	91.400002	91.949997	90.599998	91.290001	88.148834	6414100
2022-07-27	90.500000	91.370003	90.010002	91.230003	88.090904	6966300
2022-07-28	91.040001	91.129997	87.419998	89.940002	86.845276	13909800
2022-07-29	90.080002	91.080002	88.279999	89.339996	86.265923	14938600
2022-08-01	89.339996	90.019997	88.349998	88.529999	85.483803	7343300
2022-08-02	89.059998	89.589996	87.550003	87.610001	84.595459	7443000
2022-08-03	87.250000	88.019997	86.760002	87.620003	84.605103	8187600
2022-08-04	87.809998	87.889999	86.639999	86.820000	83.832634	7993800
2022-08-05	86.529999	87.529999	86.019997	87.410004	84.402344	8801200
2022-08-08	87.300003	88.779999	86.919998	88.489998	85.445175	8149400
2022-08-09	88.750000	90.239998	86.809998	89.519997	86.439735	13215500
2022-08-10	90.029999	90.129997	88.190002	89.190002	86.121094	8140200
2022-08-11	87.809998	89.820000	87.360001	88.930000	85.870033	7396800
2022-08-12	88.989998	91.029999	88.949997	91.019997	87.888115	12317300
2022-08-15	90.830002	90.839996	89.889999	90.599998	87.482574	6339800
2022-08-16	89.959999	90.900002	89.870003	90.589996	87.472923	5661200
2022-08-17	90.339996	91.889999	90.300003	91.040001	87.907433	6486000
2022-08-18	91.500000	91.839996	90.529999	91.400002	88.255043	6111600
2022-08-19	91.550003	93.019997	91.529999	92.080002	88.911644	8828700
2022-08-22	91.809998	92.220001	91.010002	91.160004	88.023308	6652100
2022-08-23	90.879997	90.989998	89.720001	90.199997	87.096336	5208800
2022-08-24	90.199997	90.320000	89.540001	90.010002	86.912872	5553300
2022-08-25	90.510002	90.510002	89.070000	90.269997	87.163933	5884300
2022-08-26	90.279999	90.739998	89.089996	89.260002	86.188690	5695300
2022-08-29	88.830002	89.000000	87.559998	87.589996	84.576141	7850200
2022-08-30	87.470001	87.570000	86.580002	86.879997	83.890564	6754000
2022-08-31	87.040001	87.129997	85.160004	85.360001	82.422874	11602000
2022-09-01	85.639999	87.459999	85.360001	87.150002	84.151291	7528600
2022-09-02	87.239998	87.779999	85.879997	86.230003	83.262947	6997500
2022-09-06	86.580002	87.269997	86.160004	86.419998	83.446404	8244300
2022-09-07	86.559998	87.000000	85.070000	86.870003	83.880920	6121700
2022-09-08	86.500000	87.449997	86.129997	87.419998	84.411995	8109200
2022-09-09	87.589996	88.169998	87.269997	87.339996	84.334747	7480100
2022-09-12	88.129997	89.169998	87.820000	88.160004	85.126534	6351500
2022-09-13	87.320000	87.610001	86.110001	86.279999	83.311226	7650000
2022-09-14	87.000000	87.639999	86.379997	86.949997	84.635002	9418700
2022-09-15	87.150002	87.430000	86.199997	86.750000	84.440346	8006800
2022-09-16	86.599998	87.870003	86.400002	87.720001	85.384514	14842500
2022-09-19	86.849998	86.940002	85.639999	86.639999	84.333260	7748600
2022-09-20	86.070000	86.449997	85.589996	86.000000	83.710304	5454800
2022-09-21	86.250000	86.500000	84.519997	84.529999	82.279434	7190800
2022-09-22	84.550003	88.150002	84.550003	87.510002	85.180099	12329700
2022-09-23	87.400002	88.010002	86.089996	86.779999	84.469536	9038500
2022-09-26	86.120003	86.709999	85.290001	86.180000	83.885513	8841000
2022-09-27	86.820000	87.629997	85.669998	85.839996	83.554558	6532100
2022-09-28	86.989998	87.250000	86.199997	86.779999	84.469536	6840000
2022-09-29	87.000000	87.419998	86.230003	86.639999	84.333260	6601300
2022-09-30	87.250000	87.620003	86.099998	86.120003	83.827110	9035600
2022-10-03	86.720001	87.900002	86.019997	87.550003	85.219032	9186900
2022-10-04	87.540001	88.650002	87.000000	88.389999	86.036674	7373000
2022-10-05	88.580002	88.779999	88.019997	88.389999	86.036674	6065700
2022-10-06	87.760002	88.010002	87.230003	87.440002	85.111961	8055500
2022-10-07	87.879997	88.300003	87.120003	87.599998	85.267700	8837400
2022-10-10	89.930000	91.589996	89.709999	90.480003	88.071030	14485000
2022-10-11	90.430000	91.980003	90.199997	91.050003	88.625854	9743500
2022-10-12	91.250000	91.720001	90.370003	90.419998	88.012611	8522200
2022-10-13	89.500000	92.720001	89.269997	92.489998	90.027512	9382800
2022-10-14	92.269997	93.360001	91.739998	92.180000	89.725761	9847600
2022-10-17	92.839996	94.370003	92.449997	94.120003	91.614113	12139700
2022-10-18	94.419998	95.320000	94.019997	94.610001	92.091064	9530400
2022-10-19	94.910004	94.910004	93.099998	93.260002	90.777008	8546100
2022-10-20	93.199997	93.400002	92.360001	92.940002	90.465530	7626000
2022-10-21	92.839996	95.959999	92.639999	95.669998	93.122833	10297200
2022-10-24	96.449997	98.419998	96.269997	97.370003	94.777588	11414900
2022-10-25	96.860001	98.290001	96.349998	97.709999	95.108528	8747900
2022-10-26	98.290001	99.279999	98.000000	98.410004	95.789894	10374700
2022-10-27	99.839996	101.500000	99.500000	99.739998	97.084488	12218400
2022-10-28	100.239998	101.139999	98.550003	100.769997	98.087059	11228000
2022-10-31	99.949997	101.360001	99.309998	101.199997	98.505600	11043800
2022-11-01	100.650002	101.070000	98.949997	99.760002	97.103958	11079300
2022-11-02	99.650002	101.029999	98.980003	99.400002	96.753532	9503500
2022-11-03	99.000000	99.239998	98.000000	98.750000	96.120850	9912700
2022-11-04	99.000000	99.379997	97.959999	99.199997	96.558861	8877600
2022-11-07	98.500000	100.360001	97.669998	100.070000	97.405701	8644500
2022-11-08	100.070000	101.970001	99.529999	101.500000	98.797630	8503900
2022-11-09	101.300003	103.760002	101.279999	101.589996	98.885223	10602900
2022-11-10	102.699997	102.809998	100.599998	101.889999	99.177238	9556000
2022-11-11	100.529999	100.809998	97.330002	97.959999	95.351875	13342800
2022-11-14	98.699997	101.690002	98.699997	100.349998	97.678246	8958200
2022-11-15	100.400002	100.739998	98.709999	99.599998	96.948204	7965900
2022-11-16	99.580002	100.800003	99.489998	99.930000	97.269424	8757700
2022-11-17	100.410004	102.349998	100.269997	102.309998	99.586060	8496800
2022-11-18	102.629997	104.599998	102.629997	104.230003	101.454933	11626300
2022-11-21	105.000000	105.870003	104.230003	105.610001	102.798195	8899300
2022-11-22	106.129997	107.099998	106.050003	106.900002	104.053856	8295700
2022-11-23	106.750000	107.300003	106.300003	106.820000	103.975990	5749600
2022-11-25	106.559998	107.500000	106.559998	107.500000	104.637871	3163700
2022-11-28	107.129997	108.900002	107.129997	108.449997	105.562576	9524500
2022-11-29	108.000000	109.059998	107.550003	108.839996	105.942200	9352400
2022-11-30	108.699997	110.330002	107.629997	110.120003	107.188126	20305800
2022-12-01	109.750000	110.980003	108.769997	109.800003	106.876633	10110500
2022-12-02	109.000000	110.089996	108.709999	110.040001	107.110252	6943600
2022-12-05	109.809998	110.230003	109.209999	110.010002	107.081055	6961900
2022-12-06	110.360001	110.760002	108.419998	108.930000	106.029808	7458700
2022-12-07	109.150002	110.709999	109.000000	110.089996	107.158920	8270400
2022-12-08	110.279999	111.019997	110.120003	110.849998	107.898674	7354800
2022-12-09	110.980003	111.370003	108.750000	108.779999	105.883797	9667800
2022-12-12	107.930000	109.099998	107.320000	108.970001	106.068741	10956600
2022-12-13	111.260002	111.260002	109.000000	110.910004	107.957100	15836900
2022-12-14	110.519997	112.169998	110.040001	111.550003	109.299454	10788300
2022-12-15	110.239998	110.769997	109.230003	109.629997	107.418175	9871400
2022-12-16	109.239998	109.699997	108.269997	109.199997	106.996849	29465900
2022-12-19	109.190002	110.099998	108.769997	109.440002	107.232018	6949500
2022-12-20	109.940002	110.660004	109.160004	109.709999	107.496574	8022000
2022-12-21	110.099998	111.190002	109.540001	111.110001	108.868324	6640900
2022-12-22	110.900002	111.690002	110.209999	111.239998	108.995697	8373700
2022-12-23	111.250000	112.129997	110.870003	111.860001	109.603195	4547400
2022-12-27	112.410004	112.589996	111.529999	112.120003	109.857956	5125800
2022-12-28	112.889999	112.889999	111.059998	111.080002	108.838928	5107800
2022-12-29	111.389999	111.699997	110.750000	110.820000	108.584167	4467200
2022-12-30	111.230003	111.419998	110.120003	110.949997	108.711555	5498600
