# Supplementary material for: Enhancing stock index prediction: A hybrid LSTM-PSO model for improved forecasting accuracy
Source: PLoS One. 2025 Jan 14;20(1):e0310296. doi: 10.1371/journal.pone.0310296 (PMC11731719; doi:10.1371/journal.pone.0310296)
Supplement: S1 File — (ZIP) [file pone.0310296.s001.zip › data&code∩╝êPSO-LSTM∩╝ë/data/stock_data/PG.csv]

Date	Open	High	Low	Close	Adj Close	Volume
2018-01-02	91.919998	91.930000	90.550003	90.650002	77.640846	7558900
2018-01-03	90.730003	91.089996	90.519997	90.540001	77.546623	5863600
2018-01-04	90.830002	91.769997	90.610001	91.180000	78.094765	6322500
2018-01-05	91.269997	91.300003	90.570000	91.239998	78.146172	5949700
2018-01-08	90.930000	91.769997	90.930000	91.720001	78.557274	4860700
2018-01-09	91.470001	91.650002	91.010002	91.050003	77.983437	6630100
2018-01-10	90.910004	90.910004	90.010002	90.470001	77.486671	6564700
2018-01-11	90.400002	90.519997	89.919998	90.150002	77.212608	5469700
2018-01-12	90.050003	90.339996	89.349998	89.610001	76.750092	8111000
2018-01-16	90.139999	90.769997	89.639999	90.220001	77.272560	9465300
2018-01-17	90.559998	91.730003	90.430000	91.199997	78.111900	8345500
2018-01-18	90.239998	90.650002	89.669998	90.180000	77.827110	7699800
2018-01-19	90.279999	91.260002	90.239998	91.070000	78.595207	9364000
2018-01-22	90.879997	91.919998	90.769997	91.889999	79.302887	8658000
2018-01-23	89.820000	90.209999	88.599998	89.050003	76.851906	18756300
2018-01-24	89.059998	89.160004	87.699997	88.309998	76.213272	15141900
2018-01-25	88.680000	89.050003	88.010002	88.339996	76.239151	11264400
2018-01-26	88.169998	88.169998	87.230003	87.730003	75.712730	11503100
2018-01-29	87.690002	87.739998	86.690002	86.860001	74.961891	11685800
2018-01-30	86.820000	87.440002	86.629997	86.949997	75.039558	9662900
2018-01-31	86.809998	87.410004	86.080002	86.339996	74.513123	11798100
2018-02-01	86.150002	86.500000	85.559998	85.849998	74.090240	8606300
2018-02-02	85.559998	85.610001	84.209999	84.250000	72.709389	12846300
2018-02-05	83.989998	84.370003	80.099998	81.059998	69.956367	17462200
2018-02-06	80.529999	82.449997	80.120003	82.379997	71.095543	19955500
2018-02-07	82.300003	83.389999	81.820000	81.839996	70.629539	11851800
2018-02-08	82.029999	82.220001	80.150002	80.220001	69.231445	14596100
2018-02-09	80.980003	81.029999	78.589996	79.919998	68.972511	18838800
2018-02-12	80.610001	81.669998	80.580002	81.330002	70.189400	10769000
2018-02-13	81.150002	81.830002	80.910004	81.500000	70.336121	9278700
2018-02-14	81.059998	81.260002	80.269997	80.680000	69.628433	9412000
2018-02-15	80.970001	82.410004	80.500000	82.410004	71.121460	8910700
2018-02-16	82.209999	83.250000	82.129997	82.599998	71.285439	10371700
2018-02-20	82.190002	82.220001	81.070000	81.339996	70.198013	7087700
2018-02-21	81.309998	81.809998	80.190002	80.239998	69.248688	9134500
2018-02-22	80.470001	81.279999	80.169998	80.839996	69.766518	10277700
2018-02-23	81.010002	81.120003	80.480003	81.050003	69.947731	10321800
2018-02-26	81.449997	81.690002	81.050003	81.629997	70.448318	9422200
2018-02-27	81.889999	82.000000	80.510002	80.540001	69.507599	8919600
2018-02-28	80.680000	80.790001	78.500000	78.519997	67.764305	16862000
2018-03-01	78.400002	79.279999	77.900002	78.699997	67.919647	13504200
2018-03-02	78.480003	79.660004	78.419998	79.500000	68.610069	9317700
2018-03-05	79.279999	80.389999	79.150002	80.290001	69.291855	8177000
2018-03-06	80.410004	80.419998	79.370003	80.019997	69.058846	9085300
2018-03-07	79.529999	79.639999	78.900002	79.160004	68.316643	9089500
2018-03-08	79.169998	79.989998	79.019997	79.970001	69.015671	7951700
2018-03-09	80.180000	80.750000	79.900002	80.290001	69.291855	7662200
2018-03-12	80.230003	80.620003	79.760002	79.860001	68.920746	7182000
2018-03-13	80.000000	80.190002	79.360001	79.720001	68.799927	9620200
2018-03-14	79.690002	79.839996	78.860001	79.000000	68.178558	8898100
2018-03-15	79.089996	79.139999	78.540001	78.669998	67.893768	6996900
2018-03-16	78.930000	79.389999	78.839996	78.970001	68.152657	17715400
2018-03-19	78.970001	79.570000	78.269997	78.660004	67.885132	8368200
2018-03-20	78.739998	79.099998	77.959999	78.309998	67.583084	8465500
2018-03-21	78.050003	78.239998	76.879997	77.040001	66.487030	9822800
2018-03-22	76.830002	77.519997	76.370003	76.410004	65.943336	10481600
2018-03-23	76.790001	77.180000	75.809998	75.910004	65.511833	11728300
2018-03-26	76.570000	76.870003	76.019997	76.410004	65.943336	12937000
2018-03-27	76.529999	78.440002	76.300003	77.790001	67.134293	11288200
2018-03-28	77.949997	79.139999	77.949997	78.839996	68.040474	12857800
2018-03-29	79.430000	80.489998	79.180000	79.279999	68.420204	10036400
2018-04-02	79.260002	79.370003	77.059998	77.400002	66.797722	12017200
2018-04-03	77.559998	78.800003	77.180000	78.459999	67.712540	11933100
2018-04-04	77.820000	79.519997	77.589996	79.050003	68.221710	9030800
2018-04-05	79.089996	79.320000	78.510002	78.800003	68.005959	7864700
2018-04-06	78.370003	79.360001	77.900002	78.430000	67.686646	8300800
2018-04-09	78.800003	78.849998	77.570000	78.160004	67.453636	9031200
2018-04-10	78.709999	78.839996	77.940002	78.370003	67.634842	6779000
2018-04-11	78.190002	78.690002	78.040001	78.269997	67.548553	7143500
2018-04-12	78.639999	78.699997	77.790001	77.790001	67.134293	8282300
2018-04-13	78.059998	78.440002	77.720001	78.370003	67.634842	6198500
2018-04-16	78.559998	78.860001	78.040001	78.610001	67.841972	5962200
2018-04-17	78.930000	78.940002	78.099998	78.430000	67.686646	6492400
2018-04-18	78.580002	78.680000	78.019997	78.199997	67.488136	7349400
2018-04-19	75.389999	75.720001	74.199997	74.949997	65.281868	16955600
2018-04-20	74.040001	74.919998	73.739998	73.800003	64.280220	14085000
2018-04-23	73.589996	73.980003	72.760002	73.000000	63.583416	13653400
2018-04-24	73.059998	73.330002	72.150002	72.500000	63.147900	16551700
2018-04-25	72.410004	72.750000	71.949997	72.300003	62.973713	14208800
2018-04-26	72.570000	73.010002	72.370003	72.750000	63.365677	11204300
2018-04-27	72.529999	73.080002	72.209999	72.809998	63.417931	8144800
2018-04-30	72.910004	72.919998	72.160004	72.339996	63.008560	13076500
2018-05-01	72.050003	72.330002	71.660004	71.959999	62.677567	8103800
2018-05-02	71.940002	72.010002	70.730003	70.940002	61.789162	10830900
2018-05-03	70.809998	71.720001	70.739998	71.360001	62.154976	9386500
2018-05-04	71.379997	72.620003	71.339996	72.430000	63.086937	8107400
2018-05-07	72.669998	73.220001	71.889999	71.980003	62.694992	6633600
2018-05-08	72.050003	72.120003	71.110001	71.440002	62.224644	8084100
2018-05-09	71.769997	72.550003	71.739998	72.370003	63.034687	7528400
2018-05-10	72.940002	73.339996	72.690002	73.150002	63.714088	7618500
2018-05-11	73.629997	74.099998	73.050003	73.370003	63.905682	7586200
2018-05-14	73.779999	73.779999	73.089996	73.279999	63.827309	8646900
2018-05-15	73.309998	73.410004	72.599998	72.949997	63.539875	11502800
2018-05-16	72.980003	73.930000	72.959999	73.529999	64.045052	8325000
2018-05-17	73.519997	74.000000	73.400002	73.959999	64.419579	8053600
2018-05-18	73.980003	74.070000	73.110001	73.449997	63.975376	7042700
2018-05-21	73.750000	74.250000	73.419998	74.059998	64.506676	6428400
2018-05-22	74.459999	74.940002	73.830002	74.029999	64.480545	7744200
2018-05-23	74.019997	74.300003	73.720001	74.180000	64.611221	6592500
2018-05-24	74.080002	74.349998	73.589996	73.769997	64.254097	6508900
2018-05-25	73.900002	74.620003	73.750000	74.309998	64.724442	7546500
2018-05-29	74.059998	74.699997	73.769997	74.050003	64.497993	8905600
2018-05-30	74.330002	75.019997	74.050003	74.889999	65.229607	8128600
2018-05-31	74.669998	74.690002	72.800003	73.169998	63.731487	15526000
2018-06-01	73.330002	73.739998	72.860001	73.449997	63.975376	7209300
2018-06-04	73.540001	74.620003	73.449997	74.180000	64.611221	8743800
2018-06-05	74.279999	74.379997	73.599998	73.970001	64.428307	6910100
2018-06-06	74.070000	74.419998	73.720001	74.349998	64.759277	7002900
2018-06-07	74.180000	76.389999	74.099998	75.760002	65.987389	13476100
2018-06-08	75.849998	77.209999	75.739998	77.180000	67.224220	13625300
2018-06-11	76.970001	77.690002	76.879997	77.529999	67.529068	9049400
2018-06-12	77.820000	77.889999	77.110001	77.239998	67.276497	8786000
2018-06-13	77.400002	77.400002	76.199997	76.470001	66.605804	8022400
2018-06-14	76.559998	76.559998	75.699997	75.989998	66.187729	8895200
2018-06-15	76.160004	77.510002	75.919998	77.379997	67.398430	14943500
2018-06-18	76.860001	77.099998	75.389999	75.839996	66.057083	7384900
2018-06-19	75.589996	76.680000	75.570000	76.330002	66.483879	8514000
2018-06-20	76.349998	76.349998	75.540001	75.849998	66.065781	6603500
2018-06-21	75.529999	77.050003	75.529999	76.440002	66.579666	8691200
2018-06-22	76.790001	77.629997	76.769997	77.430000	67.441978	11446400
2018-06-25	77.279999	77.940002	77.180000	77.790001	67.755554	11300500
2018-06-26	77.790001	78.309998	77.360001	78.000000	67.938446	9558500
2018-06-27	78.110001	78.709999	77.559998	77.690002	67.668442	7873300
2018-06-28	77.860001	78.320000	77.660004	78.050003	67.982018	5714400
2018-06-29	77.930000	78.540001	77.290001	78.059998	67.990707	7679900
2018-07-02	77.500000	78.309998	77.419998	78.129997	68.051659	6092800
2018-07-03	78.540001	78.760002	77.779999	77.900002	67.851364	5897200
2018-07-05	78.139999	79.250000	78.120003	79.209999	68.992386	7956100
2018-07-06	79.379997	79.620003	78.900002	79.309998	69.079468	7244000
2018-07-09	78.459999	78.830002	77.779999	77.860001	67.816490	9095900
2018-07-10	78.070000	79.940002	77.989998	79.820000	69.523666	12773500
2018-07-11	79.629997	79.839996	79.029999	79.160004	68.948807	7851600
2018-07-12	79.339996	79.519997	78.570000	78.889999	68.713638	8556800
2018-07-13	79.080002	79.470001	78.900002	79.309998	69.079468	6021300
2018-07-16	79.209999	79.629997	78.830002	79.529999	69.271080	6931200
2018-07-17	79.660004	80.500000	79.550003	80.029999	69.706581	8983400
2018-07-18	79.720001	80.209999	79.330002	79.720001	69.436569	9105100
2018-07-19	78.419998	79.190002	77.889999	78.730003	69.196640	8010600
2018-07-20	78.320000	79.059998	78.320000	78.680000	69.152687	8234700
2018-07-23	78.489998	78.940002	78.239998	78.510002	69.003273	5881600
2018-07-24	77.540001	79.010002	77.540001	78.989998	69.425148	8297100
2018-07-25	78.720001	79.599998	78.720001	79.470001	69.847031	6208400
2018-07-26	79.559998	80.769997	79.470001	80.089996	70.391953	9771100
2018-07-27	79.669998	80.830002	79.459999	80.580002	70.822609	7492900
2018-07-30	80.070000	80.500000	79.839996	80.199997	70.488647	7090700
2018-07-31	80.389999	80.980003	79.430000	80.879997	71.086304	9878200
2018-08-01	80.419998	80.820000	80.110001	80.650002	70.884132	7556700
2018-08-02	80.800003	82.220001	80.589996	82.000000	72.070671	9261700
2018-08-03	82.139999	83.099998	81.919998	82.330002	72.360703	7102800
2018-08-06	82.199997	82.930000	82.150002	82.519997	72.527695	5669200
2018-08-07	82.410004	82.680000	81.730003	82.639999	72.633194	6418000
2018-08-08	82.099998	82.800003	82.099998	82.349998	72.378296	4891300
2018-08-09	82.440002	82.440002	81.300003	81.400002	71.543320	5167400
2018-08-10	81.300003	81.760002	81.000000	81.430000	71.569687	5566000
2018-08-13	81.699997	82.080002	81.150002	81.519997	71.648781	5068100
2018-08-14	81.389999	81.720001	81.230003	81.309998	71.464233	6226900
2018-08-15	81.300003	82.370003	80.809998	82.300003	72.334351	8753500
2018-08-16	82.459999	84.000000	82.309998	83.690002	73.556038	12368000
2018-08-17	83.730003	84.199997	83.599998	83.690002	73.556038	8409300
2018-08-20	83.889999	83.949997	83.309998	83.639999	73.512085	6795800
2018-08-21	83.570000	84.000000	83.089996	83.900002	73.740593	8534500
2018-08-22	83.809998	83.849998	83.059998	83.389999	73.292358	5132600
2018-08-23	83.010002	83.599998	82.839996	83.239998	73.160522	4323200
2018-08-24	83.220001	83.550003	83.029999	83.360001	73.265999	5356000
2018-08-27	83.500000	83.820000	83.019997	83.440002	73.336304	3941500
2018-08-28	83.720001	83.860001	83.320000	83.480003	73.371475	5405200
2018-08-29	83.510002	83.760002	83.290001	83.489998	73.380264	4520400
2018-08-30	83.389999	83.739998	83.190002	83.410004	73.309952	4549700
2018-08-31	83.349998	83.529999	82.389999	82.949997	72.905632	6674900
2018-09-04	82.480003	82.959999	82.070000	82.699997	72.685913	5800700
2018-09-05	82.110001	83.470001	82.110001	83.290001	73.204483	7651900
2018-09-06	82.910004	83.309998	82.489998	82.650002	72.641960	7541100
2018-09-07	82.099998	82.199997	81.250000	81.910004	71.991577	11110900
2018-09-10	82.580002	83.099998	82.339996	82.379997	72.404648	6783000
2018-09-11	82.129997	82.419998	81.629997	82.010002	72.079460	5210300
2018-09-12	81.900002	83.180000	81.699997	83.110001	73.046280	5925200
2018-09-13	83.269997	83.489998	82.650002	83.449997	73.345078	5328400
2018-09-14	83.470001	83.669998	82.970001	83.610001	73.485725	5004100
2018-09-17	83.500000	84.269997	83.339996	84.250000	74.048218	7098800
2018-09-18	84.290001	84.290001	83.580002	84.000000	73.828506	6022800
2018-09-19	83.919998	84.290001	83.769997	84.000000	73.828506	6157600
2018-09-20	84.290001	85.639999	84.230003	85.360001	75.023827	10053000
2018-09-21	85.809998	86.279999	85.519997	85.820000	75.428108	17402500
2018-09-24	85.629997	85.709999	84.230003	84.269997	74.065781	6389400
2018-09-25	84.279999	84.410004	83.080002	83.120003	73.055061	5657200
2018-09-26	83.250000	83.989998	83.029999	83.260002	73.178101	6581000
2018-09-27	83.040001	83.629997	82.809998	82.860001	72.826538	6277600
2018-09-28	83.029999	83.290001	82.790001	83.230003	73.151741	5125800
2018-10-01	83.309998	83.720001	83.169998	83.669998	73.538445	4899900
2018-10-02	83.480003	84.440002	83.370003	84.360001	74.144905	7390900
2018-10-03	84.440002	84.519997	82.849998	83.029999	72.975945	7958700
2018-10-04	82.500000	82.500000	81.099998	81.919998	72.000366	7029900
2018-10-05	81.980003	82.449997	81.980003	82.150002	72.202507	5454600
2018-10-08	81.980003	82.739998	81.750000	82.400002	72.422256	7192300
2018-10-09	82.389999	82.720001	82.059998	82.199997	72.246460	6268100
2018-10-10	81.809998	82.680000	81.440002	81.440002	71.578491	9295800
2018-10-11	81.639999	81.970001	78.669998	78.870003	69.319687	12560300
2018-10-12	79.370003	79.379997	78.489998	79.059998	69.486671	9878700
2018-10-15	79.010002	80.540001	78.919998	80.129997	70.427109	9691500
2018-10-16	79.910004	81.089996	79.900002	81.010002	71.200562	9462600
2018-10-17	80.760002	82.180000	80.379997	81.860001	71.947624	10375300
2018-10-18	80.709999	81.339996	80.000000	80.239998	71.146935	9869500
2018-10-19	84.860001	87.760002	84.860001	87.300003	77.406898	30276400
2018-10-22	86.730003	87.239998	85.230003	86.599998	76.786224	14124100
2018-10-23	86.010002	87.300003	86.010002	87.160004	77.282776	16269500
2018-10-24	87.279999	90.699997	87.220001	89.459999	79.322121	26703500
2018-10-25	88.110001	89.330002	87.309998	89.000000	78.914223	14647000
2018-10-26	88.690002	89.169998	87.389999	87.860001	77.903435	14335900
2018-10-29	88.290001	89.419998	87.440002	88.239998	78.240372	12878900
2018-10-30	88.849998	89.430000	88.209999	89.190002	79.082726	13844000
2018-10-31	88.769997	89.320000	87.269997	88.680000	78.630501	13362400
2018-11-01	88.809998	89.830002	88.180000	89.589996	79.437378	9732400
2018-11-02	89.879997	89.949997	88.980003	89.809998	79.632446	11336000
2018-11-05	89.889999	91.440002	89.820000	91.199997	80.864937	12270100
2018-11-06	90.860001	91.529999	90.430000	91.510002	81.139793	8857800
2018-11-07	91.589996	91.620003	90.620003	91.290001	80.944748	9019800
2018-11-08	90.949997	91.529999	90.669998	91.360001	81.006805	6614400
2018-11-09	91.349998	92.669998	91.169998	92.410004	81.937798	10713500
2018-11-12	92.209999	93.449997	91.750000	92.699997	82.194954	12522100
2018-11-13	91.970001	93.570000	91.589996	93.470001	82.877701	13438700
2018-11-14	93.419998	93.900002	92.989998	93.489998	82.895409	11623000
2018-11-15	93.330002	93.900002	92.720001	93.830002	83.196899	12506000
2018-11-16	93.820000	94.809998	93.669998	93.820000	83.188026	13013500
2018-11-19	93.720001	94.190002	92.910004	93.290001	82.718102	9458300
2018-11-20	93.239998	93.790001	91.860001	92.099998	81.662941	12074000
2018-11-21	91.660004	92.370003	91.239998	91.410004	81.051155	8911800
2018-11-23	91.250000	91.989998	90.629997	91.540001	81.166412	4399600
2018-11-26	91.150002	92.400002	91.150002	91.940002	81.521080	8171400
2018-11-27	91.930000	92.860001	91.849998	92.720001	82.212692	9023400
2018-11-28	92.629997	93.220001	92.209999	93.010002	82.469818	8093700
2018-11-29	92.860001	93.300003	92.660004	92.820000	82.301361	6126900
2018-11-30	93.180000	94.650002	92.750000	94.510002	83.799850	16291800
2018-12-03	94.669998	94.669998	92.260002	93.320000	82.744682	13934700
2018-12-04	93.489998	94.860001	93.169998	93.309998	82.735840	11123600
2018-12-06	92.699997	93.629997	91.080002	93.550003	82.948639	14199200
2018-12-07	93.589996	93.779999	92.139999	92.449997	81.973282	7996800
2018-12-10	93.250000	93.400002	91.370003	93.029999	82.487534	9307600
2018-12-11	93.720001	94.519997	93.400002	93.910004	83.267830	8743800
2018-12-12	94.209999	94.550003	93.099998	94.029999	83.374229	9644000
2018-12-13	94.870003	96.790001	94.800003	96.489998	85.555458	18541300
2018-12-14	96.449997	96.900002	96.019997	96.639999	85.688454	12657300
2018-12-17	96.000000	96.500000	92.400002	92.769997	82.257004	12427600
2018-12-18	93.129997	93.309998	91.860001	92.489998	82.008751	12250600
2018-12-19	92.550003	93.349998	91.290001	91.760002	81.361481	10825600
2018-12-20	91.510002	92.230003	90.129997	90.980003	80.669868	14439200
2018-12-21	90.610001	93.169998	90.360001	90.970001	80.661003	24030000
2018-12-24	90.449997	90.660004	86.879997	87.360001	77.460091	7396300
2018-12-26	87.419998	90.089996	86.739998	90.089996	79.880722	8630900
2018-12-27	89.610001	92.050003	88.199997	92.019997	81.592010	11360100
2018-12-28	92.559998	93.279999	90.839996	91.180000	80.847214	9611800
2018-12-31	91.629997	92.180000	91.150002	91.919998	81.503342	7239500
2019-01-02	91.029999	91.389999	89.930000	91.279999	80.935867	9843900
2019-01-03	90.940002	92.500000	90.379997	90.639999	80.368385	9820200
2019-01-04	90.839996	92.489998	90.370003	92.489998	82.008751	10565700
2019-01-07	91.910004	92.500000	91.400002	92.120003	81.680672	9012500
2019-01-08	92.699997	93.089996	91.820000	92.459999	81.982147	9551300
2019-01-09	92.690002	92.959999	90.809998	90.949997	80.643257	15015600
2019-01-10	90.889999	91.540001	90.610001	91.169998	80.838348	11102300
2019-01-11	91.669998	91.980003	91.110001	91.769997	81.370346	7166600
2019-01-14	91.500000	91.910004	90.849998	91.150002	80.820610	7952000
2019-01-15	91.150002	92.610001	91.139999	92.010002	81.583138	7834500
2019-01-16	91.739998	92.150002	90.989998	91.370003	81.015656	7964500
2019-01-17	90.709999	91.559998	90.349998	90.639999	81.004044	8044500
2019-01-18	91.370003	91.839996	91.040001	91.419998	81.701134	9100300
2019-01-22	91.389999	91.750000	89.080002	90.440002	80.825317	13518500
2019-01-23	94.180000	96.410004	93.629997	94.839996	84.757553	22869000
2019-01-24	94.290001	94.559998	93.190002	94.300003	84.274956	12146400
2019-01-25	94.419998	94.889999	93.059998	93.599998	83.649361	10618000
2019-01-28	93.320000	93.970001	92.970001	93.519997	83.577873	9765600
2019-01-29	93.790001	94.120003	93.099998	93.540001	83.595772	9769800
2019-01-30	93.610001	94.660004	93.570000	94.519997	84.471565	7750200
2019-01-31	94.430000	96.809998	94.080002	96.470001	86.214264	16044400
2019-02-01	96.349998	97.610001	95.989998	97.470001	87.107956	12720800
2019-02-04	97.209999	98.220001	96.720001	98.029999	87.608421	11887500
2019-02-05	97.989998	98.019997	97.209999	97.440002	87.081146	9772300
2019-02-06	97.250000	98.320000	97.120003	97.919998	87.510109	8693900
2019-02-07	97.519997	97.599998	96.339996	97.139999	86.813034	8732500
2019-02-08	97.010002	97.720001	96.699997	97.709999	87.322433	7483200
2019-02-11	97.489998	98.389999	97.430000	98.269997	87.822899	8494100
2019-02-12	98.379997	99.339996	97.980003	99.260002	88.707672	11238800
2019-02-13	99.290001	99.699997	99.010002	99.239998	88.689781	11587200
2019-02-14	98.699997	98.820000	97.839996	98.459999	87.992699	7930100
2019-02-15	98.949997	99.199997	98.250000	98.480003	88.010605	12069100
2019-02-19	98.559998	100.000000	98.470001	99.989998	89.360046	10098200
2019-02-20	99.779999	100.220001	98.940002	99.279999	88.725548	8947400
2019-02-21	99.099998	99.860001	98.589996	99.779999	89.172379	7444800
2019-02-22	99.690002	100.400002	99.400002	100.250000	89.592407	7925400
2019-02-25	100.360001	100.449997	99.330002	99.570000	88.984711	7436100
2019-02-26	99.839996	100.180000	99.629997	99.830002	89.217072	7115300
2019-02-27	99.339996	99.629997	98.820000	98.910004	88.394867	6013600
2019-02-28	98.910004	99.199997	98.080002	98.550003	88.073143	10575400
2019-03-01	98.610001	98.779999	97.830002	98.440002	87.974831	7733200
2019-03-04	98.570000	98.879997	97.879997	98.870003	88.359138	6895300
2019-03-05	98.910004	99.680000	98.910004	99.089996	88.555717	6274600
2019-03-06	98.860001	99.099998	98.400002	98.930000	88.412750	4622300
2019-03-07	98.970001	99.599998	98.250000	98.550003	88.073143	8408600
2019-03-08	98.820000	99.180000	97.750000	98.410004	87.948044	5144500
2019-03-11	98.790001	99.680000	98.510002	99.580002	88.993645	7544400
2019-03-12	99.779999	100.519997	99.730003	100.050003	89.413689	7597500
2019-03-13	99.989998	101.589996	99.959999	101.180000	90.423546	9883300
2019-03-14	100.940002	101.779999	100.720001	101.320000	90.548653	8590200
2019-03-15	101.760002	102.889999	101.730003	102.440002	91.549599	30802700
2019-03-18	102.059998	102.290001	101.199997	101.510002	90.718460	8442800
2019-03-19	101.910004	102.139999	101.290001	101.900002	91.066986	7334100
2019-03-20	101.730003	102.309998	101.050003	101.720001	90.906151	7513800
2019-03-21	101.279999	102.910004	101.279999	102.489998	91.594276	8221000
2019-03-22	102.480003	103.150002	99.010002	101.660004	90.852509	11035900
2019-03-25	101.660004	102.339996	101.260002	101.959999	91.120621	6955500
2019-03-26	102.440002	103.480003	102.400002	103.019997	92.067924	6909400
2019-03-27	102.760002	103.019997	102.040001	102.900002	91.960693	6037100
2019-03-28	103.309998	103.680000	103.110001	103.550003	92.541573	6793700
2019-03-29	103.860001	104.150002	103.110001	104.050003	92.988441	7535400
2019-04-01	104.230003	104.230003	103.139999	103.639999	92.622017	6626500
2019-04-02	103.610001	104.019997	103.260002	103.750000	92.720322	6088800
2019-04-03	103.580002	103.889999	102.750000	103.690002	92.666687	5226500
2019-04-04	103.480003	103.669998	102.790001	103.430000	92.434341	4786100
2019-04-05	103.610001	103.690002	103.169998	103.650002	92.630959	4281800
2019-04-08	103.930000	105.139999	103.500000	104.970001	93.810631	8468600
2019-04-09	104.550003	104.760002	104.139999	104.660004	93.533585	5820300
2019-04-10	104.660004	105.000000	104.239998	104.650002	93.524651	5394300
2019-04-11	104.580002	105.050003	104.370003	104.750000	93.614006	5078400
2019-04-12	104.750000	105.059998	104.169998	105.059998	93.891060	6707900
2019-04-15	104.980003	105.779999	104.790001	105.730003	94.489853	5639200
2019-04-16	105.980003	106.500000	105.650002	106.419998	95.106468	8136100
2019-04-17	106.269997	106.510002	105.349998	105.849998	95.264870	6778100
2019-04-18	106.019997	106.709999	105.830002	106.050003	95.444878	7248900
2019-04-22	106.129997	107.199997	105.739998	106.010002	95.408875	9057200
2019-04-23	104.010002	104.110001	102.129997	103.160004	92.843872	15979800
2019-04-24	103.320000	104.650002	102.790001	103.690002	93.320869	10094800
2019-04-25	103.099998	103.570000	102.589996	103.279999	92.951874	6085300
2019-04-26	103.949997	105.879997	103.910004	105.860001	95.273880	7747400
2019-04-29	105.570000	105.750000	104.720001	104.779999	94.301880	4787600
2019-04-30	104.860001	106.620003	104.660004	106.480003	95.831886	8251300
2019-05-01	106.150002	106.389999	104.809998	104.930000	94.436890	6733800
2019-05-02	105.199997	105.760002	105.050003	105.559998	95.003868	6270300
2019-05-03	105.989998	106.410004	105.580002	106.080002	95.471878	4793400
2019-05-06	105.120003	105.820000	105.040001	105.680000	95.111893	4890400
2019-05-07	105.029999	105.580002	104.099998	104.699997	94.229889	6021700
2019-05-08	104.989998	105.769997	104.160004	105.070000	94.562889	5392600
2019-05-09	104.669998	105.040001	103.779999	104.239998	93.815880	6901700
2019-05-10	103.980003	106.150002	103.919998	106.010002	95.408875	5815800
2019-05-13	105.139999	106.589996	104.849998	106.110001	95.498886	7575500
2019-05-14	105.769997	106.500000	105.570000	105.599998	95.039871	7004000
2019-05-15	105.610001	107.000000	105.500000	106.699997	96.029869	5535600
2019-05-16	106.739998	108.680000	106.589996	108.110001	97.298882	9284200
2019-05-17	107.269997	108.000000	107.260002	107.449997	96.704880	6370200
2019-05-20	107.440002	108.129997	107.139999	107.330002	96.596878	6565300
2019-05-21	107.470001	107.540001	106.290001	106.370003	95.732895	5226400
2019-05-22	106.089996	107.050003	105.940002	106.720001	96.047874	4889700
2019-05-23	106.680000	107.029999	105.889999	106.760002	96.083885	6175600
2019-05-24	107.150002	107.440002	106.540001	106.690002	96.020874	4372100
2019-05-28	106.699997	107.250000	104.419998	104.459999	94.013878	7615500
2019-05-29	103.959999	104.809998	103.699997	104.190002	93.770889	7137300
2019-05-30	104.370003	105.370003	104.370003	105.330002	94.796883	4729200
2019-05-31	104.889999	104.900002	102.410004	102.910004	92.618896	10282300
2019-06-03	103.150002	103.959999	102.400002	103.800003	93.419884	8532900
2019-06-04	104.010002	105.099998	103.849998	104.680000	94.211884	6906400
2019-06-05	105.239998	106.750000	104.889999	106.730003	96.056862	6481700
2019-06-06	106.849998	107.680000	106.330002	107.379997	96.641861	6681600
2019-06-07	107.739998	109.379997	107.739998	108.769997	97.892860	8063400
2019-06-10	108.320000	109.019997	107.459999	108.720001	97.847885	4767000
2019-06-11	108.940002	109.599998	108.870003	109.379997	98.441864	8074400
2019-06-12	109.599998	110.660004	109.580002	109.680000	98.711876	7687800
2019-06-13	109.980003	110.949997	109.860001	110.910004	99.818878	8611400
2019-06-14	110.970001	111.750000	110.650002	111.199997	100.079865	6438100
2019-06-17	111.160004	111.209999	110.239998	110.989998	99.890869	6020000
2019-06-18	111.449997	111.559998	109.430000	109.599998	98.639885	7731200
2019-06-19	109.500000	110.730003	109.260002	110.419998	99.377884	7028000
2019-06-20	110.779999	112.019997	110.500000	111.739998	100.565865	7044200
2019-06-21	111.620003	112.470001	111.019997	111.199997	100.079865	13799400
2019-06-24	111.820000	112.500000	111.400002	112.330002	101.096870	5518100
2019-06-25	112.110001	112.629997	111.309998	111.720001	100.547874	6805600
2019-06-26	111.389999	111.440002	109.660004	109.730003	98.756874	7170300
2019-06-27	109.919998	110.269997	109.290001	109.779999	98.801872	5613300
2019-06-28	111.860001	111.959999	109.019997	109.650002	98.684875	12152000
2019-07-01	109.919998	110.699997	109.610001	110.489998	99.440865	6775900
2019-07-02	110.610001	111.500000	110.290001	111.480003	100.331879	6578200
2019-07-03	111.959999	114.269997	111.839996	114.080002	102.671867	6223300
2019-07-05	112.970001	113.449997	112.230003	113.150002	101.834854	8694800
2019-07-08	113.339996	114.230003	113.300003	114.050003	102.644875	5317800
2019-07-09	113.900002	113.910004	112.320000	112.910004	101.618866	7537700
2019-07-10	113.459999	114.500000	113.400002	113.750000	102.374863	5600700
2019-07-11	113.660004	114.400002	113.440002	114.379997	102.941879	4625300
2019-07-12	114.070000	115.209999	114.070000	114.989998	103.490860	7058600
2019-07-15	115.070000	115.879997	114.790001	115.480003	103.931870	6240700
2019-07-16	115.720001	116.519997	115.449997	115.889999	104.300850	7644300
2019-07-17	115.730003	116.290001	115.730003	115.940002	104.345871	7861700
2019-07-18	114.930000	115.769997	114.790001	115.440002	104.568726	5828700
2019-07-19	115.500000	115.949997	115.010002	115.010002	104.179192	6547000
2019-07-22	115.040001	115.449997	114.580002	115.300003	104.441895	4018800
2019-07-23	115.709999	116.050003	113.839996	113.849998	103.128433	8194600
2019-07-24	113.849998	113.879997	112.279999	112.599998	101.996162	9635900
2019-07-25	111.480003	112.980003	111.379997	112.769997	102.150146	7809400
2019-07-26	113.209999	114.879997	112.879997	114.730003	103.925560	5559600
2019-07-29	114.730003	116.209999	114.620003	116.000000	105.075958	7768700
2019-07-30	119.820000	121.760002	118.800003	120.410004	109.070656	18788800
2019-07-31	119.660004	120.680000	117.070000	118.040001	106.923851	12641800
2019-08-01	118.559998	119.169998	116.730003	116.730003	105.737213	11308600
2019-08-02	116.510002	117.080002	115.690002	116.440002	105.474518	12266100
2019-08-05	116.089996	116.300003	112.830002	113.080002	102.430954	12974800
2019-08-06	113.650002	115.000000	113.180000	114.279999	103.517944	9490600
2019-08-07	113.750000	116.239998	112.680000	115.519997	104.641159	9507600
2019-08-08	115.519997	117.489998	115.339996	117.440002	106.380356	7416600
2019-08-09	117.620003	118.040001	115.849998	116.779999	105.782524	6939500
2019-08-12	116.779999	117.669998	115.589996	116.029999	105.103127	4996200
2019-08-13	116.510002	118.070000	116.339996	117.250000	106.208252	6722000
2019-08-14	116.459999	117.940002	115.660004	115.790001	104.885750	10148300
2019-08-15	116.800003	118.089996	116.440002	117.389999	106.335052	7758000
2019-08-16	118.059998	119.540001	117.599998	119.180000	107.956490	8302400
2019-08-19	119.970001	120.449997	119.110001	120.239998	108.916664	5867100
2019-08-20	120.050003	120.260002	118.790001	118.900002	107.702858	6744300
2019-08-21	119.269997	119.650002	118.680000	119.199997	107.974609	4037400
2019-08-22	119.080002	119.790001	118.699997	119.419998	108.173882	4558400
2019-08-23	119.139999	120.110001	116.430000	117.320000	106.271660	7336800
2019-08-26	117.750000	119.599998	117.220001	119.320000	108.083298	5661500
2019-08-27	119.989998	121.050003	119.779999	120.550003	109.197479	6996300
2019-08-28	120.459999	121.430000	119.629997	121.400002	109.967430	4600300
2019-08-29	121.790001	122.000000	120.320000	121.180000	109.768158	5011500
2019-08-30	121.959999	122.000000	119.510002	120.230003	108.907631	6007100
2019-09-03	119.790001	121.540001	119.629997	121.360001	109.931190	4959300
2019-09-04	121.849998	123.279999	121.459999	123.209999	111.606979	5586900
2019-09-05	123.239998	123.430000	122.180000	122.760002	111.199348	7491900
2019-09-06	123.000000	123.379997	122.540001	122.870003	111.299004	5306900
2019-09-09	122.709999	122.779999	121.779999	122.169998	110.664909	7662400
2019-09-10	121.029999	121.180000	119.580002	119.879997	108.590561	9582200
2019-09-11	119.860001	121.339996	119.360001	121.269997	109.849678	7565500
2019-09-12	122.650002	123.209999	121.620003	122.769997	111.208412	6194300
2019-09-13	121.820000	122.580002	121.500000	122.120003	110.619629	6777400
2019-09-16	121.809998	121.959999	119.019997	119.750000	108.472824	9626700
2019-09-17	119.629997	121.989998	119.440002	121.160004	109.750046	6377100
2019-09-18	121.269997	121.959999	120.769997	121.410004	109.976501	5684200
2019-09-19	121.389999	122.230003	121.239998	121.900002	110.420357	4525800
2019-09-20	122.129997	122.599998	121.750000	122.239998	110.728325	15362000
2019-09-23	122.199997	123.769997	121.970001	123.220001	111.616043	6060400
2019-09-24	123.699997	124.730003	123.360001	123.610001	111.969307	7633200
2019-09-25	123.559998	123.830002	122.949997	123.019997	111.434868	5812600
2019-09-26	123.639999	125.000000	123.529999	124.309998	112.603386	6984800
2019-09-27	124.410004	124.879997	123.720001	124.570000	112.838913	5589800
2019-09-30	124.570000	125.360001	124.129997	124.379997	112.666779	5206900
2019-10-01	124.360001	124.639999	123.199997	123.849998	112.186699	5415700
2019-10-02	123.199997	123.650002	120.209999	121.080002	109.677574	6755100
2019-10-03	121.669998	122.540001	120.839996	121.739998	110.275421	5171000
2019-10-04	122.190002	124.059998	121.989998	124.000000	112.322594	4377900
2019-10-07	123.529999	123.889999	122.680000	122.839996	111.271812	4749700
2019-10-08	122.660004	122.930000	120.879997	120.930000	109.541702	5545300
2019-10-09	121.809998	122.389999	121.430000	121.980003	110.492805	3775600
2019-10-10	121.330002	122.190002	120.800003	121.940002	110.456581	3943400
2019-10-11	122.040001	122.059998	120.820000	121.089996	109.686638	6292200
2019-10-14	121.620003	121.620003	119.580002	120.050003	108.744576	7360200
2019-10-15	120.190002	120.559998	116.699997	117.199997	106.162941	11113900
2019-10-16	117.669998	117.769997	116.510002	117.529999	106.461876	7973100
2019-10-17	117.309998	117.639999	116.550003	116.629997	106.321503	5956900
2019-10-18	116.550003	117.750000	116.169998	117.470001	107.087234	9016700
2019-10-21	117.419998	119.120003	117.349998	119.080002	108.554924	6731600
2019-10-22	124.000000	124.220001	121.599998	122.180000	111.380943	14410500
2019-10-23	121.989998	123.730003	121.839996	123.000000	112.128471	8249300
2019-10-24	123.760002	125.769997	123.339996	124.790001	113.760246	6725600
2019-10-25	124.820000	124.820000	123.169998	123.250000	112.356377	6093300
2019-10-28	123.480003	124.120003	122.599998	123.480003	112.566040	5459500
2019-10-29	123.199997	124.559998	123.099998	123.599998	112.675430	5659800
2019-10-30	123.989998	125.169998	123.500000	124.940002	113.897003	4734500
2019-10-31	124.790001	125.449997	123.360001	124.510002	113.504997	6399500
2019-11-01	124.830002	125.139999	123.250000	123.870003	112.921577	6010200
2019-11-04	123.919998	123.919998	118.639999	119.070000	108.545822	10351400
2019-11-05	118.830002	119.589996	118.239998	118.900002	108.390846	9239600
2019-11-06	119.099998	120.349998	118.660004	120.320000	109.685341	6756300
2019-11-07	120.339996	120.339996	118.809998	119.620003	109.047218	8909700
2019-11-08	119.849998	120.589996	119.160004	119.699997	109.120148	4249900
2019-11-11	119.480003	120.000000	119.089996	119.330002	108.782845	3850400
2019-11-12	119.489998	119.599998	118.550003	119.269997	108.728157	4759600
2019-11-13	119.900002	121.050003	119.870003	120.650002	109.986183	7262800
2019-11-14	120.620003	121.169998	120.110001	120.500000	109.849442	5188300
2019-11-15	120.989998	120.989998	119.970001	120.540001	109.885902	7108600
2019-11-18	120.250000	122.559998	120.169998	121.889999	111.116570	7493700
2019-11-19	121.930000	122.779999	121.129997	121.419998	110.688118	5989000
2019-11-20	121.419998	122.379997	120.930000	122.290001	111.481224	6480000
2019-11-21	121.779999	122.540001	120.279999	120.339996	109.703575	7094200
2019-11-22	120.230003	120.610001	119.389999	120.290001	109.657997	4414900
2019-11-25	120.440002	120.919998	120.019997	120.510002	109.858551	5134300
2019-11-26	120.730003	122.349998	120.410004	122.260002	111.453880	8235200
2019-11-27	122.419998	122.440002	120.959999	121.760002	110.998093	3751400
2019-11-29	121.989998	122.629997	121.709999	122.059998	111.271538	2927300
2019-12-02	121.940002	122.779999	120.959999	122.720001	111.873215	6146200
2019-12-03	122.309998	122.959999	121.800003	122.949997	112.082870	6396200
2019-12-04	122.750000	124.580002	122.690002	124.529999	113.523232	6857300
2019-12-05	124.269997	124.629997	123.660004	124.620003	113.605293	7029200
2019-12-06	124.730003	125.449997	123.889999	124.190002	113.213287	7150900
2019-12-09	124.309998	125.139999	124.180000	124.870003	113.833183	7452800
2019-12-10	124.779999	124.870003	124.120003	124.269997	113.286209	4740100
2019-12-11	124.269997	125.269997	124.070000	124.660004	113.641747	4823300
2019-12-12	124.779999	125.760002	123.879997	124.570000	113.559700	5897800
2019-12-13	124.209999	125.739998	123.790001	125.470001	114.380142	5471600
2019-12-16	125.470001	126.349998	125.349998	125.559998	114.462196	8281900
2019-12-17	125.589996	125.980003	124.309998	125.309998	114.234291	8832200
2019-12-18	125.309998	125.870003	123.690002	124.010002	113.049202	8607600
2019-12-19	124.160004	125.199997	123.900002	124.919998	113.878777	6629100
2019-12-20	126.150002	126.599998	125.029999	125.360001	114.279869	16250500
2019-12-23	125.519997	125.820000	124.690002	124.900002	113.860535	6619500
2019-12-24	124.790001	125.309998	124.580002	125.220001	114.152245	2022100
2019-12-26	125.099998	125.750000	124.870003	125.220001	114.152245	4760400
2019-12-27	125.559998	126.300003	125.389999	126.089996	114.945343	5192000
2019-12-30	125.760002	125.980003	124.139999	124.470001	113.468529	3884300
2019-12-31	124.430000	124.989998	123.949997	124.900002	113.860535	4798900
2020-01-02	124.500000	124.730003	122.940002	123.410004	112.502235	8130800
2020-01-03	122.160004	123.529999	121.860001	122.580002	111.745598	7970500
2020-01-06	122.570000	123.190002	122.379997	122.750000	111.900558	6674400
2020-01-07	122.879997	123.209999	121.870003	121.989998	111.207741	7583400
2020-01-08	122.190002	123.430000	122.000000	122.510002	111.681786	5385100
2020-01-09	122.510002	123.879997	122.510002	123.849998	112.903336	5944000
2020-01-10	123.900002	124.320000	123.300003	123.970001	113.012718	3927100
2020-01-13	124.000000	124.900002	123.809998	124.879997	113.842300	8409200
2020-01-14	124.650002	125.199997	124.480003	124.690002	113.669113	7829700
2020-01-15	125.059998	126.120003	125.010002	125.959999	114.826851	4843700
2020-01-16	126.110001	126.779999	125.589996	126.070000	114.927124	6233700
2020-01-17	126.349998	127.000000	125.879997	126.410004	115.237076	11315200
2020-01-21	126.410004	126.620003	124.839996	126.089996	114.945343	8553100
2020-01-22	126.330002	126.680000	125.830002	126.309998	115.145920	7396700
2020-01-23	124.300003	126.550003	123.650002	124.989998	114.619537	11096500
2020-01-24	125.220001	126.790001	124.769997	125.139999	114.757080	9508600
2020-01-27	124.750000	126.389999	124.750000	125.690002	115.261444	9338400
2020-01-28	125.930000	126.980003	125.720001	126.029999	115.573257	6200200
2020-01-29	125.910004	126.070000	125.029999	125.059998	114.683716	5271000
2020-01-30	124.790001	126.059998	124.419998	125.949997	115.499886	5894400
2020-01-31	125.989998	126.949997	124.459999	124.620003	114.280235	6612900
2020-02-03	124.660004	125.949997	124.489998	125.110001	114.729576	6052300
2020-02-04	125.709999	127.349998	125.360001	125.660004	115.233955	6512200
2020-02-05	125.910004	127.059998	125.400002	126.809998	116.288536	6125400
2020-02-06	126.900002	128.089996	126.599998	127.139999	116.591156	9102700
2020-02-07	127.190002	127.269997	126.050003	126.080002	115.619087	5915100
2020-02-10	126.459999	126.830002	125.760002	126.169998	115.701645	5216100
2020-02-11	126.269997	126.269997	124.029999	124.160004	113.858414	6105700
2020-02-12	123.680000	123.970001	122.849998	123.449997	113.207306	6031700
2020-02-13	123.730003	125.279999	123.519997	124.959999	114.592018	7159000
2020-02-14	125.290001	126.150002	124.790001	126.139999	115.674110	5889100
2020-02-18	125.830002	126.180000	124.830002	124.870003	114.509483	6767600
2020-02-19	124.849998	126.470001	124.650002	125.440002	115.032196	4734000
2020-02-20	125.470001	126.760002	125.129997	126.580002	116.077621	6094600
2020-02-21	126.129997	128.070007	125.980003	126.699997	116.187660	8723900
2020-02-24	125.260002	126.589996	123.139999	123.300003	113.069763	7533900
2020-02-25	123.019997	123.959999	120.879997	121.430000	111.354919	8903200
2020-02-26	121.419998	122.389999	119.849998	120.160004	110.190285	6894200
2020-02-27	119.120003	119.919998	113.430000	113.500000	104.082870	13298900
2020-02-28	109.459999	113.230003	106.669998	113.230003	103.835274	22784300
2020-03-02	113.190002	119.790001	112.550003	119.559998	109.640060	12399800
2020-03-03	119.730003	121.839996	117.139999	118.169998	108.365387	12510900
2020-03-04	119.879997	124.690002	119.599998	124.500000	114.170181	9459300
2020-03-05	121.300003	122.900002	120.279999	121.629997	111.538315	9363500
2020-03-06	118.029999	122.610001	117.550003	121.660004	111.565834	9817400
2020-03-09	115.269997	120.029999	115.120003	116.059998	106.430466	13116500
2020-03-10	118.959999	120.820000	114.440002	120.550003	110.547935	11419100
2020-03-11	117.599998	118.440002	110.680000	111.589996	102.331337	16456000
2020-03-12	103.000000	111.580002	101.000000	101.839996	93.390282	20988000
2020-03-13	106.500000	114.629997	105.410004	114.070000	104.605568	17378700
2020-03-16	101.750000	115.949997	101.000000	108.500000	99.497711	17367400
2020-03-17	111.449997	119.699997	110.769997	118.239998	108.429596	19451400
2020-03-18	113.019997	121.500000	112.089996	117.449997	107.705132	23139200
2020-03-19	116.610001	118.000000	109.790001	110.830002	101.634399	16428100
2020-03-20	109.190002	109.699997	101.589996	102.430000	93.931343	19922900
2020-03-23	100.190002	103.750000	94.339996	97.699997	89.593788	17776800
2020-03-24	101.230003	104.000000	96.070000	103.269997	94.701653	14625500
2020-03-25	100.510002	104.699997	98.599998	100.919998	92.546631	13789100
2020-03-26	103.879997	108.309998	102.529999	107.379997	98.470634	15796000
2020-03-27	106.489998	114.290001	106.489998	110.169998	101.029160	16073100
2020-03-30	113.900002	115.790001	110.199997	115.000000	105.458420	14571600
2020-03-31	113.500000	114.290001	108.949997	110.000000	100.873253	21691000
2020-04-01	107.949997	112.180000	107.000000	109.330002	100.258842	11095800
2020-04-02	107.690002	114.989998	107.500000	114.400002	104.908195	9168800
2020-04-03	113.739998	115.900002	113.010002	115.080002	105.531754	7768700
2020-04-06	117.000000	119.000000	114.580002	117.809998	108.035271	16848400
2020-04-07	116.709999	120.059998	112.500000	112.769997	103.413445	14438400
2020-04-08	114.389999	117.300003	111.860001	115.099998	105.550102	12564500
2020-04-09	115.260002	118.660004	114.199997	114.660004	105.146614	12747300
2020-04-13	113.610001	116.750000	113.160004	115.949997	106.329597	7926700
2020-04-14	118.760002	121.470001	116.250000	120.959999	110.923904	10474200
2020-04-15	120.860001	123.419998	119.589996	121.220001	111.162331	14192900
2020-04-16	122.349998	122.500000	119.900002	121.500000	111.419106	12020200
2020-04-17	122.449997	124.989998	120.540001	124.690002	114.344437	15899800
2020-04-20	121.470001	123.230003	120.540001	120.599998	110.593781	10832000
2020-04-21	119.500000	120.300003	118.430000	119.680000	109.750099	9465400
2020-04-22	119.989998	120.279999	118.779999	119.400002	109.493347	10259400
2020-04-23	118.650002	119.669998	118.050003	119.400002	110.223564	17277000
2020-04-24	119.099998	119.760002	118.620003	118.779999	109.651207	12751100
2020-04-27	119.190002	119.190002	116.900002	117.449997	108.423409	10635700
2020-04-28	117.099998	117.910004	116.169998	116.889999	107.906479	9958000
2020-04-29	117.519997	118.050003	115.080002	117.080002	108.081863	8707900
2020-04-30	115.919998	118.279999	115.660004	117.870003	108.811127	10026400
2020-05-01	117.599998	118.370003	116.320000	116.820000	107.841843	7366400
2020-05-04	117.089996	117.199997	115.000000	115.769997	106.872513	5636000
2020-05-05	115.800003	117.260002	115.209999	116.010002	107.094086	5425200
2020-05-06	115.540001	116.139999	112.889999	113.099998	104.407730	7892200
2020-05-07	114.059998	114.139999	111.820000	112.169998	103.549202	8762800
2020-05-08	113.519997	116.300003	113.389999	115.949997	107.038704	9279900
2020-05-11	115.750000	116.010002	114.919998	115.309998	106.447884	6947500
2020-05-12	115.199997	115.900002	114.139999	114.550003	105.746284	6734400
2020-05-13	114.279999	115.349998	113.730003	113.919998	105.164703	9312600
2020-05-14	113.540001	114.449997	111.250000	113.809998	105.063171	9310000
2020-05-15	113.930000	114.790001	112.050003	114.610001	105.801689	10694800
2020-05-18	116.029999	116.989998	114.709999	116.209999	107.278725	10020800
2020-05-19	115.089996	115.639999	112.339996	112.440002	103.798454	8047600
2020-05-20	113.000000	113.769997	112.129997	113.279999	104.573883	6593800
2020-05-21	112.800003	113.199997	111.430000	111.620003	103.041466	6552700
2020-05-22	112.290001	113.599998	111.760002	112.599998	103.946167	5571900
2020-05-26	114.150002	114.150002	111.680000	112.029999	103.419960	10432400
2020-05-27	112.500000	113.970001	111.820000	113.889999	105.137016	8279700
2020-05-28	115.529999	116.989998	114.900002	116.059998	107.140251	6586700
2020-05-29	116.129997	116.720001	114.620003	115.919998	107.011009	7868000
2020-06-01	116.000000	117.500000	115.260002	117.250000	108.238792	5105600
2020-06-02	117.070000	118.139999	116.820000	118.059998	108.986526	6327900
2020-06-03	118.099998	119.190002	117.949997	118.529999	109.420418	6171000
2020-06-04	118.000000	118.830002	115.570000	116.050003	107.131027	6895800
2020-06-05	116.250000	118.830002	116.050003	118.330002	109.235786	7337800
2020-06-08	117.440002	119.120003	116.839996	119.050003	109.900444	6926700
2020-06-09	119.400002	119.760002	118.150002	118.339996	109.245018	5563200
2020-06-10	119.000000	119.889999	118.110001	119.230003	110.066612	6678200
2020-06-11	118.809998	119.570000	116.000000	116.260002	107.324875	8937500
2020-06-12	116.589996	118.050003	115.260002	115.620003	106.734062	7998500
2020-06-15	114.550003	117.279999	113.760002	116.690002	107.721825	8786000
2020-06-16	118.529999	118.970001	116.930000	118.129997	109.051132	8165200
2020-06-17	118.389999	119.110001	117.440002	117.930000	108.866516	6320800
2020-06-18	117.459999	119.959999	117.370003	119.279999	110.112770	6274400
2020-06-19	120.489998	121.820000	118.830002	118.919998	109.780434	17506200
2020-06-22	118.779999	119.080002	117.339996	117.750000	108.700363	5695600
2020-06-23	118.669998	119.190002	117.650002	117.730003	108.681900	5340400
2020-06-24	117.220001	117.959999	116.279999	116.419998	107.472580	6547800
2020-06-25	116.989998	118.029999	116.029999	117.889999	108.829597	5489300
2020-06-26	117.589996	118.470001	115.040001	115.230003	106.374046	23201700
2020-06-29	116.510002	118.050003	116.349998	117.660004	108.617271	6866900
2020-06-30	117.970001	119.989998	117.800003	119.570000	110.380478	7818000
2020-07-01	119.650002	120.389999	118.900002	119.980003	110.758980	6501200
2020-07-02	121.000000	122.570000	120.529999	120.879997	111.589806	6150900
2020-07-06	121.769997	122.410004	120.879997	121.629997	112.282166	6023300
2020-07-07	121.300003	123.250000	120.889999	122.220001	112.826820	6866300
2020-07-08	122.150002	123.239998	122.000000	122.889999	113.445320	6494100
2020-07-09	122.820000	123.980003	121.809998	122.480003	113.066833	5341000
2020-07-10	122.570000	124.500000	122.470001	123.889999	114.368477	6752600
2020-07-13	124.000000	125.589996	123.339996	124.050003	114.516182	7681500
2020-07-14	123.989998	125.660004	123.500000	125.089996	115.476250	6272100
2020-07-15	125.980003	126.900002	124.260002	124.500000	114.931587	8145000
2020-07-16	125.080002	125.519997	123.910004	124.760002	115.171608	3959300
2020-07-17	125.089996	126.070000	124.830002	125.629997	115.974747	4868600
2020-07-20	125.470001	125.839996	124.790001	125.239998	115.614716	4242100
2020-07-21	125.489998	126.639999	124.919998	125.070000	115.457787	5162300
2020-07-22	125.500000	126.400002	124.209999	126.139999	116.445541	5929200
2020-07-23	126.120003	127.180000	125.599998	126.160004	117.198959	6664800
2020-07-24	126.989998	127.769997	125.320000	125.959999	117.013153	6014200
2020-07-27	125.709999	126.639999	125.540001	126.320000	117.347588	6464600
2020-07-28	126.370003	128.460007	126.290001	127.879997	118.796776	7644400
2020-07-29	127.559998	129.240005	127.360001	128.309998	119.196236	6702000
2020-07-30	130.660004	132.029999	129.649994	131.419998	122.085327	10400700
2020-07-31	130.660004	131.210007	129.270004	131.119995	121.806641	8487000
2020-08-03	130.470001	131.919998	130.470001	131.289993	121.964561	7769400
2020-08-04	130.770004	133.929993	130.699997	133.789993	124.286972	7773700
2020-08-05	133.589996	134.649994	133.119995	133.440002	123.961838	5680000
2020-08-06	132.850006	133.369995	132.119995	132.710007	123.283691	3974100
2020-08-07	132.889999	133.639999	132.449997	133.550003	124.064041	4934900
2020-08-10	133.699997	134.440002	133.190002	134.100006	124.574989	5812700
2020-08-11	134.270004	134.740005	132.789993	133.229996	123.766785	5329900
2020-08-12	133.770004	135.970001	133.699997	135.460007	125.838379	5920400
2020-08-13	135.080002	135.869995	134.929993	135.779999	126.135635	4989500
2020-08-14	135.610001	135.639999	134.550003	135.100006	125.503944	5845200
2020-08-17	134.940002	135.699997	134.660004	135.500000	125.875519	5603800
2020-08-18	135.809998	137.520004	135.419998	136.509995	126.813797	8670700
2020-08-19	135.539993	136.320007	135.500000	135.770004	126.126343	6827700
2020-08-20	135.240005	136.979996	135.190002	136.850006	127.129646	4352200
2020-08-21	136.600006	138.100006	135.910004	137.440002	127.677757	5706600
2020-08-24	137.490005	138.779999	137.199997	138.509995	128.671738	7420500
2020-08-25	139.000000	139.149994	137.800003	139.059998	129.182663	4718300
2020-08-26	138.570007	139.320007	138.250000	138.389999	128.560272	4746200
2020-08-27	138.839996	139.690002	138.179993	138.210007	128.393036	6156100
2020-08-28	138.320007	138.910004	136.949997	138.770004	128.913284	4166300
2020-08-31	138.190002	138.729996	137.820007	138.330002	128.504532	5596800
2020-09-01	137.860001	138.220001	137.070007	138.179993	128.365143	5671800
2020-09-02	138.110001	141.440002	137.610001	140.509995	130.529663	8384800
2020-09-03	140.740005	141.699997	137.089996	138.259995	128.439499	7277900
2020-09-04	137.809998	139.190002	136.119995	137.960007	128.160797	7437700
2020-09-08	138.520004	138.639999	135.039993	135.940002	126.284309	6847500
2020-09-09	136.419998	139.559998	136.270004	138.149994	128.337296	6002900
2020-09-10	138.119995	138.720001	136.509995	136.699997	126.990280	5242500
2020-09-11	137.690002	138.660004	137.160004	138.139999	128.328018	4398000
2020-09-14	138.440002	139.580002	138.330002	138.630005	128.783203	4767400
2020-09-15	138.789993	139.770004	138.389999	138.630005	128.783203	4046500
2020-09-16	139.570007	140.169998	137.600006	137.699997	127.919258	6049900
2020-09-17	137.059998	137.880005	136.190002	137.520004	127.752075	4648500
2020-09-18	136.910004	137.929993	136.259995	137.369995	127.612701	10192800
2020-09-21	137.000000	137.470001	134.699997	136.710007	126.999596	7092600
2020-09-22	136.490005	139.029999	136.240005	137.960007	128.160797	4722800
2020-09-23	138.419998	138.419998	136.089996	136.309998	126.628006	6373700
2020-09-24	136.669998	137.149994	135.710007	136.919998	127.194679	5708200
2020-09-25	135.889999	137.990005	135.889999	137.619995	127.844940	4969900
2020-09-28	138.559998	139.940002	137.779999	138.009995	128.207260	5810800
2020-09-29	138.389999	138.419998	136.660004	137.259995	127.510529	4492100
2020-09-30	138.160004	139.850006	137.809998	138.990005	129.117630	8727800
2020-10-01	139.580002	139.990005	138.210007	139.240005	129.349884	5713400
2020-10-02	137.929993	139.119995	136.949997	138.119995	128.309448	6077900
2020-10-05	138.720001	139.649994	138.300003	139.389999	129.489212	6333900
2020-10-06	139.419998	140.770004	138.809998	139.610001	129.693588	6042900
2020-10-07	140.080002	141.389999	139.369995	140.699997	130.706192	4640900
2020-10-08	140.559998	141.929993	140.360001	141.649994	131.588715	4569800
2020-10-09	141.839996	143.639999	141.699997	142.919998	132.768509	6551700
2020-10-12	143.330002	145.330002	143.330002	144.490005	134.227005	5791500
2020-10-13	143.820007	144.839996	143.460007	144.210007	133.966888	4509400
2020-10-14	144.179993	145.100006	143.080002	144.039993	133.808945	3860700
2020-10-15	143.059998	144.389999	142.889999	143.830002	133.613861	4997100
2020-10-16	144.419998	145.869995	143.919998	144.389999	134.134079	6806100
2020-10-19	144.470001	145.389999	141.130005	141.910004	131.830231	6427600
2020-10-20	145.610001	145.690002	141.899994	142.479996	132.359741	7582100
2020-10-21	142.490005	144.339996	142.470001	143.250000	133.075089	5649700
2020-10-22	141.490005	142.750000	141.080002	141.449997	132.132538	4502900
2020-10-23	141.759995	142.880005	141.759995	142.380005	133.001266	4278100
2020-10-26	141.500000	142.050003	140.009995	141.300003	131.992386	5315500
2020-10-27	141.940002	143.339996	141.649994	142.360001	132.982574	6806700
2020-10-28	140.449997	140.940002	137.309998	137.660004	128.592178	8192200
2020-10-29	137.350006	139.089996	135.800003	137.570007	128.508118	5476900
2020-10-30	137.179993	137.990005	134.679993	137.100006	128.069077	6422000
2020-11-02	138.509995	140.000000	137.440002	138.500000	129.376831	6682800
2020-11-03	139.320007	142.660004	139.320007	141.220001	131.917679	6244200
2020-11-04	140.460007	143.000000	140.270004	140.639999	131.375885	5820600
2020-11-05	142.440002	143.529999	141.779999	142.380005	133.001266	5673100
2020-11-06	142.669998	144.070007	142.380005	143.229996	133.795258	4702300
2020-11-09	146.149994	146.919998	137.600006	137.990005	128.900452	12664700
2020-11-10	138.100006	140.619995	137.149994	140.259995	131.020920	7854000
2020-11-11	141.850006	143.000000	140.649994	142.070007	132.711685	5554300
2020-11-12	142.289993	142.550003	141.070007	142.149994	132.786407	5631700
2020-11-13	142.210007	144.479996	141.880005	144.279999	134.776108	6466800
2020-11-16	144.779999	144.779999	141.259995	142.429993	133.047958	7976600
2020-11-17	141.889999	143.470001	141.750000	141.880005	132.534195	6396800
2020-11-18	141.990005	142.100006	139.660004	139.699997	130.497787	6097100
2020-11-19	139.869995	140.119995	138.449997	139.529999	130.339020	5284100
2020-11-20	139.529999	140.350006	138.630005	139.300003	130.124161	4726900
2020-11-23	139.320007	139.949997	137.860001	138.759995	129.619705	4770600
2020-11-24	138.830002	139.839996	138.070007	138.309998	129.199371	7101800
2020-11-25	138.160004	139.389999	138.039993	138.679993	129.544968	8411300
2020-11-27	138.589996	138.889999	137.529999	138.610001	129.479584	4252200
2020-11-30	138.000000	139.199997	136.740005	138.869995	129.722473	11640400
2020-12-01	139.160004	139.539993	138.160004	139.369995	130.189560	7169700
2020-12-02	139.369995	139.940002	137.490005	138.360001	129.246078	6963000
2020-12-03	138.089996	138.350006	135.539993	137.339996	128.293228	8742500
2020-12-04	137.210007	137.860001	135.869995	137.470001	128.414688	6617200
2020-12-07	136.610001	137.740005	136.559998	137.679993	128.610855	6918000
2020-12-08	137.020004	138.779999	136.429993	138.050003	128.956497	6493500
2020-12-09	137.830002	138.039993	136.250000	136.410004	127.424507	6773400
2020-12-10	136.520004	136.919998	135.039993	135.509995	126.583801	6800500
2020-12-11	134.460007	136.800003	134.199997	136.509995	127.517914	6548000
2020-12-14	137.020004	137.929993	135.770004	135.850006	126.901421	6485300
2020-12-15	136.389999	137.539993	136.240005	136.649994	127.648705	5397000
2020-12-16	136.710007	138.270004	136.710007	137.270004	128.227875	5382500
2020-12-17	138.009995	139.119995	137.949997	138.250000	129.143311	7405300
2020-12-18	138.259995	140.070007	137.449997	139.039993	129.881256	19988800
2020-12-21	137.960007	138.429993	136.220001	137.520004	128.461411	6732400
2020-12-22	137.289993	138.070007	136.380005	136.550003	127.555290	5023100
2020-12-23	137.389999	137.550003	136.130005	136.339996	127.359085	6004200
2020-12-24	136.199997	138.130005	136.199997	137.720001	128.648239	2588200
2020-12-28	138.149994	139.389999	137.949997	138.679993	129.544968	3714700
2020-12-29	139.220001	139.940002	138.199997	138.419998	129.302124	5139300
2020-12-30	138.600006	138.919998	137.550003	137.770004	128.694931	3261400
2020-12-31	138.309998	139.289993	137.389999	139.139999	129.974686	4076400
2021-01-04	139.660004	139.860001	136.350006	137.820007	128.741653	8330900
2021-01-05	137.990005	138.919998	136.270004	138.699997	129.563675	6856400
2021-01-06	138.770004	141.039993	138.600006	140.160004	130.927521	10578000
2021-01-07	139.750000	140.130005	138.039993	138.850006	129.703796	7355400
2021-01-08	138.470001	139.059998	137.000000	138.789993	129.647751	7448500
2021-01-11	138.750000	139.440002	137.600006	137.850006	128.769653	7239900
2021-01-12	137.850006	138.250000	136.240005	137.050003	128.022339	6333500
2021-01-13	137.100006	138.070007	137.100006	137.259995	128.218521	6078800
2021-01-14	137.429993	137.649994	135.279999	135.800003	126.854706	6172800
2021-01-15	135.250000	136.199997	134.660004	134.779999	125.901871	7757600
2021-01-19	135.699997	136.360001	133.559998	133.600006	124.799614	9184900
2021-01-20	132.529999	133.800003	131.259995	131.929993	123.239601	12506600
2021-01-21	130.649994	131.990005	130.509995	131.009995	123.118370	8761600
2021-01-22	131.020004	131.470001	129.990005	130.000000	122.169228	7202800
2021-01-25	129.949997	133.000000	129.899994	132.240005	124.274307	9640000
2021-01-26	132.250000	133.470001	131.429993	133.089996	125.073105	5996700
2021-01-27	132.389999	133.100006	127.699997	128.380005	120.646812	10826700
2021-01-28	127.839996	131.649994	127.440002	130.360001	122.507545	8242000
2021-01-29	130.190002	130.289993	128.070007	128.210007	120.487061	8344100
2021-02-01	129.000000	129.660004	128.199997	128.970001	121.201279	6534200
2021-02-02	129.600006	130.720001	128.690002	128.789993	121.032112	6825600
2021-02-03	128.949997	129.199997	127.750000	128.949997	121.182480	7309400
2021-02-04	129.380005	129.460007	128.580002	129.029999	121.257660	6613700
2021-02-05	129.119995	130.100006	129.029999	129.570007	121.765152	5063700
2021-02-08	129.929993	130.100006	128.110001	129.169998	121.389229	7011200
2021-02-09	129.460007	129.940002	128.229996	128.669998	120.919334	5917800
2021-02-10	128.750000	129.160004	127.959999	128.220001	120.496452	8594100
2021-02-11	128.539993	129.330002	128.210007	128.330002	120.599823	6139200
2021-02-12	128.000000	128.130005	126.580002	127.620003	119.932602	8407300
2021-02-16	127.970001	128.169998	126.989998	127.919998	120.214516	8246000
2021-02-17	127.190002	129.490005	127.110001	128.460007	120.722000	8845200
2021-02-18	127.809998	129.850006	127.589996	129.529999	121.727547	6936400
2021-02-19	129.350006	129.440002	127.019997	127.120003	119.462715	8277900
2021-02-22	126.790001	127.239998	126.379997	126.580002	118.955246	6975500
2021-02-23	127.779999	129.929993	127.190002	127.519997	119.838608	10145300
2021-02-24	127.349998	128.240005	126.910004	127.660004	119.970207	7263000
2021-02-25	127.489998	128.990005	126.290001	126.580002	118.955246	7790800
2021-02-26	126.540001	126.930000	121.820000	123.529999	116.088959	17718800
2021-03-01	124.160004	125.489998	124.000000	124.290001	116.803185	7740200
2021-03-02	123.870003	124.860001	123.430000	123.900002	116.436668	10206500
2021-03-03	123.769997	124.199997	122.790001	123.160004	115.741249	7537000
2021-03-04	123.099998	124.769997	121.540001	122.150002	114.792084	10228100
2021-03-05	122.760002	126.330002	122.550003	125.980003	118.391373	10490900
2021-03-08	125.760002	128.899994	125.320000	127.309998	119.641266	9224700
2021-03-09	127.650002	128.919998	126.059998	126.180000	118.579330	8859700
2021-03-10	126.150002	128.419998	125.470001	127.339996	119.669464	9070900
2021-03-11	127.129997	127.849998	126.720001	126.910004	119.265358	6941500
2021-03-12	127.650002	128.820007	127.650002	128.139999	120.421280	6521900
2021-03-15	128.389999	129.039993	127.190002	128.559998	120.815964	7172600
2021-03-16	128.509995	129.979996	128.509995	128.940002	121.173096	6485200
2021-03-17	129.110001	129.839996	128.350006	128.419998	120.684410	6192900
2021-03-18	128.210007	129.039993	127.040001	128.699997	120.947540	6871300
2021-03-19	129.100006	129.740005	127.900002	128.009995	120.299095	20262100
2021-03-22	128.009995	130.889999	128.009995	130.179993	122.338371	8077600
2021-03-23	130.410004	133.289993	129.990005	132.600006	124.612625	9503800
2021-03-24	130.940002	133.139999	130.619995	132.559998	124.575005	8318000
2021-03-25	133.089996	133.619995	132.050003	133.479996	125.439598	7517300
2021-03-26	133.220001	135.610001	132.479996	135.449997	127.290924	10821200
2021-03-29	135.000000	137.600006	135.000000	137.570007	129.283249	11176000
2021-03-30	136.610001	137.000000	135.139999	135.449997	127.290924	8090600
2021-03-31	135.679993	136.750000	135.259995	135.429993	127.272141	9202600
2021-04-01	135.050003	135.479996	133.330002	134.279999	126.191422	9117800
2021-04-05	134.960007	137.250000	134.729996	136.449997	128.230698	8279100
2021-04-06	136.000000	137.020004	135.639999	136.500000	128.277695	6180600
2021-04-07	137.119995	137.330002	136.250000	136.740005	128.503235	10244500
2021-04-08	136.899994	137.630005	136.589996	137.259995	128.991898	6190300
2021-04-09	136.509995	137.270004	135.559998	136.369995	128.155518	5855400
2021-04-12	136.500000	137.039993	135.710007	136.919998	128.672379	6440900
2021-04-13	136.020004	136.389999	134.839996	135.110001	126.971451	9161200
2021-04-14	135.520004	135.789993	134.580002	135.600006	127.431923	7584000
2021-04-15	135.970001	137.759995	135.869995	137.240005	128.973114	7945300
2021-04-16	137.610001	137.899994	136.880005	137.250000	128.982483	7708500
2021-04-19	136.940002	137.080002	135.389999	136.610001	128.381073	9149400
2021-04-20	134.839996	138.589996	133.529999	137.750000	129.452408	10040500
2021-04-21	137.889999	138.570007	136.600006	136.850006	128.606598	8465900
2021-04-22	135.369995	135.789993	134.059998	134.630005	127.329834	7338300
2021-04-23	134.929993	135.080002	133.250000	133.940002	126.677208	6708300
2021-04-26	133.490005	133.759995	131.169998	131.259995	124.142548	9910600
2021-04-27	131.240005	131.889999	130.289993	131.179993	124.066879	8296800
2021-04-28	131.710007	131.850006	130.880005	131.399994	124.274956	6262800
2021-04-29	131.309998	132.990005	131.309998	132.509995	125.324760	6786800
2021-04-30	132.750000	133.669998	132.259995	133.419998	126.185402	9188600
2021-05-03	134.029999	135.679993	134.029999	135.000000	127.679756	8070300
2021-05-04	134.979996	135.830002	134.210007	134.539993	127.244690	9624000
2021-05-05	134.369995	134.970001	133.369995	133.460007	126.223259	8295900
2021-05-06	134.009995	135.369995	133.919998	135.139999	127.812157	9771100
2021-05-07	135.080002	136.029999	134.759995	135.149994	127.821632	6299100
2021-05-10	135.889999	138.419998	135.690002	137.669998	130.204941	8852700
2021-05-11	138.490005	138.789993	136.470001	136.990005	129.561829	10973700
2021-05-12	136.490005	137.000000	135.490005	135.539993	128.190460	8853700
2021-05-13	135.889999	138.529999	135.389999	137.720001	130.252274	8753600
2021-05-14	137.669998	139.100006	137.669998	138.009995	130.526535	5989500
2021-05-17	137.970001	139.070007	137.610001	137.729996	130.261703	7690700
2021-05-18	136.460007	137.830002	136.149994	136.320007	128.928162	9239100
2021-05-19	136.059998	136.830002	135.589996	136.600006	129.192993	9806800
2021-05-20	136.789993	138.710007	136.720001	138.000000	130.517075	8768200
2021-05-21	138.199997	138.940002	137.779999	138.000000	130.517075	10161000
2021-05-24	138.000000	138.800003	137.729996	137.960007	130.479248	6981300
2021-05-25	138.050003	138.479996	136.750000	138.429993	130.923752	8142400
2021-05-26	138.789993	138.860001	137.869995	138.119995	130.630554	8122900
2021-05-27	138.119995	138.279999	134.660004	134.979996	127.660851	33095700
2021-05-28	135.149994	136.130005	134.639999	134.850006	127.537888	10477100
2021-06-01	135.789993	136.000000	132.479996	132.880005	125.674728	9993900
2021-06-02	133.000000	133.630005	132.520004	133.460007	126.223259	8254100
2021-06-03	133.229996	135.910004	133.199997	135.850006	128.483643	11249800
2021-06-04	135.699997	136.619995	135.399994	135.949997	128.578247	6894400
2021-06-07	136.360001	136.839996	135.679993	136.419998	129.022781	8418000
2021-06-08	136.679993	136.750000	134.750000	134.839996	127.528419	6911500
2021-06-09	135.550003	136.440002	134.740005	134.789993	127.481125	6200700
2021-06-10	135.020004	136.350006	134.619995	135.789993	128.426895	6515500
2021-06-11	135.750000	135.869995	133.899994	134.860001	127.547348	10641400
2021-06-14	134.979996	135.029999	133.960007	134.910004	127.594612	6302000
2021-06-15	135.199997	135.639999	134.550003	134.649994	127.348717	5543400
2021-06-16	135.179993	135.580002	132.649994	132.779999	125.580101	8936400
2021-06-17	132.820007	134.160004	132.649994	133.990005	126.724525	7875600
2021-06-18	133.339996	133.350006	131.940002	132.029999	124.870773	13997600
2021-06-21	132.690002	133.259995	132.399994	133.070007	125.854393	8014800
2021-06-22	133.039993	134.020004	132.880005	133.119995	125.901680	6550900
2021-06-23	132.949997	133.360001	132.320007	132.929993	125.721985	5796000
2021-06-24	132.949997	133.309998	132.699997	133.020004	125.807114	6056700
2021-06-25	133.259995	135.539993	132.949997	134.919998	127.604057	24504900
2021-06-28	134.899994	136.160004	134.759995	135.320007	127.982399	6065400
2021-06-29	135.509995	135.830002	133.820007	134.399994	127.112267	5792300
2021-06-30	134.580002	135.289993	134.289993	134.929993	127.613525	5776600
2021-07-01	135.429993	136.139999	134.919998	135.240005	127.906746	5922300
2021-07-02	135.600006	136.639999	135.419998	135.899994	128.530930	5572000
2021-07-06	135.520004	136.300003	135.360001	135.979996	128.606583	6534400
2021-07-07	136.029999	137.589996	136.029999	137.000000	129.571320	5532700
2021-07-08	136.990005	137.399994	135.889999	136.979996	129.552383	7585200
2021-07-09	137.240005	137.649994	136.839996	137.029999	129.599655	5948700
2021-07-12	136.899994	137.470001	136.429993	137.139999	129.703690	6807300
2021-07-13	136.389999	137.570007	136.389999	136.970001	129.542938	5603800
2021-07-14	137.009995	138.229996	136.369995	137.979996	130.498154	5903600
2021-07-15	138.009995	139.259995	137.699997	139.160004	131.614182	7357100
2021-07-16	139.300003	140.779999	139.110001	140.509995	132.890930	9346300
2021-07-19	140.320007	141.869995	138.809998	140.440002	132.824768	9544100
2021-07-20	140.440002	141.979996	139.639999	139.690002	132.115433	8136300
2021-07-21	139.949997	140.199997	138.990005	139.199997	131.652008	6954700
2021-07-22	137.289993	138.330002	136.710007	137.800003	131.147598	6013800
2021-07-23	137.479996	139.979996	137.080002	139.789993	133.041504	7906000
2021-07-26	139.619995	140.820007	139.220001	140.279999	133.507858	5925800
2021-07-27	140.149994	141.619995	140.000000	140.850006	134.050369	7075400
2021-07-28	140.669998	140.669998	138.710007	138.759995	132.061249	8520000
2021-07-29	139.759995	140.179993	138.729996	139.479996	132.746506	5430500
2021-07-30	142.000000	144.539993	141.550003	142.229996	135.363739	14394300
2021-08-02	141.770004	142.429993	140.800003	141.880005	135.030624	7009500
2021-08-03	141.860001	144.210007	141.520004	143.949997	137.000687	8455700
2021-08-04	143.039993	144.089996	142.350006	142.429993	135.554092	6628000
2021-08-05	143.350006	143.550003	141.470001	142.500000	135.620682	5363300
2021-08-06	143.029999	143.119995	141.220001	141.410004	134.583328	6030100
2021-08-09	141.949997	142.589996	141.699997	142.179993	135.316132	4743800
2021-08-10	141.910004	142.509995	141.660004	142.270004	135.401810	5253500
2021-08-11	142.740005	143.240005	142.470001	142.619995	135.734894	4205000
2021-08-12	143.149994	143.149994	142.350006	142.949997	136.048981	4956100
2021-08-13	142.949997	143.990005	142.690002	143.639999	136.705643	4888800
2021-08-16	143.669998	144.690002	143.380005	144.639999	137.657394	6040800
2021-08-17	144.399994	145.600006	143.889999	144.880005	137.885818	7577000
2021-08-18	144.699997	144.880005	143.179993	143.300003	136.382080	7162000
2021-08-19	143.160004	145.279999	143.160004	144.990005	137.990463	5787200
2021-08-20	145.250000	145.979996	144.779999	145.089996	138.085648	5273800
2021-08-23	144.289993	145.339996	144.229996	144.350006	137.381409	4522200
2021-08-24	144.009995	144.149994	142.979996	143.179993	136.267868	4560400
2021-08-25	143.070007	143.130005	142.250000	142.669998	135.782471	3861500
2021-08-26	142.559998	142.710007	141.470001	142.419998	135.544571	4749400
2021-08-27	142.479996	142.770004	141.639999	142.309998	135.439880	4741200
2021-08-30	142.600006	142.990005	142.050003	142.929993	136.029938	3845800
2021-08-31	143.039993	143.529999	142.050003	142.389999	135.515991	9642400
2021-09-01	142.330002	144.190002	142.229996	143.839996	136.896011	6214200
2021-09-02	143.970001	144.729996	143.580002	143.949997	137.000687	5392500
2021-09-03	143.759995	144.369995	143.520004	144.050003	137.095871	5466400
2021-09-07	144.320007	144.500000	143.289993	143.509995	136.581924	6520600
2021-09-08	143.080002	144.940002	143.009995	144.600006	137.619308	6897800
2021-09-09	144.570007	144.880005	143.649994	143.990005	137.038757	6354700
2021-09-10	144.059998	144.460007	143.320007	144.130005	137.172012	5750000
2021-09-13	144.850006	147.229996	144.850006	145.679993	138.647186	9952500
2021-09-14	146.130005	146.360001	144.949997	145.429993	138.409241	5831800
2021-09-15	145.350006	145.770004	144.740005	145.119995	138.114212	6237100
2021-09-16	144.839996	145.190002	142.820007	144.110001	137.152985	6142100
2021-09-17	144.369995	146.279999	144.229996	144.339996	137.371857	18737400
2021-09-20	144.220001	144.850006	141.970001	142.889999	135.991882	10238700
2021-09-21	142.979996	144.529999	142.880005	143.110001	136.201248	6651300
2021-09-22	143.820007	144.350006	142.860001	143.600006	136.667603	6332500
2021-09-23	144.059998	144.690002	143.490005	144.190002	137.229111	5171200
2021-09-24	143.800003	144.449997	143.089996	143.550003	136.620010	5009400
2021-09-27	143.149994	143.169998	141.520004	141.660004	134.821243	5749700
2021-09-28	141.050003	141.369995	139.559998	140.589996	133.802902	7015300
2021-09-29	140.270004	142.679993	140.179993	142.020004	135.163879	5460000
2021-09-30	142.639999	142.740005	139.529999	139.800003	133.051056	6934900
2021-10-01	139.929993	140.229996	138.320007	139.580002	132.841675	5587200
2021-10-04	139.389999	140.399994	137.600006	138.789993	132.089798	5816000
2021-10-05	138.800003	140.520004	138.720001	139.330002	132.603729	6902700
2021-10-06	138.990005	141.259995	138.619995	141.190002	134.373947	5332900
2021-10-07	141.750000	143.029999	141.750000	142.320007	135.449402	5334600
2021-10-08	142.289993	142.619995	141.039993	141.729996	134.887878	6131800
2021-10-11	142.369995	142.770004	141.770004	142.320007	135.449402	5995600
2021-10-12	142.600006	143.039993	141.699997	142.110001	135.249527	6734800
2021-10-13	142.399994	142.759995	141.029999	142.440002	135.563599	5689800
2021-10-14	142.830002	144.309998	142.809998	144.050003	137.095871	6777800
2021-10-15	144.520004	144.869995	143.679993	144.419998	137.448029	6923700
2021-10-18	143.550003	143.699997	142.100006	142.339996	135.468414	9119000
2021-10-19	139.080002	140.820007	138.800003	140.660004	133.869537	9555300
2021-10-20	140.149994	141.960007	139.850006	141.210007	134.392960	7352700
2021-10-21	140.860001	141.160004	139.179993	139.330002	133.425781	6545500
2021-10-22	139.389999	141.009995	139.320007	140.830002	134.862213	5265000
2021-10-25	140.410004	140.919998	139.050003	140.850006	134.881363	5382100
2021-10-26	141.619995	143.179993	141.240005	142.850006	136.796616	6234900
2021-10-27	143.139999	143.679993	141.690002	141.830002	135.819839	9643500
2021-10-28	141.889999	142.880005	141.710007	142.679993	136.633804	4538500
2021-10-29	142.160004	143.479996	142.020004	142.990005	136.930679	6239500
2021-11-01	143.360001	143.800003	142.490005	142.639999	136.595520	5038900
2021-11-02	142.720001	144.580002	142.279999	144.059998	137.955338	9954300
2021-11-03	144.130005	145.110001	143.520004	145.050003	138.903381	7620100
2021-11-04	142.839996	145.389999	142.339996	145.320007	139.161942	6402500
2021-11-05	145.440002	146.369995	144.800003	146.039993	139.851410	6062700
2021-11-08	145.500000	146.100006	144.020004	144.949997	138.807632	5854400
2021-11-09	145.029999	145.830002	144.580002	145.389999	139.228973	4873100
2021-11-10	145.740005	147.309998	145.589996	146.820007	140.598389	7334900
2021-11-11	146.860001	146.970001	146.210007	146.399994	140.196182	4096300
2021-11-12	146.740005	147.080002	145.979996	146.559998	140.349396	5687400
2021-11-15	147.029999	147.750000	146.470001	147.399994	141.153793	5510200
2021-11-16	147.389999	148.589996	147.009995	147.190002	140.952728	7603900
2021-11-17	146.970001	147.779999	146.419998	147.100006	140.866516	4900200
2021-11-18	147.039993	148.080002	146.509995	147.119995	140.885651	5509300
2021-11-19	147.949997	148.229996	146.789993	146.820007	140.598389	6274300
2021-11-22	146.970001	148.940002	146.830002	147.800003	141.536850	6625400
2021-11-23	147.830002	149.500000	147.669998	149.440002	143.107376	7912800
2021-11-24	148.770004	148.880005	147.679993	148.660004	142.360382	5665200
2021-11-26	148.580002	149.720001	147.309998	147.470001	141.220840	6299800
2021-11-29	147.789993	149.660004	146.789993	149.020004	142.705139	7113300
2021-11-30	147.809998	148.539993	144.119995	144.580002	138.453308	11696400
2021-12-01	144.850006	147.869995	144.850006	146.399994	140.196182	8313500
2021-12-02	147.009995	148.460007	146.940002	147.259995	141.019730	9468800
2021-12-03	148.020004	150.000000	147.660004	149.880005	143.528732	11200800
2021-12-06	150.190002	152.389999	150.190002	152.149994	145.702499	11935100
2021-12-07	151.949997	152.580002	151.270004	151.750000	145.319473	7913400
2021-12-08	151.669998	152.660004	150.279999	152.429993	145.970657	8329300
2021-12-09	152.309998	154.190002	151.600006	153.320007	146.822922	8334300
2021-12-10	153.850006	155.800003	153.429993	155.460007	148.872253	7172300
2021-12-13	155.300003	158.330002	154.910004	157.669998	150.988602	8944000
2021-12-14	157.899994	158.630005	156.660004	158.250000	151.544022	8677500
2021-12-15	157.639999	159.639999	157.639999	158.860001	152.128174	9152600
2021-12-16	158.729996	161.320007	158.419998	161.110001	154.282837	10852900
2021-12-17	160.660004	161.720001	157.309998	157.460007	150.787521	24349400
2021-12-20	156.600006	158.460007	156.570007	157.860001	151.170532	9202600
2021-12-21	157.649994	158.149994	156.789993	157.759995	151.074783	6946000
2021-12-22	157.770004	159.580002	157.270004	159.320007	152.568680	6626300
2021-12-23	159.500000	160.919998	159.440002	160.100006	153.315643	5640900
2021-12-27	160.669998	161.990005	160.610001	161.970001	155.106384	4548600
2021-12-28	161.960007	163.380005	161.940002	162.839996	155.939514	5929400
2021-12-29	163.210007	164.979996	163.080002	164.190002	157.232330	5346100
2021-12-30	164.399994	164.589996	162.610001	162.770004	155.872498	5911500
2021-12-31	162.860001	163.729996	162.460007	163.580002	156.648178	5327000
2022-01-03	161.690002	162.940002	159.880005	162.899994	155.996979	9317300
2022-01-04	162.289993	164.389999	162.179993	163.470001	156.542816	9253800
2022-01-05	163.440002	165.320007	163.399994	164.210007	157.251450	9330200
2022-01-06	164.339996	165.199997	162.610001	162.830002	155.929962	7556000
2022-01-07	163.130005	163.529999	161.949997	162.740005	155.843796	6098500
2022-01-10	162.509995	163.119995	160.169998	160.520004	153.717819	8055000
2022-01-11	160.220001	160.220001	156.910004	158.660004	151.936646	11957900
2022-01-12	158.259995	159.360001	157.830002	159.009995	152.271805	7127500
2022-01-13	159.309998	159.449997	157.779999	158.289993	151.582321	6551000
2022-01-14	158.070007	160.490005	157.559998	159.809998	153.037918	10708000
2022-01-18	158.529999	158.529999	156.039993	156.729996	150.088425	10988400
2022-01-19	157.610001	164.190002	156.970001	162.000000	155.135101	14088300
2022-01-20	160.119995	164.330002	160.119995	162.000000	155.972748	10799100
2022-01-21	163.000000	165.350006	162.100006	162.619995	156.569672	10900400
2022-01-24	163.429993	164.119995	158.720001	161.300003	155.298782	14838100
2022-01-25	160.449997	161.300003	157.889999	159.539993	153.604263	9369600
2022-01-26	157.339996	159.570007	156.380005	158.149994	152.265976	10707100
2022-01-27	158.729996	161.350006	158.580002	159.130005	153.209534	9083000
2022-01-28	158.610001	160.949997	157.320007	160.500000	154.528564	9494200
2022-01-31	159.350006	160.649994	158.869995	160.449997	154.480438	8950100
2022-02-01	160.789993	161.300003	157.729996	159.740005	153.796844	6284100
2022-02-02	160.139999	162.839996	159.470001	162.600006	156.550430	7558800
2022-02-03	161.979996	164.979996	161.619995	164.139999	158.033127	10474500
2022-02-04	163.130005	164.490005	161.410004	161.529999	155.520218	8959900
2022-02-07	161.869995	162.259995	159.669998	160.320007	154.355240	6430500
2022-02-08	161.119995	161.270004	159.649994	159.960007	154.008652	5048700
2022-02-09	160.360001	160.639999	159.270004	159.600006	153.662048	8077400
2022-02-10	159.089996	159.500000	156.649994	157.169998	151.322464	7033000
2022-02-11	158.009995	158.580002	155.580002	156.289993	150.475159	9341400
2022-02-14	156.139999	157.059998	153.360001	156.740005	150.908463	9472200
2022-02-15	157.770004	159.320007	156.110001	156.820007	150.985474	6659200
2022-02-16	156.830002	158.779999	156.270004	158.009995	152.131195	9315700
2022-02-17	158.380005	160.380005	157.350006	159.820007	153.873871	7925500
2022-02-18	159.500000	161.059998	158.820007	159.899994	153.950867	8063200
2022-02-22	160.110001	160.880005	156.660004	157.929993	152.054184	8179500
2022-02-23	158.300003	158.600006	155.600006	155.960007	150.157486	6273000
2022-02-24	155.639999	155.979996	150.559998	151.759995	146.113724	13145100
2022-02-25	152.330002	158.940002	152.250000	158.240005	152.352646	8888800
2022-02-28	156.289993	157.190002	153.820007	155.889999	150.090042	8669200
2022-03-01	154.309998	155.399994	152.339996	153.309998	147.606064	8311900
2022-03-02	152.960007	155.080002	152.600006	153.789993	148.068207	6111300
2022-03-03	153.770004	155.860001	153.770004	154.360001	148.616989	7451200
2022-03-04	153.119995	155.350006	152.550003	155.139999	149.367966	8639100
2022-03-07	154.490005	154.520004	151.139999	152.839996	147.153534	8374500
2022-03-08	152.179993	152.949997	146.580002	146.789993	141.328644	9517200
2022-03-09	148.830002	150.470001	147.809998	148.770004	143.234970	7044100
2022-03-10	147.800003	148.279999	143.940002	144.940002	139.547455	9221000
2022-03-11	145.399994	146.160004	143.029999	143.220001	137.891479	7086100
2022-03-14	144.449997	146.039993	143.350006	145.050003	139.653366	7964600
2022-03-15	147.009995	150.539993	146.889999	150.270004	144.679199	9868400
2022-03-16	150.630005	151.789993	148.039993	149.759995	144.188141	6908900
2022-03-17	149.990005	150.470001	148.500000	150.229996	144.640656	6003800
2022-03-18	150.869995	150.869995	148.240005	150.149994	144.563629	15570300
2022-03-21	150.440002	151.419998	149.240005	150.720001	145.112411	6937500
2022-03-22	153.429993	153.600006	150.520004	151.880005	146.229279	7292100
2022-03-23	152.199997	153.009995	150.690002	150.820007	145.208679	5531900
2022-03-24	150.889999	151.559998	150.160004	151.080002	145.459030	4203100
2022-03-25	151.630005	153.919998	151.509995	152.830002	147.143921	5047700
2022-03-28	153.639999	153.899994	152.630005	153.880005	148.154831	4234000
2022-03-29	155.369995	156.470001	154.020004	155.460007	149.676071	5643400
2022-03-30	152.500000	154.429993	151.940002	154.389999	148.645859	5779300
2022-03-31	154.100006	154.339996	152.399994	152.800003	147.115036	7538600
2022-04-01	153.520004	155.460007	152.059998	155.089996	149.319809	5742600
2022-04-04	153.809998	154.350006	151.259995	154.080002	148.347397	5992000
2022-04-05	153.610001	157.369995	153.539993	154.619995	148.867325	7653000
2022-04-06	154.419998	157.289993	153.940002	156.830002	150.995102	8884700
2022-04-07	157.869995	159.389999	156.970001	158.860001	152.949570	6889700
2022-04-08	159.699997	160.529999	158.919998	160.100006	154.143433	6045400
2022-04-11	159.949997	161.210007	158.630005	159.490005	153.556122	6158400
2022-04-12	159.309998	160.630005	158.699997	159.009995	153.093964	7221500
2022-04-13	159.080002	160.410004	158.710007	159.460007	153.527252	5247700
2022-04-14	159.979996	160.300003	158.449997	158.570007	152.670364	7806500
2022-04-18	158.479996	158.979996	156.529999	157.059998	151.216522	6034500
2022-04-19	156.770004	160.029999	156.300003	159.410004	153.479111	7897000
2022-04-20	160.500000	164.479996	160.000000	163.649994	157.561340	10196100
2022-04-21	163.820007	164.899994	162.429993	162.610001	157.438416	9365700
2022-04-22	163.240005	163.520004	160.910004	161.250000	156.121658	9394600
2022-04-25	161.699997	163.289993	159.800003	162.550003	157.380310	6986800
2022-04-26	162.679993	163.639999	159.750000	159.789993	154.708069	7769500
2022-04-27	160.210007	161.449997	159.110001	159.360001	154.291748	6754900
2022-04-28	160.539993	163.710007	159.270004	163.410004	158.212952	9306800
2022-04-29	162.470001	162.949997	160.199997	160.550003	155.443924	10637000
2022-05-02	161.600006	162.000000	156.190002	158.380005	153.342926	10351600
2022-05-03	158.220001	158.990005	155.009995	156.210007	151.241959	10344000
2022-05-04	155.830002	157.550003	155.149994	157.360001	152.355362	7771000
2022-05-05	156.300003	157.289993	153.139999	154.460007	149.547607	8217100
2022-05-06	154.770004	156.240005	153.869995	156.000000	151.038635	7304800
2022-05-09	153.960007	156.759995	152.750000	155.610001	150.661026	8540800
2022-05-10	155.550003	156.619995	153.940002	154.789993	149.867096	7447400
2022-05-11	154.029999	155.899994	152.350006	152.610001	147.756439	7692200
2022-05-12	153.520004	153.610001	149.880005	151.990005	147.156158	9600800
2022-05-13	152.580002	153.729996	150.419998	153.619995	148.734329	5675500
2022-05-16	153.470001	155.899994	152.029999	155.119995	150.186615	5971000
2022-05-17	155.130005	156.750000	153.070007	154.679993	149.760605	6509100
2022-05-18	154.669998	154.759995	144.539993	145.039993	140.427170	9670700
2022-05-19	143.410004	143.419998	140.600006	141.699997	137.193405	9694100
2022-05-20	142.149994	142.449997	139.179993	141.789993	137.280533	7786900
2022-05-23	142.839996	145.630005	142.080002	145.050003	140.436859	7134500
2022-05-24	144.889999	147.940002	144.820007	147.630005	142.934814	7207400
2022-05-25	147.110001	147.139999	143.500000	145.210007	140.591797	8217800
2022-05-26	146.479996	147.380005	145.039993	146.479996	141.821396	5702600
2022-05-27	146.970001	148.720001	146.630005	148.720001	143.990158	6028800
2022-05-31	147.289993	148.990005	146.160004	147.880005	143.176865	12416700
2022-06-01	148.000000	148.119995	144.710007	145.639999	141.008118	7036000
2022-06-02	145.970001	147.259995	142.630005	147.210007	142.528183	6479800
2022-06-03	146.360001	147.210007	145.119995	145.889999	141.250153	4720700
2022-06-06	147.369995	147.639999	144.589996	145.320007	140.698288	4751100
2022-06-07	143.669998	147.179993	143.429993	146.940002	142.266754	4918600
2022-06-08	146.300003	146.429993	144.990005	145.110001	140.494949	4369600
2022-06-09	145.410004	146.889999	142.339996	142.490005	137.958298	4625700
2022-06-10	140.889999	143.149994	139.449997	141.949997	137.435455	6630800
2022-06-13	139.500000	140.490005	137.630005	138.149994	133.756317	8549500
2022-06-14	137.509995	137.580002	132.539993	133.839996	129.583389	9980200
2022-06-15	134.440002	134.899994	129.500000	132.509995	128.295685	12178100
2022-06-16	131.029999	135.070007	130.600006	133.320007	129.079941	9683300
2022-06-17	132.559998	134.259995	131.429993	132.360001	128.150452	17113300
2022-06-21	134.619995	137.000000	133.429993	136.369995	132.032913	9017000
2022-06-22	135.679993	139.690002	135.669998	138.500000	134.095169	8374500
2022-06-23	139.050003	142.479996	138.899994	142.300003	137.774353	6418300
2022-06-24	144.199997	145.240005	143.119995	144.350006	139.759140	19440600
2022-06-27	144.119995	144.759995	142.710007	143.250000	138.694107	5618500
2022-06-28	143.539993	144.089996	140.580002	140.919998	136.438217	6077300
2022-06-29	141.600006	142.860001	141.149994	142.199997	137.677505	5174600
2022-06-30	141.690002	144.440002	141.229996	143.789993	139.216934	7410100
2022-07-01	144.240005	146.250000	143.399994	146.110001	141.463150	5937200
2022-07-05	144.580002	146.100006	142.539993	144.699997	140.097992	5760900
2022-07-06	145.509995	147.490005	144.970001	146.050003	141.405075	5485200
2022-07-07	145.289993	146.190002	144.600006	146.000000	141.356659	6623400
2022-07-08	145.990005	146.809998	144.570007	145.020004	140.407837	4294200
2022-07-11	145.149994	146.580002	144.679993	146.039993	141.395386	5482900
2022-07-12	145.860001	146.919998	144.369995	144.750000	140.146408	5204400
2022-07-13	144.410004	146.960007	144.210007	145.699997	141.066208	5075600
2022-07-14	143.759995	145.529999	143.470001	145.270004	140.649872	4867000
2022-07-15	145.339996	145.699997	144.100006	145.070007	140.456238	6264600
2022-07-18	144.940002	145.089996	143.169998	143.309998	138.752197	6047500
2022-07-19	144.570007	145.009995	143.639999	144.039993	139.458969	5943600
2022-07-20	144.000000	144.220001	140.639999	141.550003	137.048187	8635300
2022-07-21	140.600006	141.360001	138.949997	140.770004	137.177780	8310200
2022-07-22	140.759995	143.169998	140.669998	143.020004	139.370361	5292700
2022-07-25	142.800003	144.419998	142.529999	143.990005	140.315613	5262100
2022-07-26	142.690002	144.490005	141.710007	144.270004	140.588470	5375700
2022-07-27	143.880005	146.210007	143.529999	145.639999	141.923508	5500000
2022-07-28	146.139999	148.610001	145.080002	148.059998	144.281769	7115700
2022-07-29	141.429993	142.500000	138.229996	138.910004	135.365250	18694700
2022-08-01	138.339996	143.940002	138.270004	142.899994	139.253433	12590000
2022-08-02	143.110001	143.720001	141.770004	141.949997	138.327667	7495000
2022-08-03	141.660004	145.270004	140.910004	144.880005	141.182892	6811000
2022-08-04	144.850006	146.460007	144.009995	144.649994	140.958771	6124700
2022-08-05	143.750000	144.839996	142.770004	144.720001	141.026993	4580300
2022-08-08	145.029999	146.470001	144.729996	145.270004	141.562958	4486800
2022-08-09	145.570007	145.940002	144.490005	144.929993	141.231613	3977300
2022-08-10	145.889999	146.500000	145.389999	146.300003	142.566681	4641300
2022-08-11	146.809998	147.289993	144.929993	145.259995	141.553207	5954300
2022-08-12	145.910004	146.729996	144.960007	146.669998	142.927231	5038700
2022-08-15	146.869995	148.770004	146.750000	148.559998	144.768997	6008000
2022-08-16	148.360001	150.600006	148.360001	149.929993	146.104034	7093000
2022-08-17	149.100006	149.750000	148.880005	149.240005	145.431656	4834600
2022-08-18	148.869995	149.990005	148.520004	149.770004	145.948120	3829000
2022-08-19	149.210007	150.630005	148.720001	149.729996	145.909134	6502500
2022-08-22	148.979996	150.130005	148.839996	149.330002	145.519348	6380700
2022-08-23	148.429993	148.440002	145.830002	146.449997	142.712830	5268200
2022-08-24	146.610001	147.259995	145.119995	145.820007	142.098907	5903200
2022-08-25	145.229996	145.779999	144.490005	145.699997	141.981979	5097600
2022-08-26	146.000000	146.529999	142.020004	142.289993	138.658997	6086600
2022-08-29	141.300003	142.690002	141.020004	141.690002	138.074326	5272100
2022-08-30	142.410004	142.410004	139.910004	140.179993	136.602829	5203700
2022-08-31	140.399994	140.880005	137.860001	137.940002	134.419998	8406900
2022-09-01	137.830002	139.759995	136.759995	139.639999	136.076599	7446500
2022-09-02	140.419998	141.149994	136.550003	137.160004	133.659927	7077800
2022-09-06	135.880005	137.940002	135.289993	135.630005	132.168961	8217200
2022-09-07	136.029999	137.759995	136.020004	137.679993	134.166641	6609400
2022-09-08	137.009995	138.490005	136.059998	137.860001	134.342041	7380500
2022-09-09	137.949997	141.089996	137.300003	139.960007	136.388458	6434300
2022-09-12	139.410004	141.800003	139.110001	141.100006	137.499390	5818700
2022-09-13	140.779999	141.429993	137.860001	138.179993	134.653870	6350200
2022-09-14	138.660004	139.660004	137.669998	138.509995	134.975449	6137800
2022-09-15	138.779999	138.889999	136.639999	137.440002	133.932770	5320700
2022-09-16	137.440002	139.059998	137.110001	138.279999	134.751328	9321500
2022-09-19	138.199997	138.460007	137.229996	137.990005	134.468735	6056000
2022-09-20	137.410004	137.970001	136.529999	137.500000	133.991226	5589800
2022-09-21	138.080002	138.199997	135.710007	135.729996	132.266403	6413900
2022-09-22	135.740005	137.070007	135.240005	136.210007	132.734161	5061600
2022-09-23	135.679993	136.500000	133.949997	135.580002	132.120239	6523600
2022-09-26	135.580002	136.820007	134.990005	135.710007	132.246918	7396400
2022-09-27	135.960007	136.940002	131.710007	131.979996	128.612076	7722200
2022-09-28	133.020004	133.020004	131.190002	131.979996	128.612076	10455100
2022-09-29	131.869995	131.869995	128.259995	128.699997	125.415787	7128500
2022-09-30	129.000000	129.039993	126.209999	126.250000	123.028305	9431900
2022-10-03	127.250000	129.100006	126.680000	128.509995	125.230637	8477700
2022-10-04	129.100006	130.869995	128.699997	130.100006	126.780067	7211600
2022-10-05	129.199997	130.089996	128.089996	129.199997	125.903030	5071100
2022-10-06	128.889999	129.059998	126.349998	126.480003	123.252449	5530800
2022-10-07	126.500000	126.580002	123.760002	124.269997	121.098839	6095400
2022-10-10	123.370003	124.250000	122.180000	123.760002	120.601852	6923300
2022-10-11	123.690002	125.699997	123.599998	124.230003	121.059860	5516200
2022-10-12	124.839996	125.809998	124.410004	124.430000	121.254753	6823500
2022-10-13	123.510002	126.750000	122.919998	126.309998	123.086777	6910500
2022-10-14	126.750000	127.019997	124.769997	125.080002	121.888176	5516800
2022-10-17	126.010002	128.279999	125.860001	127.339996	124.090500	6664600
2022-10-18	129.330002	130.070007	127.660004	128.369995	125.094208	7114200
2022-10-19	131.639999	133.000000	129.509995	129.559998	126.253853	9993700
2022-10-20	128.619995	129.770004	126.680000	126.989998	124.627670	8168000
2022-10-21	126.540001	128.949997	126.480003	128.580002	126.188095	6394600
2022-10-24	129.490005	130.440002	128.350006	129.369995	126.963394	6946000
2022-10-25	129.600006	131.179993	128.470001	130.860001	128.425690	6776000
2022-10-26	130.649994	132.570007	130.399994	131.779999	129.328568	6612800
2022-10-27	132.000000	133.119995	131.500000	131.880005	129.426712	6676700
2022-10-28	133.169998	135.509995	132.919998	135.220001	132.704575	6996400
2022-10-31	135.199997	135.669998	134.259995	134.669998	132.164795	8346300
2022-11-01	134.699997	136.279999	133.839996	134.880005	132.370911	6428300
2022-11-02	134.720001	136.539993	132.809998	132.940002	130.466995	7318100
2022-11-03	131.729996	132.639999	130.960007	132.029999	129.573898	5204000
2022-11-04	133.320007	135.000000	132.520004	134.440002	131.939087	5555400
2022-11-07	135.350006	137.190002	135.059998	136.500000	133.960754	6746800
2022-11-08	136.820007	137.520004	135.800003	136.809998	134.264999	5266200
2022-11-09	136.869995	137.970001	136.339996	136.479996	133.941132	5690700
2022-11-10	139.460007	141.630005	138.199997	141.179993	138.553696	8068700
2022-11-11	141.199997	141.630005	139.110001	140.970001	138.347610	7175200
2022-11-14	140.509995	143.559998	140.259995	140.979996	138.357422	8516200
2022-11-15	142.089996	143.199997	139.699997	140.490005	137.876556	7732400
2022-11-16	141.500000	142.910004	140.979996	141.740005	139.103287	6193700
2022-11-17	141.110001	141.690002	139.860001	140.869995	138.249466	5186300
2022-11-18	141.919998	142.759995	141.270004	142.570007	139.917847	5671400
2022-11-21	143.059998	145.190002	142.830002	144.380005	141.694183	6377200
2022-11-22	145.429993	145.789993	144.839996	145.619995	142.911102	5372900
2022-11-23	145.899994	146.630005	145.570007	146.449997	143.725662	4296000
2022-11-25	146.789993	147.199997	146.399994	146.720001	143.990662	2411100
2022-11-28	146.389999	147.339996	146.139999	146.600006	143.872879	6628200
2022-11-29	145.750000	146.059998	144.529999	145.479996	142.773697	5634200
2022-11-30	145.649994	149.160004	145.130005	149.160004	146.385269	12396800
2022-12-01	149.529999	150.360001	148.570007	149.250000	146.473572	6927400
2022-12-02	148.470001	150.770004	148.080002	150.610001	147.808289	4938300
2022-12-05	148.710007	149.669998	148.270004	149.089996	146.316559	5402500
2022-12-06	149.720001	150.080002	148.279999	149.279999	146.503021	6866700
2022-12-07	149.009995	150.429993	149.009995	150.240005	147.445175	6175500
2022-12-08	149.460007	151.380005	149.009995	151.320007	148.505081	5187100
2022-12-09	150.699997	151.949997	150.220001	150.919998	148.112518	5868200
2022-12-12	151.220001	152.559998	151.039993	152.470001	149.633682	6142400
2022-12-13	153.410004	154.229996	150.789993	152.240005	149.407959	7680600
2022-12-14	152.789993	154.440002	152.169998	152.839996	149.996796	7385600
2022-12-15	151.720001	152.000000	149.740005	151.110001	148.298981	7117200
2022-12-16	150.360001	151.070007	149.020004	150.440002	147.641449	19966400
2022-12-19	150.220001	151.380005	149.240005	150.399994	147.602173	5881800
2022-12-20	149.320007	150.899994	149.270004	150.460007	147.661087	5646100
2022-12-21	150.750000	152.630005	150.720001	151.839996	149.015396	5024700
2022-12-22	151.130005	152.410004	150.880005	152.190002	149.358887	5904900
2022-12-23	152.309998	152.919998	151.669998	152.619995	149.780884	3401800
2022-12-27	152.699997	154.320007	152.660004	153.949997	151.086151	4215100
2022-12-28	154.279999	154.649994	151.899994	151.960007	149.133163	4197500
2022-12-29	152.809998	153.240005	152.139999	152.589996	149.751450	3809100
2022-12-30	152.429993	152.679993	150.440002	151.559998	148.740601	4532000
