# Supplementary material for: Enhancing stock index prediction: A hybrid LSTM-PSO model for improved forecasting accuracy
Source: PLoS One. 2025 Jan 14;20(1):e0310296. doi: 10.1371/journal.pone.0310296 (PMC11731719; doi:10.1371/journal.pone.0310296)
Supplement: S1 File — (ZIP) [file pone.0310296.s001.zip › data&code∩╝êPSO-LSTM∩╝ë/data/stock_data/CAT.csv]

Date	Open	High	Low	Close	Adj Close	Volume
2018-01-02	158.300003	159.389999	156.029999	157.039993	136.692078	5108400
2018-01-03	157.039993	157.490005	155.399994	157.279999	136.901001	4146100
2018-01-04	157.889999	159.580002	157.020004	159.440002	138.781097	4865800
2018-01-05	160.259995	162.050003	159.639999	161.960007	140.974609	3945400
2018-01-08	164.110001	166.429993	162.550003	166.029999	144.517273	5929200
2018-01-09	166.330002	167.410004	165.089996	166.429993	144.865417	4522900
2018-01-10	165.899994	167.529999	164.500000	165.869995	144.377975	5478600
2018-01-11	166.899994	169.529999	165.639999	169.199997	147.276535	4199000
2018-01-12	169.990005	170.669998	169.229996	170.300003	148.233963	4127900
2018-01-16	172.899994	173.240005	167.570007	169.309998	147.372253	8530600
2018-01-17	169.320007	170.110001	168.500000	168.500000	146.667191	5571400
2018-01-18	169.330002	170.759995	168.089996	168.830002	146.954453	4668800
2018-01-19	169.630005	170.449997	168.610001	170.410004	149.018188	5796700
2018-01-22	170.320007	170.910004	168.479996	170.889999	149.437943	3540900
2018-01-23	172.000000	172.050003	169.199997	169.429993	148.161209	5036500
2018-01-24	171.399994	172.449997	167.669998	168.339996	147.208038	8241000
2018-01-25	173.100006	173.100006	162.460007	169.369995	148.108749	16937100
2018-01-26	168.809998	169.000000	164.550003	167.059998	146.088745	9045300
2018-01-29	165.580002	165.880005	159.419998	162.580002	142.171112	9496800
2018-01-30	160.330002	164.710007	159.809998	163.759995	143.202972	8694800
2018-01-31	164.699997	165.789993	161.889999	162.779999	142.346024	7014000
2018-02-01	161.240005	163.740005	160.179993	162.240005	141.873795	4323600
2018-02-02	160.770004	160.800003	156.529999	157.490005	137.720093	7602800
2018-02-05	154.929993	158.929993	142.850006	151.080002	132.114746	11390500
2018-02-06	148.070007	156.559998	146.809998	156.410004	136.775620	13908700
2018-02-07	155.360001	158.089996	154.279999	154.339996	134.965515	7156500
2018-02-08	153.850006	154.190002	145.919998	145.990005	127.663696	9101900
2018-02-09	148.710007	150.889999	142.880005	149.210007	130.479462	9528100
2018-02-12	151.869995	153.449997	150.250000	152.289993	133.172836	5756800
2018-02-13	151.250000	155.199997	151.000000	153.970001	134.641953	5512100
2018-02-14	152.389999	158.589996	152.339996	158.059998	138.218521	5560100
2018-02-15	159.800003	160.339996	157.479996	159.979996	139.897461	4914500
2018-02-16	160.130005	161.000000	156.089996	156.289993	136.670685	5991600
2018-02-20	155.169998	158.250000	154.270004	155.559998	136.032303	5094600
2018-02-21	155.699997	158.399994	155.039993	155.229996	135.743774	4179400
2018-02-22	156.410004	159.779999	156.199997	158.860001	138.918060	4723300
2018-02-23	159.399994	162.479996	159.220001	162.410004	142.022461	4450800
2018-02-26	163.050003	164.050003	161.550003	163.690002	143.141754	6254400
2018-02-27	163.259995	164.600006	161.240005	161.259995	141.016800	4127700
2018-02-28	161.500000	162.339996	154.169998	154.630005	135.219086	7298600
2018-03-01	153.669998	156.190002	148.509995	150.229996	131.371429	9434800
2018-03-02	149.130005	149.880005	145.860001	146.380005	128.004684	9509400
2018-03-05	145.149994	151.860001	144.009995	151.119995	132.149689	8453000
2018-03-06	152.639999	154.979996	151.669998	153.750000	134.449524	5795600
2018-03-07	150.000000	152.270004	148.809998	151.509995	132.490723	5491000
2018-03-08	151.729996	153.970001	150.289993	153.589996	134.309616	4105000
2018-03-09	155.119995	158.419998	154.330002	158.250000	138.384628	4576700
2018-03-12	158.240005	159.339996	153.850006	154.500000	135.105362	4880400
2018-03-13	156.300003	157.869995	153.199997	153.690002	134.397079	4819100
2018-03-14	154.800003	155.250000	151.309998	152.539993	133.391464	4873600
2018-03-15	153.179993	155.589996	151.649994	154.570007	135.166641	5268800
2018-03-16	154.320007	157.449997	153.309998	156.460007	136.819382	10897600
2018-03-19	154.240005	154.830002	150.820007	152.149994	133.050385	5479200
2018-03-20	153.000000	155.199997	152.539993	154.059998	134.720596	3557600
2018-03-21	154.160004	157.279999	153.210007	155.800003	136.242218	3887400
2018-03-22	152.869995	153.500000	146.250000	146.899994	128.459427	8225600
2018-03-23	147.699997	148.570007	143.789993	144.289993	126.177048	6533100
2018-03-26	147.820007	149.559998	145.259995	149.190002	130.461945	5454900
2018-03-27	149.899994	151.119995	145.789993	146.990005	128.538162	4915300
2018-03-28	146.990005	148.240005	143.630005	145.160004	126.937859	4933900
2018-03-29	146.210007	148.770004	145.570007	147.380005	128.879181	4209400
2018-04-02	146.440002	147.350006	141.759995	143.889999	125.827263	5397500
2018-04-03	144.800003	145.649994	142.380005	145.059998	126.850433	4845700
2018-04-04	139.880005	145.460007	138.050003	145.179993	126.955360	6188200
2018-04-05	146.509995	148.880005	146.470001	148.130005	129.535034	4584800
2018-04-06	145.770004	147.000000	140.820007	142.990005	125.040260	5707400
2018-04-09	144.800003	146.789993	142.800003	143.080002	125.118973	4050800
2018-04-10	146.750000	149.009995	145.619995	148.089996	129.500046	3991600
2018-04-11	146.679993	148.350006	146.320007	146.789993	128.363235	3218900
2018-04-12	147.639999	151.160004	147.639999	150.139999	131.292725	3958000
2018-04-13	151.750000	152.910004	148.990005	150.229996	131.371429	3603200
2018-04-16	151.740005	153.419998	150.279999	152.139999	133.041672	3055600
2018-04-17	153.339996	155.539993	153.009995	153.309998	134.064789	3817200
2018-04-18	155.190002	157.119995	154.570007	155.949997	136.373367	3087100
2018-04-19	155.389999	156.320007	153.960007	155.699997	136.154755	4013200
2018-04-20	155.250000	156.139999	152.369995	153.250000	134.687027	4057800
2018-04-23	154.649994	155.740005	152.179993	153.990005	135.337402	5350300
2018-04-24	159.750000	161.100006	143.360001	144.440002	126.944206	24122300
2018-04-25	143.830002	147.600006	142.160004	145.190002	127.603333	9963700
2018-04-26	145.320007	147.399994	144.009995	146.309998	128.587692	6558900
2018-04-27	145.669998	146.600006	144.160004	144.720001	127.190285	3860600
2018-04-30	145.210007	146.199997	143.600006	144.360001	126.873878	4764800
2018-05-01	143.080002	144.429993	140.300003	144.419998	126.926575	5004400
2018-05-02	143.990005	146.649994	143.479996	143.860001	126.434425	4637600
2018-05-03	141.690002	145.149994	138.149994	143.779999	126.364090	7703200
2018-05-04	142.240005	147.190002	141.050003	146.369995	128.640366	4678400
2018-05-07	148.179993	151.460007	148.000000	149.820007	131.672516	6844600
2018-05-08	150.649994	151.070007	148.570007	149.929993	131.769196	3853600
2018-05-09	150.750000	153.350006	150.500000	152.610001	134.124557	4668200
2018-05-10	153.199997	155.440002	152.809998	153.970001	135.319839	3911000
2018-05-11	154.250000	156.740005	153.770004	154.860001	136.101990	3507900
2018-05-14	155.610001	156.399994	154.389999	155.279999	136.471161	3563900
2018-05-15	153.820007	154.399994	151.710007	152.589996	134.106995	4127200
2018-05-16	152.550003	153.869995	152.350006	153.800003	135.170410	2693400
2018-05-17	153.699997	155.250000	152.759995	153.690002	135.073761	2885800
2018-05-18	154.149994	156.839996	154.009995	155.710007	136.849060	3889300
2018-05-21	159.259995	161.600006	158.699997	158.919998	139.670258	5849700
2018-05-22	159.029999	159.350006	156.139999	156.199997	137.279709	3512400
2018-05-23	154.649994	158.000000	153.720001	157.740005	138.633148	4010000
2018-05-24	157.210007	158.399994	156.029999	157.699997	138.598022	2891000
2018-05-25	156.919998	157.570007	155.229996	155.850006	136.972153	2359700
2018-05-29	154.259995	155.720001	152.639999	153.619995	135.012238	3795800
2018-05-30	154.600006	155.979996	153.839996	155.460007	136.629364	2688200
2018-05-31	155.300003	155.309998	151.500000	151.910004	133.509354	4546000
2018-06-01	153.300003	154.190002	152.259995	153.520004	134.924332	2755500
2018-06-04	154.789993	154.929993	152.080002	152.500000	134.027878	2470900
2018-06-05	152.399994	153.100006	152.020004	153.009995	134.476074	2916600
2018-06-06	153.649994	156.539993	153.009995	156.509995	137.552155	3689300
2018-06-07	157.110001	157.929993	155.529999	156.289993	137.358795	3149100
2018-06-08	156.190002	156.649994	155.039993	155.320007	136.506317	3254100
2018-06-11	155.190002	157.080002	154.720001	156.300003	137.367615	2758300
2018-06-12	156.449997	159.190002	156.389999	157.490005	138.413483	2595600
2018-06-13	157.179993	157.350006	154.509995	154.710007	135.970245	4189300
2018-06-14	155.699997	157.360001	152.759995	153.139999	134.590378	3967600
2018-06-15	150.850006	151.000000	148.429993	150.020004	131.848328	8852500
2018-06-18	148.419998	149.460007	147.720001	148.679993	130.670563	3651600
2018-06-19	146.000000	146.300003	142.320007	143.300003	125.942284	6792000
2018-06-20	144.220001	144.690002	141.820007	143.130005	125.792854	4128300
2018-06-21	142.250000	142.389999	139.119995	139.529999	122.628929	5914900
2018-06-22	140.899994	142.500000	139.770004	139.940002	122.989265	5114700
2018-06-25	138.860001	138.979996	135.179993	136.580002	120.036247	6078200
2018-06-26	136.750000	137.330002	135.279999	135.539993	119.122231	4285300
2018-06-27	136.770004	139.460007	134.580002	134.610001	118.304878	5665000
2018-06-28	134.179993	136.720001	132.679993	136.029999	119.552902	4215900
2018-06-29	136.610001	137.850006	135.580002	135.669998	119.236481	4107900
2018-07-02	133.800003	136.429993	133.199997	136.289993	119.781372	3172600
2018-07-03	137.000000	137.350006	133.330002	133.830002	117.619362	1837400
2018-07-05	135.009995	136.089996	134.089996	135.809998	119.359497	3366300
2018-07-06	135.110001	135.860001	133.320007	135.410004	119.007957	3179600
2018-07-09	136.220001	141.050003	136.100006	140.970001	123.894478	5562300
2018-07-10	141.610001	141.860001	140.139999	141.250000	124.140579	3761700
2018-07-11	138.130005	139.389999	135.839996	136.759995	120.194481	5231700
2018-07-12	138.500000	139.729996	136.830002	139.419998	122.532234	4250800
2018-07-13	139.539993	141.250000	139.070007	140.750000	123.701141	2838700
2018-07-16	140.880005	140.880005	137.899994	138.080002	121.354530	3723100
2018-07-17	136.979996	139.330002	136.529999	138.949997	122.119179	3306000
2018-07-18	139.000000	141.500000	138.330002	141.119995	124.026329	4394800
2018-07-19	139.570007	140.539993	139.050003	139.419998	123.283554	3576700
2018-07-20	138.360001	138.580002	136.639999	136.820007	120.984474	5247000
2018-07-23	136.619995	136.800003	135.600006	136.279999	120.506973	3542300
2018-07-24	138.899994	140.600006	137.360001	137.970001	122.001366	5064700
2018-07-25	138.000000	141.050003	136.669998	140.479996	124.220863	5041800
2018-07-26	140.750000	143.550003	140.070007	142.580002	126.077827	5385600
2018-07-27	143.949997	143.949997	140.779999	142.559998	126.060127	4649400
2018-07-30	145.710007	146.699997	139.059998	139.750000	123.575378	13837700
2018-07-31	141.970001	144.779999	140.169998	143.800003	127.156616	7608700
2018-08-01	142.970001	143.070007	138.110001	138.539993	122.505386	6364500
2018-08-02	137.070007	138.710007	135.690002	138.009995	122.036758	4195000
2018-08-03	138.199997	138.600006	137.070007	138.509995	122.478882	3594100
2018-08-06	138.520004	140.669998	137.970001	139.479996	123.336586	3125200
2018-08-07	140.610001	143.320007	140.300003	142.380005	125.900955	4813000
2018-08-08	142.320007	142.399994	139.259995	139.710007	123.540009	3435100
2018-08-09	140.100006	140.899994	138.250000	138.520004	122.487740	3338500
2018-08-10	137.520004	137.520004	134.729996	135.919998	120.188644	6268600
2018-08-13	135.919998	136.729996	134.720001	135.020004	119.392822	3879400
2018-08-14	135.600006	136.449997	134.669998	134.919998	119.304390	3537900
2018-08-15	133.250000	133.250000	129.429993	132.020004	116.740036	5682200
2018-08-16	133.720001	136.550003	133.649994	136.259995	120.489265	5539400
2018-08-17	135.649994	140.210007	135.440002	139.339996	123.212807	6611700
2018-08-20	139.820007	140.550003	138.559998	138.669998	122.620361	3311100
2018-08-21	139.070007	140.960007	139.070007	139.990005	123.787605	3021400
2018-08-22	140.320007	140.699997	139.360001	139.630005	123.469261	2209500
2018-08-23	139.050003	139.169998	136.419998	136.789993	120.957954	3905300
2018-08-24	137.820007	138.550003	136.889999	138.210007	122.213608	2565400
2018-08-27	139.399994	142.380005	139.300003	142.039993	125.600311	4770900
2018-08-28	143.419998	143.770004	141.490005	142.000000	125.564941	3234000
2018-08-29	142.429993	142.589996	141.289993	141.860001	125.441132	3369900
2018-08-30	141.029999	141.470001	138.449997	139.059998	122.965210	4773300
2018-08-31	138.520004	140.220001	138.380005	138.850006	122.779526	4552200
2018-09-04	137.860001	139.000000	136.929993	138.240005	122.240120	3955600
2018-09-05	138.330002	141.100006	137.679993	140.589996	124.318130	4579400
2018-09-06	140.339996	141.869995	140.059998	141.570007	125.184723	4588100
2018-09-07	140.729996	142.139999	140.050003	141.320007	124.963638	4173400
2018-09-10	141.770004	142.509995	141.690002	142.050003	125.609177	3069100
2018-09-11	140.610001	142.449997	140.369995	142.029999	125.591469	2583200
2018-09-12	141.580002	144.750000	140.619995	144.279999	127.581039	5630600
2018-09-13	145.050003	146.460007	144.520004	145.539993	128.695221	3670700
2018-09-14	145.630005	147.199997	143.229996	144.899994	128.129272	4699600
2018-09-17	144.850006	148.059998	144.550003	146.220001	129.296539	3827100
2018-09-18	147.000000	149.279999	146.270004	149.070007	131.816650	4496400
2018-09-19	149.759995	153.110001	149.369995	152.759995	135.079544	6000100
2018-09-20	155.410004	157.720001	154.460007	156.000000	137.944626	6774100
2018-09-21	156.630005	157.289993	154.800003	156.380005	138.280624	5932100
2018-09-24	156.000000	156.100006	153.770004	154.000000	136.176041	3844500
2018-09-25	154.119995	154.500000	152.809998	154.089996	136.255646	3454600
2018-09-26	153.949997	155.149994	152.889999	153.169998	135.442139	3096100
2018-09-27	153.020004	154.050003	151.199997	152.470001	134.823181	2674100
2018-09-28	152.000000	152.910004	150.559998	152.490005	134.840851	3599900
2018-10-01	153.610001	154.500000	151.679993	152.279999	134.655136	3736300
2018-10-02	152.289993	155.380005	151.500000	154.820007	136.901184	4344000
2018-10-03	156.000000	159.369995	155.789993	158.220001	139.907654	6043300
2018-10-04	158.029999	158.550003	155.199997	156.750000	138.607819	4130800
2018-10-05	156.509995	156.809998	151.610001	153.309998	135.565933	4955100
2018-10-08	151.949997	153.660004	150.880005	153.350006	135.601288	3463200
2018-10-09	152.610001	152.610001	149.080002	149.460007	132.161545	4996900
2018-10-10	148.699997	149.169998	143.720001	143.720001	127.085869	9419300
2018-10-11	142.949997	145.889999	139.839996	140.970001	124.654137	7608300
2018-10-12	144.020004	144.399994	139.750000	142.070007	125.626846	5596200
2018-10-15	142.000000	143.179993	141.119995	141.800003	125.388100	3741700
2018-10-16	143.350006	143.889999	141.270004	143.710007	127.077034	3573400
2018-10-17	143.080002	143.520004	141.110001	141.339996	124.981323	4807500
2018-10-18	140.160004	140.800003	134.470001	135.800003	120.082535	10250200
2018-10-19	136.190002	136.929993	131.270004	131.320007	116.861115	7055100
2018-10-22	132.679993	133.130005	128.660004	128.710007	114.538498	7858900
2018-10-23	119.680000	122.500000	115.620003	118.980003	105.879799	24113300
2018-10-24	120.000000	121.639999	112.250000	112.339996	99.970886	15304200
2018-10-25	114.830002	117.089996	112.500000	115.629997	102.898643	13568900
2018-10-26	114.099998	116.430000	112.360001	115.050003	102.382530	10820400
2018-10-29	116.879997	118.349998	112.059998	113.980003	101.430313	8069600
2018-10-30	114.000000	117.739998	113.099998	117.459999	104.527145	8057600
2018-10-31	119.410004	122.889999	119.260002	121.320000	107.962135	10341300
2018-11-01	122.589996	125.230003	120.940002	124.699997	110.969986	10138900
2018-11-02	127.050003	128.300003	124.260002	125.790001	111.940002	7683900
2018-11-05	126.089996	126.949997	124.550003	126.410004	112.491730	4844200
2018-11-06	126.400002	129.500000	126.309998	129.330002	115.090218	4728200
2018-11-07	133.520004	135.220001	130.880005	135.100006	120.224915	7551900
2018-11-08	133.830002	134.699997	130.899994	131.389999	116.923401	6269400
2018-11-09	129.589996	129.600006	125.730003	126.910004	112.936668	7248400
2018-11-12	127.180000	128.410004	124.589996	125.000000	111.236961	5870100
2018-11-13	125.500000	129.789993	125.279999	125.959999	112.091270	5820200
2018-11-14	127.269997	129.000000	123.730003	125.099998	111.325951	5516300
2018-11-15	124.320000	130.279999	123.129997	129.419998	115.170303	5815200
2018-11-16	128.789993	131.919998	128.050003	129.960007	115.650864	5957700
2018-11-19	129.149994	129.490005	125.599998	125.980003	112.109077	5385600
2018-11-20	123.849998	123.970001	121.230003	122.269997	108.807533	7746200
2018-11-21	122.820000	126.220001	122.510002	123.870003	110.231384	4759500
2018-11-23	121.959999	124.050003	121.570000	122.320000	108.852043	3130100
2018-11-26	123.650002	125.790001	123.160004	124.800003	111.058998	4696600
2018-11-27	124.000000	124.599998	122.389999	124.599998	110.881020	4049400
2018-11-28	125.300003	130.779999	123.839996	130.770004	116.371674	5745200
2018-11-29	130.800003	130.910004	127.589996	130.229996	115.891106	4999600
2018-11-30	130.050003	135.970001	129.839996	135.669998	120.732147	8458200
2018-12-03	141.880005	142.410004	138.529999	138.949997	123.650978	9365800
2018-12-04	138.080002	138.080002	129.039993	129.320007	115.081322	8113400
2018-12-06	125.220001	128.690002	124.050003	128.369995	114.235909	6595200
2018-12-07	129.100006	129.979996	122.750000	123.550003	109.946617	6413700
2018-12-10	122.410004	124.370003	121.160004	123.389999	109.804230	5970900
2018-12-11	127.180000	127.980003	122.250000	123.239998	109.670746	4449900
2018-12-12	125.739998	127.970001	125.099998	125.370003	111.566223	5544100
2018-12-13	126.449997	129.110001	125.040001	125.900002	112.037865	4544100
2018-12-14	123.419998	127.739998	123.150002	126.769997	112.812073	4483300
2018-12-17	126.800003	127.650002	123.680000	124.470001	110.765335	5662300
2018-12-18	125.870003	128.750000	123.599998	124.269997	110.587334	5377900
2018-12-19	125.070000	128.949997	120.800003	122.330002	108.860947	6416500
2018-12-20	121.739998	124.540001	120.760002	121.550003	108.166817	7563500
2018-12-21	121.730003	123.730003	119.570000	120.070000	106.849770	10034100
2018-12-24	118.169998	119.589996	116.669998	116.949997	104.073296	2986600
2018-12-26	118.000000	124.769997	116.089996	124.760002	111.023392	5093700
2018-12-27	121.800003	126.690002	120.930000	126.669998	112.723091	4599000
2018-12-28	127.129997	128.250000	125.050003	125.610001	111.779816	3813500
2018-12-31	126.599998	128.110001	124.500000	127.070000	113.079056	3455200
2019-01-02	124.029999	127.879997	123.000000	126.379997	112.465019	4783200
2019-01-03	125.309998	125.500000	120.440002	121.510002	108.131226	6165800
2019-01-04	124.169998	128.589996	123.699997	128.149994	114.040123	5456600
2019-01-07	128.589996	129.600006	126.699997	128.229996	114.111320	4653400
2019-01-08	129.899994	131.500000	128.229996	129.770004	115.481773	4202600
2019-01-09	131.089996	132.220001	129.910004	130.270004	115.926720	4865600
2019-01-10	128.610001	133.119995	127.250000	132.960007	118.320541	3418500
2019-01-11	131.080002	132.320007	130.050003	132.100006	117.555229	2908600
2019-01-14	130.309998	132.389999	129.130005	131.800003	117.288239	4482300
2019-01-15	132.110001	133.110001	129.559998	130.690002	116.300476	3224100
2019-01-16	130.759995	132.520004	130.240005	131.660004	117.163673	3636900
2019-01-17	130.470001	135.899994	129.160004	134.539993	119.726578	6878500
2019-01-18	135.100006	137.720001	133.660004	136.600006	122.341782	6122400
2019-01-22	134.929993	134.940002	131.169998	132.240005	118.436882	5188700
2019-01-23	133.039993	133.490005	130.149994	131.820007	118.060722	3123600
2019-01-24	131.410004	132.990005	131.199997	132.729996	118.875740	3943600
2019-01-25	134.770004	136.889999	133.889999	136.860001	122.574677	6417400
2019-01-28	126.989998	127.800003	123.150002	124.370003	111.388351	17421400
2019-01-29	125.610001	128.389999	125.610001	126.529999	113.322884	8550800
2019-01-30	127.930000	131.350006	126.309998	130.110001	116.529221	7181600
2019-01-31	130.320007	133.339996	129.039993	133.160004	119.260864	6643300
2019-02-01	133.029999	133.860001	130.110001	130.910004	117.245705	5646700
2019-02-04	130.880005	131.309998	130.100006	130.880005	117.218834	4541700
2019-02-05	130.630005	132.100006	130.600006	132.000000	118.221924	3614500
2019-02-06	131.270004	132.100006	130.360001	130.539993	116.914307	3098200
2019-02-07	129.289993	130.440002	127.360001	128.779999	115.338036	3682100
2019-02-08	127.480003	128.600006	126.550003	128.600006	115.176834	3135000
2019-02-11	128.949997	130.070007	128.690002	128.929993	115.472366	2648100
2019-02-12	130.259995	133.559998	130.000000	132.669998	118.821983	4505600
2019-02-13	134.199997	134.309998	132.449997	133.100006	119.207123	3189600
2019-02-14	131.779999	133.250000	131.270004	132.619995	118.777206	2877500
2019-02-15	134.100006	136.250000	133.679993	136.199997	121.983528	5217500
2019-02-19	135.350006	136.979996	135.000000	135.800003	121.625282	3881300
2019-02-20	136.389999	140.690002	136.339996	140.309998	125.664566	6199000
2019-02-21	139.750000	140.979996	138.410004	138.880005	124.383820	4051100
2019-02-22	138.779999	139.690002	137.929993	138.679993	124.204681	3485000
2019-02-25	140.990005	142.550003	140.179993	141.410004	126.649727	4444100
2019-02-26	136.529999	139.029999	135.270004	137.979996	123.577736	7275600
2019-02-27	137.860001	139.639999	137.139999	139.580002	125.010750	3441000
2019-02-28	138.550003	139.000000	137.139999	137.339996	123.004532	4024000
2019-03-01	138.860001	139.500000	136.940002	137.470001	123.120964	3811000
2019-03-04	138.800003	139.770004	137.100006	138.350006	123.909119	3859800
2019-03-05	138.059998	138.460007	137.000000	137.139999	122.825447	3122900
2019-03-06	137.539993	137.660004	134.729996	134.830002	120.756531	3886000
2019-03-07	134.380005	134.809998	131.619995	132.800003	118.938438	4290800
2019-03-08	130.500000	132.130005	130.229996	131.350006	117.639771	4238000
2019-03-11	131.910004	133.399994	131.600006	133.110001	119.216064	3914800
2019-03-12	133.240005	133.380005	131.919998	132.479996	118.651840	4208800
2019-03-13	133.979996	134.309998	132.690002	133.500000	119.565376	4285200
2019-03-14	132.839996	134.070007	132.020004	133.690002	119.735519	3742200
2019-03-15	133.869995	134.529999	131.979996	132.669998	118.821983	7049900
2019-03-18	132.699997	134.199997	132.529999	134.100006	120.102753	4095400
2019-03-19	135.350006	135.710007	133.509995	134.149994	120.147522	3315900
2019-03-20	133.830002	134.149994	132.059998	133.009995	119.126495	3522100
2019-03-21	132.160004	134.600006	132.009995	134.059998	120.066910	2635700
2019-03-22	132.990005	133.300003	129.490005	129.770004	116.224701	5745800
2019-03-25	129.589996	132.000000	129.229996	131.380005	117.666649	3199800
2019-03-26	132.690002	133.559998	131.130005	131.839996	118.078629	2638200
2019-03-27	132.270004	132.470001	130.250000	131.199997	117.505447	2378300
2019-03-28	131.899994	132.800003	131.160004	132.369995	118.553299	2487200
2019-03-29	134.000000	136.279999	133.619995	135.490005	121.347649	4681600
2019-04-01	137.690002	140.369995	136.320007	140.250000	125.610817	5081500
2019-04-02	140.149994	140.690002	139.229996	140.190002	125.557091	2529000
2019-04-03	139.850006	140.550003	138.410004	139.259995	124.724129	4821800
2019-04-04	139.139999	140.869995	139.000000	140.130005	125.503319	2988900
2019-04-05	141.100006	141.149994	139.919998	140.360001	125.709328	2812300
2019-04-08	140.000000	140.119995	138.610001	139.820007	125.225685	2497300
2019-04-09	138.649994	138.910004	136.070007	136.350006	122.117905	3316500
2019-04-10	137.160004	138.210007	136.279999	137.529999	123.174706	3310600
2019-04-11	137.589996	139.589996	136.979996	138.869995	124.374840	2762900
2019-04-12	141.000000	141.919998	139.809998	141.199997	126.461639	4383000
2019-04-15	141.669998	142.429993	139.669998	140.250000	125.610817	3030200
2019-04-16	140.559998	142.210007	139.589996	142.029999	127.205002	2672800
2019-04-17	143.000000	144.500000	142.460007	142.740005	127.840874	3469400
2019-04-18	142.800003	144.770004	142.419998	143.360001	129.174438	4504500
2019-04-22	142.949997	143.179993	141.429993	142.380005	128.291428	3637500
2019-04-23	142.000000	143.130005	141.440002	142.029999	127.976044	5930500
2019-04-24	139.750000	140.300003	136.559998	137.729996	124.101555	8694400
2019-04-25	137.050003	137.460007	134.089996	136.130005	122.659882	5094700
2019-04-26	136.559998	139.029999	135.889999	139.029999	125.272919	5119200
2019-04-29	139.500000	140.449997	138.820007	139.020004	125.263893	3374300
2019-04-30	139.990005	140.000000	137.580002	139.419998	125.624306	3862000
2019-05-01	139.580002	139.929993	137.639999	138.149994	124.479973	3652000
2019-05-02	138.520004	138.539993	134.380005	135.169998	121.794853	5405700
2019-05-03	136.119995	139.199997	135.800003	139.059998	125.299919	4154800
2019-05-06	134.779999	137.490005	134.309998	136.759995	123.227531	4866500
2019-05-07	135.199997	136.000000	132.059998	133.669998	120.443283	5622900
2019-05-08	133.020004	134.419998	131.789993	131.949997	118.893478	4140500
2019-05-09	130.220001	131.679993	128.179993	131.199997	118.217705	5906200
2019-05-10	130.529999	131.729996	127.919998	131.339996	118.343849	5240600
2019-05-13	127.510002	127.519997	124.080002	125.300003	112.901497	8580700
2019-05-14	126.500000	128.559998	125.699997	127.470001	114.856766	4019100
2019-05-15	125.910004	127.959999	124.980003	127.300003	114.703606	2875900
2019-05-16	128.429993	128.529999	126.419998	126.610001	114.081871	4316600
2019-05-17	124.379997	125.529999	122.320000	122.760002	110.612831	6122600
2019-05-20	121.559998	123.029999	121.309998	122.430000	110.315475	6312500
2019-05-21	123.330002	125.070000	122.720001	124.949997	112.586113	5492900
2019-05-22	124.250000	125.440002	123.519997	123.559998	111.333672	4620400
2019-05-23	122.099998	123.760002	121.410004	122.260002	110.162315	4964900
2019-05-24	123.519997	124.080002	122.209999	122.900002	110.738983	3802500
2019-05-28	122.900002	123.459999	121.510002	121.589996	109.558594	4889400
2019-05-29	120.500000	122.830002	120.260002	121.480003	109.459503	5330000
2019-05-30	121.610001	122.680000	121.279999	121.839996	109.783859	2878300
2019-05-31	119.790001	120.750000	118.739998	119.809998	107.954735	4711500
2019-06-03	119.910004	121.690002	119.760002	120.650002	108.711617	4161800
2019-06-04	121.809998	122.769997	120.750000	122.080002	110.000114	4060400
2019-06-05	123.400002	123.639999	121.959999	123.120003	110.937210	3598400
2019-06-06	123.099998	123.949997	122.230003	123.389999	111.180489	3295700
2019-06-07	124.379997	125.629997	124.080002	124.459999	112.144623	2547500
2019-06-10	125.470001	127.279999	125.239998	125.739998	113.297951	3705000
2019-06-11	129.000000	129.600006	126.959999	127.279999	114.685577	4516200
2019-06-12	126.750000	127.519997	126.080002	127.099998	114.523384	3034600
2019-06-13	127.349998	128.399994	126.760002	127.169998	114.586456	3495200
2019-06-14	126.610001	127.650002	125.500000	127.230003	114.640526	2530100
2019-06-17	127.209999	128.229996	126.680000	127.320000	114.721619	2607900
2019-06-18	128.399994	131.350006	128.210007	130.330002	117.433784	4756100
2019-06-19	130.320007	131.539993	129.869995	130.610001	117.686073	3847200
2019-06-20	132.899994	133.800003	131.509995	133.630005	120.407257	3803600
2019-06-21	133.350006	135.250000	132.550003	133.889999	120.641518	5742500
2019-06-24	133.639999	134.949997	133.550003	134.369995	121.074013	3197700
2019-06-25	134.580002	134.910004	132.630005	133.710007	120.479332	3751800
2019-06-26	134.259995	135.649994	134.179993	135.149994	121.776840	3343700
2019-06-27	135.699997	136.009995	133.970001	135.500000	122.092186	3594400
2019-06-28	136.000000	137.270004	136.000000	136.289993	122.804039	10469400
2019-07-01	139.300003	140.169998	134.970001	136.600006	123.083359	4834800
2019-07-02	136.600006	136.990005	135.070007	135.850006	122.407593	3204900
2019-07-03	136.440002	136.479996	134.330002	135.589996	122.173309	2538600
2019-07-05	134.429993	135.589996	133.220001	135.490005	122.083191	3071800
2019-07-08	135.149994	136.130005	134.429993	134.839996	121.497505	2742100
2019-07-09	134.110001	134.440002	133.350006	134.289993	121.001930	2618700
2019-07-10	134.729996	135.490005	132.550003	132.639999	119.515175	3933300
2019-07-11	133.199997	134.009995	132.589996	133.960007	120.704590	3164200
2019-07-12	134.710007	138.380005	134.600006	138.360001	124.669212	4149800
2019-07-15	138.380005	139.990005	138.259995	139.639999	125.822540	4498700
2019-07-16	139.410004	140.619995	138.160004	139.089996	125.326988	4051600
2019-07-17	138.199997	138.509995	135.729996	135.729996	122.299454	3750200
2019-07-18	134.869995	135.929993	134.039993	134.889999	121.542564	3548200
2019-07-19	134.220001	137.050003	134.220001	136.229996	123.694481	4837100
2019-07-22	136.369995	136.660004	134.600006	135.240005	122.795578	3267800
2019-07-23	135.929993	138.229996	135.529999	138.100006	125.392410	4122200
2019-07-24	130.979996	134.309998	128.449997	131.910004	119.772003	12664900
2019-07-25	131.080002	134.899994	131.009995	134.710007	122.314384	4823200
2019-07-26	134.449997	134.729996	132.630005	132.919998	120.689049	4238000
2019-07-29	133.490005	134.649994	132.850006	134.460007	122.087364	2715600
2019-07-30	133.320007	133.570007	131.490005	132.949997	120.716301	3257200
2019-07-31	132.899994	134.369995	131.009995	131.669998	119.554070	4322000
2019-08-01	131.639999	133.190002	126.419998	126.790001	115.123138	5530100
2019-08-02	126.550003	126.800003	123.500000	124.540001	113.080162	5968600
2019-08-05	122.110001	122.809998	120.330002	121.650002	110.456093	5482500
2019-08-06	122.779999	123.650002	120.639999	122.080002	110.846527	3713900
2019-08-07	120.000000	121.199997	118.650002	120.779999	109.666153	5048700
2019-08-08	121.000000	122.099998	120.370003	122.019997	110.792046	3734800
2019-08-09	121.510002	121.699997	118.809998	119.379997	108.394966	3805600
2019-08-12	118.949997	119.029999	116.070000	116.720001	105.979744	4321500
2019-08-13	116.940002	122.000000	116.790001	119.010002	108.059021	4331900
2019-08-14	116.580002	116.900002	115.040001	115.209999	104.608696	5543100
2019-08-15	115.080002	115.599998	113.970001	115.250000	104.645012	4171900
2019-08-16	116.250000	117.870003	115.919998	116.430000	105.716431	3551900
2019-08-19	118.220001	118.489998	116.709999	117.360001	106.560844	2630900
2019-08-20	117.589996	117.790001	116.470001	116.669998	105.934334	2402000
2019-08-21	118.000000	119.320000	117.540001	117.680000	106.851387	2783000
2019-08-22	118.330002	118.940002	117.220001	117.889999	107.042091	2118200
2019-08-23	116.250000	116.900002	113.320000	114.059998	103.564499	6102000
2019-08-26	115.059998	115.669998	113.839996	114.419998	103.891380	5200400
2019-08-27	115.160004	115.459999	113.150002	113.379997	102.947067	3160700
2019-08-28	112.860001	114.949997	111.750000	114.860001	104.290894	3187900
2019-08-29	116.620003	118.129997	116.489998	117.769997	106.933121	3442900
2019-08-30	119.019997	119.589996	118.449997	119.000000	108.049942	2912000
2019-09-03	117.900002	117.900002	115.400002	117.029999	106.261215	3780600
2019-09-04	118.419998	119.239998	118.260002	119.099998	108.140739	3688400
2019-09-05	120.500000	124.239998	120.500000	122.989998	111.672798	5355100
2019-09-06	123.709999	124.339996	122.459999	122.699997	111.409470	3315700
2019-09-09	123.389999	127.389999	123.199997	127.250000	115.540779	4433300
2019-09-10	127.260002	130.289993	127.220001	130.289993	118.301056	8479700
2019-09-11	130.850006	133.190002	129.470001	133.089996	120.843407	7592600
2019-09-12	132.000000	132.690002	130.070007	131.750000	119.626717	5594600
2019-09-13	132.800003	133.990005	131.130005	133.779999	121.469917	3704900
2019-09-16	132.990005	133.800003	131.990005	133.149994	120.897903	2876500
2019-09-17	132.589996	132.759995	131.190002	132.169998	120.008072	2888900
2019-09-18	131.630005	132.220001	129.720001	131.070007	119.009300	3005700
2019-09-19	131.470001	132.029999	129.869995	130.119995	118.146683	2725700
2019-09-20	130.009995	130.990005	127.870003	128.160004	116.367073	6412300
2019-09-23	127.339996	128.880005	126.339996	128.419998	116.603127	2723500
2019-09-24	128.740005	129.000000	125.570000	125.989998	114.396736	3370700
2019-09-25	125.849998	126.820000	125.019997	126.610001	114.959686	2354100
2019-09-26	126.790001	126.919998	125.650002	126.389999	114.759918	2227400
2019-09-27	127.000000	127.379997	125.660004	126.589996	114.941521	2214300
2019-09-30	126.339996	127.099998	125.879997	126.309998	114.687302	2795300
2019-10-01	127.400002	128.500000	122.300003	122.370003	111.109840	3718200
2019-10-02	121.150002	121.849998	119.339996	119.959999	108.921600	4255800
2019-10-03	119.339996	120.059998	117.250000	120.040001	108.994240	3110200
2019-10-04	119.720001	121.150002	119.349998	121.040001	109.902222	2442300
2019-10-07	120.849998	121.699997	119.750000	120.250000	109.184921	2334500
2019-10-08	118.790001	119.199997	117.690002	117.970001	107.114708	3530000
2019-10-09	119.489998	120.059998	118.000000	119.440002	108.449463	2557300
2019-10-10	120.040001	123.029999	119.760002	122.690002	111.400398	3242900
2019-10-11	125.610001	130.380005	125.400002	128.399994	116.584984	6747800
2019-10-14	126.809998	128.559998	126.010002	128.380005	116.566818	2851500
2019-10-15	127.989998	131.679993	127.650002	131.029999	118.972969	3289000
2019-10-16	131.000000	132.809998	130.110001	130.190002	118.210274	3038300
2019-10-17	130.970001	132.860001	130.179993	132.070007	119.917274	3418300
2019-10-18	130.149994	132.029999	129.990005	130.710007	119.615288	4329200
2019-10-21	131.949997	133.449997	131.500000	132.229996	121.006264	4225200
2019-10-22	132.589996	134.259995	130.940002	133.690002	122.342323	4681600
2019-10-23	134.229996	135.990005	130.699997	135.339996	123.852310	11295900
2019-10-24	135.089996	135.289993	132.380005	133.850006	122.488770	3916200
2019-10-25	135.000000	139.979996	134.850006	139.729996	127.869621	8319500
2019-10-28	139.970001	141.630005	138.869995	140.059998	128.171646	6174000
2019-10-29	139.380005	141.449997	138.770004	141.330002	129.333832	4427900
2019-10-30	141.000000	141.000000	139.610001	140.339996	128.427872	3948100
2019-10-31	139.369995	140.339996	136.389999	137.800003	126.103462	4037600
2019-11-01	139.369995	144.610001	139.229996	144.490005	132.225647	6220200
2019-11-04	145.350006	147.000000	145.020004	146.919998	134.449356	5437800
2019-11-05	146.860001	148.000000	145.669998	146.369995	133.946030	4516700
2019-11-06	146.470001	146.470001	144.660004	145.490005	133.140778	3736600
2019-11-07	147.389999	148.410004	146.750000	147.009995	134.531738	3816700
2019-11-08	146.660004	148.179993	145.800003	148.160004	135.584137	2776600
2019-11-11	146.740005	148.149994	146.610001	148.000000	135.437683	2205100
2019-11-12	148.110001	148.470001	146.020004	146.339996	133.918610	2843100
2019-11-13	144.360001	145.860001	143.690002	144.490005	132.225647	3194400
2019-11-14	144.210007	145.339996	143.210007	143.440002	131.264755	2581700
2019-11-15	144.559998	145.880005	144.509995	145.309998	132.976028	2827400
2019-11-18	144.240005	144.779999	143.020004	143.589996	131.402039	2638600
2019-11-19	144.350006	144.759995	142.759995	143.179993	131.026794	2085100
2019-11-20	142.449997	142.699997	140.100006	141.520004	129.507706	3484700
2019-11-21	141.550003	143.940002	140.949997	143.360001	131.191544	3297700
2019-11-22	143.919998	144.460007	143.029999	143.880005	131.667404	2258300
2019-11-25	144.750000	146.570007	143.800003	146.419998	133.991791	3085200
2019-11-26	146.399994	146.649994	145.490005	146.089996	133.689835	2468100
2019-11-27	145.020004	145.720001	143.699997	145.690002	133.323776	2660200
2019-11-29	144.190002	145.460007	143.789993	144.729996	132.445236	1652500
2019-12-02	145.199997	146.039993	142.839996	142.960007	130.825500	2896200
2019-12-03	140.050003	140.429993	138.559998	140.059998	128.171646	3839600
2019-12-04	140.979996	142.279999	140.000000	140.119995	128.226547	2484600
2019-12-05	140.580002	141.119995	139.529999	141.050003	129.077652	2277700
2019-12-06	142.910004	143.419998	142.169998	142.720001	130.605881	2271400
2019-12-09	142.970001	143.279999	142.369995	142.830002	130.706543	1585100
2019-12-10	142.690002	143.589996	141.750000	142.869995	130.743134	1888900
2019-12-11	143.770004	144.619995	143.289993	144.000000	131.777222	2265700
2019-12-12	143.539993	147.399994	143.000000	146.779999	134.321274	3714100
2019-12-13	146.800003	148.399994	145.149994	145.529999	133.177353	3311700
2019-12-16	147.710007	148.300003	145.229996	145.360001	133.021790	2414800
2019-12-17	145.500000	146.990005	145.460007	146.369995	133.946030	2850800
2019-12-18	146.500000	147.300003	145.600006	147.119995	134.632385	2629500
2019-12-19	146.979996	146.979996	144.300003	145.020004	132.710648	3576800
2019-12-20	147.380005	147.770004	145.240005	147.570007	135.044174	6805400
2019-12-23	147.679993	148.529999	146.779999	148.500000	135.895264	2346500
2019-12-24	148.699997	148.800003	147.289993	147.479996	134.961838	966200
2019-12-26	147.899994	148.229996	146.990005	148.220001	135.639008	1576900
2019-12-27	148.639999	148.929993	147.990005	148.279999	135.693939	1544500
2019-12-30	148.419998	148.470001	147.009995	147.520004	134.998444	1789200
2019-12-31	147.429993	148.229996	146.789993	147.679993	135.144821	1952500
2020-01-02	149.000000	150.550003	147.979996	150.529999	137.752975	3311900
2020-01-03	148.770004	149.960007	147.449997	148.440002	135.840347	3100600
2020-01-06	147.270004	148.559998	146.539993	148.339996	135.748810	2549600
2020-01-07	147.350006	147.570007	145.509995	146.380005	133.955185	2841900
2020-01-08	146.830002	148.570007	146.460007	147.679993	135.144821	2153200
2020-01-09	147.809998	147.970001	146.509995	147.309998	134.806274	2272500
2020-01-10	147.449997	147.720001	145.830002	146.130005	133.726425	2393700
2020-01-13	146.529999	146.830002	145.550003	146.820007	134.357864	3355200
2020-01-14	147.449997	147.979996	146.309998	146.679993	134.229721	2742200
2020-01-15	146.220001	146.740005	145.199997	145.570007	133.213989	2640500
2020-01-16	146.429993	147.929993	146.240005	147.869995	135.318726	3070900
2020-01-17	147.210007	148.270004	146.600006	147.779999	136.184967	3331500
2020-01-21	147.199997	147.869995	145.690002	145.850006	134.406403	2476700
2020-01-22	146.250000	146.559998	142.520004	142.630005	131.439041	3602400
2020-01-23	141.809998	143.210007	139.800003	142.750000	131.549637	3182700
2020-01-24	142.550003	142.699997	139.259995	140.380005	129.365585	2526200
2020-01-27	136.899994	137.809998	135.570007	135.729996	125.080452	2920500
2020-01-28	137.020004	137.600006	135.619995	136.740005	126.011208	2763800
2020-01-29	137.589996	137.759995	135.669998	135.779999	125.126518	2620000
2020-01-30	134.759995	135.970001	132.910004	135.369995	124.748695	3862600
2020-01-31	133.820007	134.990005	130.539993	131.350006	121.044098	6785700
2020-02-03	131.440002	133.160004	129.300003	129.770004	119.588081	4385300
2020-02-04	133.000000	134.779999	132.679993	133.509995	123.034615	3501600
2020-02-05	135.550003	137.470001	135.440002	137.440002	126.656273	4448100
2020-02-06	138.199997	138.330002	136.130005	137.250000	126.481178	2283800
2020-02-07	136.039993	136.490005	133.000000	133.369995	122.905617	3812300
2020-02-10	133.039993	134.330002	132.779999	134.320007	123.781090	2331600
2020-02-11	135.490005	137.229996	135.059998	136.190002	125.504364	2381900
2020-02-12	138.399994	139.940002	138.089996	139.589996	128.637558	3222000
2020-02-13	140.000000	140.500000	138.429993	139.720001	128.757370	3318800
2020-02-14	139.490005	139.619995	136.889999	137.990005	127.163147	2813400
2020-02-18	137.460007	138.570007	135.080002	136.580002	125.863731	3869700
2020-02-19	136.789993	137.210007	136.059998	136.860001	126.121811	2134900
2020-02-20	136.259995	138.889999	136.199997	136.929993	126.186264	2678200
2020-02-21	136.500000	137.440002	135.110001	137.210007	126.444336	2855600
2020-02-24	132.529999	133.860001	132.050003	132.169998	121.799774	4964800
2020-02-25	132.970001	133.139999	128.250000	129.000000	118.878487	4840200
2020-02-26	129.649994	130.990005	127.550003	128.250000	118.187332	3902500
2020-02-27	125.599998	128.529999	123.220001	123.269997	113.598061	7369000
2020-02-28	119.570000	124.239998	119.029999	124.239998	114.491959	8300700
2020-03-02	125.050003	127.879997	123.010002	127.599998	117.588333	6100200
2020-03-03	127.000000	129.559998	123.779999	124.379997	114.620979	6358100
2020-03-04	126.070000	127.440002	124.309998	127.400002	117.404030	5074700
2020-03-05	123.150002	124.849998	121.239998	121.970001	112.400070	6015300
2020-03-06	119.000000	121.849998	118.830002	121.410004	111.884018	5767900
2020-03-09	112.989998	112.989998	104.029999	104.070000	95.904533	8636200
2020-03-10	108.639999	109.059998	99.110001	106.489998	98.134659	8293200
2020-03-11	103.800003	104.750000	100.070000	100.690002	92.789726	6543600
2020-03-12	93.500000	94.279999	87.500000	92.260002	85.021172	10285900
2020-03-13	98.389999	99.910004	90.139999	99.639999	91.822113	8718600
2020-03-16	89.000000	105.849998	88.500000	93.410004	86.080940	9899000
2020-03-17	96.010002	100.440002	92.970001	100.199997	92.338173	7206100
2020-03-18	93.989998	102.949997	93.110001	100.120003	92.264458	6995100
2020-03-19	99.230003	104.400002	97.250000	103.010002	94.927704	6870800
2020-03-20	103.120003	103.989998	94.160004	95.500000	88.006950	7650300
2020-03-23	93.900002	96.239998	90.639999	91.849998	84.643326	6737500
2020-03-24	96.059998	102.029999	95.169998	101.339996	93.388733	7417100
2020-03-25	101.169998	108.500000	98.500000	104.669998	96.457436	6578100
2020-03-26	104.849998	110.970001	102.889999	110.500000	101.830032	6059600
2020-03-27	104.430000	109.639999	103.400002	105.440002	97.167038	5746500
2020-03-30	106.330002	112.839996	104.930000	111.709999	102.945084	5725600
2020-03-31	110.730003	116.910004	110.260002	116.040001	106.935349	8970800
2020-04-01	112.089996	116.750000	109.500000	111.349998	102.613319	6847000
2020-04-02	111.230003	118.519997	111.129997	116.739998	107.580429	8106500
2020-04-03	115.500000	116.839996	112.120003	114.669998	105.672836	5036400
2020-04-06	120.040001	121.730003	118.129997	120.430000	110.980896	5785600
2020-04-07	122.889999	128.800003	120.510002	121.919998	112.353996	8489900
2020-04-08	122.989998	128.179993	121.040001	127.400002	117.404030	4686100
2020-04-09	128.649994	129.600006	123.150002	125.029999	115.219986	4752100
2020-04-13	119.949997	120.050003	113.580002	114.139999	105.184433	10519600
2020-04-14	116.500000	117.839996	114.510002	116.480003	107.340836	7166300
2020-04-15	112.959999	113.099998	109.800003	111.529999	102.779205	5652800
2020-04-16	111.849998	113.470001	108.860001	113.220001	104.336617	5926400
2020-04-17	114.449997	116.540001	113.849998	116.300003	108.158913	4132300
2020-04-20	114.440002	117.070000	112.120003	114.599998	106.577919	4083800
2020-04-21	111.040001	111.040001	108.599998	109.849998	102.160400	5743300
2020-04-22	112.029999	112.099998	109.209999	110.639999	102.895096	3794000
2020-04-23	111.330002	115.230003	110.949997	112.910004	105.006218	3545400
2020-04-24	113.989998	114.379997	111.209999	114.040001	106.057098	3045300
2020-04-27	110.849998	116.129997	109.730003	115.199997	107.135910	5344800
2020-04-28	117.860001	118.000000	113.370003	115.459999	107.377701	5604600
2020-04-29	116.959999	120.820000	116.529999	120.059998	111.655708	4261100
2020-04-30	118.000000	118.250000	115.330002	116.379997	108.233292	4040500
2020-05-01	114.000000	114.589996	110.570000	110.879997	103.118301	3960400
2020-05-04	110.019997	110.279999	106.580002	107.720001	100.179512	4500700
2020-05-05	109.239998	111.089996	108.739998	108.910004	101.286201	3477400
2020-05-06	110.029999	110.239998	106.699997	107.669998	100.133018	4465300
2020-05-07	109.019997	110.050003	106.779999	107.290001	99.779610	4377900
2020-05-08	108.970001	112.199997	108.300003	112.110001	104.262199	3911300
2020-05-11	110.160004	110.769997	108.180000	108.610001	101.007210	4207300
2020-05-12	109.110001	109.330002	105.000000	105.000000	97.649925	3874100
2020-05-13	105.139999	105.290001	102.550003	104.480003	97.166313	5376100
2020-05-14	102.500000	106.279999	100.220001	106.190002	98.756615	5542400
2020-05-15	105.180000	107.989998	104.279999	107.919998	100.365494	6583100
2020-05-18	112.220001	115.660004	112.010002	115.019997	106.968491	5603500
2020-05-19	114.949997	115.440002	112.010002	112.080002	104.234306	3404900
2020-05-20	113.309998	117.480003	113.050003	115.690002	107.591614	3735700
2020-05-21	114.949997	115.680000	113.820000	114.059998	106.075699	2342300
2020-05-22	114.129997	114.160004	111.470001	112.470001	104.597008	2735100
2020-05-26	115.980003	118.559998	115.980003	117.410004	109.191208	4185100
2020-05-27	119.720001	122.489998	119.529999	122.419998	113.850502	4462700
2020-05-28	124.750000	124.830002	120.279999	120.739998	112.288094	3743700
2020-05-29	119.629997	120.709999	117.570000	120.129997	111.720787	4219000
2020-06-01	119.860001	121.199997	117.610001	120.500000	112.064911	2131300
2020-06-02	121.839996	123.820000	121.279999	123.320000	114.687492	2977500
2020-06-03	125.449997	127.349998	125.010002	127.089996	118.193581	3712600
2020-06-04	125.410004	129.029999	124.739998	128.960007	119.932716	3076700
2020-06-05	137.850006	139.369995	133.389999	135.119995	125.661499	5591900
2020-06-08	135.320007	139.940002	135.320007	137.720001	128.079483	4139200
2020-06-09	135.020004	135.410004	133.210007	134.190002	124.796600	3819600
2020-06-10	133.720001	135.380005	130.559998	132.440002	123.169083	4018700
2020-06-11	126.410004	126.839996	121.519997	121.550003	113.041397	5969300
2020-06-12	124.400002	125.169998	119.349998	123.150002	114.529404	4492700
2020-06-15	118.510002	124.379997	118.010002	123.610001	114.957199	4093100
2020-06-16	131.369995	132.440002	126.389999	130.110001	121.002220	6892400
2020-06-17	130.160004	130.470001	127.760002	128.229996	119.253784	3228100
2020-06-18	127.139999	128.979996	126.699997	127.589996	118.658585	2467700
2020-06-19	130.000000	130.000000	125.730003	127.459999	118.537704	6488000
2020-06-22	126.360001	126.480003	124.599998	125.790001	116.984604	2806300
2020-06-23	127.389999	127.570000	125.830002	126.250000	117.412399	2357100
2020-06-24	124.790001	124.839996	121.830002	122.059998	113.515701	3766500
2020-06-25	121.610001	124.830002	120.800003	124.709999	115.980209	2903400
2020-06-26	124.330002	124.440002	121.449997	122.389999	113.822609	3645800
2020-06-29	123.720001	126.040001	123.279999	125.250000	116.482399	2798700
2020-06-30	124.010002	127.059998	124.010002	126.500000	117.644905	2778800
2020-07-01	129.380005	129.399994	125.879997	126.059998	117.235687	2807800
2020-07-02	128.250000	130.339996	127.190002	127.720001	118.779510	2527500
2020-07-06	130.130005	130.500000	128.169998	129.429993	120.369781	2491900
2020-07-07	127.739998	128.750000	126.800003	127.199997	118.295898	2018100
2020-07-08	129.330002	129.330002	126.470001	128.130005	119.160805	2279500
2020-07-09	127.540001	128.350006	125.120003	125.730003	116.928810	2663500
2020-07-10	125.970001	128.229996	125.820000	128.009995	119.049179	2691400
2020-07-13	129.419998	132.089996	128.850006	130.570007	121.430000	3708400
2020-07-14	130.320007	137.309998	129.229996	136.880005	127.298286	6540800
2020-07-15	140.169998	140.169998	137.110001	138.360001	128.674667	4915200
2020-07-16	138.300003	140.990005	137.600006	138.559998	128.860687	3621500
2020-07-17	137.869995	138.429993	136.529999	136.899994	128.270370	2458200
2020-07-20	135.759995	136.949997	134.259995	134.630005	126.143471	2478000
2020-07-21	134.770004	137.179993	134.429993	135.869995	127.305336	3221100
2020-07-22	135.250000	137.869995	135.190002	136.979996	128.345337	2156800
2020-07-23	136.899994	137.520004	135.710007	136.600006	127.989326	1613700
2020-07-24	137.199997	138.690002	136.850006	137.580002	128.907562	2036300
2020-07-27	137.149994	140.339996	137.059998	139.889999	131.071930	2506900
2020-07-28	138.940002	139.990005	137.919998	138.029999	129.329163	2029900
2020-07-29	138.580002	141.080002	137.800003	140.529999	131.671585	2338300
2020-07-30	139.080002	139.100006	135.970001	136.729996	128.111115	3063500
2020-07-31	132.429993	135.149994	130.210007	132.880005	124.503838	6780900
2020-08-03	132.300003	133.000000	131.100006	131.779999	123.473129	2851100
2020-08-04	131.369995	132.440002	130.669998	131.520004	123.229538	2301800
2020-08-05	132.779999	135.940002	132.610001	134.970001	126.462067	2767800
2020-08-06	134.520004	135.210007	133.699997	134.389999	125.918594	2446400
2020-08-07	134.000000	135.110001	132.520004	134.919998	126.415237	2223700
2020-08-10	135.729996	142.160004	135.679993	142.020004	133.067642	5181600
2020-08-11	144.020004	146.199997	142.289993	142.529999	133.545471	4206000
2020-08-12	143.949997	144.169998	141.330002	142.570007	133.583008	2541200
2020-08-13	141.600006	142.740005	139.770004	140.669998	131.802734	2939900
2020-08-14	139.449997	140.889999	138.770004	139.960007	131.137497	2038500
2020-08-17	140.149994	140.600006	138.300003	138.720001	129.975647	2284000
2020-08-18	138.949997	140.110001	138.080002	138.369995	129.647736	1563200
2020-08-19	138.500000	139.919998	137.460007	138.020004	129.319824	1849500
2020-08-20	136.020004	137.979996	135.649994	137.479996	128.813812	2279700
2020-08-21	136.800003	139.000000	136.800003	138.429993	129.703934	2524600
2020-08-24	139.759995	142.250000	139.080002	141.679993	132.749069	2921700
2020-08-25	142.669998	144.929993	140.539993	141.149994	132.252487	2467500
2020-08-26	140.479996	142.440002	139.809998	141.830002	132.889633	2379900
2020-08-27	142.130005	144.339996	141.279999	143.369995	134.332581	3010300
2020-08-28	144.279999	145.850006	142.690002	143.630005	134.576172	3698700
2020-08-31	143.500000	143.600006	142.270004	142.309998	133.339355	2886500
2020-09-01	141.669998	146.119995	140.910004	146.050003	136.843628	2673900
2020-09-02	146.869995	149.550003	146.399994	149.270004	139.860596	4515500
2020-09-03	148.589996	151.199997	145.300003	146.759995	137.508835	4479100
2020-09-04	148.699997	150.779999	146.039993	148.179993	138.839371	5129400
2020-09-08	147.000000	150.759995	145.720001	148.520004	139.157898	4775200
2020-09-09	149.800003	155.479996	149.210007	152.690002	143.065048	5345100
2020-09-10	152.009995	153.250000	148.750000	149.860001	140.413452	4387000
2020-09-11	150.479996	154.399994	150.240005	153.830002	144.133194	3237100
2020-09-14	154.000000	154.800003	152.210007	153.509995	143.833374	2569300
2020-09-15	154.199997	154.470001	148.360001	148.600006	139.232910	4092400
2020-09-16	150.000000	151.979996	148.369995	151.110001	141.584656	3302000
2020-09-17	149.850006	156.250000	149.149994	153.869995	144.170670	4487000
2020-09-18	153.679993	156.210007	152.059998	152.389999	142.783981	5113500
2020-09-21	148.559998	149.500000	143.869995	145.330002	136.169006	4278200
2020-09-22	145.009995	147.500000	144.500000	147.149994	137.874252	2579500
2020-09-23	147.479996	148.910004	143.600006	144.380005	135.278915	2420100
2020-09-24	144.020004	147.440002	142.729996	145.139999	135.991013	2138800
2020-09-25	143.889999	146.699997	143.009995	145.910004	136.712463	1848900
2020-09-28	148.000000	150.309998	147.410004	147.679993	138.370880	2212700
2020-09-29	148.369995	148.970001	146.210007	147.410004	138.117889	1605600
2020-09-30	148.000000	150.949997	147.740005	149.149994	139.748215	3642800
2020-10-01	149.919998	150.309998	145.649994	146.710007	137.462036	2157400
2020-10-02	144.270004	151.250000	143.750000	149.940002	140.488419	3220500
2020-10-05	152.169998	154.449997	151.619995	153.490005	143.814636	2597700
2020-10-06	154.000000	155.449997	151.279999	151.529999	141.978195	2559800
2020-10-07	153.279999	156.059998	153.199997	154.770004	145.013931	2334200
2020-10-08	155.750000	156.729996	154.240005	156.660004	146.784790	1842900
2020-10-09	157.869995	159.389999	157.399994	158.940002	148.921082	4084200
2020-10-12	159.970001	163.199997	159.520004	162.610001	152.359741	4279800
2020-10-13	161.720001	163.179993	161.119995	162.119995	151.900620	3319000
2020-10-14	162.660004	164.820007	162.500000	163.610001	153.296722	4087100
2020-10-15	160.270004	165.779999	160.149994	165.039993	154.636581	2958500
2020-10-16	167.250000	170.509995	166.619995	168.750000	158.112717	5569000
2020-10-19	168.740005	170.020004	166.800003	167.529999	156.969604	2757700
2020-10-20	168.199997	171.259995	167.910004	168.990005	158.337601	3007100
2020-10-21	169.809998	170.520004	166.740005	167.399994	156.847809	2502000
2020-10-22	167.979996	169.850006	166.889999	169.660004	158.965393	2356800
2020-10-23	169.369995	170.649994	167.559998	168.589996	158.927658	2857300
2020-10-26	166.639999	166.639999	160.830002	163.199997	153.846573	4506600
2020-10-27	160.960007	161.850006	157.009995	157.910004	148.859756	4857900
2020-10-28	153.800003	155.429993	150.520004	151.160004	142.496582	5645100
2020-10-29	150.600006	155.509995	149.630005	154.669998	145.805420	3867200
2020-10-30	153.960007	157.289993	153.039993	157.050003	148.049026	4373500
2020-11-02	159.199997	163.850006	157.649994	163.270004	153.912552	4072400
2020-11-03	165.000000	169.000000	163.070007	167.690002	158.079224	4843600
2020-11-04	159.179993	162.380005	155.229996	155.229996	146.333344	9081700
2020-11-05	157.669998	164.960007	157.600006	163.089996	153.742859	4821600
2020-11-06	163.940002	165.539993	160.759995	161.289993	152.046021	2983000
2020-11-09	174.029999	176.369995	170.119995	170.820007	161.029831	5969600
2020-11-10	171.899994	174.990005	170.770004	172.300003	162.425018	3499100
2020-11-11	172.380005	172.740005	167.470001	169.460007	159.747772	2345500
2020-11-12	168.830002	171.100006	167.649994	169.130005	159.436676	2185500
2020-11-13	170.300003	172.220001	169.190002	171.710007	161.868851	2120200
2020-11-16	175.000000	175.000000	171.830002	173.190002	163.263992	3902400
2020-11-17	172.169998	172.479996	170.190002	171.910004	162.057358	2110800
2020-11-18	172.039993	175.380005	172.039993	172.740005	162.839783	3165100
2020-11-19	172.500000	173.250000	170.710007	172.899994	162.990631	2012100
2020-11-20	172.449997	173.119995	171.309998	172.229996	162.359024	2449800
2020-11-23	173.759995	175.500000	173.240005	174.779999	164.762878	2403500
2020-11-24	176.250000	178.320007	175.270004	176.899994	166.761368	3447000
2020-11-25	176.460007	176.479996	172.779999	174.630005	164.621490	2506400
2020-11-27	174.410004	175.919998	173.880005	175.080002	165.045685	976900
2020-11-30	173.610001	174.880005	172.429993	173.589996	163.641083	2382600
2020-12-01	175.389999	176.570007	172.940002	173.259995	163.330002	2710200
2020-12-02	173.259995	174.419998	172.279999	173.869995	163.905014	1971000
2020-12-03	173.869995	175.080002	173.279999	174.630005	164.621490	2903900
2020-12-04	175.919998	183.809998	175.619995	182.210007	171.767044	6086200
2020-12-07	180.389999	180.389999	176.559998	178.710007	168.467636	4587400
2020-12-08	177.660004	180.740005	177.500000	178.839996	168.590179	2001600
2020-12-09	179.619995	180.479996	177.000000	180.070007	169.749695	2915500
2020-12-10	179.240005	179.529999	177.139999	178.850006	168.599579	3109400
2020-12-11	176.990005	179.779999	176.229996	179.289993	169.014359	2673400
2020-12-14	180.600006	183.330002	177.779999	178.050003	167.845474	2533600
2020-12-15	179.929993	182.759995	179.020004	181.740005	171.323975	2360300
2020-12-16	180.850006	181.270004	178.360001	179.500000	169.212357	2031800
2020-12-17	180.669998	180.729996	178.580002	179.169998	168.901260	2296500
2020-12-18	180.070007	181.300003	177.470001	180.960007	170.588669	5262700
2020-12-21	176.940002	180.889999	176.320007	180.160004	169.834534	2071000
2020-12-22	179.289993	180.160004	176.479996	176.580002	166.459717	2493300
2020-12-23	177.449997	179.289993	177.009995	178.419998	168.194244	1862500
2020-12-24	179.449997	179.850006	178.350006	179.559998	169.268936	585700
2020-12-28	180.479996	181.119995	178.309998	178.369995	168.147095	1508800
2020-12-29	179.169998	179.380005	175.110001	176.649994	166.525681	1490300
2020-12-30	179.770004	182.229996	178.690002	180.039993	169.721405	2720600
2020-12-31	180.250000	182.100006	178.750000	182.020004	171.587952	1717800
2021-01-04	183.000000	185.979996	180.250000	182.149994	171.710464	4078300
2021-01-05	181.210007	185.800003	181.210007	183.639999	173.115082	2933700
2021-01-06	187.149994	197.279999	186.149994	193.860001	182.749344	8034700
2021-01-07	196.850006	197.369995	192.199997	194.229996	183.098145	5297500
2021-01-08	193.850006	195.259995	191.320007	194.259995	183.126434	3186600
2021-01-11	191.559998	195.460007	190.309998	193.860001	182.749344	2540800
2021-01-12	194.679993	198.000000	193.309998	197.539993	186.218430	2466100
2021-01-13	198.789993	200.169998	195.800003	195.889999	184.662964	3154700
2021-01-14	196.100006	197.910004	195.360001	197.399994	186.086441	2486600
2021-01-15	195.660004	195.710007	190.880005	194.619995	183.465805	3317100
2021-01-19	194.289993	196.110001	193.440002	194.059998	183.911194	2361200
2021-01-20	192.660004	193.899994	190.419998	192.339996	182.281158	2501100
2021-01-21	192.350006	193.720001	190.050003	192.190002	182.138992	1951200
2021-01-22	190.850006	192.820007	189.309998	191.940002	181.902054	2027000
2021-01-25	190.559998	191.369995	186.970001	187.339996	177.542648	3837100
2021-01-26	187.600006	189.410004	186.830002	187.210007	177.419464	2506000
2021-01-27	184.199997	185.550003	179.339996	180.630005	171.183533	4095300
2021-01-28	182.259995	187.610001	181.309998	184.339996	174.699539	3445400
2021-01-29	183.500000	188.820007	180.729996	182.839996	173.277969	4541400
2021-02-01	185.960007	186.800003	182.020004	184.720001	175.059662	2738200
2021-02-02	186.500000	192.779999	185.639999	192.500000	182.432800	5265400
2021-02-03	190.910004	191.529999	189.059998	191.449997	181.437698	2979000
2021-02-04	192.000000	192.610001	190.199997	191.649994	181.627228	2253800
2021-02-05	192.520004	194.330002	190.009995	193.000000	182.906631	2240000
2021-02-08	195.000000	197.539993	194.669998	197.449997	187.123917	2725700
2021-02-09	197.539993	198.660004	194.889999	197.279999	186.962799	2331600
2021-02-10	198.500000	199.710007	196.259995	197.720001	187.379822	2816400
2021-02-11	197.589996	198.419998	194.389999	198.350006	187.976852	2178200
2021-02-12	197.979996	198.759995	196.759995	197.990005	187.635681	1804200
2021-02-16	199.750000	205.179993	199.240005	202.380005	191.796082	3722700
2021-02-17	202.389999	202.899994	199.789993	202.300003	191.720261	2290400
2021-02-18	201.550003	202.880005	198.580002	199.919998	189.464752	2345800
2021-02-19	203.250000	211.460007	202.699997	209.910004	198.932297	4937300
2021-02-22	209.630005	218.869995	209.339996	218.059998	206.656082	4578300
2021-02-23	219.529999	220.740005	213.279999	220.179993	208.665207	4125100
2021-02-24	220.410004	226.669998	219.880005	222.470001	210.835464	4925000
2021-02-25	223.619995	224.399994	219.720001	221.820007	210.219437	4313000
2021-02-26	220.750000	222.399994	215.820007	215.880005	204.590088	4461300
2021-03-01	219.309998	222.580002	218.899994	219.759995	208.267181	2871200
2021-03-02	218.690002	219.339996	215.009995	215.820007	204.533234	2854300
2021-03-03	212.139999	217.550003	212.009995	214.910004	203.670807	2664000
2021-03-04	214.479996	216.669998	208.470001	212.770004	201.642715	3568400
2021-03-05	214.339996	220.779999	211.500000	220.160004	208.646255	3602300
2021-03-08	220.970001	224.300003	218.210007	221.580002	209.991989	3048700
2021-03-09	221.380005	222.330002	216.139999	216.800003	205.461975	2902400
2021-03-10	217.729996	222.050003	217.190002	221.059998	209.499176	2435800
2021-03-11	223.000000	223.600006	219.149994	219.759995	208.267181	2960000
2021-03-12	219.000000	229.020004	218.119995	229.000000	217.023941	4756500
2021-03-15	228.869995	231.800003	225.830002	230.740005	218.672943	4215300
2021-03-16	227.720001	231.210007	224.770004	226.460007	214.616776	3539200
2021-03-17	228.130005	234.300003	227.130005	233.630005	221.411804	3518500
2021-03-18	234.000000	237.779999	229.740005	230.679993	218.616074	4336200
2021-03-19	228.750000	229.649994	224.050003	225.289993	213.507965	7485100
2021-03-22	226.619995	227.179993	223.570007	226.020004	214.199783	2211600
2021-03-23	222.059998	225.240005	216.649994	218.250000	206.836121	4017600
2021-03-24	220.509995	227.110001	220.509995	221.229996	209.660278	4258000
2021-03-25	219.229996	224.970001	216.039993	224.250000	212.522339	2901800
2021-03-26	226.350006	229.839996	225.210007	229.500000	217.497787	3040100
2021-03-29	228.100006	231.850006	227.710007	230.220001	218.180145	3003200
2021-03-30	231.199997	234.720001	231.139999	233.080002	220.890564	3139100
2021-03-31	234.350006	237.009995	228.850006	231.869995	219.743835	4512300
2021-04-01	231.300003	235.000000	227.589996	232.740005	220.568359	3787100
2021-04-05	235.000000	235.660004	232.369995	233.710007	221.487625	2323400
2021-04-06	232.500000	236.679993	230.229996	230.639999	218.578186	2614500
2021-04-07	231.960007	234.190002	229.350006	230.410004	218.360184	2449600
2021-04-08	230.130005	231.050003	227.169998	230.479996	218.426529	2158900
2021-04-09	231.300003	232.199997	227.539993	230.750000	218.682449	2482900
2021-04-12	230.300003	231.300003	228.929993	230.929993	218.852997	1688200
2021-04-13	233.410004	233.500000	228.050003	229.350006	217.355667	2286400
2021-04-14	229.600006	234.220001	229.550003	232.580002	220.416733	2491000
2021-04-15	233.149994	233.440002	230.740005	232.520004	220.359848	1860200
2021-04-16	234.619995	235.940002	232.270004	233.360001	221.155945	2128400
2021-04-19	232.899994	233.100006	229.910004	232.389999	220.236633	1712600
2021-04-20	230.899994	231.300003	225.600006	227.630005	215.725616	2815800
2021-04-21	227.320007	232.610001	226.020004	232.460007	220.302994	1977700
2021-04-22	233.250000	233.429993	228.770004	228.889999	216.919708	2410700
2021-04-23	229.360001	231.649994	227.880005	230.110001	219.061661	3458300
2021-04-26	230.570007	232.850006	229.960007	230.559998	219.490051	1864800
2021-04-27	230.289993	230.860001	228.080002	230.339996	219.280624	1959300
2021-04-28	230.050003	233.720001	229.380005	232.300003	221.146530	2965300
2021-04-29	235.000000	235.199997	223.199997	227.470001	216.548401	5442400
2021-04-30	225.520004	228.389999	224.880005	228.110001	217.157684	3953500
2021-05-03	230.000000	230.929993	227.210007	228.169998	217.214798	3182900
2021-05-04	227.000000	234.000000	225.350006	233.410004	222.203217	4040700
2021-05-05	234.619995	239.330002	231.850006	237.880005	226.458603	3690600
2021-05-06	238.000000	240.979996	236.000000	237.070007	225.687485	4527000
2021-05-07	235.639999	241.889999	233.160004	240.990005	229.419281	3327900
2021-05-10	243.500000	245.779999	242.589996	242.610001	230.961517	3752900
2021-05-11	238.779999	242.990005	236.539993	239.300003	227.810425	3163100
2021-05-12	241.270004	243.229996	236.440002	237.320007	225.925507	3668500
2021-05-13	236.039993	240.990005	234.570007	240.070007	228.543472	2228100
2021-05-14	242.000000	243.350006	240.080002	242.229996	230.599747	2041600
2021-05-17	242.740005	245.449997	241.119995	244.789993	233.036819	1998400
2021-05-18	244.789993	245.539993	239.410004	239.470001	227.972260	2436200
2021-05-19	236.100006	237.080002	231.940002	236.869995	225.497070	3143100
2021-05-20	237.479996	237.600006	232.589996	234.990005	223.707367	3339200
2021-05-21	236.600006	239.399994	235.009995	237.240005	225.849319	2479100
2021-05-24	237.690002	239.710007	236.220001	239.050003	227.572433	2372700
2021-05-25	239.509995	241.889999	236.740005	237.169998	225.782684	2265700
2021-05-26	237.410004	239.500000	236.619995	237.710007	226.296783	2070000
2021-05-27	241.500000	243.369995	238.929993	241.279999	229.695358	3594700
2021-05-28	241.910004	242.259995	238.789993	241.080002	229.504974	2290700
2021-06-01	244.009995	244.929993	241.809998	242.759995	231.104294	2476000
2021-06-02	243.070007	245.100006	240.699997	243.460007	231.770706	2348500
2021-06-03	242.429993	246.440002	240.869995	243.839996	232.132446	1923200
2021-06-04	245.119995	246.690002	242.320007	244.020004	232.303802	1837900
2021-06-07	244.050003	244.330002	238.619995	239.759995	228.248322	2330700
2021-06-08	239.399994	241.210007	236.059998	240.160004	228.629135	2212300
2021-06-09	239.000000	239.190002	234.449997	234.649994	223.383652	2919600
2021-06-10	236.139999	236.649994	225.580002	225.729996	214.891953	6281800
2021-06-11	226.300003	227.919998	220.029999	220.699997	210.103455	8734900
2021-06-14	220.070007	221.970001	215.600006	219.009995	208.494629	7213300
2021-06-15	219.889999	220.779999	216.259995	219.460007	208.923004	5055900
2021-06-16	219.009995	219.389999	216.699997	217.160004	206.733429	4156900
2021-06-17	216.970001	218.270004	207.880005	209.449997	199.393600	7995300
2021-06-18	206.179993	211.809998	205.500000	208.860001	198.831940	7156400
2021-06-21	211.550003	215.229996	211.399994	213.210007	202.973068	5633900
2021-06-22	213.490005	214.830002	211.179993	213.130005	202.896927	3776400
2021-06-23	213.600006	216.770004	212.580002	213.789993	203.525238	3283400
2021-06-24	216.539993	221.929993	215.330002	219.339996	208.808762	6827600
2021-06-25	221.179993	221.750000	215.270004	216.309998	205.924240	11274200
2021-06-28	216.449997	216.779999	213.559998	216.270004	205.886169	3172000
2021-06-29	218.039993	218.699997	214.589996	215.100006	204.772354	3443400
2021-06-30	214.619995	217.949997	214.059998	217.630005	207.180878	3249500
2021-07-01	219.160004	219.789993	216.149994	216.710007	206.305038	2426300
2021-07-02	217.660004	218.369995	215.580002	217.759995	207.304626	2433600
2021-07-06	217.410004	217.559998	211.339996	213.520004	203.268219	4348100
2021-07-07	212.690002	215.059998	211.160004	214.690002	204.382004	2707700
2021-07-08	210.000000	213.899994	209.929993	212.110001	201.925903	3723800
2021-07-09	215.899994	218.589996	214.399994	217.419998	206.980957	3163800
2021-07-12	216.020004	218.949997	214.850006	218.580002	208.085251	2509000
2021-07-13	218.960007	219.050003	214.699997	215.190002	204.858032	2373300
2021-07-14	215.259995	215.639999	211.220001	211.639999	201.478470	3185200
2021-07-15	210.279999	213.389999	210.119995	211.410004	201.259521	2737500
2021-07-16	212.460007	212.699997	207.009995	207.949997	197.965637	4368800
2021-07-19	202.270004	203.750000	199.229996	203.080002	194.366989	5391100
2021-07-20	203.039993	208.630005	202.309998	207.960007	199.037598	3934300
2021-07-21	208.720001	210.960007	207.580002	210.729996	201.688736	3407300
2021-07-22	211.000000	211.380005	208.539993	209.160004	200.186127	1931500
2021-07-23	209.500000	210.369995	207.860001	209.529999	200.540222	2302600
2021-07-26	209.839996	212.070007	209.500000	211.029999	201.975876	2157600
2021-07-27	207.529999	211.059998	207.000000	209.899994	200.894348	2472000
2021-07-28	210.000000	212.690002	208.100006	211.440002	202.368286	3246900
2021-07-29	214.000000	214.509995	209.690002	212.559998	203.440216	3419700
2021-07-30	207.899994	208.669998	203.149994	206.750000	197.879501	5834900
2021-08-02	208.000000	210.899994	204.949997	205.160004	196.357712	3977100
2021-08-03	205.309998	209.289993	203.429993	208.500000	199.554428	3580500
2021-08-04	208.220001	209.589996	204.369995	204.520004	195.745178	2948700
2021-08-05	205.250000	207.660004	204.699997	207.190002	198.300629	2685800
2021-08-06	209.009995	210.389999	207.649994	208.350006	199.410858	2677100
2021-08-09	207.289993	209.880005	206.119995	208.889999	199.927704	2747200
2021-08-10	210.000000	214.899994	208.960007	214.070007	204.885468	4193600
2021-08-11	215.729996	222.570007	214.570007	221.660004	212.149811	7794100
2021-08-12	222.240005	223.759995	218.470001	220.240005	210.790726	4444500
2021-08-13	219.880005	220.550003	217.729996	218.570007	209.192368	2049400
2021-08-16	217.360001	218.000000	214.339996	217.710007	208.369278	3132500
2021-08-17	216.220001	216.389999	210.580002	213.440002	204.282455	4022800
2021-08-18	212.500000	213.550003	209.720001	209.809998	200.808197	2947700
2021-08-19	208.169998	208.960007	203.210007	204.449997	195.678177	4788100
2021-08-20	205.419998	207.259995	203.589996	204.940002	196.147171	2765500
2021-08-23	207.250000	209.750000	205.830002	209.139999	200.166977	2827400
2021-08-24	209.750000	213.270004	209.529999	212.589996	203.468933	2485900
2021-08-25	213.169998	215.699997	212.149994	214.759995	205.545822	2599800
2021-08-26	214.509995	214.509995	210.479996	211.240005	202.176865	2513900
2021-08-27	212.259995	214.029999	212.220001	212.830002	203.698639	2511400
2021-08-30	213.220001	213.740005	210.800003	211.449997	202.377838	1922100
2021-08-31	211.279999	212.300003	210.419998	210.869995	201.822708	2857900
2021-09-01	210.869995	210.990005	206.610001	207.960007	199.037598	4122900
2021-09-02	208.919998	212.949997	208.919998	211.779999	202.693710	2921600
2021-09-03	211.149994	212.800003	210.000000	210.369995	201.344177	2512000
2021-09-07	210.039993	210.339996	207.850006	208.229996	199.295990	2641100
2021-09-08	207.119995	208.119995	204.770004	206.770004	197.898651	2603100
2021-09-09	206.500000	208.149994	204.899994	205.419998	196.606552	2777900
2021-09-10	207.100006	207.880005	204.820007	205.009995	196.214142	2551200
2021-09-13	207.160004	207.860001	203.929993	206.199997	197.353088	2699100
2021-09-14	206.039993	206.100006	201.639999	202.330002	193.649139	3757600
2021-09-15	202.169998	206.589996	201.869995	205.729996	196.903259	3342700
2021-09-16	205.449997	206.389999	202.820007	203.600006	194.864670	3120100
2021-09-17	202.630005	203.270004	199.449997	199.750000	191.179825	6351100
2021-09-20	193.059998	193.990005	188.479996	190.820007	182.632980	9151100
2021-09-21	192.000000	192.710007	186.979996	189.839996	181.695023	5699900
2021-09-22	192.000000	194.500000	191.160004	191.350006	183.140244	3924400
2021-09-23	192.910004	197.600006	192.850006	196.619995	188.184113	3367800
2021-09-24	195.649994	197.789993	194.929993	196.820007	188.375549	2199500
2021-09-27	197.600006	201.990005	197.600006	200.000000	191.419098	3033100
2021-09-28	200.199997	201.889999	198.750000	200.550003	191.945526	3247500
2021-09-29	200.479996	201.160004	197.699997	197.869995	189.380493	2954700
2021-09-30	198.619995	198.869995	191.630005	191.970001	183.733643	4978100
2021-10-01	192.899994	195.869995	191.240005	194.330002	185.992371	3695500
2021-10-04	194.740005	195.910004	192.410004	193.130005	184.843842	2864600
2021-10-05	192.759995	194.399994	190.729996	192.500000	184.240891	3074600
2021-10-06	190.000000	192.389999	187.800003	191.860001	183.628342	3777700
2021-10-07	193.729996	196.389999	193.610001	195.750000	187.351440	3510500
2021-10-08	195.800003	196.580002	194.740005	195.160004	186.786774	2713200
2021-10-11	196.339996	197.169998	192.679993	192.889999	184.614182	2015200
2021-10-12	192.320007	193.580002	189.580002	189.919998	181.771606	4706700
2021-10-13	190.500000	191.250000	187.720001	188.940002	180.833649	3253200
2021-10-14	193.550003	194.800003	192.610001	194.330002	185.992371	5212900
2021-10-15	195.960007	199.449997	195.300003	199.020004	190.481171	4736300
2021-10-18	197.380005	198.679993	195.550003	198.179993	189.677200	2809400
2021-10-19	198.600006	201.479996	198.460007	201.139999	192.510193	2626900
2021-10-20	201.160004	205.179993	200.529999	204.190002	195.429352	2936000
2021-10-21	201.600006	202.300003	199.740005	202.139999	193.467300	3071300
2021-10-22	200.639999	202.350006	199.199997	200.649994	193.101578	2632400
2021-10-25	201.279999	203.309998	200.509995	202.210007	194.602890	3294700
2021-10-26	202.750000	202.789993	199.470001	199.639999	192.129593	2933600
2021-10-27	200.250000	200.429993	195.919998	196.130005	188.751633	3406700
2021-10-28	197.360001	204.500000	197.050003	204.089996	196.412170	4462700
2021-10-29	207.990005	209.750000	203.240005	204.009995	196.335205	4292200
2021-11-01	204.289993	206.880005	203.809998	205.380005	197.653656	3215200
2021-11-02	205.750000	207.809998	203.000000	207.119995	199.328156	3429600
2021-11-03	206.259995	206.580002	201.820007	203.550003	195.892471	3137000
2021-11-04	204.000000	204.889999	202.610001	203.589996	195.930984	2543500
2021-11-05	205.479996	208.880005	205.229996	205.880005	198.134842	2591300
2021-11-08	215.889999	216.470001	211.250000	214.250000	206.189972	5944700
2021-11-09	215.179993	215.570007	208.960007	209.809998	201.916977	3310300
2021-11-10	209.270004	209.949997	206.429993	206.669998	198.895111	3261800
2021-11-11	207.880005	210.440002	207.880005	208.529999	200.685135	4819800
2021-11-12	209.350006	210.690002	208.300003	209.270004	201.397308	2018000
2021-11-15	210.000000	210.690002	206.759995	207.710007	199.895996	2392600
2021-11-16	208.000000	208.179993	205.259995	205.429993	197.701752	2138000
2021-11-17	205.000000	205.190002	200.850006	202.979996	195.343948	3135700
2021-11-18	203.270004	203.710007	200.660004	201.419998	193.842606	2119900
2021-11-19	200.919998	202.919998	199.660004	200.440002	192.899490	2980100
2021-11-22	201.490005	204.529999	200.089996	202.380005	194.766525	2596500
2021-11-23	203.050003	205.570007	201.589996	205.330002	197.605530	3127100
2021-11-24	203.660004	208.259995	203.080002	207.070007	199.280075	3880500
2021-11-26	201.000000	201.449997	196.610001	198.729996	191.253815	3496000
2021-11-29	201.229996	201.500000	193.279999	195.919998	188.549530	4559900
2021-11-30	193.839996	196.779999	191.550003	193.350006	186.076202	6358000
2021-12-01	197.580002	198.429993	191.360001	191.470001	184.266937	3425300
2021-12-02	192.309998	197.619995	191.809998	196.789993	189.386795	3445700
2021-12-03	197.669998	199.389999	195.740005	197.800003	190.358795	3250900
2021-12-06	199.580002	203.259995	198.339996	201.279999	193.707901	2838400
2021-12-07	203.289993	206.210007	203.070007	204.490005	196.797150	2818000
2021-12-08	204.410004	206.199997	203.610001	204.190002	196.508438	2341200
2021-12-09	203.100006	204.970001	200.880005	204.130005	196.450699	1646600
2021-12-10	205.399994	205.899994	202.110001	203.460007	195.805893	3315200
2021-12-13	203.820007	204.250000	200.449997	201.250000	193.679016	1868500
2021-12-14	200.000000	203.979996	199.800003	201.639999	194.054352	2248800
2021-12-15	201.000000	202.600006	198.639999	202.550003	194.930115	2193700
2021-12-16	205.000000	208.229996	204.649994	206.169998	198.413925	2856800
2021-12-17	204.949997	205.250000	201.229996	201.369995	193.794510	6079600
2021-12-20	197.550003	197.550003	193.059998	195.460007	188.106842	3605100
2021-12-21	197.000000	199.020004	196.740005	198.309998	190.849609	2303400
2021-12-22	200.979996	203.399994	200.830002	202.149994	194.545166	3558700
2021-12-23	203.419998	207.300003	203.289993	206.199997	198.442810	2669600
2021-12-27	205.940002	206.899994	205.139999	206.380005	198.616043	1711200
2021-12-28	206.179993	208.259995	206.139999	206.619995	198.847015	1393000
2021-12-29	206.270004	208.550003	206.080002	207.330002	199.530304	1334900
2021-12-30	207.330002	208.910004	205.929993	206.080002	198.327316	1465900
2021-12-31	206.199997	207.740005	205.669998	206.740005	198.962494	1374500
2022-01-03	207.330002	208.600006	205.800003	207.000000	199.212692	2055600
2022-01-04	208.279999	218.919998	207.940002	218.080002	209.875870	5242300
2022-01-05	218.179993	223.360001	218.179993	219.750000	211.483063	5378200
2022-01-06	221.490005	222.710007	218.059998	221.990005	213.638794	3913200
2022-01-07	222.500000	225.970001	222.229996	224.190002	215.755997	3673400
2022-01-10	224.949997	225.750000	220.610001	221.639999	213.301941	3734900
2022-01-11	222.000000	222.089996	216.589996	219.949997	211.675522	2944300
2022-01-12	222.119995	223.690002	220.070007	222.399994	214.033371	2506900
2022-01-13	222.889999	227.880005	222.639999	227.000000	218.460297	5002300
2022-01-14	224.720001	229.639999	223.580002	228.940002	220.327332	3970600
2022-01-18	227.710007	230.429993	226.860001	229.869995	221.222336	5411900
2022-01-19	229.660004	229.809998	220.929993	221.660004	214.356293	4991700
2022-01-20	221.080002	221.869995	216.039993	216.630005	209.492035	3545600
2022-01-21	217.509995	217.509995	212.419998	214.089996	207.035721	3754700
2022-01-24	211.160004	214.970001	206.660004	214.330002	207.267838	5107300
2022-01-25	212.080002	216.830002	207.100006	214.309998	207.248474	4554300
2022-01-26	215.000000	218.880005	212.240005	214.289993	207.229126	3558500
2022-01-27	215.210007	217.899994	210.149994	212.169998	205.178970	3678100
2022-01-28	205.589996	208.000000	196.800003	201.160004	194.531754	10747300
2022-01-31	199.449997	201.600006	194.679993	201.559998	194.918579	6179000
2022-02-01	200.800003	205.789993	200.539993	205.350006	198.583694	4026400
2022-02-02	203.199997	205.800003	201.399994	204.940002	198.187210	3492300
2022-02-03	205.000000	205.869995	200.089996	200.589996	193.980530	2748200
2022-02-04	200.210007	201.009995	196.490005	198.410004	191.872360	3930800
2022-02-07	198.839996	201.529999	198.029999	199.820007	193.235901	2402000
2022-02-08	200.259995	202.309998	199.229996	201.500000	194.860550	2407100
2022-02-09	202.639999	204.100006	202.089996	203.600006	196.891373	2743700
2022-02-10	202.570007	206.750000	201.559998	203.070007	196.378815	3538500
2022-02-11	203.419998	204.649994	200.130005	201.240005	194.609116	3826700
2022-02-14	200.949997	201.699997	198.110001	199.889999	193.303619	2730500
2022-02-15	200.699997	204.449997	200.009995	203.410004	196.707626	2752600
2022-02-16	203.110001	205.419998	203.000000	203.639999	196.930038	2253900
2022-02-17	201.000000	201.759995	194.440002	194.740005	188.323303	4699600
2022-02-18	193.360001	195.619995	191.179993	191.949997	185.625214	4385200
2022-02-22	191.949997	194.899994	190.550003	191.210007	184.909607	3488000
2022-02-23	191.720001	192.320007	186.369995	186.669998	180.519211	3550400
2022-02-24	182.029999	185.270004	179.669998	184.690002	178.604446	5919500
2022-02-25	184.940002	187.929993	184.119995	187.059998	180.896332	3594600
2022-02-28	184.339996	188.770004	183.669998	187.580002	181.399231	5168500
2022-03-01	187.770004	188.220001	180.639999	182.830002	176.805740	5110600
2022-03-02	185.199997	193.559998	185.000000	192.610001	186.263489	5849900
2022-03-03	193.320007	196.580002	192.339996	194.850006	188.429688	4429700
2022-03-04	191.100006	196.009995	190.309998	195.660004	189.212982	4334700
2022-03-07	194.789993	203.500000	193.619995	196.699997	190.218704	6912300
2022-03-08	203.869995	214.889999	203.000000	210.000000	203.080505	9318600
2022-03-09	212.570007	213.600006	207.449997	209.779999	202.867737	4798300
2022-03-10	209.389999	217.520004	208.179993	211.789993	204.811493	4886300
2022-03-11	212.300003	217.770004	212.300003	214.830002	207.751343	4045500
2022-03-14	216.300003	218.479996	212.929993	215.440002	208.341248	3530700
2022-03-15	216.119995	217.380005	210.509995	216.460007	209.327652	4364200
2022-03-16	217.500000	219.490005	212.320007	216.080002	208.960144	4378700
2022-03-17	215.320007	221.779999	214.339996	221.699997	214.394943	3600400
2022-03-18	219.479996	221.699997	218.000000	220.910004	213.630997	4105100
2022-03-21	221.000000	227.050003	220.990005	223.710007	216.338745	2902200
2022-03-22	224.460007	225.850006	221.339996	222.710007	215.371689	2461500
2022-03-23	221.690002	224.779999	221.690002	222.169998	214.849472	2001700
2022-03-24	222.539993	225.000000	221.509995	222.210007	214.888168	2110900
2022-03-25	222.089996	223.800003	221.139999	223.360001	216.000259	1581100
2022-03-28	222.339996	222.679993	219.039993	221.850006	214.540039	3072500
2022-03-29	220.800003	221.429993	216.539993	221.039993	213.756714	3667800
2022-03-30	222.000000	225.880005	220.699997	223.080002	215.729507	2507400
2022-03-31	223.210007	225.190002	222.429993	222.820007	215.478058	3152100
2022-04-01	224.350006	225.520004	218.169998	219.770004	212.528564	2618300
2022-04-04	219.160004	221.350006	216.600006	220.809998	213.534286	2181300
2022-04-05	220.000000	222.369995	215.139999	216.020004	208.902115	3582100
2022-04-06	215.119995	217.130005	213.550003	216.210007	209.085876	2783300
2022-04-07	215.460007	216.309998	213.559998	215.899994	208.786087	2253600
2022-04-08	215.789993	217.880005	214.029999	217.029999	209.878830	2450200
2022-04-11	217.029999	218.759995	215.750000	216.050003	208.931122	2494700
2022-04-12	215.449997	219.479996	214.979996	216.699997	209.559723	2508200
2022-04-13	216.929993	219.679993	216.399994	218.270004	211.077972	1898900
2022-04-14	219.910004	229.220001	218.610001	227.809998	220.303650	5337900
2022-04-18	228.000000	234.380005	228.000000	229.919998	222.344116	3644000
2022-04-19	230.250000	232.940002	227.570007	232.160004	224.510315	2689400
2022-04-20	233.550003	236.369995	232.580002	235.080002	227.334091	2907700
2022-04-21	237.240005	237.899994	231.649994	232.570007	224.906799	3571400
2022-04-22	228.399994	229.789993	215.600006	216.300003	210.176010	5053700
2022-04-25	215.309998	217.000000	209.570007	216.699997	210.564697	4145500
2022-04-26	216.130005	218.199997	209.350006	210.300003	204.345901	4176700
2022-04-27	211.110001	215.550003	207.300003	213.960007	207.902283	3358300
2022-04-28	207.429993	212.960007	202.000000	212.440002	206.425308	6092800
2022-04-29	212.699997	217.210007	210.160004	210.539993	204.579086	3404000
2022-05-02	210.000000	212.770004	207.660004	212.070007	206.065781	2639500
2022-05-03	211.899994	215.360001	210.789993	213.619995	207.571899	2121100
2022-05-04	214.949997	223.289993	213.830002	222.589996	216.287918	3023700
2022-05-05	222.399994	223.149994	213.770004	215.929993	209.816498	3005600
2022-05-06	217.009995	217.009995	210.350006	214.649994	208.572723	2268400
2022-05-09	212.029999	212.050003	205.440002	206.289993	200.449417	2929900
2022-05-10	208.240005	209.520004	201.389999	202.990005	197.242874	3040400
2022-05-11	205.559998	209.710007	203.589996	205.210007	199.399994	2552400
2022-05-12	203.610001	205.339996	199.300003	203.029999	197.281723	3282000
2022-05-13	205.149994	206.460007	202.919998	204.330002	198.544937	2323800
2022-05-16	205.020004	209.210007	203.679993	207.190002	201.323959	2540800
2022-05-17	212.800003	213.770004	209.139999	213.089996	207.056900	2275900
2022-05-18	213.839996	217.899994	207.520004	207.940002	202.052704	4723300
2022-05-19	205.860001	209.279999	201.710007	206.759995	200.906113	2887700
2022-05-20	206.449997	206.630005	194.039993	197.820007	192.219238	5404500
2022-05-23	199.929993	205.490005	199.160004	204.149994	198.370010	3246600
2022-05-24	202.009995	205.699997	201.289993	205.649994	199.827545	2467800
2022-05-25	205.000000	210.089996	204.820007	209.309998	203.383911	3080200
2022-05-26	211.550003	213.639999	210.399994	212.990005	206.959732	2016000
2022-05-27	215.000000	217.630005	214.160004	217.139999	210.992233	2020400
2022-05-31	214.789993	218.089996	213.490005	215.850006	209.738754	3773500
2022-06-01	218.460007	219.000000	214.300003	217.570007	211.410080	2314000
2022-06-02	219.589996	220.839996	217.250000	220.000000	213.771286	1784100
2022-06-03	218.250000	224.100006	218.250000	222.899994	216.589142	2222500
2022-06-06	222.899994	224.759995	222.250000	223.630005	217.298492	1565400
2022-06-07	222.000000	227.270004	221.649994	227.100006	220.670242	1799000
2022-06-08	225.289993	232.350006	224.619995	229.800003	223.293808	4171300
2022-06-09	227.429993	228.210007	223.619995	223.669998	217.337357	3045700
2022-06-10	219.500000	220.220001	215.009995	215.179993	209.087708	2604100
2022-06-13	209.580002	209.869995	204.899994	206.880005	201.022720	3559400
2022-06-14	208.059998	209.729996	205.270004	206.690002	200.838104	2359000
2022-06-15	207.479996	208.649994	203.130005	206.000000	200.167633	2343100
2022-06-16	201.070007	201.250000	193.250000	194.789993	189.275009	4789900
2022-06-17	195.679993	197.740005	190.869995	192.639999	187.185898	7226100
2022-06-21	197.100006	198.419998	193.869995	196.369995	190.810272	2755400
2022-06-22	190.000000	192.789993	187.710007	187.830002	182.512070	4008700
2022-06-23	186.580002	187.229996	176.020004	178.669998	173.611404	6667900
2022-06-24	181.339996	185.600006	179.369995	185.490005	180.238327	4868900
2022-06-27	188.080002	190.080002	185.820007	187.589996	182.278885	3061100
2022-06-28	189.970001	193.100006	187.429993	187.440002	182.133118	3327200
2022-06-29	187.320007	187.570007	182.130005	183.479996	178.285233	2436900
2022-06-30	180.259995	182.139999	177.119995	178.759995	173.698868	4197100
2022-07-01	179.309998	181.320007	173.720001	178.289993	173.242172	3423100
2022-07-05	173.770004	174.419998	170.600006	173.759995	168.840439	3724900
2022-07-06	173.479996	174.669998	169.289993	172.309998	167.431473	3190600
2022-07-07	182.500000	182.500000	176.330002	180.279999	175.175827	4677600
2022-07-08	180.229996	181.240005	176.389999	179.100006	174.029251	2491100
2022-07-11	177.410004	179.770004	174.619995	175.020004	170.064774	2773300
2022-07-12	174.740005	177.240005	172.600006	174.490005	169.549759	2718400
2022-07-13	172.250000	175.250000	171.860001	173.869995	168.947311	2389000
2022-07-14	169.750000	170.699997	167.080002	169.940002	165.128586	2531200
2022-07-15	172.250000	173.380005	169.199997	173.380005	168.471191	2282100
2022-07-18	176.130005	176.699997	172.710007	173.490005	168.578079	2476400
2022-07-19	173.899994	179.699997	172.880005	179.490005	175.622971	2671400
2022-07-20	178.779999	180.800003	177.070007	179.970001	176.092621	2175900
2022-07-21	178.419998	181.070007	176.479996	180.990005	177.090622	2214500
2022-07-22	181.490005	182.800003	177.339996	178.619995	174.771698	1961500
2022-07-25	179.169998	182.600006	177.770004	181.809998	177.892960	1845600
2022-07-26	181.160004	183.649994	180.580002	181.229996	177.325470	1767700
2022-07-27	182.919998	186.179993	180.320007	185.250000	181.258850	1856500
2022-07-28	186.850006	189.520004	184.199997	187.839996	183.793060	2229200
2022-07-29	189.190002	199.490005	189.119995	198.250000	193.978775	5188100
2022-08-01	195.080002	197.190002	193.399994	194.860001	190.661819	3185100
2022-08-02	188.000000	189.470001	183.160004	183.509995	179.556335	8193100
2022-08-03	183.320007	185.440002	181.600006	182.869995	178.930145	4155900
2022-08-04	182.860001	185.929993	181.119995	183.639999	179.683548	2478900
2022-08-05	183.580002	186.100006	183.229996	185.389999	181.395828	1908500
2022-08-08	186.770004	188.000000	184.160004	185.809998	181.806778	2655000
2022-08-09	185.949997	187.880005	185.160004	186.029999	182.022049	2460000
2022-08-10	188.729996	191.520004	187.449997	190.720001	186.611008	2304300
2022-08-11	192.830002	195.580002	191.910004	194.000000	189.820328	2538900
2022-08-12	194.889999	196.970001	193.800003	196.839996	192.599152	1864800
2022-08-15	193.399994	196.500000	193.070007	195.949997	191.728317	1752400
2022-08-16	195.320007	198.399994	194.949997	197.520004	193.264511	1959300
2022-08-17	195.000000	196.899994	193.869995	195.929993	191.708755	1576200
2022-08-18	197.050003	197.630005	195.250000	197.350006	193.098160	1750900
2022-08-19	195.270004	197.220001	193.809998	195.600006	191.385880	2003600
2022-08-22	193.110001	193.929993	191.550003	191.759995	187.628586	2008900
2022-08-23	192.750000	198.139999	192.479996	197.210007	192.961197	2444900
2022-08-24	197.559998	198.679993	193.449997	194.160004	189.976898	2503200
2022-08-25	195.490005	198.910004	194.570007	198.880005	194.595215	1888700
2022-08-26	199.399994	200.369995	191.729996	191.919998	187.785156	2560400
2022-08-29	190.000000	193.169998	189.000000	191.779999	187.648163	1996600
2022-08-30	191.500000	191.960007	184.589996	186.940002	182.912445	2691200
2022-08-31	186.630005	188.059998	184.500000	184.710007	180.730484	2656600
2022-09-01	182.270004	183.210007	180.100006	182.440002	178.509415	2686200
2022-09-02	184.850006	185.740005	179.850006	180.830002	176.934082	2185400
2022-09-06	182.899994	183.660004	179.589996	180.660004	176.767746	2141700
2022-09-07	179.110001	181.839996	178.190002	180.860001	176.963440	2166900
2022-09-08	179.679993	183.279999	178.080002	183.149994	179.204086	2245700
2022-09-09	187.550003	189.759995	187.220001	189.490005	185.407516	2279600
2022-09-12	190.850006	192.699997	190.610001	192.399994	188.254807	1937200
2022-09-13	187.850006	190.050003	183.500000	184.309998	180.339111	2207500
2022-09-14	183.919998	185.139999	181.869995	184.649994	180.671783	2295000
2022-09-15	184.669998	186.539993	181.679993	182.490005	178.558319	1933100
2022-09-16	180.000000	180.339996	177.770004	179.470001	175.603394	5088300
2022-09-19	177.250000	182.729996	176.800003	182.110001	178.186523	2923700
2022-09-20	180.589996	180.720001	176.309998	177.990005	174.155273	2512400
2022-09-21	179.279999	180.490005	171.880005	171.949997	168.245407	4061900
2022-09-22	172.699997	174.619995	170.289993	170.550003	166.875565	2508400
2022-09-23	168.660004	169.440002	161.729996	164.240005	160.701508	4047200
2022-09-26	164.000000	165.850006	162.220001	162.619995	159.116409	3213400
2022-09-27	164.460007	164.570007	160.600006	162.440002	158.940292	2753500
2022-09-28	164.500000	168.479996	163.539993	167.759995	164.145660	3694800
2022-09-29	165.699997	166.589996	163.539993	165.899994	162.325745	3518100
2022-09-30	165.889999	167.779999	163.889999	164.080002	160.544952	2963000
2022-10-03	167.429993	173.369995	166.050003	171.229996	167.540924	3444700
2022-10-04	174.300003	180.190002	174.210007	179.630005	175.759933	4008200
2022-10-05	177.149994	180.259995	176.690002	178.380005	174.536865	3067400
2022-10-06	177.410004	180.979996	176.889999	178.809998	174.957611	2415000
2022-10-07	176.720001	178.960007	175.139999	177.550003	173.724747	2759200
2022-10-10	179.809998	181.160004	176.070007	178.669998	174.820633	2633900
2022-10-11	176.820007	183.080002	176.669998	179.750000	175.877350	2542400
2022-10-12	179.479996	181.119995	178.779999	179.500000	175.632751	2260800
2022-10-13	173.750000	184.949997	172.710007	183.139999	179.194321	3745900
2022-10-14	183.750000	184.330002	177.529999	178.190002	174.350967	2830200
2022-10-17	182.300003	184.309998	179.199997	180.800003	176.904724	2940000
2022-10-18	184.899994	185.529999	180.910004	183.550003	179.595490	2674000
2022-10-19	182.940002	185.699997	182.000000	184.410004	180.436951	2088700
2022-10-20	184.539993	185.740005	180.460007	180.539993	176.650330	2953900
2022-10-21	179.729996	190.410004	179.210007	190.220001	187.367157	3483800
2022-10-24	188.649994	192.139999	188.449997	191.300003	188.430969	2919500
2022-10-25	190.289993	195.669998	188.919998	194.839996	191.917862	2545000
2022-10-26	198.300003	199.580002	194.570007	196.960007	194.006073	3546000
2022-10-27	210.149994	217.130005	207.369995	212.139999	208.958405	7872200
2022-10-28	212.500000	219.500000	211.210007	219.339996	216.050430	5161000
2022-10-31	215.339996	218.869995	215.009995	216.460007	213.213638	3786100
2022-11-01	218.630005	219.470001	216.710007	218.500000	215.223038	2717500
2022-11-02	217.600006	221.699997	213.929993	214.539993	211.322418	3150000
2022-11-03	211.539993	221.789993	211.360001	219.259995	215.971619	3570400
2022-11-04	224.020004	229.729996	223.600006	227.850006	224.432800	4973800
2022-11-07	228.000000	229.130005	222.669998	228.610001	225.181396	3405600
2022-11-08	228.610001	232.630005	226.669998	229.809998	226.363403	3676600
2022-11-09	226.070007	229.139999	225.059998	225.539993	222.157440	6248300
2022-11-10	232.220001	232.589996	226.330002	232.449997	228.963806	4590800
2022-11-11	233.000000	238.399994	232.000000	236.490005	232.943237	3585400
2022-11-14	236.000000	239.850006	234.500000	236.500000	232.953064	3217700
2022-11-15	237.100006	239.399994	232.750000	234.589996	231.071701	3371000
2022-11-16	234.000000	234.660004	230.839996	232.419998	228.934265	3062000
2022-11-17	227.750000	230.529999	225.509995	230.440002	226.983963	3256900
2022-11-18	230.850006	231.839996	227.630005	231.429993	227.959091	2868700
2022-11-21	231.550003	233.669998	228.270004	232.169998	228.688004	2522600
2022-11-22	234.000000	237.479996	233.360001	237.259995	233.701675	2523300
2022-11-23	237.630005	239.630005	235.610001	236.919998	233.366776	2311300
2022-11-25	237.000000	237.490005	235.190002	235.699997	232.165070	1034800
2022-11-28	233.940002	234.960007	231.570007	232.300003	228.816055	2862100
2022-11-29	233.300003	235.729996	231.550003	235.119995	231.593765	2277900
2022-11-30	235.899994	236.759995	230.789993	236.410004	232.864426	3850000
2022-12-01	236.899994	237.000000	231.940002	235.690002	232.155228	2504700
2022-12-02	233.889999	238.470001	233.589996	236.130005	232.588623	2218300
2022-12-05	234.800003	235.910004	232.259995	232.570007	229.082016	2064500
2022-12-06	232.589996	233.050003	225.559998	228.289993	224.866196	3633800
2022-12-07	227.000000	229.839996	225.779999	228.979996	225.545853	3044000
2022-12-08	230.910004	232.500000	229.539993	230.919998	227.456757	2189400
2022-12-09	232.000000	232.809998	227.190002	227.289993	223.881195	2257000
2022-12-12	227.550003	233.399994	227.020004	233.059998	229.564667	2709200
2022-12-13	237.820007	237.919998	232.130005	235.490005	231.958221	2945200
2022-12-14	236.059998	238.220001	233.119995	234.479996	230.963364	3513800
2022-12-15	232.160004	232.929993	227.720001	230.660004	227.200668	2953200
2022-12-16	228.630005	233.220001	228.050003	232.720001	229.229767	7610700
2022-12-19	233.899994	236.929993	230.929993	232.289993	228.806213	2622400
2022-12-20	232.440002	235.720001	231.860001	235.139999	231.613480	2649900
2022-12-21	237.660004	241.910004	237.660004	241.729996	238.104630	4143600
2022-12-22	240.149994	240.800003	233.039993	237.539993	233.977463	3129900
2022-12-23	236.949997	240.539993	236.500000	239.869995	236.272522	1959900
2022-12-27	240.690002	245.050003	239.720001	243.139999	239.493484	3381500
2022-12-28	243.139999	243.820007	238.279999	239.380005	235.789886	2270000
2022-12-29	241.210007	241.610001	238.270004	240.199997	236.597565	1652500
2022-12-30	239.389999	240.160004	237.699997	239.559998	235.967178	1521100
