# Supplementary material for: Enhancing stock index prediction: A hybrid LSTM-PSO model for improved forecasting accuracy
Source: PLoS One. 2025 Jan 14;20(1):e0310296. doi: 10.1371/journal.pone.0310296 (PMC11731719; doi:10.1371/journal.pone.0310296)
Supplement: S1 File — (ZIP) [file pone.0310296.s001.zip › data&code∩╝êPSO-LSTM∩╝ë/data/stock_data/MCD.csv]

Date	Open	High	Low	Close	Adj Close	Volume
2018-01-02	173.729996	174.479996	172.660004	173.220001	151.390366	3696900
2018-01-03	173.229996	173.639999	172.000000	172.490005	150.752411	3789600
2018-01-04	173.240005	174.130005	172.729996	173.699997	151.809906	2756400
2018-01-05	174.000000	175.000000	173.399994	174.050003	152.115768	3737700
2018-01-08	173.740005	174.210007	172.929993	173.929993	152.010910	2060800
2018-01-09	174.229996	174.229996	173.009995	173.539993	151.670044	2674300
2018-01-10	173.500000	174.000000	172.470001	173.509995	151.643814	2172500
2018-01-11	173.559998	174.550003	172.100006	173.389999	151.538986	3078000
2018-01-12	173.360001	173.789993	172.880005	173.570007	151.696320	2901600
2018-01-16	173.619995	174.410004	172.880005	173.679993	151.792389	3662600
2018-01-17	174.350006	175.690002	173.880005	174.979996	152.928604	4129600
2018-01-18	175.190002	175.449997	173.899994	174.570007	152.570267	2154800
2018-01-19	174.990005	176.639999	174.380005	176.119995	153.924911	3746300
2018-01-22	175.970001	176.830002	175.610001	176.210007	154.003601	3217900
2018-01-23	175.570007	177.750000	174.850006	176.809998	154.527969	3197600
2018-01-24	177.300003	177.300003	175.250000	176.119995	153.924911	2810800
2018-01-25	176.399994	176.619995	174.660004	175.660004	153.522903	2815800
2018-01-26	175.669998	178.399994	175.009995	178.360001	155.882614	3957700
2018-01-29	178.300003	178.699997	177.240005	177.770004	155.366989	6091900
2018-01-30	177.100006	177.669998	170.850006	172.479996	150.743622	9613000
2018-01-31	173.600006	174.300003	170.270004	171.139999	149.572540	7004200
2018-02-01	170.270004	173.539993	168.889999	171.899994	150.236740	4751300
2018-02-02	170.800003	172.729996	168.990005	169.380005	148.034286	4604500
2018-02-05	168.610001	169.460007	153.860001	163.850006	143.201218	7309300
2018-02-06	158.350006	166.050003	158.250000	165.179993	144.363586	7020000
2018-02-07	164.860001	168.259995	164.520004	165.710007	144.826859	4974000
2018-02-08	165.690002	165.729996	158.759995	158.970001	138.936157	5656000
2018-02-09	159.979996	161.979996	155.229996	160.800003	140.535568	7187100
2018-02-12	162.369995	165.889999	161.500000	163.899994	143.244888	5255900
2018-02-13	163.000000	163.830002	161.720001	162.399994	141.933929	5406000
2018-02-14	161.440002	162.020004	159.679993	159.990005	139.827667	5865600
2018-02-15	161.139999	161.520004	158.809998	160.779999	140.518097	5012100
2018-02-16	159.470001	159.899994	157.759995	157.789993	137.904922	7165800
2018-02-20	157.000000	159.160004	156.279999	157.160004	137.354294	5211100
2018-02-21	157.759995	161.320007	157.600006	158.639999	138.647812	7833400
2018-02-22	158.949997	161.399994	158.899994	160.660004	140.413239	4398200
2018-02-23	161.440002	163.309998	161.440002	163.059998	142.510788	4272400
2018-02-26	164.000000	164.750000	162.300003	163.580002	142.965225	4525200
2018-02-27	164.190002	164.500000	160.639999	160.660004	140.413239	4907500
2018-02-28	160.429993	161.210007	157.720001	157.740005	138.733383	6116800
2018-03-01	157.800003	160.429993	155.210007	155.699997	136.939178	5609000
2018-03-02	148.910004	150.449997	146.839996	148.270004	130.404434	11754300
2018-03-05	148.279999	151.479996	147.919998	151.029999	132.831863	6397800
2018-03-06	151.250000	151.710007	150.130005	151.199997	132.981369	5015400
2018-03-07	149.860001	152.740005	149.679993	152.380005	134.019211	4492000
2018-03-08	152.729996	154.610001	152.649994	154.440002	135.830978	4291400
2018-03-09	155.619995	157.729996	154.839996	157.240005	138.293640	5076500
2018-03-12	157.740005	159.449997	157.509995	157.740005	138.733383	4461500
2018-03-13	158.559998	159.889999	158.210007	158.220001	139.155563	4333100
2018-03-14	159.000000	159.509995	157.240005	158.240005	139.173111	3879000
2018-03-15	158.710007	162.149994	158.589996	161.610001	142.137070	5925700
2018-03-16	161.880005	163.229996	161.580002	162.360001	142.796707	14293800
2018-03-19	162.000000	162.360001	158.210007	159.009995	139.850342	4307600
2018-03-20	159.750000	160.669998	159.250000	159.380005	140.175751	3105100
2018-03-21	160.000000	160.410004	158.289993	158.660004	139.542542	3871900
2018-03-22	157.850006	159.119995	156.850006	157.039993	138.117722	3669400
2018-03-23	157.589996	157.779999	154.919998	154.979996	136.305923	3447400
2018-03-26	156.210007	158.199997	156.210007	158.009995	138.970810	3477000
2018-03-27	158.500000	159.770004	156.470001	157.479996	138.504700	3519100
2018-03-28	157.839996	159.759995	157.820007	158.410004	139.322647	3913200
2018-03-29	159.000000	159.830002	156.380005	156.380005	137.537231	5289500
2018-04-02	158.270004	160.160004	155.250000	157.720001	138.715790	6960100
2018-04-03	157.979996	160.529999	157.300003	160.399994	141.072830	4719400
2018-04-04	158.500000	162.149994	157.880005	161.729996	142.242569	4888000
2018-04-05	162.399994	164.559998	161.750000	163.949997	144.195099	4503900
2018-04-06	162.419998	163.779999	160.910004	161.250000	141.820435	4321900
2018-04-09	162.220001	163.570007	161.059998	161.229996	141.802826	3581500
2018-04-10	162.830002	163.960007	162.050003	162.770004	143.157318	3902600
2018-04-11	162.500000	164.059998	162.279999	163.339996	143.658600	2711100
2018-04-12	163.589996	165.399994	161.539993	161.619995	142.145874	5178900
2018-04-13	162.160004	163.160004	161.259995	161.729996	142.242569	2452800
2018-04-16	161.300003	162.440002	160.860001	161.630005	142.154633	3115200
2018-04-17	162.389999	163.479996	162.059998	162.550003	142.963806	2861900
2018-04-18	162.589996	163.309998	161.740005	161.809998	142.312927	2503100
2018-04-19	161.610001	162.100006	158.779999	159.529999	140.307693	3276600
2018-04-20	159.330002	160.729996	158.509995	158.770004	139.639252	3961200
2018-04-23	158.970001	159.690002	158.149994	158.990005	139.832779	3051900
2018-04-24	159.750000	159.830002	156.759995	157.320007	138.363968	2904400
2018-04-25	157.089996	157.339996	155.009995	155.940002	137.150253	3710200
2018-04-26	156.460007	159.460007	155.649994	158.899994	139.753555	3680600
2018-04-27	159.479996	159.850006	158.210007	158.300003	139.225906	4141500
2018-04-30	164.690002	167.949997	163.750000	167.440002	147.264557	12954700
2018-05-01	166.380005	166.500000	162.100006	163.440002	143.746536	6560100
2018-05-02	162.149994	163.199997	160.440002	160.679993	141.319138	4318400
2018-05-03	160.600006	160.839996	159.080002	160.080002	140.791428	3450100
2018-05-04	159.949997	165.449997	159.899994	165.029999	145.144943	4283600
2018-05-07	166.770004	167.300003	164.649994	165.000000	145.118607	3379000
2018-05-08	164.440002	165.589996	163.750000	164.770004	144.916306	2808100
2018-05-09	165.000000	165.210007	163.050003	164.240005	144.450195	2762500
2018-05-10	164.449997	165.639999	164.309998	165.070007	145.180161	1675100
2018-05-11	165.000000	165.979996	164.850006	165.389999	145.461594	2258500
2018-05-14	165.649994	165.979996	164.320007	164.720001	144.872299	2537300
2018-05-15	164.270004	164.649994	162.330002	163.059998	143.412323	3471300
2018-05-16	163.240005	163.940002	161.740005	162.869995	143.245209	2522000
2018-05-17	162.630005	163.229996	160.729996	161.309998	141.873245	2975500
2018-05-18	161.679993	162.839996	160.550003	160.979996	141.582962	2318000
2018-05-21	161.779999	161.970001	160.610001	161.479996	142.022751	2424000
2018-05-22	162.059998	162.089996	159.160004	159.449997	140.237320	3224000
2018-05-23	159.699997	161.649994	159.160004	161.619995	142.145874	3835100
2018-05-24	161.110001	162.600006	160.440002	162.389999	142.823074	3378000
2018-05-25	162.440002	163.949997	162.100006	163.210007	143.544281	2582100
2018-05-29	162.429993	162.720001	160.210007	160.619995	141.266342	3197100
2018-05-30	161.410004	162.100006	160.820007	161.820007	142.321762	2396500
2018-05-31	161.179993	161.630005	159.940002	160.009995	140.729813	4881100
2018-06-01	159.899994	160.050003	159.020004	159.160004	140.871460	3203800
2018-06-04	160.080002	160.490005	159.539993	160.220001	141.809662	3174600
2018-06-05	159.970001	160.990005	158.979996	159.479996	141.154694	2952300
2018-06-06	159.789993	162.389999	159.330002	162.380005	143.721466	3586200
2018-06-07	163.750000	170.000000	163.690002	169.479996	150.005630	8342500
2018-06-08	169.020004	171.559998	168.460007	168.910004	149.501144	5056600
2018-06-11	169.039993	169.039993	166.259995	166.490005	147.359207	3246500
2018-06-12	166.820007	167.240005	166.229996	166.729996	147.571640	2985300
2018-06-13	166.990005	167.610001	166.550003	166.580002	147.438843	3140500
2018-06-14	167.039993	167.940002	166.679993	167.050003	147.854843	2390000
2018-06-15	166.100006	166.600006	164.589996	166.460007	147.332672	7384400
2018-06-18	165.529999	166.580002	163.809998	166.279999	147.173340	4297700
2018-06-19	164.619995	165.509995	164.240005	164.970001	146.013855	3350400
2018-06-20	164.910004	165.529999	162.369995	162.559998	143.880768	3649500
2018-06-21	163.289993	163.600006	159.539993	160.529999	142.084045	4655800
2018-06-22	161.270004	165.139999	161.259995	164.550003	145.642136	8703600
2018-06-25	163.000000	163.000000	158.949997	159.809998	141.446762	6126800
2018-06-26	160.009995	161.850006	159.800003	160.910004	142.420380	3375100
2018-06-27	159.050003	160.490005	157.380005	157.419998	139.331436	4962100
2018-06-28	157.250000	157.330002	155.100006	156.320007	138.357788	4136500
2018-06-29	156.759995	157.949997	156.070007	156.690002	138.685303	4024500
2018-07-02	155.990005	156.869995	155.449997	156.869995	138.844574	3024000
2018-07-03	157.360001	157.820007	156.309998	156.479996	138.499405	1437700
2018-07-05	156.899994	157.669998	156.500000	157.320007	139.242905	2248300
2018-07-06	157.770004	160.570007	157.449997	159.419998	141.101563	3298800
2018-07-09	160.470001	160.800003	159.369995	159.940002	141.561798	2477300
2018-07-10	159.830002	160.979996	159.460007	160.619995	142.163696	2187500
2018-07-11	158.889999	159.710007	157.699997	158.619995	140.393524	3203800
2018-07-12	159.149994	159.779999	158.820007	159.119995	140.836029	2360800
2018-07-13	157.399994	158.759995	155.279999	158.509995	140.296158	5186500
2018-07-16	158.619995	159.279999	157.960007	158.779999	140.535156	2818200
2018-07-17	158.559998	160.000000	158.559998	159.750000	141.393661	1877500
2018-07-18	159.850006	159.869995	157.809998	157.929993	139.782822	3824000
2018-07-19	157.589996	158.639999	157.110001	157.410004	139.322525	4869700
2018-07-20	157.199997	158.350006	156.279999	157.970001	139.818192	2695500
2018-07-23	157.800003	158.830002	157.039993	158.750000	140.508575	2754300
2018-07-24	159.240005	159.580002	157.520004	157.940002	139.791656	3388400
2018-07-25	157.690002	158.990005	157.410004	158.889999	140.632492	4193400
2018-07-26	158.229996	158.889999	154.710007	156.139999	138.198471	7409800
2018-07-27	156.580002	158.009995	156.399994	157.479996	139.384506	4234100
2018-07-30	157.389999	160.020004	157.089996	158.639999	140.411240	3274800
2018-07-31	158.699997	159.000000	157.229996	157.539993	139.437592	3530000
2018-08-01	156.570007	157.220001	155.660004	156.919998	138.888855	4252800
2018-08-02	156.649994	156.929993	153.130005	155.410004	137.552368	6245900
2018-08-03	155.699997	156.970001	154.289993	156.210007	138.260437	3673100
2018-08-06	156.029999	157.410004	155.460007	156.720001	138.711838	2375200
2018-08-07	156.910004	157.199997	155.839996	156.039993	138.109955	1929300
2018-08-08	156.490005	158.929993	156.169998	158.919998	140.659042	2988000
2018-08-09	158.839996	159.619995	157.960007	159.300003	140.995361	2764500
2018-08-10	158.339996	159.509995	157.869995	158.679993	140.446625	3343200
2018-08-13	158.479996	158.990005	157.250000	158.139999	139.968643	2879600
2018-08-14	158.350006	161.429993	158.190002	160.600006	142.145996	3111600
2018-08-15	159.809998	160.460007	158.369995	159.880005	141.508698	3355500
2018-08-16	160.149994	162.279999	160.149994	161.729996	143.146164	2822100
2018-08-17	161.899994	161.899994	160.240005	161.149994	142.632813	2527400
2018-08-20	161.289993	162.160004	161.100006	161.679993	143.101913	2659500
2018-08-21	161.460007	161.949997	161.020004	161.039993	142.535461	1920900
2018-08-22	161.410004	161.509995	160.080002	160.550003	142.101746	2361500
2018-08-23	160.559998	160.789993	158.369995	159.050003	140.774109	2755500
2018-08-24	158.740005	159.860001	158.300003	159.380005	141.066177	2199400
2018-08-27	160.229996	160.520004	159.199997	160.479996	142.039825	2627100
2018-08-28	160.550003	161.669998	160.160004	161.639999	143.066498	2138000
2018-08-29	161.919998	163.339996	161.690002	163.110001	144.367569	3168200
2018-08-30	163.029999	163.289993	162.369995	162.800003	144.093231	3038400
2018-08-31	161.529999	162.910004	161.529999	162.229996	144.485062	3649700
2018-09-04	161.809998	161.979996	160.070007	161.720001	144.030853	3296300
2018-09-05	161.600006	163.399994	161.190002	163.240005	145.384598	2749200
2018-09-06	163.039993	164.300003	162.699997	163.740005	145.829910	3133800
2018-09-07	163.580002	164.199997	163.139999	163.899994	145.972412	2868300
2018-09-10	164.479996	166.020004	164.240005	165.070007	147.014435	3080100
2018-09-11	164.880005	165.929993	164.199997	164.619995	146.613663	2946400
2018-09-12	164.320007	165.419998	163.740005	164.740005	146.720535	2613300
2018-09-13	165.449997	165.460007	161.699997	162.399994	144.636475	3663600
2018-09-14	163.000000	163.110001	160.250000	160.839996	143.247101	3939800
2018-09-17	159.550003	159.820007	156.559998	158.139999	140.842438	5360000
2018-09-18	158.169998	159.080002	157.580002	157.770004	140.512939	3722800
2018-09-19	158.710007	159.490005	157.720001	159.179993	141.768723	2822000
2018-09-20	160.210007	161.050003	159.369995	160.789993	143.202560	3218700
2018-09-21	162.710007	165.300003	162.509995	165.300003	147.219269	8805500
2018-09-24	163.899994	164.080002	161.119995	163.309998	145.446930	4375300
2018-09-25	164.589996	167.179993	164.070007	166.410004	148.207855	5282900
2018-09-26	166.399994	167.509995	165.550003	165.759995	147.628967	3092600
2018-09-27	165.619995	167.270004	165.300003	166.529999	148.314743	2390700
2018-09-28	166.740005	167.830002	166.509995	167.289993	148.991592	3390200
2018-10-01	168.369995	168.949997	166.660004	166.669998	148.439423	3118200
2018-10-02	166.350006	167.039993	165.179993	165.179993	147.112411	3071200
2018-10-03	166.100006	167.600006	164.369995	164.660004	146.649246	3830300
2018-10-04	164.889999	166.070007	164.500000	165.800003	147.664597	3230400
2018-10-05	166.240005	167.490005	165.789993	166.570007	148.350372	2822500
2018-10-08	166.250000	168.169998	166.119995	167.770004	149.419098	2560500
2018-10-09	168.160004	170.559998	167.809998	169.830002	151.253784	4157900
2018-10-10	171.990005	172.000000	168.220001	168.369995	149.953476	4190500
2018-10-11	166.410004	167.669998	161.820007	162.970001	145.144119	5430700
2018-10-12	163.929993	164.960007	161.860001	163.820007	145.901169	3446100
2018-10-15	164.690002	165.470001	163.639999	163.669998	145.767578	4265900
2018-10-16	163.440002	164.460007	162.899994	164.070007	146.123810	4094700
2018-10-17	164.470001	167.729996	164.110001	166.770004	148.528488	3608400
2018-10-18	166.639999	167.990005	165.770004	166.809998	148.564148	3378600
2018-10-19	166.389999	168.149994	166.300003	167.490005	149.169739	3510000
2018-10-22	167.979996	169.809998	166.190002	166.630005	148.403839	5703500
2018-10-23	171.199997	177.869995	170.500000	177.149994	157.773132	12918300
2018-10-24	176.130005	178.000000	174.429993	177.350006	157.951218	7866400
2018-10-25	177.559998	178.270004	174.600006	175.309998	156.134354	4646400
2018-10-26	174.600006	174.929993	172.600006	173.339996	154.379883	4741600
2018-10-29	175.000000	176.160004	172.220001	173.229996	154.281860	3485200
2018-10-30	173.509995	178.589996	173.440002	178.490005	158.966522	5582900
2018-10-31	178.809998	178.960007	176.369995	176.899994	157.550461	5424700
2018-11-01	176.669998	177.350006	174.699997	174.880005	155.751419	3701200
2018-11-02	176.449997	176.990005	174.000000	176.750000	157.416840	4190900
2018-11-05	177.410004	181.100006	177.000000	180.389999	160.658722	4747300
2018-11-06	180.029999	182.860001	179.490005	182.710007	162.724960	4864700
2018-11-07	183.000000	184.479996	181.880005	184.250000	164.096512	4363900
2018-11-08	184.289993	186.039993	184.080002	185.479996	165.191971	3318600
2018-11-09	186.000000	186.580002	185.070007	185.940002	165.601639	3237000
2018-11-12	185.949997	187.419998	183.779999	184.369995	164.203384	3080800
2018-11-13	183.940002	184.919998	183.320007	184.009995	163.882782	2358100
2018-11-14	184.220001	185.089996	183.360001	183.850006	163.740250	3407500
2018-11-15	182.970001	183.979996	181.520004	183.559998	163.481964	3351100
2018-11-16	183.500000	187.770004	183.419998	187.589996	167.071152	3759500
2018-11-19	187.740005	188.899994	185.789993	186.720001	166.296326	3745900
2018-11-20	185.669998	186.630005	183.029999	183.710007	163.615585	3708300
2018-11-21	183.210007	185.570007	182.699997	182.720001	162.733856	3410600
2018-11-23	182.520004	183.000000	181.070007	181.929993	162.030273	1747700
2018-11-26	182.399994	184.089996	182.070007	183.889999	163.775848	3843300
2018-11-27	183.330002	184.639999	183.190002	184.630005	164.434937	2194200
2018-11-28	185.970001	188.050003	184.720001	187.850006	167.302719	3279500
2018-11-29	190.720001	190.880005	188.610001	189.259995	168.558487	4617100
2018-11-30	188.339996	189.229996	186.759995	188.509995	168.925873	6635700
2018-12-03	188.100006	188.419998	184.669998	185.369995	166.112152	4401700
2018-12-04	185.789993	188.080002	184.899994	185.039993	165.816391	4436200
2018-12-06	182.740005	185.750000	182.100006	185.449997	166.183823	4878000
2018-12-07	185.330002	187.199997	182.669998	182.960007	163.952499	3088000
2018-12-10	182.960007	185.089996	180.550003	184.649994	165.466934	3084900
2018-12-11	186.570007	186.830002	182.869995	183.589996	164.517059	2889100
2018-12-12	183.929993	184.839996	182.350006	183.479996	164.418488	3024600
2018-12-13	184.000000	186.759995	183.809998	186.429993	167.061966	2737500
2018-12-14	185.259995	185.259995	182.199997	183.289993	164.248230	4450000
2018-12-17	182.800003	183.619995	180.199997	180.789993	162.007935	4566700
2018-12-18	182.240005	182.610001	179.059998	179.710007	161.040115	4269000
2018-12-19	180.949997	182.979996	178.580002	179.160004	160.547318	3883800
2018-12-20	178.210007	178.809998	172.539993	173.679993	155.636566	5775300
2018-12-21	173.529999	177.649994	173.529999	174.149994	156.057724	8536900
2018-12-24	174.240005	175.270004	170.169998	170.279999	152.589798	2400900
2018-12-26	170.089996	174.039993	169.039993	174.029999	155.950211	4065500
2018-12-27	173.289993	175.710007	170.729996	175.710007	157.455673	3934500
2018-12-28	176.300003	177.500000	174.850006	175.559998	157.321274	2896800
2018-12-31	175.960007	177.800003	175.600006	177.570007	159.122452	2482600
2019-01-02	175.410004	176.300003	174.169998	176.059998	157.769333	2571500
2019-01-03	175.449997	176.449997	174.410004	174.899994	156.729874	3728200
2019-01-04	176.029999	179.199997	175.690002	178.279999	159.758682	3194300
2019-01-07	178.139999	181.880005	178.139999	180.220001	161.497147	3283000
2019-01-08	181.960007	182.289993	179.910004	180.600006	161.837692	2941400
2019-01-09	180.559998	180.899994	179.190002	180.289993	161.559860	2680700
2019-01-10	179.839996	181.880005	179.320007	181.550003	162.688995	2498500
2019-01-11	180.589996	182.399994	180.460007	182.369995	163.423737	2348900
2019-01-14	181.419998	181.750000	180.690002	181.220001	162.393280	1886200
2019-01-15	181.470001	183.210007	180.740005	181.020004	162.214035	3860200
2019-01-16	180.940002	181.529999	179.139999	179.350006	160.717560	3375600
2019-01-17	179.250000	181.110001	179.029999	181.110001	162.294678	3061000
2019-01-18	183.039993	183.259995	180.940002	182.570007	163.602997	3498000
2019-01-22	182.250000	185.479996	182.250000	184.570007	165.395279	3190300
2019-01-23	184.779999	186.169998	184.110001	186.089996	166.757324	2530700
2019-01-24	186.860001	187.880005	185.940002	187.369995	167.904343	3214200
2019-01-25	188.770004	189.419998	183.929993	184.000000	164.884460	4405600
2019-01-28	183.059998	183.720001	181.830002	183.600006	164.525986	4138700
2019-01-29	183.279999	183.720001	180.970001	182.169998	163.244553	3666700
2019-01-30	182.919998	187.789993	178.669998	181.770004	162.886139	9489900
2019-01-31	180.250000	181.850006	176.869995	178.779999	160.206787	10440100
2019-02-01	179.550003	180.490005	176.479996	176.720001	158.360764	6529200
2019-02-04	177.289993	177.779999	175.660004	177.550003	159.104553	4533800
2019-02-05	177.710007	179.419998	177.220001	177.570007	159.122452	4495900
2019-02-06	177.550003	177.550003	175.990005	176.179993	157.876877	3965200
2019-02-07	176.000000	176.259995	174.309998	175.279999	157.070374	4176300
2019-02-08	174.770004	175.470001	174.399994	174.750000	156.595413	4051600
2019-02-11	175.240005	175.899994	174.169998	174.259995	156.156311	3216400
2019-02-12	174.789993	175.279999	173.800003	173.970001	155.896484	4692800
2019-02-13	174.000000	174.660004	173.750000	174.149994	156.057724	5283000
2019-02-14	173.929993	176.440002	173.410004	175.869995	157.599060	4428800
2019-02-15	177.279999	179.979996	177.009995	179.970001	161.273102	4648600
2019-02-19	181.110001	181.899994	179.160004	179.250000	160.627914	4765400
2019-02-20	179.470001	180.919998	179.339996	180.490005	161.739075	3707400
2019-02-21	180.449997	183.339996	180.399994	182.809998	163.818039	4391000
2019-02-22	182.979996	183.410004	182.000000	183.169998	164.140671	3073500
2019-02-25	183.929993	184.710007	182.410004	182.610001	163.638870	3090800
2019-02-26	183.440002	183.809998	182.470001	183.210007	164.176514	2219100
2019-02-27	183.070007	184.059998	182.839996	183.360001	164.310959	2261700
2019-02-28	182.130005	183.979996	182.009995	183.839996	165.789902	3297900
2019-03-01	184.589996	185.649994	184.070007	185.050003	166.881088	2691000
2019-03-04	184.550003	184.729996	179.699997	180.589996	162.859039	4899800
2019-03-05	180.600006	181.750000	180.350006	181.350006	163.544388	3362500
2019-03-06	182.000000	183.460007	181.899994	182.029999	164.157654	2083900
2019-03-07	182.119995	182.389999	179.949997	180.520004	162.795914	3268100
2019-03-08	179.750000	180.000000	178.270004	179.500000	161.876038	2757200
2019-03-11	180.000000	181.119995	179.800003	181.080002	163.300919	2071500
2019-03-12	181.669998	182.100006	180.660004	181.830002	163.977249	2191800
2019-03-13	182.520004	183.179993	181.699997	182.059998	164.184692	2612100
2019-03-14	181.990005	182.779999	180.669998	182.740005	164.797943	2375300
2019-03-15	183.270004	185.460007	182.110001	185.330002	167.133667	6010500
2019-03-18	185.979996	186.259995	183.410004	183.949997	165.889130	3669200
2019-03-19	184.059998	184.369995	182.529999	183.110001	165.131607	4102800
2019-03-20	183.380005	185.360001	182.320007	184.970001	166.809021	3522400
2019-03-21	184.440002	186.630005	184.429993	186.369995	168.071533	2830200
2019-03-22	185.960007	188.649994	185.940002	186.809998	168.468307	3319600
2019-03-25	186.250000	186.460007	184.009995	185.720001	167.485336	2651600
2019-03-26	186.649994	188.880005	186.350006	187.479996	169.072571	2609600
2019-03-27	187.639999	188.660004	187.029999	187.509995	169.099594	1684800
2019-03-28	187.970001	189.449997	187.929993	189.389999	170.795029	1977100
2019-03-29	190.250000	190.520004	188.910004	189.899994	171.254929	2952000
2019-04-01	190.500000	190.850006	187.740005	188.389999	169.893173	3195100
2019-04-02	188.910004	188.949997	186.699997	188.350006	169.857147	1797700
2019-04-03	188.880005	189.240005	187.619995	188.350006	169.857147	2512300
2019-04-04	189.050003	190.729996	188.899994	189.869995	171.227890	2324900
2019-04-05	190.350006	191.240005	190.070007	190.710007	171.985397	2438400
2019-04-08	190.710007	191.500000	189.600006	189.850006	171.209808	2290100
2019-04-09	189.399994	190.279999	188.440002	190.080002	171.417236	2279500
2019-04-10	190.559998	191.300003	188.759995	189.220001	170.641663	2406800
2019-04-11	189.279999	189.479996	188.050003	188.880005	170.335098	1740400
2019-04-12	189.589996	192.279999	189.570007	191.600006	172.788025	3238800
2019-04-15	191.770004	192.350006	190.850006	191.850006	173.013489	1973500
2019-04-16	192.500000	193.070007	191.389999	191.699997	172.878174	1559200
2019-04-17	192.000000	192.350006	191.369995	191.610001	172.797043	1875000
2019-04-18	191.770004	195.000000	191.660004	194.910004	175.773071	2918400
2019-04-22	194.000000	194.729996	193.380005	193.919998	174.880249	1738400
2019-04-23	194.309998	195.949997	194.119995	195.259995	176.088669	2192900
2019-04-24	195.570007	198.259995	195.339996	197.630005	178.225952	3070100
2019-04-25	196.490005	198.020004	195.619995	197.929993	178.496521	2040800
2019-04-26	198.470001	198.600006	196.539993	197.419998	178.036591	2302100
2019-04-29	197.979996	198.360001	195.399994	197.119995	177.766006	3456100
2019-04-30	198.850006	200.000000	195.500000	197.570007	178.171890	6162300
2019-05-01	195.869995	197.190002	193.949997	194.169998	175.105652	4059600
2019-05-02	194.190002	195.149994	193.320007	194.610001	175.502502	2418000
2019-05-03	195.339996	197.970001	194.750000	197.520004	178.126770	2915200
2019-05-06	196.529999	199.179993	195.940002	198.899994	179.371292	2371300
2019-05-07	197.960007	199.619995	196.729996	198.039993	178.595703	3072500
2019-05-08	197.710007	199.089996	196.750000	198.029999	178.586716	2040900
2019-05-09	197.119995	198.309998	196.410004	197.729996	178.316162	1923600
2019-05-10	197.059998	200.360001	197.020004	199.990005	180.354248	2668800
2019-05-13	198.000000	199.910004	197.279999	199.029999	179.488525	2809400
2019-05-14	198.830002	199.610001	197.639999	198.009995	178.568680	2787700
2019-05-15	197.660004	199.729996	197.500000	199.070007	179.524597	1899000
2019-05-16	199.360001	200.630005	198.889999	199.990005	180.354248	2520500
2019-05-17	198.860001	200.369995	198.800003	199.220001	179.659851	2239600
2019-05-20	199.220001	200.679993	198.279999	198.990005	179.452454	2217400
2019-05-21	200.889999	201.149994	199.070007	199.839996	180.219009	2264600
2019-05-22	199.520004	200.169998	198.500000	199.960007	180.327209	1760300
2019-05-23	198.809998	199.429993	198.100006	198.970001	179.434418	3560400
2019-05-24	199.869995	199.899994	197.330002	197.770004	178.352234	2105800
2019-05-28	198.279999	199.380005	196.380005	196.669998	177.360214	3675100
2019-05-29	195.850006	196.699997	194.850006	196.020004	176.774063	2925100
2019-05-30	196.009995	199.419998	195.779999	199.240005	179.677872	2685000
2019-05-31	197.410004	200.029999	197.250000	198.270004	179.850235	3669100
2019-06-03	198.360001	199.100006	197.320007	198.779999	180.312836	3211800
2019-06-04	199.000000	200.300003	198.789993	199.630005	181.083893	3829900
2019-06-05	200.080002	200.559998	199.250000	200.130005	181.537460	4294600
2019-06-06	200.119995	203.380005	200.029999	203.050003	184.186157	4657600
2019-06-07	203.500000	206.389999	203.500000	205.479996	186.390396	4345000
2019-06-10	206.100006	206.100006	199.740005	201.300003	182.598740	4647500
2019-06-11	202.300003	203.649994	201.389999	203.259995	184.376678	2991400
2019-06-12	204.490005	205.490005	203.699997	204.929993	185.891510	2874000
2019-06-13	205.199997	205.399994	203.660004	204.490005	185.492416	2277800
2019-06-14	204.000000	205.809998	203.779999	205.289993	186.218063	2715800
2019-06-17	205.750000	205.750000	203.089996	203.809998	184.875565	2694400
2019-06-18	205.000000	205.399994	203.919998	204.509995	185.510544	2470900
2019-06-19	204.619995	205.000000	202.610001	204.550003	185.546814	2328400
2019-06-20	205.000000	205.389999	204.100006	205.119995	186.063843	2162200
2019-06-21	205.580002	205.940002	203.979996	204.259995	185.283737	4267400
2019-06-24	204.750000	205.250000	203.630005	203.919998	184.975342	2486800
2019-06-25	204.800003	206.389999	204.720001	205.710007	186.599075	3020900
2019-06-26	205.490005	205.669998	204.009995	204.550003	185.546814	2576000
2019-06-27	204.669998	206.350006	204.199997	206.270004	187.107010	2253500
2019-06-28	206.899994	207.990005	206.320007	207.660004	188.367889	3658200
2019-07-01	208.860001	209.429993	206.190002	206.300003	187.134262	2689500
2019-07-02	206.750000	209.580002	206.320007	209.580002	190.109543	3120000
2019-07-03	209.820007	212.869995	209.699997	212.809998	193.039444	2306000
2019-07-05	212.300003	213.009995	210.250000	211.240005	191.615326	1876200
2019-07-08	211.240005	212.529999	211.229996	212.160004	192.449829	1818000
2019-07-09	211.990005	212.690002	211.470001	212.089996	192.386337	1618800
2019-07-10	212.250000	213.460007	211.949997	213.000000	193.211777	1842300
2019-07-11	214.470001	214.800003	211.610001	212.690002	192.930573	1922800
2019-07-12	212.690002	213.399994	211.270004	212.990005	193.202744	1960100
2019-07-15	213.630005	214.699997	212.690002	214.210007	194.309387	2408500
2019-07-16	213.529999	214.899994	212.149994	213.720001	193.864914	2380400
2019-07-17	213.979996	214.899994	213.360001	213.710007	193.855835	1698400
2019-07-18	214.080002	215.949997	213.330002	215.910004	195.851486	2259800
2019-07-19	215.580002	216.259995	213.800003	213.869995	194.000977	2860500
2019-07-22	213.789993	215.330002	212.520004	215.000000	195.025986	2580000
2019-07-23	215.740005	216.250000	212.639999	214.309998	194.400055	2503600
2019-07-24	213.839996	214.949997	212.270004	212.779999	193.012238	2971600
2019-07-25	212.360001	214.600006	212.309998	214.440002	194.517990	3789000
2019-07-26	217.949997	218.960007	214.490005	215.580002	195.552094	5029300
2019-07-29	216.000000	217.419998	214.300003	214.979996	195.007858	4278600
2019-07-30	214.289993	215.210007	211.580002	212.339996	192.613129	2808500
2019-07-31	212.080002	212.710007	209.369995	210.720001	191.143616	4048800
2019-08-01	211.179993	213.130005	210.110001	211.250000	191.624359	3231800
2019-08-02	211.300003	215.089996	210.889999	214.479996	194.554276	3517800
2019-08-05	213.639999	214.610001	209.429993	210.449997	190.898666	3685600
2019-08-06	210.500000	214.550003	209.880005	214.080002	194.191483	2970300
2019-08-07	213.259995	217.559998	211.339996	216.830002	196.685944	3767200
2019-08-08	217.309998	219.740005	216.169998	218.009995	197.756348	3724300
2019-08-09	218.080002	221.929993	218.080002	221.149994	200.604630	3784000
2019-08-12	220.440002	220.649994	216.369995	217.160004	196.985291	2338200
2019-08-13	220.000000	220.220001	218.039993	219.729996	199.316544	2913300
2019-08-14	218.949997	219.740005	216.380005	216.479996	196.368454	3233700
2019-08-15	216.000000	218.479996	215.669998	218.270004	197.992188	2774100
2019-08-16	219.179993	219.820007	217.300003	218.470001	198.173630	2475900
2019-08-19	219.990005	220.210007	217.110001	218.779999	198.454803	2721100
2019-08-20	218.860001	219.919998	218.350006	218.470001	198.173630	2333800
2019-08-21	219.899994	220.789993	218.729996	220.710007	200.205505	2053200
2019-08-22	220.539993	220.889999	217.880005	219.490005	199.098862	2550600
2019-08-23	219.169998	219.470001	213.889999	214.660004	194.717590	3662300
2019-08-26	216.080002	217.179993	214.210007	216.910004	196.758560	2553100
2019-08-27	217.580002	217.899994	216.050003	216.050003	195.978409	2070000
2019-08-28	216.619995	218.210007	215.399994	218.070007	197.810791	2146100
2019-08-29	219.830002	221.020004	218.369995	220.539993	200.051315	2729800
2019-08-30	219.800003	220.000000	216.940002	217.970001	198.765518	2733700
2019-09-03	217.929993	218.669998	216.279999	217.130005	197.999557	3183100
2019-09-04	217.500000	219.259995	216.500000	218.500000	199.248825	2252200
2019-09-05	220.210007	220.330002	218.399994	219.490005	200.151611	2752100
2019-09-06	219.809998	220.839996	219.449997	220.029999	200.644012	1976500
2019-09-09	220.500000	220.500000	217.160004	217.259995	198.118103	2569600
2019-09-10	215.429993	215.429993	208.279999	209.679993	191.205933	6407600
2019-09-11	209.690002	211.550003	208.539993	210.199997	191.680115	3393300
2019-09-12	211.899994	214.029999	211.300003	212.149994	193.458344	3439100
2019-09-13	212.500000	212.779999	208.949997	209.809998	191.324478	3791800
2019-09-16	209.300003	209.860001	207.330002	207.399994	189.126831	3437700
2019-09-17	208.000000	210.839996	207.490005	209.850006	191.360962	3667900
2019-09-18	210.649994	210.880005	208.289993	210.429993	191.889816	2534800
2019-09-19	210.380005	211.830002	209.869995	210.520004	191.971939	2552000
2019-09-20	210.339996	211.779999	209.369995	209.389999	190.941483	5979300
2019-09-23	209.059998	212.470001	209.059998	211.539993	192.902054	2812100
2019-09-24	212.500000	213.520004	211.550003	212.020004	193.339767	3049800
2019-09-25	212.020004	213.149994	211.000000	212.630005	193.896027	2414500
2019-09-26	214.220001	215.669998	212.479996	212.600006	193.868652	3053100
2019-09-27	213.059998	213.630005	212.289993	213.160004	194.379318	2333200
2019-09-30	213.160004	215.360001	212.809998	214.710007	195.792755	2488000
2019-10-01	211.130005	211.699997	208.460007	209.020004	190.604080	4811900
2019-10-02	207.929993	208.479996	205.589996	206.270004	188.096405	4171400
2019-10-03	206.820007	210.029999	206.330002	210.029999	191.525085	3499900
2019-10-04	210.830002	211.710007	210.039993	211.690002	193.038834	2220300
2019-10-07	211.100006	212.869995	211.100006	211.919998	193.248550	3057000
2019-10-08	210.979996	213.139999	209.970001	211.110001	192.509949	2555900
2019-10-09	211.699997	213.470001	211.619995	212.830002	194.078400	1745900
2019-10-10	211.759995	213.130005	211.500000	211.759995	193.102692	1853100
2019-10-11	213.029999	213.270004	208.669998	209.020004	190.604080	3945700
2019-10-14	208.000000	210.020004	207.789993	208.380005	190.020447	3088000
2019-10-15	209.559998	209.720001	206.520004	207.220001	188.962646	3766800
2019-10-16	207.000000	208.929993	206.809998	208.300003	189.947510	2891400
2019-10-17	208.500000	209.490005	206.839996	206.850006	188.625259	3340500
2019-10-18	206.800003	209.050003	206.729996	208.500000	190.129898	3518800
2019-10-21	209.699997	210.759995	208.440002	209.850006	191.360962	3684200
2019-10-22	205.089996	205.250000	199.149994	199.270004	181.713104	10265400
2019-10-23	200.110001	201.139999	198.020004	199.210007	181.658401	7943700
2019-10-24	199.539993	199.550003	195.789993	196.020004	178.749481	4955600
2019-10-25	196.100006	196.649994	194.399994	194.610001	177.463684	4773700
2019-10-28	194.979996	195.320007	191.500000	191.779999	174.883041	7711400
2019-10-29	192.000000	193.199997	191.639999	192.619995	175.648987	4454600
2019-10-30	193.289993	197.000000	191.679993	196.889999	179.542816	6332600
2019-10-31	197.399994	198.000000	195.630005	196.699997	179.369507	4961000
2019-11-01	197.779999	197.970001	193.699997	193.940002	176.852737	4192400
2019-11-04	190.160004	190.750000	187.550003	188.660004	172.037918	17662100
2019-11-05	189.649994	193.000000	189.449997	192.179993	175.247818	10496000
2019-11-06	193.300003	195.270004	193.050003	194.179993	177.071594	6473500
2019-11-07	195.720001	196.000000	192.320007	193.080002	176.068512	4820200
2019-11-08	194.600006	194.779999	193.220001	193.610001	176.551804	3499400
2019-11-11	193.630005	194.250000	192.500000	192.639999	175.667267	2746700
2019-11-12	193.000000	193.860001	192.770004	193.279999	176.250900	2930600
2019-11-13	193.770004	195.089996	193.509995	195.000000	177.819321	3405000
2019-11-14	195.229996	195.500000	193.160004	194.000000	176.907440	3173900
2019-11-15	194.570007	194.789993	193.309998	193.970001	176.880081	2991300
2019-11-18	194.199997	195.720001	193.860001	194.279999	177.162766	3420300
2019-11-19	194.199997	194.399994	193.009995	193.440002	176.396759	2910500
2019-11-20	193.589996	194.970001	193.539993	194.130005	177.026016	3131300
2019-11-21	194.279999	194.660004	192.259995	192.350006	175.402802	3509500
2019-11-22	193.190002	193.419998	192.149994	193.139999	176.123215	2417700
2019-11-25	193.940002	194.320007	191.600006	191.889999	174.983368	3999600
2019-11-26	192.000000	194.029999	191.949997	194.009995	176.916550	3877200
2019-11-27	194.259995	196.669998	193.919998	196.300003	179.004791	4133000
2019-11-29	196.509995	196.539993	194.270004	194.479996	178.481659	2815500
2019-12-02	195.380005	195.589996	193.779999	195.179993	179.124100	3197500
2019-12-03	194.300003	195.039993	192.350006	193.119995	177.233551	3745300
2019-12-04	193.589996	194.470001	192.889999	194.309998	178.325653	2217200
2019-12-05	194.500000	194.500000	193.139999	194.210007	178.233887	2819600
2019-12-06	194.550003	195.740005	194.110001	195.350006	179.280121	3095100
2019-12-09	195.660004	196.350006	194.289993	194.679993	178.665207	2227500
2019-12-10	194.619995	195.389999	194.279999	194.949997	178.913010	2470100
2019-12-11	195.669998	195.750000	194.259995	194.720001	178.701920	2490300
2019-12-12	195.250000	197.169998	194.910004	196.309998	180.161148	3024700
2019-12-13	196.039993	197.330002	195.339996	197.119995	180.904510	2077900
2019-12-16	197.589996	198.160004	196.479996	197.880005	181.602020	3650100
2019-12-17	197.600006	198.720001	196.449997	196.520004	180.353851	3338200
2019-12-18	196.600006	196.789993	194.710007	195.630005	179.537079	4287700
2019-12-19	195.460007	197.179993	195.250000	197.059998	180.849426	3345700
2019-12-20	198.550003	199.000000	196.649994	197.139999	180.922836	6415500
2019-12-23	197.539993	197.539993	196.029999	196.199997	180.060196	2388900
2019-12-24	195.929993	197.139999	195.669998	196.669998	180.491531	1152500
2019-12-26	196.610001	197.160004	196.160004	197.059998	180.849426	1809600
2019-12-27	197.330002	198.470001	197.179993	198.169998	181.868149	2263900
2019-12-30	197.580002	197.800003	195.940002	196.910004	180.711746	2242400
2019-12-31	196.800003	197.949997	196.559998	197.610001	181.354187	2278700
2020-01-02	198.000000	200.800003	197.809998	200.789993	184.272598	3554200
2020-01-03	199.389999	200.550003	198.850006	200.080002	183.621017	2767600
2020-01-06	199.600006	202.770004	199.350006	202.330002	185.685928	4660400
2020-01-07	201.869995	202.679993	200.509995	202.630005	185.961258	4047400
2020-01-08	202.619995	206.690002	202.199997	205.910004	188.971466	5284200
2020-01-09	206.860001	209.369995	206.100006	208.350006	191.210739	5971600
2020-01-10	208.440002	208.949997	207.270004	207.270004	190.219543	2336400
2020-01-13	207.380005	207.779999	205.759995	206.509995	189.522049	2784200
2020-01-14	205.460007	207.649994	205.460007	207.320007	190.265427	2622700
2020-01-15	207.320007	210.350006	207.320007	209.770004	192.513901	3369400
2020-01-16	210.110001	211.110001	209.220001	210.850006	193.505066	2726700
2020-01-17	211.419998	212.770004	211.350006	211.979996	194.542099	3540400
2020-01-21	211.369995	212.259995	210.220001	211.160004	193.789520	4100500
2020-01-22	213.160004	213.660004	211.410004	211.440002	194.046509	2757400
2020-01-23	210.539993	213.500000	208.619995	213.419998	195.863602	3378200
2020-01-24	214.179993	214.179993	210.899994	211.240005	193.862961	3106300
2020-01-27	207.839996	210.610001	207.300003	209.339996	192.119247	3389300
2020-01-28	209.889999	212.210007	209.860001	210.389999	193.082901	3855200
2020-01-29	211.690002	216.419998	210.800003	214.440002	196.799728	5734800
2020-01-30	214.000000	216.740005	212.830002	216.179993	198.396606	3560700
2020-01-31	215.520004	217.100006	213.139999	213.970001	196.368393	3920800
2020-02-03	214.990005	216.880005	214.229996	215.179993	197.478836	3539200
2020-02-04	216.110001	216.690002	214.250000	214.619995	196.964905	3367900
2020-02-05	215.639999	215.779999	213.009995	214.369995	196.735474	2911400
2020-02-06	214.720001	214.820007	212.639999	212.869995	195.358871	2903300
2020-02-07	212.559998	212.839996	211.089996	211.610001	194.202545	2421600
2020-02-10	211.339996	213.279999	211.250000	213.210007	195.670929	2318800
2020-02-11	214.000000	215.860001	213.649994	215.729996	197.983597	2694500
2020-02-12	216.000000	217.470001	215.110001	217.460007	199.571289	2844900
2020-02-13	216.710007	218.389999	216.190002	217.419998	199.534622	2853400
2020-02-14	217.500000	217.839996	216.380005	217.089996	199.231766	1720400
2020-02-18	215.919998	217.039993	215.669998	216.149994	198.369064	2712600
2020-02-19	216.809998	216.919998	215.610001	215.630005	197.891830	2229500
2020-02-20	216.149994	216.649994	212.779999	215.080002	197.387100	2869400
2020-02-21	215.240005	216.369995	214.300003	215.869995	198.112091	2791200
2020-02-24	210.580002	215.179993	210.110001	213.520004	195.955444	4218800
2020-02-25	214.580002	216.830002	211.149994	212.100006	194.652252	5053700
2020-02-26	212.889999	214.559998	209.750000	210.100006	192.816742	4190800
2020-02-27	207.699997	210.000000	200.929993	201.000000	184.465332	6406200
2020-02-28	196.000000	198.440002	188.809998	194.169998	179.312302	11324000
2020-03-02	193.809998	202.550003	193.179993	202.550003	187.051086	6154200
2020-03-03	202.000000	205.669998	197.160004	199.509995	184.243713	5115200
2020-03-04	201.929993	207.160004	200.899994	207.020004	191.179031	4260400
2020-03-05	202.639999	203.910004	196.330002	198.320007	183.144775	4107200
2020-03-06	192.899994	199.580002	191.210007	198.860001	183.643433	6360100
2020-03-09	187.669998	194.470001	184.100006	186.860001	172.561646	7788500
2020-03-10	190.949997	200.000000	187.889999	199.860001	184.566925	5835200
2020-03-11	192.940002	195.740005	185.830002	188.250000	173.845322	5625100
2020-03-12	174.779999	179.839996	169.380005	170.130005	157.111816	9079300
2020-03-13	178.259995	179.470001	168.199997	177.130005	163.576187	8042600
2020-03-16	157.100006	161.919998	147.630005	149.009995	137.607910	9341300
2020-03-17	148.020004	149.479996	135.000000	147.619995	136.324265	13708200
2020-03-18	137.500000	141.710007	124.230003	137.300003	126.793953	12627600
2020-03-19	135.199997	154.839996	128.210007	149.500000	138.060410	12773400
2020-03-20	153.589996	161.539993	147.770004	148.490005	137.127731	12000000
2020-03-23	142.949997	153.210007	136.500000	137.100006	126.609261	10660400
2020-03-24	149.000000	162.979996	146.100006	161.949997	149.557739	11678400
2020-03-25	165.000000	171.360001	159.220001	162.979996	150.508926	9708700
2020-03-26	163.990005	170.929993	161.000000	167.350006	154.544525	8259900
2020-03-27	162.779999	169.740005	159.220001	164.009995	151.460114	6441400
2020-03-30	164.919998	170.309998	163.570007	168.130005	155.264847	5621700
2020-03-31	166.839996	169.509995	165.000000	165.350006	152.697586	4519900
2020-04-01	160.220001	161.440002	156.350006	158.169998	146.066971	4668900
2020-04-02	155.000000	161.949997	155.000000	161.500000	149.142181	4803200
2020-04-03	160.309998	162.229996	156.149994	160.330002	148.061722	5050400
2020-04-06	169.199997	177.869995	168.240005	177.039993	163.493073	8330900
2020-04-07	184.529999	185.190002	175.160004	175.589996	162.154053	7848300
2020-04-08	175.009995	179.419998	174.100006	177.490005	163.908661	5665700
2020-04-09	180.729996	185.460007	179.619995	183.699997	169.643463	4901300
2020-04-13	182.679993	182.850006	176.910004	180.119995	166.337387	3182500
2020-04-14	183.750000	184.490005	181.839996	183.990005	169.911301	3863800
2020-04-15	178.740005	180.970001	177.270004	177.839996	164.231888	4961500
2020-04-16	177.000000	179.910004	172.270004	179.500000	165.764816	7120800
2020-04-17	182.320007	186.809998	180.229996	186.100006	171.859802	6467600
2020-04-20	184.449997	185.779999	181.550003	181.649994	167.750351	3856500
2020-04-21	177.369995	179.389999	176.100006	177.580002	163.991776	4758300
2020-04-22	180.750000	187.729996	180.750000	186.479996	172.210724	4243600
2020-04-23	186.160004	187.330002	181.320007	182.039993	168.110489	5050100
2020-04-24	183.259995	184.350006	180.860001	184.020004	169.938980	3319600
2020-04-27	185.149994	188.369995	184.770004	185.889999	171.665894	4048200
2020-04-28	190.000000	190.000000	185.570007	185.929993	171.702820	3805000
2020-04-29	188.529999	190.410004	186.880005	187.820007	173.448196	3465200
2020-04-30	182.000000	188.309998	180.759995	187.559998	173.208099	7127200
2020-05-01	184.000000	185.539993	182.149994	182.660004	168.683060	3764800
2020-05-04	181.309998	182.460007	178.869995	181.869995	167.953476	4027100
2020-05-05	183.529999	183.860001	179.110001	179.240005	165.524734	3828400
2020-05-06	180.600006	181.119995	176.860001	176.970001	163.428421	3916900
2020-05-07	179.500000	181.559998	178.300003	181.119995	167.260880	3039600
2020-05-08	183.199997	183.429993	179.910004	181.229996	167.362442	3411600
2020-05-11	179.369995	182.880005	178.520004	180.880005	167.039261	2631300
2020-05-12	181.970001	182.589996	176.440002	176.539993	163.031311	3610600
2020-05-13	176.179993	176.570007	171.009995	172.820007	159.596024	4729100
2020-05-14	170.199997	175.660004	167.850006	175.410004	161.987808	4868400
2020-05-15	173.050003	174.710007	171.679993	173.809998	160.510223	6879600
2020-05-18	180.059998	181.149994	178.110001	179.830002	166.069611	4653000
2020-05-19	180.119995	181.460007	178.070007	179.570007	165.829498	3365000
2020-05-20	182.000000	184.600006	180.570007	184.100006	170.012848	4920800
2020-05-21	184.179993	185.479996	182.110001	185.080002	170.917862	2913600
2020-05-22	184.479996	185.350006	183.179993	184.410004	170.299118	2475200
2020-05-26	189.589996	190.660004	184.240005	184.839996	170.696243	3990900
2020-05-27	188.740005	188.750000	185.270004	187.720001	173.355865	3993400
2020-05-28	189.419998	190.479996	186.720001	188.729996	174.288605	3567600
2020-05-29	187.429993	188.699997	185.710007	186.320007	173.210205	5717200
2020-06-01	186.710007	187.839996	185.600006	187.410004	174.223511	2168200
2020-06-02	188.399994	188.559998	186.089996	187.589996	174.390808	3125500
2020-06-03	188.470001	193.809998	188.089996	193.289993	179.689789	3881500
2020-06-04	192.320007	194.259995	191.619995	193.240005	179.643295	3469100
2020-06-05	198.000000	200.149994	196.270004	197.160004	183.287491	4728300
2020-06-08	195.679993	202.729996	195.639999	202.649994	188.391174	4443900
2020-06-09	200.369995	201.570007	199.009995	199.520004	185.481445	3728600
2020-06-10	199.130005	199.559998	195.669998	195.800003	182.023178	3459900
2020-06-11	190.899994	192.910004	186.330002	187.509995	174.316452	5796000
2020-06-12	191.669998	191.669998	185.449997	189.169998	175.859634	4108600
2020-06-15	184.600006	190.119995	184.139999	189.490005	176.157150	4499000
2020-06-16	192.000000	193.500000	187.509995	190.320007	176.928757	5434800
2020-06-17	191.919998	192.880005	190.419998	190.789993	177.365677	3154100
2020-06-18	190.009995	190.740005	187.889999	189.490005	176.157150	3153300
2020-06-19	192.289993	192.360001	186.529999	186.559998	173.433289	6267700
2020-06-22	186.000000	187.770004	184.889999	187.460007	174.269974	3223200
2020-06-23	189.550003	189.729996	186.320007	186.619995	173.489075	2951900
2020-06-24	184.960007	185.710007	181.339996	184.289993	171.323029	4146600
2020-06-25	183.509995	184.080002	180.330002	182.759995	169.900711	3145200
2020-06-26	182.369995	182.809998	178.880005	179.740005	167.093155	5107400
2020-06-29	180.570007	182.830002	179.169998	182.800003	169.937866	2622200
2020-06-30	182.919998	185.199997	181.889999	184.470001	171.490326	3163100
2020-07-01	184.949997	186.440002	183.720001	184.660004	171.667007	2193800
2020-07-02	187.000000	187.000000	182.860001	183.520004	170.607193	2690200
2020-07-06	186.000000	188.720001	184.139999	188.500000	175.236816	3171500
2020-07-07	187.369995	187.850006	185.250000	185.820007	172.745377	2399600
2020-07-08	185.500000	187.229996	184.750000	185.850006	172.773270	2776400
2020-07-09	186.220001	186.589996	182.619995	184.330002	171.360214	2333500
2020-07-10	183.779999	185.440002	183.009995	184.880005	171.871521	2714100
2020-07-13	185.600006	188.949997	184.710007	184.919998	171.908722	3221600
2020-07-14	185.089996	190.839996	184.729996	190.720001	177.300598	4138600
2020-07-15	193.899994	194.000000	189.880005	191.770004	178.276718	3735400
2020-07-16	191.119995	192.759995	190.149994	190.919998	177.486542	2111100
2020-07-17	191.339996	191.899994	190.130005	191.479996	178.007111	1972600
2020-07-20	190.899994	192.770004	190.369995	191.610001	178.127975	2157100
2020-07-21	192.330002	194.899994	192.000000	192.979996	179.401581	3505400
2020-07-22	193.210007	199.649994	193.050003	198.619995	184.644760	3484400
2020-07-23	198.460007	199.270004	196.009995	197.550003	183.650024	2702200
2020-07-24	196.889999	198.910004	195.729996	198.720001	184.737686	2199900
2020-07-27	199.039993	202.520004	198.710007	201.250000	187.089706	4541700
2020-07-28	198.600006	199.889999	195.500000	196.240005	182.432220	6051000
2020-07-29	196.300003	198.460007	195.710007	196.210007	182.404373	3342900
2020-07-30	195.000000	196.399994	192.919998	195.410004	181.660614	2705700
2020-07-31	194.149994	194.679993	191.639999	194.279999	180.610138	3194700
2020-08-03	194.330002	195.600006	193.589996	194.399994	180.721680	3143500
2020-08-04	194.949997	199.699997	194.339996	199.360001	185.332687	3699900
2020-08-05	200.000000	200.500000	197.910004	199.259995	185.239685	2259600
2020-08-06	198.779999	203.600006	198.369995	203.179993	188.883896	3158900
2020-08-07	203.360001	205.160004	203.289993	204.600006	190.204010	2980000
2020-08-10	204.350006	205.160004	202.539993	204.119995	189.757767	2783600
2020-08-11	205.000000	207.419998	204.250000	205.000000	190.575836	2478400
2020-08-12	206.860001	207.399994	205.380005	206.020004	191.524078	2167100
2020-08-13	205.960007	207.250000	205.350006	206.490005	191.960999	1795000
2020-08-14	205.949997	207.330002	205.199997	207.029999	192.462997	2060200
2020-08-17	206.940002	209.500000	206.850006	208.669998	193.987610	2619000
2020-08-18	209.259995	210.429993	207.229996	210.320007	195.521530	2921500
2020-08-19	210.220001	211.169998	208.639999	209.509995	194.768494	2711100
2020-08-20	208.119995	210.990005	208.100006	209.880005	195.112457	2084900
2020-08-21	209.960007	212.190002	209.259995	211.570007	196.683563	3484800
2020-08-24	212.259995	213.500000	210.929993	212.619995	197.659668	2463900
2020-08-25	213.960007	214.190002	212.220001	212.649994	197.687576	2302400
2020-08-26	212.089996	214.419998	211.600006	213.759995	198.719452	2316700
2020-08-27	214.339996	216.100006	212.100006	212.190002	197.259933	3226800
2020-08-28	212.820007	216.710007	211.770004	214.910004	199.788528	3212500
2020-08-31	213.520004	214.990005	212.809998	213.520004	199.657654	2900900
2020-09-01	210.839996	213.610001	210.580002	212.690002	198.881516	2926700
2020-09-02	213.250000	217.130005	212.690002	216.229996	202.191696	4092000
2020-09-03	218.110001	218.110001	211.899994	213.800003	199.919464	3126700
2020-09-04	215.289993	217.779999	210.759995	211.729996	197.983841	3828600
2020-09-08	211.179993	216.300003	211.059998	213.580002	199.713791	4107600
2020-09-09	215.000000	218.169998	214.440002	215.710007	201.705475	3213200
2020-09-10	215.720001	219.479996	215.720001	217.240005	203.136124	3325600
2020-09-11	217.690002	219.179993	216.279999	218.000000	203.846771	3616500
2020-09-14	219.720001	222.589996	219.339996	220.559998	206.240601	2543800
2020-09-15	221.759995	223.639999	221.399994	222.369995	207.933075	2640700
2020-09-16	222.169998	226.720001	221.300003	224.809998	210.214661	3463700
2020-09-17	223.699997	223.729996	220.500000	222.580002	208.129456	3376600
2020-09-18	221.619995	223.570007	220.130005	220.270004	205.969391	3861400
2020-09-21	217.139999	218.050003	213.399994	216.410004	202.360031	2831800
2020-09-22	216.429993	216.960007	214.550003	216.410004	202.360031	2475600
2020-09-23	217.669998	219.690002	214.240005	214.970001	201.013519	2777700
2020-09-24	214.750000	218.410004	213.589996	216.119995	202.088806	1727000
2020-09-25	215.300003	219.250000	213.649994	218.179993	204.015076	2196800
2020-09-28	220.000000	221.979996	219.020004	220.259995	205.960083	2111700
2020-09-29	220.419998	220.960007	218.479996	218.679993	204.482620	1731700
2020-09-30	218.869995	222.199997	218.410004	219.490005	205.240067	3034100
2020-10-01	221.589996	223.000000	217.789993	219.589996	205.333588	2443000
2020-10-02	217.509995	223.350006	217.100006	222.669998	208.213608	3833100
2020-10-05	224.860001	226.500000	224.009995	226.070007	211.392853	2913800
2020-10-06	226.830002	228.660004	223.600006	224.089996	209.541397	2453600
2020-10-07	225.580002	228.410004	225.130005	226.479996	211.776245	1972500
2020-10-08	226.089996	227.080002	224.289993	225.800003	211.140396	3195800
2020-10-09	226.940002	227.220001	223.119995	224.830002	210.233368	3237700
2020-10-12	224.809998	226.509995	223.119995	226.110001	211.430252	2412400
2020-10-13	225.699997	228.580002	224.929993	227.350006	212.589752	2098900
2020-10-14	228.410004	229.479996	227.350006	227.619995	212.842239	1862600
2020-10-15	226.149994	230.000000	225.589996	229.639999	214.731094	2177300
2020-10-16	229.770004	231.910004	229.149994	229.369995	214.478592	2162800
2020-10-19	229.550003	231.020004	225.169998	226.000000	211.327408	2009500
2020-10-20	226.740005	230.000000	226.429993	227.449997	212.683273	1883200
2020-10-21	227.229996	229.490005	227.210007	228.190002	213.375214	1518200
2020-10-22	227.759995	229.399994	226.880005	229.149994	214.272873	1961300
2020-10-23	230.410004	230.410004	227.800003	228.710007	213.861450	2278100
2020-10-26	226.779999	227.250000	220.970001	224.270004	209.709732	2537800
2020-10-27	224.470001	225.229996	222.720001	222.970001	208.494125	1801900
2020-10-28	218.389999	220.589996	214.460007	214.690002	200.751678	3272900
2020-10-29	214.690002	217.649994	213.070007	214.949997	200.994827	2477600
2020-10-30	213.600006	215.220001	209.910004	213.000000	199.171417	3450900
2020-11-02	215.880005	216.320007	210.789993	212.559998	198.759964	2983200
2020-11-03	215.589996	218.100006	213.949997	216.800003	202.724686	2615000
2020-11-04	215.000000	219.470001	213.300003	214.869995	200.919983	3360800
2020-11-05	216.070007	218.199997	214.679993	216.309998	202.266510	3622000
2020-11-06	216.000000	217.889999	214.250000	216.559998	202.500290	3916100
2020-11-09	226.789993	227.850006	207.169998	213.220001	199.377121	7981200
2020-11-10	215.750000	215.990005	211.339996	213.320007	199.470642	4255600
2020-11-11	214.809998	219.250000	214.300003	218.020004	203.865479	4126900
2020-11-12	217.559998	217.820007	210.880005	213.070007	199.236862	4253200
2020-11-13	213.759995	214.389999	212.339996	213.279999	199.433212	3072100
2020-11-16	215.500000	216.750000	213.630005	216.729996	202.659241	3702100
2020-11-17	215.600006	217.389999	214.020004	216.009995	201.985977	2443100
2020-11-18	216.100006	217.839996	215.410004	215.520004	201.527802	3095200
2020-11-19	214.839996	215.479996	213.330002	215.110001	201.144409	2840500
2020-11-20	214.389999	215.220001	213.630005	214.089996	200.190628	3932600
2020-11-23	215.139999	217.600006	214.649994	217.000000	202.911682	3010300
2020-11-24	219.009995	221.250000	218.250000	219.710007	205.445770	3870900
2020-11-25	219.979996	220.589996	217.919998	219.339996	205.099792	1889200
2020-11-27	219.020004	220.399994	217.660004	218.330002	204.155365	1394400
2020-11-30	216.460007	217.570007	214.429993	217.440002	204.531631	3413600
2020-12-01	218.880005	218.929993	215.529999	216.139999	203.308777	4224800
2020-12-02	214.000000	214.399994	209.130005	210.860001	198.342239	6223700
2020-12-03	210.940002	213.229996	210.559998	211.509995	198.953629	3732500
2020-12-04	211.600006	213.380005	210.100006	210.740005	198.229385	3151100
2020-12-07	208.529999	209.110001	206.190002	208.889999	196.489197	3826000
2020-12-08	206.550003	209.100006	206.410004	208.389999	196.018890	2709400
2020-12-09	209.490005	209.529999	207.330002	208.690002	196.301056	3010900
2020-12-10	208.500000	208.759995	207.070007	208.039993	195.689621	2956400
2020-12-11	207.470001	208.940002	206.729996	207.759995	195.426270	2770800
2020-12-14	210.729996	214.740005	210.210007	211.919998	199.339310	4745000
2020-12-15	213.220001	216.210007	212.740005	214.860001	202.104767	3798200
2020-12-16	214.880005	217.509995	213.660004	213.800003	201.107697	2682000
2020-12-17	215.389999	215.789993	213.529999	214.250000	201.531006	2558800
2020-12-18	215.149994	216.850006	213.820007	215.080002	202.311722	7929100
2020-12-21	210.619995	212.550003	208.009995	211.669998	199.104156	4342500
2020-12-22	211.199997	212.910004	210.369995	211.919998	199.339310	2772800
2020-12-23	212.300003	213.429993	211.789993	212.020004	199.433334	1658800
2020-12-24	212.119995	212.740005	211.139999	211.389999	198.840790	1047700
2020-12-28	212.990005	214.880005	212.190002	214.020004	201.314651	2550100
2020-12-29	214.639999	215.779999	212.449997	212.710007	200.082428	1665700
2020-12-30	212.960007	213.360001	211.279999	211.559998	199.000687	1855000
2020-12-31	211.250000	214.929993	210.779999	214.580002	201.841415	2610900
2021-01-04	214.490005	214.720001	208.220001	210.220001	197.740234	4055400
2021-01-05	210.179993	211.949997	209.619995	211.479996	198.925430	2576100
2021-01-06	211.300003	211.710007	209.029999	211.000000	198.473907	3083400
2021-01-07	213.220001	213.220001	210.559998	211.979996	199.395767	3142000
2021-01-08	212.899994	216.119995	212.229996	215.869995	203.054840	2639100
2021-01-11	215.089996	216.119995	213.119995	214.229996	201.512177	2545400
2021-01-12	213.690002	214.330002	210.940002	211.600006	199.038300	2952000
2021-01-13	210.910004	213.130005	210.899994	212.089996	199.499237	2069800
2021-01-14	212.100006	212.669998	208.000000	208.500000	196.122330	3666700
2021-01-15	207.970001	210.699997	207.419998	209.910004	197.448654	3593700
2021-01-19	210.679993	211.000000	207.880005	209.089996	196.677307	3331600
2021-01-20	210.149994	214.410004	209.630005	213.630005	200.947800	4077700
2021-01-21	214.059998	215.960007	213.320007	213.529999	200.853714	2674900
2021-01-22	212.509995	214.139999	211.169998	213.380005	200.712646	2196400
2021-01-25	212.220001	214.050003	210.559998	213.339996	200.675018	2615300
2021-01-26	212.509995	215.509995	212.169998	215.380005	202.593918	2907800
2021-01-27	212.389999	213.149994	207.000000	207.000000	194.711380	5464000
2021-01-28	208.630005	210.360001	205.130005	206.820007	194.542099	5401600
2021-01-29	205.110001	209.399994	203.110001	207.839996	195.501511	5203300
2021-02-01	208.479996	209.690002	206.600006	207.929993	195.586166	2812500
2021-02-02	208.089996	212.630005	207.649994	209.759995	197.307526	2786000
2021-02-03	208.350006	209.990005	207.929993	208.710007	196.319855	3020700
2021-02-04	210.000000	212.110001	208.669998	211.029999	198.502136	2777500
2021-02-05	212.589996	214.179993	212.009995	212.580002	199.960144	2600200
2021-02-08	212.529999	212.990005	209.960007	211.580002	199.019485	2696200
2021-02-09	212.070007	216.179993	211.770004	215.979996	203.158264	3047300
2021-02-10	216.880005	217.309998	213.809998	214.399994	201.672058	3161600
2021-02-11	214.539993	214.800003	212.399994	214.270004	201.549805	2583600
2021-02-12	214.000000	214.699997	212.990005	213.899994	201.201767	2781200
2021-02-16	214.369995	216.940002	213.830002	215.029999	202.264664	2892900
2021-02-17	213.960007	214.889999	212.630005	213.449997	200.778473	3280000
2021-02-18	213.289993	215.860001	212.649994	215.429993	202.640915	2191000
2021-02-19	215.289993	215.729996	211.970001	212.240005	199.640305	3181600
2021-02-22	211.500000	213.000000	209.690002	212.059998	199.470993	2910800
2021-02-23	214.500000	215.699997	210.429993	211.320007	198.774918	3243000
2021-02-24	210.839996	214.100006	210.419998	213.270004	200.609146	2887100
2021-02-25	212.699997	212.919998	209.740005	210.949997	198.426880	3131400
2021-02-26	210.750000	211.639999	206.139999	206.139999	195.095505	5334000
2021-03-01	207.350006	210.380005	207.350006	208.250000	197.092438	2827500
2021-03-02	208.000000	209.899994	206.190002	208.669998	197.489960	3016600
2021-03-03	207.520004	208.990005	205.610001	205.820007	194.792633	3488600
2021-03-04	206.160004	207.490005	202.729996	204.839996	193.865143	3926200
2021-03-05	205.750000	208.229996	202.960007	207.369995	196.259567	3608100
2021-03-08	207.699997	210.589996	207.139999	209.110001	197.906357	3157100
2021-03-09	210.630005	211.199997	208.279999	208.550003	197.376358	3646700
2021-03-10	208.720001	213.630005	208.240005	213.309998	201.881317	3447200
2021-03-11	214.699997	215.229996	211.490005	211.570007	200.234589	3618000
2021-03-12	212.039993	214.240005	211.419998	212.339996	200.963318	2818200
2021-03-15	213.649994	220.550003	213.500000	220.460007	208.648224	5479700
2021-03-16	219.580002	221.300003	217.160004	219.860001	208.080429	3583400
2021-03-17	224.559998	224.899994	220.009995	224.110001	212.102692	5240600
2021-03-18	223.679993	225.350006	221.410004	222.899994	210.957520	3254600
2021-03-19	222.759995	225.179993	221.000000	222.440002	210.522156	7719400
2021-03-22	223.389999	226.910004	222.649994	225.070007	213.011246	4220700
2021-03-23	223.960007	226.399994	223.750000	224.369995	212.348755	2794000
2021-03-24	225.320007	227.020004	224.039993	224.050003	212.045929	2442500
2021-03-25	225.149994	225.320007	222.440002	224.199997	212.187866	3249600
2021-03-26	224.199997	225.279999	222.419998	225.210007	213.143768	3263100
2021-03-29	224.830002	227.880005	224.300003	227.350006	215.169098	3621300
2021-03-30	226.130005	227.020004	224.220001	224.979996	212.926071	2419000
2021-03-31	224.009995	226.490005	224.000000	224.139999	212.131088	3564100
2021-04-01	224.669998	226.220001	223.279999	225.210007	213.143768	2441200
2021-04-05	226.600006	229.500000	226.190002	228.850006	216.588730	2866300
2021-04-06	229.710007	232.270004	228.720001	231.910004	219.484802	3230900
2021-04-07	231.679993	232.809998	231.240005	232.610001	220.147293	2551300
2021-04-08	232.610001	232.800003	229.199997	230.250000	217.913742	2772200
2021-04-09	230.190002	231.610001	228.869995	231.479996	219.077835	2728900
2021-04-12	231.479996	232.380005	230.490005	230.960007	218.585693	2292700
2021-04-13	230.440002	231.660004	229.690002	231.320007	218.926407	2570900
2021-04-14	231.220001	231.289993	229.589996	230.309998	217.970505	2129200
2021-04-15	229.809998	231.360001	229.199997	231.279999	218.888535	2063000
2021-04-16	233.649994	234.259995	232.309998	233.080002	220.592102	2694300
2021-04-19	233.119995	233.300003	230.830002	231.809998	219.390121	2254800
2021-04-20	231.240005	233.210007	231.080002	233.009995	220.525833	1885700
2021-04-21	233.300003	233.860001	231.850006	232.259995	219.816040	2065500
2021-04-22	232.830002	234.039993	231.940002	232.960007	220.478546	1839500
2021-04-23	233.789993	235.240005	233.100006	234.580002	222.011734	2137500
2021-04-26	234.779999	235.350006	231.910004	232.309998	219.863373	2490100
2021-04-27	232.570007	235.630005	232.410004	234.979996	222.390305	2623800
2021-04-28	235.199997	235.449997	232.259995	232.410004	219.957993	2777000
2021-04-29	233.990005	235.800003	232.619995	235.210007	222.607986	3146700
2021-04-30	234.000000	236.289993	233.869995	236.080002	223.431381	2640400
2021-05-03	237.990005	238.179993	235.380005	235.559998	222.939209	2458000
2021-05-04	234.630005	236.130005	233.240005	233.860001	221.330322	2529700
2021-05-05	234.119995	235.350006	231.559998	235.039993	222.447098	2070000
2021-05-06	235.539993	235.649994	233.169998	234.860001	222.276718	1832600
2021-05-07	235.000000	235.720001	233.990005	234.839996	222.257797	1406800
2021-05-10	235.100006	237.919998	235.100006	237.110001	224.406204	2031500
2021-05-11	237.740005	237.800003	232.199997	233.860001	221.330322	3028500
2021-05-12	232.110001	233.570007	227.570007	227.940002	215.727524	3198200
2021-05-13	228.000000	231.080002	227.880005	229.770004	217.459457	2819200
2021-05-14	230.710007	232.639999	230.470001	231.720001	219.304977	1943100
2021-05-17	230.809998	232.300003	230.250000	231.679993	219.267120	1630900
2021-05-18	231.889999	233.250000	231.649994	231.929993	219.503708	2913000
2021-05-19	230.229996	230.619995	228.179993	230.149994	217.819092	2967000
2021-05-20	230.720001	234.020004	230.559998	232.179993	219.740326	1890200
2021-05-21	232.419998	233.399994	230.309998	231.240005	218.850677	2601100
2021-05-24	231.520004	232.649994	231.020004	231.910004	219.484802	1823300
2021-05-25	232.169998	232.770004	230.710007	232.139999	219.702438	2681900
2021-05-26	233.789993	233.789993	232.160004	232.350006	219.901230	1564200
2021-05-27	233.009995	235.080002	232.399994	234.860001	222.276718	5242900
2021-05-28	234.130005	234.410004	232.449997	233.889999	222.581253	2853600
2021-06-01	235.979996	235.990005	232.740005	233.240005	221.962708	2574300
2021-06-02	233.970001	234.330002	232.809998	233.779999	222.476593	3172000
2021-06-03	232.570007	232.759995	230.149994	232.449997	221.210876	3249400
2021-06-04	233.440002	233.800003	232.070007	233.380005	222.095901	1615200
2021-06-07	234.000000	234.070007	231.160004	231.690002	220.487640	1877000
2021-06-08	231.500000	233.979996	231.339996	232.639999	221.391693	2106200
2021-06-09	232.979996	234.320007	231.449997	231.470001	220.278259	1982200
2021-06-10	232.050003	234.899994	231.929993	234.589996	223.247421	2534000
2021-06-11	235.000000	237.500000	234.710007	236.929993	225.474258	2654300
2021-06-14	237.179993	237.770004	234.809998	236.979996	225.521881	1836800
2021-06-15	237.529999	237.809998	235.660004	236.350006	224.922318	1948300
2021-06-16	237.210007	237.279999	233.779999	235.580002	224.189560	2951700
2021-06-17	235.080002	236.270004	233.279999	233.880005	222.571762	1895600
2021-06-18	231.470001	232.889999	228.820007	229.619995	218.517715	4408200
2021-06-21	230.630005	233.229996	229.470001	232.899994	221.639130	2193000
2021-06-22	233.490005	234.860001	232.429993	233.880005	222.571762	1758300
2021-06-23	233.300003	234.449997	232.699997	233.240005	221.962708	1701500
2021-06-24	234.100006	235.160004	232.740005	233.330002	222.048340	1839800
2021-06-25	232.740005	233.410004	232.339996	232.419998	221.182358	3000100
2021-06-28	232.669998	232.750000	230.009995	231.089996	219.916641	2901700
2021-06-29	231.529999	231.710007	230.050003	230.369995	219.231445	1932100
2021-06-30	230.919998	232.250000	230.600006	230.990005	219.821487	2450700
2021-07-01	231.410004	232.399994	230.750000	232.270004	221.039612	2210500
2021-07-02	233.080002	234.110001	232.440002	233.630005	222.333862	1851500
2021-07-06	233.660004	233.899994	231.000000	232.750000	221.496384	1762700
2021-07-07	231.919998	234.990005	231.720001	234.630005	223.285522	2069400
2021-07-08	232.949997	233.830002	231.940002	232.839996	221.582016	1932600
2021-07-09	234.070007	236.229996	233.059998	235.679993	224.284729	2560500
2021-07-12	234.589996	236.240005	234.500000	235.610001	224.218094	2158600
2021-07-13	235.660004	237.470001	235.199997	236.169998	224.751022	1884600
2021-07-14	237.029999	239.050003	236.639999	237.130005	225.664627	1993200
2021-07-15	236.589996	237.389999	234.919998	236.880005	225.426697	2165800
2021-07-16	237.789993	237.880005	234.380005	234.750000	223.399658	1680900
2021-07-19	232.509995	233.320007	226.419998	229.259995	218.175110	3774900
2021-07-20	230.649994	235.520004	230.210007	234.270004	222.942902	3275600
2021-07-21	235.979996	238.110001	235.220001	235.929993	224.522629	2146600
2021-07-22	235.649994	239.690002	235.160004	238.669998	227.130157	2538300
2021-07-23	240.130005	245.050003	239.600006	242.960007	231.212723	3996400
2021-07-26	242.000000	244.570007	241.600006	243.979996	232.183395	2638400
2021-07-27	244.169998	247.050003	244.059998	246.350006	234.438812	3135200
2021-07-28	242.500000	243.800003	239.350006	241.779999	230.089767	4948500
2021-07-29	243.320007	245.199997	242.979996	244.020004	232.221466	2572300
2021-07-30	243.850006	245.410004	242.210007	242.710007	230.974792	2336800
2021-08-02	244.240005	244.679993	239.690002	240.100006	228.490997	2693900
2021-08-03	239.559998	239.949997	235.250000	236.949997	225.493301	3300000
2021-08-04	236.449997	236.600006	233.050003	234.830002	223.475815	2240600
2021-08-05	235.740005	236.809998	234.339996	236.419998	224.988922	2230500
2021-08-06	236.679993	237.139999	235.669998	236.259995	224.836655	1558600
2021-08-09	235.789993	236.070007	234.029999	234.679993	223.333069	2093100
2021-08-10	235.100006	235.100006	233.240005	233.449997	222.162521	2027500
2021-08-11	234.190002	235.940002	233.750000	235.550003	224.160980	1969100
2021-08-12	236.000000	236.759995	235.050003	236.669998	225.226852	1490800
2021-08-13	236.789993	239.000000	236.270004	238.820007	227.272888	1699700
2021-08-16	239.000000	241.050003	238.559998	240.970001	229.318939	2175300
2021-08-17	240.350006	240.839996	238.210007	240.279999	228.662308	1652000
2021-08-18	239.440002	239.759995	237.779999	238.080002	226.568665	2215500
2021-08-19	236.679993	238.119995	236.070007	237.229996	225.759750	1455400
2021-08-20	236.960007	239.389999	236.320007	238.490005	226.958847	1989700
2021-08-23	239.460007	240.070007	237.990005	239.660004	228.072281	2086900
2021-08-24	240.389999	240.389999	238.320007	238.429993	226.901749	1687700
2021-08-25	237.929993	239.600006	237.839996	238.830002	227.282425	1668000
2021-08-26	238.789993	238.919998	235.919998	236.949997	225.493301	2008000
2021-08-27	237.429993	238.369995	236.369995	237.479996	225.997681	1784000
2021-08-30	237.339996	237.759995	235.860001	236.589996	225.150726	2245600
2021-08-31	235.750000	237.729996	234.669998	237.460007	227.217545	2938100
2021-09-01	237.880005	239.039993	237.210007	238.149994	227.877777	2197100
2021-09-02	239.199997	239.949997	238.380005	239.869995	229.523590	2140200
2021-09-03	238.389999	239.649994	237.509995	238.820007	228.518875	1339300
2021-09-07	238.610001	238.610001	235.949997	236.190002	226.002319	1820000
2021-09-08	236.800003	239.460007	236.000000	238.619995	228.327515	2718400
2021-09-09	238.419998	241.429993	237.770004	238.610001	228.317947	2992200
2021-09-10	240.320007	241.320007	239.039993	239.179993	228.863358	2035200
2021-09-13	240.830002	241.800003	239.839996	241.210007	230.805801	2294800
2021-09-14	241.729996	242.250000	239.500000	241.130005	230.729263	2013800
2021-09-15	240.470001	241.270004	238.179993	240.979996	230.585724	2507200
2021-09-16	240.289993	243.589996	239.949997	243.210007	232.719543	3410700
2021-09-17	243.839996	244.630005	241.880005	242.490005	232.030609	4756600
2021-09-20	239.880005	241.960007	236.639999	239.089996	228.777237	4549900
2021-09-21	240.000000	242.350006	239.399994	240.500000	230.126404	2008300
2021-09-22	241.800003	245.860001	241.470001	243.130005	232.643021	3361900
2021-09-23	243.740005	245.949997	243.529999	244.779999	234.221802	2941700
2021-09-24	246.639999	247.380005	245.240005	246.419998	235.791061	2508800
2021-09-27	246.000000	248.899994	245.279999	248.110001	237.408157	2463300
2021-09-28	247.289993	247.710007	242.910004	243.770004	233.255386	3007500
2021-09-29	244.380005	245.710007	243.149994	244.279999	233.743393	1719000
2021-09-30	244.770004	245.419998	240.820007	241.110001	230.710114	3136800
2021-10-01	243.070007	244.690002	240.250000	242.929993	232.451599	2076000
2021-10-04	242.059998	244.809998	241.860001	243.080002	232.595123	2236500
2021-10-05	243.970001	246.880005	243.009995	245.220001	234.642822	2463100
2021-10-06	244.559998	247.160004	243.020004	247.100006	236.441757	2107900
2021-10-07	248.000000	249.949997	247.679993	248.320007	237.609146	2423900
2021-10-08	249.250000	249.630005	247.110001	247.699997	237.015869	1687500
2021-10-11	248.100006	249.139999	246.449997	246.580002	235.944168	1504000
2021-10-12	247.729996	248.600006	244.179993	244.520004	233.973038	2346700
2021-10-13	243.270004	243.869995	239.899994	242.649994	232.183670	3214300
2021-10-14	242.880005	245.419998	242.039993	244.550003	234.001724	2512000
2021-10-15	245.240005	246.380005	241.990005	242.250000	231.800934	2564700
2021-10-18	242.419998	243.449997	241.130005	242.259995	231.810516	2484900
2021-10-19	243.220001	243.929993	241.529999	242.770004	232.298523	2071600
2021-10-20	240.399994	242.649994	239.289993	239.720001	229.380066	3040200
2021-10-21	240.169998	241.910004	239.309998	241.399994	230.987579	2702400
2021-10-22	240.710007	242.240005	238.000000	238.440002	228.155273	3283700
2021-10-25	239.229996	239.250000	236.500000	237.339996	227.102707	3178400
2021-10-26	237.470001	238.399994	236.139999	236.419998	226.222397	3066400
2021-10-27	241.050003	244.619995	238.850006	242.729996	232.260223	5249400
2021-10-28	243.399994	246.080002	242.529999	245.500000	234.910736	3448500
2021-10-29	243.000000	246.089996	242.470001	245.550003	234.958603	4329400
2021-11-01	245.800003	251.690002	245.339996	250.580002	239.771652	4456200
2021-11-02	251.759995	252.220001	248.160004	249.240005	238.489441	2624300
2021-11-03	247.990005	251.130005	247.910004	250.399994	239.599396	2399000
2021-11-04	251.119995	254.179993	250.199997	253.460007	242.527405	2711000
2021-11-05	254.690002	257.529999	254.619995	254.710007	243.723495	3224300
2021-11-08	254.779999	255.649994	251.929993	253.100006	242.182953	2471300
2021-11-09	252.910004	253.690002	250.449997	252.649994	241.752350	2258900
2021-11-10	250.809998	253.720001	250.809998	253.130005	242.211655	1794300
2021-11-11	253.330002	253.330002	249.259995	250.160004	239.369751	1640500
2021-11-12	250.149994	251.009995	248.889999	250.669998	239.857742	1625200
2021-11-15	250.669998	253.759995	250.669998	252.940002	242.029846	1709200
2021-11-16	253.500000	254.190002	252.380005	252.460007	241.570557	2195500
2021-11-17	252.410004	253.339996	250.520004	252.690002	241.790604	1412000
2021-11-18	253.160004	253.490005	251.080002	253.479996	242.546555	1751200
2021-11-19	253.289993	253.320007	250.229996	251.949997	241.082535	2743100
2021-11-22	252.669998	255.449997	252.210007	253.479996	242.546555	2438700
2021-11-23	254.809998	255.789993	253.050003	255.649994	244.622940	2770000
2021-11-24	254.500000	257.790009	254.050003	257.109985	246.019943	2642800
2021-11-26	252.509995	253.160004	248.270004	250.009995	239.226212	2573300
2021-11-29	251.850006	252.320007	249.830002	250.300003	239.503708	2084600
2021-11-30	247.380005	247.899994	243.949997	244.600006	235.347153	3836100
2021-12-01	245.759995	250.899994	244.110001	244.179993	234.942993	3275300
2021-12-02	245.660004	250.339996	245.000000	248.800003	239.388245	3290500
2021-12-03	250.320007	250.679993	247.570007	249.330002	239.898209	3229900
2021-12-06	252.399994	256.929993	252.369995	255.789993	246.113831	3616800
2021-12-07	256.950012	260.380005	256.450012	259.910004	250.077972	2596200
2021-12-08	260.000000	262.809998	259.089996	259.579987	249.760437	3453100
2021-12-09	259.500000	263.100006	258.359985	262.339996	252.416046	2955100
2021-12-10	263.880005	265.269989	262.429993	264.970001	254.946579	2529600
2021-12-13	264.220001	265.859985	262.399994	263.089996	253.137680	2878800
2021-12-14	263.000000	263.589996	261.750000	262.519989	252.589218	3695500
2021-12-15	262.160004	265.670013	261.410004	264.519989	254.513580	2641800
2021-12-16	265.559998	266.890015	264.089996	265.549988	255.504623	2347700
2021-12-17	264.000000	264.850006	260.880005	261.700012	251.800293	5943200
2021-12-20	259.630005	261.959991	258.429993	261.730011	251.829132	2824500
2021-12-21	264.290009	266.480011	263.420013	264.390015	254.388519	2851800
2021-12-22	264.320007	265.440002	264.070007	264.940002	254.917679	1795100
2021-12-23	265.920013	267.369995	265.450012	265.950012	255.889481	1509800
2021-12-27	266.470001	268.260010	266.000000	268.239990	258.092865	1485500
2021-12-28	267.579987	269.220001	267.250000	267.880005	257.746490	1304000
2021-12-29	268.450012	269.720001	267.950012	268.489990	258.333374	1318500
2021-12-30	269.000000	269.260010	266.700012	267.209991	257.101837	1714600
2021-12-31	268.000000	269.119995	267.209991	268.070007	257.929321	1519200
2022-01-03	269.489990	270.730011	265.559998	268.579987	258.419983	2750600
2022-01-04	269.500000	271.149994	268.269989	268.510010	258.352661	2506000
2022-01-05	269.299988	270.279999	266.899994	267.190002	257.082550	2473000
2022-01-06	268.119995	270.760010	267.799988	269.690002	259.488007	2908400
2022-01-07	268.559998	270.170013	267.000000	267.059998	256.957489	2209100
2022-01-10	266.709991	266.720001	262.010010	264.410004	254.407745	3122400
2022-01-11	263.489990	263.950012	260.320007	262.119995	252.204376	3206200
2022-01-12	263.369995	263.950012	260.279999	260.920013	251.049805	3044000
2022-01-13	261.410004	263.850006	260.589996	261.410004	251.521240	2371300
2022-01-14	261.140015	261.239990	257.160004	257.709991	247.961197	3460100
2022-01-18	256.959991	257.100006	254.309998	256.480011	246.777740	3076500
2022-01-19	257.549988	257.950012	255.080002	255.220001	245.565384	2304700
2022-01-20	256.619995	258.109985	252.899994	253.130005	243.554443	2602200
2022-01-21	254.039993	258.459991	253.690002	254.589996	244.959229	3738100
2022-01-24	252.380005	253.919998	247.779999	253.610001	244.016296	5153100
2022-01-25	250.830002	252.529999	247.070007	250.679993	241.197113	3908600
2022-01-26	253.000000	254.210007	247.860001	249.850006	240.398529	3839000
2022-01-27	249.600006	252.460007	245.250000	248.740005	239.330490	5199000
2022-01-28	250.000000	256.350006	247.160004	256.089996	246.402466	3833200
2022-01-31	255.020004	259.500000	254.440002	259.450012	249.635406	3174200
2022-02-01	259.750000	259.899994	255.580002	258.989990	249.192780	2496500
2022-02-02	258.829987	262.609985	258.489990	262.279999	252.358307	2371500
2022-02-03	262.000000	262.799988	260.070007	260.640015	250.780350	2242200
2022-02-04	259.869995	261.730011	257.790009	260.059998	250.222321	1989700
2022-02-07	261.000000	261.579987	259.170013	259.850006	250.020248	1959300
2022-02-08	260.500000	262.380005	259.100006	260.079987	250.241531	2920000
2022-02-09	261.989990	262.880005	259.410004	259.859985	250.029846	2379300
2022-02-10	258.600006	260.440002	255.970001	256.869995	247.152954	3246600
2022-02-11	256.869995	258.760010	254.729996	255.160004	245.507660	3592700
2022-02-14	255.910004	256.250000	251.679993	253.389999	243.804596	2825800
2022-02-15	254.820007	256.920013	253.559998	253.809998	244.208725	2171500
2022-02-16	253.770004	254.600006	251.199997	253.089996	243.515976	2941800
2022-02-17	251.479996	252.880005	250.000000	250.929993	241.437668	2831900
2022-02-18	250.339996	252.289993	250.009995	250.600006	241.120163	2813500
2022-02-22	250.009995	254.699997	249.600006	252.699997	243.140717	3980500
2022-02-23	253.529999	253.850006	247.080002	247.789993	238.416458	3497200
2022-02-24	242.929993	245.580002	239.610001	245.029999	235.760864	4856000
2022-02-25	246.000000	249.529999	243.630005	249.449997	240.013657	4549700
2022-02-28	244.440002	245.720001	242.360001	244.770004	236.820816	4410400
2022-03-01	242.300003	243.600006	238.300003	239.630005	231.847748	3910700
2022-03-02	240.850006	242.740005	239.610001	240.940002	233.115173	4482000
2022-03-03	241.009995	242.339996	235.679993	236.649994	228.964523	4707400
2022-03-04	234.619995	236.389999	231.639999	235.809998	228.151810	4184100
2022-03-07	234.309998	234.309998	224.190002	224.330002	217.044632	5425000
2022-03-08	224.330002	229.740005	222.199997	222.789993	215.554642	5258800
2022-03-09	226.789993	227.250000	222.009995	222.470001	215.245056	5630500
2022-03-10	220.199997	222.050003	217.679993	222.000000	214.790283	5444900
2022-03-11	224.740005	229.110001	224.199997	226.869995	219.502151	6126300
2022-03-14	226.779999	228.440002	223.160004	226.179993	218.834534	4436100
2022-03-15	227.979996	234.570007	227.979996	232.570007	225.017044	5087400
2022-03-16	234.869995	238.210007	234.360001	238.139999	230.406128	4173200
2022-03-17	236.440002	237.470001	234.539993	237.470001	229.757904	3752800
2022-03-18	237.229996	239.190002	235.990005	238.919998	231.160797	5336500
2022-03-21	239.580002	240.089996	234.070007	235.320007	227.677734	3704000
2022-03-22	237.039993	238.440002	236.470001	238.119995	230.386795	2938100
2022-03-23	237.130005	238.009995	235.949997	236.119995	228.451736	2200500
2022-03-24	237.559998	241.039993	236.470001	240.259995	232.457291	2337500
2022-03-25	240.539993	241.850006	239.429993	241.580002	233.734436	2134800
2022-03-28	241.910004	242.949997	239.860001	242.940002	235.050262	2041800
2022-03-29	246.350006	248.649994	244.770004	248.169998	240.110397	2657400
2022-03-30	247.509995	250.500000	247.509995	249.029999	240.942474	2227300
2022-03-31	249.720001	251.350006	247.279999	247.279999	239.249298	3803400
2022-04-01	248.119995	249.429993	246.179993	249.250000	241.155350	2023000
2022-04-04	246.789993	247.270004	242.380005	246.830002	238.813919	2500700
2022-04-05	246.100006	249.740005	245.429993	248.509995	240.439362	2532500
2022-04-06	247.639999	252.380005	245.979996	251.460007	243.293579	2886000
2022-04-07	250.789993	255.479996	249.539993	254.360001	246.099380	4041800
2022-04-08	253.039993	255.070007	250.919998	251.460007	243.293579	2551000
2022-04-11	251.250000	252.940002	249.929993	250.449997	242.316360	2326700
2022-04-12	250.729996	252.289993	248.800003	249.169998	241.077911	2724900
2022-04-13	249.360001	251.660004	249.020004	251.330002	243.167770	2133800
2022-04-14	251.330002	253.729996	250.429993	250.509995	242.374420	2105900
2022-04-18	249.630005	252.490005	249.130005	251.059998	242.906540	1426600
2022-04-19	250.039993	255.960007	250.039993	255.399994	247.105606	2324500
2022-04-20	256.000000	257.790009	254.820007	255.850006	247.541000	2278700
2022-04-21	257.649994	259.609985	254.880005	255.250000	246.960480	2476900
2022-04-22	255.000000	255.000000	249.940002	250.169998	242.045441	2643600
2022-04-25	249.449997	253.130005	247.929993	252.880005	244.667465	2523000
2022-04-26	250.130005	252.410004	248.330002	248.580002	240.507080	2948500
2022-04-27	247.979996	250.970001	247.050003	247.139999	239.113846	2706500
2022-04-28	249.940002	256.380005	248.080002	254.190002	245.934906	3547400
2022-04-29	254.279999	254.850006	248.800003	249.160004	241.068253	3388000
2022-05-02	250.860001	251.550003	242.259995	246.639999	238.630081	3418700
2022-05-03	247.389999	247.839996	242.279999	245.869995	237.885086	2562000
2022-05-04	246.160004	254.779999	246.160004	254.320007	246.060654	3289300
2022-05-05	252.889999	254.490005	246.779999	248.919998	240.836060	2925900
2022-05-06	248.190002	252.449997	247.699997	250.779999	242.635635	2964500
2022-05-09	247.000000	249.899994	246.789993	247.490005	239.452484	2918900
2022-05-10	248.990005	250.880005	244.929993	245.679993	237.701263	3070800
2022-05-11	245.270004	246.789993	243.210007	244.429993	236.491867	2833200
2022-05-12	245.320007	246.380005	241.119995	244.190002	236.259659	2861000
2022-05-13	247.149994	247.179993	242.279999	245.039993	237.082062	3255200
2022-05-16	244.460007	245.479996	240.729996	244.039993	236.114532	2147100
2022-05-17	246.000000	247.000000	239.460007	241.630005	233.782806	3204900
2022-05-18	239.460007	240.080002	230.369995	231.050003	223.546402	3946100
2022-05-19	229.500000	232.149994	228.339996	229.000000	221.562973	3518300
2022-05-20	231.380005	234.059998	228.589996	233.910004	226.313507	3208200
2022-05-23	235.759995	238.889999	233.500000	238.000000	230.270691	3053500
2022-05-24	237.500000	245.800003	237.449997	244.520004	236.578949	5258200
2022-05-25	242.580002	245.699997	241.589996	244.009995	236.085510	2641700
2022-05-26	246.000000	249.330002	245.600006	248.089996	240.032990	1972300
2022-05-27	249.500000	251.869995	248.779999	251.869995	243.690231	2063800
2022-05-31	250.000000	254.279999	248.630005	252.210007	244.019211	3924700
2022-06-01	253.190002	253.419998	248.190002	249.279999	241.184341	2264100
2022-06-02	249.600006	250.440002	246.220001	250.380005	242.248642	2089700
2022-06-03	248.429993	250.270004	248.169998	248.360001	241.626007	1838900
2022-06-06	249.080002	249.529999	247.330002	248.070007	241.343857	1569300
2022-06-07	246.000000	249.789993	245.529999	248.940002	242.190277	2782000
2022-06-08	247.899994	248.479996	244.889999	245.610001	238.950562	2101300
2022-06-09	243.619995	246.000000	242.029999	242.160004	235.594101	2682600
2022-06-10	239.179993	239.509995	237.160004	237.380005	230.943710	1992300
2022-06-13	232.789993	240.100006	232.679993	238.470001	232.004150	4697000
2022-06-14	239.960007	242.899994	238.619995	238.759995	232.286270	3564800
2022-06-15	239.860001	241.580002	236.119995	238.899994	232.422485	3152100
2022-06-16	236.080002	237.320007	233.820007	235.190002	228.813080	3272000
2022-06-17	234.220001	235.490005	232.169998	234.380005	228.025040	7236300
2022-06-21	236.220001	240.100006	234.139999	239.589996	233.093781	3263500
2022-06-22	238.789993	244.550003	238.360001	243.059998	236.469696	3054300
2022-06-23	243.699997	245.089996	240.460007	243.580002	236.975616	1937000
2022-06-24	245.259995	248.000000	244.490005	247.899994	241.178452	3104800
2022-06-27	247.899994	248.770004	246.570007	247.029999	240.332047	2059200
2022-06-28	247.059998	249.960007	242.520004	242.830002	236.245926	2381700
2022-06-29	246.139999	248.869995	245.110001	247.740005	241.022812	2997200
2022-06-30	248.250000	248.589996	245.449997	246.880005	240.186142	2786200
2022-07-01	246.350006	253.139999	246.000000	252.960007	246.101257	2531400
2022-07-05	251.149994	253.000000	249.660004	252.289993	245.449432	2390700
2022-07-06	252.470001	252.860001	249.369995	251.460007	244.641953	1948600
2022-07-07	253.259995	254.919998	251.179993	252.940002	246.081833	2396700
2022-07-08	252.600006	254.619995	252.320007	253.240005	246.373688	1450300
2022-07-11	252.080002	255.399994	252.080002	253.279999	246.412582	1478100
2022-07-12	252.970001	255.619995	250.759995	251.479996	244.661392	2112800
2022-07-13	248.960007	254.800003	248.259995	252.669998	245.819138	2205300
2022-07-14	249.889999	253.100006	249.619995	252.600006	245.751053	2371000
2022-07-15	254.020004	256.390015	253.449997	255.009995	248.095673	2627200
2022-07-18	255.240005	255.589996	252.070007	252.419998	245.575897	2164400
2022-07-19	253.880005	256.619995	252.970001	256.500000	249.545273	2181300
2022-07-20	256.779999	256.910004	253.470001	254.580002	247.677353	2183700
2022-07-21	253.990005	254.800003	252.320007	253.470001	246.597427	2056500
2022-07-22	253.750000	254.529999	252.449997	253.990005	247.103363	2226600
2022-07-25	254.570007	254.800003	248.660004	250.380005	243.591232	2860400
2022-07-26	249.559998	259.220001	248.699997	257.089996	250.119278	5272300
2022-07-27	255.800003	259.910004	254.690002	258.890015	251.870514	2718300
2022-07-28	258.799988	264.000000	257.559998	263.459991	256.316528	2849100
2022-07-29	263.649994	264.350006	262.100006	263.369995	256.229004	2653800
2022-08-01	262.540009	265.459991	262.410004	264.230011	257.065674	2384000
2022-08-02	264.619995	265.450012	260.890015	261.049988	253.971863	2375200
2022-08-03	261.049988	262.920013	259.760010	262.089996	254.983719	2305300
2022-08-04	261.700012	262.179993	258.690002	260.640015	253.573059	2089600
2022-08-05	259.640015	260.029999	257.070007	259.230011	252.201279	1818500
2022-08-08	260.000000	260.910004	255.339996	256.799988	249.837143	2253500
2022-08-09	256.899994	260.209991	256.359985	260.059998	253.008789	2315800
2022-08-10	262.000000	263.709991	260.500000	261.359985	254.273499	2967900
2022-08-11	263.200012	263.269989	258.630005	259.279999	252.249893	2007000
2022-08-12	259.549988	262.510010	259.549988	262.179993	255.071274	1530800
2022-08-15	262.209991	265.619995	261.250000	265.440002	258.242889	2342700
2022-08-16	265.040009	267.130005	264.260010	266.290009	259.069855	1828000
2022-08-17	265.959991	267.970001	265.579987	266.820007	259.585480	1699100
2022-08-18	266.000000	267.359985	265.420013	266.579987	259.351959	1591900
2022-08-19	265.940002	267.750000	265.540009	266.540009	259.313049	1833800
2022-08-22	264.500000	265.790009	262.369995	262.950012	255.820435	1986700
2022-08-23	262.619995	263.350006	260.529999	260.540009	253.475739	2211100
2022-08-24	260.709991	262.000000	259.859985	260.859985	253.787064	1777200
2022-08-25	261.989990	262.679993	260.200012	262.559998	255.440979	1330400
2022-08-26	262.799988	263.200012	256.390015	256.950012	249.983109	2357800
2022-08-29	255.500000	256.709991	254.589996	255.660004	248.728073	2017500
2022-08-30	256.000000	256.720001	252.570007	253.490005	246.616898	2051300
2022-08-31	254.169998	255.679993	252.199997	252.279999	246.783188	3119200
2022-09-01	251.820007	256.529999	251.759995	256.470001	250.881897	2577800
2022-09-02	257.410004	258.579987	253.360001	254.509995	248.964600	1791300
2022-09-06	254.470001	256.730011	253.380005	254.389999	248.847214	2645700
2022-09-07	255.139999	259.820007	254.960007	258.420013	252.789413	4185200
2022-09-08	257.850006	261.079987	257.329987	260.079987	254.413223	2448900
2022-09-09	260.260010	260.739990	258.209991	259.519989	253.865448	2007000
2022-09-12	260.000000	261.399994	259.420013	260.369995	254.696945	2204300
2022-09-13	257.739990	258.950012	253.669998	254.330002	248.788544	2604900
2022-09-14	255.000000	258.269989	254.369995	255.720001	250.148239	2745200
2022-09-15	255.020004	255.229996	252.490005	253.470001	247.947250	2289500
2022-09-16	251.850006	255.820007	251.750000	254.910004	249.355881	4304100
2022-09-19	254.000000	257.549988	253.350006	257.010010	251.410141	2195800
2022-09-20	256.100006	256.489990	252.779999	255.399994	249.835205	2140200
2022-09-21	255.130005	256.910004	251.080002	251.080002	245.609344	2438800
2022-09-22	250.389999	250.429993	247.649994	247.940002	242.537766	2300500
2022-09-23	247.210007	249.100006	244.190002	245.949997	240.591110	2672100
2022-09-26	245.940002	246.250000	242.440002	243.759995	238.448837	3179100
2022-09-27	244.580002	244.929993	236.559998	236.699997	231.542664	4193800
2022-09-28	236.130005	238.529999	233.759995	236.940002	231.777420	4202400
2022-09-29	236.320007	237.660004	232.460007	234.399994	229.292755	3053200
2022-09-30	233.320007	234.830002	230.580002	230.740005	225.712524	3629300
2022-10-03	233.520004	236.850006	231.710007	235.339996	230.212280	3286700
2022-10-04	236.710007	241.050003	236.210007	238.500000	233.303452	3685700
2022-10-05	236.910004	240.410004	236.139999	239.089996	233.880585	3033000
2022-10-06	239.339996	239.880005	234.460007	234.750000	229.635132	2999200
2022-10-07	233.960007	234.600006	232.080002	233.190002	228.109131	2294300
2022-10-10	233.410004	236.259995	233.410004	234.949997	229.830780	2668700
2022-10-11	234.160004	239.119995	233.929993	237.050003	231.885025	3169200
2022-10-12	237.270004	240.039993	237.059998	237.059998	231.894821	2709300
2022-10-13	234.460007	249.300003	234.460007	246.750000	241.373672	5026900
2022-10-14	249.080002	249.429993	242.410004	243.160004	237.861908	2918300
2022-10-17	245.800003	247.220001	243.529999	246.479996	241.109558	2758200
2022-10-18	249.369995	250.419998	247.250000	249.190002	243.760513	3123600
2022-10-19	250.000000	252.520004	249.119995	250.750000	245.286530	3021300
2022-10-20	249.550003	251.750000	249.050003	249.770004	244.327881	2410700
2022-10-21	250.210007	255.360001	249.500000	254.550003	249.003738	3254900
2022-10-24	255.279999	256.869995	253.070007	255.320007	249.756958	4125100
2022-10-25	254.570007	257.279999	254.399994	255.729996	250.158020	2689000
2022-10-26	257.839996	260.690002	256.119995	256.609985	251.018829	3582600
2022-10-27	263.000000	266.989990	262.260010	265.109985	259.333649	4145700
2022-10-28	267.510010	274.809998	265.989990	274.519989	268.538605	4647600
2022-10-31	273.059998	273.630005	270.809998	272.660004	266.719147	3336100
2022-11-01	273.690002	273.790009	269.660004	272.950012	267.002838	2740900
2022-11-02	273.000000	276.670013	270.309998	270.369995	264.479034	3069900
2022-11-03	269.329987	274.679993	268.380005	272.950012	267.002838	3225400
2022-11-04	275.600006	275.709991	272.130005	274.619995	268.636414	3256500
2022-11-07	275.070007	278.079987	275.070007	276.410004	270.387451	3029500
2022-11-08	276.859985	279.519989	276.500000	278.399994	272.334076	2628800
2022-11-09	278.510010	280.250000	277.679993	277.790009	271.737396	2610800
2022-11-10	281.489990	281.670013	272.579987	275.880005	269.868958	4510900
2022-11-11	276.329987	277.000000	269.179993	271.390015	265.476837	4742800
2022-11-14	270.929993	274.709991	270.579987	272.269989	266.337616	3357400
2022-11-15	270.250000	271.029999	266.339996	267.839996	262.004150	5429100
2022-11-16	268.920013	274.429993	268.920013	272.510010	266.572418	4132700
2022-11-17	272.070007	274.350006	270.559998	273.359985	267.403839	2467400
2022-11-18	273.920013	275.100006	272.119995	273.369995	267.413696	2699200
2022-11-21	274.649994	274.980011	273.100006	274.519989	268.538605	2974200
2022-11-22	275.000000	275.299988	274.299988	274.760010	268.773407	2770400
2022-11-23	275.549988	275.649994	272.880005	273.269989	267.315857	2514800
2022-11-25	274.510010	275.320007	272.859985	275.000000	269.008148	1596600
2022-11-28	274.880005	275.940002	272.380005	272.880005	266.934357	3160500
2022-11-29	271.000000	271.920013	269.470001	271.410004	265.496368	2873500
2022-11-30	269.619995	273.309998	268.829987	272.790009	268.349182	5196500
2022-12-01	273.160004	274.239990	271.390015	273.399994	268.949219	2599600
2022-12-02	269.809998	273.450012	269.619995	273.399994	268.949219	2807500
2022-12-05	271.019989	272.570007	270.000000	271.589996	267.168701	2586900
2022-12-06	271.799988	273.369995	270.029999	271.769989	267.345734	3573000
2022-12-07	272.500000	273.980011	269.670013	270.339996	265.939056	2766400
2022-12-08	271.000000	273.570007	270.619995	273.390015	268.939392	3022700
2022-12-09	273.609985	274.160004	271.720001	272.040009	267.611389	1677400
2022-12-12	272.190002	276.709991	271.220001	276.619995	272.116791	3230500
2022-12-13	278.679993	279.899994	273.640015	274.279999	269.814911	3390100
2022-12-14	275.220001	277.079987	272.299988	274.529999	270.060852	2660900
2022-12-15	273.790009	274.380005	269.209991	271.730011	267.306427	2735300
2022-12-16	270.410004	271.019989	265.760010	266.119995	261.787750	5932500
2022-12-19	266.250000	268.420013	264.670013	265.829987	261.502441	2160800
2022-12-20	266.920013	267.940002	264.540009	267.250000	262.899353	1785600
2022-12-21	267.480011	269.940002	267.309998	268.160004	263.794556	2366800
2022-12-22	267.269989	268.119995	263.649994	265.769989	261.443451	2366700
2022-12-23	265.899994	268.350006	264.790009	267.570007	263.214142	1269000
2022-12-27	268.660004	268.869995	266.600006	266.839996	262.496002	1674700
2022-12-28	268.000000	268.140015	265.070007	265.109985	260.794189	1427800
2022-12-29	265.940002	267.809998	264.880005	265.929993	261.600830	1393900
2022-12-30	265.200012	265.380005	261.399994	263.529999	259.239899	1720100
