# Supplementary material for: Enhancing stock index prediction: A hybrid LSTM-PSO model for improved forecasting accuracy
Source: PLoS One. 2025 Jan 14;20(1):e0310296. doi: 10.1371/journal.pone.0310296 (PMC11731719; doi:10.1371/journal.pone.0310296)
Supplement: S1 File — (ZIP) [file pone.0310296.s001.zip › data&code∩╝êPSO-LSTM∩╝ë/data/stock_data/INTC.csv]

Date	Open	High	Low	Close	Adj Close	Volume
2018-01-02	46.380001	46.900002	46.209999	46.849998	39.988186	23370800
2018-01-03	45.470001	46.209999	43.650002	45.259998	38.631069	116479000
2018-01-04	43.520000	44.650002	42.689999	44.430000	37.922638	89209100
2018-01-05	44.430000	45.150002	43.900002	44.740002	38.187229	41824000
2018-01-08	44.270000	44.840000	43.959999	44.740002	38.187229	33733800
2018-01-09	44.700001	44.840000	43.490002	43.619999	37.231266	44282300
2018-01-10	43.330002	43.599998	42.439999	42.500000	36.275307	45735000
2018-01-11	42.799999	43.580002	42.450001	43.410000	37.052029	35371500
2018-01-12	43.450001	43.599998	43.009998	43.240002	36.906929	29973600
2018-01-16	43.549999	43.790001	42.889999	43.139999	36.821571	38367200
2018-01-17	43.549999	44.450001	43.509998	44.389999	37.888485	32368600
2018-01-18	44.400002	44.740002	44.169998	44.480000	37.965309	26826500
2018-01-19	44.619999	44.889999	44.250000	44.820000	38.255512	25780200
2018-01-22	44.799999	45.790001	44.790001	45.750000	39.049297	27706800
2018-01-23	45.810001	46.090000	45.630001	46.060001	39.313889	22135100
2018-01-24	45.900002	46.130001	44.959999	45.509998	38.844448	32464200
2018-01-25	45.880001	46.369999	45.169998	45.299999	38.665207	36758700
2018-01-26	48.380001	50.150002	48.119999	50.080002	42.745113	86916100
2018-01-29	49.599998	50.849998	49.369999	49.980000	42.659756	46304000
2018-01-30	49.480000	50.060001	48.740002	48.790001	41.644051	32814600
2018-01-31	49.230000	49.250000	47.560001	48.139999	41.089249	41619900
2018-02-01	47.700001	48.470001	47.450001	47.650002	40.671024	28840400
2018-02-02	47.320000	47.790001	46.099998	46.150002	39.390709	28663000
2018-02-05	46.349998	47.259998	44.500000	44.520000	37.999451	47869000
2018-02-06	44.020000	44.930000	43.029999	44.910000	38.592377	58145400
2018-02-07	44.580002	46.299999	44.340000	45.200001	38.841591	37508400
2018-02-08	45.279999	45.419998	42.740002	42.750000	36.736248	43151300
2018-02-09	43.500000	44.279999	42.040001	43.950001	37.767422	49301100
2018-02-12	44.150002	45.160000	44.090000	44.830002	38.523636	28379500
2018-02-13	44.590000	44.779999	44.259998	44.459999	38.205688	19517600
2018-02-14	44.070000	45.509998	44.040001	45.380001	38.996269	19922000
2018-02-15	45.880001	45.990002	44.950001	45.919998	39.460300	23536800
2018-02-16	45.820000	46.590000	45.509998	45.560001	39.150951	21475200
2018-02-20	45.459999	46.709999	45.389999	46.320000	39.804031	25512000
2018-02-21	46.669998	47.060001	45.919998	45.939999	39.477486	27527500
2018-02-22	46.139999	46.560001	45.619999	45.799999	39.357185	16946400
2018-02-23	46.340000	47.790001	46.310001	47.730000	41.015686	26040900
2018-02-26	48.200001	49.130001	48.099998	49.110001	42.201561	26992300
2018-02-27	49.369999	50.900002	49.310001	49.910000	42.889023	43624100
2018-02-28	50.180000	50.340000	49.279999	49.290001	42.356236	35541200
2018-03-01	49.500000	49.720001	47.470001	47.840000	41.110218	36326600
2018-03-02	47.200001	49.049999	46.959999	48.980000	42.089844	33310600
2018-03-05	48.570000	49.799999	48.040001	49.750000	42.751514	30826500
2018-03-06	50.160000	51.330002	50.150002	50.709999	43.576477	39132300
2018-03-07	50.180000	51.490002	50.099998	51.320000	44.100666	31801900
2018-03-08	51.790001	52.080002	50.470001	50.740002	43.602268	29481200
2018-03-09	51.270000	52.299999	51.000000	52.189999	44.848286	32727900
2018-03-12	51.860001	51.950001	50.500000	51.520000	44.272541	32044400
2018-03-13	52.520000	53.779999	51.389999	51.779999	44.495956	45573900
2018-03-14	52.060001	52.180000	51.310001	51.860001	44.564709	24993500
2018-03-15	52.230000	52.299999	50.880001	50.880001	43.722565	25631200
2018-03-16	51.169998	51.700001	50.990002	51.169998	43.971783	42559800
2018-03-19	50.740002	51.230000	49.930000	50.830002	43.679604	31115200
2018-03-20	50.880001	51.810001	50.849998	51.549999	44.298313	22215000
2018-03-21	51.549999	52.169998	51.169998	51.560001	44.306904	23239500
2018-03-22	50.740002	51.959999	50.599998	50.830002	43.679604	30916000
2018-03-23	50.590000	50.990002	49.360001	49.360001	42.416382	37683900
2018-03-26	50.740002	52.490002	50.320000	52.480000	45.097485	39306200
2018-03-27	53.009998	53.250000	50.779999	51.189999	43.988960	38777000
2018-03-28	50.500000	50.700001	49.009998	49.599998	42.622627	37970900
2018-03-29	49.980000	52.080002	49.869999	52.080002	44.753769	45265800
2018-04-02	51.689999	52.040001	47.290001	48.919998	42.038273	67187800
2018-04-03	49.000000	49.959999	48.410000	49.750000	42.751514	39432400
2018-04-04	48.099998	50.160000	48.009998	49.990002	42.957767	30370000
2018-04-05	50.009998	50.720001	49.970001	50.380001	43.292900	25115400
2018-04-06	49.790001	50.400002	48.500000	48.790001	41.926575	28215200
2018-04-09	49.160000	51.110001	49.160000	49.549999	42.579655	31437000
2018-04-10	51.119999	51.490002	50.340000	51.270000	44.057697	25906400
2018-04-11	50.990002	51.730000	50.820000	51.099998	43.911617	17568400
2018-04-12	51.490002	53.270000	51.450001	52.720001	45.303726	29781400
2018-04-13	53.060001	53.209999	51.599998	51.860001	44.564709	20884900
2018-04-16	52.290001	52.529999	51.790001	52.400002	45.028751	18855500
2018-04-17	52.910000	53.700001	52.889999	53.540001	46.008377	21228700
2018-04-18	53.520000	54.360001	53.340000	53.610001	46.068531	22164700
2018-04-19	52.950001	52.959999	51.610001	52.220001	44.874065	25422400
2018-04-20	52.169998	52.279999	50.880001	51.529999	44.281124	26910100
2018-04-23	51.689999	51.889999	50.849998	51.099998	43.911617	21706700
2018-04-24	51.869999	53.639999	51.139999	51.450001	44.212391	42494700
2018-04-25	51.860001	52.099998	50.599998	51.380001	44.152237	25752800
2018-04-26	52.259998	53.270000	52.070000	53.049999	45.587315	39575000
2018-04-27	55.439999	55.790001	52.230000	52.730000	45.312325	69888100
2018-04-30	52.560001	53.369999	51.209999	51.619999	44.358475	36417400
2018-05-01	51.639999	53.419998	51.439999	53.330002	45.827919	27600800
2018-05-02	53.090000	53.200001	52.150002	52.310001	44.951416	25778300
2018-05-03	51.889999	52.560001	51.209999	52.279999	44.925625	28561000
2018-05-04	51.619999	52.840000	51.000000	52.779999	45.617058	25642500
2018-05-07	52.860001	53.580002	52.830002	53.330002	46.092419	20285700
2018-05-08	53.290001	53.630001	52.799999	53.630001	46.351704	21026800
2018-05-09	53.759998	54.369999	53.189999	54.340000	46.965340	19827500
2018-05-10	54.549999	55.000000	54.099998	54.980000	47.518490	18715900
2018-05-11	54.619999	55.189999	54.430000	54.669998	47.250561	15405000
2018-05-14	54.770000	55.240002	54.740002	54.900002	47.449345	21878200
2018-05-15	54.580002	54.750000	53.560001	53.919998	46.602337	21712600
2018-05-16	54.169998	54.700001	53.959999	54.639999	47.224628	16260500
2018-05-17	54.549999	55.439999	54.419998	54.810001	47.371559	16872600
2018-05-18	54.529999	54.540001	53.470001	53.500000	46.239342	23679900
2018-05-21	54.360001	55.220001	53.860001	54.320000	46.948059	25367400
2018-05-22	54.730000	55.049999	54.049999	54.450001	47.060413	19009600
2018-05-23	54.000000	55.230000	53.840000	55.209999	47.717274	20555400
2018-05-24	55.180000	55.299999	54.130001	54.750000	47.319698	19667100
2018-05-25	54.799999	55.500000	54.540001	55.439999	47.916054	18550000
2018-05-29	55.119999	55.810001	54.810001	55.320000	47.812336	24253500
2018-05-30	55.889999	56.200001	55.619999	55.680000	48.123482	24711500
2018-05-31	55.669998	55.860001	55.060001	55.200001	47.708626	30962100
2018-06-01	55.840000	57.099998	55.799999	57.080002	49.333488	31183200
2018-06-04	57.009998	57.599998	56.779999	56.830002	49.117420	22538100
2018-06-05	56.900002	57.119999	56.220001	56.529999	48.858128	21687000
2018-06-06	56.529999	57.060001	56.080002	57.029999	49.290272	22955400
2018-06-07	56.919998	57.000000	55.619999	55.880001	48.296337	27596100
2018-06-08	55.560001	55.700001	54.660000	55.049999	47.578987	30822900
2018-06-11	54.799999	55.090000	54.259998	54.520000	47.120914	25752400
2018-06-12	54.869999	55.029999	54.220001	54.820000	47.380207	23294900
2018-06-13	54.980000	55.700001	54.910000	55.029999	47.561699	22631400
2018-06-14	55.450001	55.860001	55.180000	55.540001	48.002487	23419800
2018-06-15	55.169998	55.380001	54.580002	55.110001	47.630848	39194700
2018-06-18	54.299999	54.299999	52.340000	53.220001	45.997356	40764400
2018-06-19	52.139999	52.950001	51.880001	52.930000	45.746704	31780900
2018-06-20	53.189999	53.750000	52.689999	53.459999	46.204765	21403000
2018-06-21	54.380001	54.529999	51.939999	52.189999	45.107132	44435600
2018-06-22	52.619999	53.090000	52.299999	52.500000	45.375053	34682100
2018-06-25	51.169998	51.750000	49.910000	50.709999	43.827976	45356500
2018-06-26	49.950001	50.410000	49.360001	49.669998	42.929119	37543000
2018-06-27	49.340000	50.060001	48.750000	48.759998	42.142624	33338800
2018-06-28	48.580002	49.490002	48.500000	49.250000	42.566116	29055700
2018-06-29	49.529999	50.110001	49.500000	49.709999	42.963684	28906500
2018-07-02	49.040001	50.270000	48.830002	50.200001	43.387196	23755500
2018-07-03	50.580002	50.860001	49.430000	49.470001	42.756264	16327900
2018-07-05	49.980000	50.959999	49.750000	50.750000	43.862553	26163500
2018-07-06	50.770000	51.500000	50.400002	51.369999	44.398403	19968000
2018-07-09	51.639999	51.889999	51.000000	51.860001	44.821911	21361600
2018-07-10	52.099998	52.259998	51.840000	52.160000	45.081196	17362900
2018-07-11	51.689999	51.869999	51.189999	51.200001	44.251492	18665600
2018-07-12	52.049999	52.480000	51.730000	52.349998	45.245399	20292700
2018-07-13	52.400002	52.419998	51.759998	52.220001	45.133060	13749300
2018-07-16	52.150002	52.320000	51.869999	52.009998	44.951550	15951500
2018-07-17	51.049999	51.880001	51.009998	51.750000	44.726852	15754500
2018-07-18	51.869999	51.970001	51.470001	51.720001	44.700912	14649000
2018-07-19	51.599998	52.009998	51.049999	51.980000	44.925629	15954600
2018-07-20	51.830002	52.070000	51.330002	51.910000	44.865128	17380500
2018-07-23	51.770000	52.500000	51.330002	52.310001	45.210846	15945500
2018-07-24	52.759998	53.299999	52.080002	52.180000	45.098484	17788700
2018-07-25	52.209999	52.450001	51.090000	52.430000	45.314564	19854800
2018-07-26	52.450001	53.180000	51.869999	52.160000	45.081196	28282500
2018-07-27	48.759998	49.200001	47.480000	47.680000	41.209198	67816700
2018-07-30	47.630001	47.990002	46.430000	47.689999	41.217827	35696600
2018-07-31	48.240002	48.680000	47.689999	48.099998	41.572189	36581200
2018-08-01	48.060001	48.910000	48.000000	48.810001	42.185833	28060700
2018-08-02	48.500000	49.520000	48.200001	49.480000	42.764904	26452500
2018-08-03	49.500000	49.779999	49.169998	49.630001	42.894554	22008200
2018-08-06	48.770000	49.310001	48.320000	49.299999	42.868462	26669000
2018-08-07	49.430000	49.830002	49.410000	49.700001	43.216290	28322700
2018-08-08	49.599998	50.130001	49.439999	49.959999	43.442364	21990600
2018-08-09	49.860001	50.599998	49.720001	50.139999	43.598885	23795600
2018-08-10	48.509998	49.169998	48.299999	48.849998	42.477161	28712400
2018-08-13	48.919998	49.240002	48.380001	48.450001	42.129356	17070600
2018-08-14	48.669998	48.759998	47.650002	48.119999	41.842400	23061600
2018-08-15	47.779999	48.000000	46.900002	47.459999	41.268505	26739900
2018-08-16	47.750000	47.950001	47.049999	47.169998	41.016350	24358000
2018-08-17	47.000000	47.389999	46.330002	47.099998	40.955471	26382000
2018-08-20	47.049999	47.119999	46.189999	46.500000	40.433743	24334000
2018-08-21	46.660000	47.849998	46.639999	47.619999	41.407631	19254300
2018-08-22	47.250000	47.349998	46.919998	47.049999	40.911991	23182500
2018-08-23	46.860001	47.169998	46.709999	46.980000	40.851128	31343200
2018-08-24	47.290001	47.889999	47.080002	47.660000	41.442410	18214700
2018-08-27	48.000000	48.389999	47.630001	48.349998	42.042393	17170300
2018-08-28	48.549999	48.790001	48.310001	48.570000	42.233700	13472400
2018-08-29	48.700001	48.860001	48.400002	48.750000	42.390217	13479100
2018-08-30	48.520000	48.830002	48.090000	48.240002	41.946751	16418800
2018-08-31	47.959999	48.560001	47.919998	48.430000	42.111961	16484000
2018-09-04	48.380001	48.430000	47.560001	47.959999	41.703270	15682900
2018-09-05	47.750000	48.119999	47.470001	47.720001	41.494591	20857200
2018-09-06	47.759998	47.959999	47.209999	47.259998	41.094604	19318100
2018-09-07	46.910000	47.480000	46.360001	46.450001	40.390274	25958300
2018-09-10	46.560001	46.759998	46.230000	46.299999	40.259838	21522400
2018-09-11	46.000000	46.029999	44.889999	44.930000	39.068562	32455300
2018-09-12	44.560001	44.980000	44.060001	44.930000	39.068562	29778700
2018-09-13	45.680000	45.849998	45.110001	45.570000	39.625072	18657100
2018-09-14	45.779999	45.970001	45.349998	45.540001	39.598980	22998700
2018-09-17	45.290001	45.900002	45.189999	45.419998	39.494640	17603200
2018-09-18	45.580002	46.529999	45.410000	46.099998	40.085930	20528100
2018-09-19	46.090000	46.439999	45.889999	46.150002	40.129402	15918900
2018-09-20	46.779999	47.360001	46.520000	47.200001	41.042427	21999300
2018-09-21	47.119999	47.419998	46.369999	46.660000	40.572880	52650600
2018-09-24	46.310001	47.000000	46.150002	46.910000	40.790264	17847000
2018-09-25	46.220001	46.389999	45.799999	45.910000	39.920712	23389900
2018-09-26	46.040001	46.299999	45.580002	45.700001	39.738113	23957700
2018-09-27	45.910000	46.169998	45.730000	45.880001	39.894634	15415500
2018-09-28	45.619999	47.750000	45.459999	47.290001	41.120686	46223500
2018-10-01	46.790001	47.220001	46.200001	46.450001	40.390274	23796200
2018-10-02	47.509998	48.880001	47.320000	48.099998	41.825012	42121100
2018-10-03	48.619999	49.720001	48.560001	48.759998	42.398918	39211900
2018-10-04	48.840000	48.860001	47.619999	48.130001	41.851105	30108300
2018-10-05	48.230000	48.340000	46.660000	47.029999	40.894596	28901400
2018-10-08	46.959999	47.349998	46.520000	47.029999	40.894596	19376800
2018-10-09	47.180000	47.619999	46.540001	46.549999	40.477226	23285700
2018-10-10	46.060001	46.119999	44.799999	44.799999	38.955521	43109500
2018-10-11	45.150002	45.610001	43.730000	44.230000	38.459877	43648800
2018-10-12	45.270000	45.340000	44.230000	44.880001	39.025082	32087400
2018-10-15	44.630001	45.139999	44.439999	44.529999	38.720741	21633000
2018-10-16	44.900002	46.009998	44.830002	45.939999	39.946793	21472000
2018-10-17	46.000000	46.330002	45.540001	45.889999	39.903316	23124400
2018-10-18	45.650002	45.750000	44.830002	44.970001	39.103359	26638800
2018-10-19	45.020000	45.180000	43.860001	44.000000	38.259888	28368500
2018-10-22	44.500000	45.340000	44.099998	45.009998	39.138123	34508800
2018-10-23	44.180000	45.090000	43.910000	44.500000	38.694660	38590300
2018-10-24	44.160000	44.360001	42.360001	42.419998	36.886013	33631800
2018-10-25	43.540001	44.939999	43.279999	44.310001	38.529457	48255300
2018-10-26	45.590000	46.439999	44.700001	45.689999	39.729416	67280400
2018-10-29	46.500000	46.750000	44.439999	45.400002	39.477249	35732200
2018-10-30	45.529999	47.880001	45.459999	47.759998	41.529369	43975200
2018-10-31	48.290001	48.560001	46.830002	46.880001	40.764179	33369100
2018-11-01	46.950001	48.470001	46.860001	48.220001	41.929363	28335300
2018-11-02	48.130001	48.250000	46.750000	47.110001	40.964165	30759800
2018-11-05	47.340000	48.250000	46.919998	47.970001	41.711964	23751200
2018-11-06	47.799999	47.919998	47.029999	47.250000	41.344463	23839600
2018-11-07	47.630001	48.750000	47.590000	48.720001	42.630737	29913200
2018-11-08	48.490002	49.290001	48.459999	48.990002	42.866997	26581700
2018-11-09	48.790001	49.029999	47.869999	48.110001	42.096977	21761400
2018-11-12	47.709999	47.799999	46.599998	46.650002	40.819458	24412800
2018-11-13	46.990002	48.250000	46.990002	47.389999	41.466969	29315900
2018-11-14	47.849998	47.970001	46.889999	47.090000	41.204456	25632700
2018-11-15	47.009998	48.240002	46.720001	48.110001	42.096977	29581000
2018-11-16	47.770000	49.049999	47.689999	48.830002	42.726990	31670600
2018-11-19	48.610001	49.150002	47.779999	48.000000	42.000736	26859000
2018-11-20	47.400002	48.119999	47.090000	47.389999	41.466969	29200800
2018-11-21	47.849998	47.880001	47.020000	47.029999	41.151962	19011400
2018-11-23	46.689999	47.070000	46.520000	46.540001	40.723213	8906900
2018-11-26	47.270000	47.459999	46.700001	47.450001	41.519470	20723000
2018-11-27	46.939999	48.220001	46.590000	48.070000	42.061974	27621000
2018-11-28	47.939999	48.880001	47.650002	48.860001	42.753246	28003200
2018-11-29	48.490002	48.560001	47.630001	47.700001	41.738228	23592500
2018-11-30	47.950001	49.320000	47.560001	49.310001	43.147003	43313700
2018-12-03	50.000000	50.500000	49.529999	50.130001	43.864510	30870400
2018-12-04	49.520000	49.599998	47.680000	47.750000	41.781975	35397700
2018-12-06	46.799999	48.389999	46.520000	48.369999	42.324478	31661700
2018-12-07	47.939999	48.060001	46.230000	46.240002	40.460705	34016400
2018-12-10	46.279999	47.459999	46.009998	47.209999	41.309467	23289000
2018-12-11	47.900002	48.590000	47.130001	47.380001	41.458221	23851000
2018-12-12	48.580002	48.639999	47.410000	47.830002	41.851978	31305000
2018-12-13	48.259998	48.580002	47.860001	48.290001	42.254482	19526000
2018-12-14	47.889999	48.759998	47.849998	47.860001	41.878223	26372100
2018-12-17	47.860001	48.410000	46.660000	47.080002	41.195721	26598700
2018-12-18	47.470001	48.450001	47.360001	47.740002	41.773224	29014300
2018-12-19	47.490002	47.730000	45.380001	45.570000	39.874435	39717600
2018-12-20	45.410000	46.310001	45.009998	45.540001	39.848190	37750900
2018-12-21	45.750000	46.650002	44.799999	44.840000	39.235676	52768300
2018-12-24	44.630001	45.169998	43.540001	43.590000	38.141911	19241600
2018-12-26	44.000000	46.200001	43.509998	46.189999	40.416950	28677600
2018-12-27	45.619999	46.380001	44.669998	46.360001	40.565704	29970700
2018-12-28	46.509998	47.740002	46.299999	46.750000	40.906960	24758700
2018-12-31	47.090000	47.480000	46.549999	46.930000	41.064461	20490400
2019-01-02	45.959999	47.470001	45.770000	47.080002	41.195721	18774600
2019-01-03	46.150002	46.279999	44.389999	44.490002	38.929428	32267300
2019-01-04	45.840000	47.570000	45.540001	47.220001	41.318211	35447300
2019-01-07	47.099998	48.000000	46.750000	47.439999	41.510719	22736800
2019-01-08	47.799999	48.029999	46.779999	47.740002	41.773224	22749200
2019-01-09	47.959999	48.570000	47.779999	48.009998	42.009472	22554500
2019-01-10	47.750000	48.650002	47.410000	48.560001	42.490742	27202600
2019-01-11	48.099998	49.290001	48.049999	48.930000	42.814491	21751300
2019-01-14	48.459999	48.830002	48.299999	48.349998	42.306976	19193900
2019-01-15	48.709999	49.130001	48.439999	48.599998	42.525730	22480800
2019-01-16	48.599998	48.889999	48.080002	48.130001	42.114479	19057700
2019-01-17	48.000000	48.840000	47.910000	48.470001	42.411983	17448700
2019-01-18	49.110001	49.380001	48.689999	49.189999	43.042000	29874600
2019-01-22	48.959999	48.980000	47.869999	48.270000	42.236980	25940700
2019-01-23	48.410000	48.799999	47.520000	47.939999	41.948227	18960700
2019-01-24	48.700001	50.040001	48.599998	49.759998	43.540749	50578300
2019-01-25	46.849998	47.430000	45.750000	47.040001	41.160721	86455700
2019-01-28	46.130001	46.730000	46.049999	46.709999	40.871956	35928700
2019-01-29	46.779999	46.970001	46.330002	46.540001	40.723213	20988300
2019-01-30	46.680000	47.680000	46.450001	47.540001	41.598221	26931700
2019-01-31	46.700001	47.180000	46.099998	47.119999	41.230717	43051300
2019-02-01	47.060001	49.049999	47.009998	48.730000	42.639488	37442900
2019-02-04	48.619999	49.240002	48.240002	49.220001	43.068253	20905000
2019-02-05	49.180000	50.720001	49.180000	50.009998	43.759510	31641600
2019-02-06	49.950001	50.639999	49.820000	49.900002	43.940025	21647800
2019-02-07	49.500000	49.849998	48.680000	49.230000	43.350040	27825900
2019-02-08	48.770000	49.020000	48.009998	48.840000	43.006630	18851200
2019-02-11	49.020000	49.320000	48.580002	48.770000	42.944984	18004100
2019-02-12	49.360001	50.139999	49.270000	50.009998	44.036884	18050100
2019-02-13	50.130001	50.810001	50.000000	50.470001	44.441944	17712800
2019-02-14	50.410000	51.040001	50.349998	50.810001	44.741333	17545400
2019-02-15	51.250000	51.669998	51.090000	51.660000	45.489803	22520400
2019-02-19	51.349998	51.709999	51.340000	51.400002	45.260868	15611800
2019-02-20	51.630001	51.730000	51.060001	51.389999	45.252056	21607700
2019-02-21	51.320000	51.840000	51.209999	51.410000	45.269665	16162100
2019-02-22	52.700001	52.980000	52.060001	52.490002	46.220684	31934100
2019-02-25	53.060001	53.610001	52.860001	53.099998	46.757816	20711800
2019-02-26	53.009998	53.369999	52.910000	53.230000	46.872284	16082200
2019-02-27	52.759998	53.380001	52.509998	53.240002	46.881100	17590300
2019-02-28	52.919998	53.180000	52.810001	52.959999	46.634533	18388800
2019-03-01	53.439999	53.680000	52.889999	53.299999	46.933929	18359300
2019-03-04	53.750000	54.099998	53.209999	53.939999	47.497486	21706100
2019-03-05	53.849998	53.990002	53.110001	53.680000	47.268551	21057700
2019-03-06	53.630001	53.650002	52.939999	52.950001	46.625729	14740500
2019-03-07	52.770000	52.990002	52.360001	52.599998	46.317547	17803000
2019-03-08	51.970001	52.560001	51.700001	52.480000	46.211864	16793900
2019-03-11	52.880001	53.650002	52.570000	53.349998	46.977966	18963000
2019-03-12	53.340000	53.959999	53.180000	53.570000	47.171677	20782100
2019-03-13	54.000000	54.570000	53.650002	54.369999	47.876129	25522300
2019-03-14	54.299999	54.450001	53.330002	53.439999	47.057209	26647100
2019-03-15	53.680000	54.689999	53.680000	54.330002	47.840908	46512500
2019-03-18	54.419998	54.509998	53.869999	54.099998	47.638378	16274000
2019-03-19	54.470001	54.650002	54.000000	54.169998	47.700012	18274800
2019-03-20	54.060001	54.400002	53.610001	53.820000	47.391823	24325300
2019-03-21	53.919998	54.990002	53.840000	54.639999	48.113888	19127200
2019-03-22	54.400002	54.619999	53.209999	53.259998	46.898712	21438400
2019-03-25	52.970001	53.549999	52.380001	52.779999	46.476040	16971400
2019-03-26	53.320000	53.770000	53.040001	53.439999	47.057209	17724300
2019-03-27	53.590000	53.860001	52.939999	53.160000	46.810650	19656000
2019-03-28	53.250000	53.439999	52.770000	53.110001	46.766624	13607900
2019-03-29	53.799999	54.040001	53.480000	53.700001	47.286156	18736100
2019-04-01	54.340000	54.570000	54.099998	54.509998	47.999409	17830400
2019-04-02	54.529999	54.799999	54.230000	54.360001	47.867336	13704500
2019-04-03	55.029999	55.990002	54.889999	55.480000	48.853554	24552800
2019-04-04	55.270000	56.139999	55.270000	55.919998	49.241005	16520500
2019-04-05	55.750000	55.950001	54.869999	55.599998	48.959225	19268400
2019-04-08	55.279999	55.740002	55.200001	55.680000	49.029667	11758800
2019-04-09	55.349998	55.430000	54.900002	55.320000	48.712666	13339700
2019-04-10	55.320000	55.860001	55.320000	55.750000	49.091312	13084000
2019-04-11	55.759998	56.070000	55.630001	55.799999	49.135338	10845800
2019-04-12	56.209999	56.490002	55.840000	56.419998	49.681286	12910200
2019-04-15	56.459999	56.560001	55.919998	56.279999	49.557999	11676900
2019-04-16	56.660000	57.470001	56.070000	56.709999	49.936646	30301900
2019-04-17	58.439999	59.590000	58.119999	58.560001	51.565693	38788400
2019-04-18	58.709999	58.880001	58.119999	58.490002	51.504044	20464200
2019-04-22	58.150002	58.830002	57.880001	58.820000	51.794636	12327500
2019-04-23	58.889999	58.980000	58.500000	58.779999	51.759407	17739900
2019-04-24	58.520000	59.290001	58.139999	58.720001	51.706570	17723700
2019-04-25	58.299999	58.380001	57.230000	57.610001	50.729160	27949900
2019-04-26	52.740002	53.090000	51.520000	52.430000	46.167843	72364500
2019-04-29	52.169998	52.430000	51.000000	51.110001	45.005505	42142300
2019-04-30	51.000000	51.430000	50.869999	51.040001	44.943867	27130900
2019-05-01	51.099998	51.599998	50.740002	50.759998	44.697308	20467600
2019-05-02	50.799999	51.330002	50.119999	50.549999	44.512386	22655400
2019-05-03	51.080002	51.820000	50.730000	51.750000	45.569065	25656600
2019-05-06	50.250000	51.279999	50.189999	51.220001	45.378586	26245200
2019-05-07	50.599998	50.880001	49.930000	50.480000	44.722977	29713400
2019-05-08	50.200001	50.790001	49.070000	49.240002	43.624393	36812400
2019-05-09	47.900002	48.290001	46.049999	46.619999	41.303192	59642200
2019-05-10	46.439999	46.799999	45.099998	46.200001	40.931084	42522800
2019-05-13	45.330002	45.639999	44.700001	44.759998	39.655312	39091900
2019-05-14	45.180000	45.490002	44.869999	45.169998	40.018547	24706500
2019-05-15	44.919998	45.750000	44.759998	45.619999	40.417236	23407900
2019-05-16	45.470001	45.950001	45.419998	45.529999	40.337502	19954700
2019-05-17	45.180000	45.730000	44.759998	44.889999	39.770489	22500400
2019-05-20	44.000000	44.520000	43.450001	43.560001	38.592175	28675000
2019-05-21	44.340000	44.779999	44.180000	44.459999	39.389526	25543400
2019-05-22	44.150002	44.459999	43.849998	44.000000	38.981995	16932500
2019-05-23	43.369999	44.740002	42.860001	44.529999	39.451542	35783900
2019-05-24	44.590000	45.049999	44.490002	44.570000	39.486980	27168100
2019-05-28	44.660000	44.689999	43.299999	43.570000	38.601028	34779900
2019-05-29	43.349998	44.529999	43.330002	44.230000	39.185764	28450300
2019-05-30	44.299999	45.029999	44.230000	44.730000	39.628738	21618900
2019-05-31	44.180000	44.970001	43.930000	44.040001	39.017426	25532500
2019-06-03	44.250000	44.590000	43.200001	43.459999	38.503574	31155700
2019-06-04	44.160000	44.860001	43.770000	44.790001	39.681892	28094900
2019-06-05	45.110001	45.180000	44.189999	44.549999	39.469261	20802000
2019-06-06	44.750000	45.169998	44.509998	45.099998	39.956539	19076200
2019-06-07	45.250000	46.119999	45.099998	46.029999	40.780472	24370300
2019-06-10	46.230000	47.189999	46.200001	46.799999	41.462658	20806100
2019-06-11	47.259998	47.320000	46.520000	46.849998	41.506969	18415500
2019-06-12	46.669998	46.669998	46.250000	46.320000	41.037395	15900600
2019-06-13	46.599998	46.959999	46.529999	46.700001	41.374073	12267600
2019-06-14	45.830002	46.419998	45.549999	46.189999	40.922234	15381100
2019-06-17	46.139999	46.529999	45.799999	46.130001	40.869076	12643300
2019-06-18	46.750000	48.000000	46.599998	47.369999	41.967655	25732300
2019-06-19	47.480000	47.580002	47.000000	47.070000	41.701874	17436400
2019-06-20	47.869999	48.049999	46.869999	47.189999	41.808186	20126800
2019-06-21	46.950001	47.730000	46.799999	47.459999	42.047390	31096300
2019-06-24	47.400002	47.849998	47.169998	47.630001	42.198006	14479900
2019-06-25	47.560001	47.680000	46.799999	46.849998	41.506969	16665600
2019-06-26	47.650002	48.480000	47.560001	48.189999	42.694138	21886300
2019-06-27	48.150002	48.419998	47.240002	47.459999	42.047390	23062900
2019-06-28	47.770000	48.200001	47.680000	47.869999	42.410629	26646200
2019-07-01	49.290001	49.450001	47.750000	48.049999	42.570103	27423300
2019-07-02	47.910000	48.220001	47.689999	48.119999	42.632126	15381600
2019-07-03	48.180000	48.560001	48.000000	48.520000	42.986504	10739100
2019-07-05	48.029999	48.180000	47.439999	48.080002	42.596684	14339200
2019-07-08	47.619999	47.950001	47.070000	47.820000	42.366333	16564300
2019-07-09	47.360001	47.799999	47.130001	47.750000	42.304314	17853200
2019-07-10	47.919998	48.610001	47.900002	48.209999	42.711857	16032300
2019-07-11	48.560001	48.779999	48.310001	48.599998	43.057373	16615100
2019-07-12	49.000000	49.930000	48.810001	49.919998	44.226833	20148700
2019-07-15	50.000000	50.250000	49.770000	50.119999	44.404030	14345100
2019-07-16	49.910000	50.000000	48.959999	49.169998	43.562374	17131400
2019-07-17	49.500000	49.700001	49.240002	49.389999	43.757286	11928600
2019-07-18	49.279999	49.990002	48.889999	49.939999	44.244560	15671600
2019-07-19	49.959999	50.660000	49.910000	50.270000	44.536919	29141100
2019-07-22	50.009998	51.520000	49.889999	51.349998	45.493752	21688000
2019-07-23	52.000000	52.000000	51.299999	51.750000	45.848133	18413500
2019-07-24	51.980000	52.970001	51.799999	52.919998	46.884701	20896400
2019-07-25	52.509998	52.599998	51.880001	52.160000	46.211369	27765400
2019-07-26	52.689999	53.500000	51.529999	51.590000	45.706375	36401500
2019-07-29	51.529999	52.560001	50.779999	52.509998	46.521461	21897500
2019-07-30	51.709999	52.310001	51.560001	51.700001	45.803841	16487700
2019-07-31	51.509998	51.720001	50.049999	50.549999	44.784992	24169800
2019-08-01	50.520000	51.889999	49.470001	49.500000	43.854744	34020800
2019-08-02	49.090000	49.360001	48.500000	48.680000	43.128254	27881600
2019-08-05	47.759998	47.959999	46.570000	46.970001	41.613281	38936600
2019-08-06	47.150002	47.560001	46.770000	46.959999	41.885311	26119600
2019-08-07	46.299999	46.880001	45.970001	46.730000	41.680168	29440400
2019-08-08	46.160000	47.369999	45.910000	47.169998	42.072624	30643700
2019-08-09	46.939999	47.000000	45.779999	45.980000	41.011215	24975500
2019-08-12	45.759998	46.070000	45.439999	45.599998	40.672283	18494300
2019-08-13	45.490002	47.049999	45.360001	46.840000	41.778275	28959500
2019-08-14	46.060001	46.630001	45.650002	45.869999	40.913116	25650200
2019-08-15	46.099998	46.180000	45.439999	45.700001	40.761482	21896000
2019-08-16	46.340000	46.680000	46.060001	46.500000	41.475021	22701800
2019-08-19	47.459999	47.599998	47.040001	47.230000	42.126144	21403600
2019-08-20	47.029999	47.119999	46.459999	46.599998	41.564217	23113300
2019-08-21	47.110001	47.290001	46.889999	47.150002	42.054787	15915000
2019-08-22	47.279999	47.430000	46.689999	46.779999	41.724766	19783000
2019-08-23	46.349998	46.630001	44.799999	44.959999	40.101444	32814000
2019-08-26	45.820000	45.820000	45.250000	45.560001	40.636612	22080500
2019-08-27	45.869999	46.119999	45.500000	45.790001	40.841747	16925500
2019-08-28	45.700001	45.910000	45.369999	45.790001	40.841747	14888800
2019-08-29	46.459999	47.220001	46.400002	46.869999	41.805038	17803800
2019-08-30	47.240002	47.790001	47.160000	47.410000	42.286694	16922600
2019-09-03	47.119999	47.220001	46.500000	46.980000	41.903152	15003800
2019-09-04	47.560001	48.950001	47.540001	48.919998	43.633507	23450700
2019-09-05	49.930000	51.169998	49.869999	50.099998	44.685993	30014200
2019-09-06	50.250000	50.990002	50.070000	50.919998	45.417374	17067900
2019-09-09	51.060001	52.029999	51.020000	51.590000	46.014980	20749700
2019-09-10	51.330002	51.840000	50.830002	51.820000	46.220123	18532000
2019-09-11	51.599998	52.790001	51.380001	52.790001	47.085308	18968900
2019-09-12	53.000000	53.330002	52.070000	53.009998	47.281532	23308700
2019-09-13	52.759998	53.000000	52.230000	52.540001	46.862320	18010800
2019-09-16	51.900002	52.290001	51.700001	52.200001	46.559055	13354600
2019-09-17	52.049999	52.139999	51.349998	51.950001	46.336079	19641100
2019-09-18	52.130001	52.130001	51.160000	51.740002	46.148766	14906800
2019-09-19	51.700001	51.990002	51.500000	51.570000	45.997139	11428400
2019-09-20	51.599998	51.880001	50.560001	50.720001	45.238998	37067900
2019-09-23	50.830002	51.230000	50.389999	50.900002	45.399544	18916600
2019-09-24	51.099998	51.180000	49.639999	49.820000	44.436260	28197400
2019-09-25	49.750000	51.209999	49.419998	51.020000	45.506580	19486700
2019-09-26	50.980000	51.150002	50.340000	50.919998	45.417374	11351800
2019-09-27	50.630001	51.220001	50.340000	50.779999	45.292511	14845700
2019-09-30	51.189999	51.599998	50.939999	51.529999	45.961456	13652100
2019-10-01	51.970001	52.240002	50.430000	50.759998	45.274666	18413100
2019-10-02	50.310001	50.369999	48.980000	49.389999	44.052719	20078700
2019-10-03	49.500000	50.070000	48.529999	50.029999	44.623558	16320100
2019-10-04	50.349998	50.970001	50.029999	50.919998	45.417374	12644900
2019-10-07	50.700001	51.230000	50.560001	50.619999	45.149799	12081400
2019-10-08	50.160000	50.480000	49.610001	49.730000	44.355976	17409100
2019-10-09	50.470001	50.790001	50.150002	50.480000	45.024929	11834900
2019-10-10	50.410000	51.779999	50.400002	51.110001	45.586849	13907900
2019-10-11	52.000000	52.790001	51.820000	52.090000	46.460945	24072500
2019-10-14	51.900002	51.950001	51.439999	51.639999	46.059578	15016800
2019-10-15	51.930000	53.070000	51.830002	52.650002	46.960426	18878100
2019-10-16	52.349998	52.560001	52.119999	52.450001	46.782051	14769300
2019-10-17	52.639999	52.840000	51.380001	51.860001	46.255802	16533900
2019-10-18	51.750000	51.820000	51.029999	51.360001	45.809837	16974100
2019-10-21	51.520000	52.169998	51.340000	52.130001	46.496624	12189000
2019-10-22	51.900002	52.320000	51.889999	52.009998	46.389591	13114300
2019-10-23	51.369999	51.959999	51.200001	51.720001	46.130932	15887500
2019-10-24	52.090000	52.430000	51.430000	52.230000	46.585819	23413000
2019-10-25	54.189999	56.610001	53.919998	56.459999	50.358711	59767700
2019-10-28	56.380001	56.810001	56.060001	56.759998	50.626282	32307500
2019-10-29	56.369999	57.240002	56.240002	56.340000	50.251678	18155800
2019-10-30	56.320000	56.630001	55.619999	56.599998	50.483578	15248000
2019-10-31	56.330002	56.599998	55.619999	56.529999	50.421139	19249700
2019-11-01	55.939999	56.650002	55.619999	56.509998	50.403309	17953500
2019-11-04	56.930000	57.799999	56.849998	57.610001	51.384438	19068000
2019-11-05	57.470001	58.349998	57.209999	57.549999	51.330917	20865400
2019-11-06	57.490002	57.709999	56.980000	57.599998	51.658268	17721000
2019-11-07	58.000000	58.549999	57.860001	58.049999	52.061852	16962800
2019-11-08	57.849998	58.299999	57.310001	58.270000	52.259159	11888900
2019-11-11	57.970001	58.500000	57.900002	58.349998	52.330898	11228900
2019-11-12	58.400002	58.799999	58.029999	58.200001	52.196373	11952500
2019-11-13	57.869999	57.970001	57.349998	57.889999	51.918350	15332700
2019-11-14	57.610001	58.040001	57.570000	57.810001	51.846600	12119000
2019-11-15	58.169998	58.700001	57.619999	57.959999	51.981129	16112100
2019-11-18	57.700001	58.480000	57.570000	58.250000	52.241215	16097500
2019-11-19	58.480000	58.650002	57.750000	58.349998	52.330898	17061900
2019-11-20	58.259998	58.360001	57.369999	57.900002	51.927326	18542300
2019-11-21	57.490002	58.299999	57.410000	58.220001	52.214314	16139000
2019-11-22	58.340000	58.650002	57.490002	57.610001	51.667236	15690200
2019-11-25	58.000000	58.840000	58.000000	58.810001	52.743443	15011700
2019-11-26	58.950001	59.130001	58.450001	58.900002	52.824169	22338700
2019-11-27	58.529999	58.590000	57.910000	58.509998	52.474392	18184200
2019-11-29	58.150002	58.299999	57.790001	58.049999	52.061852	9481100
2019-12-02	58.549999	58.689999	57.470001	57.660000	51.712078	19154500
2019-12-03	56.860001	56.860001	55.750000	56.070000	50.286095	25737400
2019-12-04	56.660000	56.660000	55.860001	56.020000	50.241249	18881400
2019-12-05	56.410000	56.410000	55.759998	56.080002	50.295055	17673700
2019-12-06	56.660000	56.990002	56.419998	56.810001	50.949753	16476800
2019-12-09	56.540001	56.959999	56.500000	56.529999	50.698643	14298600
2019-12-10	56.709999	56.830002	56.439999	56.590000	50.752449	16157900
2019-12-11	56.910000	57.169998	56.580002	57.070000	51.182945	20051100
2019-12-12	56.750000	58.049999	56.610001	57.549999	51.613422	27883300
2019-12-13	57.549999	58.340000	57.380001	57.790001	51.828667	22795200
2019-12-16	58.209999	58.570000	57.650002	57.700001	51.747955	19131200
2019-12-17	58.000000	58.099998	57.130001	57.299999	51.389210	21653100
2019-12-18	57.389999	57.459999	56.939999	57.169998	51.272625	28261000
2019-12-19	57.169998	57.990002	56.970001	57.959999	51.981129	18865100
2019-12-20	58.320000	59.049999	57.889999	58.950001	52.869011	49953000
2019-12-23	59.060001	59.779999	59.040001	59.230000	53.120125	23593000
2019-12-24	59.250000	59.480000	59.160000	59.410000	53.281559	6313200
2019-12-26	59.410000	59.849998	59.349998	59.820000	53.649265	11480300
2019-12-27	59.910000	60.480000	59.900002	60.080002	53.882446	14085800
2019-12-30	59.990002	60.049999	59.380001	59.619999	53.469887	12750500
2019-12-31	59.619999	59.930000	59.360001	59.849998	53.676170	14432900
2020-01-02	60.240002	60.970001	60.220001	60.840000	54.564045	18056000
2020-01-03	59.810001	60.700001	59.810001	60.099998	53.900368	15293900
2020-01-06	59.590000	60.200001	59.330002	59.930000	53.747917	17755200
2020-01-07	59.779999	59.799999	58.889999	58.930000	52.851070	21876100
2020-01-08	58.889999	59.320000	58.520000	58.970001	52.886944	23133500
2020-01-09	59.049999	59.509998	58.830002	59.299999	53.182907	18813300
2020-01-10	59.570000	60.080002	58.869999	58.939999	52.860035	15200600
2020-01-13	59.169998	59.779999	59.080002	59.590000	53.442986	16453300
2020-01-14	59.490002	59.740002	59.189999	59.430000	53.299500	17051200
2020-01-15	59.299999	59.650002	58.750000	58.939999	52.860035	18498800
2020-01-16	59.259998	59.840000	59.070000	59.660000	53.505768	21365500
2020-01-17	59.980000	60.000000	59.240002	59.599998	53.451954	21803400
2020-01-21	59.810001	61.250000	59.790001	60.549999	54.303955	28358500
2020-01-22	61.040001	62.849998	60.970001	62.730000	56.259083	29475100
2020-01-23	62.860001	63.709999	62.810001	63.320000	56.788219	42778700
2020-01-24	66.570000	69.290001	66.459999	68.470001	61.406967	84711000
2020-01-27	66.720001	67.419998	65.599998	65.690002	58.913738	30764000
2020-01-28	66.500000	67.580002	65.940002	67.309998	60.366631	30915400
2020-01-29	67.629997	68.059998	66.169998	66.330002	59.487732	18055800
2020-01-30	65.639999	66.500000	64.930000	66.470001	59.613274	18522400
2020-01-31	65.800003	65.980003	63.669998	63.930000	57.335293	25268400
2020-02-03	64.459999	65.040001	64.300003	64.419998	57.774746	16646600
2020-02-04	65.769997	66.059998	64.919998	65.459999	58.707474	20970800
2020-02-05	66.690002	67.599998	66.129997	67.339996	60.393532	23401400
2020-02-06	67.300003	67.400002	66.769997	67.089996	60.465633	17408000
2020-02-07	66.860001	67.300003	66.010002	66.019997	59.501282	18134600
2020-02-10	65.559998	66.400002	65.440002	66.389999	59.834751	22299300
2020-02-11	66.830002	67.709999	66.570000	67.410004	60.754051	17975600
2020-02-12	67.599998	68.089996	67.309998	67.459999	60.799114	15586600
2020-02-13	66.989998	67.650002	66.739998	67.440002	60.781078	11602700
2020-02-14	67.519997	67.860001	66.820000	67.269997	60.627865	13405500
2020-02-18	66.660004	66.690002	65.879997	66.139999	59.609444	12758400
2020-02-19	66.389999	67.199997	66.180000	67.110001	60.483662	13551200
2020-02-20	67.040001	67.290001	64.559998	65.449997	58.987568	26452600
2020-02-21	65.180000	65.250000	64.040001	64.339996	57.987167	20775900
2020-02-24	61.610001	62.770000	61.320000	61.759998	55.661915	26903100
2020-02-25	61.990002	62.279999	59.459999	59.730000	53.832355	34495700
2020-02-26	60.110001	60.820000	59.270000	59.650002	53.760254	26190100
2020-02-27	57.930000	58.509998	55.799999	55.830002	50.317436	42226900
2020-02-28	54.299999	56.380001	53.599998	55.520000	50.038040	60721700
2020-03-02	55.790001	58.220001	54.520000	58.180000	52.435394	43140300
2020-03-03	58.029999	59.020000	55.400002	55.970001	50.443607	49740300
2020-03-04	57.009998	58.709999	56.160000	58.680000	52.886028	29223100
2020-03-05	57.060001	58.660000	56.610001	56.959999	51.335846	29099200
2020-03-06	55.180000	56.009998	54.540001	55.770000	50.263355	36259200
2020-03-09	51.919998	52.709999	50.000000	50.849998	45.829155	56197000
2020-03-10	52.759998	54.000000	50.430000	53.980000	48.650105	36569000
2020-03-11	52.389999	53.540001	51.009998	51.660000	46.559177	38563500
2020-03-12	47.990002	50.090000	45.369999	45.540001	41.043449	50661700
2020-03-13	48.259998	55.000000	47.740002	54.430000	49.055668	48805100
2020-03-16	47.509998	52.250000	43.630001	44.610001	40.205276	53878900
2020-03-17	45.759998	51.630001	45.200001	50.080002	45.135178	52085200
2020-03-18	46.709999	50.049999	45.200001	47.610001	42.909058	49309900
2020-03-19	47.840000	49.230000	45.160000	45.939999	41.403946	44538000
2020-03-20	46.509998	49.419998	45.470001	45.830002	41.304821	52344000
2020-03-23	46.020000	50.490002	45.910000	49.580002	44.684547	46698500
2020-03-24	53.139999	54.639999	51.349998	52.400002	47.226109	50019800
2020-03-25	52.480000	53.790001	49.910000	51.259998	46.198662	41106100
2020-03-26	51.740002	55.950001	51.660000	55.540001	50.056065	41459800
2020-03-27	53.419998	54.639999	52.070000	52.369999	47.199066	31633500
2020-03-30	52.990002	56.099998	52.830002	55.490002	50.011009	31628600
2020-03-31	55.060001	55.799999	53.220001	54.119999	48.776279	48074700
2020-04-01	52.500000	54.689999	51.430000	51.880001	46.757450	29586600
2020-04-02	51.290001	54.560001	51.220001	54.349998	48.983562	27810000
2020-04-03	53.849998	55.130001	52.730000	54.130001	48.785290	23906100
2020-04-06	56.630001	58.770000	56.119999	58.430000	52.660709	32323400
2020-04-07	59.939999	61.490002	58.209999	58.400002	52.633667	41410000
2020-04-08	58.990002	59.509998	57.910000	58.980000	53.156399	26719500
2020-04-09	59.360001	59.720001	56.060001	57.139999	51.498085	40499700
2020-04-13	56.570000	58.770000	56.570000	58.700001	52.904049	23251900
2020-04-14	60.040001	60.900002	59.509998	60.660000	54.670528	25674000
2020-04-15	59.740002	59.830002	58.389999	58.869999	53.057266	22841600
2020-04-16	59.610001	60.959999	58.810001	60.790001	54.787689	24433500
2020-04-17	62.020000	62.130001	59.830002	60.360001	54.400154	27385600
2020-04-20	59.279999	60.040001	58.889999	59.180000	53.336662	26420300
2020-04-21	58.110001	58.599998	55.930000	56.360001	50.795101	25248000
2020-04-22	58.270000	60.500000	57.810001	60.099998	54.165813	23350400
2020-04-23	59.669998	60.099998	58.810001	59.040001	53.210480	35092000
2020-04-24	56.200001	59.400002	56.099998	59.259998	53.408760	50187000
2020-04-27	59.720001	59.830002	58.389999	59.470001	53.598026	25902200
2020-04-28	59.990002	60.220001	58.259998	58.750000	52.949116	28784700
2020-04-29	59.439999	62.029999	59.320000	61.799999	55.697960	30451500
2020-04-30	61.369999	61.540001	59.750000	59.980000	54.057663	26279900
2020-05-01	58.830002	59.320000	57.310001	57.470001	51.795502	21194800
2020-05-04	57.119999	58.070000	56.310001	57.990002	52.264160	18957200
2020-05-05	58.790001	59.299999	58.349998	58.750000	52.949116	17252100
2020-05-06	59.040001	59.950001	58.939999	59.180000	53.637947	17848700
2020-05-07	59.930000	60.099998	58.919998	59.169998	53.628883	14733500
2020-05-08	59.669998	59.779999	59.049999	59.669998	54.082058	20384500
2020-05-11	59.740002	60.840000	59.709999	60.130001	54.498985	18684400
2020-05-12	60.220001	60.639999	58.259998	58.389999	52.921925	16754900
2020-05-13	58.450001	59.230000	56.900002	57.740002	52.332802	21065000
2020-05-14	57.320000	59.150002	56.099998	59.080002	53.547310	21569400
2020-05-15	57.400002	58.369999	56.959999	58.279999	52.822224	21373300
2020-05-18	59.740002	60.279999	59.360001	59.919998	54.308647	20428700
2020-05-19	60.130001	61.770000	59.849998	60.290001	54.643997	21865000
2020-05-20	61.160000	63.490002	61.020000	63.099998	57.190845	30584000
2020-05-21	63.099998	63.799999	61.820000	61.980000	56.175735	20987700
2020-05-22	61.980000	62.320000	61.419998	62.259998	56.429508	14103000
2020-05-26	63.680000	64.139999	62.119999	62.340000	56.502018	20933600
2020-05-27	62.320000	63.590000	61.070000	63.560001	57.607765	19886300
2020-05-28	63.000000	63.450001	61.490002	61.700001	55.921951	17253500
2020-05-29	61.900002	63.660000	61.619999	62.930000	57.036766	33393900
2020-06-01	62.490002	62.660000	61.660000	61.860001	56.066967	14317700
2020-06-02	61.700001	62.169998	60.830002	62.119999	56.302620	20702400
2020-06-03	62.450001	62.540001	61.529999	61.930000	56.130413	16737300
2020-06-04	61.740002	63.470001	61.340000	62.970001	57.073021	22010100
2020-06-05	63.360001	65.110001	63.160000	64.339996	58.314720	26813100
2020-06-08	63.970001	64.150002	62.939999	63.669998	57.707466	21546200
2020-06-09	62.990002	63.709999	62.900002	63.040001	57.136471	23594100
2020-06-10	62.790001	64.290001	62.750000	63.869999	57.888729	21367800
2020-06-11	63.070000	63.299999	59.520000	59.700001	54.109249	26998200
2020-06-12	60.110001	60.959999	58.119999	59.330002	53.773899	30419800
2020-06-15	59.330002	60.360001	58.580002	60.099998	54.471783	29651700
2020-06-16	61.490002	61.650002	59.490002	60.400002	54.743690	23226600
2020-06-17	60.740002	61.279999	60.060001	60.490002	54.825268	20454800
2020-06-18	60.349998	60.509998	59.320000	60.080002	54.453663	24899700
2020-06-19	60.650002	60.889999	59.099998	59.619999	54.036739	60336100
2020-06-22	59.730000	60.549999	58.830002	60.090000	54.462727	22846000
2020-06-23	60.189999	60.470001	59.860001	59.919998	54.308647	22809600
2020-06-24	59.639999	59.810001	58.669998	59.090000	53.556370	27764500
2020-06-25	58.980000	59.090000	57.480000	58.509998	53.030689	21906900
2020-06-26	58.490002	58.730000	57.070000	57.500000	52.115269	38477500
2020-06-29	57.470001	58.349998	56.759998	58.270000	52.813168	22150300
2020-06-30	58.709999	59.980000	58.540001	59.830002	54.227077	31542100
2020-07-01	59.910000	60.029999	58.759998	58.810001	53.302589	14748100
2020-07-02	59.189999	59.810001	58.970001	59.130001	53.592632	15578600
2020-07-06	58.720001	59.619999	58.599998	59.540001	53.964226	20536700
2020-07-07	59.070000	59.570000	58.139999	58.310001	52.849419	15996500
2020-07-08	58.450001	58.700001	57.930000	58.610001	53.121323	13277900
2020-07-09	58.200001	58.750000	57.700001	58.419998	52.949112	20683700
2020-07-10	57.950001	59.689999	57.830002	59.529999	53.955170	17742300
2020-07-13	59.840000	60.619999	58.389999	58.580002	53.094135	19082900
2020-07-14	57.869999	59.250000	57.349998	58.980000	53.456676	24190900
2020-07-15	59.029999	59.340000	58.419998	59.029999	53.501991	19986300
2020-07-16	58.540001	59.360001	58.400002	59.139999	53.601692	12425900
2020-07-17	59.419998	60.459999	59.279999	60.000000	54.381149	16322800
2020-07-20	60.080002	61.380001	59.340000	61.150002	55.423458	16868700
2020-07-21	61.520000	61.930000	60.439999	60.700001	55.015602	19803700
2020-07-22	61.310001	61.770000	60.619999	61.049999	55.332813	18959900
2020-07-23	61.259998	61.740002	59.980000	60.400002	54.743690	43518600
2020-07-24	52.150002	52.180000	49.500000	50.590000	45.852371	182269900
2020-07-27	51.029999	51.139999	49.470001	49.570000	44.927898	107526500
2020-07-28	49.480000	50.230000	49.139999	49.240002	44.628799	62362600
2020-07-29	49.490002	49.500000	47.900002	48.070000	43.568363	60500800
2020-07-30	47.830002	48.500000	47.590000	47.990002	43.495861	39735200
2020-07-31	48.130001	48.320000	46.970001	47.730000	43.260204	46536000
2020-08-03	48.270000	48.630001	47.740002	48.299999	43.776829	31767100
2020-08-04	48.599998	49.139999	48.500000	49.130001	44.529099	29045800
2020-08-05	49.720001	49.720001	48.660000	48.919998	44.338768	29438600
2020-08-06	48.790001	48.820000	48.099998	48.570000	44.320518	23795500
2020-08-07	48.529999	48.650002	47.700001	48.029999	43.827755	36765200
2020-08-10	48.200001	49.389999	48.060001	49.220001	44.913647	37442600
2020-08-11	49.630001	49.730000	48.060001	48.189999	43.973759	35348100
2020-08-12	48.669998	49.259998	48.240002	49.189999	44.886269	30659800
2020-08-13	49.259998	49.330002	48.389999	48.560001	44.311401	24774500
2020-08-14	48.730000	49.209999	48.650002	48.889999	44.612518	22321200
2020-08-17	49.110001	49.310001	48.730000	48.930000	44.649021	20018300
2020-08-18	49.259998	49.570000	48.619999	48.650002	44.393520	19251400
2020-08-19	48.790001	48.980000	48.250000	48.330002	44.101513	27775000
2020-08-20	49.810001	50.200001	49.000000	49.169998	44.868023	55081300
2020-08-21	49.020000	49.310001	48.650002	49.279999	44.968399	34621500
2020-08-24	49.259998	49.400002	48.820000	49.139999	44.840645	36295300
2020-08-25	49.349998	49.880001	49.209999	49.430000	45.105274	38384300
2020-08-26	49.389999	49.669998	49.230000	49.549999	45.214775	28616600
2020-08-27	49.790001	49.930000	49.169998	49.400002	45.077900	24420600
2020-08-28	49.570000	50.799999	49.459999	50.430000	46.017784	35384700
2020-08-31	51.000000	51.500000	50.320000	50.950001	46.492287	46114100
2020-09-01	50.910000	51.000000	50.220001	50.790001	46.346287	30472800
2020-09-02	51.209999	52.680000	51.090000	52.250000	47.678551	53000700
2020-09-03	52.500000	52.619999	50.139999	50.389999	45.981285	47394300
2020-09-04	50.529999	51.230000	49.490002	50.080002	45.698406	43318400
2020-09-08	49.259998	49.900002	48.849998	48.910000	44.630768	39752700
2020-09-09	49.529999	49.970001	49.040001	49.619999	45.278648	33437300
2020-09-10	50.000000	50.090000	48.709999	48.959999	44.676395	32649100
2020-09-11	49.259998	50.049999	48.950001	49.279999	44.968399	29333600
2020-09-14	48.849998	49.720001	48.849998	49.410000	45.087025	27212500
2020-09-15	49.790001	50.599998	49.730000	50.000000	45.625404	27598300
2020-09-16	50.509998	51.029999	50.169998	50.369999	45.963028	26531400
2020-09-17	49.369999	50.490002	49.299999	50.320000	45.917408	26959900
2020-09-18	50.330002	50.500000	49.040001	49.889999	45.525024	50123500
2020-09-21	49.389999	49.750000	48.830002	49.720001	45.369907	27377100
2020-09-22	49.889999	50.209999	49.470001	49.950001	45.579777	22290900
2020-09-23	49.830002	50.150002	48.660000	48.820000	44.548645	30078800
2020-09-24	48.529999	49.639999	48.419998	49.160000	44.858898	29343400
2020-09-25	48.959999	50.279999	48.750000	49.939999	45.570656	26633400
2020-09-28	50.509998	51.459999	50.160000	51.430000	46.930286	29652200
2020-09-29	51.310001	51.740002	50.950001	51.189999	46.711288	19558200
2020-09-30	51.240002	52.380001	51.150002	51.779999	47.249672	27711300
2020-10-01	52.400002	52.720001	51.990002	52.240002	47.669426	22127600
2020-10-02	51.500000	51.980000	50.990002	51.009998	46.547035	25811800
2020-10-05	51.299999	51.810001	51.270000	51.689999	47.167545	20883200
2020-10-06	51.709999	52.700001	51.230000	51.369999	46.875538	25642800
2020-10-07	51.849998	52.900002	51.790001	52.669998	48.061798	21978700
2020-10-08	52.910000	53.580002	52.669998	53.369999	48.700554	22369500
2020-10-09	53.549999	53.849998	52.669998	52.820000	48.198681	24343900
2020-10-12	53.549999	54.200001	53.209999	53.880001	49.165943	27303500
2020-10-13	54.270000	54.290001	53.619999	53.830002	49.120312	20005800
2020-10-14	54.009998	54.400002	53.509998	53.549999	48.864803	21874200
2020-10-15	52.750000	53.980000	52.619999	53.849998	49.138561	18272900
2020-10-16	53.900002	54.700001	53.900002	54.160000	49.421436	23414400
2020-10-19	54.470001	56.230000	53.840000	54.580002	49.804691	43537200
2020-10-20	54.599998	54.700001	53.270000	53.430000	48.755306	27224900
2020-10-21	53.139999	54.070000	52.820000	53.500000	48.819180	21866000
2020-10-22	53.119999	54.220001	53.070000	53.900002	49.184181	41522700
2020-10-23	48.349998	48.669998	47.660000	48.200001	43.982887	97322500
2020-10-26	47.849998	47.860001	46.250000	46.720001	42.632374	54161300
2020-10-27	45.980000	46.410000	45.360001	45.639999	41.646862	50130500
2020-10-28	44.889999	45.290001	44.200001	44.250000	40.378479	45066000
2020-10-29	44.240002	44.470001	43.919998	44.110001	40.250729	36796800
2020-10-30	44.099998	44.799999	43.610001	44.279999	40.405853	46781300
2020-11-02	44.959999	45.060001	44.240002	44.459999	40.570107	33856700
2020-11-03	44.730000	45.459999	44.700001	44.849998	40.925991	34349500
2020-11-04	45.110001	46.150002	44.779999	45.700001	41.701622	34748200
2020-11-05	46.150002	46.380001	45.529999	45.680000	41.986553	31103200
2020-11-06	45.540001	45.799999	44.900002	45.389999	41.719997	36233700
2020-11-09	46.639999	47.349998	45.540001	45.599998	41.913017	48481700
2020-11-10	45.400002	46.480000	45.250000	45.439999	41.765957	39224500
2020-11-11	45.900002	46.459999	45.860001	46.349998	42.602383	31496900
2020-11-12	46.130001	46.189999	44.549999	44.950001	41.315578	42881300
2020-11-13	44.990002	45.580002	44.970001	45.459999	41.784336	30884700
2020-11-16	46.040001	46.750000	45.790001	46.189999	42.455322	36306300
2020-11-17	45.750000	46.119999	45.410000	45.529999	41.848675	31118000
2020-11-18	45.549999	45.689999	45.040001	45.060001	41.416687	32817900
2020-11-19	44.919998	45.669998	44.700001	45.619999	41.931404	29469100
2020-11-20	45.660000	45.880001	45.330002	45.389999	41.719997	24199300
2020-11-23	45.480000	46.209999	45.450001	46.060001	42.335831	35489600
2020-11-24	46.290001	47.299999	46.009998	47.009998	43.209011	33901200
2020-11-25	47.029999	47.180000	46.570000	47.049999	43.245781	28126900
2020-11-27	47.360001	48.099998	47.360001	47.450001	43.613449	15921400
2020-11-30	47.419998	48.500000	47.270000	48.349998	44.440666	46332700
2020-12-01	48.750000	50.230000	48.709999	49.560001	45.552837	57768000
2020-12-02	49.220001	50.060001	49.180000	49.900002	45.865349	33753500
2020-12-03	49.919998	51.110001	49.779999	50.990002	46.867214	50261200
2020-12-04	51.060001	52.650002	51.000000	51.990002	47.786362	39767700
2020-12-07	51.000000	51.290001	49.560001	50.200001	46.141094	51040300
2020-12-08	49.830002	50.720001	49.810001	50.689999	46.591465	28956500
2020-12-09	50.279999	50.840000	49.730000	50.070000	46.021599	34068400
2020-12-10	49.660000	50.720001	49.590000	50.259998	46.196224	33706000
2020-12-11	50.139999	50.139999	49.119999	49.730000	45.709091	29398800
2020-12-14	49.820000	51.340000	49.740002	50.470001	46.389256	33436400
2020-12-15	50.980000	51.009998	50.209999	50.669998	46.573082	25465600
2020-12-16	50.709999	51.459999	50.680000	51.119999	46.986702	28351000
2020-12-17	51.150002	51.320000	50.220001	50.650002	46.554707	26399000
2020-12-18	50.570000	50.680000	47.110001	47.459999	43.622631	119298400
2020-12-21	46.320000	46.450001	45.240002	46.360001	42.611568	53775700
2020-12-22	46.250000	46.340000	45.770000	46.169998	42.436935	32171200
2020-12-23	46.169998	47.029999	46.070000	46.570000	42.804588	22564200
2020-12-24	46.599998	47.090000	46.340000	47.070000	43.264164	11865600
2020-12-28	47.189999	47.639999	46.860001	47.070000	43.264164	21269200
2020-12-29	47.220001	50.669998	46.490002	49.389999	45.396580	84531400
2020-12-30	49.110001	49.189999	48.560001	48.750000	44.808327	37385400
2020-12-31	48.750000	50.189999	48.720001	49.820000	45.791813	28576800
2021-01-04	49.889999	51.389999	49.400002	49.669998	45.653934	46102500
2021-01-05	49.450001	50.830002	49.330002	50.610001	46.517937	24866600
2021-01-06	50.439999	52.150002	50.200001	51.099998	46.968315	36809600
2021-01-07	51.490002	52.689999	51.299999	52.189999	47.970184	32092300
2021-01-08	52.450001	52.529999	51.270000	51.650002	47.473850	34625400
2021-01-11	51.290001	52.240002	51.250000	51.540001	47.372746	32925000
2021-01-12	51.900002	53.849998	51.560001	53.240002	48.935291	39883900
2021-01-13	59.500000	60.250000	56.900002	56.950001	52.345322	124070700
2021-01-14	58.450001	60.139999	57.840000	59.250000	54.459358	74680900
2021-01-15	58.849998	59.650002	57.500000	57.580002	52.924377	50265400
2021-01-19	57.939999	58.340000	57.099998	57.990002	53.301228	35647100
2021-01-20	58.240002	59.220001	58.090000	58.669998	53.926243	28701300
2021-01-21	59.040001	63.950001	58.220001	62.459999	57.409809	86519500
2021-01-22	58.849998	59.619999	56.650002	56.660000	52.078766	85729300
2021-01-25	56.380001	56.500000	54.060001	55.439999	50.957413	61968500
2021-01-26	55.279999	56.200001	54.849998	55.209999	50.746002	31485900
2021-01-27	54.610001	54.849998	53.299999	53.590000	49.256989	49722900
2021-01-28	54.790001	57.400002	54.700001	56.070000	51.536469	49202600
2021-01-29	55.980000	57.160000	55.360001	55.509998	51.021748	37256200
2021-02-01	55.950001	57.389999	55.709999	56.689999	52.106342	26926600
2021-02-02	57.189999	58.279999	56.880001	58.000000	53.310421	23580900
2021-02-03	57.889999	58.330002	57.380001	57.680000	53.016293	21893200
2021-02-04	57.610001	58.880001	57.189999	58.790001	54.364540	29853800
2021-02-05	59.000000	59.080002	58.119999	58.180000	53.800461	23432600
2021-02-08	58.380001	59.220001	57.950001	59.160000	54.706692	34358300
2021-02-09	58.770000	59.310001	57.939999	58.779999	54.355297	28754100
2021-02-10	59.299999	59.419998	58.119999	58.860001	54.429276	16325100
2021-02-11	59.099998	60.990002	58.860001	60.660000	56.093769	27539100
2021-02-12	60.599998	62.509998	60.430000	61.810001	57.157211	26214200
2021-02-16	62.000000	62.869999	61.700001	62.470001	57.767536	26326300
2021-02-17	61.490002	62.189999	61.209999	61.849998	57.194199	21055400
2021-02-18	60.650002	61.980000	60.639999	61.610001	56.972275	17846100
2021-02-19	61.910000	63.259998	61.849998	63.009998	58.266880	28290100
2021-02-22	61.880001	62.700001	60.660000	60.709999	56.140015	32288200
2021-02-23	60.480000	61.500000	59.169998	61.119999	56.519150	27374600
2021-02-24	60.529999	63.279999	60.380001	63.189999	58.433327	24669900
2021-02-25	62.410000	63.540001	60.130001	60.400002	55.853348	36394000
2021-02-26	60.889999	61.689999	59.680000	60.779999	56.204746	38216800
2021-03-01	61.720001	63.080002	61.650002	62.880001	58.146664	28495400
2021-03-02	62.799999	63.139999	61.110001	61.240002	56.630119	23320000
2021-03-03	60.639999	61.520000	59.700001	59.900002	55.390984	28740400
2021-03-04	59.830002	60.240002	57.910000	58.330002	53.939175	40210400
2021-03-05	59.259998	61.180000	58.509998	60.740002	56.167759	39511700
2021-03-08	60.470001	61.700001	59.720001	59.849998	55.344746	33112400
2021-03-09	61.180000	63.169998	60.840000	62.669998	57.952473	36387500
2021-03-10	63.220001	64.120003	62.130001	62.250000	57.564091	27160300
2021-03-11	62.939999	64.089996	62.389999	63.310001	58.544304	30701800
2021-03-12	62.650002	63.299999	62.240002	62.900002	58.165161	20173000
2021-03-15	63.610001	63.880001	62.480000	63.790001	58.988167	21247400
2021-03-16	64.150002	65.730003	64.080002	64.779999	59.903652	30186600
2021-03-17	64.220001	66.290001	63.709999	65.779999	60.828362	32394700
2021-03-18	65.629997	65.699997	63.650002	63.730000	58.932678	30094200
2021-03-19	63.180000	64.989998	62.919998	63.759998	58.960419	54951700
2021-03-22	64.820000	66.379997	64.559998	65.629997	60.689655	34380100
2021-03-23	66.000000	66.050003	63.169998	63.480000	58.701500	35160000
2021-03-24	66.580002	67.440002	61.990002	62.040001	57.369900	74584700
2021-03-25	61.660000	62.439999	60.980000	62.020000	57.351406	35401400
2021-03-26	61.799999	64.970001	61.770000	64.870003	59.986870	34705800
2021-03-29	64.010002	65.129997	63.610001	64.500000	59.644722	26161600
2021-03-30	63.770000	64.000000	63.150002	63.770000	58.969677	20709500
2021-03-31	64.010002	64.489998	63.580002	64.000000	59.182365	33013200
2021-04-01	64.720001	64.889999	63.580002	64.550003	59.690964	31416300
2021-04-05	64.949997	66.739998	64.699997	66.540001	61.531155	27947500
2021-04-06	66.059998	66.580002	65.290001	65.559998	60.624928	28771400
2021-04-07	65.669998	66.570000	65.360001	66.250000	61.262993	17793300
2021-04-08	66.970001	67.290001	66.360001	67.050003	62.002766	22224200
2021-04-09	66.800003	68.400002	66.629997	68.260002	63.121685	27177100
2021-04-12	68.199997	68.489998	64.709999	65.410004	60.486221	51266900
2021-04-13	65.610001	65.629997	64.209999	65.220001	60.310513	26822000
2021-04-14	65.309998	65.379997	63.840000	64.190002	59.358051	25768400
2021-04-15	63.970001	65.220001	63.680000	65.019997	60.125568	24927700
2021-04-16	65.330002	65.519997	64.570000	64.750000	59.875900	24625500
2021-04-19	64.699997	64.739998	63.070000	63.630001	58.840214	23997700
2021-04-20	63.639999	63.759998	62.410000	62.700001	57.980217	19872100
2021-04-21	62.790001	63.779999	62.299999	63.700001	58.904945	24364200
2021-04-22	63.349998	63.910000	62.279999	62.570000	57.860001	38257600
2021-04-23	59.160000	60.000000	57.900002	59.240002	54.780674	77479500
2021-04-26	59.099998	59.520000	58.459999	58.759998	54.336800	39645900
2021-04-27	58.560001	58.630001	57.770000	57.970001	53.606266	38167700
2021-04-28	57.520000	58.160000	57.150002	57.619999	53.282619	30387400
2021-04-29	57.880001	58.299999	57.470001	58.279999	53.892929	23290600
2021-04-30	57.610001	58.430000	57.070000	57.529999	53.199387	30731800
2021-05-03	57.860001	57.880001	56.840000	57.259998	52.949715	22281700
2021-05-04	56.880001	56.980000	55.810001	56.900002	52.616821	35323600
2021-05-05	56.959999	57.299999	56.459999	56.849998	52.570576	21001900
2021-05-06	56.619999	57.250000	56.250000	57.189999	53.210705	25529300
2021-05-07	57.700001	58.009998	57.240002	57.669998	53.657307	19959000
2021-05-10	57.150002	57.230000	55.880001	55.970001	52.075596	35046500
2021-05-11	55.049999	55.630001	54.299999	55.040001	51.210308	35968100
2021-05-12	54.389999	54.650002	53.419998	53.619999	49.889103	30232300
2021-05-13	54.040001	54.389999	53.459999	54.009998	50.251972	29192500
2021-05-14	54.599998	55.849998	54.259998	55.349998	51.498734	28158300
2021-05-17	55.290001	55.889999	54.759998	55.330002	51.480129	20010200
2021-05-18	55.950001	56.139999	54.799999	54.840000	51.024220	18703400
2021-05-19	54.070000	55.430000	53.840000	55.360001	51.508041	23769700
2021-05-20	55.570000	56.240002	55.360001	55.950001	52.056988	23145200
2021-05-21	56.419998	56.709999	55.980000	56.080002	52.177944	17723100
2021-05-24	56.650002	57.389999	56.400002	56.959999	52.996708	19164400
2021-05-25	57.560001	57.560001	56.419998	56.869999	52.912971	22309900
2021-05-26	57.049999	57.230000	56.590000	56.919998	52.959492	15173600
2021-05-27	57.110001	57.880001	57.000000	57.730000	53.713135	32387600
2021-05-28	57.549999	57.650002	56.939999	57.119999	53.145580	20303900
2021-06-01	57.610001	57.820000	56.590000	56.889999	52.931583	20326400
2021-06-02	56.910000	57.689999	56.759998	57.480000	53.480530	18483600
2021-06-03	56.980000	57.099998	56.090000	56.240002	52.326813	21831300
2021-06-04	56.549999	57.750000	56.540001	57.369999	53.378181	21493800
2021-06-07	57.410000	57.439999	56.779999	57.090000	53.117668	17364400
2021-06-08	57.450001	57.639999	56.599998	57.000000	53.033924	33254500
2021-06-09	57.360001	57.480000	56.970001	57.000000	53.033924	13904800
2021-06-10	57.150002	58.029999	56.930000	57.380001	53.387489	26738100
2021-06-11	57.470001	57.939999	56.950001	57.849998	53.824791	18119700
2021-06-14	58.020000	58.200001	57.230000	58.189999	54.141132	21784500
2021-06-15	58.209999	58.419998	57.799999	57.990002	53.955044	20806500
2021-06-16	58.150002	58.369999	56.770000	57.220001	53.238621	21879700
2021-06-17	57.049999	57.900002	56.700001	57.180000	53.201405	21498800
2021-06-18	56.680000	56.750000	55.099998	55.669998	51.796463	55118300
2021-06-21	55.750000	56.040001	55.369999	55.869999	51.982555	19254600
2021-06-22	55.939999	56.279999	55.500000	55.869999	51.982555	18682800
2021-06-23	55.869999	55.970001	55.230000	55.259998	51.415001	20287900
2021-06-24	55.490002	56.099998	55.340000	56.070000	52.168633	21209700
2021-06-25	56.020000	56.410000	55.750000	55.910000	52.019768	21101200
2021-06-28	56.360001	57.730000	56.340000	57.480000	53.480530	22480900
2021-06-29	57.549999	57.830002	55.880001	56.750000	52.801319	26360000
2021-06-30	56.340000	56.380001	55.389999	56.139999	52.233772	29891600
2021-07-01	56.130001	56.639999	55.869999	56.009998	52.112816	24871600
2021-07-02	56.549999	56.990002	56.320000	56.759998	52.810627	17219400
2021-07-06	56.919998	57.009998	55.700001	56.090000	52.187248	26186600
2021-07-07	56.369999	56.450001	55.709999	55.959999	52.066292	14857400
2021-07-08	55.310001	55.720001	54.790001	55.389999	51.535950	19162000
2021-07-09	55.509998	56.110001	55.310001	55.990002	52.094208	18708000
2021-07-12	56.259998	56.759998	56.110001	56.730000	52.782711	15392800
2021-07-13	56.619999	57.299999	56.340000	56.869999	52.912971	15716000
2021-07-14	57.169998	57.459999	56.330002	56.520000	52.587322	16263600
2021-07-15	56.400002	56.400002	55.570000	55.810001	51.926735	18917000
2021-07-16	56.049999	56.930000	54.900002	54.970001	51.145184	25263800
2021-07-19	54.410000	54.810001	53.970001	54.639999	50.838139	27007700
2021-07-20	54.919998	55.560001	54.270000	55.240002	51.396393	19867000
2021-07-21	55.180000	56.279999	55.009998	56.230000	52.317505	18497200
2021-07-22	56.060001	56.540001	55.680000	55.959999	52.066292	36691000
2021-07-23	54.580002	54.709999	52.320000	53.000000	49.312244	67742300
2021-07-26	52.810001	54.540001	52.759998	54.310001	50.531101	32881200
2021-07-27	53.119999	53.200001	52.310001	53.180000	49.479729	39878000
2021-07-28	53.029999	53.919998	52.939999	53.070000	49.377377	28478800
2021-07-29	53.480000	54.099998	53.320000	53.700001	49.963543	16886600
2021-07-30	53.650002	53.900002	53.250000	53.720001	49.982155	16465700
2021-08-02	53.990002	54.470001	53.540001	53.680000	49.944935	18098100
2021-08-03	53.889999	54.160000	53.259998	54.060001	50.298496	16375900
2021-08-04	54.250000	54.439999	53.700001	53.900002	50.149632	17612700
2021-08-05	53.990002	54.020000	53.580002	53.889999	50.466148	15310000
2021-08-06	53.860001	54.130001	53.730000	53.919998	50.494244	19256000
2021-08-09	54.080002	54.410000	53.830002	54.049999	50.615986	14670100
2021-08-10	54.240002	54.389999	53.509998	53.939999	50.512974	16215700
2021-08-11	54.259998	54.360001	53.840000	54.139999	50.700272	18590800
2021-08-12	54.169998	54.180000	53.259998	53.540001	50.138390	15070100
2021-08-13	53.500000	53.560001	53.060001	53.490002	50.091568	15281100
2021-08-16	53.230000	53.490002	53.000000	53.470001	50.072838	17690300
2021-08-17	53.169998	53.180000	52.220001	52.689999	49.342392	22014900
2021-08-18	52.599998	53.029999	52.110001	52.189999	48.874161	15061700
2021-08-19	52.049999	52.669998	51.580002	52.439999	49.108276	22999400
2021-08-20	52.160000	52.380001	51.419998	52.009998	48.705597	25728300
2021-08-23	52.590000	53.540001	52.480000	53.230000	49.848083	23976300
2021-08-24	53.560001	53.970001	53.310001	53.810001	50.391235	20348800
2021-08-25	54.080002	54.230000	53.730000	53.810001	50.391235	15048400
2021-08-26	53.750000	53.750000	52.970001	53.130001	49.754440	19570000
2021-08-27	53.360001	53.939999	52.919998	53.889999	50.466148	16525000
2021-08-30	54.259998	54.869999	53.759998	53.939999	50.512974	14581300
2021-08-31	54.439999	54.500000	53.660000	54.060001	50.625351	22350100
2021-09-01	54.110001	54.160000	53.529999	53.669998	50.260132	18615000
2021-09-02	53.799999	53.889999	53.349998	53.730000	50.316315	15869500
2021-09-03	53.439999	54.080002	53.320000	53.509998	50.110291	13456200
2021-09-07	53.570000	53.950001	53.439999	53.650002	50.241398	13915000
2021-09-08	53.730000	53.919998	52.990002	53.570000	50.166481	18235100
2021-09-09	53.660000	53.889999	53.340000	53.400002	50.007286	13495800
2021-09-10	53.849998	54.980000	53.810001	53.840000	50.419327	20324700
2021-09-13	54.610001	55.490002	54.410000	54.990002	51.496269	22639200
2021-09-14	55.369999	55.439999	54.270000	54.520000	51.056129	22072700
2021-09-15	54.669998	55.150002	54.419998	55.119999	51.618008	18796200
2021-09-16	54.860001	54.950001	54.240002	54.830002	51.346428	19863100
2021-09-17	54.590000	54.590000	53.669998	54.259998	50.812649	35359200
2021-09-20	53.209999	53.500000	52.320000	52.980000	49.613964	35051900
2021-09-21	53.200001	53.450001	52.830002	52.869999	49.510956	17968900
2021-09-22	53.400002	53.869999	53.000000	53.500000	50.100929	18594100
2021-09-23	53.750000	54.299999	53.599998	54.029999	50.597260	16474300
2021-09-24	53.779999	54.419998	53.730000	54.220001	50.775185	12976200
2021-09-27	53.939999	54.869999	53.820000	54.660000	51.187229	13899900
2021-09-28	54.180000	54.590000	53.959999	54.000000	50.569168	24691300
2021-09-29	54.000000	54.049999	53.180000	53.490002	50.091568	20514300
2021-09-30	53.759998	53.980000	53.259998	53.279999	49.894901	20534100
2021-10-01	53.650002	54.110001	53.049999	53.860001	50.438061	19895100
2021-10-04	53.930000	54.330002	53.080002	53.470001	50.072838	27353300
2021-10-05	53.549999	54.340000	53.480000	53.950001	50.522339	18129400
2021-10-06	53.480000	54.070000	53.070000	53.980000	50.550430	20059600
2021-10-07	54.320000	54.990002	54.119999	54.180000	50.737720	20704400
2021-10-08	54.549999	54.580002	53.700001	53.810001	50.391235	16068000
2021-10-11	53.810001	54.410000	53.419998	53.439999	50.044746	14398800
2021-10-12	53.570000	53.720001	52.009998	52.169998	48.855431	32784300
2021-10-13	52.380001	52.580002	51.869999	52.259998	48.939713	18534000
2021-10-14	52.900002	54.000000	52.730000	53.900002	50.475517	26586700
2021-10-15	54.200001	54.490002	53.810001	54.459999	50.999939	25231100
2021-10-18	54.189999	54.560001	53.720001	54.470001	51.009308	22407600
2021-10-19	54.630001	55.220001	54.369999	55.209999	51.702286	18392900
2021-10-20	55.250000	55.490002	55.080002	55.369999	51.852127	16850300
2021-10-21	54.930000	56.070000	54.830002	56.000000	52.442093	38390900
2021-10-22	50.389999	50.549999	49.139999	49.459999	46.317600	109971900
2021-10-25	49.830002	50.070000	49.310001	49.410000	46.270790	43178800
2021-10-26	49.400002	49.439999	47.930000	48.279999	45.212578	68405400
2021-10-27	48.520000	48.820000	47.869999	47.889999	44.847351	41081500
2021-10-28	48.139999	48.360001	47.880001	48.080002	45.025288	31317200
2021-10-29	48.099998	49.279999	47.919998	49.000000	45.886826	42301000
2021-11-01	49.400002	49.599998	49.000000	49.549999	46.401890	28013700
2021-11-02	49.610001	49.900002	49.230000	49.860001	46.692196	27193300
2021-11-03	49.930000	50.450001	49.709999	50.389999	47.188519	23962100
2021-11-04	50.240002	50.349998	49.730000	50.310001	47.441242	24806000
2021-11-05	50.549999	51.580002	50.540001	50.919998	48.016453	36816200
2021-11-08	51.459999	51.990002	51.060001	51.549999	48.610535	31647800
2021-11-09	51.540001	51.770000	50.770000	51.200001	48.280495	22508400
2021-11-10	50.980000	51.389999	50.709999	50.759998	47.865578	25040700
2021-11-11	51.009998	51.070000	50.410000	50.529999	47.648693	25420000
2021-11-12	50.599998	50.900002	50.180000	50.310001	47.441242	23884800
2021-11-15	50.410000	50.630001	50.119999	50.320000	47.450676	24695800
2021-11-16	50.369999	51.150002	50.340000	50.610001	47.724133	30927800
2021-11-17	50.599998	50.939999	49.980000	50.230000	47.365803	23546900
2021-11-18	50.240002	50.240002	48.970001	49.680000	46.847160	30658200
2021-11-19	49.599998	49.730000	49.240002	49.520000	46.696289	27607600
2021-11-22	49.549999	50.849998	49.410000	49.830002	46.988609	33389600
2021-11-23	50.160000	50.450001	48.639999	49.099998	46.300236	44713300
2021-11-24	48.860001	49.779999	48.630001	49.759998	46.922607	26035800
2021-11-26	48.900002	49.180000	48.119999	48.779999	45.998478	25269000
2021-11-29	49.299999	50.130001	48.720001	50.000000	47.148914	31478900
2021-11-30	49.500000	50.400002	48.680000	49.200001	46.394539	49460800
2021-12-01	49.840000	50.310001	48.520000	48.599998	45.828747	35093500
2021-12-02	48.610001	49.790001	48.330002	49.500000	46.677429	37240800
2021-12-03	49.680000	50.060001	48.759998	49.250000	46.441681	32224900
2021-12-06	49.480000	51.209999	49.180000	50.990002	48.082470	40336000
2021-12-07	54.660000	55.000000	52.209999	52.570000	49.572369	91731500
2021-12-08	52.570000	52.880001	51.380001	51.750000	48.799129	37143400
2021-12-09	51.299999	51.590000	50.430000	50.480000	47.601543	31694200
2021-12-10	50.840000	51.070000	50.049999	50.590000	47.705269	23783600
2021-12-13	50.849998	51.020000	49.950001	50.000000	47.148914	35726900
2021-12-14	49.820000	50.270000	49.320000	49.700001	46.866020	34120400
2021-12-15	49.869999	50.779999	49.330002	50.669998	47.780712	32590300
2021-12-16	50.740002	51.400002	50.580002	50.830002	47.931583	33132300
2021-12-17	50.590000	51.020000	50.009998	50.619999	47.733562	50102300
2021-12-20	49.910000	50.130001	48.959999	49.599998	46.771721	30140300
2021-12-21	49.939999	50.840000	49.939999	50.770000	47.875008	31956300
2021-12-22	50.639999	51.020000	50.209999	50.970001	48.063614	23307900
2021-12-23	51.080002	51.730000	51.049999	51.310001	48.384220	25198200
2021-12-27	51.349998	52.060001	51.299999	51.939999	48.978291	20985400
2021-12-28	51.930000	52.119999	51.630001	51.759998	48.808559	19290400
2021-12-29	51.810001	52.139999	51.660000	51.830002	48.874569	14174800
2021-12-30	51.919998	52.139999	51.650002	51.740002	48.789700	18359400
2021-12-31	51.889999	52.160000	51.459999	51.500000	48.563381	16319000
2022-01-03	51.650002	53.230000	51.599998	53.209999	50.175873	33857600
2022-01-04	53.570000	53.939999	52.650002	53.139999	50.109871	45681400
2022-01-05	54.189999	56.169998	53.830002	53.869999	50.798241	59109300
2022-01-06	54.610001	54.669998	53.419998	54.009998	50.930260	35757900
2022-01-07	54.189999	54.389999	53.150002	53.439999	50.392765	30717200
2022-01-10	53.970001	55.310001	53.310001	55.209999	52.061832	49260800
2022-01-11	55.500000	56.080002	54.730000	55.910000	52.721920	39795200
2022-01-12	56.139999	56.279999	54.810001	55.740002	52.561611	29136800
2022-01-13	56.000000	56.209999	54.770000	54.939999	51.807228	29605400
2022-01-14	54.849998	55.770000	54.529999	55.700001	52.523895	30151500
2022-01-18	55.310001	55.650002	54.680000	54.759998	51.637493	35313800
2022-01-19	54.630001	54.849998	53.560001	53.619999	50.562492	30595100
2022-01-20	53.860001	54.090000	51.939999	52.040001	49.072590	28582600
2022-01-21	52.080002	53.130001	51.950001	52.040001	49.072590	46372400
2022-01-24	51.480000	52.130001	49.880001	51.939999	48.978291	64198400
2022-01-25	51.009998	51.619999	50.250000	51.000000	48.091896	44095400
2022-01-26	51.130001	52.720001	50.750000	51.689999	48.742542	54895400
2022-01-27	49.980000	50.060001	47.779999	48.049999	45.310108	89642800
2022-01-28	47.709999	48.200001	46.299999	47.730000	45.008358	61945400
2022-01-31	47.680000	48.869999	47.310001	48.820000	46.036201	51828400
2022-02-01	48.779999	49.029999	48.360001	48.950001	46.158791	35386100
2022-02-02	48.250000	49.580002	48.090000	49.509998	46.686855	37962700
2022-02-03	49.250000	49.689999	48.250000	48.279999	45.526993	42145800
2022-02-04	47.860001	48.240002	47.130001	48.009998	45.617256	32431500
2022-02-07	48.130001	48.660000	47.959999	48.180000	45.778790	27558500
2022-02-08	47.980000	48.939999	47.900002	48.810001	46.377388	28051200
2022-02-09	49.330002	49.970001	48.830002	49.910000	47.422569	35217300
2022-02-10	49.180000	49.930000	48.759998	48.860001	46.424900	32762700
2022-02-11	48.950001	49.110001	47.500000	47.630001	45.256199	37208200
2022-02-14	47.919998	48.180000	47.110001	47.580002	45.208687	28456900
2022-02-15	47.700001	48.459999	47.189999	48.439999	46.025829	35837900
2022-02-16	48.060001	48.490002	47.599998	48.230000	45.826294	26022900
2022-02-17	47.860001	48.259998	47.380001	47.570000	45.199188	32030600
2022-02-18	46.189999	46.209999	44.509998	45.040001	42.795277	76520100
2022-02-22	44.689999	45.410000	43.849998	44.689999	42.462723	57093300
2022-02-23	45.169998	45.709999	44.549999	44.650002	42.424713	38176700
2022-02-24	43.900002	46.790001	43.630001	46.720001	44.391552	72740100
2022-02-25	46.930000	47.790001	46.250000	47.709999	45.332214	39266300
2022-02-28	47.000000	47.820000	46.849998	47.700001	45.322716	41946100
2022-03-01	47.540001	47.900002	46.220001	46.820000	44.486568	53853000
2022-03-02	47.520000	48.990002	47.480000	48.869999	46.434399	46936500
2022-03-03	48.180000	48.549999	47.619999	47.930000	45.541245	36389900
2022-03-04	47.369999	48.270000	47.369999	48.070000	45.674267	38310700
2022-03-07	48.009998	48.540001	47.599998	47.680000	45.303707	43813700
2022-03-08	47.689999	48.720001	46.889999	47.500000	45.132679	44813900
2022-03-09	48.410000	48.459999	46.889999	47.630001	45.256199	36076500
2022-03-10	47.290001	47.310001	46.160000	46.660000	44.334541	36456000
2022-03-11	47.150002	47.279999	45.770000	45.830002	43.545906	27082100
2022-03-14	45.900002	45.980000	44.299999	44.400002	42.187180	35993900
2022-03-15	44.500000	44.900002	44.070000	44.810001	42.576748	34448900
2022-03-16	45.299999	46.630001	45.270000	46.630001	44.306034	38885500
2022-03-17	46.320000	47.290001	45.730000	47.139999	44.790623	28555000
2022-03-18	46.820000	47.599998	46.349998	47.450001	45.085171	46237100
2022-03-21	47.459999	47.889999	47.070000	47.389999	45.028156	32910900
2022-03-22	47.500000	48.470001	47.400002	48.389999	45.978321	27923300
2022-03-23	48.459999	49.580002	48.060001	48.270000	45.864304	37126400
2022-03-24	48.660000	51.650002	48.590000	51.619999	49.047340	51677900
2022-03-25	50.689999	51.980000	50.450001	51.830002	49.246880	33239800
2022-03-28	51.360001	51.570000	50.560001	51.509998	48.942818	22932400
2022-03-29	52.000000	52.290001	51.279999	52.250000	49.645943	27303700
2022-03-30	52.250000	52.509998	51.220001	51.430000	48.866810	24623300
2022-03-31	51.200001	51.259998	49.509998	49.560001	47.090012	43698300
2022-04-01	49.830002	49.900002	47.330002	48.110001	45.712280	46598600
2022-04-04	48.169998	49.230000	47.919998	49.200001	46.747955	23784900
2022-04-05	48.830002	48.980000	48.020000	48.130001	45.731274	25779200
2022-04-06	47.439999	48.169998	47.240002	47.540001	45.170681	31518700
2022-04-07	47.430000	47.910000	46.770000	47.560001	45.189686	24117000
2022-04-08	47.279999	47.580002	46.849998	47.020000	44.676601	22167300
2022-04-11	46.900002	47.299999	46.529999	46.570000	44.249023	30352500
2022-04-12	47.320000	47.910000	46.410000	46.500000	44.182514	29861400
2022-04-13	46.750000	47.270000	46.549999	47.009998	44.667095	22171300
2022-04-14	46.750000	46.750000	45.619999	45.669998	43.393879	36181800
2022-04-18	45.529999	46.889999	45.520000	46.639999	44.315536	25593100
2022-04-19	46.599998	48.000000	46.340000	47.930000	45.541245	31483100
2022-04-20	48.360001	48.750000	47.980000	48.110001	45.712280	22787100
2022-04-21	48.619999	48.900002	47.400002	47.500000	45.132679	27316900
2022-04-22	47.450001	47.650002	46.500000	46.540001	44.220524	28219900
2022-04-25	46.209999	47.139999	46.180000	47.060001	44.714607	35999300
2022-04-26	46.689999	46.840000	45.509998	45.520000	43.251354	35356600
2022-04-27	45.480000	46.060001	45.009998	45.220001	42.966309	28320900
2022-04-28	45.790001	47.270000	45.540001	46.840000	44.505569	41097000
2022-04-29	44.990002	45.360001	43.500000	43.590000	41.417542	70765900
2022-05-02	43.720001	44.990002	43.509998	44.959999	42.719269	45446500
2022-05-03	44.790001	45.490002	44.230000	45.060001	42.814278	40158400
2022-05-04	45.060001	46.639999	44.410000	46.540001	44.220524	44625600
2022-05-05	45.599998	45.910000	44.130001	44.599998	42.712185	52996700
2022-05-06	44.490002	45.150002	43.840000	44.299999	42.424885	40916600
2022-05-09	43.810001	44.200001	42.869999	43.070000	41.246948	44925800
2022-05-10	44.349998	44.740002	43.500000	44.009998	42.147160	42770000
2022-05-11	44.020000	44.290001	42.779999	42.830002	41.017105	40351700
2022-05-12	42.730000	42.910000	42.009998	42.840000	41.026684	42329600
2022-05-13	43.419998	43.840000	42.970001	43.599998	41.754517	32034100
2022-05-16	43.419998	43.610001	42.790001	43.080002	41.256531	25071900
2022-05-17	43.820000	44.419998	43.650002	44.400002	42.520657	28596600
2022-05-18	43.980000	43.980000	42.220001	42.349998	40.557423	35218400
2022-05-19	42.320000	42.700001	41.720001	42.009998	40.231819	29181000
2022-05-20	42.250000	42.290001	40.310001	41.650002	39.887058	44802300
2022-05-23	41.689999	42.250000	41.330002	42.000000	40.222240	27199500
2022-05-24	41.700001	41.889999	41.099998	41.669998	39.906204	29837500
2022-05-25	41.439999	42.520000	41.389999	42.200001	40.413776	26283100
2022-05-26	42.169998	43.680000	42.080002	43.480000	41.639591	28826700
2022-05-27	43.590000	44.549999	43.549999	44.549999	42.664307	30553300
2022-05-31	44.250000	44.750000	43.650002	44.419998	42.539810	41111500
2022-06-01	44.770000	44.930000	43.529999	44.110001	42.242931	29885500
2022-06-02	44.189999	44.880001	43.939999	44.840000	42.942028	28727600
2022-06-03	44.110001	44.250000	43.340000	43.389999	41.553406	33174700
2022-06-06	43.810001	44.040001	43.080002	43.340000	41.505520	25437100
2022-06-07	43.060001	43.590000	42.660000	43.529999	41.687481	25168700
2022-06-08	42.250000	42.259998	41.029999	41.230000	39.484829	59649900
2022-06-09	41.009998	41.349998	40.009998	40.009998	38.316467	39047200
2022-06-10	39.849998	40.080002	39.180000	39.180000	37.521603	43066200
2022-06-13	38.549999	38.810001	37.669998	37.770000	36.171284	50335900
2022-06-14	38.009998	38.200001	37.540001	37.930000	36.324516	31351700
2022-06-15	38.560001	39.169998	37.919998	38.650002	37.014038	37652300
2022-06-16	37.700001	37.790001	36.930000	37.340000	35.759491	45576500
2022-06-17	37.480000	38.119999	36.599998	36.970001	35.405148	71393200
2022-06-21	37.360001	38.029999	37.330002	37.730000	36.132977	34004900
2022-06-22	37.330002	37.770000	37.220001	37.380001	35.797794	32571000
2022-06-23	37.610001	37.619999	36.910000	37.410000	35.826527	30163000
2022-06-24	37.849998	38.639999	37.740002	38.610001	36.975731	38159900
2022-06-27	38.869999	39.060001	38.470001	38.630001	36.994884	29585300
2022-06-28	38.580002	39.020000	37.740002	37.779999	36.180859	37824200
2022-06-29	37.540001	37.599998	37.020000	37.290001	35.711601	25437200
2022-06-30	37.209999	38.000000	36.730000	37.410000	35.826527	35141000
2022-07-01	37.090000	37.200001	35.880001	36.340000	34.801815	40596300
2022-07-05	35.930000	36.740002	35.540001	36.689999	35.136997	33215000
2022-07-06	36.820000	37.419998	36.459999	36.990002	35.424297	26258300
2022-07-07	37.889999	38.330002	37.730000	38.139999	36.525627	33165400
2022-07-08	37.660000	38.139999	37.389999	37.990002	36.381977	22566300
2022-07-11	37.660000	37.669998	37.029999	37.200001	35.625416	25904300
2022-07-12	37.650002	37.700001	36.990002	37.209999	35.634987	30546300
2022-07-13	36.680000	37.430000	36.619999	37.209999	35.634987	27059200
2022-07-14	36.990002	38.160000	36.290001	37.709999	36.113827	36690700
2022-07-15	38.270000	38.669998	37.730000	38.619999	36.985306	32892300
2022-07-18	39.099998	39.340000	38.529999	38.709999	37.071499	30814400
2022-07-19	39.320000	40.730000	39.240002	40.220001	38.517582	53095300
2022-07-20	40.209999	40.669998	39.560001	40.560001	38.843189	36387900
2022-07-21	40.509998	40.650002	39.820000	40.610001	38.891079	29661200
2022-07-22	40.369999	40.509998	38.939999	39.200001	37.540756	41350000
2022-07-25	39.279999	39.410000	38.549999	39.160000	37.502453	32263400
2022-07-26	39.099998	39.570000	38.880001	38.959999	37.310913	35925500
2022-07-27	39.270000	40.419998	39.230000	40.180000	38.479279	42571600
2022-07-28	40.090000	40.119999	39.040001	39.709999	38.029171	56662300
2022-07-29	35.599998	36.619999	35.240002	36.310001	34.773087	125292400
2022-08-01	36.049999	37.689999	36.049999	36.959999	35.395569	52513400
2022-08-02	36.590000	36.660000	36.000000	36.009998	34.485783	53929400
2022-08-03	36.090000	36.590000	35.259998	36.520000	34.974197	59513900
2022-08-04	36.009998	36.099998	35.360001	35.660000	34.495358	54046300
2022-08-05	35.349998	35.689999	35.180000	35.389999	34.234180	40205100
2022-08-08	35.360001	35.959999	35.200001	35.380001	34.224503	41534600
2022-08-09	35.220001	35.299999	34.400002	34.520000	33.392593	48202300
2022-08-10	34.990002	35.400002	34.590000	35.369999	34.214832	42243300
2022-08-11	35.639999	36.290001	35.490002	35.590000	34.427647	35569700
2022-08-12	35.799999	36.139999	35.669998	36.110001	34.930660	37675200
2022-08-15	36.099998	36.430000	35.709999	36.340000	35.153152	25400600
2022-08-16	36.160000	36.580002	35.700001	36.189999	35.008049	25000200
2022-08-17	35.810001	36.080002	35.270000	35.779999	34.611439	29176100
2022-08-18	35.680000	36.330002	35.570000	36.200001	35.017727	24598200
2022-08-19	35.799999	36.029999	35.189999	35.380001	34.224503	31425500
2022-08-22	35.000000	35.060001	33.730000	33.840000	32.734802	51006100
2022-08-23	33.980000	34.389999	33.910000	33.950001	32.841209	30687100
2022-08-24	33.970001	33.990002	33.599998	33.860001	32.754147	25105700
2022-08-25	33.869999	34.930000	33.820000	34.889999	33.750507	29799100
2022-08-26	34.950001	35.029999	33.349998	33.360001	32.270477	44851500
2022-08-29	33.230000	33.410000	32.810001	32.939999	31.864193	32976800
2022-08-30	33.040001	33.070000	32.150002	32.259998	31.206402	40182500
2022-08-31	32.389999	32.389999	31.770000	31.920000	30.877508	44074500
2022-09-01	31.570000	31.830000	31.129999	31.760000	30.722734	36440700
2022-09-02	32.209999	32.380001	31.059999	31.219999	30.200369	34893300
2022-09-06	31.389999	31.389999	30.330000	30.360001	29.368456	46989600
2022-09-07	30.420000	30.790001	30.049999	30.650000	29.648983	37329500
2022-09-08	30.370001	30.850000	29.910000	30.750000	29.745720	37359500
2022-09-09	31.190001	31.500000	31.080000	31.459999	30.432529	34069500
2022-09-12	31.740000	31.860001	31.100000	31.559999	30.529264	38305500
2022-09-13	30.830000	30.930000	29.250000	29.290001	28.333405	71417900
2022-09-14	29.549999	29.770000	29.010000	29.180000	28.226994	40767200
2022-09-15	29.150000	29.410000	28.709999	28.840000	27.898100	39919100
2022-09-16	28.700001	29.320000	28.420000	29.240000	28.285034	72748000
2022-09-19	29.020000	29.500000	28.900000	29.440001	28.478504	33151900
2022-09-20	29.070000	29.170000	28.709999	28.959999	28.014181	31129000
2022-09-21	29.150000	29.590000	28.459999	28.469999	27.540182	39977300
2022-09-22	28.400000	28.500000	28.040001	28.070000	27.153248	36092700
2022-09-23	27.900000	27.900000	27.190001	27.520000	26.621208	43491100
2022-09-26	27.559999	27.700001	26.860001	26.969999	26.089172	44786400
2022-09-27	27.400000	27.600000	26.620001	26.889999	26.011784	44121400
2022-09-28	26.860001	27.280001	26.600000	27.129999	26.243946	40433400
2022-09-29	26.780001	26.780001	26.190001	26.379999	25.518438	41831300
2022-09-30	26.299999	26.570000	25.740000	25.770000	24.928364	43821000
2022-10-03	26.330000	27.250000	26.070000	26.969999	26.089172	44096200
2022-10-04	27.430000	27.799999	27.090000	27.700001	26.795332	42427500
2022-10-05	27.370001	27.840000	26.889999	27.639999	26.737289	30120000
2022-10-06	27.440001	27.760000	27.000000	27.180000	26.292313	33985100
2022-10-07	26.170000	26.280001	25.650000	25.719999	24.879993	57215500
2022-10-10	25.940001	25.990000	25.090000	25.200001	24.376980	43409300
2022-10-11	25.010000	25.480000	24.690001	25.040001	24.222204	48134900
2022-10-12	25.049999	25.520000	24.660000	25.330000	24.502733	39634100
2022-10-13	24.730000	26.840000	24.590000	26.420000	25.557135	62447000
2022-10-14	26.459999	26.629999	25.760000	25.910000	25.063791	48185400
2022-10-17	26.309999	26.750000	26.170000	26.420000	25.557135	39416500
2022-10-18	26.740000	26.959999	25.540001	25.870001	25.025097	51126900
2022-10-19	25.740000	26.250000	25.690001	26.000000	25.150850	33882300
2022-10-20	26.150000	26.950001	25.950001	26.080000	25.228241	33247700
2022-10-21	25.850000	27.049999	25.790001	26.969999	26.089172	53058700
2022-10-24	26.750000	27.480000	26.520000	27.180000	26.292313	43831600
2022-10-25	27.180000	27.559999	27.000000	27.410000	26.514803	32205300
2022-10-26	27.190001	27.799999	26.990000	27.209999	26.321333	37111100
2022-10-27	27.450001	27.590000	26.129999	26.270000	25.412035	56305100
2022-10-28	28.180000	29.219999	27.860001	29.070000	28.120588	91695700
2022-10-31	29.080000	29.180000	28.049999	28.430000	27.501490	59507700
2022-11-01	28.799999	28.850000	27.889999	28.299999	27.375736	44418700
2022-11-02	28.270000	28.850000	27.410000	27.420000	26.524477	51956100
2022-11-03	27.450001	27.879999	27.170000	27.389999	26.495455	39678200
2022-11-04	27.570000	28.240000	27.410000	28.200001	27.647432	43051900
2022-11-07	28.360001	28.469999	27.889999	28.410000	27.853315	34389800
2022-11-08	28.760000	28.950001	27.930000	28.480000	27.921946	36258000
2022-11-09	28.219999	28.299999	27.520000	27.520000	26.980759	30544800
2022-11-10	28.879999	29.830000	28.650000	29.760000	29.176867	62943900
2022-11-11	28.930000	30.629999	28.870001	30.430000	29.833736	49826500
2022-11-14	30.340000	30.990000	30.180000	30.350000	29.755304	39395300
2022-11-15	31.100000	31.340000	30.170000	30.709999	30.108250	40933200
2022-11-16	30.110001	30.230000	29.440001	29.530001	28.951372	35582800
2022-11-17	29.070000	29.950001	29.000000	29.889999	29.304316	31983300
2022-11-18	30.260000	30.260000	29.610001	29.870001	29.284708	27122200
2022-11-21	29.660000	29.719999	28.910000	28.940001	28.372932	36086800
2022-11-22	29.139999	29.860001	29.059999	29.820000	29.235689	25584100
2022-11-23	29.730000	30.080000	29.490000	29.670000	29.088629	23143900
2022-11-25	29.680000	29.680000	29.340000	29.340000	28.765095	11314900
2022-11-28	29.100000	29.190001	28.540001	28.730000	28.167046	28267900
2022-11-29	28.850000	29.180000	28.740000	28.900000	28.333715	24361500
2022-11-30	28.770000	30.080000	28.219999	30.070000	29.480789	72072500
2022-12-01	30.240000	30.480000	29.520000	29.830000	29.245493	38896300
2022-12-02	29.170000	29.430000	28.709999	29.410000	28.833723	31546000
2022-12-05	29.420000	29.750000	28.889999	29.170000	28.598427	34040400
2022-12-06	29.190001	29.309999	28.340000	28.600000	28.039595	27701200
2022-12-07	28.280001	28.549999	28.150000	28.330000	27.774883	28239900
2022-12-08	28.320000	28.600000	28.070000	28.440001	27.882730	28486100
2022-12-09	28.389999	28.780001	28.190001	28.240000	27.686647	25641300
2022-12-12	28.129999	28.709999	27.860001	28.690001	28.127831	35117900
2022-12-13	29.790001	30.090000	28.370001	28.730000	28.167046	58546800
2022-12-14	28.510000	29.120001	28.010000	28.260000	27.706255	37141100
2022-12-15	27.940001	28.000000	27.120001	27.150000	26.618006	45682700
2022-12-16	27.000000	27.139999	26.450001	26.920000	26.392511	81104200
2022-12-19	26.900000	26.969999	26.500000	26.790001	26.265062	37662500
2022-12-20	26.540001	26.870001	26.420000	26.440001	25.921919	31863300
2022-12-21	26.590000	26.969999	26.580000	26.830000	26.304276	28100900
2022-12-22	26.450001	26.450001	25.350000	25.969999	25.461126	47478300
2022-12-23	25.920000	26.190001	25.680000	26.090000	25.578775	23600900
2022-12-27	25.850000	26.100000	25.650000	25.940001	25.431717	29548100
2022-12-28	25.840000	26.120001	25.500000	25.540001	25.039553	26176900
2022-12-29	25.770000	26.290001	25.750000	26.209999	25.696424	30944800
2022-12-30	25.900000	26.459999	25.799999	26.430000	25.912115	31030100
