# Supplementary material for: Enhancing stock index prediction: A hybrid LSTM-PSO model for improved forecasting accuracy
Source: PLoS One. 2025 Jan 14;20(1):e0310296. doi: 10.1371/journal.pone.0310296 (PMC11731719; doi:10.1371/journal.pone.0310296)
Supplement: S1 File — (ZIP) [file pone.0310296.s001.zip › data&code∩╝êPSO-LSTM∩╝ë/data/stock_data/MMM.csv]

Date	Open	High	Low	Close	Adj Close	Volume
2018-01-02	235.779999	237.070007	232.809998	235.639999	190.674347	2931000
2018-01-03	235.070007	235.729996	233.289993	235.630005	190.666229	2193700
2018-01-04	237.000000	239.440002	236.470001	238.710007	193.158539	2243100
2018-01-05	238.649994	240.899994	237.740005	240.570007	194.663574	1835900
2018-01-08	239.380005	240.940002	239.179993	239.789993	194.032379	1869000
2018-01-09	239.600006	241.779999	239.339996	241.279999	195.238083	1695100
2018-01-10	241.000000	242.570007	240.029999	241.139999	195.124817	1640900
2018-01-11	240.740005	242.339996	239.750000	242.309998	196.071548	1487700
2018-01-12	243.070007	246.000000	242.500000	244.470001	197.819366	1974300
2018-01-16	245.300003	247.190002	243.830002	244.740005	198.037842	2411100
2018-01-17	246.850006	248.529999	245.800003	248.110001	200.764786	2519000
2018-01-18	248.130005	249.000000	244.919998	245.910004	198.984558	2233500
2018-01-19	246.630005	248.500000	245.600006	248.179993	200.821381	2013500
2018-01-22	247.130005	247.889999	245.080002	247.300003	200.109329	1660500
2018-01-23	246.910004	247.259995	245.119995	246.309998	199.308273	1822700
2018-01-24	247.990005	248.539993	246.250000	247.690002	200.424911	3471000
2018-01-25	250.000000	254.800003	247.100006	252.360001	204.203781	3507900
2018-01-26	253.429993	259.769989	253.389999	258.630005	209.277313	3730600
2018-01-29	258.510010	259.339996	255.970001	256.010010	207.157288	2306300
2018-01-30	255.600006	255.690002	251.410004	251.539993	203.540222	2412600
2018-01-31	251.490005	253.130005	249.600006	250.500000	202.698715	3136400
2018-02-01	247.440002	250.089996	246.179993	247.940002	200.627213	2665500
2018-02-02	246.429993	248.750000	244.880005	245.169998	198.385834	3925700
2018-02-05	243.500000	244.399994	226.009995	231.440002	187.275848	6590500
2018-02-06	227.509995	234.570007	226.809998	233.630005	189.047897	5108100
2018-02-07	233.190002	237.520004	232.820007	233.190002	188.691864	2885600
2018-02-08	233.160004	233.309998	222.649994	222.889999	180.357361	3751300
2018-02-09	224.610001	226.960007	218.179993	225.210007	182.234619	4518600
2018-02-12	227.490005	230.380005	226.100006	229.190002	185.455170	3290400
2018-02-13	229.710007	231.970001	228.929993	231.360001	187.211090	2523600
2018-02-14	229.449997	232.869995	228.470001	232.000000	187.728943	2337800
2018-02-15	233.309998	234.899994	230.880005	234.869995	191.171951	2127500
2018-02-16	234.970001	238.440002	233.389999	236.669998	192.637039	2221800
2018-02-20	234.539993	236.669998	233.910004	235.070007	191.334732	2675900
2018-02-21	234.710007	237.860001	232.100006	232.179993	188.982407	2561400
2018-02-22	232.429993	237.369995	232.259995	236.000000	192.091736	2284500
2018-02-23	236.850006	237.889999	234.389999	237.020004	192.921936	1616700
2018-02-26	239.009995	244.860001	238.509995	244.139999	198.717239	3086800
2018-02-27	244.610001	244.669998	240.720001	240.779999	195.982330	1778300
2018-02-28	241.639999	242.279999	235.399994	235.509995	191.692856	2461400
2018-03-01	236.149994	236.830002	229.529999	231.339996	188.298691	3487100
2018-03-02	229.750000	231.270004	226.330002	230.369995	187.509186	2912800
2018-03-05	230.000000	233.710007	228.529999	232.809998	189.495209	2235300
2018-03-06	234.050003	235.919998	230.800003	233.660004	190.187057	2091100
2018-03-07	231.220001	236.220001	230.589996	235.570007	191.741699	2213800
2018-03-08	236.350006	237.690002	234.119995	236.339996	192.368439	1955200
2018-03-09	238.000000	241.369995	236.169998	241.350006	196.446335	1840900
2018-03-12	242.100006	243.100006	239.300003	239.800003	195.184723	2151300
2018-03-13	240.899994	242.970001	236.889999	237.570007	193.369614	2009900
2018-03-14	238.800003	239.320007	233.850006	234.289993	190.699829	2239700
2018-03-15	235.220001	238.080002	234.199997	235.869995	191.985886	1770500
2018-03-16	235.669998	238.169998	235.669998	237.220001	193.084717	4858000
2018-03-19	236.009995	236.330002	230.259995	231.559998	188.477753	2621700
2018-03-20	232.119995	234.389999	231.580002	232.449997	189.202194	1728000
2018-03-21	233.000000	237.220001	232.309998	234.139999	190.577774	1588300
2018-03-22	232.039993	232.119995	222.800003	223.169998	181.648758	4295500
2018-03-23	223.500000	224.270004	215.270004	215.360001	175.291840	4221200
2018-03-26	217.860001	220.800003	215.179993	220.240005	179.263916	3574000
2018-03-27	221.020004	221.860001	214.729996	215.869995	175.706940	2696700
2018-03-28	217.229996	219.660004	214.910004	216.539993	176.252258	2522900
2018-03-29	217.789993	221.380005	217.460007	219.520004	178.677826	2643000
2018-04-02	218.050003	218.720001	209.470001	212.619995	173.061600	3840800
2018-04-03	213.000000	216.460007	210.929993	216.330002	176.081360	3006800
2018-04-04	212.389999	217.919998	211.119995	217.559998	177.082474	2488800
2018-04-05	218.639999	220.309998	216.559998	218.669998	177.985992	2879900
2018-04-06	217.399994	218.850006	211.000000	212.250000	172.760422	2503900
2018-04-09	213.750000	216.860001	212.399994	212.809998	173.216232	2186100
2018-04-10	215.320007	218.710007	215.229996	216.979996	176.610397	2857400
2018-04-11	214.199997	215.889999	213.500000	214.330002	174.453430	1819800
2018-04-12	215.720001	217.679993	215.009995	216.419998	176.154587	2292900
2018-04-13	218.089996	218.679993	214.460007	215.520004	175.422043	2034500
2018-04-16	217.199997	219.270004	216.589996	217.699997	177.196411	2060500
2018-04-17	219.149994	221.690002	218.740005	220.089996	179.141785	1853500
2018-04-18	220.389999	221.009995	219.160004	219.520004	178.677826	1599300
2018-04-19	218.039993	219.300003	217.029999	218.850006	178.132477	1453100
2018-04-20	218.410004	220.279999	216.740005	217.750000	177.237152	2634300
2018-04-23	218.020004	218.729996	214.750000	215.880005	175.715073	2520700
2018-04-24	206.500000	206.500000	196.889999	201.130005	163.709351	11671400
2018-04-25	201.100006	201.750000	197.009995	198.839996	161.845383	6205400
2018-04-26	198.679993	199.630005	196.169998	197.089996	160.420990	4124300
2018-04-27	196.770004	197.110001	194.399994	196.119995	159.631454	3354800
2018-04-30	196.960007	198.339996	194.179993	194.389999	158.223373	4008700
2018-05-01	194.029999	195.539993	191.440002	195.020004	158.736115	4710500
2018-05-02	195.149994	196.410004	194.020004	194.500000	158.312851	4017600
2018-05-03	194.520004	196.699997	192.350006	195.679993	159.273331	3425900
2018-05-04	195.070007	199.929993	194.059998	199.360001	162.268616	3071700
2018-05-07	200.059998	201.000000	199.580002	200.259995	163.001190	2863400
2018-05-08	200.000000	202.110001	199.559998	201.740005	164.205856	3273500
2018-05-09	202.029999	204.729996	201.369995	203.419998	165.573288	3361300
2018-05-10	202.610001	205.679993	202.389999	205.029999	166.883728	2700800
2018-05-11	204.740005	205.369995	203.660004	205.160004	166.989532	3155700
2018-05-14	205.669998	206.039993	204.669998	205.759995	167.477921	3385900
2018-05-15	204.960007	205.570007	201.639999	202.410004	164.751190	2259200
2018-05-16	200.520004	201.039993	199.050003	200.210007	162.960541	2913500
2018-05-17	199.270004	201.399994	198.690002	200.360001	164.197952	2265800
2018-05-18	200.279999	200.759995	198.449997	198.960007	163.050613	2925700
2018-05-21	200.500000	202.929993	200.000000	201.759995	165.345261	2126500
2018-05-22	201.960007	202.110001	198.729996	198.970001	163.058823	2313900
2018-05-23	197.740005	198.800003	196.559998	198.669998	162.812958	2737700
2018-05-24	198.830002	200.179993	196.929993	199.410004	163.419449	2055000
2018-05-25	198.330002	199.410004	197.929993	199.029999	163.107971	1686500
2018-05-29	198.000000	198.509995	195.100006	195.740005	160.411789	2346800
2018-05-30	197.089996	199.380005	196.699997	198.679993	162.821136	2143100
2018-05-31	198.110001	198.449997	196.259995	197.229996	161.632919	5253100
2018-06-01	198.750000	200.419998	198.279999	199.589996	163.566940	1827000
2018-06-04	200.729996	201.690002	200.070007	201.059998	164.771652	2408400
2018-06-05	201.080002	202.100006	200.889999	201.199997	164.886353	2246100
2018-06-06	201.839996	204.050003	201.550003	203.860001	167.066254	2297300
2018-06-07	204.179993	205.889999	203.759995	205.070007	168.057892	2279200
2018-06-08	204.979996	206.750000	204.410004	206.589996	169.303528	2170200
2018-06-11	206.589996	206.789993	205.000000	205.119995	168.098846	2302900
2018-06-12	205.669998	205.949997	203.949997	204.919998	167.934967	1806100
2018-06-13	205.139999	205.660004	203.729996	204.889999	167.910324	2097900
2018-06-14	205.759995	206.270004	203.500000	203.630005	166.877747	2221500
2018-06-15	202.550003	205.059998	200.110001	204.970001	167.975922	5449500
2018-06-18	202.529999	204.570007	200.250000	204.169998	167.320297	2842800
2018-06-19	201.259995	201.830002	198.330002	199.389999	163.403076	3206800
2018-06-20	199.339996	200.000000	197.259995	198.080002	162.329468	2348300
2018-06-21	197.839996	197.839996	194.589996	195.520004	160.231522	2420400
2018-06-22	197.389999	197.440002	195.179993	196.500000	161.034653	2290100
2018-06-25	195.979996	196.330002	193.639999	195.800003	160.460983	2922500
2018-06-26	196.839996	197.949997	195.979996	196.580002	161.100143	2140200
2018-06-27	196.570007	199.899994	194.759995	194.919998	159.739822	2889700
2018-06-28	195.500000	196.850006	194.210007	195.970001	160.600311	1978700
2018-06-29	196.470001	199.419998	196.460007	196.720001	161.214951	2671600
2018-07-02	195.460007	195.889999	193.509995	195.520004	160.231522	1815500
2018-07-03	196.490005	198.949997	195.500000	195.830002	160.485565	1228900
2018-07-05	197.070007	197.479996	195.029999	197.339996	161.722992	2019300
2018-07-06	197.089996	198.059998	196.389999	197.460007	161.821365	1624500
2018-07-09	198.139999	200.839996	198.070007	200.529999	164.337280	1967100
2018-07-10	201.000000	202.580002	200.389999	201.479996	165.115814	1688700
2018-07-11	199.820007	199.820007	197.490005	197.679993	162.001678	1853100
2018-07-12	199.169998	200.000000	197.399994	199.320007	163.345673	1733500
2018-07-13	200.270004	201.789993	200.000000	201.179993	164.869995	1625400
2018-07-16	201.550003	201.580002	200.080002	201.110001	164.812592	1468000
2018-07-17	200.990005	203.070007	200.130005	202.070007	165.599319	1920600
2018-07-18	202.220001	203.169998	201.350006	202.199997	165.705856	1945000
2018-07-19	201.759995	202.289993	199.509995	201.600006	165.214188	2616400
2018-07-20	199.330002	202.949997	198.250000	201.949997	165.501007	2325400
2018-07-23	201.539993	201.539993	197.679993	198.839996	162.952286	3269100
2018-07-24	192.940002	202.190002	190.570007	200.679993	164.460205	8186500
2018-07-25	200.630005	204.490005	200.520004	204.380005	167.492401	3345200
2018-07-26	204.889999	208.440002	204.649994	207.960007	170.426315	2848300
2018-07-27	208.679993	210.600006	206.850006	207.419998	169.983719	2248000
2018-07-30	208.250000	209.250000	204.759995	205.119995	168.098846	2040500
2018-07-31	207.229996	212.779999	206.500000	212.320007	173.999390	3573100
2018-08-01	210.979996	211.059998	206.869995	207.050003	169.680496	2066600
2018-08-02	205.949997	205.990005	203.850006	205.529999	168.434830	1699700
2018-08-03	205.919998	207.580002	205.199997	207.289993	169.877167	1299900
2018-08-06	207.449997	207.460007	205.240005	206.699997	169.393661	1063800
2018-08-07	208.009995	209.610001	207.369995	208.570007	170.926178	1314600
2018-08-08	208.490005	209.039993	206.770004	207.139999	169.754288	1052100
2018-08-09	207.139999	207.970001	204.490005	204.779999	167.820206	1812600
2018-08-10	203.809998	204.130005	201.000000	201.960007	165.509186	1893200
2018-08-13	202.020004	202.789993	199.500000	199.839996	163.771805	1587200
2018-08-14	199.779999	201.080002	199.410004	200.520004	164.329086	1719000
2018-08-15	199.250000	201.759995	197.110001	201.389999	165.042084	2028900
2018-08-16	202.020004	203.429993	201.820007	203.149994	166.484421	1640200
2018-08-17	203.279999	204.990005	201.889999	204.770004	167.812027	1598900
2018-08-20	205.720001	205.800003	203.660004	204.600006	167.672729	2091700
2018-08-21	205.000000	206.039993	204.389999	205.690002	168.565979	1709700
2018-08-22	205.770004	205.770004	203.399994	204.259995	167.394058	1461300
2018-08-23	203.000000	203.149994	201.460007	202.750000	167.270309	1367300
2018-08-24	203.279999	205.490005	203.070007	205.289993	169.365845	1676600
2018-08-27	206.179993	208.500000	205.850006	208.330002	171.873856	1777200
2018-08-28	208.970001	210.119995	208.479996	209.429993	172.781387	2136700
2018-08-29	209.169998	210.970001	208.509995	210.460007	173.631165	2110300
2018-08-30	209.710007	211.089996	209.229996	210.220001	173.433136	2240800
2018-08-31	209.570007	211.720001	209.440002	210.919998	174.010651	1943500
2018-09-04	210.550003	210.750000	207.550003	208.600006	172.096619	2108500
2018-09-05	208.289993	211.910004	207.350006	211.830002	174.761383	1951500
2018-09-06	212.000000	213.369995	211.070007	212.740005	175.512131	2363500
2018-09-07	212.240005	212.970001	209.970001	212.570007	175.371918	2739200
2018-09-10	213.679993	216.369995	212.860001	212.929993	175.668915	2399700
2018-09-11	211.360001	212.220001	210.000000	211.779999	174.720139	1967500
2018-09-12	212.300003	214.759995	205.899994	206.710007	170.537338	4937000
2018-09-13	207.339996	209.139999	206.550003	209.050003	172.467865	2171300
2018-09-14	208.839996	210.300003	207.149994	207.880005	171.502625	1721600
2018-09-17	207.460007	210.190002	207.300003	209.529999	172.863876	1610400
2018-09-18	210.240005	211.830002	208.429993	211.529999	174.513931	1652900
2018-09-19	211.770004	214.139999	211.630005	213.119995	175.825684	1884500
2018-09-20	214.699997	217.000000	213.259995	215.270004	177.599426	2075100
2018-09-21	217.320007	217.869995	215.610001	216.330002	178.473923	5563700
2018-09-24	215.389999	215.869995	212.690002	213.509995	176.147446	2044800
2018-09-25	214.130005	214.130005	210.279999	210.639999	173.779648	2090600
2018-09-26	211.490005	212.589996	210.639999	211.070007	174.134384	1677700
2018-09-27	212.000000	212.869995	210.000000	210.110001	173.342377	1609800
2018-09-28	209.529999	211.279999	208.869995	210.710007	173.837402	2500200
2018-10-01	212.399994	213.399994	211.309998	212.190002	175.058380	1828800
2018-10-02	212.380005	215.839996	212.100006	215.710007	177.962418	1749400
2018-10-03	216.000000	217.339996	214.940002	215.759995	178.003677	2139200
2018-10-04	214.850006	215.660004	212.039993	213.839996	176.419647	1682500
2018-10-05	214.350006	215.029999	211.059998	213.190002	175.883408	2140300
2018-10-08	213.130005	214.580002	212.259995	214.369995	176.856903	1666700
2018-10-09	212.679993	213.110001	209.639999	210.419998	173.598129	2947400
2018-10-10	209.190002	209.190002	201.550003	202.149994	166.775299	3525200
2018-10-11	201.149994	202.910004	196.500000	196.729996	162.303787	3497200
2018-10-12	200.869995	202.550003	195.929993	198.229996	163.541321	2798100
2018-10-15	197.820007	200.699997	197.419998	198.940002	164.127029	1812800
2018-10-16	200.460007	202.520004	199.229996	202.330002	166.923828	1939500
2018-10-17	201.789993	203.770004	200.449997	202.929993	167.418793	1824200
2018-10-18	202.339996	202.520004	198.399994	200.380005	165.315079	2339400
2018-10-19	200.119995	201.100006	198.369995	199.850006	164.877808	3167300
2018-10-22	201.250000	203.399994	199.690002	201.360001	166.123566	3263300
2018-10-23	188.800003	194.889999	184.500000	192.550003	158.855270	8255600
2018-10-24	192.100006	192.960007	183.970001	184.539993	152.246948	5003500
2018-10-25	186.570007	187.479996	182.360001	184.990005	152.618164	3535200
2018-10-26	183.309998	186.660004	181.979996	184.949997	152.585220	3546200
2018-10-29	187.850006	188.880005	183.160004	185.789993	153.278229	2867600
2018-10-30	186.830002	190.080002	185.000000	189.809998	156.594742	2919600
2018-10-31	190.699997	192.119995	189.669998	190.259995	156.965942	2845100
2018-11-01	190.610001	193.210007	190.089996	192.220001	158.583008	2242800
2018-11-02	193.660004	194.470001	191.600006	192.809998	159.069733	3069600
2018-11-05	193.500000	194.559998	192.210007	193.250000	159.432770	2886500
2018-11-06	193.270004	195.500000	193.000000	195.300003	161.124023	1900200
2018-11-07	197.190002	201.399994	195.410004	201.289993	166.065842	2444400
2018-11-08	201.000000	204.270004	200.729996	204.070007	168.359329	2534000
2018-11-09	204.000000	204.000000	199.699997	201.100006	165.909088	2429300
2018-11-12	200.570007	200.770004	196.500000	197.039993	162.559525	2770000
2018-11-13	197.520004	200.880005	197.160004	198.369995	163.656815	2168800
2018-11-14	200.800003	201.039993	196.289993	198.059998	163.401047	2797700
2018-11-15	197.729996	205.130005	196.240005	204.910004	169.052322	3157500
2018-11-16	203.240005	209.770004	202.600006	209.000000	172.426636	2620400
2018-11-19	207.830002	208.050003	204.369995	205.580002	169.605103	3220400
2018-11-20	203.580002	204.139999	200.190002	200.509995	165.422318	2677200
2018-11-21	199.679993	201.179993	198.660004	198.690002	165.040237	1832700
2018-11-23	197.759995	198.679993	196.789993	196.800003	163.470276	999900
2018-11-26	198.570007	201.830002	197.320007	199.860001	166.012070	2321000
2018-11-27	199.119995	201.320007	196.779999	200.690002	166.701477	2079600
2018-11-28	201.990005	204.350006	199.419998	204.339996	169.733353	2184400
2018-11-29	203.869995	205.839996	202.660004	204.559998	169.916046	1569200
2018-11-30	204.360001	207.919998	203.979996	207.919998	172.707016	3171900
2018-12-03	211.210007	211.949997	207.050003	208.759995	173.404785	2493400
2018-12-04	208.059998	208.550003	202.089996	202.199997	167.955734	2698700
2018-12-06	199.610001	203.080002	198.190002	202.679993	168.354462	2991800
2018-12-07	202.619995	204.369995	197.009995	198.240005	164.666412	2254500
2018-12-10	198.360001	198.949997	193.639999	198.320007	164.732864	1980300
2018-12-11	201.259995	202.000000	196.139999	197.460007	164.018524	1828900
2018-12-12	200.600006	202.619995	199.699997	199.809998	165.970520	1919000
2018-12-13	201.429993	202.399994	199.520004	202.130005	167.897629	1831700
2018-12-14	200.119995	201.570007	195.850006	196.100006	162.888870	2473200
2018-12-17	195.839996	198.250000	191.850006	192.820007	160.164352	2547600
2018-12-18	193.389999	196.919998	193.149994	194.559998	161.609665	2636300
2018-12-19	196.000000	198.229996	189.699997	189.960007	157.788696	3266500
2018-12-20	189.110001	191.119995	185.500000	187.380005	155.645630	3609200
2018-12-21	187.860001	190.500000	183.639999	183.750000	152.630417	6699200
2018-12-24	181.889999	183.539993	178.509995	178.619995	148.369247	2249500
2018-12-26	179.380005	186.330002	176.869995	186.259995	154.715363	2925500
2018-12-27	183.500000	190.699997	182.880005	190.699997	158.403427	2809000
2018-12-28	191.809998	192.300003	188.570007	189.369995	157.298645	2311400
2018-12-31	190.339996	191.649994	188.500000	190.539993	158.270493	1804400
2019-01-02	187.820007	190.990005	186.699997	190.949997	158.611038	2475200
2019-01-03	188.279999	188.279999	182.889999	183.759995	152.638748	3358200
2019-01-04	186.750000	191.979996	186.029999	191.320007	158.918396	2995100
2019-01-07	191.360001	192.300003	188.660004	190.880005	158.552887	2162200
2019-01-08	193.000000	194.110001	189.580002	191.679993	159.217407	2479800
2019-01-09	193.250000	193.940002	191.380005	192.300003	159.732422	2163600
2019-01-10	190.869995	193.809998	189.399994	193.600006	160.812225	1939300
2019-01-11	191.839996	192.690002	190.860001	192.210007	159.657639	2359900
2019-01-14	190.639999	192.830002	189.800003	192.169998	159.624405	1914400
2019-01-15	188.839996	190.679993	187.860001	188.940002	156.941483	2737300
2019-01-16	188.509995	190.440002	188.419998	189.479996	157.389969	2492100
2019-01-17	188.559998	192.899994	187.899994	191.710007	159.242371	1978900
2019-01-18	194.339996	196.399994	192.360001	195.860001	162.689499	2746600
2019-01-22	194.220001	194.490005	190.429993	192.259995	159.699188	2709600
2019-01-23	192.630005	194.000000	190.279999	192.289993	159.724091	1652900
2019-01-24	192.259995	193.169998	191.509995	192.520004	159.915146	1582800
2019-01-25	194.720001	197.160004	194.460007	195.899994	162.722687	2320100
2019-01-28	193.139999	193.449997	191.070007	193.199997	160.479965	3156600
2019-01-29	195.009995	199.889999	194.199997	196.949997	163.594864	4311100
2019-01-30	198.220001	200.110001	194.630005	199.270004	165.521957	2168100
2019-01-31	198.800003	200.889999	197.740005	200.300003	166.377533	3338400
2019-02-01	201.490005	201.770004	198.289993	199.160004	165.430603	2239400
2019-02-04	199.009995	200.259995	196.250000	200.210007	166.302780	1973600
2019-02-05	200.720001	201.130005	199.729996	201.119995	167.058655	2036900
2019-02-06	201.220001	203.080002	200.250000	202.570007	168.263138	1672400
2019-02-07	201.020004	202.399994	198.860001	199.839996	165.995438	1949400
2019-02-08	199.220001	199.850006	197.899994	199.820007	165.978882	1451800
2019-02-11	200.929993	201.199997	199.639999	200.910004	166.884262	1513500
2019-02-12	202.869995	206.789993	202.190002	206.570007	171.585648	2623000
2019-02-13	207.089996	210.399994	206.589996	209.720001	174.202179	2967300
2019-02-14	206.589996	207.119995	204.050003	204.929993	171.400299	2229700
2019-02-15	206.460007	208.970001	206.000000	208.860001	174.687271	2000400
2019-02-19	207.910004	209.149994	207.389999	208.410004	174.310913	1534400
2019-02-20	208.929993	208.970001	207.320007	208.529999	174.411270	1879100
2019-02-21	208.160004	209.110001	207.250000	207.770004	173.775650	1737600
2019-02-22	207.770004	209.660004	207.149994	209.350006	175.097137	1534200
2019-02-25	210.470001	211.350006	210.339996	210.580002	176.125885	2183500
2019-02-26	210.580002	211.589996	209.369995	209.380005	175.122208	1671300
2019-02-27	209.600006	209.690002	208.160004	209.029999	174.829453	1540600
2019-02-28	209.050003	209.050003	206.960007	207.389999	173.457779	2121700
2019-03-01	208.809998	209.759995	206.899994	207.490005	173.541458	1754400
2019-03-04	208.990005	209.979996	205.740005	206.860001	173.014511	1989900
2019-03-05	205.580002	207.250000	203.839996	203.839996	170.488632	2744500
2019-03-06	204.729996	204.789993	202.759995	202.800003	169.618805	1825300
2019-03-07	202.559998	202.559998	198.500000	199.860001	167.159851	3339600
2019-03-08	198.380005	201.169998	198.000000	200.889999	168.021332	1724500
2019-03-11	201.880005	207.160004	201.660004	207.100006	173.215240	2385300
2019-03-12	207.839996	208.389999	205.380005	205.800003	172.127930	2115100
2019-03-13	206.830002	207.300003	205.630005	206.660004	172.847229	2036700
2019-03-14	206.699997	207.449997	205.729996	207.380005	173.449463	1793400
2019-03-15	208.399994	208.660004	206.789993	208.080002	174.034897	4394700
2019-03-18	208.440002	208.600006	205.610001	208.490005	174.377823	1843600
2019-03-19	209.100006	210.539993	208.309998	209.020004	174.821106	2351600
2019-03-20	209.000000	210.509995	207.289993	208.300003	174.218918	1734600
2019-03-21	206.800003	210.160004	205.970001	209.610001	175.314590	2288100
2019-03-22	208.289993	208.490005	204.470001	204.660004	171.174484	2716100
2019-03-25	203.460007	205.470001	202.250000	203.210007	169.961746	2020600
2019-03-26	205.000000	207.639999	204.770004	207.240005	173.332367	1895600
2019-03-27	207.399994	207.940002	205.130005	207.160004	173.265427	2004000
2019-03-28	208.000000	208.740005	206.639999	208.529999	174.411270	1670600
2019-03-29	209.289993	209.500000	206.199997	207.779999	173.784027	2858300
2019-04-01	209.889999	212.389999	209.259995	211.940002	177.263351	2588400
2019-04-02	212.240005	212.699997	211.000000	212.130005	177.422272	1413500
2019-04-03	212.949997	213.929993	212.440002	213.130005	178.258652	1570000
2019-04-04	213.500000	215.270004	212.330002	215.029999	179.847794	1560900
2019-04-05	215.880005	216.490005	214.800003	215.410004	180.165619	1391100
2019-04-08	214.710007	215.070007	213.470001	215.020004	179.839432	1130000
2019-04-09	214.419998	214.570007	211.820007	211.960007	177.280060	1516500
2019-04-10	212.419998	212.710007	210.720001	212.110001	177.405533	1348600
2019-04-11	211.710007	213.710007	211.440002	213.529999	178.593201	1181200
2019-04-12	215.100006	217.490005	214.350006	217.419998	181.846741	1922400
2019-04-15	216.839996	217.360001	214.899994	215.830002	180.516907	1483300
2019-04-16	216.589996	217.669998	215.479996	216.899994	181.411789	1549600
2019-04-17	217.630005	219.330002	217.179993	217.639999	182.030731	1977600
2019-04-18	217.979996	219.669998	217.619995	218.880005	183.067841	1780100
2019-04-22	217.300003	219.399994	217.270004	218.539993	182.783524	1403500
2019-04-23	218.009995	219.550003	217.179993	219.500000	183.586426	1561800
2019-04-24	219.000000	219.750000	218.100006	219.080002	183.235168	2048900
2019-04-25	197.539993	198.960007	189.600006	190.720001	159.515259	14646200
2019-04-26	190.529999	192.250000	189.360001	191.669998	160.309814	4491300
2019-04-29	191.520004	192.190002	189.750000	190.210007	159.088715	3803400
2019-04-30	190.860001	190.860001	186.550003	189.509995	158.503235	4541000
2019-05-01	189.490005	189.710007	185.919998	186.070007	155.626114	3818500
2019-05-02	184.500000	186.500000	183.380005	184.750000	154.522079	5654900
2019-05-03	185.809998	186.690002	184.089996	185.220001	154.915131	4747700
2019-05-06	182.039993	183.110001	180.130005	183.039993	153.091873	6517600
2019-05-07	181.809998	181.899994	177.809998	179.119995	149.813232	5415600
2019-05-08	179.509995	180.529999	178.500000	178.589996	149.369934	2990500
2019-05-09	177.300003	177.399994	174.179993	175.279999	146.601501	5098200
2019-05-10	175.020004	176.330002	173.009995	175.860001	147.086578	5012300
2019-05-13	173.940002	174.580002	172.789993	174.070007	145.589508	5916700
2019-05-14	174.789993	176.970001	174.509995	175.210007	146.542923	4014000
2019-05-15	174.020004	175.649994	173.649994	174.119995	145.631287	3015500
2019-05-16	174.389999	174.389999	171.360001	171.809998	143.699219	4039500
2019-05-17	170.000000	170.259995	168.429993	169.089996	141.424286	4595000
2019-05-20	167.960007	167.960007	165.610001	166.250000	139.048950	4374600
2019-05-21	167.009995	167.419998	166.179993	167.300003	139.927139	4148200
2019-05-22	167.429993	170.759995	166.460007	169.740005	141.967941	4504200
2019-05-23	167.580002	168.300003	164.589996	165.869995	139.918121	3830200
2019-05-24	166.339996	167.419998	165.320007	166.089996	140.103683	2366900
2019-05-28	166.800003	166.990005	163.350006	163.350006	137.792404	4875100
2019-05-29	163.009995	163.800003	160.500000	161.399994	136.147476	3669000
2019-05-30	161.399994	162.270004	160.000000	160.580002	135.455811	2478700
2019-05-31	159.830002	160.740005	159.630005	159.750000	134.755646	3521900
2019-06-03	159.750000	161.500000	159.320007	160.039993	135.000275	3726500
2019-06-04	161.729996	165.089996	161.580002	164.289993	138.585342	3746800
2019-06-05	165.139999	165.830002	162.880005	163.850006	138.214188	3161600
2019-06-06	164.000000	166.350006	162.460007	164.720001	138.948059	3581800
2019-06-07	165.559998	167.089996	164.639999	166.610001	140.542343	2017700
2019-06-10	168.110001	170.220001	167.869995	168.289993	141.959488	2257600
2019-06-11	169.910004	170.360001	168.500000	168.910004	142.482513	2227200
2019-06-12	169.869995	170.149994	168.589996	169.009995	142.566849	2166400
2019-06-13	169.360001	169.899994	167.869995	168.850006	142.431885	2141500
2019-06-14	168.240005	168.250000	166.050003	166.690002	140.609833	2719200
2019-06-17	167.100006	167.429993	166.460007	166.779999	140.685760	1783300
2019-06-18	167.850006	172.270004	167.570007	171.860001	144.970963	3623000
2019-06-19	171.880005	172.809998	170.539993	170.750000	144.034592	2777400
2019-06-20	172.869995	174.279999	171.699997	173.940002	146.725525	3064200
2019-06-21	173.750000	174.559998	172.630005	173.350006	146.227829	4880800
2019-06-24	173.350006	174.339996	173.339996	173.380005	146.253143	2711900
2019-06-25	173.250000	173.389999	171.279999	172.029999	145.114304	2733200
2019-06-26	172.350006	173.240005	171.720001	171.880005	144.987823	1812200
2019-06-27	172.509995	172.789993	170.649994	171.500000	144.667282	1718500
2019-06-28	171.850006	174.369995	171.770004	173.339996	146.219391	3600800
2019-07-01	175.460007	175.779999	173.520004	174.509995	147.206314	2106700
2019-07-02	175.100006	175.100006	173.070007	174.020004	146.792999	1555400
2019-07-03	174.169998	175.039993	172.929993	174.979996	147.602798	1170700
2019-07-05	173.000000	173.279999	169.729996	172.000000	145.089035	1740500
2019-07-08	169.919998	170.479996	168.770004	169.190002	142.718674	2285300
2019-07-09	166.820007	167.449997	164.289993	165.699997	139.774704	4536100
2019-07-10	166.190002	167.320007	165.570007	165.699997	139.774704	2661700
2019-07-11	166.300003	169.089996	165.869995	169.039993	142.592148	2814800
2019-07-12	170.100006	173.360001	169.250000	173.339996	146.219391	3160700
2019-07-15	173.380005	174.250000	171.210007	172.839996	145.797592	2187500
2019-07-16	172.750000	177.250000	172.720001	176.490005	148.876526	3918900
2019-07-17	176.350006	176.490005	174.100006	174.669998	147.341293	2947400
2019-07-18	174.419998	175.139999	172.399994	173.059998	145.983185	2221800
2019-07-19	173.009995	173.990005	172.210007	172.610001	145.603577	2360300
2019-07-22	172.809998	175.210007	172.130005	174.639999	147.315979	2004400
2019-07-23	176.000000	178.020004	175.649994	177.520004	149.745407	2360700
2019-07-24	176.929993	180.289993	176.259995	179.419998	151.348114	3532300
2019-07-25	187.009995	187.720001	176.660004	178.130005	150.259933	7362000
2019-07-26	177.630005	178.389999	170.570007	173.979996	146.759216	4016100
2019-07-29	173.830002	177.619995	173.660004	176.759995	149.104294	2638900
2019-07-30	175.660004	177.809998	173.800003	177.630005	149.838150	1978900
2019-07-31	177.649994	178.020004	173.399994	174.720001	147.383453	3015800
2019-08-01	174.789993	177.669998	173.029999	173.360001	146.236237	2381200
2019-08-02	172.860001	172.919998	169.809998	170.550003	143.865921	2423100
2019-08-05	168.949997	169.020004	164.419998	164.710007	138.939606	2894700
2019-08-06	164.820007	165.479996	162.899994	163.710007	138.096069	3494800
2019-08-07	162.000000	163.949997	158.039993	163.639999	138.037003	5993200
2019-08-08	164.369995	165.490005	163.550003	164.220001	138.526306	3260100
2019-08-09	164.539993	164.750000	162.029999	163.470001	137.893631	1582100
2019-08-12	163.020004	164.779999	161.550003	162.100006	136.737976	1473800
2019-08-13	162.559998	167.880005	162.149994	164.880005	139.082993	3244600
2019-08-14	162.500000	162.869995	158.669998	158.809998	133.962708	4056100
2019-08-15	158.059998	159.699997	155.630005	156.839996	133.511536	4452700
2019-08-16	157.839996	161.910004	157.449997	161.500000	137.478439	3481800
2019-08-19	163.710007	163.949997	161.779999	162.949997	138.712738	3198000
2019-08-20	163.110001	163.110001	160.960007	161.009995	137.061295	2061700
2019-08-21	162.690002	163.649994	161.050003	161.149994	137.180511	1623600
2019-08-22	162.000000	162.929993	160.149994	160.880005	136.950638	1441600
2019-08-23	160.080002	160.350006	155.270004	155.850006	132.668823	4223900
2019-08-26	157.009995	157.470001	155.080002	156.119995	132.898666	2215300
2019-08-27	157.330002	157.479996	155.399994	155.750000	132.583664	2281100
2019-08-28	155.100006	157.779999	154.000000	157.550003	134.115952	2346900
2019-08-29	159.300003	161.029999	159.050003	160.360001	136.507980	3170500
2019-08-30	161.570007	162.149994	160.410004	161.720001	137.665710	1967000
2019-09-03	161.399994	161.630005	157.259995	158.639999	135.043808	1835800
2019-09-04	159.830002	160.630005	158.990005	160.070007	136.261139	1506600
2019-09-05	162.500000	166.410004	162.389999	164.229996	139.802383	2421400
2019-09-06	164.639999	164.880005	162.949997	163.940002	139.555481	1762300
2019-09-09	165.000000	167.850006	164.690002	165.940002	141.258041	3091300
2019-09-10	166.160004	169.100006	166.009995	168.860001	143.743683	3240200
2019-09-11	169.860001	169.889999	165.369995	168.080002	143.079697	3579100
2019-09-12	169.619995	171.850006	168.610001	170.580002	145.207855	2870400
2019-09-13	170.589996	172.479996	169.860001	171.440002	145.939941	2534200
2019-09-16	171.210007	171.210007	167.910004	169.669998	144.433228	2459300
2019-09-17	167.759995	168.570007	166.500000	168.070007	143.071213	2716400
2019-09-18	167.610001	168.050003	165.250000	167.440002	142.534897	2096700
2019-09-19	167.389999	168.809998	166.910004	167.070007	142.219971	1623000
2019-09-20	167.429993	169.169998	166.479996	166.759995	141.956055	3698900
2019-09-23	165.490005	167.429993	164.500000	166.759995	141.956055	1938600
2019-09-24	167.050003	167.550003	164.160004	164.740005	140.236511	2986800
2019-09-25	164.759995	164.979996	163.690002	164.000000	139.606567	2758200
2019-09-26	164.000000	164.410004	162.800003	163.830002	139.461853	2763300
2019-09-27	164.479996	165.639999	163.520004	164.529999	140.057755	2870300
2019-09-30	165.210007	165.570007	163.940002	164.399994	139.947083	2508500
2019-10-01	165.000000	165.210007	158.169998	158.380005	134.822540	3271500
2019-10-02	157.059998	157.220001	154.630005	155.649994	132.498550	2972300
2019-10-03	155.139999	155.460007	150.809998	155.229996	132.141006	3025700
2019-10-04	155.229996	156.050003	154.399994	155.820007	132.643280	2646400
2019-10-07	155.000000	155.350006	153.520004	153.520004	130.685364	2471200
2019-10-08	152.330002	152.800003	150.580002	150.740005	128.318878	2781800
2019-10-09	152.339996	152.440002	150.789993	150.990005	128.531677	3358600
2019-10-10	150.949997	153.089996	150.869995	152.309998	129.655365	3192000
2019-10-11	154.130005	159.600006	154.110001	158.100006	134.584122	4670200
2019-10-14	158.039993	162.389999	157.339996	160.509995	136.635712	3269800
2019-10-15	159.350006	164.020004	159.350006	162.979996	138.738297	3098600
2019-10-16	163.100006	164.199997	162.119995	162.179993	138.057266	1935200
2019-10-17	163.139999	165.490005	163.080002	163.539993	139.215012	1944600
2019-10-18	163.559998	164.270004	162.979996	163.100006	138.840454	2693700
2019-10-21	165.470001	166.149994	164.759995	165.940002	141.258041	1998600
2019-10-22	166.270004	168.910004	165.100006	167.539993	142.620071	2064000
2019-10-23	167.410004	168.759995	166.559998	168.759995	143.658554	2712300
2019-10-24	165.160004	165.250000	159.630005	161.889999	137.810410	5953300
2019-10-25	162.509995	167.630005	162.130005	166.089996	141.385681	3104800
2019-10-28	166.479996	169.710007	166.199997	169.059998	143.913940	3138000
2019-10-29	168.029999	169.949997	167.509995	168.809998	143.701111	2669400
2019-10-30	168.229996	168.570007	167.029999	168.369995	143.326569	1780400
2019-10-31	168.509995	168.559998	163.550003	164.990005	140.449326	2653100
2019-11-01	166.940002	170.149994	166.720001	170.089996	144.790726	2467400
2019-11-04	171.619995	175.000000	171.619995	174.899994	148.885300	4142800
2019-11-05	175.000000	175.460007	173.770004	175.270004	149.200287	2304400
2019-11-06	174.910004	175.000000	172.360001	174.000000	148.119186	3012900
2019-11-07	175.729996	176.710007	173.789993	174.520004	148.561829	3358800
2019-11-08	174.580002	174.869995	172.110001	173.149994	147.395599	1615600
2019-11-11	172.500000	172.500000	169.649994	170.110001	144.807800	2664300
2019-11-12	170.360001	172.070007	170.029999	170.839996	145.429199	1740400
2019-11-13	170.110001	171.389999	169.580002	170.550003	145.182343	1638800
2019-11-14	169.979996	172.320007	169.929993	170.929993	145.505783	1613900
2019-11-15	171.660004	172.690002	171.039993	171.880005	146.314514	2616900
2019-11-18	170.789993	171.199997	169.169998	170.539993	145.173828	2364600
2019-11-19	171.720001	171.720001	169.529999	170.679993	145.292969	1791800
2019-11-20	169.789993	170.000000	167.149994	167.770004	142.815796	2689500
2019-11-21	166.880005	167.000000	164.509995	165.139999	141.794037	3605900
2019-11-22	165.500000	167.750000	165.000000	167.600006	143.906311	3268300
2019-11-25	168.470001	170.360001	167.869995	170.240005	146.173065	2761900
2019-11-26	169.800003	170.250000	168.710007	169.229996	145.305832	2610900
2019-11-27	170.000000	171.369995	169.509995	170.610001	146.490753	1331500
2019-11-29	170.429993	170.580002	169.259995	169.770004	145.769501	942500
2019-12-02	170.160004	171.699997	168.240005	168.270004	144.481552	2342200
2019-12-03	166.500000	166.600006	164.399994	165.169998	141.819809	2702000
2019-12-04	166.419998	168.869995	166.000000	167.139999	143.511322	2139200
2019-12-05	167.220001	167.869995	162.720001	164.369995	141.132919	3309300
2019-12-06	167.250000	171.990005	167.250000	171.470001	147.229187	3880000
2019-12-09	169.399994	171.259995	168.789993	169.830002	145.820999	2058200
2019-12-10	169.130005	169.389999	166.970001	167.660004	143.957809	2670500
2019-12-11	168.380005	168.839996	167.330002	168.740005	144.885117	1859000
2019-12-12	166.729996	170.850006	166.330002	168.559998	144.730560	2872400
2019-12-13	169.619995	171.119995	168.080002	168.789993	144.928040	2098000
2019-12-16	168.940002	170.830002	168.190002	170.750000	146.610931	2917200
2019-12-17	170.350006	171.789993	169.210007	169.929993	145.906876	2672600
2019-12-18	169.779999	170.000000	168.190002	169.029999	145.134140	2270400
2019-12-19	169.619995	172.580002	169.149994	172.149994	147.813065	2757600
2019-12-20	174.789993	175.470001	172.199997	175.369995	150.577820	7513000
2019-12-23	176.710007	179.179993	176.559998	178.470001	153.239578	4876300
2019-12-24	178.270004	178.669998	176.039993	176.679993	151.702621	1259500
2019-12-26	176.449997	176.660004	175.500000	176.589996	151.625351	1435200
2019-12-27	176.649994	177.539993	175.619995	177.259995	152.200668	1472900
2019-12-30	177.259995	178.960007	175.589996	175.830002	150.972824	1715100
2019-12-31	175.229996	176.589996	175.070007	176.419998	151.479385	1573500
2020-01-02	177.679993	180.009995	177.139999	180.000000	154.553253	3601700
2020-01-03	177.020004	178.660004	175.630005	178.449997	153.222412	2466900
2020-01-06	177.149994	178.710007	176.350006	178.619995	153.368393	1998000
2020-01-07	178.279999	178.509995	176.820007	177.899994	152.750153	2173000
2020-01-08	178.000000	181.500000	177.649994	180.630005	155.094223	2758300
2020-01-09	181.509995	181.589996	179.759995	181.199997	155.583633	2746300
2020-01-10	181.610001	182.179993	180.139999	180.470001	154.956863	2103800
2020-01-13	180.940002	182.229996	180.360001	180.919998	155.343201	2090800
2020-01-14	180.919998	182.550003	180.210007	181.369995	155.729614	2911200
2020-01-15	181.419998	181.860001	179.179993	179.779999	154.364365	2482200
2020-01-16	180.679993	181.199997	179.690002	181.009995	155.420532	2149900
2020-01-17	181.000000	182.149994	180.699997	181.350006	155.712433	3690100
2020-01-21	181.850006	181.910004	178.630005	179.389999	154.029495	3367700
2020-01-22	179.509995	180.570007	177.880005	178.029999	152.861801	2420200
2020-01-23	177.070007	178.440002	176.389999	177.740005	152.612762	2358400
2020-01-24	178.490005	179.809998	177.529999	178.149994	152.964813	2643100
2020-01-27	179.860001	180.589996	175.539993	175.630005	150.801102	4361400
2020-01-28	171.899994	172.339996	165.050003	165.580002	142.171844	8920700
2020-01-29	166.350006	166.470001	161.529999	162.000000	139.097946	5343900
2020-01-30	161.000000	162.639999	158.759995	162.509995	139.535843	4357100
2020-01-31	162.000000	162.649994	158.229996	158.660004	136.230118	5740300
2020-02-03	160.029999	160.309998	156.380005	156.589996	134.452759	3925500
2020-02-04	159.770004	159.960007	157.000000	157.240005	135.010880	4363900
2020-02-05	159.119995	162.330002	158.699997	162.330002	139.381302	3118200
2020-02-06	164.490005	165.000000	162.470001	162.889999	139.862152	3413800
2020-02-07	161.410004	161.919998	159.630005	160.080002	137.449371	2736200
2020-02-10	160.210007	161.259995	158.869995	160.149994	137.509476	2754800
2020-02-11	161.000000	162.520004	160.020004	162.449997	139.484344	2275100
2020-02-12	164.240005	165.039993	163.570007	163.800003	140.643539	2736400
2020-02-13	161.759995	161.869995	159.000000	159.759995	138.416840	3413900
2020-02-14	159.850006	161.139999	158.820007	161.009995	139.499847	2233500
2020-02-18	160.360001	160.529999	158.039993	158.880005	137.654419	2478900
2020-02-19	159.080002	160.470001	158.360001	159.339996	138.052948	2296400
2020-02-20	159.000000	161.389999	158.500000	158.559998	137.377121	3275100
2020-02-21	158.330002	158.589996	156.119995	156.929993	135.964905	3535300
2020-02-24	154.449997	154.710007	152.220001	152.550003	132.170059	3635600
2020-02-25	153.309998	153.440002	145.970001	146.850006	127.231560	5263400
2020-02-26	149.570007	151.820007	148.089996	148.960007	129.059677	5152100
2020-02-27	151.229996	155.429993	149.000000	150.160004	130.099350	8241600
2020-02-28	154.089996	156.720001	146.000000	149.240005	129.302246	11499700
2020-03-02	151.339996	153.429993	148.369995	153.020004	132.577286	8026300
2020-03-03	152.440002	154.000000	144.440002	145.240005	125.836655	8296500
2020-03-04	147.020004	154.000000	145.990005	153.979996	133.409012	5773800
2020-03-05	150.800003	154.350006	149.550003	151.410004	131.182358	5887000
2020-03-06	149.589996	154.740005	147.869995	153.649994	133.123077	7155100
2020-03-09	146.589996	149.460007	143.550003	144.059998	124.814278	8194400
2020-03-10	149.020004	153.380005	144.880005	153.300003	132.819839	5651700
2020-03-11	149.729996	149.729996	146.470001	147.240005	127.569443	4748200
2020-03-12	139.960007	141.710007	130.339996	133.580002	115.734352	8215800
2020-03-13	141.009995	141.690002	131.000000	141.679993	122.752243	6580300
2020-03-16	129.860001	135.500000	128.009995	130.910004	113.421036	7440800
2020-03-17	131.940002	136.770004	129.610001	134.440002	116.479469	6535400
2020-03-18	128.460007	139.369995	128.389999	137.020004	118.714790	6860400
2020-03-19	137.710007	140.179993	132.929993	137.509995	119.139336	6365700
2020-03-20	138.070007	139.240005	122.709999	124.889999	108.205299	9589200
2020-03-23	128.160004	128.399994	114.040001	117.870003	102.123154	7934300
2020-03-24	122.290001	133.449997	121.000000	132.720001	114.989250	9311700
2020-03-25	133.149994	134.690002	126.800003	131.539993	113.966888	7742500
2020-03-26	131.789993	136.380005	130.610001	136.179993	117.987007	6717000
2020-03-27	132.830002	137.070007	130.910004	133.240005	115.439781	4262300
2020-03-30	132.250000	138.009995	131.059998	137.740005	119.338593	3869500
2020-03-31	135.690002	139.440002	135.679993	136.509995	118.272903	3613700
2020-04-01	132.000000	135.839996	131.009995	133.139999	115.353127	3777600
2020-04-02	132.360001	138.210007	132.100006	137.910004	119.485901	3990300
2020-04-03	136.009995	137.440002	132.899994	133.789993	115.916290	3588300
2020-04-06	137.860001	141.250000	136.899994	140.699997	121.903160	5639700
2020-04-07	147.500000	150.639999	144.399994	144.600006	125.282135	5496300
2020-04-08	145.729996	149.720001	143.910004	148.990005	129.085663	3071100
2020-04-09	148.460007	149.729996	146.539993	147.779999	128.037323	4783700
2020-04-13	147.500000	148.580002	145.300003	146.399994	126.841637	2642300
2020-04-14	149.619995	150.979996	148.050003	150.139999	130.082016	3318400
2020-04-15	148.190002	148.550003	144.899994	145.160004	125.767326	3043900
2020-04-16	145.270004	146.449997	143.229996	144.899994	125.542046	4170400
2020-04-17	147.440002	148.500000	144.800003	146.460007	126.893669	5393100
2020-04-20	144.750000	147.020004	143.649994	143.669998	124.476364	2893000
2020-04-21	142.250000	142.770004	140.500000	141.630005	122.708923	2331100
2020-04-22	143.360001	144.479996	141.710007	143.610001	124.424416	2749600
2020-04-23	144.580002	147.580002	143.880005	144.330002	125.048241	2585300
2020-04-24	145.169998	147.339996	144.309998	147.000000	127.361519	2247100
2020-04-27	148.000000	154.490005	147.889999	153.649994	133.123077	4644900
2020-04-28	160.029999	163.080002	155.199997	157.610001	136.554062	8294100
2020-04-29	158.539993	160.220001	155.169998	156.259995	135.384399	3987100
2020-04-30	154.309998	154.940002	151.750000	151.919998	131.624191	3667800
2020-05-01	149.300003	150.039993	147.729996	148.600006	128.747757	2926400
2020-05-04	148.539993	148.559998	146.059998	148.399994	128.574493	2229800
2020-05-05	149.889999	150.000000	147.100006	147.429993	127.734062	2269200
2020-05-06	147.789993	148.169998	145.990005	146.199997	126.668373	2168600
2020-05-07	147.699997	147.850006	144.899994	145.740005	126.269821	2800800
2020-05-08	147.080002	149.179993	146.380005	148.509995	128.669785	2169700
2020-05-11	147.820007	147.960007	145.589996	145.729996	126.261177	3034600
2020-05-12	146.550003	147.220001	141.449997	141.520004	122.613617	3030000
2020-05-13	140.710007	140.729996	135.000000	136.119995	117.935013	4806000
2020-05-14	135.000000	136.149994	131.119995	135.990005	117.822411	5897700
2020-05-15	134.529999	138.869995	134.199997	138.690002	120.161697	10113700
2020-05-18	143.160004	149.720001	142.509995	149.270004	129.328262	6017100
2020-05-19	148.500000	151.649994	147.369995	148.380005	128.557129	4059900
2020-05-20	149.869995	151.429993	148.830002	149.679993	129.683472	3428800
2020-05-21	147.740005	148.639999	145.339996	145.809998	127.583488	2789100
2020-05-22	145.740005	146.639999	144.600006	146.440002	128.134735	2661400
2020-05-26	150.429993	152.979996	149.199997	152.080002	133.069717	4616300
2020-05-27	153.990005	158.160004	153.339996	158.149994	138.380966	6056300
2020-05-28	158.710007	159.869995	154.130005	156.820007	137.217224	6730700
2020-05-29	155.500000	156.869995	153.050003	156.440002	136.884705	8632200
2020-06-01	155.949997	157.550003	154.889999	155.580002	136.132187	2083400
2020-06-02	156.750000	158.600006	156.630005	157.639999	137.934708	2333800
2020-06-03	159.350006	161.660004	158.520004	161.210007	141.058472	3674300
2020-06-04	159.759995	162.580002	159.179993	162.550003	142.230942	2880700
2020-06-05	165.000000	168.350006	165.000000	167.410004	146.483429	4527200
2020-06-08	167.100006	169.539993	165.270004	166.869995	146.010925	2987600
2020-06-09	165.479996	167.960007	164.080002	166.699997	145.862183	3161600
2020-06-10	166.899994	167.339996	163.809998	163.899994	143.412186	2551300
2020-06-11	160.059998	160.250000	152.309998	152.380005	133.332230	5016600
2020-06-12	156.279999	157.419998	151.729996	154.869995	135.510925	2998800
2020-06-15	150.880005	159.619995	150.490005	157.729996	138.013458	4093800
2020-06-16	162.850006	163.380005	156.889999	159.669998	139.710968	3386700
2020-06-17	160.199997	160.869995	158.970001	159.220001	139.317215	1714600
2020-06-18	158.070007	159.830002	157.589996	159.210007	139.308456	1806100
2020-06-19	161.350006	162.089996	156.470001	158.149994	138.380966	6405200
2020-06-22	157.000000	157.419998	155.479996	156.690002	137.103439	2020900
2020-06-23	157.960007	158.669998	156.240005	157.839996	138.109695	2301800
2020-06-24	156.289993	156.729996	151.710007	152.220001	133.192230	3042800
2020-06-25	152.050003	155.050003	150.100006	154.669998	135.335953	2060700
2020-06-26	154.600006	154.779999	151.529999	152.520004	133.454727	2826400
2020-06-29	153.899994	156.509995	153.479996	155.570007	136.123459	2145100
2020-06-30	154.910004	156.710007	154.050003	155.990005	136.490952	2941600
2020-07-01	156.339996	157.800003	155.309998	155.429993	136.000946	1625600
2020-07-02	157.619995	158.880005	156.460007	157.039993	137.409668	1982800
2020-07-06	158.869995	159.960007	157.050003	158.100006	138.337234	2099500
2020-07-07	156.080002	157.100006	154.690002	154.820007	135.467209	1571700
2020-07-08	155.070007	155.600006	153.869995	154.580002	135.257217	1662000
2020-07-09	153.919998	154.720001	151.039993	151.449997	132.518417	2190000
2020-07-10	151.690002	153.250000	150.990005	152.850006	133.743469	1954500
2020-07-13	154.350006	156.929993	154.160004	154.800003	135.449722	2217800
2020-07-14	154.800003	159.229996	153.919998	158.539993	138.722198	3198900
2020-07-15	159.979996	161.380005	159.250000	159.330002	139.413467	3472300
2020-07-16	159.250000	160.910004	158.039993	160.500000	140.437180	1801500
2020-07-17	160.860001	161.559998	159.509995	159.830002	139.850952	2551700
2020-07-20	158.850006	158.869995	156.369995	156.369995	136.823456	1790100
2020-07-21	157.000000	159.630005	156.990005	157.800003	138.074707	2757200
2020-07-22	157.429993	159.929993	157.020004	158.710007	138.870941	1899600
2020-07-23	159.000000	159.649994	158.360001	159.289993	139.378448	2695100
2020-07-24	160.050003	161.600006	158.720001	159.839996	139.859695	2524700
2020-07-27	159.529999	163.380005	159.330002	163.240005	142.834702	3198500
2020-07-28	155.470001	157.479996	153.800003	155.330002	135.913452	7738800
2020-07-29	156.500000	157.529999	154.919998	156.250000	136.718491	3322700
2020-07-30	154.309998	154.720001	151.360001	152.119995	133.104706	3113000
2020-07-31	151.679993	151.750000	148.800003	150.470001	131.660965	3266400
2020-08-03	151.089996	151.419998	149.309998	150.410004	131.608475	2264900
2020-08-04	149.899994	151.240005	149.660004	151.210007	132.308472	1935500
2020-08-05	152.160004	155.399994	152.100006	155.350006	135.930984	2644400
2020-08-06	155.929993	156.490005	154.679993	156.000000	136.499680	2885800
2020-08-07	155.990005	158.419998	155.070007	158.330002	138.538452	2184300
2020-08-10	158.550003	161.600006	158.550003	161.440002	141.259674	2272800
2020-08-11	164.130005	166.639999	163.039993	163.380005	142.957199	3764500
2020-08-12	165.000000	165.949997	163.350006	164.259995	143.727203	2079200
2020-08-13	165.520004	167.490005	164.750000	165.860001	145.127182	2884000
2020-08-14	164.610001	166.300003	164.520004	166.100006	145.337204	1607300
2020-08-17	165.169998	166.369995	163.649994	164.710007	144.120956	2068100
2020-08-18	164.429993	165.440002	163.759995	164.380005	143.832184	1519100
2020-08-19	164.940002	165.690002	163.779999	163.970001	143.473450	2012800
2020-08-20	163.020004	163.660004	162.380005	162.970001	142.598450	1990300
2020-08-21	160.929993	162.690002	160.740005	161.710007	142.783890	2005600
2020-08-24	161.550003	163.949997	161.149994	163.529999	144.390854	2604400
2020-08-25	164.860001	165.250000	162.419998	163.100006	144.011185	1938500
2020-08-26	162.869995	164.770004	161.690002	163.899994	144.717545	2503400
2020-08-27	164.500000	165.360001	163.179993	164.080002	144.876480	2325900
2020-08-28	164.639999	166.169998	163.919998	165.660004	146.271576	3046300
2020-08-31	165.160004	165.750000	162.089996	163.020004	143.940567	2881100
2020-09-01	162.169998	165.550003	161.639999	164.800003	145.512207	2901100
2020-09-02	165.160004	170.000000	165.139999	169.509995	149.670975	3943700
2020-09-03	170.000000	170.419998	164.990005	166.309998	146.845505	3481300
2020-09-04	168.179993	169.110001	163.899994	165.770004	146.368713	3267000
2020-09-08	165.580002	165.630005	161.880005	163.169998	144.072998	2863900
2020-09-09	164.000000	167.339996	164.000000	165.699997	146.306854	2721700
2020-09-10	166.240005	166.669998	162.750000	163.149994	144.055328	2054200
2020-09-11	163.440002	166.699997	163.059998	166.169998	146.721893	1698500
2020-09-14	167.660004	169.429993	166.429993	168.460007	148.743851	2264200
2020-09-15	169.869995	169.929993	166.169998	166.570007	147.075043	2056300
2020-09-16	167.869995	171.100006	167.509995	169.509995	149.670975	2931700
2020-09-17	168.000000	173.199997	167.190002	172.380005	152.205063	2756100
2020-09-18	172.059998	172.779999	169.470001	169.550003	149.706284	4084500
2020-09-21	165.979996	166.669998	159.639999	161.360001	142.474823	3911700
2020-09-22	161.059998	163.669998	160.419998	162.339996	143.340118	2103800
2020-09-23	162.520004	164.240005	159.119995	159.509995	140.841339	2248200
2020-09-24	159.399994	161.960007	158.070007	160.419998	141.644852	1569700
2020-09-25	159.309998	160.979996	158.860001	160.270004	141.512421	1948900
2020-09-28	162.000000	164.139999	161.330002	161.660004	142.739716	2098500
2020-09-29	161.669998	161.949997	158.779999	159.809998	141.106262	2006700
2020-09-30	160.929993	163.100006	158.610001	160.179993	141.432938	3056900
2020-10-01	160.669998	161.899994	157.720001	158.789993	140.205612	1989100
2020-10-02	156.470001	161.940002	156.250000	160.360001	141.591888	1768600
2020-10-05	162.250000	163.500000	161.759995	162.750000	143.702164	1457000
2020-10-06	163.440002	165.699997	161.830002	162.229996	143.243011	2021900
2020-10-07	165.100006	167.750000	164.410004	166.490005	147.004425	2155400
2020-10-08	167.300003	168.149994	166.130005	167.710007	148.081650	1902600
2020-10-09	168.880005	170.479996	167.949997	169.300003	149.485550	2015500
2020-10-12	169.470001	170.610001	168.119995	168.649994	148.911636	1533600
2020-10-13	168.300003	169.449997	166.000000	166.630005	147.128052	1575300
2020-10-14	167.009995	169.539993	166.789993	168.399994	148.690887	1435300
2020-10-15	166.050003	169.679993	165.800003	169.080002	149.291306	1638100
2020-10-16	169.940002	172.070007	169.220001	170.970001	150.960098	2478600
2020-10-19	171.020004	172.350006	168.869995	169.550003	149.706284	1909900
2020-10-20	170.500000	173.190002	169.990005	170.949997	150.942429	1813000
2020-10-21	170.339996	172.110001	169.070007	169.169998	149.370773	1511100
2020-10-22	169.639999	170.990005	168.389999	170.710007	150.730560	1663200
2020-10-23	171.919998	172.179993	169.020004	169.800003	149.927048	2137500
2020-10-26	167.679993	168.089996	164.389999	166.160004	146.713074	3338800
2020-10-27	164.500000	164.979996	160.649994	161.029999	142.183472	3894400
2020-10-28	159.809998	162.850006	158.119995	158.529999	139.976074	3065100
2020-10-29	158.110001	160.179993	156.130005	158.479996	139.931900	2680900
2020-10-30	158.330002	159.960007	157.000000	159.960007	141.238693	2234500
2020-11-02	162.190002	163.419998	160.929993	162.940002	143.869904	2116600
2020-11-03	164.860001	166.830002	163.740005	165.509995	146.139099	1896900
2020-11-04	162.750000	165.300003	159.899994	160.160004	141.415268	3140900
2020-11-05	162.160004	164.410004	162.020004	163.199997	144.099472	2178500
2020-11-06	163.660004	164.300003	161.570007	163.020004	143.940567	1685000
2020-11-09	174.130005	175.429993	163.149994	163.429993	144.302536	4418100
2020-11-10	165.190002	169.270004	163.860001	169.139999	149.344299	3500400
2020-11-11	170.729996	170.740005	167.600006	169.210007	149.406097	2884400
2020-11-12	168.149994	169.190002	165.580002	167.050003	147.498901	2216700
2020-11-13	167.919998	170.259995	167.279999	169.789993	149.918213	1812100
2020-11-16	172.619995	173.889999	170.179993	173.860001	153.511856	2434300
2020-11-17	173.039993	174.500000	170.860001	173.639999	153.317612	2589900
2020-11-18	174.500000	174.699997	171.330002	171.399994	151.339767	2615800
2020-11-19	170.570007	171.880005	169.300003	171.610001	152.835983	2986000
2020-11-20	171.500000	172.949997	170.960007	172.889999	153.975967	2656900
2020-11-23	173.759995	174.860001	173.449997	174.139999	155.089188	2064300
2020-11-24	175.000000	177.220001	174.899994	177.080002	157.707565	3086000
2020-11-25	176.839996	177.339996	175.449997	177.119995	157.743195	2052200
2020-11-27	177.820007	179.630005	175.570007	176.889999	157.538361	1267100
2020-11-30	175.770004	176.000000	172.699997	172.729996	153.833450	6141300
2020-12-01	174.220001	175.690002	170.009995	170.520004	151.865234	3859600
2020-12-02	170.259995	172.580002	170.220001	171.850006	153.049728	2421800
2020-12-03	171.039993	173.389999	171.039993	171.830002	153.031921	2377800
2020-12-04	172.130005	173.160004	171.539993	172.460007	153.593018	2663600
2020-12-07	171.720001	172.500000	169.179993	170.149994	151.535690	2526800
2020-12-08	169.740005	172.830002	169.699997	172.460007	153.593018	1730800
2020-12-09	172.669998	175.639999	171.929993	175.289993	156.113403	2790900
2020-12-10	174.869995	175.399994	172.690002	173.490005	154.510345	2228800
2020-12-11	172.300003	174.649994	172.169998	174.020004	154.982346	1875700
2020-12-14	175.669998	176.199997	172.990005	173.080002	154.145172	3700100
2020-12-15	174.389999	175.059998	172.550003	174.679993	155.570129	2270600
2020-12-16	174.610001	175.850006	174.350006	175.410004	156.220261	1949900
2020-12-17	176.000000	177.460007	175.389999	176.649994	157.324615	2327800
2020-12-18	176.759995	177.460007	175.110001	176.419998	157.119766	4682000
2020-12-21	173.610001	176.130005	173.029999	175.660004	156.442947	1704600
2020-12-22	175.050003	175.929993	174.179993	174.779999	155.659225	1381200
2020-12-23	175.300003	175.809998	173.960007	173.990005	154.955627	1762600
2020-12-24	174.419998	174.789993	173.419998	174.520004	155.427628	656200
2020-12-28	175.309998	176.399994	174.389999	174.710007	155.596848	1403000
2020-12-29	175.550003	175.639999	173.149994	173.850006	154.830933	1218900
2020-12-30	173.880005	174.919998	173.380005	174.110001	155.062515	1419100
2020-12-31	174.119995	174.869995	173.179993	174.789993	155.668121	1841300
2021-01-04	175.000000	176.199997	170.550003	171.869995	153.067520	2996200
2021-01-05	172.009995	173.250000	170.649994	171.580002	152.809280	2295300
2021-01-06	172.720001	175.570007	172.039993	174.190002	155.133743	3346400
2021-01-07	171.559998	173.460007	166.160004	169.720001	151.152740	5863400
2021-01-08	169.169998	169.539993	164.610001	166.619995	148.391891	4808100
2021-01-11	166.100006	167.139999	165.000000	165.199997	147.127228	2736600
2021-01-12	165.899994	167.179993	164.080002	166.509995	148.293915	2949100
2021-01-13	167.270004	167.740005	166.050003	166.279999	148.089111	2098000
2021-01-14	167.270004	167.360001	165.229996	166.410004	148.204849	2895400
2021-01-15	165.630005	166.259995	163.380005	165.550003	147.438950	3550700
2021-01-19	167.259995	169.550003	166.800003	169.119995	150.618378	3903200
2021-01-20	169.039993	170.580002	168.429993	170.220001	151.598083	2672300
2021-01-21	170.220001	171.490005	169.389999	170.669998	151.998825	2688200
2021-01-22	170.199997	170.199997	167.240005	169.039993	150.547134	2349300
2021-01-25	168.880005	172.490005	168.229996	170.389999	151.749451	3353100
2021-01-26	173.779999	176.839996	172.080002	175.949997	156.701187	5148900
2021-01-27	177.309998	187.270004	177.160004	186.649994	166.230606	8097000
2021-01-28	185.000000	186.580002	182.580002	183.419998	163.353989	4153700
2021-01-29	182.289993	182.979996	174.869995	175.660004	156.442947	4217200
2021-02-01	175.970001	177.110001	173.970001	174.699997	155.587952	2569700
2021-02-02	176.250000	177.529999	174.850006	175.020004	155.872955	2844400
2021-02-03	175.380005	177.440002	173.550003	175.479996	156.282608	2874200
2021-02-04	175.789993	177.289993	175.509995	177.100006	157.725388	1833000
2021-02-05	177.600006	179.229996	176.699997	179.009995	159.426422	1822400
2021-02-08	179.300003	180.869995	179.169998	180.759995	160.984985	2355100
2021-02-09	181.220001	181.899994	180.179993	180.940002	161.145294	1942800
2021-02-10	181.880005	182.380005	180.639999	181.080002	161.269989	1929000
2021-02-11	179.350006	179.880005	175.839996	177.210007	159.123901	2188400
2021-02-12	177.270004	178.839996	177.210007	178.699997	160.461792	1081500
2021-02-16	179.000000	179.690002	176.320007	176.630005	158.603104	1834000
2021-02-17	176.050003	177.300003	175.139999	176.649994	158.621048	1578100
2021-02-18	177.250000	179.669998	176.149994	179.369995	161.063461	2087100
2021-02-19	179.570007	180.770004	176.199997	176.539993	158.522293	2986800
2021-02-22	176.460007	177.089996	175.009995	176.119995	158.145126	2271500
2021-02-23	177.539993	177.539993	174.710007	176.169998	158.190033	2352300
2021-02-24	176.000000	177.979996	173.759995	177.630005	159.501022	2742600
2021-02-25	177.520004	180.750000	177.429993	178.759995	160.515717	2634300
2021-02-26	179.440002	179.449997	174.610001	175.059998	157.193314	3363300
2021-03-01	175.699997	177.500000	175.699997	176.410004	158.405563	1840000
2021-03-02	177.000000	177.789993	174.789993	177.110001	159.034119	2272400
2021-03-03	177.429993	180.020004	176.800003	178.059998	159.887131	2267800
2021-03-04	179.289993	180.179993	174.070007	177.630005	159.501022	3535700
2021-03-05	178.449997	181.559998	176.949997	180.800003	162.347504	2262800
2021-03-08	180.990005	185.699997	180.929993	183.770004	165.014404	2574900
2021-03-09	183.500000	184.149994	181.020004	181.179993	162.688705	2842100
2021-03-10	182.369995	185.380005	181.410004	184.509995	165.678864	2370700
2021-03-11	183.130005	185.070007	182.100006	184.570007	165.732727	2377300
2021-03-12	185.610001	186.210007	184.270004	184.919998	166.046997	2691600
2021-03-15	186.029999	189.630005	185.710007	189.479996	170.141617	3300000
2021-03-16	188.000000	188.460007	185.979996	186.850006	167.780029	2264000
2021-03-17	187.330002	189.990005	187.050003	188.300003	169.082062	2585100
2021-03-18	188.600006	192.089996	188.600006	191.000000	171.506500	3050500
2021-03-19	190.600006	191.000000	188.690002	188.710007	169.450241	6678900
2021-03-22	188.259995	189.759995	187.009995	189.470001	170.132645	2605300
2021-03-23	188.770004	191.710007	187.899994	188.330002	169.108994	2768700
2021-03-24	188.429993	192.740005	188.080002	190.690002	171.228134	2829200
2021-03-25	191.639999	193.360001	190.169998	193.100006	173.392181	2221000
2021-03-26	193.009995	194.949997	192.210007	194.880005	174.990494	2677600
2021-03-29	193.619995	196.720001	193.509995	195.740005	175.762741	2601800
2021-03-30	194.979996	196.630005	193.880005	194.639999	174.774994	1876700
2021-03-31	193.940002	194.429993	192.050003	192.679993	173.015015	2426900
2021-04-01	193.250000	193.919998	190.839996	192.699997	173.032974	1902100
2021-04-05	193.889999	195.949997	193.710007	194.970001	175.071320	1963000
2021-04-06	195.000000	195.610001	193.990005	194.839996	174.954590	1472700
2021-04-07	194.160004	195.350006	193.919998	194.949997	175.053360	1501500
2021-04-08	194.419998	196.669998	194.029999	195.720001	175.744766	2391800
2021-04-09	196.059998	198.960007	196.059998	198.000000	177.792084	2159600
2021-04-12	198.199997	199.289993	197.059998	197.830002	177.639420	1682100
2021-04-13	196.009995	197.330002	195.369995	196.470001	176.418228	2259700
2021-04-14	195.550003	197.389999	195.020004	196.750000	176.669647	1575000
2021-04-15	197.279999	197.809998	195.910004	197.479996	177.325119	1461600
2021-04-16	198.720001	199.669998	197.979996	198.580002	178.312866	2769500
2021-04-19	198.110001	198.690002	196.669998	198.589996	178.321854	2200500
2021-04-20	198.940002	199.350006	197.440002	198.300003	178.061447	1653100
2021-04-21	198.300003	201.500000	198.119995	200.880005	180.378128	2649000
2021-04-22	200.669998	202.169998	200.179993	200.899994	180.396088	2215800
2021-04-23	201.000000	203.160004	200.990005	202.199997	181.563416	1864100
2021-04-26	202.979996	202.990005	199.580002	199.630005	179.255707	2578900
2021-04-27	191.509995	195.860001	188.630005	194.449997	174.604370	5225000
2021-04-28	195.000000	197.309998	194.809998	195.929993	175.933334	2516900
2021-04-29	196.809998	199.410004	196.270004	199.050003	178.734909	1887000
2021-04-30	197.660004	198.990005	196.130005	197.139999	177.019852	2507100
2021-05-03	197.990005	199.470001	196.660004	198.610001	178.339828	1779800
2021-05-04	198.490005	199.559998	197.539993	199.380005	179.031219	1879000
2021-05-05	200.000000	201.720001	197.880005	201.440002	180.880966	2018500
2021-05-06	201.279999	202.509995	200.460007	202.410004	181.751984	1840600
2021-05-07	202.309998	203.869995	201.240005	203.070007	182.344635	1843600
2021-05-10	205.000000	208.949997	204.059998	207.330002	186.169846	3212700
2021-05-11	206.600006	206.910004	202.399994	203.720001	182.928284	2552500
2021-05-12	203.589996	203.699997	198.770004	198.869995	178.573273	2230600
2021-05-13	198.639999	204.039993	198.389999	203.410004	182.649933	1684300
2021-05-14	204.000000	205.119995	203.009995	204.380005	183.520920	1475400
2021-05-17	204.600006	205.350006	203.690002	205.110001	184.176422	1532700
2021-05-18	204.990005	205.179993	202.809998	203.029999	182.308701	1771800
2021-05-19	201.910004	202.699997	199.330002	202.600006	181.922592	2220200
2021-05-20	201.089996	202.190002	200.500000	201.649994	182.401993	1412500
2021-05-21	201.710007	203.759995	201.080002	201.860001	182.591949	1537200
2021-05-24	202.800003	203.520004	201.919998	202.610001	183.270355	1529200
2021-05-25	202.850006	203.000000	201.369995	201.710007	182.456284	1519400
2021-05-26	201.199997	201.789993	200.300003	201.580002	182.338684	1847300
2021-05-27	203.000000	203.979996	202.619995	203.240005	183.840225	2457600
2021-05-28	203.880005	204.389999	202.800003	203.039993	183.659317	1741200
2021-06-01	204.979996	205.089996	202.550003	203.199997	183.804047	1567300
2021-06-02	203.729996	203.970001	202.360001	203.289993	183.885437	1877400
2021-06-03	202.500000	204.669998	201.809998	203.669998	184.229172	1902100
2021-06-04	204.110001	206.119995	203.770004	206.050003	186.382019	1868600
2021-06-07	206.350006	206.809998	203.309998	203.729996	184.283447	1531100
2021-06-08	202.000000	204.039993	201.139999	203.589996	184.156799	1701400
2021-06-09	203.559998	203.570007	201.940002	202.740005	183.387955	1707600
2021-06-10	204.149994	204.970001	202.779999	203.130005	183.740723	1953100
2021-06-11	203.759995	204.899994	201.520004	202.809998	183.451263	1696300
2021-06-14	202.289993	203.589996	200.419998	201.360001	182.139694	1745900
2021-06-15	201.800003	201.860001	199.529999	200.610001	181.461273	1709900
2021-06-16	200.570007	200.990005	196.809998	196.910004	178.114426	2219700
2021-06-17	196.800003	197.500000	193.000000	195.139999	176.513397	2584900
2021-06-18	193.039993	193.570007	191.529999	191.600006	173.311310	5054600
2021-06-21	193.589996	196.630005	193.589996	195.210007	176.576721	2528400
2021-06-22	194.750000	196.050003	194.100006	195.139999	176.513397	1772600
2021-06-23	194.800003	195.419998	192.279999	192.360001	173.998749	2976500
2021-06-24	193.300003	193.740005	191.639999	193.259995	174.812836	2191800
2021-06-25	193.419998	195.330002	193.300003	194.750000	176.160614	6175500
2021-06-28	195.759995	196.919998	194.389999	196.500000	177.743591	2100500
2021-06-29	196.199997	197.830002	195.720001	196.029999	177.318420	1858000
2021-06-30	195.899994	198.979996	195.539993	198.630005	179.670273	2592000
2021-07-01	199.449997	199.669998	197.750000	199.089996	180.086334	1857900
2021-07-02	198.729996	200.289993	197.940002	199.889999	180.810013	1612900
2021-07-06	196.410004	197.779999	194.759995	196.889999	178.096329	2546400
2021-07-07	196.130005	200.059998	196.130005	199.860001	180.782852	1695000
2021-07-08	198.500000	199.550003	197.320007	198.270004	179.344635	2167100
2021-07-09	199.699997	201.899994	199.250000	201.000000	181.814041	2446100
2021-07-12	198.100006	201.460007	197.899994	199.979996	180.891388	2164000
2021-07-13	200.089996	201.130005	199.149994	199.600006	180.547684	1688300
2021-07-14	200.580002	203.179993	200.009995	202.830002	183.469376	2457700
2021-07-15	201.429993	202.770004	200.529999	202.589996	183.252289	2138700
2021-07-16	203.119995	203.210007	198.910004	199.369995	180.339630	2474100
2021-07-19	197.789993	198.539993	195.110001	197.559998	178.702408	3146300
2021-07-20	198.339996	202.220001	198.070007	200.820007	181.651245	2783300
2021-07-21	201.130005	202.880005	199.960007	200.770004	181.606003	1999100
2021-07-22	201.509995	201.649994	198.679993	199.070007	180.068298	1700500
2021-07-23	200.509995	201.039993	198.940002	200.490005	181.352722	1570700
2021-07-26	200.449997	202.740005	199.929993	201.669998	182.420090	2409200
2021-07-27	197.210007	201.059998	194.910004	200.470001	181.334625	2999900
2021-07-28	199.320007	200.369995	198.100006	198.279999	179.353683	2139100
2021-07-29	200.000000	200.000000	197.940002	198.169998	179.254181	2120200
2021-07-30	198.000000	199.240005	197.199997	197.940002	179.046143	1910300
2021-08-02	199.070007	200.699997	197.440002	197.520004	178.666245	1332500
2021-08-03	198.539993	202.210007	197.399994	201.029999	181.841187	2208200
2021-08-04	200.399994	200.809998	197.199997	197.529999	178.675262	2057000
2021-08-05	198.550003	199.119995	197.289993	197.800003	178.919495	1575200
2021-08-06	198.179993	199.250000	197.550003	198.130005	179.218018	1116200
2021-08-09	197.649994	198.149994	196.779999	197.429993	178.584793	1193300
2021-08-10	198.240005	199.490005	197.699997	199.250000	180.231064	1598400
2021-08-11	200.000000	201.770004	199.309998	201.570007	182.329636	2217400
2021-08-12	201.479996	202.369995	200.360001	201.429993	182.202988	1231800
2021-08-13	201.229996	201.710007	200.289993	200.580002	181.434128	1910700
2021-08-16	201.089996	202.770004	200.380005	202.320007	183.008057	1607000
2021-08-17	202.000000	202.000000	197.600006	199.550003	180.502441	2287900
2021-08-18	198.570007	198.809998	196.309998	196.509995	177.752594	2116100
2021-08-19	195.000000	196.229996	194.309998	195.360001	176.712387	2312800
2021-08-20	194.339996	195.130005	193.369995	194.160004	176.967606	2397400
2021-08-23	195.000000	196.240005	193.679993	194.679993	177.441544	1974300
2021-08-24	194.820007	196.100006	194.339996	194.750000	177.505356	1392400
2021-08-25	194.520004	195.050003	192.720001	194.339996	177.131653	1612600
2021-08-26	194.190002	195.389999	193.660004	195.320007	178.024902	1457300
2021-08-27	196.000000	196.660004	194.119995	195.050003	177.778809	2146500
2021-08-30	195.179993	197.289993	194.770004	196.169998	178.799622	1263900
2021-08-31	195.850006	195.990005	194.149994	194.740005	177.496231	2813900
2021-09-01	194.550003	194.750000	192.940002	193.440002	176.311340	1925400
2021-09-02	194.070007	194.919998	193.470001	194.889999	177.632965	2094500
2021-09-03	194.460007	195.610001	193.630005	194.389999	177.177231	1464500
2021-09-07	192.919998	194.570007	185.559998	185.580002	169.147339	5882300
2021-09-08	185.639999	188.399994	185.020004	187.889999	171.252792	3657300
2021-09-09	187.539993	188.509995	185.059998	185.750000	169.302277	3038500
2021-09-10	186.860001	187.229996	184.500000	184.550003	168.208557	2231500
2021-09-13	185.300003	187.919998	183.600006	185.229996	168.828339	5046500
2021-09-14	185.649994	186.000000	181.679993	182.419998	166.267136	3324100
2021-09-15	182.820007	185.110001	182.330002	184.190002	167.880417	2554500
2021-09-16	184.149994	184.600006	181.820007	182.660004	166.485886	2553600
2021-09-17	181.089996	182.660004	179.410004	181.490005	165.419510	10719300
2021-09-20	178.639999	181.740005	178.289993	180.529999	164.544510	4152100
2021-09-21	180.970001	181.080002	177.699997	178.419998	162.621338	2980100
2021-09-22	179.309998	180.949997	178.940002	179.839996	163.915604	2220800
2021-09-23	180.149994	182.850006	180.000000	181.529999	165.455948	2186500
2021-09-24	181.500000	182.070007	180.619995	181.039993	165.009338	2076900
2021-09-27	180.830002	183.160004	180.809998	181.789993	165.692917	2052100
2021-09-28	181.820007	182.850006	179.770004	180.050003	164.106995	2290400
2021-09-29	179.919998	181.389999	179.169998	180.880005	164.863510	1674800
2021-09-30	181.720001	182.059998	175.369995	175.419998	159.886963	3235600
2021-10-01	176.250000	177.410004	174.220001	176.679993	161.035416	2419300
2021-10-04	174.149994	177.100006	173.779999	176.039993	160.452087	3010100
2021-10-05	176.179993	178.610001	175.570007	177.880005	162.129150	1888300
2021-10-06	176.630005	178.550003	175.520004	178.399994	162.603104	2057600
2021-10-07	180.000000	180.779999	177.699997	177.800003	162.056259	2878100
2021-10-08	177.570007	178.100006	176.779999	176.949997	161.281494	2469500
2021-10-11	178.020004	178.600006	176.199997	176.279999	160.670837	2691100
2021-10-12	176.300003	176.889999	175.130005	175.529999	159.987228	2155900
2021-10-13	175.610001	178.399994	175.039993	177.169998	161.482025	2030500
2021-10-14	178.000000	180.399994	177.949997	180.320007	164.353104	2279200
2021-10-15	180.690002	183.000000	180.679993	181.940002	165.829636	2160800
2021-10-18	180.789993	181.919998	179.339996	181.720001	165.629120	1753300
2021-10-19	182.440002	182.850006	181.639999	182.309998	166.166901	1394100
2021-10-20	182.589996	183.179993	182.039993	182.419998	166.267136	1788500
2021-10-21	182.850006	183.029999	180.520004	182.119995	165.993698	1661000
2021-10-22	182.570007	183.289993	180.779999	180.800003	164.790588	2630900
2021-10-25	180.500000	182.949997	179.449997	182.399994	166.248901	2705100
2021-10-26	181.070007	183.820007	179.169998	182.160004	166.030167	3135600
2021-10-27	182.270004	182.339996	178.080002	178.240005	162.457306	2627000
2021-10-28	178.250000	180.009995	178.240005	179.869995	163.942917	1944900
2021-10-29	179.710007	180.910004	178.119995	178.679993	162.858322	2559500
2021-11-01	178.529999	179.740005	177.509995	179.580002	163.678604	2010500
2021-11-02	179.990005	182.100006	179.610001	181.970001	165.856995	2213000
2021-11-03	181.789993	182.619995	179.979996	182.229996	166.093964	1983400
2021-11-04	182.470001	182.960007	180.240005	180.610001	164.617401	2051400
2021-11-05	182.119995	183.820007	180.949997	181.800003	165.702026	1814300
2021-11-08	182.660004	183.429993	180.270004	181.539993	165.465073	1855900
2021-11-09	181.369995	182.570007	180.449997	181.330002	165.273666	1782400
2021-11-10	181.330002	182.839996	180.000000	182.419998	166.267136	1712600
2021-11-11	183.009995	183.039993	179.509995	180.210007	164.252853	1986700
2021-11-12	180.949997	186.300003	180.289993	183.660004	167.397354	4404700
2021-11-15	184.089996	185.039993	182.899994	183.309998	167.078354	1463400
2021-11-16	183.309998	184.199997	182.699997	183.369995	167.133026	1975000
2021-11-17	183.369995	183.869995	181.630005	183.339996	167.105682	2251100
2021-11-18	182.110001	182.539993	178.690002	178.770004	164.266388	2532800
2021-11-19	179.440002	180.809998	178.119995	179.229996	164.689026	2482600
2021-11-22	179.250000	182.279999	178.779999	179.660004	165.084167	2371900
2021-11-23	180.610001	181.320007	178.649994	179.460007	164.900406	1944200
2021-11-24	178.970001	179.500000	177.539993	177.630005	163.218887	1488500
2021-11-26	174.520004	176.830002	173.399994	175.520004	161.280029	1912300
2021-11-29	176.470001	176.830002	174.979996	176.229996	161.932449	2324500
2021-11-30	174.699997	175.860001	169.940002	170.039993	156.244644	5340500
2021-12-01	172.550003	174.649994	170.699997	170.729996	156.878662	3255600
2021-12-02	171.539993	172.779999	169.869995	170.259995	156.446777	3367100
2021-12-03	169.899994	172.910004	169.179993	172.589996	158.587753	3018900
2021-12-06	174.520004	178.279999	174.000000	177.199997	162.823761	3418600
2021-12-07	177.110001	178.339996	176.179993	176.550003	162.226486	2322800
2021-12-08	176.500000	176.830002	174.429993	176.039993	161.757858	1928000
2021-12-09	176.490005	177.399994	175.639999	175.940002	161.665970	1758600
2021-12-10	177.940002	177.940002	176.110001	177.100006	162.731873	1543600
2021-12-13	177.000000	177.369995	174.410004	174.580002	160.416290	2529900
2021-12-14	174.850006	176.600006	174.250000	174.720001	160.544952	2327500
2021-12-15	175.080002	176.220001	173.880005	175.779999	161.518936	2139900
2021-12-16	176.710007	178.940002	174.820007	178.309998	163.843719	2250000
2021-12-17	177.860001	178.320007	174.339996	174.750000	160.572495	4012700
2021-12-20	173.210007	173.880005	170.960007	172.639999	158.633698	1981400
2021-12-21	173.440002	173.990005	172.220001	172.919998	158.890976	1994100
2021-12-22	172.919998	173.229996	171.550003	172.639999	158.633698	2022000
2021-12-23	172.990005	175.619995	172.779999	174.970001	160.774673	1955700
2021-12-27	175.149994	176.729996	174.910004	176.699997	162.364304	1183000
2021-12-28	176.839996	178.500000	176.750000	177.639999	163.228043	1618900
2021-12-29	177.479996	178.889999	177.229996	178.410004	163.935577	1221900
2021-12-30	178.869995	179.179993	177.580002	177.639999	163.228043	1067300
2021-12-31	177.529999	178.350006	176.509995	177.630005	163.218887	1414600
2022-01-03	178.320007	179.089996	175.839996	177.740005	163.319916	1930700
2022-01-04	178.479996	181.259995	178.029999	180.229996	165.607925	2522200
2022-01-05	177.130005	181.779999	177.000000	179.490005	164.927963	2952400
2022-01-06	180.880005	181.279999	177.539993	178.000000	163.558853	2505400
2022-01-07	178.130005	180.490005	177.220001	179.949997	165.350647	2800200
2022-01-10	179.449997	179.830002	176.779999	177.410004	163.016724	2318000
2022-01-11	178.000000	179.550003	176.419998	178.979996	164.459335	2264200
2022-01-12	179.000000	180.009995	178.589996	179.419998	164.863632	1728500
2022-01-13	179.880005	181.339996	179.029999	181.020004	166.333847	2094700
2022-01-14	180.860001	180.860001	177.669998	178.740005	164.238815	2286100
2022-01-18	178.179993	178.550003	176.169998	178.279999	163.816132	2410600
2022-01-19	179.830002	180.869995	177.630005	178.479996	163.999893	1968600
2022-01-20	178.580002	179.220001	173.309998	173.570007	159.488251	2817300
2022-01-21	173.399994	176.020004	172.559998	172.649994	158.642868	3479100
2022-01-24	171.860001	173.210007	168.830002	172.800003	158.780716	4711700
2022-01-25	173.529999	174.559998	168.009995	173.750000	159.653656	5051100
2022-01-26	174.279999	175.250000	168.199997	169.300003	155.564682	4410000
2022-01-27	169.100006	172.119995	168.440002	170.160004	156.354919	2782800
2022-01-28	168.389999	168.750000	160.539993	163.100006	149.867706	6221600
2022-01-31	162.699997	166.289993	161.589996	166.020004	152.550781	5090400
2022-02-01	165.589996	167.960007	164.759995	167.429993	153.846375	2987900
2022-02-02	167.800003	169.250000	165.800003	166.660004	153.138870	3191300
2022-02-03	166.259995	166.729996	164.100006	164.389999	151.053009	2608700
2022-02-04	163.789993	164.740005	160.100006	160.729996	147.689957	4046500
2022-02-07	160.750000	162.309998	160.009995	161.169998	148.094254	2441100
2022-02-08	161.429993	163.110001	160.320007	162.410004	149.233658	2373900
2022-02-09	163.550003	164.259995	161.929993	163.639999	150.363861	2143600
2022-02-10	162.009995	162.789993	159.020004	159.740005	146.780273	3633200
2022-02-11	160.160004	161.600006	158.800003	159.539993	146.596497	3632700
2022-02-14	159.350006	159.589996	155.360001	158.009995	145.190643	4634400
2022-02-15	158.720001	159.080002	156.250000	157.339996	144.574966	3335800
2022-02-16	157.000000	158.000000	154.110001	155.630005	143.003723	4470000
2022-02-17	150.850006	151.470001	148.479996	148.639999	137.901093	6207700
2022-02-18	148.199997	149.710007	147.240005	147.619995	136.954773	5018800
2022-02-22	148.199997	148.509995	145.880005	146.750000	136.147614	4509100
2022-02-23	146.750000	147.330002	144.130005	144.380005	133.948883	3846600
2022-02-24	142.100006	143.889999	139.740005	143.699997	133.317993	6107100
2022-02-25	144.410004	151.759995	144.350006	150.509995	139.635971	6732700
2022-02-28	149.289993	149.630005	146.750000	148.649994	137.910370	4215300
2022-03-01	148.580002	149.020004	144.149994	144.750000	134.292130	3313900
2022-03-02	145.610001	148.369995	144.919998	147.220001	136.583694	3734600
2022-03-03	148.520004	149.990005	147.520004	148.300003	137.585648	3804200
2022-03-04	146.160004	147.690002	145.740005	146.729996	136.129105	3235200
2022-03-07	145.740005	145.740005	142.570007	143.279999	132.928360	4554000
2022-03-08	145.240005	149.470001	143.259995	145.399994	134.895157	4605300
2022-03-09	147.860001	149.259995	146.490005	146.600006	136.008484	3337300
2022-03-10	145.339996	145.960007	143.330002	143.929993	133.531372	3794000
2022-03-11	143.470001	144.479996	140.830002	140.960007	130.775955	4149400
2022-03-14	141.449997	145.289993	141.449997	143.479996	133.113892	3910100
2022-03-15	144.869995	145.479996	142.589996	144.309998	133.883911	3337300
2022-03-16	144.759995	146.270004	142.839996	145.509995	134.997223	3813800
2022-03-17	145.309998	147.710007	144.149994	147.690002	137.019730	2786700
2022-03-18	147.070007	148.449997	145.220001	148.320007	137.604248	7882100
2022-03-21	148.690002	149.740005	147.399994	148.580002	137.845413	4514900
2022-03-22	149.449997	150.839996	148.500000	149.940002	139.107178	4252000
2022-03-23	149.690002	149.779999	147.559998	147.679993	137.010452	2637200
2022-03-24	148.119995	149.229996	147.399994	148.979996	138.216522	2028100
2022-03-25	149.270004	151.179993	148.910004	150.460007	139.589615	2247800
2022-03-28	149.929993	150.130005	147.190002	149.470001	138.671127	2679900
2022-03-29	151.000000	152.919998	150.039993	152.080002	141.092560	2693200
2022-03-30	151.330002	153.259995	150.770004	151.429993	140.489517	2395100
2022-03-31	150.449997	151.250000	148.800003	148.880005	138.123779	3193800
2022-04-01	149.630005	149.860001	146.850006	149.690002	138.875229	2196400
2022-04-04	149.059998	150.009995	146.080002	149.529999	138.726776	2631800
2022-04-05	148.649994	150.630005	148.509995	148.899994	138.142303	2148600
2022-04-06	147.330002	150.389999	147.050003	150.300003	139.441162	2705500
2022-04-07	149.389999	150.470001	147.559998	149.949997	139.116425	2199000
2022-04-08	151.000000	151.649994	149.380005	149.809998	138.986557	2790500
2022-04-11	150.449997	152.220001	149.960007	150.119995	139.274170	2478800
2022-04-12	151.339996	151.529999	148.089996	148.580002	137.845413	2612900
2022-04-13	148.520004	149.169998	147.570007	148.660004	137.919662	1992100
2022-04-14	148.649994	149.589996	147.210007	147.380005	136.732117	2331100
2022-04-18	147.449997	148.330002	145.750000	146.179993	135.618805	1775800
2022-04-19	146.850006	150.589996	146.850006	150.100006	139.255615	2296000
2022-04-20	150.809998	152.500000	150.529999	150.589996	139.710205	1979900
2022-04-21	151.979996	153.100006	151.309998	151.770004	140.804962	2337200
2022-04-22	150.800003	150.990005	148.240005	149.169998	138.392776	3157400
2022-04-25	148.710007	149.029999	145.880005	148.600006	137.863998	3432200
2022-04-26	145.410004	146.979996	142.869995	144.220001	133.800430	4840400
2022-04-27	144.779999	146.080002	143.729996	144.210007	133.791168	3124300
2022-04-28	144.750000	147.729996	144.119995	147.139999	136.509476	2537700
2022-04-29	147.300003	148.559998	143.869995	144.220001	133.800430	4152300
2022-05-02	144.509995	147.500000	143.779999	145.910004	135.368317	3717300
2022-05-03	146.210007	148.850006	145.919998	148.080002	137.381531	2508700
2022-05-04	149.000000	154.660004	147.880005	154.229996	143.087204	3694200
2022-05-05	153.169998	153.649994	148.229996	149.460007	138.661850	3315900
2022-05-06	149.270004	149.770004	146.690002	149.529999	138.726776	2470300
2022-05-09	148.440002	153.770004	147.940002	152.380005	141.370880	4163100
2022-05-10	154.000000	154.039993	148.139999	149.119995	138.346405	3503200
2022-05-11	149.990005	150.130005	146.169998	146.410004	135.832199	2748000
2022-05-12	146.589996	149.619995	146.009995	149.589996	138.782440	2819000
2022-05-13	150.210007	150.350006	147.970001	149.300003	138.513412	2753300
2022-05-16	149.220001	150.830002	146.309998	150.500000	139.626709	2713700
2022-05-17	151.990005	152.500000	150.520004	152.339996	141.333801	2106800
2022-05-18	151.589996	151.710007	148.470001	148.929993	138.170135	2958700
2022-05-19	146.199997	148.899994	144.110001	146.960007	137.720337	2746700
2022-05-20	147.539993	147.940002	141.089996	143.830002	134.787094	4195400
2022-05-23	144.580002	145.970001	144.009995	144.380005	135.302536	2836100
2022-05-24	144.350006	146.220001	141.000000	145.750000	136.586380	2638800
2022-05-25	145.429993	146.160004	143.550003	145.789993	136.623871	1876900
2022-05-26	146.740005	148.809998	146.699997	147.039993	137.795288	2127300
2022-05-27	148.210007	149.520004	147.869995	149.509995	140.110001	1776700
2022-05-31	148.270004	149.839996	145.929993	149.289993	139.903824	4144000
2022-06-01	149.330002	149.490005	145.600006	146.419998	137.214264	2410400
2022-06-02	147.520004	148.289993	144.500000	148.179993	138.863602	1901400
2022-06-03	147.000000	147.470001	145.320007	145.970001	136.792557	1876300
2022-06-06	146.389999	147.300003	145.649994	146.210007	137.017487	1575600
2022-06-07	145.440002	146.990005	143.820007	146.869995	137.635971	1805300
2022-06-08	145.559998	146.610001	144.289993	145.419998	136.277145	1711400
2022-06-09	145.509995	147.190002	144.139999	144.179993	135.115097	2168300
2022-06-10	142.000000	142.470001	137.580002	137.649994	128.995667	5883900
2022-06-13	136.729996	138.339996	135.619995	136.369995	127.796127	4116000
2022-06-14	136.679993	138.350006	134.399994	135.250000	126.746544	2675200
2022-06-15	135.759995	136.679993	133.059998	134.330002	125.884407	3271100
2022-06-16	132.550003	132.550003	130.330002	130.940002	122.707535	3728200
2022-06-17	130.770004	131.880005	128.720001	129.839996	121.676682	7180900
2022-06-21	130.339996	131.080002	129.270004	130.009995	121.836006	3728400
2022-06-22	128.770004	131.589996	128.190002	130.399994	122.201477	2900200
2022-06-23	130.210007	131.070007	128.500000	130.149994	121.967178	2241000
2022-06-24	131.529999	134.550003	131.240005	134.330002	125.884407	3659300
2022-06-27	134.410004	134.669998	132.289993	132.800003	124.450584	2388600
2022-06-28	133.860001	134.570007	130.149994	130.330002	122.135880	2408300
2022-06-29	130.000000	130.339996	128.809998	129.770004	121.611092	2821100
2022-06-30	128.710007	130.210007	127.300003	129.410004	121.273735	3341100
2022-07-01	129.410004	129.830002	126.610001	128.490005	120.411568	3720800
2022-07-05	126.980003	129.440002	125.599998	129.210007	121.086304	3905300
2022-07-06	129.500000	130.990005	127.959999	129.839996	121.676682	3031600
2022-07-07	130.130005	130.309998	127.570000	130.050003	121.873482	3449600
2022-07-08	129.820007	130.160004	128.139999	128.720001	120.627106	2191300
2022-07-11	128.729996	130.509995	128.550003	129.009995	120.898865	2693200
2022-07-12	129.160004	132.029999	129.059998	130.199997	122.014038	2638100
2022-07-13	128.000000	129.490005	127.669998	128.369995	120.299103	2490300
2022-07-14	126.980003	128.539993	125.879997	128.309998	120.242882	2525500
2022-07-15	129.869995	130.339996	128.250000	130.130005	121.948456	2638600
2022-07-18	130.190002	130.820007	128.520004	128.910004	120.805161	2539800
2022-07-19	130.399994	132.270004	130.059998	132.130005	123.822716	2812700
2022-07-20	132.119995	133.470001	131.850006	133.009995	124.647392	2005300
2022-07-21	133.039993	133.990005	132.369995	133.949997	125.528267	1669100
2022-07-22	134.649994	134.949997	133.479996	134.119995	125.687592	1760000
2022-07-25	134.000000	135.100006	133.779999	134.119995	125.687592	2354100
2022-07-26	143.509995	145.699997	138.520004	140.750000	131.900757	12551200
2022-07-27	139.619995	140.210007	137.570007	138.860001	130.129562	5030300
2022-07-28	139.899994	140.630005	138.300003	140.369995	131.544647	3094200
2022-07-29	140.770004	143.720001	139.820007	143.240005	134.234207	3998300
2022-08-01	142.149994	144.059998	141.580002	143.360001	134.346649	2855900
2022-08-02	142.589996	143.559998	141.630005	141.750000	132.837860	2697700
2022-08-03	141.899994	143.809998	141.550003	143.490005	134.468491	2735500
2022-08-04	143.490005	148.330002	143.199997	148.119995	138.807373	5904900
2022-08-05	147.009995	148.490005	146.389999	147.410004	138.142029	4187400
2022-08-08	148.029999	150.149994	147.580002	148.479996	139.144745	3148500
2022-08-09	148.309998	149.050003	147.190002	147.839996	138.544998	3033500
2022-08-10	149.880005	150.610001	148.839996	149.380005	139.988159	2547000
2022-08-11	150.000000	151.440002	149.369995	149.660004	140.250580	2298300
2022-08-12	150.369995	152.300003	150.000000	152.240005	142.668365	2346800
2022-08-15	151.389999	152.100006	150.479996	151.429993	141.909256	2338200
2022-08-16	150.470001	151.309998	148.880005	150.259995	140.812836	4392500
2022-08-17	148.440002	148.789993	147.070007	147.429993	138.160767	4876900
2022-08-18	147.399994	147.440002	145.380005	146.679993	137.457916	5654300
2022-08-19	144.610001	145.649994	143.210007	145.199997	137.467392	12713200
2022-08-22	143.279999	143.679993	141.029999	141.589996	134.049622	10183400
2022-08-23	141.000000	142.419998	140.710007	141.750000	134.201111	15358400
2022-08-24	140.910004	141.589996	139.710007	141.039993	133.528915	15430500
2022-08-25	141.070007	143.270004	140.639999	142.759995	135.157318	47355600
2022-08-26	143.639999	144.009995	128.679993	129.139999	122.262672	38384100
2022-08-29	128.789993	128.789993	125.269997	126.440002	119.706459	50532400
2022-08-30	126.889999	127.739998	123.029999	124.860001	118.210594	34478500
2022-08-31	124.849998	126.459999	123.610001	124.349998	117.727753	31642100
2022-09-01	124.300003	126.389999	123.669998	125.629997	118.939583	31014400
2022-09-02	126.029999	126.370003	121.150002	121.650002	115.171547	12320600
2022-09-06	121.360001	121.500000	115.980003	116.599998	110.390480	30733600
2022-09-07	116.639999	121.250000	116.019997	120.550003	114.130119	37568700
2022-09-08	118.389999	119.790001	117.160004	119.269997	112.918282	25741400
2022-09-09	121.269997	123.290001	119.870003	123.099998	116.544319	26220100
2022-09-12	124.320000	126.519997	123.970001	124.250000	117.633080	18971900
2022-09-13	122.110001	124.599998	120.230003	120.470001	114.054375	7765500
2022-09-14	120.589996	120.589996	116.309998	117.529999	111.270950	5670500
2022-09-15	117.820000	118.739998	116.070000	116.419998	110.220062	4052800
2022-09-16	114.699997	117.309998	114.110001	116.610001	110.399948	7261800
2022-09-19	116.010002	116.910004	115.279999	116.639999	110.428360	3190300
2022-09-20	115.300003	117.199997	114.750000	116.519997	110.314735	4155200
2022-09-21	116.830002	118.029999	114.800003	114.809998	108.695808	3735800
2022-09-22	114.160004	115.050003	113.430000	114.139999	108.061493	3678000
2022-09-23	113.730003	114.169998	111.620003	112.989998	106.972725	3683700
2022-09-26	112.760002	113.809998	112.230003	113.000000	106.982201	3597900
2022-09-27	114.129997	114.129997	111.419998	112.410004	106.423622	3324300
2022-09-28	113.510002	114.709999	113.059998	114.279999	108.194031	3677800
2022-09-29	112.959999	113.400002	111.599998	112.300003	106.319481	2315800
2022-09-30	112.000000	113.150002	110.389999	110.500000	104.615334	3112800
2022-10-03	111.690002	114.019997	110.910004	113.220001	107.190483	2916000
2022-10-04	114.739998	115.980003	114.690002	115.620003	109.462669	2802700
2022-10-05	114.339996	116.099998	113.419998	115.169998	109.036621	2560100
2022-10-06	114.349998	114.940002	110.209999	111.120003	105.202324	4328100
2022-10-07	110.370003	110.760002	107.089996	107.519997	101.794037	4296500
2022-10-10	108.529999	109.120003	107.190002	108.459999	102.683968	2582400
2022-10-11	108.500000	110.449997	107.949997	108.839996	103.043732	2895400
2022-10-12	108.570000	109.699997	108.250000	108.949997	103.147881	2751000
2022-10-13	107.500000	114.830002	107.070000	114.260002	108.175095	4772700
2022-10-14	114.260002	115.160004	112.849998	113.629997	107.578644	3459300
2022-10-17	115.309998	115.720001	113.290001	113.860001	107.796394	3003500
2022-10-18	115.739998	116.400002	114.449997	115.949997	109.775093	2564000
2022-10-19	115.099998	115.680000	113.239998	114.199997	108.118294	2578600
2022-10-20	113.980003	115.650002	112.889999	113.110001	107.086342	3142900
2022-10-21	113.150002	116.940002	113.050003	116.809998	110.589294	3342500
2022-10-24	117.529999	119.139999	117.190002	118.379997	112.075684	3394100
2022-10-25	113.510002	118.599998	113.150002	118.500000	112.189293	5014700
2022-10-26	119.589996	123.290001	119.589996	122.699997	116.165627	4628000
2022-10-27	123.489998	124.449997	122.029999	122.800003	116.260300	3716500
2022-10-28	122.980003	126.669998	122.510002	126.599998	119.857933	3812600
2022-10-31	126.099998	126.449997	125.360001	125.790001	119.091064	4326200
2022-11-01	126.769997	127.099998	124.570000	125.300003	118.627167	2131800
2022-11-02	125.040001	126.809998	122.650002	122.860001	116.317108	2561700
2022-11-03	121.980003	124.279999	121.120003	122.849998	116.307632	2006900
2022-11-04	124.459999	125.370003	123.160004	124.839996	118.191658	2320600
2022-11-07	124.629997	125.150002	123.300003	124.680000	118.040176	1914300
2022-11-08	125.360001	126.639999	124.040001	125.349998	118.674507	1824800
2022-11-09	125.290001	125.680000	123.720001	123.830002	117.235443	1782400
2022-11-10	127.660004	129.259995	126.870003	129.149994	122.272125	3159700
2022-11-11	129.589996	133.490005	129.149994	132.979996	125.898163	3429300
2022-11-14	132.550003	133.910004	130.940002	131.029999	124.052017	2615300
2022-11-15	132.520004	133.479996	129.770004	131.220001	124.231888	2515100
2022-11-16	131.449997	131.449997	128.410004	128.740005	121.883972	3208300
2022-11-17	126.150002	127.220001	124.669998	127.150002	121.788185	2249000
2022-11-18	128.000000	128.339996	125.900002	126.760002	121.414635	3176100
2022-11-21	126.639999	127.879997	126.230003	127.629997	122.247940	2153500
2022-11-22	128.149994	128.669998	127.320000	128.600006	123.177040	1757100
2022-11-23	128.589996	129.119995	127.239998	128.000000	122.602341	2349700
2022-11-25	128.880005	129.820007	128.520004	129.039993	123.598480	882400
2022-11-28	128.110001	128.580002	124.120003	124.639999	119.384033	2773500
2022-11-29	124.080002	126.339996	124.010002	126.129997	120.811195	1863100
2022-11-30	125.900002	126.250000	121.360001	125.970001	120.657944	5830600
2022-12-01	127.300003	128.869995	125.309998	125.989998	120.677101	2638800
2022-12-02	124.760002	127.250000	124.239998	126.989998	121.634926	1821900
2022-12-05	125.070000	125.459999	124.269997	124.629997	119.374451	2143100
2022-12-06	125.150002	125.730003	123.309998	124.580002	119.326569	1919500
2022-12-07	124.330002	127.309998	124.099998	126.349998	121.021912	2701500
2022-12-08	127.000000	129.440002	125.449997	126.000000	120.686676	3785300
2022-12-09	126.779999	127.529999	125.669998	125.760002	120.456802	2334900
2022-12-12	126.080002	126.889999	124.199997	126.849998	121.500832	3877800
2022-12-13	129.449997	130.020004	126.470001	127.290001	121.922279	3256900
2022-12-14	126.500000	128.470001	124.839996	126.089996	120.772881	3095700
2022-12-15	124.790001	125.080002	121.750000	122.379997	117.219330	3336500
2022-12-16	121.309998	121.800003	120.010002	121.690002	116.558434	7599800
2022-12-19	121.330002	123.769997	121.160004	122.129997	116.979874	2440100
2022-12-20	121.989998	122.330002	120.699997	120.809998	115.715538	2903000
2022-12-21	121.830002	123.839996	121.510002	123.459999	118.253784	2578100
2022-12-22	122.220001	122.500000	119.199997	121.589996	116.462646	2188400
2022-12-23	120.790001	121.000000	117.800003	120.139999	115.073792	2609300
2022-12-27	120.139999	120.830002	119.160004	120.220001	115.150421	1811200
2022-12-28	120.349998	121.000000	118.250000	118.290001	113.301804	1961000
2022-12-29	118.870003	120.860001	118.500000	120.570000	115.485657	2060800
2022-12-30	119.650002	120.029999	118.510002	119.919998	114.863068	2096000
