# Supplementary material for: Enhancing stock index prediction: A hybrid LSTM-PSO model for improved forecasting accuracy
Source: PLoS One. 2025 Jan 14;20(1):e0310296. doi: 10.1371/journal.pone.0310296 (PMC11731719; doi:10.1371/journal.pone.0310296)
Supplement: S1 File — (ZIP) [file pone.0310296.s001.zip › data&code∩╝êPSO-LSTM∩╝ë/data/stock_data/KO.csv]

Date	Open	High	Low	Close	Adj Close	Volume
2018-01-02	45.910000	45.939999	45.509998	45.540001	37.955708	10872200
2018-01-03	45.490002	45.689999	45.340000	45.439999	37.872353	12635600
2018-01-04	45.560001	46.220001	45.450001	46.080002	38.405781	12709400
2018-01-05	46.020000	46.200001	45.790001	46.070000	38.397434	13113100
2018-01-08	45.950001	46.099998	45.880001	46.000000	38.339096	7068600
2018-01-09	46.000000	46.360001	45.939999	46.230000	38.530800	9962400
2018-01-10	46.230000	46.259998	45.930000	46.070000	38.397434	10700700
2018-01-11	46.230000	46.230000	45.860001	46.040001	38.372448	7583200
2018-01-12	46.279999	46.389999	46.029999	46.150002	38.464119	14570100
2018-01-16	46.150002	46.619999	46.139999	46.529999	38.780827	16459300
2018-01-17	46.580002	47.000000	46.549999	46.820000	39.022537	12143100
2018-01-18	46.750000	47.070000	46.610001	46.880001	39.072552	11952900
2018-01-19	46.990002	47.250000	46.869999	47.160000	39.305916	16187400
2018-01-22	47.139999	47.500000	47.090000	47.380001	39.489269	9577400
2018-01-23	47.209999	47.700001	47.130001	47.450001	39.547615	11463700
2018-01-24	47.529999	47.950001	47.480000	47.830002	39.864330	15964500
2018-01-25	47.700001	48.000000	47.700001	47.840000	39.872662	11755000
2018-01-26	47.779999	48.619999	47.740002	48.529999	40.447750	16671200
2018-01-29	48.209999	48.459999	47.580002	47.700001	39.755985	11662600
2018-01-30	47.730000	48.160000	47.400002	47.410000	39.514290	12404800
2018-01-31	47.450001	47.900002	47.369999	47.590000	39.664307	10960100
2018-02-01	47.410000	47.730000	47.110001	47.450001	39.547615	10279400
2018-02-02	47.349998	47.410000	46.630001	46.730000	38.947529	12912300
2018-02-05	46.650002	46.919998	44.410000	44.889999	37.413960	23261500
2018-02-06	43.869999	44.740002	43.439999	44.669998	37.230602	25184300
2018-02-07	44.580002	45.500000	44.279999	44.560001	37.138916	18041600
2018-02-08	44.619999	44.619999	43.070000	43.099998	35.922066	23295300
2018-02-09	43.360001	43.459999	42.189999	43.130001	35.947071	22853100
2018-02-12	43.560001	44.230000	43.369999	43.970001	36.647179	14689000
2018-02-13	43.919998	44.410000	43.689999	44.189999	36.830540	13163200
2018-02-14	44.020000	44.189999	43.630001	44.099998	36.755531	13457900
2018-02-15	44.250000	44.830002	44.119999	44.779999	37.322277	13467300
2018-02-16	45.570000	45.639999	44.720001	44.980000	37.488972	17202300
2018-02-20	44.750000	44.830002	43.939999	43.990002	36.663849	14137300
2018-02-21	44.110001	44.259998	43.330002	43.340000	36.122101	12792900
2018-02-22	43.430000	43.820000	43.220001	43.520000	36.272125	12377800
2018-02-23	43.580002	44.060001	43.419998	44.040001	36.705524	8277200
2018-02-26	44.230000	44.389999	43.810001	44.029999	36.697189	12713300
2018-02-27	44.150002	44.310001	43.619999	43.619999	36.355469	12774400
2018-02-28	43.830002	43.910000	43.220001	43.220001	36.022095	11929400
2018-03-01	43.099998	43.639999	42.820000	43.430000	36.197124	17746800
2018-03-02	43.250000	43.799999	43.240002	43.720001	36.438816	14050100
2018-03-05	43.570000	43.939999	43.500000	43.889999	36.580505	11992700
2018-03-06	43.950001	44.049999	43.590000	43.930000	36.613846	10010500
2018-03-07	43.590000	43.919998	43.470001	43.820000	36.522163	10881700
2018-03-08	43.900002	44.459999	43.799999	44.450001	37.047237	12361100
2018-03-09	44.570000	44.820000	44.389999	44.820000	37.355621	9778600
2018-03-12	44.950001	45.090000	44.330002	44.529999	37.113918	11857700
2018-03-13	44.669998	44.830002	44.400002	44.570000	37.147255	11342100
2018-03-14	44.380001	44.430000	43.730000	43.779999	36.810932	15321200
2018-03-15	43.880001	44.000000	43.549999	43.669998	36.718430	12456700
2018-03-16	43.700001	44.020000	43.450001	43.459999	36.541870	26603300
2018-03-19	43.459999	43.709999	43.180000	43.259998	36.373703	12380300
2018-03-20	43.320000	43.480000	43.009998	43.160000	36.289627	13559800
2018-03-21	43.130001	43.450001	42.790001	43.000000	36.155094	13054000
2018-03-22	42.880001	43.369999	42.700001	42.759998	35.953293	12274100
2018-03-23	42.820000	43.160000	42.290001	42.330002	35.591751	13475200
2018-03-26	42.610001	42.810001	42.250000	42.689999	35.894444	11276100
2018-03-27	42.700001	43.310001	42.529999	42.889999	36.062599	11627000
2018-03-28	43.000000	43.700001	43.000000	43.320000	36.424156	16277400
2018-03-29	43.540001	43.919998	43.290001	43.430000	36.516644	10450500
2018-04-02	43.439999	43.500000	42.470001	42.669998	35.877625	14207900
2018-04-03	42.980000	43.540001	42.840000	43.380001	36.474598	15484600
2018-04-04	43.139999	44.400002	43.110001	44.240002	37.197704	13563300
2018-04-05	44.279999	44.610001	43.939999	44.400002	37.332233	11707800
2018-04-06	44.279999	44.520000	43.709999	43.919998	36.928638	11495100
2018-04-09	44.029999	44.310001	43.779999	43.830002	36.852982	11913400
2018-04-10	44.070000	44.180000	43.720001	43.990002	36.987492	10379500
2018-04-11	43.810001	44.139999	43.759998	43.990002	36.987492	8424300
2018-04-12	44.080002	44.410000	43.950001	44.029999	37.021126	8476400
2018-04-13	44.189999	44.689999	44.139999	44.509998	37.424721	10774200
2018-04-16	44.650002	44.889999	44.400002	44.680000	37.567661	8962100
2018-04-17	44.950001	45.029999	44.650002	44.880001	37.735828	8406400
2018-04-18	44.900002	44.970001	44.330002	44.509998	37.424721	7429000
2018-04-19	44.340000	44.470001	44.020000	44.310001	37.256561	10370400
2018-04-20	44.310001	44.410000	43.580002	43.740002	36.777294	14690700
2018-04-23	43.740002	43.990002	43.560001	43.980000	36.979092	11878500
2018-04-24	43.980000	44.099998	42.730000	43.070000	36.213955	18523900
2018-04-25	42.740002	42.889999	41.910000	42.430000	35.675823	20774700
2018-04-26	42.400002	43.099998	42.259998	42.750000	35.944893	13561000
2018-04-27	42.730000	43.340000	42.709999	43.310001	36.415745	9777900
2018-04-30	43.500000	43.689999	42.970001	43.209999	36.331657	16037700
2018-05-01	42.959999	42.990002	42.180000	42.590000	35.810364	11514200
2018-05-02	42.400002	42.590000	41.939999	42.060001	35.364727	13736400
2018-05-03	42.220001	42.400002	41.520000	41.889999	35.221790	18352200
2018-05-04	41.790001	42.500000	41.770000	42.360001	35.616970	10946200
2018-05-07	42.340000	42.490002	41.959999	42.139999	35.431992	9336000
2018-05-08	41.970001	42.090000	41.689999	41.810001	35.154522	15062200
2018-05-09	41.970001	42.230000	41.669998	41.779999	35.129295	9295200
2018-05-10	41.990002	42.360001	41.939999	42.180000	35.465618	7924200
2018-05-11	42.240002	42.470001	42.040001	42.139999	35.431992	6331900
2018-05-14	42.250000	42.320000	41.900002	42.040001	35.347904	10715500
2018-05-15	41.779999	41.919998	41.450001	41.720001	35.078850	16449700
2018-05-16	41.740002	41.939999	41.540001	41.549999	34.935905	11590500
2018-05-17	42.009998	42.349998	41.869999	42.299999	35.566513	14857400
2018-05-18	42.299999	42.380001	42.080002	42.180000	35.465618	11950200
2018-05-21	42.310001	42.520000	42.270000	42.410000	35.659008	9110200
2018-05-22	42.500000	42.599998	42.209999	42.250000	35.524471	8222900
2018-05-23	42.250000	42.450001	41.930000	42.400002	35.650604	8971400
2018-05-24	42.400002	42.470001	42.189999	42.320000	35.583336	9269600
2018-05-25	42.340000	42.580002	42.200001	42.400002	35.650604	8806500
2018-05-29	42.119999	42.849998	42.099998	42.680000	35.886032	14826900
2018-05-30	42.770000	43.279999	42.700001	43.130001	36.264397	10114200
2018-05-31	43.200001	43.209999	42.680000	43.000000	36.155094	15571300
2018-06-01	43.099998	43.320000	43.040001	43.119999	36.255985	10664700
2018-06-04	43.360001	43.590000	43.290001	43.490002	36.567089	11727600
2018-06-05	43.500000	43.540001	43.099998	43.110001	36.247585	9975900
2018-06-06	43.060001	43.459999	43.040001	43.459999	36.541870	9202900
2018-06-07	43.330002	43.730000	43.330002	43.439999	36.525055	11948100
2018-06-08	43.570000	44.000000	43.560001	43.950001	36.953873	12078800
2018-06-11	43.950001	44.250000	43.889999	44.130001	37.105209	7526100
2018-06-12	44.130001	44.419998	44.080002	44.410000	37.340641	8243300
2018-06-13	44.349998	44.520000	44.150002	44.180000	37.147255	16745000
2018-06-14	43.750000	43.849998	43.520000	43.580002	36.969116	12696200
2018-06-15	43.560001	44.150002	43.450001	44.119999	37.427200	21562500
2018-06-18	43.880001	43.959999	43.400002	43.549999	36.943657	12161900
2018-06-19	43.299999	43.750000	43.200001	43.599998	36.986069	12936400
2018-06-20	43.619999	43.779999	43.230000	43.259998	36.697651	10893700
2018-06-21	43.270000	43.299999	42.959999	43.090000	36.553432	10465200
2018-06-22	43.150002	43.410000	43.080002	43.250000	36.689167	14924400
2018-06-25	43.160000	43.750000	43.160000	43.580002	36.969116	12092400
2018-06-26	43.560001	43.840000	43.279999	43.330002	36.757042	13974700
2018-06-27	43.330002	43.610001	42.990002	43.070000	36.536480	15332600
2018-06-28	43.240002	43.680000	43.169998	43.470001	36.875797	12668900
2018-06-29	43.570000	44.099998	43.310001	43.860001	37.206635	11485600
2018-07-02	43.779999	44.160000	43.580002	43.750000	37.113323	9232500
2018-07-03	44.060001	44.330002	43.990002	43.990002	37.316910	8214300
2018-07-05	44.160000	44.669998	44.130001	44.660000	37.885269	11653000
2018-07-06	44.669998	44.939999	44.580002	44.639999	37.868313	8733900
2018-07-09	44.540001	44.730000	44.340000	44.400002	37.664719	7373100
2018-07-10	44.509998	45.000000	44.500000	44.970001	38.148251	10606100
2018-07-11	44.990002	45.000000	44.639999	44.790001	37.995560	7715600
2018-07-12	44.830002	44.959999	44.490002	44.669998	37.893768	6331600
2018-07-13	44.700001	44.779999	44.470001	44.740002	37.953148	5585900
2018-07-16	44.730000	44.799999	44.529999	44.730000	37.944656	5831400
2018-07-17	44.750000	45.389999	44.680000	45.250000	38.385784	11592200
2018-07-18	45.189999	45.290001	44.840000	45.119999	38.275494	7351600
2018-07-19	44.990002	45.430000	44.919998	45.110001	38.267017	10097500
2018-07-20	45.020000	45.279999	44.900002	45.279999	38.411228	8588400
2018-07-23	45.279999	45.360001	44.770000	44.950001	38.131287	9055700
2018-07-24	44.779999	45.270000	44.610001	45.259998	38.394264	13786100
2018-07-25	46.000000	46.580002	45.750000	46.090000	39.098358	21330600
2018-07-26	46.360001	46.590000	46.200001	46.240002	39.225601	12673100
2018-07-27	46.320000	46.500000	46.060001	46.209999	39.200150	10516900
2018-07-30	46.099998	46.439999	46.049999	46.230000	39.217125	8967900
2018-07-31	46.400002	46.669998	46.310001	46.630001	39.556442	12438800
2018-08-01	46.450001	46.490002	46.169998	46.389999	39.352844	9904100
2018-08-02	46.480000	46.630001	46.180000	46.180000	39.174706	12009700
2018-08-03	46.230000	46.759998	46.139999	46.619999	39.547958	11462800
2018-08-06	46.599998	46.869999	46.549999	46.650002	39.573402	10056100
2018-08-07	46.520000	46.610001	46.130001	46.500000	39.446156	8632900
2018-08-08	46.490002	46.560001	46.119999	46.150002	39.149250	6810000
2018-08-09	46.250000	46.419998	46.080002	46.349998	39.318916	8924100
2018-08-10	46.209999	46.419998	45.970001	46.080002	39.089870	7535400
2018-08-13	46.049999	46.130001	45.700001	45.830002	38.877804	8143400
2018-08-14	45.910000	46.099998	45.869999	45.889999	38.928696	6846100
2018-08-15	45.770000	46.150002	45.650002	46.080002	39.089870	9686400
2018-08-16	46.110001	46.380001	45.970001	46.220001	39.208641	10600700
2018-08-17	46.290001	46.730000	46.240002	46.599998	39.530994	8885700
2018-08-20	46.680000	46.869999	46.590000	46.730000	39.641273	6392000
2018-08-21	46.730000	46.750000	46.209999	46.220001	39.208641	13986300
2018-08-22	46.340000	46.380001	45.919998	45.930000	38.962627	7159100
2018-08-23	45.889999	46.080002	45.689999	45.700001	38.767521	13144900
2018-08-24	45.650002	45.799999	45.580002	45.630001	38.708138	10952900
2018-08-27	46.049999	46.049999	45.560001	45.689999	38.759033	9581200
2018-08-28	45.650002	45.730000	45.279999	45.369999	38.487576	8476800
2018-08-29	45.250000	45.419998	45.220001	45.330002	38.453651	12410900
2018-08-30	45.279999	45.320000	44.889999	44.950001	38.131287	9716500
2018-08-31	45.000000	45.070000	44.389999	44.570000	37.808929	19834100
2018-09-04	44.599998	44.900002	44.509998	44.759998	37.970108	11138500
2018-09-05	44.660000	45.419998	44.660000	45.380001	38.496056	10554900
2018-09-06	45.400002	46.000000	45.299999	45.770000	38.826889	11439400
2018-09-07	45.599998	45.820000	45.279999	45.720001	38.784481	10208100
2018-09-10	45.910000	46.310001	45.799999	46.060001	39.072903	8568900
2018-09-11	46.099998	46.150002	45.880001	46.020000	39.038975	9278300
2018-09-12	46.160000	46.299999	46.020000	46.240002	39.225601	13216400
2018-09-13	46.009998	46.119999	45.709999	45.830002	39.208496	8294800
2018-09-14	45.919998	46.029999	45.610001	45.990002	39.345379	7612900
2018-09-17	46.000000	46.330002	45.910000	46.320000	39.627697	8527300
2018-09-18	46.389999	46.529999	45.930000	45.930000	39.294044	9847400
2018-09-19	46.000000	46.110001	45.869999	45.959999	39.319714	7119000
2018-09-20	46.220001	46.680000	46.150002	46.639999	39.901463	9736700
2018-09-21	46.639999	46.689999	46.380001	46.580002	39.850121	19240300
2018-09-24	46.490002	46.529999	45.840000	46.070000	39.413811	10778900
2018-09-25	46.060001	46.180000	45.610001	45.680000	39.080166	7919100
2018-09-26	45.770000	46.070000	45.570000	45.849998	39.225601	10162600
2018-09-27	45.730000	46.180000	45.680000	46.009998	39.362488	10826900
2018-09-28	46.000000	46.189999	45.970001	46.189999	39.516479	9071900
2018-10-01	46.169998	46.349998	46.049999	46.230000	39.550701	9364700
2018-10-02	46.279999	46.560001	46.060001	46.509998	39.790241	7462700
2018-10-03	46.459999	46.549999	45.799999	45.869999	39.242706	10542300
2018-10-04	45.660000	45.900002	45.430000	45.849998	39.225601	9582300
2018-10-05	45.939999	46.160000	45.689999	45.880001	39.251266	8734100
2018-10-08	45.990002	46.580002	45.970001	46.480000	39.764584	9808100
2018-10-09	46.380001	46.549999	46.220001	46.389999	39.687569	10824500
2018-10-10	46.299999	46.700001	45.669998	45.680000	39.080166	13917000
2018-10-11	45.799999	45.970001	44.500000	44.639999	38.190418	17677900
2018-10-12	44.480000	44.880001	44.250000	44.680000	38.224640	12420100
2018-10-15	44.639999	45.270000	44.590000	44.910000	38.421417	11608500
2018-10-16	45.020000	45.599998	44.860001	45.490002	38.917622	10442500
2018-10-17	45.410000	45.990002	45.360001	45.860001	39.234158	11055800
2018-10-18	45.900002	46.080002	45.459999	45.610001	39.020279	12716900
2018-10-19	45.830002	46.490002	45.830002	46.330002	39.636257	13989200
2018-10-22	46.369999	46.459999	45.810001	45.970001	39.328266	14283600
2018-10-23	45.619999	46.459999	45.450001	46.360001	39.661926	17483900
2018-10-24	46.330002	47.389999	46.240002	46.730000	39.978458	21626000
2018-10-25	46.650002	46.740002	46.119999	46.509998	39.790241	14220200
2018-10-26	46.369999	46.480000	45.430000	45.919998	39.285484	21458000
2018-10-29	46.150002	46.560001	46.049999	46.459999	39.747467	20932200
2018-10-30	46.619999	47.740002	46.040001	47.630001	40.748425	20895400
2018-10-31	47.500000	48.080002	47.220001	47.880001	40.962303	25309400
2018-11-01	47.810001	48.150002	47.299999	47.740002	40.842537	16494500
2018-11-02	47.820000	48.000000	47.439999	48.000000	41.064968	17584900
2018-11-05	48.000000	48.779999	47.919998	48.689999	41.655281	16543500
2018-11-06	48.650002	49.130001	48.599998	49.110001	42.014591	14373400
2018-11-07	49.389999	49.549999	49.029999	49.369999	42.237038	12239700
2018-11-08	49.119999	49.369999	49.099998	49.330002	42.202816	9762800
2018-11-09	49.389999	49.889999	49.360001	49.680000	42.502243	12398100
2018-11-12	49.610001	50.240002	49.540001	49.869999	42.664780	13918300
2018-11-13	49.810001	50.000000	49.580002	49.860001	42.656239	13872900
2018-11-14	49.849998	49.939999	49.590000	49.759998	42.570679	12106800
2018-11-15	49.660000	49.750000	49.270000	49.740002	42.553574	12080100
2018-11-16	49.660000	50.250000	49.630001	50.169998	42.921440	13405800
2018-11-19	50.310001	50.759998	50.250000	50.509998	43.212326	13575800
2018-11-20	50.820000	50.840000	49.209999	49.380001	42.245590	16255300
2018-11-21	49.230000	49.439999	48.590000	48.730000	41.689510	13559200
2018-11-23	48.750000	49.230000	48.549999	49.020000	41.937603	4792500
2018-11-26	49.009998	49.230000	48.669998	48.869999	41.809277	9341900
2018-11-27	48.880001	49.410000	48.730000	49.369999	42.237038	9180700
2018-11-28	49.209999	49.720001	49.209999	49.709999	42.527912	11368700
2018-11-29	49.279999	49.430000	48.970001	48.980000	42.234730	11564300
2018-11-30	49.000000	50.490002	48.990002	50.400002	43.459179	25538200
2018-12-03	49.869999	49.959999	48.889999	49.689999	42.846954	14877200
2018-12-04	49.970001	50.509998	49.500000	49.580002	42.752102	19059900
2018-12-06	49.509998	49.630001	48.660000	49.380001	42.579651	17674900
2018-12-07	49.570000	49.680000	48.880001	49.090000	42.329578	15565700
2018-12-10	49.450001	49.450001	48.470001	49.240002	42.458931	12331100
2018-12-11	49.590000	50.009998	49.180000	49.540001	42.717613	18083600
2018-12-12	49.950001	50.020000	49.189999	49.220001	42.441677	12316900
2018-12-13	48.720001	49.610001	48.570000	49.470001	42.657249	13766200
2018-12-14	49.230000	49.520000	49.020000	49.340000	42.545166	13835900
2018-12-17	49.340000	49.529999	48.020000	48.330002	41.674255	18482700
2018-12-18	48.610001	48.830002	47.849998	48.320000	41.665623	14765700
2018-12-19	48.240002	48.759998	47.619999	47.900002	41.303471	17903800
2018-12-20	47.810001	48.130001	47.099998	47.540001	40.993042	21130000
2018-12-21	47.259998	48.750000	47.230000	47.570000	41.018913	32477700
2018-12-24	47.619999	47.869999	45.830002	45.959999	39.630634	10733700
2018-12-26	45.880001	46.959999	45.660000	46.939999	40.475670	14342600
2018-12-27	46.740002	47.549999	46.029999	47.529999	40.984409	16966500
2018-12-28	47.889999	48.009998	47.029999	47.200001	40.699863	13218200
2018-12-31	47.490002	47.540001	46.959999	47.349998	40.829208	10576300
2019-01-02	46.939999	47.220001	46.560001	46.930000	40.467045	11603700
2019-01-03	46.820000	47.369999	46.529999	46.639999	40.216991	14714400
2019-01-04	46.750000	47.570000	46.639999	47.570000	41.018913	13013700
2019-01-07	47.570000	47.750000	46.900002	46.950001	40.484299	13135500
2019-01-08	47.250000	47.570000	47.040001	47.480000	40.941299	15420700
2019-01-09	47.080002	47.279999	46.430000	46.570000	40.156616	18032500
2019-01-10	46.660000	47.090000	46.340000	47.070000	40.587765	15976600
2019-01-11	47.290001	47.360001	46.970001	47.340000	40.820580	11088600
2019-01-14	47.250000	47.400002	46.990002	47.150002	40.656750	11514300
2019-01-15	46.889999	47.599998	46.810001	47.570000	41.018913	11342900
2019-01-16	47.400002	47.470001	46.860001	46.919998	40.458424	16907800
2019-01-17	46.919998	47.139999	46.880001	47.060001	40.579144	12044600
2019-01-18	47.250000	47.689999	47.119999	47.610001	41.053406	12760700
2019-01-22	47.700001	47.790001	47.209999	47.720001	41.148254	11700400
2019-01-23	47.820000	48.290001	47.650002	48.270000	41.622505	12058300
2019-01-24	48.110001	48.110001	47.380001	47.689999	41.122375	10272000
2019-01-25	47.880001	48.029999	47.240002	47.369999	40.846455	12066500
2019-01-28	47.220001	47.299999	46.939999	47.169998	40.673992	9966900
2019-01-29	47.200001	47.630001	47.130001	47.400002	40.872326	11998600
2019-01-30	47.250000	47.889999	47.189999	47.860001	41.268974	12952500
2019-01-31	47.849998	48.779999	47.470001	48.130001	41.501789	32181500
2019-02-01	48.480000	48.779999	48.400002	48.700001	41.993294	19130100
2019-02-04	48.700001	49.450001	48.540001	49.250000	42.467552	15105700
2019-02-05	49.330002	49.470001	49.099998	49.259998	42.476170	12651900
2019-02-06	49.209999	49.360001	49.020000	49.259998	42.476170	8689100
2019-02-07	49.169998	49.459999	49.000000	49.419998	42.614140	10047800
2019-02-08	49.369999	49.500000	49.110001	49.500000	42.683125	9813300
2019-02-11	49.570000	49.880001	49.480000	49.610001	42.777973	9369300
2019-02-12	49.689999	49.799999	49.459999	49.660000	42.821095	10983300
2019-02-13	49.610001	49.939999	49.560001	49.790001	42.933186	12748800
2019-02-14	46.700001	46.959999	45.500000	45.590000	39.311581	58905400
2019-02-15	45.900002	46.259998	45.200001	45.240002	39.009789	35701600
2019-02-19	45.320000	45.590000	44.770000	44.830002	38.656254	25511300
2019-02-20	44.910000	45.240002	44.799999	45.099998	38.889065	27464000
2019-02-21	45.000000	45.910000	44.959999	45.860001	39.544407	23121200
2019-02-22	45.759998	45.950001	45.200001	45.279999	39.044281	24728400
2019-02-25	45.439999	45.570000	44.840000	44.939999	38.751099	23774400
2019-02-26	45.099998	45.139999	44.660000	44.689999	38.535530	20463200
2019-02-27	44.599998	45.020000	44.419998	44.939999	38.751099	17827500
2019-02-28	45.119999	45.610001	45.110001	45.340000	39.096008	22533900
2019-03-01	45.470001	45.639999	45.200001	45.380001	39.130497	16291600
2019-03-04	45.529999	45.669998	45.299999	45.650002	39.363327	15973800
2019-03-05	45.650002	45.700001	45.400002	45.599998	39.320210	13062300
2019-03-06	45.669998	45.790001	45.439999	45.450001	39.190861	14232100
2019-03-07	45.490002	45.529999	45.130001	45.279999	39.044281	12084000
2019-03-08	45.150002	45.250000	44.610001	44.840000	38.664879	15579100
2019-03-11	45.139999	46.240002	45.099998	46.180000	39.820332	22126900
2019-03-12	45.950001	46.250000	45.900002	46.049999	39.708237	19348500
2019-03-13	46.130001	46.340000	45.910000	46.220001	39.854828	16222500
2019-03-14	45.840000	46.110001	45.630001	45.700001	39.750443	18504100
2019-03-15	45.720001	45.900002	45.139999	45.299999	39.402523	47254500
2019-03-18	45.430000	45.680000	45.360001	45.410000	39.498203	24006400
2019-03-19	45.549999	45.689999	45.340000	45.560001	39.628674	14987000
2019-03-20	45.400002	45.900002	45.180000	45.529999	39.602581	13376100
2019-03-21	45.529999	45.759998	45.439999	45.509998	39.585182	20043000
2019-03-22	45.459999	46.110001	45.459999	45.930000	39.950508	19055900
2019-03-25	45.860001	46.200001	45.790001	46.029999	40.037491	11668200
2019-03-26	46.169998	46.790001	46.169998	46.639999	40.568073	11434900
2019-03-27	46.650002	46.910000	46.330002	46.610001	40.541973	11543600
2019-03-28	46.680000	46.919998	46.480000	46.580002	40.515881	11121100
2019-03-29	46.669998	46.910000	46.480000	46.860001	40.759434	16045600
2019-04-01	46.990002	47.169998	46.590000	46.720001	40.637653	11522700
2019-04-02	46.750000	46.930000	46.570000	46.570000	40.507183	8495000
2019-04-03	46.419998	46.590000	46.040001	46.180000	40.167961	12854500
2019-04-04	46.340000	46.540001	46.110001	46.480000	40.428905	7814900
2019-04-05	46.490002	46.580002	46.200001	46.470001	40.420200	7677600
2019-04-08	46.540001	46.570000	46.270000	46.549999	40.489792	9421300
2019-04-09	46.450001	46.720001	46.270000	46.669998	40.594162	8641800
2019-04-10	46.840000	47.000000	46.560001	46.639999	40.568073	8059900
2019-04-11	46.720001	46.750000	46.540001	46.709999	40.628956	7352400
2019-04-12	46.669998	46.930000	46.570000	46.740002	40.655056	10690000
2019-04-15	46.880001	47.040001	46.700001	47.000000	40.881210	10261300
2019-04-16	47.049999	47.099998	46.700001	46.950001	40.837715	10804600
2019-04-17	47.200001	47.549999	47.150002	47.279999	41.124737	11849300
2019-04-18	47.330002	47.580002	47.270000	47.480000	41.298710	12167000
2019-04-22	47.400002	47.610001	47.020000	47.400002	41.229130	9834700
2019-04-23	48.090000	48.720001	47.549999	48.209999	41.933678	25327800
2019-04-24	48.029999	48.230000	47.919998	47.980000	41.733620	15997300
2019-04-25	47.740002	47.889999	47.470001	47.840000	41.611851	11444400
2019-04-26	47.990002	48.450001	47.980000	48.259998	41.977161	10154300
2019-04-29	48.169998	48.450001	48.110001	48.419998	42.116333	9731500
2019-04-30	48.529999	49.180000	48.389999	49.060001	42.673016	17912900
2019-05-01	48.950001	49.080002	48.549999	48.590000	42.264202	10551200
2019-05-02	48.529999	48.770000	48.270000	48.389999	42.090248	8724600
2019-05-03	48.599998	48.959999	48.520000	48.720001	42.377285	7076900
2019-05-06	48.330002	48.610001	48.259998	48.470001	42.159832	8657800
2019-05-07	48.230000	48.290001	47.770000	48.000000	41.751011	12487500
2019-05-08	48.049999	48.230000	47.820000	47.849998	41.620541	9281400
2019-05-09	47.799999	47.980000	47.070000	47.400002	41.229130	11450500
2019-05-10	47.410000	48.299999	47.400002	48.189999	41.916283	9653800
2019-05-13	47.910000	48.130001	47.730000	48.049999	41.794502	11911500
2019-05-14	48.529999	49.320000	48.349998	48.689999	42.351185	16844200
2019-05-15	48.669998	49.380001	48.599998	49.180000	42.777393	11422500
2019-05-16	49.270000	49.660000	49.209999	49.580002	43.125320	17771300
2019-05-17	49.270000	49.549999	49.169998	49.200001	42.794804	11257000
2019-05-20	49.040001	49.139999	48.759998	48.849998	42.490356	13850500
2019-05-21	49.000000	49.029999	48.450001	48.599998	42.272903	10587400
2019-05-22	48.779999	49.709999	48.720001	49.650002	43.186211	16050400
2019-05-23	49.500000	49.900002	49.459999	49.849998	43.360168	12199400
2019-05-24	49.820000	49.889999	49.529999	49.610001	43.151413	6887600
2019-05-28	49.599998	49.669998	49.029999	49.099998	42.707813	18614000
2019-05-29	48.740002	49.029999	48.410000	48.610001	42.281605	12534600
2019-05-30	48.720001	49.310001	48.669998	49.250000	42.838291	9087200
2019-05-31	49.000000	49.310001	48.779999	49.130001	42.733902	11368600
2019-06-03	49.160000	49.980000	49.020000	49.980000	43.473244	14167200
2019-06-04	50.000000	50.279999	49.619999	50.000000	43.490646	12010600
2019-06-05	50.009998	51.139999	49.689999	50.779999	44.169094	15837600
2019-06-06	50.910000	51.540001	50.590000	51.400002	44.708385	15190400
2019-06-07	51.470001	52.189999	51.450001	51.490002	44.786663	15293600
2019-06-10	51.540001	51.540001	51.090000	51.380001	44.690979	9737400
2019-06-11	51.450001	51.590000	51.180000	51.330002	44.647499	9915600
2019-06-12	51.500000	52.139999	51.470001	51.639999	44.917130	11088100
2019-06-13	51.459999	51.700001	50.779999	51.130001	44.820713	10353600
2019-06-14	51.049999	51.529999	51.049999	51.310001	44.978500	8694300
2019-06-17	51.250000	51.480000	50.610001	50.869999	44.592789	12322400
2019-06-18	51.250000	51.299999	50.529999	50.639999	44.391174	9221100
2019-06-19	50.540001	51.240002	50.470001	51.119999	44.811939	9414100
2019-06-20	51.500000	51.790001	51.349998	51.660000	45.285305	10656600
2019-06-21	51.529999	51.889999	51.410000	51.549999	45.188885	21264400
2019-06-24	51.740002	52.200001	51.700001	51.919998	45.513222	10780000
2019-06-25	52.000000	52.099998	51.639999	51.759998	45.372967	11519900
2019-06-26	51.520000	51.639999	51.090000	51.119999	44.811939	12405100
2019-06-27	51.290001	51.400002	50.970001	51.080002	44.776882	12374900
2019-06-28	51.270000	51.400002	50.520000	50.919998	44.636620	16339900
2019-07-01	51.070000	51.630001	50.779999	51.599998	45.232704	14976400
2019-07-02	51.779999	52.049999	51.549999	51.980000	45.565823	8569200
2019-07-03	52.000000	52.330002	52.000000	52.099998	45.671017	7253700
2019-07-05	51.889999	52.119999	51.480000	52.110001	45.679783	8916300
2019-07-08	52.200001	52.330002	51.889999	52.000000	45.583355	9495100
2019-07-09	51.720001	51.970001	51.430000	51.590000	45.223949	10584900
2019-07-10	51.799999	51.970001	51.660000	51.820000	45.425564	7620900
2019-07-11	51.990002	52.060001	51.660000	52.040001	45.618420	10376500
2019-07-12	52.250000	52.290001	51.910000	52.119999	45.688541	7347400
2019-07-15	52.279999	52.290001	51.869999	52.130001	45.697319	5876100
2019-07-16	51.959999	52.470001	51.810001	52.139999	45.706078	7132500
2019-07-17	52.220001	52.259998	52.009998	52.180000	45.741146	8264200
2019-07-18	52.040001	52.169998	51.669998	52.029999	45.609650	11911800
2019-07-19	52.139999	52.150002	51.369999	51.389999	45.048630	10355500
2019-07-22	51.520000	51.520000	51.130001	51.220001	44.899605	12090700
2019-07-23	53.250000	54.639999	52.759998	54.330002	47.625843	33417900
2019-07-24	54.119999	54.820000	53.619999	53.779999	47.143703	15633400
2019-07-25	53.630001	53.799999	52.720001	53.070000	46.521313	19135000
2019-07-26	53.340000	54.310001	53.189999	54.169998	47.485584	11451900
2019-07-29	54.169998	54.299999	53.900002	53.990002	47.327793	12283900
2019-07-30	53.959999	54.299999	53.570000	53.720001	47.091106	8127100
2019-07-31	53.509998	53.509998	52.040001	52.630001	46.135616	16865500
2019-08-01	52.779999	53.200001	52.009998	52.029999	45.609650	19527200
2019-08-02	51.910000	52.730000	51.910000	52.330002	45.872627	13102300
2019-08-05	52.389999	52.660000	51.400002	51.650002	45.276535	19986500
2019-08-06	51.869999	52.759998	51.610001	52.270000	45.820030	19903100
2019-08-07	52.270000	53.389999	51.770000	53.180000	46.617737	17937000
2019-08-08	53.209999	53.779999	52.849998	53.689999	47.064816	10799000
2019-08-09	53.790001	53.900002	53.080002	53.419998	46.828129	9260900
2019-08-12	53.279999	53.439999	52.990002	53.200001	46.635281	6588600
2019-08-13	52.900002	53.610001	52.869999	53.500000	46.898254	8581200
2019-08-14	53.340000	53.970001	52.970001	52.990002	46.451187	17088900
2019-08-15	53.430000	54.000000	53.230000	53.869999	47.222599	12393200
2019-08-16	53.980000	54.490002	53.950001	54.410000	47.695976	14288700
2019-08-19	54.439999	54.779999	54.310001	54.689999	47.941410	10936200
2019-08-20	54.619999	54.680000	53.840000	53.880001	47.231377	8176700
2019-08-21	54.250000	54.410000	53.849998	54.099998	47.424221	10886500
2019-08-22	54.119999	54.639999	54.099998	54.490002	47.766090	7467900
2019-08-23	54.419998	54.709999	53.389999	53.740002	47.108646	14160400
2019-08-26	54.000000	54.540001	53.730000	54.540001	47.809925	9226900
2019-08-27	54.700001	54.950001	54.410000	54.720001	47.967716	13537000
2019-08-28	54.660000	55.150002	54.419998	55.110001	48.309586	10046400
2019-08-29	55.259998	55.340000	54.599998	55.049999	48.256992	9262800
2019-08-30	55.160000	55.220001	54.810001	55.040001	48.248230	8746700
2019-09-03	54.980000	55.330002	54.869999	55.299999	48.476143	12991400
2019-09-04	55.349998	55.919998	55.299999	55.770000	48.888142	10718100
2019-09-05	55.750000	55.770000	55.029999	55.119999	48.318352	13677000
2019-09-06	55.439999	55.439999	54.759998	55.230000	48.414780	9093500
2019-09-09	55.029999	55.080002	54.360001	54.520000	47.792389	10814900
2019-09-10	54.230000	54.439999	53.849998	54.400002	47.687210	12038200
2019-09-11	54.290001	54.799999	53.970001	54.770000	48.011547	9740400
2019-09-12	55.099998	55.310001	54.980000	55.110001	48.309586	12357900
2019-09-13	54.480000	54.790001	54.070000	54.259998	47.912231	11486100
2019-09-16	54.099998	54.340000	53.630001	53.959999	47.647327	11172000
2019-09-17	54.099998	54.700001	53.959999	54.240002	47.894573	11347400
2019-09-18	54.200001	54.290001	53.820000	54.230000	47.885738	9700400
2019-09-19	54.230000	54.599998	54.130001	54.520000	48.141815	7560300
2019-09-20	54.689999	54.689999	53.900002	53.910000	47.603168	19211500
2019-09-23	53.910000	54.360001	53.880001	54.139999	47.806267	6485300
2019-09-24	54.250000	54.610001	54.040001	54.299999	47.947548	10093000
2019-09-25	54.439999	54.480000	54.000000	54.169998	47.832756	10248400
2019-09-26	54.470001	54.580002	54.130001	54.389999	48.027020	10031200
2019-09-27	54.560001	54.639999	54.000000	54.310001	47.956383	7939900
2019-09-30	54.150002	54.680000	54.150002	54.439999	48.071182	9808700
2019-10-01	54.529999	54.779999	54.009998	54.650002	48.256607	14261500
2019-10-02	54.209999	54.439999	52.900002	53.080002	46.870277	14343600
2019-10-03	53.500000	53.980000	52.820000	53.840000	47.541370	13817500
2019-10-04	54.000000	54.540001	53.889999	54.540001	48.159473	9295400
2019-10-07	54.330002	54.360001	53.770000	53.869999	47.567860	5964900
2019-10-08	53.880001	54.070000	53.450001	53.580002	47.311790	13301900
2019-10-09	54.060001	54.070000	53.540001	53.830002	47.532536	7135000
2019-10-10	53.549999	53.880001	53.360001	53.660000	47.382427	8942900
2019-10-11	53.650002	53.700001	53.200001	53.299999	47.064537	8981700
2019-10-14	53.490002	53.680000	53.220001	53.299999	47.064537	7306300
2019-10-15	53.430000	53.680000	53.270000	53.509998	47.249966	9564300
2019-10-16	53.459999	53.570000	53.130001	53.490002	47.232327	10454800
2019-10-17	53.689999	54.119999	53.580002	53.790001	47.497219	13190300
2019-10-18	55.000000	55.389999	54.450001	54.779999	48.371395	18122400
2019-10-21	54.450001	54.560001	53.680000	54.230000	47.885738	12778900
2019-10-22	54.230000	54.419998	53.740002	53.849998	47.550198	9533400
2019-10-23	54.060001	54.660000	54.009998	54.639999	48.247787	8556600
2019-10-24	54.570000	54.820000	54.490002	54.610001	48.221291	11051400
2019-10-25	54.549999	54.560001	53.669998	53.750000	47.461899	9782400
2019-10-28	53.740002	53.950001	53.369999	53.570000	47.302956	8866100
2019-10-29	53.389999	53.660000	53.259998	53.410000	47.161674	7999700
2019-10-30	53.520000	54.049999	53.160000	53.939999	47.629673	8620900
2019-10-31	53.959999	54.470001	53.849998	54.430000	48.062347	13982000
2019-11-01	54.630001	54.740002	53.849998	53.900002	47.594345	9889500
2019-11-04	53.959999	54.000000	52.970001	53.139999	46.923252	17515100
2019-11-05	52.889999	52.889999	52.119999	52.419998	46.287483	19284000
2019-11-06	52.529999	52.799999	52.410000	52.799999	46.623035	13288900
2019-11-07	52.880001	53.000000	51.959999	52.290001	46.172703	11725500
2019-11-08	52.459999	52.599998	52.090000	52.209999	46.102051	7141800
2019-11-11	52.330002	52.369999	51.779999	51.840000	45.775333	8198300
2019-11-12	51.910000	51.910000	51.580002	51.709999	45.660553	12656900
2019-11-13	52.180000	52.450001	51.959999	52.410000	46.278660	12257900
2019-11-14	52.529999	52.669998	52.349998	52.630001	46.472923	8660300
2019-11-15	52.639999	52.680000	52.380001	52.669998	46.508244	8982400
2019-11-18	52.680000	53.439999	52.669998	53.029999	46.826130	13782000
2019-11-19	53.150002	53.310001	52.869999	53.080002	46.870277	12679500
2019-11-20	53.099998	53.400002	53.009998	53.220001	46.993900	11970300
2019-11-21	53.110001	53.340000	52.779999	52.959999	46.764313	7856100
2019-11-22	52.959999	53.189999	52.750000	53.029999	46.826130	9113300
2019-11-25	53.279999	53.389999	52.770000	53.220001	46.993900	10963500
2019-11-26	53.310001	53.939999	53.220001	53.900002	47.594345	13219800
2019-11-27	53.930000	54.099998	53.599998	53.950001	47.638500	9595200
2019-11-29	53.700001	53.730000	53.220001	53.400002	47.505058	7222300
2019-12-02	53.320000	53.750000	52.849998	53.750000	47.816418	13173800
2019-12-03	53.709999	53.840000	53.400002	53.799999	47.860909	14498300
2019-12-04	53.799999	54.310001	53.720001	54.290001	48.296810	13624000
2019-12-05	54.209999	54.290001	53.830002	54.189999	48.207844	14068100
2019-12-06	54.310001	54.500000	54.169998	54.419998	48.412457	7843500
2019-12-09	54.299999	54.509998	54.020000	54.070000	48.101101	13887200
2019-12-10	54.040001	54.070000	53.730000	53.770000	47.834213	8993900
2019-12-11	53.939999	54.150002	53.660000	53.950001	47.994339	8879100
2019-12-12	54.009998	54.450001	53.939999	54.139999	48.163364	11233300
2019-12-13	53.939999	54.549999	53.840000	54.419998	48.412457	13072200
2019-12-16	54.689999	54.830002	54.369999	54.419998	48.412457	9538100
2019-12-17	54.400002	54.580002	54.290001	54.419998	48.412457	9230000
2019-12-18	54.529999	54.750000	53.889999	53.910000	47.958752	15132100
2019-12-19	54.040001	54.340000	53.919998	54.320000	48.323502	13385900
2019-12-20	54.939999	55.200001	54.470001	54.970001	48.901745	23832800
2019-12-23	55.000000	55.240002	54.840000	54.910000	48.848366	9300800
2019-12-24	54.799999	55.000000	54.639999	54.709999	48.670444	3359300
2019-12-26	54.919998	55.020000	54.790001	55.020000	48.946224	6228500
2019-12-27	55.009998	55.450001	55.000000	55.349998	49.239792	6895500
2019-12-30	55.180000	55.389999	55.060001	55.270000	49.168617	6431700
2019-12-31	55.200001	55.380001	54.980000	55.349998	49.239792	7982600
2020-01-02	55.320000	55.430000	54.759998	54.990002	48.919529	11867700
2020-01-03	54.320000	54.990002	54.090000	54.689999	48.652649	11354500
2020-01-06	54.650002	54.910000	54.520000	54.669998	48.634861	14698300
2020-01-07	54.450001	54.599998	54.150002	54.250000	48.261238	9973900
2020-01-08	54.270000	54.639999	54.150002	54.349998	48.350182	10676000
2020-01-09	55.000000	55.400002	54.840000	55.340000	49.230900	15398000
2020-01-10	55.480000	55.930000	55.450001	55.529999	49.399921	13040100
2020-01-13	55.529999	56.230000	55.419998	56.130001	49.933689	14302900
2020-01-14	56.240002	56.290001	55.830002	56.000000	49.818035	16345300
2020-01-15	56.000000	56.980000	56.000000	56.700001	50.440765	17735400
2020-01-16	56.849998	56.950001	56.610001	56.820000	50.547512	10234100
2020-01-17	56.869999	57.150002	56.799999	56.939999	50.654266	14264300
2020-01-21	56.849998	57.250000	56.570000	57.169998	50.858875	11968900
2020-01-22	57.250000	57.639999	57.180000	57.610001	51.250309	12869600
2020-01-23	57.380001	57.849998	57.240002	57.830002	51.446030	12858900
2020-01-24	57.849998	57.869999	57.459999	57.680000	51.312580	8594300
2020-01-27	57.209999	57.849998	57.130001	57.480000	51.134659	14359900
2020-01-28	57.450001	57.750000	56.970001	57.009998	50.716537	15240200
2020-01-29	57.000000	57.259998	56.660000	57.009998	50.716537	13163600
2020-01-30	57.930000	58.980000	57.759998	58.860001	52.362320	20225600
2020-01-31	58.970001	59.080002	58.150002	58.400002	51.953102	17685200
2020-02-03	58.750000	58.970001	58.520000	58.580002	52.113232	12333600
2020-02-04	58.750000	59.450001	58.619999	58.840000	52.344528	15417900
2020-02-05	58.900002	59.080002	58.540001	58.849998	52.353416	11414900
2020-02-06	58.980000	59.340000	58.840000	58.990002	52.477962	9347000
2020-02-07	58.880001	59.320000	58.849998	59.189999	52.655888	8757800
2020-02-10	59.320000	59.840000	59.290001	59.750000	53.154064	7984900
2020-02-11	59.720001	59.799999	59.320000	59.590000	53.011730	7431200
2020-02-12	59.480000	59.770000	59.320000	59.410000	52.851608	9179100
2020-02-13	59.380001	59.840000	59.209999	59.610001	53.029533	8173200
2020-02-14	59.630001	60.070000	59.619999	59.950001	53.331993	9965500
2020-02-18	59.810001	59.930000	59.450001	59.529999	52.958351	10075700
2020-02-19	59.509998	60.000000	59.470001	59.770000	53.171856	6265700
2020-02-20	59.680000	59.860001	59.110001	59.720001	53.127377	7597200
2020-02-21	59.509998	60.130001	59.430000	60.130001	53.492123	10842400
2020-02-24	59.110001	59.799999	58.570000	58.650002	52.175507	14415500
2020-02-25	58.700001	59.200001	57.619999	57.820000	51.437134	15915100
2020-02-26	57.980000	58.470001	57.480000	57.599998	51.241413	15837800
2020-02-27	57.150002	57.889999	54.880001	54.930000	48.866158	23754000
2020-02-28	53.830002	53.889999	51.580002	53.490002	47.585129	40890600
2020-03-02	53.930000	55.959999	53.700001	55.919998	49.746872	25698600
2020-03-03	56.759998	57.490002	55.639999	56.060001	49.871407	27099200
2020-03-04	56.410000	59.000000	56.410000	58.919998	52.415699	20526100
2020-03-05	57.799999	58.169998	56.189999	56.740002	50.476357	17948500
2020-03-06	54.939999	55.910000	53.980000	55.259998	49.159733	22353900
2020-03-09	52.049999	53.580002	51.480000	51.860001	46.135063	27898300
2020-03-10	53.220001	53.799999	51.169998	53.660000	47.736362	27457400
2020-03-11	52.349998	52.650002	51.139999	52.209999	46.446415	22653900
2020-03-12	48.540001	49.930000	46.689999	47.160000	41.953907	31913100
2020-03-13	49.509998	49.560001	46.610001	48.470001	43.497448	33697200
2020-03-16	42.240002	47.880001	41.169998	45.259998	40.616768	28682300
2020-03-17	45.880001	47.500000	45.369999	47.180000	42.339794	32106700
2020-03-18	44.740002	45.150002	41.590000	44.849998	40.248829	35408300
2020-03-19	44.360001	44.660000	41.040001	41.830002	37.538654	41956900
2020-03-20	41.950001	42.070000	37.509998	38.299999	34.370796	51513500
2020-03-23	38.759998	38.889999	36.270000	37.560001	33.706711	44978500
2020-03-24	41.220001	41.400002	38.830002	39.450001	35.402813	49096200
2020-03-25	40.630001	43.450001	39.910000	41.610001	37.341217	42511700
2020-03-26	42.840000	45.270000	42.450001	44.290001	39.746273	37821700
2020-03-27	43.660000	44.029999	42.400002	42.810001	38.418114	23297900
2020-03-30	43.040001	45.560001	43.040001	45.000000	40.383438	23446000
2020-03-31	45.070000	45.509998	44.060001	44.250000	39.710377	25373900
2020-04-01	42.480000	43.650002	41.799999	42.119999	37.798893	21936400
2020-04-02	42.220001	44.189999	41.860001	43.950001	39.441158	17621900
2020-04-03	43.580002	44.340000	43.310001	43.830002	39.333469	14207100
2020-04-06	45.389999	47.009998	44.689999	46.669998	41.882111	22850000
2020-04-07	48.500000	48.599998	46.480000	46.509998	41.738529	21279600
2020-04-08	46.639999	48.090000	46.330002	47.820000	42.914135	18937100
2020-04-09	48.439999	49.730000	48.349998	49.000000	43.973076	19165300
2020-04-13	48.349998	48.639999	46.500000	46.930000	42.115433	19586000
2020-04-14	47.939999	49.250000	46.930000	48.919998	43.901283	21801900
2020-04-15	47.709999	48.400002	47.410000	47.610001	42.725681	12893200
2020-04-16	47.400002	47.849998	46.759998	47.099998	42.267998	17606800
2020-04-17	48.299999	48.299999	47.369999	48.060001	43.129517	19844600
2020-04-20	47.790001	48.000000	46.310001	46.529999	41.756477	18957900
2020-04-21	45.880001	46.900002	44.259998	45.380001	40.724453	26863700
2020-04-22	46.049999	46.150002	45.500000	45.680000	40.993675	15811600
2020-04-23	45.950001	46.099998	44.970001	45.070000	40.446255	17668200
2020-04-24	45.500000	45.750000	45.119999	45.430000	40.769321	15175000
2020-04-27	46.000000	46.980000	45.709999	46.779999	41.980835	19175500
2020-04-28	47.900002	48.000000	46.570000	46.740002	41.944935	17246700
2020-04-29	47.270000	47.860001	46.880001	47.119999	42.285946	15780000
2020-04-30	47.000000	47.000000	45.700001	45.889999	41.182133	20801100
2020-05-01	45.619999	46.389999	45.209999	45.599998	40.921883	14290400
2020-05-04	45.320000	45.480000	44.599998	45.139999	40.509079	22544200
2020-05-05	45.360001	46.099998	45.150002	45.400002	40.742397	13370500
2020-05-06	45.400002	45.630001	44.720001	44.750000	40.159088	11892900
2020-05-07	45.150002	45.240002	44.500000	44.599998	40.024467	16466000
2020-05-08	45.080002	46.220001	44.880001	46.110001	41.379562	13985100
2020-05-11	45.689999	46.110001	45.520000	45.540001	40.868042	10874600
2020-05-12	45.599998	45.849998	44.799999	44.820000	40.221909	13424400
2020-05-13	44.709999	44.779999	43.520000	43.939999	39.432175	15854800
2020-05-14	43.380001	44.060001	43.230000	43.700001	39.216808	18000800
2020-05-15	43.959999	44.689999	43.200001	43.259998	38.821938	31579400
2020-05-18	44.820000	45.389999	44.130001	44.970001	40.356522	26118500
2020-05-19	45.009998	45.330002	44.250000	44.540001	39.970634	17839900
2020-05-20	45.200001	46.169998	45.020000	45.889999	41.182133	22295900
2020-05-21	46.080002	46.090000	45.029999	45.169998	40.535995	13193500
2020-05-22	45.220001	45.310001	44.650002	45.029999	40.410355	13008400
2020-05-26	46.919998	46.930000	45.930000	46.090000	41.361614	22223100
2020-05-27	47.000000	47.090000	46.169998	46.730000	41.935955	18447600
2020-05-28	47.299999	47.459999	46.820000	47.090000	42.259029	16230600
2020-05-29	46.680000	47.189999	46.139999	46.680000	41.891090	51125000
2020-06-01	46.660000	47.230000	46.590000	46.990002	42.169285	17010700
2020-06-02	47.160000	47.279999	46.560001	46.900002	42.088516	15255100
2020-06-03	47.270000	48.119999	47.119999	47.900002	42.985924	15508300
2020-06-04	47.939999	48.270000	47.380001	47.919998	43.003872	13604700
2020-06-05	48.540001	49.490002	48.459999	49.090000	44.053848	20504800
2020-06-08	49.540001	49.970001	49.470001	49.849998	44.735878	19896700
2020-06-09	49.590000	49.590000	48.680000	49.000000	43.973076	16713700
2020-06-10	49.160000	49.270000	48.570000	48.619999	43.632061	15716600
2020-06-11	47.810001	47.919998	45.459999	45.540001	40.868042	26070400
2020-06-12	46.209999	46.250000	45.009998	45.599998	41.293655	21822700
2020-06-15	44.570000	46.450001	44.470001	46.299999	41.927547	15622300
2020-06-16	47.560001	47.689999	46.189999	46.770000	42.353161	18803500
2020-06-17	46.779999	47.060001	46.439999	46.580002	42.181110	12602800
2020-06-18	46.299999	47.040001	46.070000	46.990002	42.552383	9380800
2020-06-19	47.770000	47.790001	46.020000	46.020000	41.673992	30464600
2020-06-22	46.029999	46.150002	45.380001	45.740002	41.420437	20876200
2020-06-23	46.000000	46.290001	45.580002	45.639999	41.329876	14675300
2020-06-24	45.369999	45.439999	44.500000	44.650002	40.433365	17631800
2020-06-25	44.470001	44.980000	44.029999	44.930000	40.686932	13829700
2020-06-26	44.919998	45.009998	43.509998	43.570000	39.455372	21955100
2020-06-29	44.000000	44.570000	43.549999	44.360001	40.170761	17603900
2020-06-30	44.250000	44.830002	44.040001	44.680000	40.460541	23679800
2020-07-01	44.930000	45.529999	44.709999	44.820000	40.587311	14316500
2020-07-02	45.290001	45.430000	44.799999	44.880001	40.641647	15111900
2020-07-06	45.139999	45.270000	44.610001	45.230000	40.958599	15146000
2020-07-07	45.000000	45.500000	44.799999	45.209999	40.940487	13043600
2020-07-08	45.139999	45.180000	44.470001	45.070000	40.813705	13851200
2020-07-09	45.049999	45.049999	43.830002	43.910000	39.763256	16087100
2020-07-10	43.880001	45.250000	43.860001	45.150002	40.886154	15627800
2020-07-13	45.529999	45.680000	44.959999	45.250000	40.976707	16705300
2020-07-14	44.910000	45.939999	44.669998	45.869999	41.538162	17080100
2020-07-15	46.299999	47.189999	46.200001	46.400002	42.018108	23738000
2020-07-16	46.259998	46.689999	45.939999	46.150002	41.791718	13306100
2020-07-17	46.470001	46.910000	46.130001	46.820000	42.398434	13899800
2020-07-20	46.720001	46.830002	45.849998	46.119999	41.764545	16633200
2020-07-21	47.520000	47.990002	46.930000	47.200001	42.742554	25681500
2020-07-22	47.930000	48.520000	47.029999	48.480000	43.901676	29831200
2020-07-23	48.470001	48.570000	48.029999	48.279999	43.720566	15935000
2020-07-24	48.400002	48.799999	48.070000	48.490002	43.910732	16196800
2020-07-27	48.180000	48.509998	48.180000	48.480000	43.901676	17346500
2020-07-28	48.340000	49.279999	48.099998	48.180000	43.630005	13872700
2020-07-29	48.139999	48.500000	47.820000	48.020000	43.485123	13758100
2020-07-30	47.669998	48.230000	47.200001	47.689999	43.186283	17276500
2020-07-31	47.439999	47.770000	46.730000	47.240002	42.778782	14849200
2020-08-03	47.139999	47.360001	46.230000	46.299999	41.927547	14137500
2020-08-04	46.290001	46.860001	46.220001	46.689999	42.280712	11717200
2020-08-05	46.900002	47.270000	46.810001	47.220001	42.760666	10498700
2020-08-06	46.660000	47.529999	46.599998	47.480000	42.996113	10745000
2020-08-07	47.470001	48.080002	47.209999	47.799999	43.285892	11669700
2020-08-10	48.060001	48.279999	47.660000	47.720001	43.213444	11888000
2020-08-11	48.459999	48.650002	47.700001	47.930000	43.403618	16531600
2020-08-12	48.299999	48.689999	48.119999	48.430000	43.856403	9562200
2020-08-13	48.259998	48.730000	48.060001	48.380001	43.811119	9882900
2020-08-14	48.340000	48.689999	48.029999	48.450001	43.874508	10075800
2020-08-17	48.320000	48.750000	48.200001	48.209999	43.657169	9102400
2020-08-18	48.200001	48.500000	47.959999	48.419998	43.847336	9829000
2020-08-19	48.119999	48.380001	47.220001	47.369999	42.896503	17371000
2020-08-20	47.270000	47.599998	47.090000	47.349998	42.878391	11308700
2020-08-21	47.340000	47.500000	46.970001	47.279999	42.815002	14734100
2020-08-24	47.430000	47.980000	47.180000	47.970001	43.439846	9257700
2020-08-25	48.000000	48.049999	47.650002	47.910000	43.385506	7827800
2020-08-26	47.759998	48.180000	47.470001	48.160000	43.611889	10124200
2020-08-27	48.250000	48.820000	48.200001	48.230000	43.675285	10931600
2020-08-28	48.750000	49.849998	48.529999	49.830002	45.124191	16420300
2020-08-31	49.799999	50.070000	49.349998	49.529999	44.852509	18510800
2020-09-01	49.310001	49.349998	48.830002	49.119999	44.481236	12588400
2020-09-02	49.360001	51.360001	49.360001	51.189999	46.355747	26332600
2020-09-03	51.400002	52.139999	50.099998	50.480000	45.712799	22289400
2020-09-04	50.939999	51.470001	50.279999	51.040001	46.219921	21019500
2020-09-08	50.930000	51.040001	49.360001	49.810001	45.106079	17776700
2020-09-09	49.599998	50.759998	49.549999	50.189999	45.450188	15252300
2020-09-10	50.349998	50.680000	49.950001	50.000000	45.278130	15439500
2020-09-11	50.400002	51.200001	50.099998	51.060001	46.238029	18272300
2020-09-14	50.970001	51.230000	50.570000	50.709999	46.292805	10911700
2020-09-15	51.000000	51.380001	50.840000	51.049999	46.603188	12838400
2020-09-16	50.950001	51.450001	50.740002	50.790001	46.365837	15353900
2020-09-17	50.220001	50.630001	49.939999	50.549999	46.146740	13287100
2020-09-18	50.750000	51.160000	50.209999	50.450001	46.055454	23816600
2020-09-21	49.750000	50.020000	48.610001	49.090000	44.813911	17514800
2020-09-22	49.110001	50.040001	49.070000	49.660000	45.334267	13034600
2020-09-23	49.730000	49.919998	48.169998	48.209999	44.010567	17121200
2020-09-24	48.209999	49.099998	47.560001	48.700001	44.457882	16788100
2020-09-25	48.200001	48.759998	47.980000	48.720001	44.476143	12603400
2020-09-28	49.310001	49.709999	49.139999	49.279999	44.987358	11215700
2020-09-29	49.389999	49.560001	48.910000	48.919998	44.658718	12426600
2020-09-30	49.270000	49.619999	48.889999	49.369999	45.069527	15755900
2020-10-01	49.439999	49.660000	48.590000	49.180000	44.896076	17577300
2020-10-02	48.759998	49.580002	48.549999	49.360001	45.060394	13610100
2020-10-05	49.430000	49.549999	49.119999	49.380001	45.078651	10628700
2020-10-06	49.549999	49.730000	48.830002	48.939999	44.676975	10077400
2020-10-07	49.020000	49.759998	48.950001	49.560001	45.242970	10135600
2020-10-08	49.709999	50.540001	49.540001	50.459999	46.064579	12143900
2020-10-09	50.669998	51.230000	50.599998	50.810001	46.384098	11407800
2020-10-12	50.840000	51.529999	50.830002	51.090000	46.639706	11386500
2020-10-13	50.990002	50.990002	49.900002	50.220001	45.845482	14365300
2020-10-14	50.049999	50.490002	49.650002	50.119999	45.754196	10582100
2020-10-15	49.400002	50.130001	49.299999	49.990002	45.635525	9961700
2020-10-16	49.990002	50.349998	49.869999	50.029999	45.672035	13569800
2020-10-19	50.029999	50.480000	49.459999	49.619999	45.297745	9930400
2020-10-20	49.889999	50.619999	49.790001	50.250000	45.872875	10970700
2020-10-21	49.959999	50.430000	49.770000	49.990002	45.635525	12517400
2020-10-22	51.169998	51.200001	50.380001	50.680000	46.265415	20189200
2020-10-23	51.000000	51.180000	50.470001	50.520000	46.119347	13491300
2020-10-26	50.340000	50.509998	49.200001	49.799999	45.462063	14696400
2020-10-27	49.810001	50.290001	49.549999	49.900002	45.553364	13892100
2020-10-28	49.000000	49.150002	47.779999	47.959999	43.782345	19886200
2020-10-29	47.730000	48.480000	47.299999	48.020000	43.837124	15369900
2020-10-30	47.810001	48.119999	47.369999	48.060001	43.873631	15804000
2020-11-02	48.750000	48.950001	48.240002	48.619999	44.384846	15156100
2020-11-03	49.220001	49.959999	49.000000	49.349998	45.051266	15285100
2020-11-04	49.430000	50.209999	49.080002	49.169998	44.886936	12930800
2020-11-05	49.759998	50.209999	49.340000	49.439999	45.133427	12452400
2020-11-06	49.650002	49.990002	49.250000	49.450001	45.142559	9294900
2020-11-09	52.500000	53.259998	52.070000	52.570000	47.990780	33442000
2020-11-10	52.570000	54.279999	52.450001	53.980000	49.277962	29706700
2020-11-11	53.930000	54.299999	53.330002	53.580002	48.912800	17399900
2020-11-12	53.049999	53.209999	52.610001	53.009998	48.392456	15024400
2020-11-13	53.250000	53.500000	52.889999	53.450001	48.794132	12447900
2020-11-16	54.500000	54.619999	53.279999	53.849998	49.159283	14908200
2020-11-17	53.660000	53.750000	53.029999	53.680000	49.004089	14248400
2020-11-18	53.750000	54.020000	52.560001	52.610001	48.027302	15278200
2020-11-19	52.490002	53.230000	51.950001	53.130001	48.502003	17189500
2020-11-20	53.189999	53.250000	52.590000	52.669998	48.082069	15645600
2020-11-23	52.950001	53.169998	52.200001	52.680000	48.091198	13191900
2020-11-24	53.139999	53.590000	53.020000	53.220001	48.584164	13827600
2020-11-25	53.070000	53.279999	52.790001	52.930000	48.319424	10194800
2020-11-27	53.110001	53.189999	52.610001	52.700001	48.109451	8499300
2020-11-30	52.090000	52.189999	51.080002	51.599998	47.474628	43203600
2020-12-01	52.139999	52.330002	51.790001	52.040001	47.879444	18968800
2020-12-02	51.900002	52.130001	51.639999	52.110001	47.943851	14913100
2020-12-03	51.900002	52.939999	51.900002	52.779999	48.560287	17318900
2020-12-04	52.779999	53.869999	52.759998	53.849998	49.544735	18122400
2020-12-07	53.759998	53.779999	52.700001	52.990002	48.753498	16210900
2020-12-08	52.939999	53.480000	52.790001	53.180000	48.928307	12485800
2020-12-09	53.369999	53.599998	53.000000	53.330002	49.066315	11508400
2020-12-10	53.400002	53.509998	52.980000	53.049999	48.808704	12097300
2020-12-11	52.799999	53.540001	52.779999	53.349998	49.084705	10638100
2020-12-14	53.650002	53.840000	53.180000	53.270000	49.011112	22292000
2020-12-15	53.790001	54.220001	53.599998	53.840000	49.535534	16193700
2020-12-16	53.599998	53.799999	52.939999	53.060001	48.817902	15679600
2020-12-17	53.299999	53.709999	53.150002	53.270000	49.011112	12677300
2020-12-18	53.080002	53.840000	52.619999	53.740002	49.443539	35480100
2020-12-21	52.680000	53.000000	51.980000	52.810001	48.587887	14926600
2020-12-22	52.810001	53.180000	52.389999	52.759998	48.541882	9689500
2020-12-23	52.950001	53.389999	52.939999	53.080002	48.836292	7040300
2020-12-24	53.020000	53.549999	53.020000	53.439999	49.167519	3265500
2020-12-28	53.849998	54.439999	53.730000	54.160000	49.829952	9020500
2020-12-29	54.450001	54.490002	54.020000	54.130001	49.802349	8320600
2020-12-30	54.049999	54.630001	54.029999	54.439999	50.087566	8142700
2020-12-31	54.450001	54.930000	54.270000	54.840000	50.455589	8495000
2021-01-04	54.270000	54.630001	52.029999	52.759998	48.541882	25611100
2021-01-05	52.330002	52.619999	52.029999	52.180000	48.008247	20323800
2021-01-06	51.970001	52.020000	50.189999	50.520000	46.480965	38724500
2021-01-07	50.090000	50.259998	49.520000	49.959999	45.965744	53225700
2021-01-08	50.029999	51.130001	49.840000	51.080002	46.996201	29674000
2021-01-11	50.619999	50.860001	49.950001	50.200001	46.186554	19304400
2021-01-12	50.040001	50.369999	49.759998	50.110001	46.103748	18538700
2021-01-13	49.980000	50.360001	49.950001	50.160000	46.149754	18864100
2021-01-14	50.160000	50.180000	49.220001	49.230000	45.294102	34303600
2021-01-15	49.160000	49.180000	48.529999	48.700001	44.806473	24366800
2021-01-19	48.740002	49.040001	48.240002	48.509998	44.631664	29114500
2021-01-20	48.540001	48.820000	48.310001	48.680000	44.788074	23115800
2021-01-21	48.779999	49.090000	48.459999	48.950001	45.036488	19702500
2021-01-22	48.810001	48.939999	48.490002	48.490002	44.613266	15400300
2021-01-25	48.419998	48.840000	48.240002	48.779999	44.880077	16604200
2021-01-26	48.910000	49.400002	48.610001	49.290001	45.349304	12922600
2021-01-27	48.889999	49.320000	48.230000	48.529999	44.650074	21242400
2021-01-28	48.689999	49.500000	48.610001	49.150002	45.220501	17498900
2021-01-29	49.029999	49.119999	48.110001	48.150002	44.300453	18670300
2021-02-01	48.270000	48.689999	48.180000	48.480000	44.604061	12183600
2021-02-02	48.799999	49.349998	48.630001	48.959999	45.045681	13319800
2021-02-03	48.950001	49.090000	48.669998	48.770000	44.870880	12274100
2021-02-04	48.959999	49.070000	48.650002	49.009998	45.091694	20597400
2021-02-05	49.500000	49.779999	49.270000	49.650002	45.680527	12742000
2021-02-08	49.959999	50.169998	49.490002	49.919998	45.928936	17833200
2021-02-09	49.849998	50.020000	49.630001	49.700001	45.726532	14592900
2021-02-10	50.410000	50.580002	49.529999	49.599998	45.634525	22965400
2021-02-11	49.810001	50.590000	49.799999	50.299999	46.278553	21928600
2021-02-12	50.570000	50.849998	50.389999	50.689999	46.637383	13137100
2021-02-16	50.619999	50.720001	50.160000	50.270000	46.250954	15093400
2021-02-17	50.000000	50.490002	49.889999	50.130001	46.122147	12794300
2021-02-18	50.160000	50.849998	50.029999	50.770000	46.710983	12747100
2021-02-19	50.790001	50.830002	49.970001	50.110001	46.103748	15968800
2021-02-22	49.849998	50.880001	49.669998	50.630001	46.582176	14370900
2021-02-23	51.000000	51.509998	50.419998	50.540001	46.499363	16222300
2021-02-24	50.389999	50.900002	50.130001	50.709999	46.655781	14442000
2021-02-25	50.470001	50.750000	49.980000	50.169998	46.158951	14211100
2021-02-26	50.200001	50.209999	48.970001	48.990002	45.073299	23638400
2021-03-01	49.439999	50.439999	49.400002	49.900002	45.910542	13901200
2021-03-02	49.840000	50.560001	49.700001	50.099998	46.094543	11755100
2021-03-03	49.720001	50.560001	49.709999	49.980000	45.984142	15410700
2021-03-04	50.310001	51.090000	49.619999	49.939999	45.947338	22036400
2021-03-05	50.049999	50.950001	49.900002	50.790001	46.729385	21310800
2021-03-08	51.470001	52.490002	51.160000	51.639999	47.511425	25084900
2021-03-09	51.720001	51.880001	50.820000	50.860001	46.793785	23082700
2021-03-10	51.180000	51.630001	50.720001	51.439999	47.327415	21331600
2021-03-11	51.410000	51.430000	50.810001	50.880001	46.812191	17417700
2021-03-12	50.590000	50.680000	50.200001	50.360001	46.719418	17598600
2021-03-15	50.500000	51.119999	50.470001	51.029999	47.340977	13411900
2021-03-16	51.200001	51.520000	51.040001	51.220001	47.517246	14214200
2021-03-17	51.250000	51.619999	51.150002	51.240002	47.535801	17502700
2021-03-18	51.060001	51.189999	50.490002	50.570000	46.914234	18007300
2021-03-19	50.459999	51.080002	50.169998	50.810001	47.136887	67845700
2021-03-22	50.320000	51.080002	50.320000	51.000000	47.313145	17911400
2021-03-23	50.990002	51.650002	50.830002	51.389999	47.674957	16936700
2021-03-24	51.169998	51.889999	51.150002	51.520000	47.795559	14997400
2021-03-25	51.700001	52.060001	51.169998	52.020000	48.259407	17091900
2021-03-26	52.139999	53.110001	51.759998	53.040001	49.205677	17126700
2021-03-29	52.730000	53.939999	52.709999	53.849998	49.957111	17514100
2021-03-30	53.750000	53.790001	52.930000	53.150002	49.307720	14871800
2021-03-31	53.029999	53.169998	52.500000	52.709999	48.899532	15826500
2021-04-01	52.959999	53.150002	52.459999	52.509998	48.713985	15834700
2021-04-05	52.349998	53.220001	52.290001	52.810001	48.992306	16368700
2021-04-06	53.040001	53.650002	52.900002	53.189999	49.344833	15614300
2021-04-07	53.279999	53.500000	53.119999	53.279999	49.428333	10062700
2021-04-08	53.169998	53.380001	52.970001	53.119999	49.279884	9695600
2021-04-09	53.169998	53.279999	52.810001	53.180000	49.335556	10828200
2021-04-12	53.330002	53.549999	53.099998	53.349998	49.493259	8565300
2021-04-13	53.040001	53.290001	52.810001	53.090000	49.252060	11071700
2021-04-14	52.980000	53.189999	52.650002	53.080002	49.242783	9787600
2021-04-15	53.130001	53.660000	53.119999	53.330002	49.474709	13078100
2021-04-16	53.740002	53.799999	53.380001	53.680000	49.799408	17974100
2021-04-19	54.000000	54.360001	53.299999	54.000000	50.096279	19352900
2021-04-20	53.840000	54.590000	53.810001	54.169998	50.253986	14419200
2021-04-21	54.240002	54.740002	54.240002	54.610001	50.662178	13866500
2021-04-22	54.470001	54.869999	54.320000	54.439999	50.504467	12558900
2021-04-23	54.400002	54.590000	54.169998	54.470001	50.532299	9020500
2021-04-26	54.470001	54.509998	53.580002	53.660000	49.780857	11684600
2021-04-27	53.560001	53.700001	53.320000	53.580002	49.706635	9852400
2021-04-28	53.980000	54.049999	53.439999	53.590000	49.715908	10868100
2021-04-29	53.540001	54.360001	53.430000	54.259998	50.337479	15391000
2021-04-30	54.250000	54.270000	53.689999	53.980000	50.077721	14912600
2021-05-03	54.270000	54.799999	54.160000	54.480000	50.541576	10417900
2021-05-04	54.570000	54.619999	53.939999	54.139999	50.226154	14151000
2021-05-05	54.139999	54.240002	53.709999	54.000000	50.096279	9665900
2021-05-06	54.119999	54.610001	54.049999	54.540001	50.597237	11572700
2021-05-07	54.439999	54.770000	54.160000	54.509998	50.569401	10637500
2021-05-10	54.880001	55.500000	54.830002	54.910000	50.940491	15545800
2021-05-11	55.029999	55.139999	54.049999	54.320000	50.393139	12986700
2021-05-12	54.360001	54.560001	53.880001	54.040001	50.133377	15836500
2021-05-13	53.970001	54.779999	53.830002	54.509998	50.569401	15475800
2021-05-14	54.900002	55.099998	54.689999	54.730000	50.773506	11725300
2021-05-17	54.840000	55.020000	54.500000	54.639999	50.690010	12119800
2021-05-18	54.389999	54.560001	54.099998	54.340000	50.411690	13232500
2021-05-19	54.119999	54.180000	53.610001	54.169998	50.253986	15126100
2021-05-20	54.119999	54.799999	54.119999	54.650002	50.699291	10948400
2021-05-21	54.799999	55.119999	54.220001	54.619999	50.671455	16033200
2021-05-24	54.630001	54.930000	54.490002	54.799999	50.838436	10326100
2021-05-25	54.820000	54.820000	54.349998	54.790001	50.829166	11916500
2021-05-26	54.980000	55.049999	54.590000	55.029999	51.051811	16064300
2021-05-27	55.209999	55.570000	54.779999	55.490002	51.478565	59109600
2021-05-28	55.349998	55.709999	55.200001	55.290001	51.293022	17011600
2021-06-01	55.340000	55.650002	55.099998	55.279999	51.283741	13304000
2021-06-02	55.500000	55.560001	55.259998	55.500000	51.487843	11328500
2021-06-03	55.180000	55.740002	55.099998	55.639999	51.617718	17364300
2021-06-04	55.900002	56.480000	55.779999	56.240002	52.174343	18935100
2021-06-07	56.310001	56.340000	55.810001	56.040001	51.988796	14010800
2021-06-08	56.250000	56.250000	55.549999	55.650002	51.626999	10968300
2021-06-09	55.750000	55.919998	55.480000	55.480000	51.469284	9838800
2021-06-10	55.910000	56.119999	55.759998	55.910000	51.868198	12444400
2021-06-11	55.990002	56.209999	55.660000	56.160000	52.100121	11825800
2021-06-14	55.689999	55.709999	55.200001	55.549999	51.922535	9710800
2021-06-15	55.779999	55.790001	55.189999	55.410000	51.791679	11154200
2021-06-16	55.439999	55.459999	54.639999	54.669998	51.099991	15211700
2021-06-17	54.669998	55.150002	54.650002	54.950001	51.361713	10658400
2021-06-18	54.509998	54.619999	53.720001	53.770000	50.258766	31445600
2021-06-21	54.220001	54.430000	54.000000	54.360001	50.810246	14404300
2021-06-22	54.340000	54.849998	54.259998	54.560001	50.997181	13072800
2021-06-23	54.560001	54.599998	54.110001	54.119999	50.585915	12339200
2021-06-24	54.259998	54.419998	54.000000	54.389999	50.838287	11488400
2021-06-25	54.240002	54.470001	54.009998	54.320000	50.772854	18880300
2021-06-28	54.250000	54.369999	54.000000	54.259998	50.716770	10556900
2021-06-29	54.130001	54.340000	53.720001	53.860001	50.342896	12300900
2021-06-30	53.799999	54.180000	53.750000	54.110001	50.576569	14614200
2021-07-01	54.340000	54.480000	53.860001	53.959999	50.436363	13214700
2021-07-02	54.000000	54.450001	54.000000	54.180000	50.641991	10604600
2021-07-06	53.990002	54.090000	53.549999	53.880001	50.361591	15278200
2021-07-07	53.720001	54.380001	53.720001	54.320000	50.772854	14377700
2021-07-08	54.009998	54.169998	53.740002	54.130001	50.595257	11943900
2021-07-09	54.250000	54.520000	54.180000	54.459999	50.903706	10847000
2021-07-12	54.320000	54.599998	54.270000	54.480000	50.922409	15107600
2021-07-13	54.950001	55.299999	54.750000	55.020000	51.427147	15170800
2021-07-14	55.020000	56.349998	54.959999	56.259998	52.586174	22002700
2021-07-15	56.240002	56.470001	55.910000	56.439999	52.754417	15068200
2021-07-16	56.459999	56.680000	56.259998	56.400002	52.717030	14860500
2021-07-19	56.080002	56.349998	55.160000	55.730000	52.090778	19527000
2021-07-20	55.730000	56.330002	55.520000	55.830002	52.184254	16257900
2021-07-21	57.330002	57.560001	56.430000	56.549999	52.857231	20918200
2021-07-22	56.619999	56.740002	56.049999	56.470001	52.782463	13402700
2021-07-23	56.590000	57.330002	56.450001	57.009998	53.287193	12144000
2021-07-26	56.889999	57.119999	56.560001	57.060001	53.333931	8681100
2021-07-27	57.110001	57.540001	56.919998	57.259998	53.520870	12794400
2021-07-28	56.990002	57.160000	56.630001	56.740002	53.034828	9858000
2021-07-29	57.070000	57.250000	56.860001	57.049999	53.324585	9599100
2021-07-30	57.150002	57.250000	56.900002	57.029999	53.305889	11727000
2021-08-02	57.200001	57.240002	56.709999	56.880001	53.165684	9778000
2021-08-03	57.000000	57.000000	56.750000	56.919998	53.203072	8825500
2021-08-04	56.750000	56.950001	56.009998	56.099998	52.436615	11888400
2021-08-05	56.439999	56.590000	56.290001	56.500000	52.810497	9806800
2021-08-06	56.599998	56.740002	56.439999	56.639999	52.941360	10409300
2021-08-09	56.799999	56.880001	56.430000	56.650002	52.950706	8859900
2021-08-10	56.840000	57.169998	56.660000	56.799999	53.090908	10906900
2021-08-11	56.889999	57.180000	56.709999	56.730000	53.025478	8370700
2021-08-12	56.730000	56.980000	56.730000	56.840000	53.128300	6169200
2021-08-13	56.810001	57.299999	56.770000	57.230000	53.492828	7714200
2021-08-16	57.200001	57.490002	57.029999	57.480000	53.726505	7972000
2021-08-17	57.459999	57.560001	57.009998	57.279999	53.539566	10346400
2021-08-18	57.189999	57.230000	56.419998	56.500000	52.810497	13873700
2021-08-19	56.060001	56.980000	55.950001	56.860001	53.146992	9223700
2021-08-20	56.840000	57.029999	56.580002	56.639999	52.941360	10543600
2021-08-23	56.669998	56.750000	56.380001	56.439999	52.754417	8912800
2021-08-24	56.639999	56.639999	55.900002	56.009998	52.352493	12067200
2021-08-25	56.060001	56.169998	55.730000	56.070000	52.408573	11270700
2021-08-26	55.950001	55.980000	55.509998	55.540001	51.913185	10331500
2021-08-27	55.660000	55.790001	55.450001	55.650002	52.016006	8844100
2021-08-30	55.689999	56.200001	55.639999	56.180000	52.511391	10034700
2021-08-31	56.160000	56.520000	56.000000	56.310001	52.632908	14185700
2021-09-01	56.380001	56.799999	56.279999	56.689999	52.988091	9518900
2021-09-02	56.770000	57.029999	56.410000	56.770000	53.062866	11653200
2021-09-03	56.459999	56.770000	56.250000	56.730000	53.025478	13220400
2021-09-07	56.599998	56.689999	55.509998	55.669998	52.034695	20035300
2021-09-08	55.610001	56.480000	55.610001	56.419998	52.735718	12040100
2021-09-09	56.180000	56.419998	55.799999	55.860001	52.212292	12545400
2021-09-10	56.009998	56.130001	55.520000	55.610001	51.978619	10573700
2021-09-13	55.740002	56.400002	55.740002	56.070000	52.408573	20274300
2021-09-14	55.919998	55.980000	55.549999	55.689999	52.446243	13918900
2021-09-15	55.680000	56.000000	55.419998	55.880001	52.625183	15746000
2021-09-16	55.720001	55.990002	54.820000	55.349998	52.126049	17430400
2021-09-17	55.020000	55.189999	54.369999	54.439999	51.269051	33370200
2021-09-20	54.110001	54.400002	53.730000	54.060001	50.911194	27542500
2021-09-21	54.389999	54.820000	53.939999	54.049999	50.901772	16418200
2021-09-22	54.509998	54.560001	54.060001	54.130001	50.977112	12719700
2021-09-23	54.259998	54.619999	54.000000	54.040001	50.892353	13836200
2021-09-24	54.000000	54.240002	53.860001	53.889999	50.751095	9682200
2021-09-27	53.849998	54.250000	53.570000	53.610001	50.487400	12429500
2021-09-28	53.459999	53.459999	52.430000	52.639999	49.573895	19926100
2021-09-29	52.639999	53.160000	52.560001	52.959999	49.875256	13941500
2021-09-30	53.169998	53.330002	52.430000	52.470001	49.413799	17672000
2021-10-01	52.779999	53.200001	52.570000	53.020000	49.931763	16277400
2021-10-04	53.060001	53.529999	52.400002	52.990002	49.903515	18973400
2021-10-05	53.020000	53.470001	52.930000	53.080002	49.988270	17173100
2021-10-06	52.770000	53.770000	52.509998	53.709999	50.581573	21284500
2021-10-07	53.990002	54.279999	53.810001	53.880001	50.741680	13774400
2021-10-08	54.000000	54.389999	53.900002	54.119999	50.967693	13786800
2021-10-11	54.209999	54.389999	54.009998	54.230000	51.071285	12378500
2021-10-12	54.419998	54.830002	54.220001	54.230000	51.071285	19474400
2021-10-13	54.169998	54.430000	53.790001	54.240002	51.080711	12143300
2021-10-14	54.389999	54.810001	54.310001	54.610001	51.429153	13704000
2021-10-15	54.639999	54.880001	54.290001	54.480000	51.306732	17867000
2021-10-18	54.349998	54.389999	53.860001	53.939999	50.798176	15861800
2021-10-19	54.040001	54.200001	53.770000	54.150002	50.995949	11068500
2021-10-20	54.180000	54.759998	54.110001	54.630001	51.447990	12474800
2021-10-21	54.599998	54.669998	54.209999	54.349998	51.184292	14388300
2021-10-22	54.389999	54.529999	54.070000	54.450001	51.278481	12828600
2021-10-25	54.380001	54.470001	54.020000	54.230000	51.071285	11855000
2021-10-26	54.320000	54.580002	54.230000	54.470001	51.297310	12086700
2021-10-27	55.970001	56.080002	55.270000	55.520000	52.286148	24019800
2021-10-28	55.750000	56.110001	55.619999	56.040001	52.775867	15928000
2021-10-29	55.869999	56.470001	55.779999	56.369999	53.086647	24463700
2021-11-01	56.389999	56.400002	55.900002	56.169998	52.898285	11651100
2021-11-02	56.470001	56.500000	55.970001	56.099998	52.832363	11498900
2021-11-03	56.000000	56.330002	55.779999	56.290001	53.011299	10788300
2021-11-04	56.110001	56.630001	56.029999	56.599998	53.303238	10820200
2021-11-05	56.840000	57.160000	56.590000	56.840000	53.529270	12886700
2021-11-08	56.750000	56.889999	56.130001	56.330002	53.048969	12828000
2021-11-09	56.410000	56.520000	56.090000	56.490002	53.199650	10155800
2021-11-10	56.540001	56.919998	56.290001	56.720001	53.416252	8813600
2021-11-11	56.830002	56.880001	56.570000	56.740002	53.435089	7257700
2021-11-12	56.750000	56.990002	56.549999	56.610001	53.312664	10162500
2021-11-15	56.529999	56.680000	56.270000	56.619999	53.322079	10289200
2021-11-16	56.619999	56.939999	56.189999	56.220001	52.945381	13756500
2021-11-17	56.040001	56.049999	55.650002	55.910000	52.653431	13288700
2021-11-18	55.830002	55.930000	55.139999	55.410000	52.182560	15380100
2021-11-19	55.439999	55.490002	54.900002	55.130001	51.918873	15813700
2021-11-22	55.099998	56.020000	55.080002	55.470001	52.239063	16905600
2021-11-23	55.660000	56.110001	55.500000	55.880001	52.625183	13835900
2021-11-24	55.709999	55.840000	55.029999	55.430000	52.201393	12598900
2021-11-26	54.590000	54.750000	53.580002	53.730000	50.600414	14754300
2021-11-29	54.049999	54.730000	53.930000	54.580002	51.400902	22712500
2021-11-30	53.599998	53.630001	52.439999	52.450001	49.778019	30485200
2021-12-01	52.980000	53.520000	52.279999	52.299999	49.635658	18719600
2021-12-02	52.599998	53.340000	52.509998	53.070000	50.366425	17074200
2021-12-03	53.330002	53.610001	52.980000	53.540001	50.812489	21064400
2021-12-06	54.310001	55.250000	54.139999	54.910000	52.112694	26624100
2021-12-07	55.020000	55.419998	54.849998	55.209999	52.397411	23832700
2021-12-08	55.119999	55.349998	54.360001	55.000000	52.198105	18026300
2021-12-09	54.750000	55.130001	54.590000	54.860001	52.065243	13846400
2021-12-10	55.250000	56.320000	55.070000	56.279999	53.412903	23153600
2021-12-13	56.980000	57.930000	56.959999	57.759998	54.817509	31362800
2021-12-14	57.400002	58.169998	57.400002	57.799999	54.855469	24806600
2021-12-15	57.930000	58.250000	57.650002	58.060001	55.102226	24923800
2021-12-16	57.980000	58.880001	57.900002	58.650002	55.662167	24696900
2021-12-17	58.490002	58.919998	57.700001	57.730000	54.789040	51874400
2021-12-20	57.200001	57.779999	57.000000	57.540001	54.608715	20879500
2021-12-21	57.610001	57.970001	57.529999	57.770000	54.827000	15864900
2021-12-22	57.709999	58.189999	57.490002	58.180000	55.216114	12447400
2021-12-23	58.520000	58.610001	57.939999	58.220001	55.254070	11027300
2021-12-27	58.000000	58.689999	58.000000	58.650002	55.662167	9860000
2021-12-28	58.400002	58.939999	58.299999	58.880001	55.880451	8979900
2021-12-29	58.950001	59.099998	58.660000	58.950001	55.946884	9996000
2021-12-30	59.060001	59.230000	58.759998	58.779999	55.785545	7703900
2021-12-31	58.750000	59.349998	58.700001	59.209999	56.193642	10021300
2022-01-03	58.820000	59.310001	58.380001	59.299999	56.279049	20187300
2022-01-04	59.730000	60.540001	59.590000	60.290001	57.218620	26141600
2022-01-05	60.090000	61.200001	60.049999	60.790001	57.693150	22507300
2022-01-06	60.470001	61.119999	60.439999	60.470001	57.389450	17902300
2022-01-07	60.279999	60.720001	60.060001	60.330002	57.256588	12307900
2022-01-10	60.549999	60.820000	60.180000	60.430000	57.351490	20954300
2022-01-11	60.430000	60.490002	59.840000	60.450001	57.370472	19369600
2022-01-12	60.529999	60.689999	60.189999	60.540001	57.455891	15753800
2022-01-13	60.540001	61.040001	60.389999	60.900002	57.797546	14318000
2022-01-14	60.939999	61.450001	60.360001	61.389999	58.262581	19729600
2022-01-18	61.060001	61.189999	60.450001	60.900002	57.797546	21976700
2022-01-19	60.660000	61.180000	60.560001	61.000000	57.892448	18654700
2022-01-20	61.000000	61.439999	60.720001	60.750000	57.655186	23002400
2022-01-21	61.080002	61.299999	60.400002	60.450001	57.370472	26643200
2022-01-24	59.900002	60.349998	58.570000	59.959999	56.905430	30185100
2022-01-25	59.360001	60.049999	58.689999	59.820000	56.772564	19027100
2022-01-26	59.790001	60.349998	59.209999	59.599998	56.563770	19190200
2022-01-27	59.880001	60.930000	59.500000	59.650002	56.611221	18893800
2022-01-28	59.389999	60.889999	58.939999	60.840000	57.740601	19101500
2022-01-31	60.299999	61.139999	60.150002	61.009998	57.901932	22045300
2022-02-01	60.910000	61.139999	60.160000	60.560001	57.474861	20841700
2022-02-02	60.619999	61.270000	60.560001	61.180000	58.063282	20225600
2022-02-03	60.939999	61.779999	60.590000	61.610001	58.471371	19440500
2022-02-04	61.490002	61.680000	60.570000	60.959999	57.854488	17403700
2022-02-07	61.380001	61.720001	60.860001	61.599998	58.461880	17846400
2022-02-08	61.830002	62.330002	61.740002	62.000000	58.841511	18771700
2022-02-09	62.169998	62.320000	60.900002	61.040001	57.930408	23595600
2022-02-10	60.360001	62.299999	60.200001	61.380001	58.253090	23561500
2022-02-11	61.770000	61.980000	60.150002	60.290001	57.218620	22781400
2022-02-14	60.160000	60.790001	59.279999	60.680000	57.588749	23641300
2022-02-15	60.959999	61.779999	60.630001	60.910000	57.807034	13408700
2022-02-16	60.860001	61.400002	60.560001	60.900002	57.797546	15484700
2022-02-17	60.549999	62.279999	60.410000	62.119999	58.955395	21468700
2022-02-18	62.119999	62.820000	61.990002	62.540001	59.353996	21975000
2022-02-22	62.430000	62.639999	61.720001	62.279999	59.107235	21731400
2022-02-23	62.240002	62.330002	61.340000	61.590000	58.452393	19248500
2022-02-24	59.970001	60.619999	59.220001	60.509998	57.427414	27207400
2022-02-25	60.939999	62.900002	60.919998	62.849998	59.648209	21487800
2022-02-28	61.650002	62.340000	61.410000	62.240002	59.069283	25879100
2022-03-01	62.139999	62.750000	61.509998	61.970001	58.813038	15871100
2022-03-02	62.230000	62.880001	61.779999	62.430000	59.249599	17319100
2022-03-03	62.610001	63.020000	62.290001	62.470001	59.287567	21262800
2022-03-04	61.459999	62.590000	61.200001	62.570000	59.382465	17163000
2022-03-07	62.009998	62.070000	60.720001	61.080002	57.968380	29151400
2022-03-08	61.450001	61.540001	58.590000	58.660000	55.671658	30242100
2022-03-09	59.820000	59.840000	58.660000	58.959999	55.956371	23022700
2022-03-10	58.480000	58.660000	57.500000	57.880001	54.931396	20887300
2022-03-11	57.959999	58.849998	57.860001	57.919998	54.969357	19855600
2022-03-14	57.970001	59.040001	57.970001	58.540001	55.983055	17799400
2022-03-15	59.080002	59.889999	58.980000	59.619999	57.015877	18607200
2022-03-16	59.779999	59.939999	58.610001	59.459999	56.862873	17347300
2022-03-17	59.459999	60.139999	59.230000	60.090000	57.465351	15586200
2022-03-18	60.299999	60.299999	59.709999	60.099998	57.474915	30197800
2022-03-21	60.500000	61.099998	60.250000	60.580002	57.933952	17440100
2022-03-22	60.930000	60.950001	60.060001	60.799999	58.144337	17559500
2022-03-23	60.750000	60.980000	60.000000	60.400002	57.761818	15529200
2022-03-24	60.639999	61.020000	60.459999	60.980000	58.316479	13151300
2022-03-25	61.119999	61.610001	61.049999	61.529999	58.842453	12259800
2022-03-28	61.529999	61.939999	61.209999	61.919998	59.215416	11485200
2022-03-29	62.209999	62.529999	61.740002	62.160000	59.444939	14720600
2022-03-30	62.009998	62.209999	61.560001	62.209999	59.492756	13641000
2022-03-31	62.220001	62.639999	62.000000	62.000000	59.291931	16822900
2022-04-01	62.330002	62.950001	62.090000	62.869999	60.123924	12644900
2022-04-04	62.599998	62.790001	61.720001	62.540001	59.808342	11505800
2022-04-05	62.400002	63.240002	62.369999	62.470001	59.741402	15721200
2022-04-06	62.770000	63.259998	62.299999	63.099998	60.343880	19267400
2022-04-07	63.130001	63.669998	62.709999	63.439999	60.669033	13960800
2022-04-08	63.480000	64.040001	63.160000	63.830002	61.041996	12703500
2022-04-11	63.910000	64.300003	63.639999	63.810001	61.022869	12720100
2022-04-12	64.379997	64.809998	63.889999	64.559998	61.740112	18089900
2022-04-13	64.440002	64.870003	64.230003	64.730003	61.902691	11883000
2022-04-14	64.959999	65.570000	64.820000	65.019997	62.180019	16388400
2022-04-18	64.769997	65.180000	64.180000	64.440002	61.625351	11679400
2022-04-19	64.500000	65.250000	64.440002	65.070000	62.227833	11993800
2022-04-20	65.440002	66.239998	65.400002	65.959999	63.078949	14827100
2022-04-21	65.980003	67.000000	65.720001	66.209999	63.318047	15120400
2022-04-22	66.080002	66.339996	65.180000	65.250000	62.399979	14902200
2022-04-25	67.000000	67.199997	64.779999	65.940002	63.059830	25082000
2022-04-26	65.519997	66.370003	65.040001	65.050003	62.208714	21982600
2022-04-27	65.000000	66.279999	65.000000	65.559998	62.696438	16971000
2022-04-28	64.660004	66.279999	64.500000	66.190002	63.298916	22010600
2022-04-29	65.870003	66.029999	64.489998	64.610001	61.787930	20137100
2022-05-02	65.279999	65.309998	62.580002	63.439999	60.669033	24970300
2022-05-03	63.720001	63.939999	62.669998	63.080002	60.324757	21686300
2022-05-04	63.000000	65.120003	62.939999	65.029999	62.189583	19780200
2022-05-05	64.690002	65.029999	64.010002	64.510002	61.692299	20155200
2022-05-06	64.199997	65.309998	64.070000	64.739998	61.912247	18984000
2022-05-09	64.470001	65.360001	64.040001	64.610001	61.787930	20055300
2022-05-10	64.500000	65.320000	63.849998	64.010002	61.214134	21322200
2022-05-11	64.330002	65.199997	63.959999	64.309998	61.501026	19648400
2022-05-12	64.160004	64.529999	63.209999	64.510002	61.692299	22574700
2022-05-13	64.809998	65.800003	64.120003	65.720001	62.849438	16167000
2022-05-16	65.440002	66.379997	65.440002	65.959999	63.078949	13223200
2022-05-17	66.099998	66.099998	65.010002	65.779999	62.906822	21300600
2022-05-18	65.419998	65.519997	60.959999	61.200001	58.526875	31437300
2022-05-19	60.959999	60.959999	59.660000	60.000000	57.379284	31493900
2022-05-20	60.490002	61.240002	59.660000	60.980000	58.316479	29133800
2022-05-23	61.650002	63.099998	61.590000	62.860001	60.114368	19406900
2022-05-24	62.880001	64.190002	62.750000	64.019997	61.223690	16154200
2022-05-25	64.000000	64.470001	63.599998	64.070000	61.271511	15360500
2022-05-26	64.070000	65.099998	63.959999	64.300003	61.491470	16159800
2022-05-27	64.260002	64.830002	64.139999	64.680000	61.854870	17709000
2022-05-31	64.080002	64.320000	63.049999	63.380001	60.611652	43159000
2022-06-01	63.419998	63.680000	62.130001	63.070000	60.315193	15408300
2022-06-02	63.180000	63.740002	62.110001	63.730000	60.946362	14586000
2022-06-03	63.570000	63.630001	62.810001	62.970001	60.219559	13539900
2022-06-06	63.330002	63.770000	62.660000	62.869999	60.123924	15112800
2022-06-07	62.380001	63.369999	62.220001	63.250000	60.487328	17886300
2022-06-08	62.990002	63.209999	62.560001	62.889999	60.143051	10211500
2022-06-09	62.869999	63.349998	61.779999	61.799999	59.100662	13382200
2022-06-10	61.009998	61.889999	60.459999	61.410000	58.727699	14967600
2022-06-13	60.750000	62.290001	60.669998	61.340000	58.660751	23064200
2022-06-14	60.730000	60.889999	58.660000	59.230000	57.052155	24620000
2022-06-15	60.000000	60.639999	58.970001	59.669998	57.475979	19684700
2022-06-16	58.639999	59.520000	58.250000	59.070000	56.898041	15053800
2022-06-17	59.700001	60.130001	59.130001	59.430000	57.244808	34781900
2022-06-21	59.490002	60.880001	59.009998	60.700001	58.468109	17705000
2022-06-22	60.599998	61.450001	60.320000	61.150002	58.901558	15207100
2022-06-23	61.299999	61.910000	61.230000	61.880001	59.604721	17190900
2022-06-24	62.110001	63.060001	62.110001	63.040001	60.722069	18147100
2022-06-27	62.980000	63.290001	62.630001	62.910000	60.596848	12142100
2022-06-28	63.080002	63.759998	62.110001	62.279999	59.990009	13150100
2022-06-29	62.540001	63.110001	62.430000	62.730000	60.423462	11795500
2022-06-30	62.320000	63.110001	62.160000	62.910000	60.596848	15514200
2022-07-01	63.119999	64.449997	62.820000	64.379997	62.012794	15143200
2022-07-05	64.180000	64.180000	62.419998	63.279999	60.953247	15921200
2022-07-06	63.599998	64.089996	63.189999	63.410000	61.078461	13450500
2022-07-07	63.259998	63.580002	62.700001	62.910000	60.596848	14828400
2022-07-08	63.029999	63.419998	62.880001	63.139999	60.818390	11311500
2022-07-11	62.990002	63.459999	62.590000	62.939999	60.625744	12702100
2022-07-12	63.000000	63.450001	62.470001	62.669998	60.365673	14731100
2022-07-13	62.330002	63.000000	61.980000	62.380001	60.086342	13145300
2022-07-14	61.330002	62.250000	61.299999	62.180000	59.893688	14433000
2022-07-15	62.750000	62.970001	62.070000	62.500000	60.201923	21968400
2022-07-18	62.520000	62.560001	61.509998	61.650002	59.383183	10780800
2022-07-19	62.090000	62.650002	61.930000	62.529999	60.230816	10998200
2022-07-20	62.400002	62.580002	61.150002	61.500000	59.238689	11010500
2022-07-21	61.259998	61.880001	60.790001	61.360001	59.103840	11959600
2022-07-22	61.380001	61.869999	61.320000	61.590000	59.325382	11644700
2022-07-25	61.549999	62.299999	61.310001	62.189999	59.903320	14941700
2022-07-26	62.750000	63.799999	62.529999	63.209999	60.885815	20118000
2022-07-27	62.880001	63.189999	61.790001	63.009998	60.693172	12142900
2022-07-28	62.919998	64.250000	62.889999	64.059998	61.704559	10837000
2022-07-29	63.709999	64.290001	63.630001	64.169998	61.810516	13734200
2022-08-01	64.089996	65.040001	64.029999	64.519997	62.147648	12831500
2022-08-02	64.589996	64.599998	63.430000	63.639999	61.299999	15241900
2022-08-03	63.549999	64.099998	63.310001	63.919998	61.569710	11317000
2022-08-04	63.639999	63.730000	62.919998	63.669998	61.328903	11795600
2022-08-05	63.630001	63.630001	62.669998	63.380001	61.049568	10445400
2022-08-08	63.500000	63.810001	62.750000	62.970001	60.654640	9165200
2022-08-09	63.180000	63.310001	62.849998	63.049999	60.731701	7910900
2022-08-10	63.630001	63.790001	63.099998	63.650002	61.309639	8857300
2022-08-11	63.689999	63.990002	63.080002	63.220001	60.895447	8507800
2022-08-12	63.430000	63.759998	63.090000	63.700001	61.357796	9489300
2022-08-15	63.639999	64.690002	63.570000	64.500000	62.128387	9863300
2022-08-16	64.570000	65.230003	64.330002	65.029999	62.638901	9569600
2022-08-17	64.830002	65.220001	64.760002	64.879997	62.494408	8144000
2022-08-18	64.959999	65.349998	64.709999	65.220001	62.821903	6532000
2022-08-19	65.209999	65.470001	64.959999	65.169998	62.773750	8921100
2022-08-22	64.839996	64.919998	63.990002	64.199997	61.839413	9087900
2022-08-23	63.820000	64.370003	63.680000	64.269997	61.906837	8443800
2022-08-24	64.239998	64.580002	64.050003	64.360001	61.993538	6844700
2022-08-25	64.360001	64.709999	63.900002	64.669998	62.292133	7913900
2022-08-26	64.730003	64.800003	62.980000	63.110001	60.789497	10089500
2022-08-29	62.689999	63.029999	62.410000	62.730000	60.423462	9115900
2022-08-30	62.910000	62.910000	61.990002	62.150002	59.864796	8456800
2022-08-31	62.380001	62.529999	61.700001	61.709999	59.440975	14633600
2022-09-01	61.580002	62.040001	61.290001	62.000000	59.720310	14939700
2022-09-02	62.389999	62.770000	60.900002	61.150002	58.901558	11809800
2022-09-06	61.290001	61.970001	60.990002	61.180000	58.930458	12181800
2022-09-07	61.320000	62.490002	61.320000	62.310001	60.018913	13290700
2022-09-08	62.080002	62.299999	61.340000	62.119999	59.835892	17193500
2022-09-09	62.169998	62.880001	61.860001	62.320000	60.028542	11855900
2022-09-12	62.430000	62.810001	62.270000	62.500000	60.201923	13026900
2022-09-13	62.200001	62.220001	60.279999	60.470001	58.246563	18532800
2022-09-14	60.639999	61.080002	60.439999	60.790001	58.554798	12881600
2022-09-15	60.400002	60.400002	59.360001	59.529999	57.759190	11451900
2022-09-16	59.660000	59.799999	59.110001	59.540001	57.768894	20493500
2022-09-19	59.389999	60.099998	59.230000	59.990002	58.205509	12596200
2022-09-20	59.680000	60.029999	59.320000	59.900002	58.118187	11984600
2022-09-21	60.139999	60.700001	59.389999	59.400002	57.633057	14165300
2022-09-22	59.549999	59.730000	59.200001	59.259998	57.497223	11657600
2022-09-23	58.959999	59.099998	58.000000	58.599998	56.856853	14824000
2022-09-26	58.490002	58.570000	57.689999	57.869999	56.148567	18670100
2022-09-27	58.080002	58.369999	56.310001	56.380001	54.702896	23829300
2022-09-28	56.660000	57.250000	55.910000	56.980000	55.285042	21480100
2022-09-29	57.090000	57.290001	56.000000	56.570000	54.887241	14570700
2022-09-30	56.869999	57.130001	56.000000	56.020000	54.353600	16124600
2022-10-03	56.360001	56.849998	56.060001	56.650002	54.964863	16277600
2022-10-04	56.950001	57.810001	56.459999	56.779999	55.090992	18861400
2022-10-05	56.500000	56.650002	55.509998	56.240002	54.567055	14324900
2022-10-06	56.000000	56.099998	54.869999	55.029999	53.393051	17192800
2022-10-07	54.990002	55.090000	54.250000	54.509998	52.888515	11479800
2022-10-10	54.599998	54.959999	54.020000	54.389999	52.772087	10239100
2022-10-11	54.459999	55.220001	54.240002	54.480000	52.859413	14303900
2022-10-12	55.230000	56.040001	55.040001	55.139999	53.499779	18377400
2022-10-13	54.480000	56.080002	54.259998	55.869999	54.208065	16220700
2022-10-14	56.290001	56.470001	54.939999	54.980000	53.344540	15997900
2022-10-17	55.630001	56.220001	55.570000	55.689999	54.033417	13721400
2022-10-18	56.310001	56.779999	56.099998	56.439999	54.761108	11823100
2022-10-19	56.310001	56.540001	55.730000	55.959999	54.295383	10182300
2022-10-20	55.770000	55.919998	54.959999	55.080002	53.441566	16905100
2022-10-21	55.000000	56.110001	54.990002	55.959999	54.295383	15034100
2022-10-24	56.639999	57.730000	56.570000	57.570000	55.857494	17416700
2022-10-25	59.040001	59.110001	57.750000	58.950001	57.196445	28829900
2022-10-26	59.009998	59.779999	58.860001	59.389999	57.623356	15831400
2022-10-27	59.770000	59.840000	59.380001	59.529999	57.759190	16026100
2022-10-28	59.570000	60.910000	59.470001	60.759998	58.952602	12888900
2022-10-31	60.509998	60.570000	59.669998	59.849998	58.069672	14016400
2022-11-01	60.029999	60.290001	59.369999	59.639999	57.865921	10659500
2022-11-02	59.639999	60.230000	58.770000	58.810001	57.060608	14549200
2022-11-03	58.110001	59.000000	58.099998	58.779999	57.031498	9194000
2022-11-04	59.299999	59.590000	58.560001	59.259998	57.497223	9725900
2022-11-07	59.259998	59.770000	59.240002	59.490002	57.720383	8849700
2022-11-08	59.750000	59.790001	58.939999	59.599998	57.827110	10081600
2022-11-09	59.590000	59.639999	58.750000	58.770000	57.021801	10115200
2022-11-10	60.250000	61.040001	59.680000	60.880001	59.069031	16804800
2022-11-11	61.369999	61.450001	60.209999	61.320000	59.495941	18972100
2022-11-14	61.320000	61.720001	60.709999	60.730000	58.923496	16361000
2022-11-15	61.130001	61.450001	60.000000	60.630001	58.826469	13295800
2022-11-16	60.790001	61.029999	60.290001	60.520000	58.719746	14199500
2022-11-17	60.189999	60.740002	60.130001	60.709999	58.904087	11212600
2022-11-18	60.990002	61.369999	60.799999	61.139999	59.321301	10415600
2022-11-21	61.410000	62.209999	61.200001	62.080002	60.233337	15399400
2022-11-22	62.470001	62.500000	62.049999	62.349998	60.495304	12319600
2022-11-23	62.490002	62.790001	62.299999	62.630001	60.766975	8990400
2022-11-25	62.730000	62.810001	62.380001	62.689999	60.825191	5165500
2022-11-28	62.689999	63.099998	62.560001	62.700001	60.834896	12267500
2022-11-29	62.520000	62.570000	61.980000	62.480000	60.621441	10969600
2022-11-30	62.009998	63.680000	61.750000	63.610001	62.155540	30433900
2022-12-01	63.610001	64.110001	63.430000	63.790001	62.331425	12001400
2022-12-02	63.610001	64.519997	63.400002	64.349998	62.878616	13643500
2022-12-05	63.410000	63.799999	63.259998	63.470001	62.018738	9185100
2022-12-06	63.520000	63.880001	63.230000	63.439999	61.989426	10099500
2022-12-07	63.450001	63.720001	63.250000	63.540001	62.087139	12307600
2022-12-08	63.599998	63.849998	63.349998	63.810001	62.350964	9946200
2022-12-09	63.610001	63.840000	63.090000	63.139999	61.696285	13914900
2022-12-12	63.299999	64.010002	63.009998	63.970001	62.507309	11647900
2022-12-13	64.589996	64.699997	63.799999	63.990002	62.526855	17521600
2022-12-14	64.190002	64.650002	63.570000	63.990002	62.526855	12826700
2022-12-15	63.590000	63.889999	62.490002	63.110001	61.666973	12212300
2022-12-16	62.750000	63.139999	62.330002	62.750000	61.315205	33631500
2022-12-19	62.830002	63.410000	62.470001	62.840000	61.403145	10919700
2022-12-20	62.820000	63.150002	62.750000	62.790001	61.354286	10286500
2022-12-21	63.070000	64.050003	63.070000	63.799999	62.341194	10411300
2022-12-22	63.419998	63.590000	62.650002	63.340000	61.891716	9666700
2022-12-23	63.500000	63.869999	63.200001	63.820000	62.360741	6463300
2022-12-27	63.930000	64.290001	63.709999	64.209999	62.741817	7320700
2022-12-28	64.459999	64.650002	63.490002	63.570000	62.116455	7159400
2022-12-29	63.799999	64.150002	63.700001	63.950001	62.487766	7169300
2022-12-30	63.919998	63.919998	63.169998	63.610001	62.155540	7650200
