# Supplementary material for: Enhancing stock index prediction: A hybrid LSTM-PSO model for improved forecasting accuracy
Source: PLoS One. 2025 Jan 14;20(1):e0310296. doi: 10.1371/journal.pone.0310296 (PMC11731719; doi:10.1371/journal.pone.0310296)
Supplement: S1 File — (ZIP) [file pone.0310296.s001.zip › data&code∩╝êPSO-LSTM∩╝ë/data/stock_data/HD.csv]

Date	Open	High	Low	Close	Adj Close	Volume
2018-01-02	190.210007	190.720001	188.009995	188.029999	163.659286	4684700
2018-01-03	188.000000	189.360001	187.820007	189.009995	164.512268	4530500
2018-01-04	189.869995	190.869995	188.470001	190.509995	165.817825	4047400
2018-01-05	190.929993	192.539993	190.509995	192.500000	167.549942	4224800
2018-01-08	191.720001	193.720001	191.600006	192.039993	167.149536	3508500
2018-01-09	192.699997	193.470001	191.639999	193.100006	168.072144	3012300
2018-01-10	192.759995	193.220001	191.649994	191.800003	166.940598	3119500
2018-01-11	191.679993	194.729996	191.399994	194.679993	169.447342	3899200
2018-01-12	195.500000	199.419998	194.820007	196.419998	170.961853	6748400
2018-01-16	197.860001	198.949997	195.699997	196.309998	170.866089	5692700
2018-01-17	197.500000	199.820007	196.839996	199.820007	173.921158	3996100
2018-01-18	199.779999	200.240005	197.660004	198.330002	172.624268	4474600
2018-01-19	199.809998	201.330002	199.130005	201.330002	175.235443	5809600
2018-01-22	201.600006	204.470001	201.509995	204.460007	177.959763	4857700
2018-01-23	204.889999	206.350006	204.149994	204.899994	178.342758	3621700
2018-01-24	205.199997	207.100006	204.550003	206.220001	179.491623	4370700
2018-01-25	206.800003	206.830002	203.839996	205.369995	178.751801	3537700
2018-01-26	205.600006	207.309998	204.440002	207.229996	180.370728	3778100
2018-01-29	207.229996	207.610001	204.710007	204.919998	178.360168	3632900
2018-01-30	201.470001	203.149994	191.570007	201.809998	175.653214	5979600
2018-01-31	203.220001	205.080002	200.229996	200.899994	174.861160	4547300
2018-02-01	199.339996	202.250000	198.279999	199.899994	173.990799	3553800
2018-02-02	199.250000	199.300003	193.440002	193.970001	168.829361	6179000
2018-02-05	190.070007	194.300003	180.380005	183.110001	159.376953	10618500
2018-02-06	178.619995	191.960007	175.419998	191.039993	166.279160	11682700
2018-02-07	190.729996	194.520004	189.720001	191.289993	166.496719	6016800
2018-02-08	191.139999	191.139999	180.929993	181.220001	157.731918	7241800
2018-02-09	183.250000	186.000000	175.789993	184.119995	160.256027	9059200
2018-02-12	186.550003	187.009995	183.410004	184.059998	160.203857	6783700
2018-02-13	183.229996	183.990005	180.889999	183.720001	159.907883	4273800
2018-02-14	181.880005	185.059998	181.050003	184.690002	160.752213	6767000
2018-02-15	186.740005	187.190002	183.259995	185.270004	161.257004	5113300
2018-02-16	185.059998	187.990005	184.860001	186.970001	162.736649	7619200
2018-02-20	189.899994	191.440002	186.309998	186.710007	162.510376	8922100
2018-02-21	187.210007	187.979996	182.860001	183.059998	159.333450	7527200
2018-02-22	183.720001	186.220001	182.910004	185.470001	161.431091	5653900
2018-02-23	186.199997	188.410004	185.619995	188.350006	163.937775	4315400
2018-02-26	189.169998	189.789993	187.860001	188.460007	164.033539	4648000
2018-02-27	188.869995	189.250000	184.960007	184.979996	161.004578	4618800
2018-02-28	184.410004	186.649994	182.270004	182.270004	158.645813	6419900
2018-03-01	182.750000	184.399994	178.250000	179.639999	156.356735	6123900
2018-03-02	177.720001	179.190002	176.339996	178.460007	155.329636	5671000
2018-03-05	177.860001	182.259995	177.699997	181.740005	158.184525	5748600
2018-03-06	182.750000	183.000000	179.509995	181.639999	158.097473	5306800
2018-03-07	178.820007	180.000000	176.820007	178.580002	156.320557	4799200
2018-03-08	179.440002	179.979996	176.729996	177.940002	155.760269	4750700
2018-03-09	179.000000	182.240005	177.919998	182.160004	159.454300	4477200
2018-03-12	182.429993	183.059998	179.550003	179.710007	157.309692	4993300
2018-03-13	179.589996	180.949997	177.860001	178.350006	156.119171	6128100
2018-03-14	179.100006	179.660004	175.889999	177.410004	155.296341	4531500
2018-03-15	177.690002	179.860001	176.720001	178.070007	155.874100	3936700
2018-03-16	178.429993	180.399994	177.970001	178.960007	156.653122	8410900
2018-03-19	178.649994	179.320007	176.000000	177.100006	155.025024	4744500
2018-03-20	177.639999	178.889999	177.160004	178.160004	155.952896	4148300
2018-03-21	178.350006	180.139999	177.679993	178.020004	155.830292	3494400
2018-03-22	177.419998	178.559998	175.080002	175.289993	153.440582	5255100
2018-03-23	176.240005	177.059998	171.559998	171.800003	150.385620	6021300
2018-03-26	174.110001	176.800003	173.520004	176.380005	154.394745	7323600
2018-03-27	177.380005	178.729996	173.600006	174.679993	152.906647	4713900
2018-03-28	175.240005	177.529999	173.919998	174.759995	152.976654	4318600
2018-03-29	175.699997	178.639999	175.500000	178.240005	156.022888	4423500
2018-04-02	177.149994	177.690002	170.419998	172.899994	151.348480	7229300
2018-04-03	172.779999	174.940002	172.429993	173.759995	152.101334	5283300
2018-04-04	170.800003	177.839996	170.419998	177.440002	155.322632	4757300
2018-04-05	178.000000	180.039993	177.309998	179.130005	156.801941	3799900
2018-04-06	177.979996	178.520004	173.350006	174.449997	152.705307	5236900
2018-04-09	175.059998	175.350006	172.369995	172.509995	151.007126	5079800
2018-04-10	174.029999	174.190002	172.240005	173.490005	151.864990	4783000
2018-04-11	172.000000	175.059998	171.800003	172.860001	151.313507	4228400
2018-04-12	173.309998	174.240005	172.899994	173.360001	151.751190	3396700
2018-04-13	174.490005	175.509995	172.229996	172.800003	151.260986	4311200
2018-04-16	174.229996	175.600006	173.320007	174.429993	152.687805	3534200
2018-04-17	175.759995	176.240005	174.100006	174.910004	153.108002	3106500
2018-04-18	175.000000	180.250000	174.990005	179.850006	157.432205	5858900
2018-04-19	179.500000	179.699997	175.770004	177.080002	155.007507	5407300
2018-04-20	177.850006	178.889999	176.320007	177.009995	154.946198	5008600
2018-04-23	177.619995	178.380005	176.130005	177.660004	155.515228	2987700
2018-04-24	179.300003	180.000000	175.050003	176.259995	154.289688	4435400
2018-04-25	176.080002	178.070007	174.550003	177.389999	155.278809	5587300
2018-04-26	178.460007	185.929993	178.080002	185.720001	162.570572	8782500
2018-04-27	185.490005	187.039993	183.869995	186.460007	163.218323	4382400
2018-04-30	186.990005	187.800003	184.800003	184.800003	161.765228	4173200
2018-05-01	184.729996	184.729996	181.399994	184.630005	161.616394	3423900
2018-05-02	184.490005	187.119995	183.750000	185.910004	162.736847	3866500
2018-05-03	184.869995	184.899994	181.199997	183.190002	160.355865	4123900
2018-05-04	182.750000	186.350006	181.839996	185.029999	161.966553	3896200
2018-05-07	185.399994	185.500000	182.669998	183.559998	160.679779	3582300
2018-05-08	183.449997	185.300003	182.500000	185.039993	161.975281	4168200
2018-05-09	185.029999	186.500000	183.570007	186.360001	163.130768	3392300
2018-05-10	185.970001	187.970001	185.880005	187.160004	163.831070	3850100
2018-05-11	187.630005	190.800003	187.350006	190.309998	166.588394	5355100
2018-05-14	191.500000	191.649994	189.860001	191.080002	167.262436	7035900
2018-05-15	189.500000	189.690002	186.100006	187.979996	164.548843	10147000
2018-05-16	189.279999	189.279999	185.899994	186.380005	163.148254	5044800
2018-05-17	186.250000	187.179993	184.869995	185.330002	162.229172	4227700
2018-05-18	185.750000	188.210007	185.550003	187.419998	164.058624	4697900
2018-05-21	188.199997	190.669998	188.000000	189.789993	166.133209	4147800
2018-05-22	190.059998	190.779999	186.520004	186.869995	163.577209	4585600
2018-05-23	187.100006	187.320007	184.979996	186.669998	163.402100	7387400
2018-05-24	186.789993	187.410004	184.669998	187.149994	163.822250	3941300
2018-05-25	186.710007	187.830002	186.050003	186.850006	163.559692	2730400
2018-05-29	185.550003	186.830002	184.250000	185.000000	161.940262	4725500
2018-05-30	184.830002	187.800003	184.009995	187.089996	164.686646	3976000
2018-05-31	187.160004	187.360001	185.250000	186.550003	164.211319	4839900
2018-06-01	187.210007	188.830002	186.520004	187.350006	164.915527	3706200
2018-06-04	188.220001	191.539993	187.970001	191.360001	168.445374	4103300
2018-06-05	190.440002	192.380005	189.699997	191.940002	168.955917	4231300
2018-06-06	193.070007	193.589996	191.210007	193.589996	170.408310	4134700
2018-06-07	193.830002	197.199997	193.830002	196.169998	172.679382	4378700
2018-06-08	195.869995	198.500000	195.009995	198.330002	174.580719	4006200
2018-06-11	198.910004	200.520004	198.339996	199.639999	175.733856	4243000
2018-06-12	199.839996	201.339996	199.509995	201.309998	177.203842	4616700
2018-06-13	201.300003	201.580002	199.660004	200.309998	176.323639	5128100
2018-06-14	200.259995	201.000000	198.160004	199.669998	175.760284	4305900
2018-06-15	198.949997	201.600006	198.500000	200.539993	176.526077	7820900
2018-06-18	198.940002	200.910004	198.110001	200.690002	176.658142	3396300
2018-06-19	198.210007	199.899994	198.100006	199.210007	175.355331	5501100
2018-06-20	200.000000	200.130005	198.119995	199.080002	175.240921	3389600
2018-06-21	199.210007	200.940002	198.610001	200.309998	176.323639	4695100
2018-06-22	200.789993	201.199997	197.169998	197.410004	173.770889	6785800
2018-06-25	197.410004	197.839996	195.059998	196.380005	172.864212	5127200
2018-06-26	196.580002	197.330002	195.600006	196.360001	172.846634	3270600
2018-06-27	196.660004	197.990005	195.009995	195.020004	171.667053	3771700
2018-06-28	195.000000	196.009995	193.509995	195.210007	171.834290	2994000
2018-06-29	195.860001	198.830002	194.990005	195.100006	171.737457	4106600
2018-07-02	193.820007	194.179993	192.119995	194.020004	170.786835	3822800
2018-07-03	194.440002	195.710007	193.410004	193.619995	170.434753	1608400
2018-07-05	194.490005	194.740005	193.130005	194.410004	171.130127	3040600
2018-07-06	194.580002	195.350006	192.949997	194.479996	171.191727	2552400
2018-07-09	195.699997	196.710007	195.029999	196.080002	172.600128	2575100
2018-07-10	196.559998	197.759995	196.380005	197.610001	173.946930	2842400
2018-07-11	197.220001	197.759995	195.949997	196.949997	173.365967	3309300
2018-07-12	198.199997	198.479996	197.000000	197.949997	174.246201	2709200
2018-07-13	198.460007	199.929993	198.460007	198.690002	174.897598	2308100
2018-07-16	199.139999	199.220001	197.889999	198.880005	175.064850	2530500
2018-07-17	198.630005	201.429993	198.630005	201.100006	177.019043	4662800
2018-07-18	201.020004	201.919998	200.190002	200.970001	176.904572	3787800
2018-07-19	200.889999	203.229996	200.550003	202.630005	178.365799	3691100
2018-07-20	202.080002	203.759995	201.820007	202.449997	178.207352	3564100
2018-07-23	202.460007	203.389999	201.899994	202.229996	178.013718	2264300
2018-07-24	203.529999	204.250000	201.350006	201.990005	177.802429	5058100
2018-07-25	201.399994	202.289993	199.070007	201.000000	176.930954	4382700
2018-07-26	201.529999	202.119995	198.910004	199.399994	175.522598	4280000
2018-07-27	200.210007	200.490005	196.679993	197.139999	173.533188	3871200
2018-07-30	196.529999	197.570007	196.399994	197.279999	173.656464	2331100
2018-07-31	197.690002	198.029999	196.869995	197.520004	173.867767	2795900
2018-08-01	196.860001	197.740005	195.600006	196.300003	172.793823	3086800
2018-08-02	195.100006	195.839996	193.550003	195.660004	172.230484	3543500
2018-08-03	196.029999	196.399994	195.250000	195.639999	172.212830	2309000
2018-08-06	195.619995	196.059998	195.110001	195.690002	172.256866	2515700
2018-08-07	196.350006	197.199997	195.639999	197.050003	173.454010	3052500
2018-08-08	197.440002	198.910004	197.300003	198.020004	174.307877	2176700
2018-08-09	199.000000	199.740005	198.039993	198.080002	174.360657	2466000
2018-08-10	197.339996	197.929993	195.639999	196.300003	172.793823	2873000
2018-08-13	196.300003	197.589996	194.000000	194.139999	170.892441	5294400
2018-08-14	195.169998	195.979996	191.270004	193.100006	169.976959	11488000
2018-08-15	191.750000	194.179993	191.089996	193.990005	170.760391	6049300
2018-08-16	194.020004	196.089996	193.720001	195.389999	171.992783	5690100
2018-08-17	195.600006	195.979996	194.820007	195.559998	172.142426	3885800
2018-08-20	195.839996	198.440002	195.399994	197.929993	174.228607	2956700
2018-08-21	198.830002	200.740005	198.410004	200.229996	176.253189	4124600
2018-08-22	200.800003	203.550003	198.649994	198.970001	175.144089	5007000
2018-08-23	199.389999	201.410004	199.139999	200.160004	176.191574	3595000
2018-08-24	200.350006	202.500000	200.000000	201.300003	177.195099	3054300
2018-08-27	202.830002	202.949997	201.190002	201.979996	177.793655	2521300
2018-08-28	202.300003	202.419998	200.630005	201.970001	177.784836	3516300
2018-08-29	201.110001	201.990005	200.710007	201.679993	178.439590	2488000
2018-08-30	201.000000	201.440002	199.100006	199.259995	176.298431	2825400
2018-08-31	199.380005	200.910004	199.289993	200.770004	177.634460	4023300
2018-09-04	200.690002	205.919998	200.500000	205.080002	181.447769	4612800
2018-09-05	204.830002	206.669998	203.149994	204.149994	180.624893	3667100
2018-09-06	204.589996	207.089996	203.800003	205.889999	182.164444	3490400
2018-09-07	205.449997	207.229996	205.429993	206.229996	182.465240	3672700
2018-09-10	208.130005	211.619995	208.130005	210.690002	186.411316	5586600
2018-09-11	213.000000	214.660004	211.500000	213.850006	189.207214	5969500
2018-09-12	214.029999	215.429993	210.910004	211.979996	187.552612	5660100
2018-09-13	211.440002	211.440002	208.699997	209.449997	185.314209	4701100
2018-09-14	210.190002	210.529999	207.550003	209.070007	184.977997	3622400
2018-09-17	209.080002	210.039993	208.259995	208.399994	184.385147	3074700
2018-09-18	208.630005	211.729996	208.160004	211.020004	186.703278	4338500
2018-09-19	212.000000	212.669998	210.660004	211.679993	187.287216	2579100
2018-09-20	211.660004	212.610001	211.009995	211.059998	186.738678	4020800
2018-09-21	211.300003	212.660004	210.509995	212.389999	187.915390	9749200
2018-09-24	211.520004	211.839996	207.960007	207.990005	184.022446	4623700
2018-09-25	208.839996	209.300003	206.800003	207.460007	183.553513	4443300
2018-09-26	208.580002	209.139999	207.229996	207.520004	183.606598	2965800
2018-09-27	207.500000	207.830002	205.669998	206.839996	183.004959	3218800
2018-09-28	206.440002	208.850006	206.350006	207.149994	183.279251	3966100
2018-10-01	208.520004	209.789993	207.369995	207.600006	183.677353	3670500
2018-10-02	207.490005	208.039993	204.669998	204.750000	181.155807	4428000
2018-10-03	206.160004	206.460007	203.649994	203.740005	180.262222	4162500
2018-10-04	203.649994	203.759995	198.270004	198.850006	175.935684	5996200
2018-10-05	199.070007	199.699997	194.570007	196.380005	173.750320	5016600
2018-10-08	196.240005	198.660004	195.059998	198.410004	175.546371	3731800
2018-10-09	197.949997	199.179993	195.580002	195.750000	173.192886	4466800
2018-10-10	199.110001	199.240005	193.350006	193.699997	171.379135	6157900
2018-10-11	193.710007	196.669998	188.470001	189.740005	167.875473	5831400
2018-10-12	192.750000	193.589996	190.160004	192.470001	170.290894	5450200
2018-10-15	192.360001	193.289993	190.699997	191.169998	169.140625	3642800
2018-10-16	191.830002	194.080002	190.610001	193.580002	171.272980	4057400
2018-10-17	189.639999	190.669998	183.979996	185.169998	163.832077	8985700
2018-10-18	184.259995	185.399994	179.529999	180.440002	159.647141	9262000
2018-10-19	180.339996	180.990005	178.570007	179.850006	159.125153	7004300
2018-10-22	180.820007	181.399994	177.559998	178.750000	158.151901	4866700
2018-10-23	175.770004	179.490005	175.440002	178.529999	157.957199	7004900
2018-10-24	178.580002	182.369995	176.309998	176.970001	156.577011	6791700
2018-10-25	177.520004	180.500000	176.830002	179.070007	158.435043	5228000
2018-10-26	176.880005	177.339996	170.910004	172.229996	152.383194	9472200
2018-10-29	173.740005	175.990005	170.949997	173.199997	153.241440	5918400
2018-10-30	173.160004	176.429993	172.639999	176.240005	155.931152	5657100
2018-10-31	177.979996	178.850006	175.589996	175.880005	155.612625	6339500
2018-11-01	176.839996	180.860001	175.899994	180.460007	159.664856	5225300
2018-11-02	182.470001	183.009995	177.389999	179.929993	159.195923	4730600
2018-11-05	181.020004	182.410004	179.300003	182.190002	161.195496	3885300
2018-11-06	181.929993	182.649994	180.050003	182.009995	161.036240	3338800
2018-11-07	183.789993	187.679993	182.059998	187.229996	165.654724	4673400
2018-11-08	187.130005	188.690002	185.720001	188.000000	166.335968	4054000
2018-11-09	188.320007	188.479996	184.960007	185.990005	164.557602	4761100
2018-11-12	185.229996	186.949997	179.020004	179.429993	158.753525	7590400
2018-11-13	177.300003	181.619995	172.850006	179.000000	158.373032	14274000
2018-11-14	182.610001	182.899994	179.149994	179.899994	159.169342	7561100
2018-11-15	179.009995	179.669998	173.610001	177.360001	156.922089	8663100
2018-11-16	173.990005	177.610001	173.509995	177.020004	156.621246	6834900
2018-11-19	176.710007	178.880005	172.300003	173.589996	153.586502	6203400
2018-11-20	169.250000	172.000000	167.000000	169.050003	149.569656	8661000
2018-11-21	170.000000	170.929993	169.149994	169.300003	149.790833	5752100
2018-11-23	169.389999	170.330002	168.470001	168.850006	149.392731	2711000
2018-11-26	170.199997	172.389999	168.869995	169.820007	150.250961	6140500
2018-11-27	169.110001	173.380005	168.820007	173.220001	153.259171	7084200
2018-11-28	172.910004	177.649994	170.619995	177.429993	157.923035	7133600
2018-11-29	176.800003	177.270004	174.919998	175.660004	156.347641	4329300
2018-11-30	175.750000	180.369995	175.110001	180.320007	160.495331	8942400
2018-12-03	183.289993	183.500000	179.350006	181.740005	161.759247	7610600
2018-12-04	181.059998	182.229996	174.550003	175.300003	156.027222	7059600
2018-12-06	173.500000	176.039993	170.460007	175.960007	156.614670	7571200
2018-12-07	175.350006	178.360001	172.240005	172.789993	153.793137	6226100
2018-12-10	173.389999	173.990005	167.729996	171.690002	152.814133	5373800
2018-12-11	174.300003	175.600006	171.240005	172.210007	153.276932	5229400
2018-12-12	173.750000	176.869995	172.809998	174.210007	155.057083	5912500
2018-12-13	174.309998	174.910004	172.070007	173.869995	154.754440	6102200
2018-12-14	172.979996	175.139999	171.949997	172.289993	153.348129	4265200
2018-12-17	171.509995	171.990005	166.929993	167.970001	149.503098	5631700
2018-12-18	168.899994	171.949997	168.500000	170.039993	151.345535	4462200
2018-12-19	170.919998	174.949997	166.770004	167.559998	149.138138	6996900
2018-12-20	166.279999	167.309998	162.229996	164.160004	146.111954	7675600
2018-12-21	162.809998	167.960007	160.169998	160.479996	142.836548	13034100
2018-12-24	160.160004	161.399994	158.089996	158.139999	140.753815	4547400
2018-12-26	159.460007	168.279999	159.440002	168.279999	149.779007	6141500
2018-12-27	166.440002	170.460007	163.360001	170.320007	151.594742	5069300
2018-12-28	171.220001	173.119995	168.600006	170.220001	151.505722	4552000
2018-12-31	171.470001	173.240005	170.649994	171.820007	152.929810	4206000
2019-01-02	169.710007	173.179993	169.050003	172.410004	153.454971	4242900
2019-01-03	171.839996	171.839996	168.210007	168.610001	150.072739	4810500
2019-01-04	170.179993	174.740005	169.520004	173.619995	154.531952	4762600
2019-01-07	173.830002	178.179993	173.830002	177.039993	157.575943	4928800
2019-01-08	178.570007	179.589996	175.610001	177.889999	158.332458	4722400
2019-01-09	177.869995	181.270004	177.100006	179.729996	159.970154	4922000
2019-01-10	178.029999	179.240005	176.339996	179.059998	159.373840	3605300
2019-01-11	177.929993	180.259995	177.119995	179.410004	159.685349	3285100
2019-01-14	177.589996	179.229996	176.899994	178.809998	159.151352	3871400
2019-01-15	176.080002	177.820007	175.199997	176.470001	157.068588	5016100
2019-01-16	177.089996	177.929993	175.860001	177.039993	157.575943	4075400
2019-01-17	174.009995	175.460007	172.000000	174.869995	155.644485	6499200
2019-01-18	176.979996	180.039993	176.179993	179.580002	159.836685	6371100
2019-01-22	177.490005	178.600006	175.360001	177.110001	157.638229	6272700
2019-01-23	176.589996	178.059998	174.529999	176.889999	157.442413	4910400
2019-01-24	177.000000	177.529999	175.300003	177.289993	157.798431	3860100
2019-01-25	179.779999	180.869995	178.610001	180.399994	160.566498	4501800
2019-01-28	178.970001	179.990005	177.410004	179.830002	160.059219	4091400
2019-01-29	178.960007	180.149994	178.089996	179.690002	159.934540	3686900
2019-01-30	180.470001	184.199997	179.779999	182.179993	162.150818	5197700
2019-01-31	181.500000	184.669998	181.059998	183.529999	163.352371	5138000
2019-02-01	184.029999	185.149994	182.830002	184.369995	164.100052	4513100
2019-02-04	184.300003	186.429993	183.839996	186.429993	165.933578	3050200
2019-02-05	186.889999	186.990005	184.690002	186.389999	165.897980	4135200
2019-02-06	186.690002	186.690002	184.059998	184.720001	164.411575	3072500
2019-02-07	183.740005	184.919998	182.449997	184.070007	163.833054	2793400
2019-02-08	183.050003	184.580002	182.720001	184.539993	164.251358	2792300
2019-02-11	185.000000	185.419998	182.750000	182.919998	162.809448	3729200
2019-02-12	183.839996	186.399994	183.520004	185.520004	165.123627	3773200
2019-02-13	186.300003	188.679993	185.919998	188.410004	167.695892	4146900
2019-02-14	187.500000	188.929993	186.000000	187.710007	167.072845	2600600
2019-02-15	189.869995	192.619995	189.050003	192.389999	171.238342	4997900
2019-02-19	191.710007	193.190002	191.279999	192.330002	171.184921	3828400
2019-02-20	192.389999	192.399994	191.110001	191.850006	170.757660	3970100
2019-02-21	191.850006	192.369995	190.610001	191.820007	170.730972	3094200
2019-02-22	191.690002	192.539993	191.619995	192.389999	171.238342	3321600
2019-02-25	192.750000	193.419998	189.960007	189.979996	169.093262	6190700
2019-02-26	185.589996	188.470001	182.800003	188.300003	167.597946	13635100
2019-02-27	187.899994	188.500000	183.210007	183.669998	163.476990	8766200
2019-02-28	183.600006	185.190002	183.110001	185.139999	164.785416	8060600
2019-03-01	185.820007	186.559998	182.860001	185.169998	164.812119	5481300
2019-03-04	186.199997	186.240005	182.100006	183.809998	163.601654	5046800
2019-03-05	184.240005	185.119995	183.250000	184.000000	163.770691	3691000
2019-03-06	184.529999	184.970001	183.839996	184.449997	164.171265	4460900
2019-03-07	184.389999	184.619995	181.580002	182.509995	162.444489	4122200
2019-03-08	181.490005	181.910004	179.520004	181.229996	161.305267	3867100
2019-03-11	182.000000	183.199997	181.199997	182.440002	162.382233	3866200
2019-03-12	183.429993	184.270004	182.330002	184.000000	163.770691	3777000
2019-03-13	183.240005	183.779999	181.080002	181.139999	162.425705	4528300
2019-03-14	181.279999	181.740005	180.500000	181.610001	162.847122	4393000
2019-03-15	182.300003	182.490005	179.570007	182.229996	163.403091	8059100
2019-03-18	182.529999	183.479996	182.330002	183.419998	164.470123	4395800
2019-03-19	184.190002	185.820007	183.479996	184.130005	165.106812	4437100
2019-03-20	184.300003	187.119995	183.429993	186.100006	166.873306	4772600
2019-03-21	185.500000	190.000000	185.500000	189.970001	170.343430	4755700
2019-03-22	189.309998	192.050003	188.669998	188.750000	169.249481	5173600
2019-03-25	188.750000	191.710007	188.509995	189.679993	170.083435	3845900
2019-03-26	190.690002	192.190002	188.740005	189.339996	169.778519	4143300
2019-03-27	189.649994	191.610001	188.389999	189.250000	169.697845	4298400
2019-03-28	189.910004	191.399994	189.160004	190.059998	170.424133	3326100
2019-03-29	190.850006	192.039993	190.139999	191.889999	172.065048	4674100
2019-04-01	192.990005	195.899994	192.850006	195.639999	175.427658	5381400
2019-04-02	195.500000	195.500000	194.020004	194.309998	174.235046	2717800
2019-04-03	194.979996	198.789993	194.110001	198.610001	178.090790	4581500
2019-04-04	199.000000	200.490005	198.020004	200.449997	179.740692	3138400
2019-04-05	200.860001	203.130005	200.610001	202.059998	181.184402	3615300
2019-04-08	201.369995	203.789993	201.240005	203.550003	182.520447	3040900
2019-04-09	202.259995	202.710007	200.460007	200.899994	180.144226	3721700
2019-04-10	201.259995	201.600006	198.020004	199.429993	178.826080	3587500
2019-04-11	199.899994	201.500000	199.029999	201.479996	180.664307	2465100
2019-04-12	202.130005	204.259995	202.130005	203.850006	182.789413	3097900
2019-04-15	204.160004	205.139999	203.399994	204.860001	183.695099	3049900
2019-04-16	205.250000	205.990005	204.289993	204.470001	183.345367	3271400
2019-04-17	205.339996	206.839996	205.320007	206.550003	185.210495	3271900
2019-04-18	206.020004	207.779999	205.100006	205.660004	184.412445	3162500
2019-04-22	204.110001	206.250000	204.000000	204.779999	183.623337	2593900
2019-04-23	205.139999	207.330002	203.429993	206.050003	184.762146	3702600
2019-04-24	206.160004	208.300003	205.539993	206.720001	185.362915	2750900
2019-04-25	206.009995	207.720001	205.059998	206.500000	185.165680	3292100
2019-04-26	205.880005	206.139999	203.339996	203.610001	182.574203	3560300
2019-04-29	203.309998	203.800003	200.339996	202.160004	181.274017	3785200
2019-04-30	201.550003	203.750000	200.789993	203.699997	182.654922	3415600
2019-05-01	203.199997	203.520004	198.660004	198.800003	178.261185	4644700
2019-05-02	199.300003	201.059998	198.800003	201.009995	180.242844	2810000
2019-05-03	202.000000	202.309998	200.320007	200.559998	179.839340	3583400
2019-05-06	198.740005	199.929993	198.309998	199.630005	179.005417	2619400
2019-05-07	196.750000	197.649994	192.960007	194.770004	174.647552	4622100
2019-05-08	194.490005	196.610001	193.679993	195.169998	175.006226	3122600
2019-05-09	193.309998	195.080002	191.589996	194.580002	174.477188	2917700
2019-05-10	193.210007	195.490005	190.009995	194.580002	174.477188	3863600
2019-05-13	191.000000	191.660004	189.139999	190.339996	170.675171	3325900
2019-05-14	190.500000	192.759995	190.009995	191.619995	171.822968	3663600
2019-05-15	190.809998	192.809998	190.270004	191.759995	171.948517	3355800
2019-05-16	192.470001	194.960007	192.199997	192.380005	172.504456	3854000
2019-05-17	190.860001	194.500000	190.750000	192.580002	172.683792	5223800
2019-05-20	191.130005	192.860001	190.610001	190.949997	171.222198	4782800
2019-05-21	187.130005	192.520004	186.339996	191.449997	171.670547	8555600
2019-05-22	190.490005	192.220001	188.050003	188.910004	169.392975	5706000
2019-05-23	188.449997	192.539993	186.270004	192.000000	172.163757	7754000
2019-05-24	192.539993	193.860001	190.410004	193.589996	173.589462	3799500
2019-05-28	194.380005	196.470001	191.350006	191.550003	171.760193	5165800
2019-05-29	190.279999	191.880005	188.029999	189.990005	170.361389	4569900
2019-05-30	190.130005	192.500000	190.089996	191.080002	171.338776	3029800
2019-05-31	189.639999	190.289993	188.660004	189.850006	170.235825	3681500
2019-06-03	189.520004	191.869995	188.750000	189.570007	169.984741	4620200
2019-06-04	191.580002	195.500000	191.419998	195.250000	175.077942	5118100
2019-06-05	194.009995	196.720001	193.080002	196.690002	177.606277	3704600
2019-06-06	196.649994	197.649994	194.960007	197.169998	178.039688	3732900
2019-06-07	197.199997	199.020004	196.210007	197.300003	178.157104	3522300
2019-06-10	198.559998	199.850006	197.320007	198.050003	178.834351	3154500
2019-06-11	199.020004	200.839996	195.839996	198.009995	178.798218	3708500
2019-06-12	198.809998	200.190002	197.979996	198.940002	179.637970	2551500
2019-06-13	199.949997	202.679993	199.449997	202.350006	182.717117	3630900
2019-06-14	201.309998	206.500000	201.309998	205.770004	185.805283	4898000
2019-06-17	207.000000	208.789993	206.000000	206.979996	186.897888	4620500
2019-06-18	208.100006	210.169998	207.110001	207.479996	187.349365	3891300
2019-06-19	207.899994	208.479996	205.899994	207.940002	187.764786	3648200
2019-06-20	209.570007	211.660004	209.309998	211.250000	190.753571	5171500
2019-06-21	211.259995	211.990005	209.080002	209.389999	189.074081	9855000
2019-06-24	208.149994	209.259995	205.119995	205.500000	185.561493	4943500
2019-06-25	206.300003	207.100006	204.199997	204.740005	184.875259	3587900
2019-06-26	205.339996	207.320007	204.649994	206.419998	186.392242	3071200
2019-06-27	207.610001	208.000000	206.009995	207.020004	186.934036	2286800
2019-06-28	207.770004	209.000000	207.389999	207.970001	187.791824	11069000
2019-07-01	209.699997	212.309998	208.169998	210.279999	189.877686	4097700
2019-07-02	210.240005	210.259995	208.460007	210.139999	189.751312	3160500
2019-07-03	209.820007	212.750000	209.699997	212.100006	191.521118	2183700
2019-07-05	209.970001	212.169998	209.729996	211.460007	190.943222	2547800
2019-07-08	210.979996	213.440002	210.589996	212.910004	192.252563	2705300
2019-07-09	211.929993	213.330002	211.199997	212.000000	191.430847	2397400
2019-07-10	210.720001	211.320007	208.830002	210.750000	190.302139	3457400
2019-07-11	212.250000	214.080002	211.020004	214.039993	193.272888	3450100
2019-07-12	215.000000	218.250000	214.610001	218.229996	197.056366	4429800
2019-07-15	218.949997	219.300003	216.809998	218.699997	197.480759	3141300
2019-07-16	217.300003	218.350006	216.729996	217.259995	196.180496	2657400
2019-07-17	216.729996	217.580002	215.610001	215.610001	194.690536	3037300
2019-07-18	215.500000	216.229996	213.009995	214.440002	193.634094	3068000
2019-07-19	214.669998	215.229996	212.929993	213.039993	192.369904	3254800
2019-07-22	213.000000	213.259995	210.380005	211.270004	190.771667	2764900
2019-07-23	212.570007	214.130005	211.729996	213.080002	192.406036	2589900
2019-07-24	213.190002	214.789993	213.070007	214.710007	193.877884	2207100
2019-07-25	214.279999	215.919998	213.630005	215.550003	194.636398	2335300
2019-07-26	215.529999	217.210007	214.100006	216.910004	195.864441	2675500
2019-07-29	216.789993	218.270004	216.350006	218.039993	196.884842	2407200
2019-07-30	217.520004	218.589996	216.860001	217.360001	196.270767	2172600
2019-07-31	216.350006	217.800003	212.169998	213.690002	192.956863	3426400
2019-08-01	214.139999	217.610001	212.020004	212.830002	192.180283	3431500
2019-08-02	211.860001	213.139999	211.080002	212.149994	191.566269	2884900
2019-08-05	209.529999	209.960007	204.080002	204.940002	185.055832	4553200
2019-08-06	205.009995	209.089996	204.500000	208.800003	188.541306	3646800
2019-08-07	206.039993	208.500000	203.130005	207.910004	187.737671	3901100
2019-08-08	209.699997	211.690002	208.720001	211.570007	191.042572	2968000
2019-08-09	211.449997	212.410004	207.949997	210.020004	189.642975	2912100
2019-08-12	208.100006	209.639999	206.149994	207.009995	186.924988	2005000
2019-08-13	206.309998	211.619995	204.779999	208.330002	188.116898	3876700
2019-08-14	204.460007	205.360001	201.509995	201.589996	182.030869	4582100
2019-08-15	203.000000	203.759995	199.050003	201.789993	182.211441	4199700
2019-08-16	203.750000	204.429993	201.669998	203.649994	183.891006	4093600
2019-08-19	206.979996	208.820007	205.300003	207.949997	187.773788	6413600
2019-08-20	213.500000	217.850006	212.169998	217.089996	196.026993	12452600
2019-08-21	218.729996	220.880005	216.759995	220.399994	199.015808	7938600
2019-08-22	220.050003	222.660004	219.880005	221.020004	199.575653	4544600
2019-08-23	219.899994	220.869995	216.009995	217.470001	196.370117	5769300
2019-08-26	218.460007	219.500000	216.179993	218.649994	197.435638	3680200
2019-08-27	219.550003	220.410004	217.910004	218.210007	197.038315	4311700
2019-08-28	217.880005	222.089996	217.110001	221.949997	200.415421	3066700
2019-08-29	223.899994	227.699997	223.759995	227.320007	205.264481	4184200
2019-08-30	228.429993	229.270004	226.690002	227.910004	205.797180	3768300
2019-09-03	226.449997	227.630005	223.380005	224.070007	202.329727	4139400
2019-09-04	223.949997	224.149994	220.669998	224.149994	203.638016	3132900
2019-09-05	226.300003	228.779999	226.250000	228.149994	207.271942	3373100
2019-09-06	228.699997	231.369995	227.880005	231.130005	209.979233	3237900
2019-09-09	231.500000	233.869995	230.080002	232.869995	211.560013	4449100
2019-09-10	232.250000	233.020004	229.710007	233.000000	211.678131	4210600
2019-09-11	232.929993	233.679993	231.020004	232.660004	211.369247	2978300
2019-09-12	233.419998	235.490005	233.110001	233.800003	212.404907	3366100
2019-09-13	234.330002	234.970001	232.330002	233.979996	212.568481	3805500
2019-09-16	232.729996	233.610001	230.610001	230.990005	209.852066	3120200
2019-09-17	226.789993	230.330002	226.470001	230.210007	209.143448	3732500
2019-09-18	230.369995	231.529999	229.009995	230.830002	209.706680	3341800
2019-09-19	231.149994	231.399994	227.949997	228.119995	207.244690	3134000
2019-09-20	227.990005	230.050003	224.229996	224.669998	204.110367	7687700
2019-09-23	224.160004	227.139999	223.949997	226.250000	205.545776	2754000
2019-09-24	228.139999	230.240005	224.779999	225.410004	204.782654	4511300
2019-09-25	226.589996	228.449997	224.500000	228.100006	207.226517	3716700
2019-09-26	229.679993	231.119995	229.000000	229.789993	208.761841	4200600
2019-09-27	231.610001	231.750000	229.130005	229.860001	208.825470	3152000
2019-09-30	230.190002	232.589996	230.119995	232.020004	210.787827	3249200
2019-10-01	233.009995	234.509995	230.720001	231.080002	209.933807	3335400
2019-10-02	230.600006	230.600006	224.339996	225.550003	204.909882	4336100
2019-10-03	225.000000	226.809998	222.119995	226.809998	206.054565	2777700
2019-10-04	227.169998	229.210007	227.020004	227.929993	207.072098	3163100
2019-10-07	227.509995	228.130005	226.050003	226.740005	205.990952	2917600
2019-10-08	225.360001	228.779999	225.100006	226.669998	205.927383	3438500
2019-10-09	228.500000	229.559998	226.610001	228.940002	207.989655	2657600
2019-10-10	229.339996	232.240005	229.080002	231.610001	210.415298	2781500
2019-10-11	234.320007	236.699997	233.759995	234.660004	213.186218	3459200
2019-10-14	234.220001	235.490005	234.059998	234.179993	212.750137	2183900
2019-10-15	234.690002	236.860001	234.600006	235.619995	214.058365	2663300
2019-10-16	235.419998	236.169998	233.839996	235.899994	214.312729	2388100
2019-10-17	236.360001	238.169998	235.509995	236.770004	215.103149	2250500
2019-10-18	236.990005	238.729996	235.639999	237.929993	216.156982	3662500
2019-10-21	238.259995	238.990005	235.610001	236.699997	215.039520	2041700
2019-10-22	237.300003	238.300003	236.520004	237.199997	215.493790	2003200
2019-10-23	236.660004	237.410004	234.360001	234.669998	213.195313	2110500
2019-10-24	234.809998	236.369995	233.070007	233.889999	212.486649	2173900
2019-10-25	233.490005	235.419998	232.550003	234.380005	212.931839	2210900
2019-10-28	234.949997	236.960007	234.559998	236.800003	215.130402	2705000
2019-10-29	236.839996	237.500000	233.919998	234.139999	212.713776	2558000
2019-10-30	233.509995	236.600006	232.880005	236.240005	214.621628	1956700
2019-10-31	236.860001	237.389999	233.220001	234.580002	213.113571	2824100
2019-11-01	236.070007	237.449997	235.059998	237.339996	215.620987	2197400
2019-11-04	238.270004	238.389999	233.880005	234.919998	213.422409	2542400
2019-11-05	234.740005	234.919998	230.270004	232.199997	210.951294	3624600
2019-11-06	232.830002	234.039993	231.889999	234.009995	212.595688	2631900
2019-11-07	234.000000	235.789993	231.759995	232.940002	211.623611	2832500
2019-11-08	232.800003	233.259995	231.630005	232.839996	211.532745	2088400
2019-11-11	230.500000	232.279999	230.179993	231.800003	210.587952	2309600
2019-11-12	232.149994	234.630005	232.000000	233.119995	211.787155	2991100
2019-11-13	232.089996	234.899994	230.850006	234.800003	213.313416	2399600
2019-11-14	235.000000	236.940002	234.039993	236.550003	214.903259	2282200
2019-11-15	237.690002	238.050003	236.360001	237.289993	215.575531	3524700
2019-11-18	238.440002	239.309998	236.759995	238.850006	216.992798	5747400
2019-11-19	230.600006	233.119995	225.399994	225.860001	205.191483	14972200
2019-11-20	224.550003	225.000000	220.570007	220.899994	200.685379	10225400
2019-11-21	221.940002	222.309998	218.500000	218.539993	198.541367	7823700
2019-11-22	218.500000	219.130005	217.809998	218.029999	198.078064	5786500
2019-11-25	218.000000	218.529999	216.880005	218.399994	198.414139	8865400
2019-11-26	218.759995	220.960007	218.389999	220.759995	200.558212	9981400
2019-11-27	221.679993	223.449997	220.660004	223.000000	202.593201	6687500
2019-11-29	223.300003	223.330002	220.289993	220.509995	200.331055	2952900
2019-12-02	220.899994	221.190002	217.460007	217.619995	197.705505	4416300
2019-12-03	216.449997	216.449997	212.929993	214.000000	194.416840	6505400
2019-12-04	213.500000	214.960007	213.190002	214.100006	195.751709	4256200
2019-12-05	214.360001	214.500000	211.770004	213.000000	194.745987	4580500
2019-12-06	214.210007	215.360001	213.899994	214.279999	195.916306	4193700
2019-12-09	214.289993	217.880005	214.179993	216.529999	197.973434	5111100
2019-12-10	216.520004	216.690002	215.100006	215.899994	197.397430	4663000
2019-12-11	211.029999	213.649994	210.610001	212.000000	193.831665	8284800
2019-12-12	212.500000	214.130005	210.729996	212.039993	193.868210	9915100
2019-12-13	212.119995	214.229996	210.669998	214.080002	195.733398	6869200
2019-12-16	214.429993	216.720001	214.300003	215.529999	197.059158	5850300
2019-12-17	216.020004	219.449997	215.869995	217.720001	199.061478	7574400
2019-12-18	218.210007	219.589996	217.639999	218.000000	199.317474	6677400
2019-12-19	218.479996	220.770004	218.279999	220.220001	201.347214	5405000
2019-12-20	220.589996	221.570007	219.800003	221.190002	202.234055	7778200
2019-12-23	222.000000	222.000000	219.139999	219.210007	200.423798	3943700
2019-12-24	219.500000	221.039993	219.220001	220.669998	201.758652	2260700
2019-12-26	220.740005	221.149994	219.589996	220.820007	201.895782	2649200
2019-12-27	221.199997	221.789993	219.779999	219.970001	201.118652	3082800
2019-12-30	220.369995	220.490005	216.550003	217.309998	198.686630	3952400
2019-12-31	217.100006	218.509995	216.440002	218.380005	199.664917	3789900
2020-01-02	219.080002	219.759995	217.839996	219.660004	200.835190	3935700
2020-01-03	217.139999	219.679993	216.750000	218.929993	200.167755	3423200
2020-01-06	216.490005	220.000000	216.399994	219.960007	201.109497	5682800
2020-01-07	219.500000	220.559998	216.899994	218.520004	199.792908	5685400
2020-01-08	218.800003	222.970001	218.669998	221.789993	202.782639	4916200
2020-01-09	222.639999	225.550003	221.850006	225.190002	205.891266	4843600
2020-01-10	224.750000	225.490005	223.029999	224.220001	205.004410	4226600
2020-01-13	224.500000	224.509995	222.679993	223.339996	204.199814	6060900
2020-01-14	222.479996	224.949997	222.309998	222.809998	203.715225	3915100
2020-01-15	222.279999	224.979996	222.130005	224.589996	205.342697	3444300
2020-01-16	225.929993	228.860001	225.399994	228.820007	209.210205	5390800
2020-01-17	229.610001	232.600006	228.910004	231.910004	212.035370	7979200
2020-01-21	231.529999	233.660004	231.059998	232.949997	212.986267	4873500
2020-01-22	233.789993	236.529999	232.880005	232.899994	212.940552	4030800
2020-01-23	232.130005	234.820007	230.639999	233.649994	213.626251	4617900
2020-01-24	234.460007	235.429993	230.559998	232.000000	212.117645	4467500
2020-01-27	228.199997	232.470001	228.199997	231.190002	211.377090	3595600
2020-01-28	231.820007	235.250000	231.350006	233.860001	213.818253	3621900
2020-01-29	234.899994	235.880005	233.399994	234.020004	213.964584	2564000
2020-01-30	232.000000	233.300003	231.570007	232.789993	212.839935	4685700
2020-01-31	232.960007	233.229996	227.889999	228.100006	208.551910	5304700
2020-02-03	230.300003	233.529999	229.350006	231.539993	211.697113	5100900
2020-02-04	234.029999	236.360001	234.029999	235.000000	214.860580	3505100
2020-02-05	237.100006	238.320007	235.860001	238.110001	217.704056	3868600
2020-02-06	238.000000	239.410004	237.479996	238.839996	218.371475	3930300
2020-02-07	238.839996	239.529999	236.520004	237.300003	216.963486	2456100
2020-02-10	236.600006	240.610001	236.179993	240.610001	219.989777	2568000
2020-02-11	240.610001	242.449997	240.199997	241.639999	220.931534	2692400
2020-02-12	242.130005	242.300003	238.839996	241.589996	220.885818	3592100
2020-02-13	240.970001	243.600006	240.399994	242.360001	221.589813	2468100
2020-02-14	243.440002	245.199997	242.630005	245.029999	224.031006	2841600
2020-02-18	244.839996	246.110001	243.160004	243.940002	223.034393	2892600
2020-02-19	244.910004	245.500000	243.009995	243.639999	222.760147	2713300
2020-02-20	243.690002	247.119995	242.149994	247.020004	225.850479	3701800
2020-02-21	246.500000	247.360001	244.000000	245.339996	224.314407	3881100
2020-02-24	238.479996	243.110001	237.699997	239.699997	219.157776	5350100
2020-02-25	246.100006	246.970001	236.479996	237.380005	217.036591	8061500
2020-02-26	239.100006	241.039993	234.320007	235.279999	215.116592	6963000
2020-02-27	231.070007	234.820007	224.570007	224.729996	205.470688	7612800
2020-02-28	218.630005	221.059998	212.330002	217.839996	199.171143	11809600
2020-03-02	219.979996	230.000000	218.490005	229.940002	210.234192	7150800
2020-03-03	230.029999	235.820007	225.570007	227.940002	208.405594	8432500
2020-03-04	233.009995	241.320007	231.800003	241.080002	220.419495	6770000
2020-03-05	236.600006	239.610001	233.149994	234.809998	214.686844	6473900
2020-03-06	227.570007	230.289993	222.250000	228.509995	208.926727	7399900
2020-03-09	213.869995	216.179993	207.250000	210.460007	192.423615	10120500
2020-03-10	217.210007	225.830002	211.000000	225.699997	206.357574	7206600
2020-03-11	217.300003	219.149994	210.500000	212.889999	195.947647	7253900
2020-03-12	195.410004	206.580002	184.839996	190.589996	175.422318	10928700
2020-03-13	200.449997	205.820007	190.000000	205.669998	189.302231	10292300
2020-03-16	181.970001	186.100006	163.110001	164.960007	151.832062	12536600
2020-03-17	168.210007	174.779999	155.300003	173.639999	159.821289	16234400
2020-03-18	159.800003	162.330002	140.630005	155.630005	143.244583	14681900
2020-03-19	153.160004	162.910004	142.000000	161.130005	148.306839	13499100
2020-03-20	162.779999	170.220001	151.809998	152.149994	140.041519	12602400
2020-03-23	150.059998	164.929993	146.339996	162.389999	149.466583	12241600
2020-03-24	173.389999	185.669998	172.009995	184.720001	170.019485	14676600
2020-03-25	184.419998	191.550003	180.000000	181.759995	167.295074	11497400
2020-03-26	183.490005	198.199997	182.500000	195.210007	179.674698	10170300
2020-03-27	188.490005	196.380005	186.500000	190.550003	175.385529	7121700
2020-03-30	190.570007	198.199997	187.610001	196.100006	180.493835	6936700
2020-03-31	194.800003	195.490005	185.449997	186.710007	171.851135	7335400
2020-04-01	175.910004	182.759995	175.000000	178.630005	164.414169	7858200
2020-04-02	174.949997	182.720001	174.000000	181.309998	166.880875	6353900
2020-04-03	179.559998	181.350006	174.940002	178.699997	164.478592	7299800
2020-04-06	188.000000	192.410004	185.130005	191.330002	176.103485	7454000
2020-04-07	202.919998	204.110001	191.850006	192.289993	176.987045	6438800
2020-04-08	194.210007	196.770004	191.539993	194.820007	179.315720	6094700
2020-04-09	199.800003	205.990005	196.500000	201.529999	185.491714	7125100
2020-04-13	200.449997	200.449997	195.369995	198.789993	182.969772	4415600
2020-04-14	201.880005	209.729996	200.130005	207.169998	190.682877	5655400
2020-04-15	198.669998	202.240005	196.610001	198.479996	182.684448	5693900
2020-04-16	199.119995	202.210007	196.820007	199.850006	183.945419	7262800
2020-04-17	207.169998	210.250000	206.160004	209.419998	192.753815	6717600
2020-04-20	206.130005	211.029999	205.360001	206.050003	189.651993	4753100
2020-04-21	200.750000	204.339996	199.509995	200.610001	184.644928	4845000
2020-04-22	201.889999	205.710007	201.139999	204.169998	187.921616	4067700
2020-04-23	203.320007	206.970001	202.190002	202.320007	186.218872	3565500
2020-04-24	204.729996	212.929993	203.850006	212.179993	195.294159	5025200
2020-04-27	215.039993	220.940002	214.009995	217.759995	200.430069	5472800
2020-04-28	223.990005	224.220001	216.910004	217.630005	200.310440	5080700
2020-04-29	221.339996	224.169998	219.820007	221.809998	204.157761	4381100
2020-04-30	216.789993	222.110001	216.520004	219.830002	202.335358	5152700
2020-05-01	216.770004	219.699997	215.770004	218.570007	201.175629	3819300
2020-05-04	216.679993	222.660004	215.210007	221.839996	204.185394	4090900
2020-05-05	224.940002	228.850006	223.610001	225.610001	207.655380	4655200
2020-05-06	227.369995	228.440002	223.800003	223.919998	206.099869	3321100
2020-05-07	226.509995	231.630005	226.419998	229.449997	211.189774	4501300
2020-05-08	232.699997	235.550003	231.149994	234.429993	215.773453	4365200
2020-05-11	231.770004	238.770004	231.250000	236.559998	217.733932	4378300
2020-05-12	238.570007	239.250000	232.899994	232.899994	214.365234	4399600
2020-05-13	233.039993	236.300003	228.539993	230.100006	211.788055	6237200
2020-05-14	226.369995	234.660004	226.199997	234.479996	215.819473	6434500
2020-05-15	232.789993	243.229996	232.699997	239.330002	220.283508	16176300
2020-05-18	245.839996	248.320007	244.039993	245.350006	225.824402	8314800
2020-05-19	240.449997	242.460007	237.800003	238.100006	219.151398	9387000
2020-05-20	242.000000	242.270004	234.949997	238.190002	219.234222	7534200
2020-05-21	237.619995	241.179993	235.789993	240.880005	221.710144	4772700
2020-05-22	240.699997	242.339996	238.660004	241.880005	222.630569	3041800
2020-05-26	248.149994	248.220001	242.070007	242.479996	223.182800	4535200
2020-05-27	242.690002	247.389999	240.779999	247.360001	227.674438	4664800
2020-05-28	249.520004	252.229996	244.429993	245.139999	225.631073	5259300
2020-05-29	245.059998	249.710007	244.729996	248.479996	228.705292	5341600
2020-06-01	249.410004	249.779999	245.869995	247.289993	227.609985	3407800
2020-06-02	248.630005	252.720001	247.000000	252.710007	232.598679	5301000
2020-06-03	251.800003	252.830002	250.389999	251.000000	232.404221	4638100
2020-06-04	249.770004	252.169998	247.470001	248.949997	230.506073	4759400
2020-06-05	252.339996	255.850006	250.380005	254.899994	236.015289	5054300
2020-06-08	252.490005	256.809998	252.259995	256.769989	237.746719	3811900
2020-06-09	255.330002	258.290009	253.860001	256.760010	237.737518	3716100
2020-06-10	257.450012	259.290009	254.220001	254.449997	235.598648	3589800
2020-06-11	248.860001	250.619995	238.740005	239.470001	221.728439	6563700
2020-06-12	243.070007	246.389999	237.050003	242.449997	224.487686	5238500
2020-06-15	237.619995	242.220001	234.309998	241.360001	223.478439	6250900
2020-06-16	249.399994	251.649994	242.869995	249.949997	231.432007	5291600
2020-06-17	252.770004	254.619995	250.080002	250.850006	232.265350	4234000
2020-06-18	249.360001	251.750000	247.130005	249.210007	230.746872	3347800
2020-06-19	253.100006	254.300003	246.380005	246.649994	228.376480	11114600
2020-06-22	245.699997	250.059998	245.509995	249.160004	230.700562	3815200
2020-06-23	253.000000	253.440002	250.130005	250.309998	231.765335	3105300
2020-06-24	247.809998	250.289993	242.729996	246.130005	227.895035	3873000
2020-06-25	244.800003	246.350006	242.199997	245.380005	227.200623	2938400
2020-06-26	245.350006	246.100006	240.250000	241.009995	223.154343	5002700
2020-06-29	242.660004	246.500000	240.339996	246.119995	227.885773	3468300
2020-06-30	247.000000	251.649994	246.089996	250.509995	231.950546	4524600
2020-07-01	249.649994	250.330002	246.929993	248.149994	229.765366	3677300
2020-07-02	251.940002	252.300003	247.919998	248.500000	230.089447	3369800
2020-07-06	250.270004	251.500000	247.039993	249.550003	231.061646	3133800
2020-07-07	247.369995	250.779999	247.070007	247.350006	229.024658	2927800
2020-07-08	247.869995	249.789993	246.220001	249.169998	230.709824	2294000
2020-07-09	249.660004	250.509995	246.350006	247.960007	229.589462	2994700
2020-07-10	248.289993	250.330002	246.639999	250.110001	231.580170	2745300
2020-07-13	251.919998	257.859985	249.089996	249.619995	231.126465	4437500
2020-07-14	249.000000	258.179993	248.460007	257.790009	238.691177	4614200
2020-07-15	260.140015	261.290009	255.149994	257.799988	238.700470	4343700
2020-07-16	256.760010	260.500000	256.000000	258.079987	238.959686	2511200
2020-07-17	260.029999	260.649994	257.720001	260.380005	241.089310	3091300
2020-07-20	259.040009	261.200012	258.019989	260.170013	240.894867	2451100
2020-07-21	261.619995	263.869995	260.720001	262.420013	242.978180	2439900
2020-07-22	262.589996	265.589996	262.000000	265.170013	245.524445	2750000
2020-07-23	267.799988	267.799988	261.799988	263.809998	244.265167	2680100
2020-07-24	265.040009	266.890015	262.989990	265.309998	245.654083	2984500
2020-07-27	265.089996	268.679993	265.089996	267.420013	247.607727	2412500
2020-07-28	268.559998	269.070007	264.670013	265.279999	245.626297	2227000
2020-07-29	264.799988	267.109985	264.170013	264.660004	245.052261	2874100
2020-07-30	263.339996	267.350006	261.549988	266.309998	246.580002	2347800
2020-07-31	265.000000	267.170013	260.609985	265.489990	245.820694	3640600
2020-08-03	266.730011	268.579987	265.670013	266.179993	246.459610	2363500
2020-08-04	266.630005	267.890015	263.839996	267.869995	248.024399	2224000
2020-08-05	268.390015	268.390015	265.890015	267.480011	247.663315	1959900
2020-08-06	266.600006	270.440002	266.529999	269.369995	249.413254	2203400
2020-08-07	270.609985	274.920013	269.809998	271.640015	251.515106	2846300
2020-08-10	272.420013	275.000000	271.799988	274.730011	254.376160	2393100
2020-08-11	277.690002	279.369995	274.410004	274.920013	254.552094	3321300
2020-08-12	279.750000	282.970001	276.959991	281.579987	260.718658	3867900
2020-08-13	281.160004	282.649994	279.739990	281.660004	260.792725	2202400
2020-08-14	281.140015	282.000000	279.190002	280.549988	259.764984	2490400
2020-08-17	284.399994	289.220001	283.570007	288.239990	266.885193	5584400
2020-08-18	288.899994	290.579987	283.040009	285.000000	263.885284	6934300
2020-08-19	287.459991	287.970001	281.929993	282.859985	261.903839	4986800
2020-08-20	280.540009	281.910004	279.440002	280.679993	259.885315	3530000
2020-08-21	279.970001	283.549988	278.420013	283.230011	262.246429	5519100
2020-08-24	284.989990	286.850006	281.920013	286.750000	265.505585	4430900
2020-08-25	287.269989	287.480011	283.890015	286.130005	264.931610	2854500
2020-08-26	287.730011	292.119995	286.269989	291.929993	270.301880	4001900
2020-08-27	292.220001	292.950012	286.559998	288.630005	267.246338	3430900
2020-08-28	288.309998	288.829987	284.769989	286.290009	265.079681	3100100
2020-08-31	285.000000	286.690002	282.869995	285.040009	263.922363	4105400
2020-09-01	284.029999	286.679993	283.500000	285.940002	264.755615	3235100
2020-09-02	284.850006	288.040009	283.600006	287.200012	267.324646	3464600
2020-09-03	287.299988	287.700012	272.170013	274.630005	255.624557	5380100
2020-09-04	275.549988	276.769989	264.670013	269.660004	250.998505	5253500
2020-09-08	267.109985	271.040009	262.809998	269.260010	250.626190	5241200
2020-09-09	272.459991	279.739990	271.750000	277.040009	257.867737	4754700
2020-09-10	278.010010	280.980011	271.170013	272.700012	253.828125	3156300
2020-09-11	273.980011	277.980011	273.459991	276.329987	257.206909	3729200
2020-09-14	278.549988	282.459991	278.019989	280.649994	261.227905	3055800
2020-09-15	283.040009	286.700012	282.380005	285.579987	265.816681	4174900
2020-09-16	285.609985	286.579987	280.679993	281.630005	262.140137	3379100
2020-09-17	277.910004	282.720001	276.959991	279.959991	260.585693	3166600
2020-09-18	278.410004	279.829987	270.809998	275.190002	256.145782	6072900
2020-09-21	271.869995	272.899994	266.529999	272.350006	253.502335	3548000
2020-09-22	271.679993	273.519989	270.630005	273.309998	254.395935	2972000
2020-09-23	275.420013	276.619995	264.690002	266.549988	248.103699	4467600
2020-09-24	265.709991	269.700012	263.880005	265.700012	247.312561	3095600
2020-09-25	264.190002	270.149994	263.920013	268.549988	249.965256	2457700
2020-09-28	271.929993	274.220001	270.299988	272.329987	253.483704	3061100
2020-09-29	273.399994	273.839996	271.109985	272.109985	253.278915	2048900
2020-09-30	273.480011	279.920013	272.519989	277.709991	258.491364	4778800
2020-10-01	279.440002	280.000000	275.850006	277.619995	258.407623	2696900
2020-10-02	274.940002	281.079987	274.100006	279.309998	259.980652	2943600
2020-10-05	280.920013	282.420013	279.700012	282.100006	262.577545	2330700
2020-10-06	282.500000	283.000000	275.769989	276.470001	257.337158	2992500
2020-10-07	280.850006	284.000000	280.000000	282.790009	263.219879	3423700
2020-10-08	283.839996	284.950012	281.170013	284.519989	264.830139	2256200
2020-10-09	285.470001	287.279999	284.089996	285.920013	266.133240	2240100
2020-10-12	287.390015	288.329987	286.059998	286.910004	267.054718	2411900
2020-10-13	285.700012	290.769989	285.700012	290.359985	270.265930	2699900
2020-10-14	289.510010	290.299988	285.149994	287.089996	267.222290	2221000
2020-10-15	284.119995	290.250000	283.119995	287.540009	267.641144	2699400
2020-10-16	288.250000	292.649994	287.250000	287.660004	267.752808	3108600
2020-10-19	289.760010	290.109985	283.380005	283.730011	264.094757	2428100
2020-10-20	285.140015	289.790009	284.130005	286.040009	266.244904	2281500
2020-10-21	285.390015	288.019989	283.279999	284.510010	264.820831	2304500
2020-10-22	283.929993	285.679993	280.649994	281.160004	261.702667	2787000
2020-10-23	282.380005	283.190002	279.549988	283.000000	263.415344	1750600
2020-10-26	279.640015	281.529999	272.000000	276.040009	256.936920	2911900
2020-10-27	276.989990	279.730011	276.119995	276.839996	257.681610	3014100
2020-10-28	270.250000	273.670013	268.690002	269.720001	251.054321	3255900
2020-10-29	269.690002	273.700012	267.309998	269.630005	250.970566	2872500
2020-10-30	268.820007	269.619995	262.029999	266.709991	248.252625	3872800
2020-11-02	270.149994	274.779999	268.519989	270.739990	252.003738	2956400
2020-11-03	274.850006	279.529999	273.720001	277.369995	258.174896	3037500
2020-11-04	276.760010	287.040009	276.010010	282.720001	263.154663	3525300
2020-11-05	288.350006	289.000000	284.079987	285.850006	266.068085	2516600
2020-11-06	286.730011	286.779999	282.850006	284.239990	264.569458	2839100
2020-11-09	287.980011	288.420013	269.470001	269.970001	251.287003	7856400
2020-11-10	272.790009	275.790009	269.250000	275.570007	256.499512	4828500
2020-11-11	277.320007	281.690002	276.170013	277.750000	258.528625	2987900
2020-11-12	283.000000	283.690002	273.839996	276.239990	257.123108	3818600
2020-11-13	276.420013	279.730011	275.260010	277.170013	257.988708	3939200
2020-11-16	279.179993	281.290009	276.399994	279.570007	260.222687	5360200
2020-11-17	272.100006	273.529999	269.399994	272.470001	253.613998	8532200
2020-11-18	270.500000	275.380005	269.000000	269.829987	251.156677	5122200
2020-11-19	270.420013	272.380005	268.700012	270.929993	252.180588	3929400
2020-11-20	271.450012	272.369995	268.869995	269.809998	251.138062	4111000
2020-11-23	270.010010	273.690002	269.549988	271.399994	252.618088	3294200
2020-11-24	274.000000	275.549988	272.570007	273.309998	254.395935	4773400
2020-11-25	273.480011	274.739990	271.209991	273.959991	255.000916	3001700
2020-11-27	275.239990	276.579987	274.359985	275.989990	256.890503	1625300
2020-11-30	275.220001	277.760010	271.920013	277.410004	258.212128	4624100
2020-12-01	278.730011	278.950012	275.549988	276.600006	257.458282	3942400
2020-12-02	273.970001	274.109985	269.570007	271.100006	253.714752	4168600
2020-12-03	270.630005	271.929993	267.140015	268.140015	250.944565	4168900
2020-12-04	267.470001	268.730011	262.820007	263.989990	247.060623	7732800
2020-12-07	263.500000	264.500000	261.000000	262.640015	245.797256	6379000
2020-12-08	261.720001	262.500000	258.730011	261.720001	244.936249	5338100
2020-12-09	264.609985	265.769989	262.250000	265.579987	248.548706	4550100
2020-12-10	264.079987	266.070007	262.109985	264.809998	247.828110	4234300
2020-12-11	263.359985	265.359985	262.649994	264.549988	247.584732	3454500
2020-12-14	266.140015	268.600006	265.269989	265.579987	248.548706	4576800
2020-12-15	267.510010	268.760010	266.200012	267.980011	250.794861	3754100
2020-12-16	268.529999	270.750000	267.510010	269.589996	252.301529	4669600
2020-12-17	272.160004	274.329987	271.299988	273.970001	256.400696	4247000
2020-12-18	274.589996	275.739990	270.299988	270.450012	253.106400	9817000
2020-12-21	268.559998	271.950012	265.880005	270.989990	253.611755	4339000
2020-12-22	270.059998	271.359985	268.510010	270.040009	252.722717	3140100
2020-12-23	270.059998	271.000000	268.200012	269.809998	252.507416	2337100
2020-12-24	269.440002	271.359985	269.399994	270.920013	253.546295	1093900
2020-12-28	272.170013	272.250000	269.239990	269.250000	251.983353	2633800
2020-12-29	269.980011	270.459991	265.070007	266.190002	249.119568	2572100
2020-12-30	266.109985	267.299988	264.920013	265.260010	248.249252	2511400
2020-12-31	265.570007	265.950012	263.579987	265.619995	248.586166	2607900
2021-01-04	266.010010	266.440002	261.059998	263.920013	246.995178	5002000
2021-01-05	262.660004	266.529999	262.260010	266.049988	248.988571	3822600
2021-01-06	264.059998	269.769989	261.869995	267.570007	250.411102	3949200
2021-01-07	266.950012	268.779999	266.170013	266.260010	249.185104	3833200
2021-01-08	267.350006	270.730011	267.000000	269.089996	251.833649	3757700
2021-01-11	267.470001	273.369995	267.260010	271.230011	253.836380	3764400
2021-01-12	271.109985	277.940002	270.649994	276.329987	258.609344	4030900
2021-01-13	278.309998	280.480011	273.940002	274.049988	256.475555	3921400
2021-01-14	274.500000	274.899994	267.670013	268.339996	251.131714	4641400
2021-01-15	268.630005	276.390015	268.000000	275.589996	257.916779	5131700
2021-01-19	278.000000	278.000000	273.019989	273.190002	255.670685	3615800
2021-01-20	273.250000	277.209991	271.500000	274.299988	256.709503	3498400
2021-01-21	276.220001	280.700012	275.670013	279.049988	261.154877	4397900
2021-01-22	279.260010	285.079987	277.869995	284.000000	265.787476	4501900
2021-01-25	283.850006	285.769989	281.420013	285.079987	266.798187	4025900
2021-01-26	285.420013	285.649994	281.700012	282.600006	264.477295	2472200
2021-01-27	279.989990	280.809998	273.079987	274.049988	256.475555	4337000
2021-01-28	276.170013	282.959991	274.929993	278.049988	260.218994	3463000
2021-01-29	275.809998	277.059998	270.029999	270.820007	253.452682	4079500
2021-02-01	271.230011	272.649994	267.250000	270.070007	252.750778	3707800
2021-02-02	270.000000	275.690002	269.989990	272.160004	254.706757	4111800
2021-02-03	271.890015	275.720001	270.709991	274.170013	256.587891	2802700
2021-02-04	274.250000	279.440002	274.250000	278.820007	260.939636	2976000
2021-02-05	280.290009	281.760010	277.809998	278.859985	260.977051	2389900
2021-02-08	279.690002	280.420013	276.890015	280.029999	262.072021	3475600
2021-02-09	279.660004	280.200012	276.619995	276.769989	259.021088	2507800
2021-02-10	278.029999	278.929993	276.250000	278.690002	260.817993	2410600
2021-02-11	277.929993	280.250000	276.010010	277.059998	259.292480	2595300
2021-02-12	277.119995	278.709991	276.579987	277.510010	259.713654	2392200
2021-02-16	277.010010	278.630005	274.880005	275.390015	257.729645	2873500
2021-02-17	275.540009	281.790009	275.399994	280.920013	262.905060	3536400
2021-02-18	280.799988	284.679993	279.829987	283.049988	264.898376	3532000
2021-02-19	282.869995	283.910004	279.440002	279.640015	261.707092	4079900
2021-02-22	278.209991	278.489990	273.630005	275.850006	258.160126	3995500
2021-02-23	269.380005	269.670013	257.579987	267.239990	250.102280	12111000
2021-02-24	263.230011	266.989990	254.029999	259.970001	243.298477	14512700
2021-02-25	259.750000	260.899994	254.710007	255.250000	238.881165	6545400
2021-02-26	257.769989	260.239990	256.109985	258.339996	241.772980	7871200
2021-03-01	258.809998	262.480011	258.470001	261.619995	244.842636	4528900
2021-03-02	261.679993	263.109985	259.769989	260.290009	243.597992	3740300
2021-03-03	259.279999	260.500000	256.010010	257.359985	240.855850	4257500
2021-03-04	256.000000	256.859985	247.100006	250.929993	234.838211	7154900
2021-03-05	252.259995	254.199997	246.589996	253.520004	237.262100	6351800
2021-03-08	254.229996	263.230011	252.520004	259.029999	242.418747	5037400
2021-03-09	262.730011	267.570007	261.790009	264.959991	247.968430	6625300
2021-03-10	265.920013	268.750000	264.079987	266.239990	250.727722	3798400
2021-03-11	268.600006	270.779999	267.200012	268.850006	253.185715	4371300
2021-03-12	267.450012	273.809998	266.760010	273.100006	257.188049	4190500
2021-03-15	274.500000	279.649994	274.339996	278.540009	262.311127	4355200
2021-03-16	278.540009	282.519989	277.649994	282.079987	265.644867	4458900
2021-03-17	281.140015	283.880005	279.250000	280.029999	263.714264	5908400
2021-03-18	279.029999	285.470001	277.760010	283.160004	266.661987	4808100
2021-03-19	283.640015	289.100006	282.429993	289.100006	272.255890	13729200
2021-03-22	286.500000	290.329987	284.200012	288.940002	272.105164	5564700
2021-03-23	289.609985	293.429993	288.940002	289.980011	273.084595	4801200
2021-03-24	289.260010	296.779999	288.989990	292.750000	275.693176	4842000
2021-03-25	293.029999	297.880005	292.459991	297.179993	279.865021	5373500
2021-03-26	297.339996	304.000000	296.029999	303.809998	286.108765	5865900
2021-03-29	303.299988	305.549988	299.929993	302.200012	284.592651	4642900
2021-03-30	301.649994	305.679993	300.040009	304.820007	287.059906	5045400
2021-03-31	305.500000	308.019989	304.140015	305.250000	287.464844	4744100
2021-04-01	306.880005	308.549988	303.890015	307.750000	289.819244	3923900
2021-04-05	309.839996	315.850006	309.739990	315.399994	297.023468	4697200
2021-04-06	313.609985	315.940002	313.130005	313.779999	295.497894	3988600
2021-04-07	312.839996	315.140015	310.929993	312.470001	294.264252	3799300
2021-04-08	312.700012	315.250000	310.589996	314.429993	296.110016	4035600
2021-04-09	315.369995	319.320007	314.750000	319.230011	300.630371	4607800
2021-04-12	317.720001	321.309998	317.309998	320.790009	302.099457	3556800
2021-04-13	320.529999	320.899994	317.000000	320.399994	301.732178	3635100
2021-04-14	319.709991	322.700012	319.290009	320.019989	301.374298	3440600
2021-04-15	320.209991	323.399994	320.049988	322.739990	303.935852	3508200
2021-04-16	324.839996	328.670013	323.940002	328.079987	308.964722	6213100
2021-04-19	326.489990	328.829987	325.440002	326.850006	307.806366	4494300
2021-04-20	326.000000	327.690002	322.160004	323.959991	305.084778	4462900
2021-04-21	324.959991	327.910004	323.890015	325.950012	306.958832	3740100
2021-04-22	326.200012	326.429993	318.839996	321.459991	302.730408	4875000
2021-04-23	322.190002	325.529999	319.579987	323.890015	305.018890	3405700
2021-04-26	323.679993	324.000000	319.320007	319.989990	301.346069	2848500
2021-04-27	320.500000	322.470001	320.380005	320.589996	301.911102	3335800
2021-04-28	321.950012	322.959991	319.299988	319.709991	301.082428	2713400
2021-04-29	321.709991	325.790009	321.079987	325.339996	306.384308	3261900
2021-04-30	325.049988	325.829987	321.609985	323.670013	304.811676	3118700
2021-05-03	326.279999	331.619995	325.679993	330.269989	311.027100	3683700
2021-05-04	329.119995	333.230011	328.880005	332.769989	313.381470	3954400
2021-05-05	334.250000	334.250000	331.160004	332.049988	312.703369	3227200
2021-05-06	333.670013	337.809998	333.230011	337.579987	317.911163	3539600
2021-05-07	336.679993	339.809998	335.529999	339.250000	319.483856	2998100
2021-05-10	340.450012	345.690002	339.540009	341.119995	321.244965	4840600
2021-05-11	337.549988	338.000000	328.209991	330.660004	311.394409	5500900
2021-05-12	326.519989	328.799988	316.269989	317.000000	298.530273	5822000
2021-05-13	319.000000	327.420013	318.690002	325.420013	306.459686	5159800
2021-05-14	326.290009	327.320007	321.859985	323.630005	304.773987	3998000
2021-05-17	321.000000	322.829987	315.309998	320.010010	301.364929	4388000
2021-05-18	320.000000	324.559998	314.779999	316.750000	298.294891	7010300
2021-05-19	312.000000	314.750000	309.070007	314.450012	296.128937	5242100
2021-05-20	314.890015	319.709991	314.890015	315.899994	297.494354	3854700
2021-05-21	317.000000	319.279999	314.450012	315.769989	297.371948	3920600
2021-05-24	316.839996	318.739990	314.589996	314.839996	296.496185	2930600
2021-05-25	315.529999	317.100006	314.250000	316.750000	298.294891	3523300
2021-05-26	317.809998	321.380005	316.679993	317.329987	298.841064	2881600
2021-05-27	317.299988	320.410004	317.299988	318.769989	300.197144	3734800
2021-05-28	320.369995	321.510010	318.850006	318.910004	300.328979	3194000
2021-06-01	320.660004	321.260010	315.170013	316.309998	297.880463	3549800
2021-06-02	315.480011	316.980011	312.410004	313.230011	296.526733	3380100
2021-06-03	311.000000	312.929993	309.690002	311.429993	294.822723	2652500
2021-06-04	312.109985	313.450012	309.350006	311.010010	294.425110	2638700
2021-06-07	311.119995	312.329987	307.880005	309.959991	293.431061	3974800
2021-06-08	311.269989	312.290009	308.980011	310.899994	294.320984	2913500
2021-06-09	311.450012	312.980011	306.899994	307.339996	290.950836	3603700
2021-06-10	307.649994	309.649994	306.140015	308.309998	291.869141	3286300
2021-06-11	309.269989	311.239990	308.350006	310.769989	294.197876	2785100
2021-06-14	308.929993	310.059998	306.220001	309.320007	292.825256	3393500
2021-06-15	308.750000	308.950012	303.489990	306.450012	290.108276	5270600
2021-06-16	306.690002	307.350006	301.170013	302.779999	286.634003	4492500
2021-06-17	303.049988	305.209991	300.029999	303.119995	286.955811	4481100
2021-06-18	299.250000	303.829987	298.399994	302.609985	286.473053	8792700
2021-06-21	305.250000	308.720001	304.869995	307.600006	291.196991	3774200
2021-06-22	309.130005	314.910004	308.299988	312.709991	296.034424	4418400
2021-06-23	312.019989	313.660004	310.630005	311.670013	295.049927	2564500
2021-06-24	313.119995	314.839996	311.670013	311.839996	295.210938	2649200
2021-06-25	312.239990	315.459991	311.549988	313.630005	296.905426	11733500
2021-06-28	313.660004	315.269989	311.369995	314.279999	297.520752	2635400
2021-06-29	315.790009	320.299988	315.559998	318.239990	301.269592	3150100
2021-06-30	317.940002	320.290009	317.690002	318.890015	301.884979	3061500
2021-07-01	319.910004	321.690002	318.500000	321.540009	304.393616	2578000
2021-07-02	322.529999	323.119995	321.350006	322.700012	305.491730	2201600
2021-07-06	322.829987	323.829987	316.799988	319.260010	302.235199	3109500
2021-07-07	318.489990	324.420013	318.250000	323.480011	306.230164	2939900
2021-07-08	319.070007	320.329987	314.799988	318.540009	301.553619	3663000
2021-07-09	320.540009	323.309998	320.179993	322.089996	304.914307	2587400
2021-07-12	321.070007	324.000000	320.529999	321.739990	304.582916	2521800
2021-07-13	322.440002	323.290009	316.829987	317.049988	300.143036	3213800
2021-07-14	318.750000	320.059998	318.010010	319.220001	302.197357	3381600
2021-07-15	317.380005	322.959991	317.359985	322.709991	305.501190	2603900
2021-07-16	324.000000	326.279999	321.399994	321.540009	304.393616	3623700
2021-07-19	317.989990	319.000000	314.910004	318.869995	301.865997	3752600
2021-07-20	318.500000	326.130005	318.269989	325.350006	308.000397	4251700
2021-07-21	327.600006	328.470001	324.970001	326.359985	308.956573	2832600
2021-07-22	327.940002	327.970001	325.329987	326.660004	309.240601	2208100
2021-07-23	329.470001	333.450012	327.940002	332.839996	315.091034	2786400
2021-07-26	330.070007	331.559998	326.880005	331.179993	313.519531	2752000
2021-07-27	331.790009	331.880005	326.059998	327.260010	309.808533	2910300
2021-07-28	326.420013	329.329987	324.709991	325.519989	308.161346	2376200
2021-07-29	326.489990	328.559998	325.440002	327.429993	309.969482	2172400
2021-07-30	326.850006	330.109985	326.339996	328.190002	310.688995	2381200
2021-08-02	330.000000	330.000000	326.420013	327.220001	309.770721	2016400
2021-08-03	328.350006	333.010010	328.029999	331.940002	314.239014	2405900
2021-08-04	330.690002	331.920013	329.390015	330.309998	312.695923	1783700
2021-08-05	331.959991	336.000000	331.089996	333.109985	315.346619	2284000
2021-08-06	334.690002	335.709991	329.119995	329.839996	312.250977	2656600
2021-08-09	329.230011	331.070007	327.320007	328.760010	311.228607	1995300
2021-08-10	328.670013	333.239990	327.149994	331.480011	313.803589	1868100
2021-08-11	333.799988	338.549988	333.399994	337.000000	319.029175	3258600
2021-08-12	337.350006	338.170013	332.279999	334.019989	316.208099	2554200
2021-08-13	333.859985	335.799988	330.980011	331.320007	313.652069	2217000
2021-08-16	330.709991	335.630005	327.970001	335.049988	317.183197	3496300
2021-08-17	321.000000	323.589996	316.609985	320.750000	303.645752	9322800
2021-08-18	319.339996	327.859985	319.000000	321.549988	304.403107	4880600
2021-08-19	318.790009	325.190002	317.799988	322.899994	305.681061	2974700
2021-08-20	322.640015	329.679993	322.470001	329.239990	311.682922	2929900
2021-08-23	330.000000	330.529999	327.380005	327.739990	310.262939	2792700
2021-08-24	328.760010	328.839996	324.510010	324.899994	307.574432	2359500
2021-08-25	324.149994	326.559998	323.109985	323.880005	306.608826	2586900
2021-08-26	323.209991	324.989990	321.000000	321.480011	304.336792	2952300
2021-08-27	320.880005	324.049988	319.649994	323.380005	306.135468	2985400
2021-08-30	325.910004	329.500000	325.209991	327.100006	309.657135	2926900
2021-08-31	327.000000	328.269989	323.619995	326.179993	308.786133	4183100
2021-09-01	325.559998	325.779999	320.279999	323.640015	307.939331	3339100
2021-09-02	325.029999	328.179993	323.700012	327.739990	311.840424	3109000
2021-09-03	325.329987	330.899994	325.160004	330.339996	314.314331	2774800
2021-09-07	331.029999	332.559998	326.899994	328.950012	312.991699	2555200
2021-09-08	328.950012	331.929993	327.630005	331.579987	315.494110	2219500
2021-09-09	332.450012	333.730011	330.869995	331.769989	315.674927	3011900
2021-09-10	334.000000	335.230011	331.450012	331.950012	315.846222	3178600
2021-09-13	334.950012	337.149994	332.750000	335.450012	319.176422	3908700
2021-09-14	336.029999	337.489990	332.420013	333.119995	316.959442	2857200
2021-09-15	333.359985	334.670013	330.100006	333.369995	317.197296	2875500
2021-09-16	334.720001	337.839996	334.170013	336.390015	320.070831	3043800
2021-09-17	334.950012	339.649994	334.950012	335.670013	319.385773	7098400
2021-09-20	331.829987	335.390015	328.429993	331.209991	315.142120	4036600
2021-09-21	333.029999	336.970001	332.000000	334.220001	318.006073	3171100
2021-09-22	335.850006	339.000000	333.459991	335.929993	319.633118	2872800
2021-09-23	337.839996	339.519989	335.600006	335.910004	319.614105	2426600
2021-09-24	336.779999	337.839996	335.549988	337.489990	321.117432	2004900
2021-09-27	336.869995	343.739990	336.869995	341.410004	324.847229	2966100
2021-09-28	341.369995	341.369995	332.459991	333.799988	317.606445	3304100
2021-09-29	333.359985	338.880005	333.359985	336.929993	320.584595	2424000
2021-09-30	338.239990	338.709991	327.630005	328.260010	312.335266	4255000
2021-10-01	328.149994	332.730011	324.579987	329.859985	313.857574	2814200
2021-10-04	328.500000	330.609985	324.160004	326.470001	310.632019	2919900
2021-10-05	326.899994	332.190002	326.329987	329.480011	313.496033	2514300
2021-10-06	328.160004	330.649994	325.399994	330.359985	314.333313	2226800
2021-10-07	333.500000	339.220001	332.859985	337.480011	321.107941	2789500
2021-10-08	333.000000	335.410004	330.880005	334.339996	318.120270	2912200
2021-10-11	335.600006	340.859985	334.600006	336.970001	320.622681	2589100
2021-10-12	339.140015	341.049988	337.399994	337.799988	321.412415	2960300
2021-10-13	337.320007	340.239990	336.549988	338.279999	321.869110	2477400
2021-10-14	340.529999	344.369995	340.100006	344.049988	327.359192	2824300
2021-10-15	346.540009	350.950012	345.750000	350.410004	333.410675	3473500
2021-10-18	349.000000	355.950012	349.000000	355.010010	337.787537	3487500
2021-10-19	356.940002	358.089996	354.420013	357.989990	340.622955	2375600
2021-10-20	357.739990	359.570007	356.209991	358.230011	340.851318	2574800
2021-10-21	358.200012	364.850006	358.119995	364.619995	346.931305	2885400
2021-10-22	365.000000	367.029999	362.149994	365.989990	348.234802	2734700
2021-10-25	367.200012	371.660004	365.989990	371.260010	353.249176	2923400
2021-10-26	373.390015	374.049988	369.079987	369.200012	351.289093	2989500
2021-10-27	369.869995	375.149994	369.309998	372.320007	354.257721	2840300
2021-10-28	373.000000	373.940002	370.890015	371.570007	353.544128	2553500
2021-10-29	370.329987	375.149994	370.029999	371.739990	353.705841	3820200
2021-11-01	373.000000	373.570007	364.700012	366.480011	348.701050	3380500
2021-11-02	366.200012	368.890015	364.940002	367.290009	349.471802	2367100
2021-11-03	366.630005	369.359985	365.250000	368.970001	351.070282	2378800
2021-11-04	370.779999	373.230011	369.410004	372.179993	354.124542	3210000
2021-11-05	373.809998	374.410004	367.570007	368.399994	350.527924	3090200
2021-11-08	370.220001	372.910004	367.850006	368.589996	350.708679	2357200
2021-11-09	369.670013	373.880005	368.709991	370.649994	352.668762	2183300
2021-11-10	368.250000	371.209991	367.720001	368.579987	350.699127	2161400
2021-11-11	371.000000	372.000000	365.829987	367.630005	349.795258	2387300
2021-11-12	369.119995	373.500000	366.700012	372.630005	354.552765	2793300
2021-11-15	374.390015	374.869995	369.290009	371.079987	353.077942	3650600
2021-11-16	382.000000	394.380005	379.000000	392.329987	373.296967	8648200
2021-11-17	392.829987	399.429993	390.809998	394.850006	375.694733	4647000
2021-11-18	398.000000	406.540009	396.089996	405.850006	386.161102	4503700
2021-11-19	407.630005	410.100006	404.109985	408.690002	388.863342	3542000
2021-11-22	409.799988	416.559998	408.700012	408.790009	388.958527	4006400
2021-11-23	405.670013	409.679993	403.010010	408.369995	388.558838	3557000
2021-11-24	403.660004	412.750000	402.880005	412.109985	392.117432	2676300
2021-11-26	407.260010	414.140015	402.250000	402.700012	383.163910	3007800
2021-11-29	406.899994	410.809998	406.040009	406.820007	387.084076	3725500
2021-11-30	403.589996	408.429993	400.250000	400.609985	381.175293	7773500
2021-12-01	402.079987	410.250000	400.220001	400.420013	382.570251	3516200
2021-12-02	401.809998	410.700012	401.000000	407.769989	389.592590	3705000
2021-12-03	409.850006	415.929993	404.450012	407.809998	389.630829	5237500
2021-12-06	413.519989	420.609985	411.220001	415.700012	397.169098	4624500
2021-12-07	417.000000	418.559998	413.019989	416.179993	397.627747	4204500
2021-12-08	416.179993	419.850006	408.279999	411.250000	392.917450	4079400
2021-12-09	410.799988	415.250000	408.290009	411.339996	393.003479	3822900
2021-12-10	412.190002	415.609985	410.260010	415.399994	396.882446	2625200
2021-12-13	415.399994	416.500000	404.510010	405.239990	387.175354	3766400
2021-12-14	403.450012	405.679993	398.079987	402.200012	384.270905	4662800
2021-12-15	400.619995	407.929993	399.390015	407.809998	389.630829	4421400
2021-12-16	408.399994	408.869995	398.119995	399.529999	381.719849	4632800
2021-12-17	396.970001	397.980011	387.420013	387.980011	370.684845	11097500
2021-12-20	384.290009	390.170013	380.899994	389.399994	372.041473	4294800
2021-12-21	391.630005	393.760010	383.239990	390.470001	373.063782	3038200
2021-12-22	391.000000	395.769989	388.859985	395.640015	378.003326	3267800
2021-12-23	398.290009	399.839996	394.619995	397.070007	379.369568	2743900
2021-12-27	399.040009	404.450012	398.209991	404.089996	386.076630	2228300
2021-12-28	404.989990	407.019989	403.000000	406.220001	388.111633	2521400
2021-12-29	406.380005	412.369995	406.309998	410.839996	392.525757	2209300
2021-12-30	411.850006	413.440002	408.399994	409.940002	391.665863	1804400
2021-12-31	409.989990	416.529999	409.890015	415.010010	396.509918	2386100
2022-01-03	416.570007	417.839996	403.260010	408.640015	390.423828	3715700
2022-01-04	408.640015	413.609985	408.190002	412.839996	394.436615	3266500
2022-01-05	414.000000	414.220001	406.809998	407.239990	389.086273	4443200
2022-01-06	408.559998	409.070007	403.019989	405.760010	387.672180	3315100
2022-01-07	403.359985	404.089996	392.880005	393.609985	376.063812	4520700
2022-01-10	387.399994	387.589996	380.910004	387.459991	370.187958	6440000
2022-01-11	388.070007	391.839996	384.320007	386.670013	369.433136	4385400
2022-01-12	388.290009	393.450012	386.380005	389.399994	372.041473	3623300
2022-01-13	392.510010	394.309998	385.859985	386.980011	369.729401	3466300
2022-01-14	381.329987	382.010010	371.500000	372.000000	355.417114	6336200
2022-01-18	366.100006	368.089996	360.029999	366.720001	350.372498	6435200
2022-01-19	367.179993	368.700012	359.410004	359.690002	343.655914	5175100
2022-01-20	361.329987	361.850006	349.019989	349.579987	333.996552	5440600
2022-01-21	351.720001	360.089996	347.179993	349.100006	333.537964	7718400
2022-01-24	343.779999	364.380005	343.609985	363.809998	347.592255	8584300
2022-01-25	358.140015	361.519989	352.190002	358.980011	342.977570	5536700
2022-01-26	360.000000	365.899994	354.450012	357.279999	341.353333	6103300
2022-01-27	360.429993	364.119995	353.910004	356.429993	340.541168	3941000
2022-01-28	360.170013	366.720001	352.839996	366.540009	350.200531	4551300
2022-01-31	364.809998	367.410004	362.209991	366.980011	350.620880	4084600
2022-02-01	369.470001	370.690002	362.369995	368.700012	352.264221	3406800
2022-02-02	368.380005	374.670013	367.760010	373.730011	357.070038	3839300
2022-02-03	370.190002	372.119995	363.200012	364.809998	348.547607	4009700
2022-02-04	363.500000	364.670013	354.250000	359.670013	343.636780	3728100
2022-02-07	360.260010	361.799988	355.440002	357.350006	341.420227	2809300
2022-02-08	357.350006	362.980011	354.799988	361.440002	345.327881	3225100
2022-02-09	365.309998	367.459991	363.000000	364.369995	348.127228	2777500
2022-02-10	358.839996	363.000000	352.869995	355.089996	339.260956	4291800
2022-02-11	354.690002	357.339996	348.559998	350.290009	334.674896	3308700
2022-02-14	348.000000	352.910004	346.829987	351.559998	335.888336	3654300
2022-02-15	355.559998	357.420013	351.380005	353.260010	337.512573	3552500
2022-02-16	351.500000	352.859985	345.720001	350.089996	334.483826	3594900
2022-02-17	348.989990	352.309998	347.390015	347.940002	332.429688	3927000
2022-02-18	348.390015	350.600006	344.100006	346.869995	331.407349	5526100
2022-02-22	335.089996	336.690002	312.350006	316.170013	302.075897	19752800
2022-02-23	319.320007	320.399994	307.100006	308.450012	294.700073	11026000
2022-02-24	300.000000	313.440002	299.290009	313.239990	299.276520	8416700
2022-02-25	313.179993	317.440002	307.570007	316.649994	302.534454	6510600
2022-02-28	312.970001	316.079987	310.480011	315.829987	301.751038	5735100
2022-03-01	314.589996	322.429993	313.760010	320.250000	305.974030	5640900
2022-03-02	321.059998	331.190002	319.679993	327.369995	312.776642	5645600
2022-03-03	329.190002	330.679993	322.829987	324.359985	309.900787	3858400
2022-03-04	322.209991	326.660004	319.510010	324.260010	309.805267	3630900
2022-03-07	324.260010	329.600006	320.109985	322.769989	308.381683	4670000
2022-03-08	319.750000	328.489990	315.950012	316.739990	302.620483	5092500
2022-03-09	320.000000	322.459991	316.920013	317.200012	304.888885	4443600
2022-03-10	314.359985	318.260010	308.750000	317.940002	305.600189	3895200
2022-03-11	319.279999	321.790009	316.230011	316.790009	304.494812	2973300
2022-03-14	322.910004	324.000000	316.209991	318.359985	306.003876	3604200
2022-03-15	320.350006	330.179993	320.329987	328.540009	315.788757	3775300
2022-03-16	331.579987	333.950012	324.230011	330.910004	318.066772	3942400
2022-03-17	329.140015	336.359985	327.839996	336.359985	323.305237	3123200
2022-03-18	333.630005	340.739990	332.309998	340.739990	327.515289	9409600
2022-03-21	338.040009	340.690002	327.079987	329.369995	316.586578	4521200
2022-03-22	329.320007	331.299988	324.010010	329.730011	316.932617	4852800
2022-03-23	326.899994	328.190002	315.850006	317.049988	304.744720	5207700
2022-03-24	317.149994	319.399994	314.299988	315.779999	303.524017	4599900
2022-03-25	318.480011	318.799988	308.299988	310.679993	298.621948	5176500
2022-03-28	311.000000	314.350006	309.230011	314.279999	302.082214	3936600
2022-03-29	316.910004	321.000000	312.920013	317.709991	305.379120	5306100
2022-03-30	313.109985	315.239990	306.100006	308.459991	296.488098	7223800
2022-03-31	306.209991	307.959991	298.890015	299.329987	287.712433	11044600
2022-04-01	300.500000	303.369995	298.899994	301.890015	290.173096	5554600
2022-04-04	301.489990	306.480011	299.570007	305.579987	293.719910	4659500
2022-04-05	306.260010	309.100006	302.209991	304.859985	293.027863	4376100
2022-04-06	298.089996	300.660004	294.989990	298.540009	286.953125	6499900
2022-04-07	296.790009	304.589996	293.589996	302.750000	290.999756	5241000
2022-04-08	301.459991	312.290009	301.279999	311.109985	299.035248	5741900
2022-04-11	307.809998	314.170013	305.929993	306.720001	294.815643	4100600
2022-04-12	309.440002	313.290009	305.100006	306.290009	294.402374	4122600
2022-04-13	306.109985	311.700012	305.720001	310.420013	298.372070	3185300
2022-04-14	310.829987	312.250000	304.329987	304.519989	292.700989	4569200
2022-04-18	303.000000	306.290009	298.720001	300.209991	288.558289	3192400
2022-04-19	300.609985	308.130005	299.809998	307.799988	295.853699	3389700
2022-04-20	311.000000	316.100006	309.750000	315.140015	302.908875	4720800
2022-04-21	317.000000	318.399994	309.739990	310.359985	298.314331	3014200
2022-04-22	309.820007	309.820007	299.779999	300.109985	288.462158	4043200
2022-04-25	300.000000	305.160004	296.269989	304.940002	293.104736	4396900
2022-04-26	302.250000	307.559998	299.720001	299.959991	288.317963	3415200
2022-04-27	301.299988	306.420013	299.119995	301.600006	289.894348	3446200
2022-04-28	304.750000	314.540009	303.010010	311.760010	299.660095	4149500
2022-04-29	308.149994	311.720001	299.709991	300.399994	288.740906	4878200
2022-05-02	301.989990	308.790009	299.910004	306.970001	295.055939	4233900
2022-05-03	305.690002	309.000000	303.019989	304.959991	293.123932	3336600
2022-05-04	304.079987	315.750000	302.929993	315.309998	303.072205	4021300
2022-05-05	311.000000	311.359985	293.709991	299.109985	287.500977	4959600
2022-05-06	296.299988	296.750000	289.410004	294.309998	282.887329	4325300
2022-05-09	290.279999	300.739990	288.500000	297.029999	285.501740	5243600
2022-05-10	298.459991	301.070007	287.660004	291.160004	279.859558	4392900
2022-05-11	291.450012	293.329987	282.570007	282.959991	271.977814	3880500
2022-05-12	281.570007	293.179993	280.630005	289.690002	278.446625	4447700
2022-05-13	289.950012	299.420013	288.450012	296.029999	284.540558	3949100
2022-05-16	294.079987	299.570007	289.790009	295.989990	284.502106	4267900
2022-05-17	306.500000	310.940002	290.899994	300.950012	289.269592	12425900
2022-05-18	293.000000	295.440002	281.179993	285.179993	274.111664	7799500
2022-05-19	285.500000	292.500000	284.959991	287.760010	276.591553	5211500
2022-05-20	289.820007	290.500000	279.589996	287.190002	276.043640	5621800
2022-05-23	289.089996	290.339996	280.320007	286.029999	274.928680	4305600
2022-05-24	284.000000	289.320007	280.649994	287.920013	276.745300	4241900
2022-05-25	285.809998	295.489990	285.660004	293.570007	282.176056	4612900
2022-05-26	297.320007	305.630005	297.000000	302.809998	291.057404	4170800
2022-05-27	303.540009	308.500000	301.600006	308.459991	296.488098	3899300
2022-05-31	306.600006	307.869995	300.829987	302.750000	290.999756	5966600
2022-06-01	301.739990	302.980011	297.029999	297.190002	287.459564	3080800
2022-06-02	298.809998	306.029999	295.890015	305.869995	295.855377	4086400
2022-06-03	303.329987	308.459991	301.899994	305.079987	295.091248	2956600
2022-06-06	305.559998	307.609985	303.250000	303.890015	293.940216	2562000
2022-06-07	295.059998	302.380005	292.600006	301.769989	291.889587	3547800
2022-06-08	299.779999	300.579987	295.679993	297.529999	287.788422	3003100
2022-06-09	297.760010	306.880005	297.350006	299.859985	290.042114	4168400
2022-06-10	291.500000	296.500000	288.640015	289.239990	279.769867	4623900
2022-06-13	284.359985	286.820007	281.279999	283.160004	273.888916	4704600
2022-06-14	283.209991	286.380005	276.589996	278.670013	269.545990	3987000
2022-06-15	281.000000	283.589996	275.470001	279.730011	270.571289	4050400
2022-06-16	274.920013	276.109985	269.730011	273.459991	264.506531	6181000
2022-06-17	271.000000	276.619995	270.390015	270.730011	261.865906	10775600
2022-06-21	273.690002	273.920013	267.420013	269.200012	260.386047	5498400
2022-06-22	266.390015	271.769989	264.510010	268.980011	260.173218	4678400
2022-06-23	270.000000	275.589996	269.890015	275.420013	266.402344	3747500
2022-06-24	277.470001	283.459991	273.920013	283.000000	273.734192	10310700
2022-06-27	284.459991	285.000000	281.489990	282.690002	273.434326	2538600
2022-06-28	283.779999	285.600006	269.820007	270.149994	261.304871	4052100
2022-06-29	271.579987	276.160004	268.809998	273.869995	264.903107	2460500
2022-06-30	270.730011	277.040009	268.040009	274.269989	265.289978	4058000
2022-07-01	275.730011	280.750000	274.549988	279.079987	269.942505	2818300
2022-07-05	275.500000	283.730011	275.029999	283.730011	274.440308	3241300
2022-07-06	284.989990	285.920013	280.519989	283.579987	274.295166	2206100
2022-07-07	282.839996	286.970001	281.450012	286.690002	277.303345	3133900
2022-07-08	285.989990	287.989990	283.910004	286.470001	277.090546	1891000
2022-07-11	285.179993	289.589996	285.140015	286.390015	277.013214	2453200
2022-07-12	288.970001	293.640015	283.410004	285.119995	275.784760	2696100
2022-07-13	281.630005	289.790009	279.760010	287.179993	277.777344	2941600
2022-07-14	281.850006	290.290009	281.649994	289.480011	280.002045	2822200
2022-07-15	294.809998	295.450012	290.950012	292.410004	282.836090	2647200
2022-07-18	297.250000	298.489990	292.000000	293.049988	283.455109	2664000
2022-07-19	295.440002	300.010010	293.309998	299.829987	290.013123	2614900
2022-07-20	300.929993	303.690002	298.279999	302.299988	292.402222	2533400
2022-07-21	302.850006	305.250000	298.869995	305.000000	295.013855	1965000
2022-07-22	307.660004	310.670013	304.359985	306.589996	296.551788	2391500
2022-07-25	306.799988	307.429993	303.829987	306.149994	296.126221	1910500
2022-07-26	297.000000	300.640015	295.910004	298.179993	288.417145	2690200
2022-07-27	298.209991	300.309998	291.790009	298.910004	289.123230	3233700
2022-07-28	295.000000	301.239990	293.170013	299.630005	289.819702	3992100
2022-07-29	300.000000	301.440002	297.429993	300.940002	291.086761	3236000
2022-08-01	300.640015	308.450012	300.010010	305.820007	295.807037	3303900
2022-08-02	305.399994	305.609985	300.010010	300.709991	290.864319	3091000
2022-08-03	303.350006	308.070007	300.339996	306.369995	296.338989	3329400
2022-08-04	304.540009	309.970001	304.440002	307.170013	297.112854	2718400
2022-08-05	305.380005	309.779999	304.500000	309.690002	299.550293	2029100
2022-08-08	311.859985	315.799988	310.440002	311.970001	301.755646	2505100
2022-08-09	308.890015	309.959991	303.309998	305.209991	295.216980	2607000
2022-08-10	309.500000	312.980011	309.049988	311.579987	301.378387	3863400
2022-08-11	313.839996	314.619995	309.579987	310.690002	300.517548	2444100
2022-08-12	312.609985	314.929993	310.179993	314.890015	304.580048	2273800
2022-08-15	312.040009	315.760010	310.149994	314.609985	304.309174	3917300
2022-08-16	312.980011	332.980011	312.880005	327.380005	316.661102	10089800
2022-08-17	328.089996	329.500000	324.070007	325.760010	315.094177	3162600
2022-08-18	324.959991	327.940002	322.220001	325.209991	314.562134	2899600
2022-08-19	324.970001	326.320007	319.769989	321.320007	310.799500	3489100
2022-08-22	318.089996	319.739990	311.709991	312.209991	301.987793	3144200
2022-08-23	311.209991	311.519989	305.640015	306.899994	296.851624	3317500
2022-08-24	305.049988	309.980011	303.549988	308.109985	298.022034	2495600
2022-08-25	308.640015	309.959991	305.829987	309.779999	299.637329	2529700
2022-08-26	310.299988	311.510010	298.019989	298.100006	288.339783	3315500
2022-08-29	296.570007	299.709991	294.290009	296.320007	286.618073	2711800
2022-08-30	298.559998	299.899994	291.670013	293.100006	283.503510	2892400
2022-08-31	292.010010	292.470001	288.279999	288.420013	280.796967	4376200
2022-09-01	288.399994	293.579987	286.720001	293.369995	285.616150	3742500
2022-09-02	296.109985	296.799988	290.119995	291.899994	284.184967	2753600
2022-09-06	293.220001	294.500000	287.260010	289.540009	281.887360	4110000
2022-09-07	290.440002	297.700012	290.299988	297.470001	289.607788	3016000
2022-09-08	296.000000	300.190002	294.540009	299.899994	291.973511	2703200
2022-09-09	299.480011	302.489990	298.329987	299.769989	291.846985	2769200
2022-09-12	300.799988	302.829987	296.350006	297.540009	289.675903	3632900
2022-09-13	292.010010	294.079987	277.320007	277.929993	270.584198	4797200
2022-09-14	279.399994	279.540009	273.170013	276.339996	269.036255	4194400
2022-09-15	277.890015	278.010010	270.540009	271.540009	264.363098	3896100
2022-09-16	269.049988	276.559998	268.899994	275.970001	268.675995	9535100
2022-09-19	273.579987	281.230011	273.510010	280.420013	273.008392	3047200
2022-09-20	276.880005	278.779999	271.369995	274.170013	266.923615	2940700
2022-09-21	276.000000	280.130005	271.510010	271.570007	264.392334	3173500
2022-09-22	271.220001	271.220001	267.850006	269.140015	262.026550	3515800
2022-09-23	267.890015	271.299988	266.320007	270.940002	263.778931	3527900
2022-09-26	271.429993	273.559998	265.609985	266.579987	259.534180	4181800
2022-09-27	269.359985	273.690002	266.980011	268.690002	261.588409	3701000
2022-09-28	275.220001	283.500000	272.709991	282.190002	274.731598	5816600
2022-09-29	278.510010	278.760010	274.730011	278.329987	270.973602	4518600
2022-09-30	277.820007	281.790009	274.760010	275.940002	268.646790	4789100
2022-10-03	281.000000	286.059998	279.549988	283.700012	276.201752	3580000
2022-10-04	287.500000	291.309998	286.559998	289.559998	281.906799	3641300
2022-10-05	286.250000	292.109985	285.369995	289.850006	282.189178	2728000
2022-10-06	289.559998	292.970001	287.769989	290.390015	282.714905	2641500
2022-10-07	287.529999	288.630005	282.420013	284.320007	276.805298	2406000
2022-10-10	283.559998	284.859985	280.220001	282.459991	274.994476	2115400
2022-10-11	281.100006	286.200012	280.899994	282.890015	275.413116	2771900
2022-10-12	284.420013	284.640015	280.489990	280.519989	273.105774	2258200
2022-10-13	274.660004	284.829987	268.730011	282.829987	275.354706	3881600
2022-10-14	286.640015	286.640015	275.950012	276.429993	269.123840	2783100
2022-10-17	279.600006	283.869995	279.339996	281.260010	273.826202	3426700
2022-10-18	287.950012	289.859985	283.230011	285.059998	277.525726	3166500
2022-10-19	282.470001	282.769989	273.019989	275.489990	268.208710	4323000
2022-10-20	274.940002	278.000000	267.869995	269.459991	262.338074	3959500
2022-10-21	268.339996	275.709991	268.000000	275.529999	268.247650	3429100
2022-10-24	276.970001	284.470001	276.970001	283.260010	275.773346	2937100
2022-10-25	285.510010	292.130005	285.510010	290.260010	282.588318	2791600
2022-10-26	290.600006	291.869995	286.170013	290.149994	282.481232	2615000
2022-10-27	291.850006	294.269989	289.450012	291.059998	283.367188	3041500
2022-10-28	290.000000	299.160004	290.000000	298.649994	290.756561	3243100
2022-10-31	294.410004	299.279999	292.549988	296.130005	288.303162	4210900
2022-11-01	300.369995	302.209991	293.350006	296.059998	288.235046	3309100
2022-11-02	295.200012	300.170013	288.519989	288.730011	281.098816	4426400
2022-11-03	283.570007	285.950012	280.510010	281.500000	274.059845	4823900
2022-11-04	285.890015	288.839996	277.500000	284.029999	276.522949	4401600
2022-11-07	286.500000	291.700012	282.839996	290.269989	282.598053	3260200
2022-11-08	292.429993	293.339996	287.630005	291.140015	283.445068	3371800
2022-11-09	289.000000	292.500000	286.260010	286.750000	279.171112	3071400
2022-11-10	297.739990	314.739990	297.079987	311.700012	303.461670	7794000
2022-11-11	312.000000	317.679993	310.239990	314.940002	306.616028	4945400
2022-11-14	314.359985	315.980011	306.339996	306.920013	298.808014	6394800
2022-11-15	304.059998	316.630005	303.250000	311.929993	303.685608	9290400
2022-11-16	305.859985	316.410004	304.510010	314.910004	306.586792	5249500
2022-11-17	312.000000	313.679993	306.149994	311.440002	303.208557	3642100
2022-11-18	314.140015	316.000000	310.260010	313.179993	304.902527	3559300
2022-11-21	316.959991	318.839996	314.200012	316.779999	308.407379	4069000
2022-11-22	320.000000	326.820007	319.380005	324.880005	316.293304	6054700
2022-11-23	326.760010	327.820007	320.440002	321.510010	313.012390	4243400
2022-11-25	322.890015	329.079987	321.899994	326.380005	317.753693	3393500
2022-11-28	325.059998	328.799988	317.850006	318.920013	310.490875	4733700
2022-11-29	316.000000	320.000000	315.619995	315.959991	307.609070	3505600
2022-11-30	312.929993	324.190002	311.500000	323.989990	317.335083	15106500
2022-12-01	326.309998	329.670013	324.440002	327.070007	320.351837	3830100
2022-12-02	321.079987	328.480011	320.329987	327.989990	321.252899	3644100
2022-12-05	325.149994	325.519989	319.540009	320.079987	313.505402	5057300
2022-12-06	319.640015	321.649994	314.540009	317.450012	310.929443	3341500
2022-12-07	315.959991	322.880005	314.440002	320.149994	313.573944	4038200
2022-12-08	318.549988	324.519989	318.549988	324.089996	317.433044	3483600
2022-12-09	321.480011	324.440002	319.929993	320.480011	313.897186	3738800
2022-12-12	323.000000	328.339996	321.290009	327.980011	321.243164	4900200
2022-12-13	344.350006	347.250000	329.959991	332.890015	326.052307	5787700
2022-12-14	330.529999	339.059998	329.010010	333.429993	326.581177	4546000
2022-12-15	329.440002	330.019989	323.369995	327.600006	320.870972	5056900
2022-12-16	323.429993	327.940002	319.239990	323.339996	316.698425	9615000
2022-12-19	319.500000	321.910004	316.019989	317.329987	310.811890	3000600
2022-12-20	313.320007	316.890015	310.829987	314.839996	308.373047	2632200
2022-12-21	318.049988	319.589996	314.739990	319.359985	312.800201	2610400
2022-12-22	316.399994	316.399994	310.730011	316.119995	309.626740	3064400
2022-12-23	314.149994	319.100006	313.059998	318.730011	312.183136	2064900
2022-12-27	318.410004	321.549988	317.510010	319.549988	312.986267	1610200
2022-12-28	320.549988	321.429993	315.500000	315.730011	309.244781	1568200
2022-12-29	318.649994	321.829987	317.589996	320.410004	313.828644	1559100
2022-12-30	317.489990	318.170013	313.019989	315.859985	309.372070	2581600
