# Supplementary material for: Enhancing stock index prediction: A hybrid LSTM-PSO model for improved forecasting accuracy
Source: PLoS One. 2025 Jan 14;20(1):e0310296. doi: 10.1371/journal.pone.0310296 (PMC11731719; doi:10.1371/journal.pone.0310296)
Supplement: S1 File — (ZIP) [file pone.0310296.s001.zip › data&code∩╝êPSO-LSTM∩╝ë/data/stock_data/AXP.csv]

Date	Open	High	Low	Close	Adj Close	Volume
2018/1/2	99.730003	99.730003	98.220001	98.940002	90.798889	2746700
2018/1/3	99.239998	99.760002	99.019997	99.550003	91.358719	2976400
2018/1/4	100.029999	101.650002	99.910004	100.849998	92.878273	3122000
2018/1/5	100.849998	101.080002	100.269997	101.080002	93.090088	2550300
2018/1/8	101	101.199997	100.120003	100.150002	92.233612	1896500
2018/1/9	100.360001	100.800003	100.269997	100.519997	92.574348	2978500
2018/1/10	100.389999	101.589996	100.330002	101.220001	93.21904	2279200
2018/1/11	101.440002	101.440002	100.199997	100.730003	92.767761	2745400
2018/1/12	100.860001	101.029999	99.93	100.970001	92.988815	3231500
2018/1/16	102.010002	102.389999	100.150002	100.339996	92.408592	3814000
2018/1/17	100.989998	101	99.239998	100.760002	92.795387	4469700
2018/1/18	100.839996	100.839996	99.580002	99.860001	91.966522	5290700
2018/1/19	97.010002	98.940002	96.349998	98.029999	90.281189	12306000
2018/1/22	97.260002	98.339996	96.839996	98.32	90.548286	4983600
2018/1/23	98.160004	98.400002	97.440002	97.980003	90.235146	4375200
2018/1/24	98.25	99.510002	98.160004	99.300003	91.450783	4949500
2018/1/25	99.43	100.110001	99.199997	99.690002	91.809975	3375200
2018/1/26	99.849998	99.949997	98.949997	99.629997	91.7547	3668700
2018/1/29	99.75	100.18	99.230003	99.410004	91.552132	3472100
2018/1/30	99.449997	100.099998	98.690002	98.709999	90.907425	3466500
2018/1/31	98.739998	99.709999	98.5	99.400002	91.5429	3202900
2018/2/1	98.949997	100.040001	98.400002	100	92.095459	2952100
2018/2/2	99.529999	99.690002	96.639999	96.68	89.037918	4663300
2018/2/5	95.830002	96.720001	88.610001	92.010002	84.737038	6421900
2018/2/6	89.75	94.220001	88.510002	94.18	86.735504	7244000
2018/2/7	93.529999	94.849998	93.410004	93.610001	86.210571	3796800
2018/2/8	93.75	93.970001	88.279999	88.339996	81.357132	5814900
2018/2/9	89.470001	92.519997	87.540001	91.720001	84.469963	8017600
2018/2/12	92.580002	95.68	92.419998	94.699997	87.214417	7419200
2018/2/13	94.029999	94.809998	92.82	94.559998	87.085487	3366700
2018/2/14	93.970001	96.559998	93.669998	96.230003	88.623466	3446800
2018/2/15	97.059998	97.209999	95.440002	96.559998	88.927391	3057400
2018/2/16	96.370003	97.489998	96.25	96.790001	89.139214	3280700
2018/2/20	96.580002	97.709999	96.5	97.190002	89.507584	3514700
2018/2/21	96.919998	98.489998	96.75	97.5	89.793083	4431500
2018/2/22	97.589996	98.07	97.050003	97.349998	89.654961	4270100
2018/2/23	97.779999	98.839996	97.550003	98.800003	90.990326	2440600
2018/2/26	99.43	101.68	98.970001	101.639999	93.605835	4953100
2018/2/27	101.660004	102.120003	99.580002	99.580002	91.708664	5167300
2018/2/28	100.040001	100.360001	97.43	97.510002	89.802261	4053700
2018/3/1	97.82	98.300003	94.529999	95.139999	87.619629	4369800
2018/3/2	94.629997	95.75	93.199997	95.599998	88.043259	3584700
2018/3/5	95.089996	97.290001	94.699997	96.660004	89.01947	2661400
2018/3/6	96.989998	96.989998	95.139999	96.07	88.476112	3221100
2018/3/7	95.209999	95.730003	94.279999	95.639999	88.080124	3594900
2018/3/8	96.050003	96.68	95.089996	96.589996	88.955009	3760500
2018/3/9	97.580002	99.110001	97.059998	99.050003	91.220566	3044300
2018/3/12	99.089996	99.699997	97.480003	97.669998	89.949631	4020900
2018/3/13	98.120003	98.230003	95.080002	95.370003	87.831451	4858700
2018/3/14	95.959999	96.169998	94.089996	94.529999	87.057838	3013800
2018/3/15	95.059998	95.410004	93.959999	94.389999	86.928917	3213000
2018/3/16	94.550003	96.389999	94.269997	95.610001	88.052467	5124900
2018/3/19	95.440002	95.480003	93.800003	94.839996	87.343323	2610400
2018/3/20	95.349998	95.650002	94.720001	94.949997	87.444649	2501600
2018/3/21	94.620003	96.269997	94.400002	94.739998	87.251259	2124000
2018/3/22	93.739998	93.959999	91.120003	91.410004	84.184464	4113900
2018/3/23	91.82	92.360001	90.410004	90.449997	83.300339	5100400
2018/3/26	91.370003	92.989998	90.800003	92.620003	85.298843	2769800
2018/3/27	92.809998	93.739998	90.870003	91.419998	84.193665	4357300
2018/3/28	91.760002	93.540001	91.599998	92.209999	84.921227	5509700
2018/3/29	92.389999	94.370003	92.290001	93.279999	85.90667	4940600
2018/4/2	93.139999	93.550003	89.959999	91	83.806877	4998400
2018/4/3	91.550003	92.93	91.18	92.739998	85.409309	2864500
2018/4/4	91.209999	93.919998	91.080002	93.580002	86.182938	4619200
2018/4/5	94.199997	95.050003	93.800003	94.199997	87.07962	2482300
2018/4/6	93.239998	93.809998	90.809998	91.910004	84.962715	2968900
2018/4/9	92.699997	94.239998	91.959999	92.139999	85.175339	3109700
2018/4/10	93.410004	93.690002	92.529999	93	85.970314	4584000
2018/4/11	91.940002	92.809998	91.360001	91.599998	84.676163	4064900
2018/4/12	92.519997	93.940002	92.059998	93.349998	86.293861	3137300
2018/4/13	94.129997	94.300003	92.540001	93.029999	85.998055	2510300
2018/4/16	93.779999	94.199997	93.110001	93.599998	86.524979	2811500
2018/4/17	93.959999	94.599998	93.589996	93.860001	86.765327	2651700
2018/4/18	94.040001	95.239998	94	95.150002	87.957825	4981400
2018/4/19	99.360001	102.959999	99.050003	102.370003	94.632057	11716900
2018/4/20	102.199997	102.669998	100.370003	100.790001	93.171501	5614700
2018/4/23	100.779999	101.160004	99.910004	100.610001	93.005096	3183300
2018/4/24	101.190002	101.709999	99.580002	100.440002	92.847946	5048900
2018/4/25	100	100.300003	97.900002	98.779999	91.313438	5129200
2018/4/26	98.849998	100.510002	98.559998	100.230003	92.653816	3021100
2018/4/27	99.989998	100.290001	98.93	99.610001	92.080688	2017000
2018/4/30	100	100.370003	98.730003	98.75	91.285706	2567000
2018/5/1	98.82	98.82	97.290001	98.580002	91.128555	2915200
2018/5/2	98.059998	99.370003	97.550003	97.629997	90.250359	3542000
2018/5/3	97.169998	97.32	95.510002	97.139999	89.797386	3572300
2018/5/4	96.349998	98.949997	96.040001	98.349998	90.915909	2363200
2018/5/7	98.529999	98.989998	98.290001	98.580002	91.128555	2152100
2018/5/8	98.779999	100.370003	98.389999	99.739998	92.200867	3199100
2018/5/9	100.220001	100.970001	99.489998	100.5	92.903419	2694300
2018/5/10	100.709999	101.870003	100.220001	101.379997	93.716873	2847600
2018/5/11	101.489998	102.68	101.269997	101.419998	93.753868	2522100
2018/5/14	101.690002	102.150002	101.110001	101.290001	93.633698	2234800
2018/5/15	100.82	101.230003	99.970001	100.739998	93.12529	3442300
2018/5/16	100.279999	101.239998	100.230003	100.589996	92.986618	2135200
2018/5/17	100.650002	101.639999	100.300003	101.220001	93.568977	2876100
2018/5/18	100.93	101.330002	100.459999	100.989998	93.356377	2927600
2018/5/21	101.57	102.379997	101.349998	102.040001	94.326988	2084000
2018/5/22	102.32	103.239998	102.080002	102.699997	94.937119	2910700
2018/5/23	101.82	102.25	100.910004	101.93	94.225311	2553900
2018/5/24	101.690002	102.309998	100.720001	102.010002	94.299278	2230000
2018/5/25	101.349998	101.639999	100.470001	101.099998	93.458069	1850800
2018/5/29	99.839996	99.839996	96.980003	97.720001	90.333534	4377800
2018/5/30	98.849998	99.419998	97.959999	98.989998	91.507538	3076800
2018/5/31	98.68	99.360001	97.800003	98.300003	90.86969	2780300
2018/6/1	99.339996	99.610001	98.220001	98.25	90.823479	2711200
2018/6/4	98.809998	99.510002	98.639999	99.449997	91.93277	2417400
2018/6/5	99.120003	99.410004	98.43	99.309998	91.80336	1811500
2018/6/6	100	101	99.57	100.970001	93.337883	2872700
2018/6/7	101.440002	102.389999	100.889999	101.480003	93.809349	4245700
2018/6/8	101.290001	101.300003	99.589996	101	93.365616	3580500
2018/6/11	101.18	101.669998	100.790001	101.199997	93.550499	3453000
2018/6/12	101.5	101.5	100.239998	100.730003	93.116035	2426100
2018/6/13	100.870003	100.879997	99.959999	100.019997	92.459694	3183800
2018/6/14	100.519997	101.099998	99.510002	99.760002	92.21936	3285500
2018/6/15	99.220001	99.269997	97.309998	98.519997	91.073074	6741200
2018/6/18	97.849998	98.550003	97.309998	98.470001	91.026863	3621300
2018/6/19	97.139999	97.93	96.620003	97.139999	89.797386	3119600
2018/6/20	97.699997	97.889999	96.360001	96.419998	89.131798	4495300
2018/6/21	96.160004	96.959999	95.760002	96.629997	89.325943	3350700
2018/6/22	97.349998	97.959999	97.07	97.230003	89.880592	7235400
2018/6/25	97.050003	100.099998	95.650002	98.540001	91.091568	7996700
2018/6/26	99.5	99.830002	98.07	98.209999	90.786499	5166100
2018/6/27	98.43	99.410004	96.93	96.959999	89.631004	3693700
2018/6/28	97.010002	97.449997	96.57	96.970001	89.640244	3142300
2018/6/29	98.129997	99.480003	97.650002	98	90.592369	4698500
2018/7/2	97.400002	99.040001	97.160004	99	91.516815	3148700
2018/7/3	99.309998	99.309998	97.720001	97.839996	90.444473	2041200
2018/7/5	98.349998	98.629997	97.629997	98.529999	91.409309	2385500
2018/7/6	98.459999	99.029999	98.199997	98.519997	91.400032	1996600
2018/7/9	99.260002	100.010002	99.080002	99.910004	92.689606	4991700
2018/7/10	99.910004	100.470001	99.57	99.910004	92.689606	4675500
2018/7/11	99.660004	100.800003	99.660004	100.300003	93.051399	3469600
2018/7/12	101.029999	101.330002	100.599998	101.150002	93.839996	3688800
2018/7/13	101.080002	101.150002	99.620003	100.5	93.236946	3456500
2018/7/16	100.599998	100.879997	100.07	100.690002	93.413223	3264800
2018/7/17	100.779999	101.459999	100.650002	101.150002	93.839996	3092200
2018/7/18	101.550003	103.07	101.419998	102.980003	95.537712	5923800
2018/7/19	100.199997	101.370003	99.279999	100.169998	92.930809	7171100
2018/7/20	100.129997	101.300003	99.980003	100.150002	92.912254	3325500
2018/7/23	100.150002	101.400002	100.010002	101.220001	93.904915	2617900
2018/7/24	101.459999	102.089996	101.169998	101.709999	94.359497	3155100
2018/7/25	101.230003	102.779999	101.080002	102.629997	95.213013	2549400
2018/7/26	102.839996	103.150002	102.360001	102.5	95.0924	2744000
2018/7/27	102.870003	104.239998	102.669998	103.849998	96.344856	3815800
2018/7/30	102.730003	103.110001	100.349998	100.849998	93.561661	4423000
2018/7/31	101.050003	101.199997	99.440002	99.519997	92.327782	4330400
2018/8/1	99.900002	100.93	99.169998	99.449997	92.26281	3315400
2018/8/2	98.900002	99.93	98.669998	99.730003	92.522598	2481800
2018/8/3	99.959999	100.900002	99.699997	100.790001	93.505989	1830400
2018/8/6	100.769997	101.32	100.400002	100.919998	93.626595	2004600
2018/8/7	101.489998	102.75	101.370003	101.970001	94.600716	1852800
2018/8/8	102	102.949997	101.809998	102.779999	95.352173	2228900
2018/8/9	102.440002	103.32	102.279999	102.989998	95.546989	2435500
2018/8/10	102.089996	102.199997	101.169998	101.580002	94.238899	2473800
2018/8/13	101.480003	102.300003	101.400002	101.809998	94.452286	3389200
2018/8/14	101.93	102.599998	101.830002	102.18	94.795563	2327100
2018/8/15	101.57	101.93	100.839996	101.510002	94.173958	2219600
2018/8/16	101.900002	103.139999	101.870003	102.650002	95.231583	2290400
2018/8/17	102.629997	103.309998	102.059998	103.029999	95.584106	1950800
2018/8/20	103.019997	103.970001	102.93	103.830002	96.326302	2267900
2018/8/21	103.919998	105.25	103.760002	104.809998	97.235458	3218400
2018/8/22	104.900002	106.260002	104.510002	105.830002	98.181763	2761300
2018/8/23	105.540001	106.019997	105.160004	105.370003	97.754997	1866800
2018/8/24	105.910004	106.339996	105.449997	105.760002	98.116814	1844000
2018/8/27	106.790001	107.330002	106.279999	107.050003	99.313576	1972000
2018/8/28	107.059998	107.43	106.68	107.279999	99.526962	2275000
2018/8/29	107.040001	107.309998	105.889999	106.709999	98.998169	1896200
2018/8/30	106.599998	106.669998	105.970001	106.230003	98.552849	1868300
2018/8/31	105.519997	106.400002	105.300003	105.980003	98.320915	2115500
2018/9/4	106.349998	107.269997	105.580002	107.010002	99.276489	2941800
2018/9/5	107	107.25	104.879997	105.68	98.04261	5511800
2018/9/6	105.5	105.870003	104.550003	105.400002	97.782829	3623900
2018/9/7	105.639999	106.349998	105.349998	106.080002	98.413666	2498400
2018/9/10	106.559998	107.800003	106.559998	107.290001	99.53624	3337000
2018/9/11	106.709999	108.470001	106.470001	108.309998	100.482529	2795800
2018/9/12	108.309998	108.690002	107.660004	107.879997	100.083588	4103100
2018/9/13	108.199997	109.190002	107.93	108.660004	100.807243	3429600
2018/9/14	108.839996	110.010002	108.839996	109.559998	101.642197	2999800
2018/9/17	110.209999	110.239998	108.940002	109.199997	101.308205	2383100
2018/9/18	109.440002	109.870003	108.970001	109.639999	101.716415	2173200
2018/9/19	110	110.459999	109.730003	110.099998	102.14315	2365700
2018/9/20	110.849998	111.769997	110.650002	111.110001	103.08017	2844800
2018/9/21	111.290001	111.510002	110.760002	110.900002	102.885353	5662900
2018/9/24	110.739998	110.839996	109.349998	109.849998	101.91124	1871600
2018/9/25	110.239998	110.239998	109.379997	109.870003	101.929787	1910600
2018/9/26	110.080002	110.110001	107.800003	108.010002	100.204208	2944200
2018/9/27	108.010002	108.349998	107.339996	107.849998	100.055771	2121700
2018/9/28	107.269997	107.870003	106.279999	106.489998	98.794037	3931500
2018/10/1	107.809998	108.989998	107.610001	107.900002	100.102165	3361300
2018/10/2	108.010002	108.470001	107.309998	108.389999	100.556725	2223100
2018/10/3	109.25	109.400002	108.25	108.449997	100.612404	2505100
2018/10/4	108.25	108.849998	106.809998	107.739998	100.314461	2478700
2018/10/5	108.059998	108.470001	106.720001	107.230003	99.83963	2399800
2018/10/8	106.629997	107.230003	105.57	106.989998	99.61615	2723400
2018/10/9	106.300003	106.93	105.940002	106.660004	99.308891	2604400
2018/10/10	106.959999	107.010002	103.519997	103.57	96.431877	4555600
2018/10/11	103.220001	104.339996	101.550003	101.580002	94.579025	6069300
2018/10/12	104.309998	104.919998	101.709999	103	95.901154	4855900
2018/10/15	102.849998	103.559998	102.209999	102.620003	95.547333	2780900
2018/10/16	103.07	104.470001	102.690002	104.269997	97.083618	3121000
2018/10/17	104.330002	105.290001	103.919998	104.339996	97.148804	3792400
2018/10/18	104.529999	104.760002	102.290001	102.839996	95.752167	4538200
2018/10/19	104.059998	107.550003	104.059998	106.730003	99.374069	5726300
2018/10/22	106.610001	106.959999	104.449997	104.510002	97.307076	5003100
2018/10/23	102.410004	104.519997	101.839996	104.379997	97.186035	4223800
2018/10/24	104.43	104.949997	101.510002	101.839996	94.821091	4056700
2018/10/25	102.480003	104.169998	101.800003	103.599998	96.459801	3378900
2018/10/26	102.540001	102.660004	100.139999	101.25	94.271767	5395700
2018/10/29	102.470001	103.25	100.040001	101.190002	94.215897	4238700
2018/10/30	101.599998	102.389999	100.410004	102.080002	95.044571	3778200
2018/10/31	103.059998	103.709999	102.550003	102.730003	95.649757	4511300
2018/11/1	103.260002	104.269997	103.019997	104.040001	96.869484	2786800
2018/11/2	104.93	105.050003	102.889999	103.709999	96.562233	4322200
2018/11/5	104.040001	105.400002	103.800003	105.209999	97.958832	2697700
2018/11/6	104.980003	105.660004	104.370003	104.980003	97.74469	2856000
2018/11/7	105.730003	107.480003	104.900002	107.309998	99.914085	3606900
2018/11/8	107.029999	108.629997	107.029999	108.5	101.022087	2896700
2018/11/9	108.379997	109.330002	107.349998	108.279999	100.817245	4444000
2018/11/12	108.160004	108.440002	106.300003	106.489998	99.15062	3154600
2018/11/13	106.650002	108.199997	106.470001	107.860001	100.426201	3021800
2018/11/14	108.610001	109.330002	106.889999	107.769997	100.342392	4978100
2018/11/15	106.68	109.699997	106.339996	109.599998	102.04628	3742600
2018/11/16	108.580002	110.379997	108.580002	109.459999	101.915924	3486200
2018/11/19	109.900002	110.019997	107.419998	108.25	100.78933	3161200
2018/11/20	107.550003	107.900002	105.459999	106.089996	98.778183	3779000
2018/11/21	106.370003	107.669998	106.129997	106.5	99.159935	2791000
2018/11/23	105.879997	106.449997	105.309998	105.739998	98.452301	938800
2018/11/26	107.150002	109.730003	106.830002	109.68	102.120758	4488500
2018/11/27	109.5	110.360001	108.730003	110.110001	102.521103	2837900
2018/11/28	110.330002	113.18	110.330002	112.889999	105.10952	3995900
2018/11/29	112	112.260002	110.480003	111.309998	103.638412	4249500
2018/11/30	110.370003	112.449997	110.370003	112.269997	104.532249	3949500
2018/12/3	113.989998	114.550003	112	112.360001	104.616051	3399400
2018/12/4	111.860001	112.160004	107.540001	107.639999	100.221359	5238400
2018/12/6	105.639999	108.389999	104.779999	108.25	100.78933	7455200
2018/12/7	108.199997	109.620003	105.760002	106.68	99.32753	4419400
2018/12/10	105.940002	106.720001	103.5	105.790001	98.498856	4110000
2018/12/11	107.389999	108.010002	104.510002	105.400002	98.135742	3132200
2018/12/12	107.269997	108.730003	106.5	107.480003	100.072395	4183800
2018/12/13	107.769997	108.360001	106.330002	106.699997	99.346138	3542600
2018/12/14	105.769997	106.449997	104.93	105.699997	98.41507	5245400
2018/12/17	105.459999	105.459999	100.779999	101.18	94.206589	7345500
2018/12/18	101.980003	102.57	100.470001	101.019997	94.057602	5220800
2018/12/19	99.760002	102	98.199997	98.769997	91.962677	6195600
2018/12/20	97.910004	98.870003	95.260002	95.769997	89.169456	7110500
2018/12/21	95.199997	96.629997	91.150002	91.330002	85.035446	11005300
2018/12/24	90.739998	91.550003	89.5	89.5	83.331573	3190900
2018/12/26	89.849998	93.889999	89.050003	93.839996	87.372475	5383700
2018/12/27	92.360001	94.68	91.260002	94.68	88.154587	4226600
2018/12/28	95.400002	95.650002	93.949997	94.419998	87.912483	3225100
2018/12/31	95.129997	95.610001	94.300003	95.32	88.750473	2821100
2019/1/2	93.910004	96.269997	93.769997	95.68	89.08564	4175400
2019/1/3	94.790001	95.18	93.230003	93.43	87.346748	4776600
2019/1/4	95.370003	98.349998	94.900002	97.639999	91.282639	4637200
2019/1/7	97.769997	98.919998	97.019997	98.169998	91.778122	3289000
2019/1/8	98.690002	99.519997	97.519997	98.650002	92.226875	3227200
2019/1/9	98.739998	99.589996	98.150002	98.830002	92.395157	2954500
2019/1/10	98.449997	98.669998	97.82	98.260002	91.862282	3523800
2019/1/11	97.879997	98.68	97.360001	98.550003	92.133385	2770600
2019/1/14	97.760002	99.029999	97.620003	98.440002	92.030548	4120500
2019/1/15	98.610001	98.870003	97.739998	97.989998	91.609856	5795100
2019/1/16	98.940002	99.959999	98.510002	99.410004	92.937393	4701900
2019/1/17	99.410004	100.239998	98.57	99.489998	93.012192	5693300
2019/1/18	98.190002	100.809998	96.370003	100.480003	93.937721	9872500
2019/1/22	99.849998	100.68	98.959999	99.830002	93.33004	4699800
2019/1/23	99.93	100.190002	98.459999	99.709999	93.217857	3585100
2019/1/24	99.690002	100.540001	99.379997	99.720001	93.227219	3415900
2019/1/25	100.43	101.589996	100.089996	100.769997	94.208847	3488300
2019/1/28	100.050003	100.410004	99.480003	100.379997	93.844246	3185400
2019/1/29	100.940002	101.419998	100.540001	100.959999	94.386475	2827400
2019/1/30	101.089996	102.849998	100.540001	102.669998	95.985138	3501500
2019/1/31	102	102.900002	101.699997	102.699997	96.013176	4302100
2019/2/1	102.410004	103.529999	102.410004	103.059998	96.349739	4727800
2019/2/4	103.040001	103.459999	102.519997	103.419998	96.686302	2578300
2019/2/5	103.629997	104.18	103.410004	103.900002	97.135056	2231200
2019/2/6	103.849998	105.080002	103.43	104.959999	98.12603	3595700
2019/2/7	104.059998	104.779999	103.610001	104.389999	97.593155	3857300
2019/2/8	103.730003	104.519997	103.43	104.519997	97.714676	2581900
2019/2/11	104.949997	105.559998	104.809998	105.410004	98.54673	2653800
2019/2/12	106.269997	107.43	106.260002	107	100.033218	3238600
2019/2/13	107.550003	108.470001	107.099998	107.559998	100.556755	3182100
2019/2/14	107	107.360001	106.239998	106.620003	99.67794	2385900
2019/2/15	107.330002	108.089996	107.120003	107.379997	100.388466	3882300
2019/2/19	107.050003	107.230003	106.459999	106.5	99.565765	3692800
2019/2/20	106.57	107.18	106.5	106.779999	99.827545	3840800
2019/2/21	106.739998	106.949997	106.32	106.610001	99.66861	2566500
2019/2/22	106.980003	107.550003	106.860001	107.440002	100.444572	2256400
2019/2/25	108.199997	108.849998	106.760002	106.93	99.967766	3333500
2019/2/26	106.669998	107.620003	106.419998	106.940002	99.977112	2548100
2019/2/27	106.860001	107.629997	106.599998	107.419998	100.425873	2393500
2019/2/28	107.220001	108.449997	107.080002	107.739998	100.725029	3295800
2019/3/1	108.400002	109.650002	108.199997	108.900002	101.809509	2682000
2019/3/4	109.559998	110.089996	107.760002	109	101.902977	4053200
2019/3/5	109.029999	109.32	108.32	108.849998	101.762756	2685700
2019/3/6	108.93	109.449997	108.849998	108.980003	101.8843	2616000
2019/3/7	108.559998	108.629997	107.400002	107.860001	100.837227	3048200
2019/3/8	106.790001	108.07	106.68	107.980003	100.949387	2077100
2019/3/11	109.010002	109.790001	108.709999	109.559998	102.426521	3289200
2019/3/12	109.739998	111.279999	109.739998	110.43	103.239883	3917500
2019/3/13	110.18	112.260002	110.089996	112.139999	104.838562	4234100
2019/3/14	112.389999	112.779999	111.879997	112.349998	105.034866	3538200
2019/3/15	112.709999	113.769997	112.529999	113.519997	106.128685	4780400
2019/3/18	113.75	114.25	113.160004	113.550003	106.156723	2918000
2019/3/19	114.220001	114.220001	112.360001	112.669998	105.33403	3331300
2019/3/20	112.260002	112.459999	110.599998	110.769997	103.557739	3309300
2019/3/21	109.959999	112.18	109.809998	111.82	104.539375	3111000
2019/3/22	111.290001	111.32	108.989998	109.459999	102.333031	3737400
2019/3/25	109.279999	110.07	108.190002	109.040001	101.940376	3596200
2019/3/26	109.989998	110.400002	109.050003	109.5	102.370438	2844500
2019/3/27	109.68	110	108.330002	108.980003	101.8843	3346600
2019/3/28	109.419998	109.879997	108.489998	109.160004	102.052582	2693300
2019/3/29	110.199997	110.389999	109.139999	109.300003	102.183449	4891000
2019/4/1	110.290001	112.040001	110.080002	111.699997	104.427185	5125100
2019/4/2	111.209999	111.459999	110.370003	111	103.772758	3568900
2019/4/3	111.82	112	110.349998	110.559998	103.361412	3719700
2019/4/4	110.330002	110.489998	109.5	110.120003	103.314514	3619600
2019/4/5	110.480003	111.209999	110.440002	110.959999	104.102592	4553700
2019/4/8	110.620003	110.849998	109.919998	110.699997	103.858658	4776600
2019/4/9	110.010002	110.309998	109.489998	109.849998	103.061211	2869300
2019/4/10	110.480003	110.480003	109.519997	110.160004	103.352043	2650100
2019/4/11	110.510002	110.830002	109.419998	109.849998	103.061211	2320600
2019/4/12	110.82	111.550003	110.449997	110.910004	104.055702	2316900
2019/4/15	110.919998	110.970001	110.25	110.529999	103.699173	2285000
2019/4/16	111.089996	112.029999	110.940002	111.879997	104.965744	2523400
2019/4/17	112.309998	112.5	111.25	111.760002	104.853165	3799900
2019/4/18	112.25	114.139999	111.32	113.669998	106.645119	6186800
2019/4/22	112.599998	113.400002	112.230003	112.330002	105.387947	3174400
2019/4/23	112.190002	114.040001	111.900002	113.970001	106.926582	3342800
2019/4/24	113.760002	114.360001	113.419998	114.019997	106.973488	2318400
2019/4/25	115.230003	116.5	114.75	115.879997	108.718544	4595200
2019/4/26	116.589996	117.730003	116.099998	117.599998	110.332237	2990600
2019/4/29	117.239998	117.699997	116.550003	116.760002	109.544167	3096200
2019/4/30	117.050003	117.349998	116.099998	117.230003	109.985107	2387900
2019/5/1	117.470001	117.989998	116.93	117.019997	109.788078	2450500
2019/5/2	117	117.650002	116.68	117.25	110.003883	2538700
2019/5/3	117.910004	119.660004	117.629997	119.349998	111.974075	2856200
2019/5/6	117.260002	119.610001	117.050003	119.339996	111.964706	2924500
2019/5/7	118.370003	119.410004	117.650002	118.220001	110.91394	6282300
2019/5/8	117.830002	118.110001	116.82	117.489998	110.229042	4037500
2019/5/9	116.150002	117.290001	115.379997	117.260002	110.013252	3219600
2019/5/10	116.860001	118.93	116.209999	118.459999	111.139099	2435100
2019/5/13	116.419998	116.889999	115.620003	115.900002	108.737289	3710600
2019/5/14	115.980003	117.730003	115.769997	117.010002	109.778702	2460700
2019/5/15	116.18	118.230003	115.900002	117.660004	110.388527	2711400
2019/5/16	117.769997	120.349998	117.769997	119.839996	112.433807	4143500
2019/5/17	118.599998	119.589996	118.510002	119.07	111.711388	5273600
2019/5/20	118.830002	120.32	118.620003	119.839996	112.433807	2765600
2019/5/21	120.470001	120.68	119.339996	120.550003	113.099922	3369100
2019/5/22	120.360001	120.879997	119.440002	120.010002	112.593307	2941100
2019/5/23	119.269997	119.400002	117.849998	118.43	111.110947	3290200
2019/5/24	119.209999	119.629997	118.330002	119.510002	112.124184	2240100
2019/5/28	119.360001	120.120003	118.169998	118.169998	110.867004	2550300
2019/5/29	117.709999	117.809998	116.040001	117.010002	109.778702	2553900
2019/5/30	117.209999	117.309998	116.110001	116.739998	109.525383	1882400
2019/5/31	115.769997	115.980003	114.559998	114.709999	107.620842	2969100
2019/6/3	114.559998	115.93	113.889999	114.620003	107.5364	2968500
2019/6/4	115.709999	117	115.230003	116.849998	109.628578	3043200
2019/6/5	117.18	118.239998	117.010002	118.120003	110.820114	2568100
2019/6/6	118.419998	119.639999	118.150002	119.43	112.049141	2209300
2019/6/7	119.870003	121.360001	119.559998	121.110001	113.62532	2481800
2019/6/10	121.599998	123.449997	121.410004	122.660004	115.079536	3453700
2019/6/11	123.550003	124.739998	123.080002	123.230003	115.614296	3303800
2019/6/12	122.919998	123.190002	121.589996	122.029999	114.488457	2685700
2019/6/13	122.089996	122.699997	121.419998	121.860001	114.328964	2343900
2019/6/14	122.010002	122.610001	120.940002	122	114.460312	2483800
2019/6/17	122.239998	122.239998	121.300003	121.449997	113.944305	2094200
2019/6/18	122.809998	125.050003	122.209999	123.43	115.801933	2729200
2019/6/19	124.239998	124.919998	123.68	124.68	116.974686	2951700
2019/6/20	125.690002	126.400002	124.470001	124.919998	117.19986	3303200
2019/6/21	125.199997	126.309998	124.559998	124.730003	117.021599	5703800
2019/6/24	124.980003	125.419998	124.010002	124.139999	116.468071	2680900
2019/6/25	124.269997	124.57	123.040001	123.160004	115.548653	2387800
2019/6/26	123.18	124	123.029999	123.589996	115.952065	1902500
2019/6/27	123.690002	124.410004	123.559998	123.940002	116.280441	1504300
2019/6/28	124.290001	124.550003	123.199997	123.440002	115.81134	4338900
2019/7/1	125.300003	126.400002	124.550003	124.919998	117.19986	4008800
2019/7/2	124.779999	125.330002	124.599998	125.099998	117.368736	4076100
2019/7/3	125.209999	126.050003	124.940002	125.860001	118.451035	3714300
2019/7/5	126.129997	126.190002	124.309998	125.400002	118.01812	3731500
2019/7/8	124.989998	125.230003	124.639999	124.849998	117.500488	3332000
2019/7/9	124.269997	126.040001	124.18	125.900002	118.48867	2237100
2019/7/10	126.699997	128.419998	126.699997	126.889999	119.420403	2733800
2019/7/11	126.980003	127.690002	126.440002	127.279999	119.787445	2928100
2019/7/12	127.550003	128	126.870003	127.959999	120.427422	1639400
2019/7/15	128.25	128.679993	127.760002	128.570007	121.001526	2355700
2019/7/16	129.220001	129.339996	127.800003	128.059998	120.521538	2734000
2019/7/17	128.020004	128.639999	127.010002	127.080002	119.599205	2248900
2019/7/18	126.690002	129.089996	126.660004	128.399994	120.841515	3524500
2019/7/19	126.800003	128	123.800003	124.82	117.47226	7819000
2019/7/22	124.75	126.010002	124.699997	126	118.582787	4839700
2019/7/23	126.379997	128.979996	126.360001	128.199997	120.653305	4055100
2019/7/24	127.709999	128.220001	126.790001	127.949997	120.418015	3628300
2019/7/25	127.809998	128.190002	126.5	127.150002	119.665108	2663500
2019/7/26	127.089996	127.559998	126.300003	126.779999	119.316879	4236200
2019/7/29	126.910004	127.459999	126.540001	127.190002	119.702751	1829500
2019/7/30	126.57	126.910004	126.300003	126.470001	119.025124	1575400
2019/7/31	126.529999	126.589996	123.620003	124.370003	117.048744	3221000
2019/8/1	123.769997	126.129997	123.519997	124.089996	116.785225	4489800
2019/8/2	123.919998	124.910004	123.080002	124.309998	116.992287	3268800
2019/8/5	122.459999	123.080002	120.160004	120.720001	113.613625	5876200
2019/8/6	121.059998	122.849998	120.870003	122.550003	115.335892	3497000
2019/8/7	120.919998	123.849998	120.220001	123.540001	116.267601	3170800
2019/8/8	123.849998	125.699997	123.699997	125.290001	117.914589	2976100
2019/8/9	125.580002	126.739998	124.720001	126.169998	118.742783	2138300
2019/8/12	124.989998	125.709999	123.800003	123.949997	116.653458	2918000
2019/8/13	123.860001	126.5	122.510002	126.32	118.883972	3175700
2019/8/14	124.349998	125.330002	122.129997	122.650002	115.429993	5626300
2019/8/15	122.650002	123	121.139999	122.379997	115.17588	3031700
2019/8/16	123.5	124.75	122.690002	124.629997	117.293457	2343400
2019/8/19	126.099998	126.150002	124.339996	124.400002	117.076996	3286700
2019/8/20	123.629997	123.779999	121.339996	121.419998	114.272392	3641600
2019/8/21	122.5	123.059998	121.989998	122.5	115.288834	2948300
2019/8/22	123.309998	123.709999	121.769997	122.269997	115.072388	2322100
2019/8/23	122	122.050003	117.059998	117.760002	110.827866	4800400
2019/8/26	118.330002	118.940002	117.379997	118.529999	111.552521	3170600
2019/8/27	119.089996	119.339996	116.849998	117.75	110.818443	3145800
2019/8/28	117.029999	119.309998	116.970001	119.089996	112.079559	2327400
2019/8/29	120.459999	121.199997	119.959999	120.739998	113.632439	1901300
2019/8/30	121.470001	121.660004	119.82	120.370003	113.284218	2366200
2019/9/3	119.860001	120.279999	117.519997	117.599998	110.677277	3198700
2019/9/4	118.419998	118.730003	117.800003	118.400002	111.430183	3746900
2019/9/5	119.5	121.629997	119.5	120.669998	113.566551	5261100
2019/9/6	121.139999	121.190002	120	120.190002	113.114815	4552400
2019/9/9	121.209999	121.410004	119.519997	119.919998	112.860703	5336000
2019/9/10	119.599998	119.610001	116.300003	117.309998	110.404335	6196100
2019/9/11	117.120003	118.099998	116.75	118	111.053741	3674400
2019/9/12	119	120.43	118.779999	119.019997	112.013687	3733500
2019/9/13	119.239998	119.970001	118.290001	119.199997	112.183098	3941100
2019/9/16	118.139999	118.440002	116.68	117.639999	110.714905	4280600
2019/9/17	117.900002	119.129997	117.5	119.050003	112.041924	3054700
2019/9/18	118.589996	118.800003	117.470001	118.739998	111.75016	2844500
2019/9/19	118.610001	119.519997	117.599998	117.790001	110.856102	1975800
2019/9/20	117.830002	118.239998	116.370003	116.800003	109.92437	5301500
2019/9/23	116.360001	118.419998	116.099998	118.239998	111.279602	5089400
2019/9/24	118.889999	120.199997	117.519997	118.169998	111.213715	5128400
2019/9/25	117.860001	119.440002	117.059998	119.120003	112.107803	2742900
2019/9/26	119.309998	120.029999	118.839996	118.910004	111.910164	3411200
2019/9/27	119.129997	119.620003	117.980003	118.589996	111.609009	2909200
2019/9/30	119.050003	119.239998	118.139999	118.279999	111.317245	2345800
2019/10/1	118.699997	119.5	116.610001	116.699997	109.830254	2841300
2019/10/2	115.760002	115.809998	112.75	112.860001	106.216301	4908800
2019/10/3	112.199997	112.959999	111.059998	112.550003	106.329681	3529300
2019/10/4	112.660004	114.529999	112.599998	114.410004	108.086891	2728200
2019/10/7	113.910004	114.650002	113.599998	113.650002	107.368874	2556000
2019/10/8	112.830002	113.650002	112.050003	112.540001	106.320236	3757300
2019/10/9	113.25	114.769997	113.230003	113.919998	107.623962	2365600
2019/10/10	114.809998	115.790001	113.93	115.019997	108.66317	2384300
2019/10/11	116.739998	117.57	116.190002	116.400002	109.966896	2860400
2019/10/14	116.139999	117	115.940002	116.389999	109.957436	1864400
2019/10/15	117.029999	118.190002	116.730003	117.589996	111.091118	2379700
2019/10/16	117.629997	117.989998	117.07	117.410004	110.921097	2136700
2019/10/17	118.010002	119.330002	117.959999	119.099998	112.51767	3005500
2019/10/18	119.730003	119.980003	116.669998	116.760002	110.306999	6188500
2019/10/21	117.550003	119.379997	117.489998	119.050003	112.470436	4259500
2019/10/22	118.669998	119.349998	118.290001	118.610001	112.054756	3912100
2019/10/23	118.419998	119.230003	115.510002	116.489998	110.051918	3921100
2019/10/24	116.440002	116.900002	116.139999	116.410004	109.976341	2551300
2019/10/25	116.360001	118.510002	116.269997	118.260002	111.724113	2325000
2019/10/28	118.639999	119.300003	118.07	118.580002	112.026421	2552700
2019/10/29	118.089996	118.830002	117.080002	117.419998	110.930511	2756300
2019/10/30	117.440002	118.169998	116.860001	118.07	111.544601	2264400
2019/10/31	117.790001	118.209999	116.889999	117.279999	110.798264	2507400
2019/11/1	118.410004	119.449997	118.169998	119.139999	112.555473	2036600
2019/11/4	119.620003	120.5	119.010002	119.620003	113.008926	1956400
2019/11/5	119.839996	119.959999	117.760002	118.769997	112.205894	2630000
2019/11/6	118.889999	119.720001	118.889999	119.690002	113.075089	2420700
2019/11/7	120.269997	122.43	120.099998	121.279999	114.577164	2845000
2019/11/8	121.010002	121.809998	120.889999	121.470001	114.756683	1984600
2019/11/11	120.760002	121.809998	120.510002	120.900002	114.218193	1704100
2019/11/12	120.870003	121.230003	120.410004	120.889999	114.208748	2012400
2019/11/13	120.269997	120.970001	120.129997	120.260002	113.613564	1807900
2019/11/14	120	120.980003	119.800003	120.93	114.246552	1990600
2019/11/15	120.980003	121.330002	120.389999	120.760002	114.085922	2341500
2019/11/18	120.559998	120.849998	119.400002	119.660004	113.046722	2617900
2019/11/19	120.010002	120.449997	119.860001	120	113.367928	1891000
2019/11/20	119.830002	120.230003	118.93	119.300003	112.706612	2544100
2019/11/21	119.290001	119.470001	118.489998	118.800003	112.234253	2783800
2019/11/22	119.209999	119.290001	118.410004	119.059998	112.479881	1629700
2019/11/25	119.139999	120.599998	119.139999	120.599998	113.934761	2285400
2019/11/26	120.910004	121.040001	119.599998	119.790001	113.16954	4596200
2019/11/27	120	120.360001	119.349998	120.330002	113.679688	2629700
2019/11/29	120.07	120.889999	119.779999	120.120003	113.481323	1961500
2019/12/2	120.309998	120.360001	117.07	117.260002	110.779366	5538200
2019/12/3	116.040001	116.75	114.650002	116.57	110.127495	3792300
2019/12/4	117.309998	118.540001	117	117.940002	111.421783	2444100
2019/12/5	117.910004	118.43	117.589996	118.279999	111.742981	3128300
2019/12/6	120.209999	121.440002	119.910004	120.610001	113.944229	3287600
2019/12/9	120.440002	121.529999	120.110001	120.459999	113.802513	2885200
2019/12/10	120.449997	121.470001	120.029999	120.900002	114.218193	2518200
2019/12/11	120.879997	121.379997	120.099998	120.639999	113.972549	2015300
2019/12/12	120.599998	123.07	120.050003	122.639999	115.862045	2933800
2019/12/13	122.470001	124.989998	122.080002	124.720001	117.82708	3919000
2019/12/16	125.650002	126.330002	123.339996	123.68	116.844551	3416100
2019/12/17	123.989998	125.400002	123.25	124.949997	118.04438	4325200
2019/12/18	125.029999	125.07	124.080002	124.260002	117.392509	3154200
2019/12/19	124.18	124.900002	123.879997	124.830002	117.930992	2543600
2019/12/20	125.860001	126.279999	124.830002	125.769997	118.819038	5828700
2019/12/23	125.739998	125.739998	123.699997	124.489998	117.60981	3031400
2019/12/24	124.949997	125.330002	124.379997	124.739998	117.845963	953500
2019/12/26	124.980003	125.440002	124.529999	125.410004	118.478958	1486600
2019/12/27	125.839996	125.970001	125.110001	125.190002	118.271088	1788600
2019/12/30	125.199997	125.459999	124.18	124.300003	117.430283	2306500
2019/12/31	124.290001	124.57	123.779999	124.489998	117.60981	2340400
2020/1/2	124.660004	126.269997	124.230003	125.849998	119.306709	2708000
2020/1/3	124.32	125.099998	123.940002	124.599998	118.121704	2090600
2020/1/6	123.370003	124.160004	123.120003	124.059998	117.609787	2855200
2020/1/7	123.470001	124.400002	123.360001	123.410004	116.993584	2042300
2020/1/8	124.050003	126.360001	123.800003	125.540001	119.012825	3458200
2020/1/9	126.489998	127.879997	126.389999	127.809998	121.16481	2787100
2020/1/10	127.580002	128.169998	126.919998	127.279999	120.662361	2789200
2020/1/13	127.839996	128.949997	127.629997	128.539993	121.856865	3285700
2020/1/14	128.619995	130.089996	128.339996	128.800003	122.10334	3836000
2020/1/15	128.690002	129.839996	128.449997	129.820007	123.070328	3187200
2020/1/16	130.5	130.929993	129.710007	130.550003	123.762344	2424500
2020/1/17	131.449997	131.860001	130.789993	131.520004	124.681923	3659400
2020/1/21	131.110001	131.820007	130.389999	130.529999	123.743408	3102700
2020/1/22	130.929993	132.270004	130.929993	131.490005	124.653488	2483800
2020/1/23	131.259995	131.570007	130.139999	131.369995	124.539711	3841000
2020/1/24	136.360001	138.130005	133.850006	135.110001	128.085266	8612500
2020/1/27	131.149994	131.979996	128.869995	130.639999	123.847702	6432400
2020/1/28	132	133.869995	131.139999	132.449997	125.563568	3712700
2020/1/29	132.479996	133.130005	131.440002	131.679993	124.833618	2518400
2020/1/30	130.75	133.330002	130.440002	133.220001	126.293564	2428500
2020/1/31	132.169998	132.25	129.380005	129.869995	123.117691	3522600
2020/2/3	130.550003	132.220001	130.449997	131	124.188965	2721900
2020/2/4	132.880005	133.339996	131.720001	131.850006	124.994789	2547500
2020/2/5	133.429993	133.800003	131.289993	133.600006	126.653793	4084500
2020/2/6	134.160004	134.350006	133.110001	133.25	126.322006	1708600
2020/2/7	132.570007	132.75	131.339996	131.820007	124.966339	2885600
2020/2/10	131.610001	132.5	131.350006	132.240005	125.364487	1816500
2020/2/11	133.029999	133.649994	132.320007	132.630005	125.734215	1733300
2020/2/12	133.389999	133.720001	132.529999	133.240005	126.312492	1715400
2020/2/13	133.149994	134.669998	133.059998	134.460007	127.469048	3178300
2020/2/14	134.710007	136.369995	134.529999	135.869995	128.805725	2360300
2020/2/18	135.869995	136.75	134.940002	135.600006	128.54982	2428200
2020/2/19	136.300003	137.419998	136.119995	136.929993	129.810638	1785000
2020/2/20	136.410004	138.039993	134.899994	136.580002	129.478851	2541700
2020/2/21	136.199997	136.270004	133.889999	134.899994	127.886154	3106100
2020/2/24	129.429993	130.960007	127.230003	128.190002	121.525063	6329300
2020/2/25	127.709999	127.989998	119.910004	120.900002	114.614075	7628100
2020/2/26	121.269997	122.43	118.470001	118.5	112.33886	5268000
2020/2/27	115.900002	117.480003	112.779999	112.809998	106.944702	8279800
2020/2/28	109.050003	111.029999	107	109.93	104.214455	11362100
2020/3/2	111.110001	113.989998	108.589996	113.870003	107.949585	9851600
2020/3/3	115.019997	116.400002	107	108.010002	102.394279	9285000
2020/3/4	110.25	115.790001	109.25	115.699997	109.684433	7470900
2020/3/5	111.620003	112.589996	109.699997	110.940002	105.171944	12060600
2020/3/6	105.730003	108.769997	103.790001	108.239998	102.612297	9897700
2020/3/9	100.870003	101.440002	96.940002	98.290001	93.179642	12266300
2020/3/10	101.93	103.370003	97.449997	103.300003	97.929146	9793200
2020/3/11	100.300003	100.959999	93.870003	95.379997	90.420929	8822900
2020/3/12	87.660004	89.610001	81.809998	83.529999	79.187042	12206600
2020/3/13	90.379997	100.080002	84.300003	99.599998	94.421539	12680400
2020/3/16	82.440002	93.18	80.370003	85.870003	81.405388	15072400
2020/3/17	87.610001	88.940002	83.220001	86.580002	82.078468	10512200
2020/3/18	80.019997	81.519997	67	73.75	69.915543	14359300
2020/3/19	72.540001	77.889999	69.790001	77.07	73.062943	12330400
2020/3/20	78.980003	82.440002	72.559998	74.120003	70.266312	12208600
2020/3/23	72.82	75.419998	68.120003	68.959999	65.374588	8907600
2020/3/24	73.510002	84.769997	71.699997	84.050003	79.680023	10593900
2020/3/25	87.610001	96.459999	85.32	90.169998	85.481812	11046500
2020/3/26	92.239998	99.690002	90.839996	93.290001	88.439598	9459400
2020/3/27	87.940002	91.970001	85.82	88.730003	84.116692	6999800
2020/3/30	88.510002	91.389999	85.269997	90.269997	85.576622	5565000
2020/3/31	89.940002	90.900002	85.07	85.610001	81.158897	6075900
2020/4/1	80.650002	81.309998	77	77.839996	73.792885	8313400
2020/4/2	77.059998	79.120003	75.830002	76.660004	73.077934	8338100
2020/4/3	76	76.660004	72.610001	73.599998	70.160927	10023100
2020/4/6	80.220001	84.25	78.739998	83.870003	79.951035	11253000
2020/4/7	91.43	93.300003	87.419998	87.580002	83.487679	8693200
2020/4/8	89.209999	93	88.120003	92.080002	87.777405	6122800
2020/4/9	94.589996	97.849998	93.459999	94.82	90.389381	6902500
2020/4/13	93.290001	93.419998	87.940002	90.330002	86.109192	5037700
2020/4/14	91.459999	92.5	85.910004	88.389999	84.259811	8703200
2020/4/15	83.43	85.400002	80.68	83.790001	79.874786	10415600
2020/4/16	83.790001	83.940002	80.330002	81.349998	77.54879	7526600
2020/4/17	85.32	87.389999	84.279999	87.389999	83.306572	8269000
2020/4/20	84.589996	85.269997	82.690002	84.010002	80.084511	6140400
2020/4/21	80.730003	82.459999	79.470001	81.519997	77.710838	7360300
2020/4/22	83.599998	83.660004	81.970001	82.540001	78.683197	5130300
2020/4/23	83.239998	84.779999	81.709999	82.459999	78.606918	5807200
2020/4/24	84.129997	84.779999	81.309998	83.169998	79.283745	9125400
2020/4/27	83.470001	85.150002	82.339996	85.059998	81.085442	7785000
2020/4/28	87.559998	88.959999	86.209999	88.190002	84.069183	7165900
2020/4/29	91.75	96.389999	90.889999	96.120003	91.628632	9396500
2020/4/30	93.75	94.309998	91.169998	91.25	86.986206	6553700
2020/5/1	88.099998	89.07	87.160004	88.32	84.1931	4620200
2020/5/4	86.089996	87.370003	85.019997	86.379997	82.343742	4875400
2020/5/5	88	88.730003	86.360001	86.739998	82.686943	4410300
2020/5/6	87.489998	87.760002	83.860001	84	80.074951	4723400
2020/5/7	85.300003	87.370003	84.93	86.730003	82.677383	4627600
2020/5/8	88.5	89.660004	87.550003	89.5	85.317986	3913100
2020/5/11	87.5	87.650002	85.300003	85.330002	81.342804	5917600
2020/5/12	86.099998	87.260002	83.099998	83.139999	79.25515	5504900
2020/5/13	82	82.129997	77.400002	78.029999	74.383926	10681600
2020/5/14	76.919998	83.900002	76	83.809998	79.893829	10625100
2020/5/15	82.470001	83.389999	81.220001	82.220001	78.37812	6618600
2020/5/18	86.720001	89	85.919998	88.410004	84.278915	7781700
2020/5/19	88.419998	89.839996	86.610001	87.260002	83.18264	4920600
2020/5/20	89.18	91.339996	88.769997	90.730003	86.490501	5218500
2020/5/21	90.110001	91.43	89.120003	89.830002	85.632545	6241900
2020/5/22	89.709999	89.949997	88.209999	89.330002	85.155899	3734500
2020/5/26	93.940002	95.57	92.889999	94.32	89.91272	6559400
2020/5/27	100	101.690002	96.800003	101.230003	96.499855	11007700
2020/5/28	101.540001	102.459999	98.010002	98.059998	93.477982	9268200
2020/5/29	95.5	97.110001	94.660004	95.07	90.627701	7710900
2020/6/1	95.559998	98.07	94.559998	96.75	92.229179	4269500
2020/6/2	98.599998	100.489998	98.169998	99.07	94.440773	5433800
2020/6/3	102.779999	105.870003	101.629997	105.400002	100.475006	7301000
2020/6/4	103.470001	107.43	103.230003	106.540001	101.561737	5841600
2020/6/5	114.110001	115.93	108.07	109.730003	104.602684	10097600
2020/6/8	111.910004	113.709999	110.639999	113.669998	108.358582	6795200
2020/6/9	110.080002	111.800003	108.669998	110.459999	105.298569	5517400
2020/6/10	110	110.330002	105.959999	106.160004	101.199501	5747400
2020/6/11	100.870003	102.989998	98.129997	98.599998	93.992744	8601200
2020/6/12	103.209999	103.5	98.080002	101.68	96.928825	7251100
2020/6/15	100	104.739998	97.620003	103.949997	99.092758	6472400
2020/6/16	109.019997	109.059998	102.860001	105.620003	100.684731	6706000
2020/6/17	105.669998	106.120003	103.830002	103.959999	99.102303	4408200
2020/6/18	102.139999	103.489998	101.269997	102.160004	97.386398	3645700
2020/6/19	104.230003	104.230003	99.32	100.940002	96.223412	7589500
2020/6/22	98	100.5	97.949997	99.440002	94.793518	4799900
2020/6/23	100.940002	101.650002	99.25	99.419998	94.774437	4364800
2020/6/24	97.650002	98.269997	95	95.480003	91.018539	5958300
2020/6/25	94.610001	98.120003	93.760002	97.849998	93.277794	5195400
2020/6/26	95.93	96.300003	92.449997	93.419998	89.054794	10489400
2020/6/29	94.440002	95.410004	93.339996	94.519997	90.103386	4962400
2020/6/30	94.160004	95.599998	93.57	95.199997	90.75161	4367100
2020/7/1	95.25	96.959999	93.639999	94.050003	90.062164	3301000
2020/7/2	96.769997	97.290001	93.849998	94.330002	90.330276	4239700
2020/7/6	96.510002	97.900002	95.839996	96.580002	92.484863	4059600
2020/7/7	95.440002	95.519997	92.629997	93.010002	89.066261	5564200
2020/7/8	91.970001	93.099998	90.709999	92.900002	88.960899	6382100
2020/7/9	92.510002	93.209999	89.580002	90.57	86.729698	4484500
2020/7/10	90.32	93.309998	89.82	93.230003	89.276909	4400900
2020/7/13	94.239998	95.760002	92.779999	93.559998	89.592918	4819700
2020/7/14	93.190002	95.220001	92.290001	94.839996	90.818642	4044400
2020/7/15	96.660004	97.779999	96.389999	97.360001	93.231796	5405600
2020/7/16	96.5	97.790001	95.669998	96.32	92.235893	2666000
2020/7/17	96.349998	96.529999	95.010002	95.18	91.144241	2861600
2020/7/20	94.800003	95.360001	93.580002	94	90.014267	3560100
2020/7/21	95.25	97.459999	94.730003	96.330002	92.245476	4227100
2020/7/22	95.809998	97.410004	95.379997	96.540001	92.446564	4360300
2020/7/23	95.510002	97.779999	95.510002	96.669998	92.571045	4239800
2020/7/24	95.300003	97.150002	93.300003	95.330002	91.287865	4790300
2020/7/27	94.639999	95.980003	93.639999	95.790001	91.728363	3501800
2020/7/28	95.760002	96.290001	94.18	94.419998	90.416458	3567400
2020/7/29	94.709999	96.75	94.440002	96.690002	92.590218	2791700
2020/7/30	94.68	94.779999	92.5	94.650002	90.636726	3856300
2020/7/31	94.309998	94.449997	92.230003	93.32	89.363098	4088200
2020/8/3	93.309998	94.400002	92.440002	93.540001	89.573776	2869000
2020/8/4	93.489998	93.800003	92.489998	93.190002	89.238609	2415100
2020/8/5	93.82	95.580002	93.809998	95.389999	91.345337	2844900
2020/8/6	95.18	96.269997	94.480003	95.919998	91.852859	2698800
2020/8/7	95.290001	99.300003	94.949997	99.160004	94.955482	4690700
2020/8/10	99.489998	102.650002	99.260002	101.620003	97.31118	5254800
2020/8/11	103.989998	105.699997	102.959999	103.260002	98.881638	4744000
2020/8/12	104.760002	104.800003	100.68	101.68	97.368614	3407800
2020/8/13	100.529999	101.830002	99.5	100.419998	96.162056	3265400
2020/8/14	99.660004	101.290001	99.269997	100.410004	96.152473	1956500
2020/8/17	99.919998	100	97.440002	97.550003	93.413742	7488500
2020/8/18	98.190002	98.830002	96.470001	96.669998	92.571045	3337300
2020/8/19	96.82	97.910004	95.889999	96.889999	92.781731	3079600
2020/8/20	95.739998	97.580002	95.68	96.720001	92.618942	3102500
2020/8/21	96.489998	97.650002	95.959999	96.150002	92.073105	2845100
2020/8/24	96.68	99.370003	96.389999	99.330002	95.118279	4141100
2020/8/25	100.620003	100.790001	98.029999	99.050003	94.850143	2946600
2020/8/26	98.559998	99.139999	97.809998	98.400002	94.227699	2936500
2020/8/27	98.760002	102.139999	98.529999	101.529999	97.224976	3992100
2020/8/28	102.150002	102.900002	100.739998	102.540001	98.192162	4382900
2020/8/31	102.900002	102.900002	101.360001	101.589996	97.282448	4665800
2020/9/1	100.540001	102.779999	100.160004	102.470001	98.125114	3142500
2020/9/2	102.580002	104.870003	102.290001	104.400002	99.973297	3536900
2020/9/3	104.970001	109.029999	103.849998	104.459999	100.030754	6747900
2020/9/4	106.349998	108.279999	104.480003	105.669998	101.189438	5235100
2020/9/8	104.419998	105.080002	103.300003	103.669998	99.274246	4517000
2020/9/9	104.57	104.709999	102.690002	103.779999	99.379585	2474700
2020/9/10	104.190002	105.110001	102.309998	102.769997	98.412399	3288900
2020/9/11	102.910004	103.849998	102.010002	103.360001	98.977386	2604400
2020/9/14	104.650002	107.690002	104.220001	107.269997	102.721603	3620100
2020/9/15	107.839996	108.120003	106.239998	106.68	102.156624	3371500
2020/9/16	106.730003	107.489998	104.690002	105.980003	101.486282	5798900
2020/9/17	104.269997	105.349998	103.32	104.660004	100.222267	3215300
2020/9/18	104.459999	106.120003	103.309998	103.440002	99.054001	6630300
2020/9/21	100.599998	100.629997	96.220001	98.169998	94.007454	8339900
2020/9/22	98.010002	99.779999	96.410004	98.480003	94.304314	4884400
2020/9/23	95.760002	97.099998	95.089996	95.559998	91.50811	9427200
2020/9/24	95.339996	96.900002	93.709999	95.449997	91.402802	4249000
2020/9/25	94.68	96.849998	94.459999	96.260002	92.178436	2775600
2020/9/28	99	99.730003	98.629997	98.82	94.62989	3930900
2020/9/29	98.739998	99.349998	97.230003	97.75	93.605278	3200400
2020/9/30	98.230003	101.519997	98.230003	100.25	95.999268	5060900
2020/10/1	100.330002	101.480003	99.370003	101.330002	97.033463	4179300
2020/10/2	99.779999	103.139999	98.629997	101.610001	97.30159	3783300
2020/10/5	103.330002	104.080002	102.269997	103.889999	99.484917	2863200
2020/10/6	105.010002	105.290001	101.32	101.760002	97.445244	3309200
2020/10/7	102.809998	104.150002	102.389999	103.379997	98.996544	3048400
2020/10/8	104.330002	106.139999	104.059998	106.059998	101.987106	2922600
2020/10/9	105.989998	107.209999	105.239998	106.339996	102.256348	3511300
2020/10/12	106.459999	107.010002	106	106.610001	102.516006	2626700
2020/10/13	105.889999	106.589996	104.760002	105.010002	100.97744	2602600
2020/10/14	105.379997	106.269997	104.760002	104.809998	100.785118	2826300
2020/10/15	103.440002	104.889999	103.019997	104.43	100.419701	2699300
2020/10/16	104.650002	105.68	104.199997	104.910004	100.881287	2394300
2020/10/19	105.129997	105.220001	102.25	102.470001	98.534966	3196500
2020/10/20	102.940002	104.610001	102.830002	103.139999	99.17923	2954700
2020/10/21	103.169998	103.389999	101.360001	101.43	97.534897	2588400
2020/10/22	101.699997	104.860001	101.57	104.790001	100.765877	3748800
2020/10/23	100.629997	103.639999	100	100.980003	97.102196	8921200
2020/10/26	99.769997	100.099998	95.779999	96.879997	93.159645	5731500
2020/10/27	97.620003	97.699997	94.900002	94.93	91.284523	3780300
2020/10/28	91.959999	93.57	91	91.599998	88.082382	7037800
2020/10/29	91.410004	92.230003	90.129997	91.07	87.572754	5419500
2020/10/30	90.800003	91.32	89.110001	91.239998	87.736221	4736300
2020/11/2	92.959999	94.129997	92.269997	93.400002	89.813271	3572900
2020/11/3	94.75	96.849998	94.400002	96.290001	92.5923	4004300
2020/11/4	94	97.82	92.860001	96.400002	92.698067	4545500
2020/11/5	97.209999	98.32	96.839996	98.110001	94.342407	4197300
2020/11/6	98.519997	98.639999	96.269997	96.690002	92.976929	3126300
2020/11/9	110.540001	119.809998	110.190002	117.370003	112.862793	17261700
2020/11/10	118.589996	119.889999	115.120003	115.949997	111.497314	7056800
2020/11/11	115.93	116	110.300003	111.120003	106.852798	5642700
2020/11/12	109.82	112.120003	109.550003	111.099998	106.833557	4941200
2020/11/13	112.339996	115.639999	112.209999	114.989998	110.574196	4811500
2020/11/16	119.099998	120.389999	116.75	118.669998	114.112862	5339100
2020/11/17	116.970001	117.790001	114.139999	116.480003	112.006966	4023200
2020/11/18	116.940002	118.760002	114.190002	114.239998	109.852989	3264300
2020/11/19	113.779999	114.800003	112.529999	114.139999	109.756828	3249800
2020/11/20	113.739998	114.540001	111.900002	112.580002	108.256729	3702300
2020/11/23	114.239998	116.779999	113.720001	116.089996	111.63195	3022900
2020/11/24	119	120.839996	117.889999	120.389999	115.766815	6163400
2020/11/25	119.5	120.980003	118.25	120.580002	115.949524	4646600
2020/11/27	120.529999	121.690002	119.790001	120.589996	115.959122	2447700
2020/11/30	120.029999	121.480003	118	118.589996	114.035942	3517700
2020/12/1	120.32	122.57	119.849998	119.93	115.324478	3583400
2020/12/2	119.279999	122.849998	118.900002	122.330002	117.632332	3271900
2020/12/3	122.849998	123.949997	122.120003	123.120003	118.391975	4285100
2020/12/4	124.349998	125.32	123.849998	125.040001	120.238243	5048600
2020/12/7	124.510002	124.870003	122.629997	123.940002	119.180489	4253700
2020/12/8	122.470001	124.550003	122.019997	123.519997	118.776619	3623000
2020/12/9	123.279999	123.959999	121.010002	121.690002	117.016884	3622800
2020/12/10	120.720001	122.129997	119.699997	121.839996	117.161118	2818800
2020/12/11	120.110001	120.5	118.839996	120.230003	115.612953	2942800
2020/12/14	121.730003	121.790001	116.650002	117.360001	112.853165	5336300
2020/12/15	118.790001	119.309998	115.559998	119.099998	114.526352	4528900
2020/12/16	118.93	119.589996	118.279999	119	114.430191	2943700
2020/12/17	119.410004	119.669998	118.459999	118.980003	114.410957	3746700
2020/12/18	118.589996	119.360001	116.650002	117.510002	112.997406	8394100
2020/12/21	115.769997	118	113.720001	116.410004	111.939644	4528300
2020/12/22	116.190002	116.260002	114.379997	114.550003	110.151085	3632300
2020/12/23	115.779999	118.190002	115.779999	116.949997	112.458923	2725200
2020/12/24	116.93	117.440002	115.82	117.349998	112.843559	707000
2020/12/28	118.050003	119.349998	117.599998	118.360001	113.814774	1878700
2020/12/29	119.239998	119.349998	118	118.139999	113.60321	1860400
2020/12/30	118.25	119.949997	118.150002	119.43	114.843674	1954200
2020/12/31	119.709999	121.059998	119.160004	120.910004	116.266846	1747800
2021/1/4	121.300003	121.800003	116.849998	118.040001	113.507057	3472100
2021/1/5	118.260002	119.279999	117.099998	118.669998	114.112862	2112700
2021/1/6	121	124.730003	120.809998	123.059998	118.334282	5861500
2021/1/7	124.099998	125.690002	117.349998	121.660004	117.398254	8696600
2021/1/8	122.07	122.199997	119.519997	121.779999	117.514061	2934500
2021/1/11	120.419998	121.410004	119.389999	121.059998	116.819283	3311000
2021/1/12	122	122.32	120.720001	121.620003	117.359673	2671300
2021/1/13	121.599998	123.889999	121.160004	122.400002	118.112328	3678300
2021/1/14	122.650002	124.5	122.089996	123.779999	119.443993	3404700
2021/1/15	122.480003	122.860001	121.709999	122.150002	117.871094	3948200
2021/1/19	125.489998	128.059998	124.239998	126.75	122.309959	5818500
2021/1/20	127.190002	129.539993	127.07	128.940002	124.423233	4090200
2021/1/21	128.289993	128.889999	126.099998	127.43	122.966141	3654900
2021/1/22	125.739998	127.059998	124.879997	126.139999	121.721329	2954800
2021/1/25	124.239998	125	120.32	121.150002	116.906128	6156700
2021/1/26	118.75	120.290001	115.720001	116.150002	112.081276	8932500
2021/1/27	114.860001	116.800003	112.099998	114.089996	110.093437	5816900
2021/1/28	117.43	120.379997	116.599998	118.970001	114.80249	5788500
2021/1/29	117.739998	118.389999	115.809998	116.260002	112.187424	5059300
2021/2/1	117.699997	119.290001	117	117.029999	112.930458	3359800
2021/2/2	118.290001	122.419998	118.279999	120.699997	116.471878	4036700
2021/2/3	120.080002	120.980003	119.559998	120.440002	116.221001	2782500
2021/2/4	120.989998	125.410004	120.800003	124.900002	120.524757	3915900
2021/2/5	126.620003	127.339996	125.629997	126.279999	121.856407	3184200
2021/2/8	126.870003	128.399994	126.75	127.989998	123.506508	3360900
2021/2/9	127.650002	127.660004	126.199997	126.68	122.242393	2175000
2021/2/10	127.629997	128.699997	126.839996	128.229996	123.738113	2929100
2021/2/11	127.449997	129.119995	126.980003	128.309998	123.815308	3733000
2021/2/12	128.190002	130.460007	128	129.619995	125.079407	2873300
2021/2/16	128.910004	130.910004	128.25	130.679993	126.10228	2730600
2021/2/17	130.080002	131.160004	128.440002	128.559998	124.056549	3088800
2021/2/18	127.489998	128.830002	126.080002	128.490005	123.989006	2269700
2021/2/19	129.490005	133.360001	129.490005	131.710007	127.096222	3419500
2021/2/22	131.509995	136.470001	131.369995	135.949997	131.187698	3923100
2021/2/23	136.470001	138.309998	134.279999	136.940002	132.14299	4814400
2021/2/24	137.199997	140.949997	136.809998	139.889999	134.989655	4099500
2021/2/25	140.619995	140.639999	136.369995	137.080002	132.278107	3607500
2021/2/26	137.100006	138.25	133.789993	135.259995	130.521851	3654800
2021/3/1	138.179993	139.770004	138.119995	138.710007	133.850983	2972100
2021/3/2	138.240005	140.190002	138.080002	139.25	134.372086	2929100
2021/3/3	140	144.25	140	142.589996	137.595062	4393700
2021/3/4	142.149994	144.110001	139.949997	142.679993	137.681915	4461700
2021/3/5	144.660004	147.960007	142.080002	147.330002	142.169037	5048300
2021/3/8	147.279999	151.460007	146.720001	150.270004	145.006027	4283400
2021/3/9	148.580002	149.080002	144.110001	145.100006	140.017166	5806100
2021/3/10	145.699997	148.289993	145.440002	146.75	141.60936	3049800
2021/3/11	146	147.820007	145.130005	147.75	142.574326	3147700
2021/3/12	149.100006	150.639999	148.020004	148.539993	143.336639	2420100
2021/3/15	148.039993	148.919998	146.029999	146.990005	141.840958	2586300
2021/3/16	147.25	147.259995	142.820007	143.300003	138.280197	4031000
2021/3/17	144.759995	144.820007	141.899994	144.679993	139.611862	3278500
2021/3/18	145.490005	145.5	142.070007	142.580002	137.585434	3173600
2021/3/19	141.899994	141.940002	139.740005	140.710007	135.78096	5098300
2021/3/22	139.490005	140.990005	138.809998	139.949997	135.047546	2274100
2021/3/23	138.940002	139.5	135.130005	136.080002	131.313126	4905400
2021/3/24	137.970001	140.039993	137.610001	138.419998	133.571121	2638900
2021/3/25	137.949997	142.529999	136.759995	142.279999	137.295944	2766400
2021/3/26	143.740005	143.979996	141.050003	143.729996	138.695145	2687500
2021/3/29	141.979996	143.070007	140.309998	142.369995	137.382797	2220600
2021/3/30	142.899994	144.479996	142.610001	143.490005	138.463593	2034500
2021/3/31	142.979996	143.259995	141.350006	141.440002	136.895584	2957300
2021/4/1	142.339996	144.630005	142.210007	144.570007	139.925049	2629200
2021/4/5	146.910004	147.479996	145.610001	146.059998	141.367157	2960100
2021/4/6	145.979996	146.529999	144.380005	146.149994	141.454269	2851200
2021/4/7	147.419998	148.360001	145.720001	147.130005	142.402786	2399500
2021/4/8	146.800003	147.160004	144.679993	147.039993	142.315689	2295600
2021/4/9	148.210007	148.440002	146.690002	147.779999	143.031906	1783400
2021/4/12	147.259995	147.770004	146.410004	147.570007	142.828644	1869000
2021/4/13	146.550003	146.600006	143.839996	145.990005	141.299393	2132100
2021/4/14	145.809998	148.75	145.699997	147.419998	142.683487	2141800
2021/4/15	147.509995	148.589996	145.5	148.529999	143.757813	2901200
2021/4/16	149.710007	150.449997	148.690002	149.990005	145.170898	3480000
2021/4/19	149.190002	149.509995	147.800003	148.539993	143.767471	2259100
2021/4/20	147.210007	147.5	144.509995	145.100006	140.438034	2526700
2021/4/21	144	147.380005	143.020004	147.179993	142.451187	2161700
2021/4/22	147.570007	148.919998	145.869995	147.160004	142.431808	3247300
2021/4/23	141.539993	144.979996	140.679993	144.330002	139.692749	6395300
2021/4/26	146.800003	151.119995	145.559998	150.339996	145.509659	4821100
2021/4/27	150.699997	150.880005	148.850006	150.360001	145.529022	2692100
2021/4/28	150.679993	153.460007	149.440002	152.539993	147.638962	2584500
2021/4/29	153.850006	155.080002	152.089996	154.630005	149.661819	2636000
2021/4/30	153.600006	154.039993	152.479996	153.350006	148.422928	2712700
2021/5/3	154.589996	156.050003	154.009995	154.800003	149.826355	2726200
2021/5/4	154.479996	155.740005	152.839996	154.529999	149.565033	3025100
2021/5/5	154.869995	156.729996	154.320007	156.389999	151.365265	3001600
2021/5/6	156.860001	157.509995	154.020004	156.880005	151.839539	2798800
2021/5/7	155.610001	159.259995	155.339996	158.979996	153.87204	2617800
2021/5/10	159.75	160.690002	158.5	158.679993	153.581696	2987600
2021/5/11	156.460007	157.789993	153.649994	154.429993	149.468246	3900100
2021/5/12	154.720001	155.899994	152.070007	152.300003	147.406677	3487400
2021/5/13	152.410004	154.809998	151.809998	154.080002	149.129486	2269700
2021/5/14	155.389999	157.940002	154.529999	157.149994	152.10083	1892700
2021/5/17	157.050003	157.380005	155.880005	156.860001	151.82016	1541400
2021/5/18	157.360001	158.300003	154.860001	154.990005	150.010284	2417800
2021/5/19	152.070007	154.779999	151.720001	154.729996	149.758591	3526800
2021/5/20	155.470001	156.25	153.929993	155.529999	150.532898	3031100
2021/5/21	156.699997	158.809998	156.350006	156.869995	151.829865	3424100
2021/5/24	157.699997	158.910004	156.949997	158.639999	153.542984	1956900
2021/5/25	159.070007	160.080002	157.740005	158.009995	152.933228	2484200
2021/5/26	158.160004	159.380005	157.369995	158.580002	153.484909	3731600
2021/5/27	159.979996	160.289993	158.850006	159.740005	154.607651	2828400
2021/5/28	160.259995	160.639999	158.860001	160.130005	154.985092	2436400
2021/6/1	162.509995	164.110001	161.550003	163.759995	158.498474	3827800
2021/6/2	164.610001	165.690002	163.320007	164.119995	158.846893	3384600
2021/6/3	163.679993	165.419998	162.820007	164.520004	159.23407	2454800
2021/6/4	165	165.729996	163.320007	165	159.698624	3239300
2021/6/7	165.630005	166.649994	165.369995	165.919998	160.589066	2516400
2021/6/8	164.860001	167.139999	163.630005	166.509995	161.16011	2486300
2021/6/9	165.270004	166.139999	163.800003	164.089996	158.817856	2700100
2021/6/10	165.179993	165.210007	162.119995	162.229996	157.017609	3024500
2021/6/11	163	164.539993	162.509995	164.509995	159.22438	1630100
2021/6/14	164.300003	164.880005	163.110001	163.809998	158.546875	2125700
2021/6/15	163.929993	166.899994	163.800003	166.270004	160.927872	3726100
2021/6/16	165.779999	166.649994	164.270004	164.679993	159.388901	3281300
2021/6/17	165.970001	166	160.529999	162.130005	156.920853	4194400
2021/6/18	158.699997	159.669998	157.25	158.169998	153.088074	6900200
2021/6/21	160.080002	165.210007	159.130005	164.899994	159.601852	3681400
2021/6/22	163.419998	165.240005	162.460007	164.5	159.214691	2697600
2021/6/23	165.029999	166.860001	164.789993	166.020004	160.685883	2327600
2021/6/24	167.059998	168.580002	166.410004	168.210007	162.805496	2417100
2021/6/25	168.449997	170.410004	168.449997	169.449997	164.005676	9186000
2021/6/28	168.619995	168.850006	163.199997	164.779999	159.485703	3433400
2021/6/29	165.570007	166.320007	163.229996	164.25	158.972717	2785900
2021/6/30	163.699997	166.160004	163.699997	165.229996	159.921265	2331800
2021/7/1	165.649994	167.369995	164.690002	166.940002	161.997894	2685900
2021/7/2	167.699997	168.979996	167.009995	168.5	163.511719	2028700
2021/7/6	172.539993	172.539993	167.800003	169.559998	164.540329	4688100
2021/7/7	169.600006	174.759995	169.380005	170.979996	165.918304	3998900
2021/7/8	166.949997	170.039993	165.589996	167.5	162.541336	4628400
2021/7/9	170	172.309998	169.210007	171.940002	166.849869	3175200
2021/7/12	170.070007	174.100006	169.880005	173.600006	168.460739	3154100
2021/7/13	174	174.740005	172.419998	172.619995	167.50975	2675000
2021/7/14	172.860001	174.550003	171.009995	172.520004	167.412704	3123100
2021/7/15	171.139999	173.259995	171.100006	172.850006	167.732925	3448200
2021/7/16	173.740005	173.789993	169.539993	170.009995	164.97702	4359800
2021/7/19	165.649994	166.380005	161.479996	162.809998	157.990158	6739800
2021/7/20	162.940002	169.580002	162.570007	168.869995	163.870758	4243700
2021/7/21	170.740005	173.619995	169.740005	172.509995	167.402985	3384500
2021/7/22	172.25	173.210007	169.050003	170.899994	165.840652	3335900
2021/7/23	176.529999	179.669998	172.949997	173.179993	168.053162	6326600
2021/7/26	173.25	175.429993	172.300003	172.610001	167.500046	3115900
2021/7/27	170.460007	175.119995	169.960007	172.940002	167.820282	7922600
2021/7/28	173	173.449997	169.710007	170.020004	164.986725	7961700
2021/7/29	171.389999	173.820007	171	171.949997	166.859589	3186900
2021/7/30	172.320007	173.240005	169.820007	170.529999	165.481613	3441900
2021/8/2	171.139999	173.360001	168.759995	169.270004	164.258911	2895700
2021/8/3	169.75	170.289993	165.300003	169.039993	164.035721	3642000
2021/8/4	168.300003	170.440002	167.320007	168.059998	163.084747	3544400
2021/8/5	168.660004	170.529999	168.320007	169.630005	164.608276	2535400
2021/8/6	170.529999	172.850006	169.740005	171.360001	166.287048	2828700
2021/8/9	170.350006	171.119995	168.789993	170.779999	165.724213	2560200
2021/8/10	170.729996	171.699997	168.679993	169.490005	164.472412	3389500
2021/8/11	169.449997	170.729996	168.669998	170.669998	165.617477	3843400
2021/8/12	170.020004	170.110001	167.970001	168.520004	163.531128	3372800
2021/8/13	168.089996	168.300003	165.610001	166.080002	161.163345	4157700
2021/8/16	164.770004	165.899994	162.630005	165.75	160.843124	3845400
2021/8/17	164.759995	166.350006	163.350006	164.649994	159.775665	7631600
2021/8/18	163.830002	165.139999	162.059998	162.130005	157.330292	3563700
2021/8/19	160.160004	161.089996	157.330002	159.029999	154.322052	4256400
2021/8/20	158.850006	159.990005	158.059998	159.75	155.020737	3075000
2021/8/23	161.229996	161.850006	160.110001	160.449997	155.700027	2006300
2021/8/24	160.600006	161.899994	160.190002	161.199997	156.427826	2377600
2021/8/25	161.880005	167.229996	160.5	166.179993	161.260376	3579900
2021/8/26	165.970001	166.5	164.380005	165.509995	160.610245	3164700
2021/8/27	165.350006	168.889999	165.160004	168.649994	163.657272	3002300
2021/8/30	168.160004	168.300003	164.210007	164.259995	159.397217	2582100
2021/8/31	164.100006	166.429993	163.720001	165.960007	161.04689	3536300
2021/9/1	166.339996	167.279999	164.130005	164.440002	159.571884	2569000
2021/9/2	165.050003	165.080002	161.139999	162.050003	157.25264	4350600
2021/9/3	160.75	161.279999	158.169998	159.300003	154.584106	4206500
2021/9/7	158.869995	160.660004	158.570007	159.720001	154.991653	3779000
2021/9/8	159.190002	159.259995	156.800003	158.929993	154.224991	3056700
2021/9/9	158.779999	162.149994	158.539993	159.389999	154.671417	3295800
2021/9/10	161.169998	161.460007	158.389999	158.720001	154.021225	2943700
2021/9/13	160.639999	161.800003	159.75	161.449997	156.67041	3192500
2021/9/14	162.679993	165.830002	158.779999	159.479996	154.758743	4281500
2021/9/15	160.020004	162.309998	159.210007	161.339996	156.563675	2933100
2021/9/16	163.100006	164.5	162.199997	162.630005	157.815491	2765000
2021/9/17	161.570007	164.25	161.570007	163.919998	159.067307	6390600
2021/9/20	159.360001	162.139999	157.949997	160.570007	155.816467	5976900
2021/9/21	161.910004	165.350006	161.690002	163.270004	158.436539	3480600
2021/9/22	165.619995	168.619995	164.899994	167.490005	162.531616	3562800
2021/9/23	169.490005	174.100006	169.309998	173.360001	168.227829	4399200
2021/9/24	173.369995	176	173.300003	175.720001	170.518005	2680400
2021/9/27	177.669998	178.800003	176.330002	176.770004	171.536911	3703300
2021/9/28	175.490005	177.240005	172.690002	173.139999	168.014359	3862200
2021/9/29	172.889999	172.979996	170.399994	171.539993	166.461716	2726100
2021/9/30	172.179993	172.360001	167.410004	167.529999	162.57045	3088200
2021/10/1	168.5	175.119995	168.479996	173.940002	168.79068	3956000
2021/10/4	173.880005	177.229996	171.880005	172.660004	167.548569	3613900
2021/10/5	173.429993	176.059998	172.639999	174.759995	169.58638	2629400
2021/10/6	172.550003	174.899994	169.899994	173.399994	168.266647	2922200
2021/10/7	175.5	176.869995	173.699997	174.289993	169.550766	3578800
2021/10/8	173.850006	176.979996	173.529999	175.149994	170.38736	2375300
2021/10/11	175.789993	176.789993	173.330002	173.460007	168.743347	2499200
2021/10/12	173.610001	176.559998	173.100006	174.910004	170.153915	3069500
2021/10/13	172.779999	174.089996	167.080002	168.720001	164.132217	5608100
2021/10/14	171	172.380005	169.809998	171.509995	166.846344	3061900
2021/10/15	173.770004	177.770004	173.149994	175.809998	171.029419	3043900
2021/10/18	175.580002	177.610001	174.330002	176.820007	172.011993	2623300
2021/10/19	177.729996	178	176.259995	177.309998	172.488632	1400100
2021/10/20	176.949997	179.770004	176.210007	179.600006	174.716385	2398500
2021/10/21	179.580002	179.789993	176.009995	177.470001	172.644272	3313800
2021/10/22	185	189.029999	182.199997	187.080002	181.992981	6026100
2021/10/25	186.729996	187.210007	181.830002	182.309998	177.352676	3889600
2021/10/26	183.419998	183.5	177.520004	180.949997	176.029648	3832200
2021/10/27	180.100006	183.729996	177.910004	178.029999	173.189056	3309900
2021/10/28	178.399994	179.229996	173.020004	174.610001	169.862045	4865700
2021/10/29	175.630005	176.669998	173.039993	173.779999	169.054642	3455400
2021/11/1	174.580002	176.070007	173.339996	174.210007	169.472931	2250400
2021/11/2	175	175.199997	172.570007	173.169998	168.461212	3252900
2021/11/3	172.699997	173.830002	171.75	172.610001	167.916458	3831200
2021/11/4	172.130005	174.020004	171.660004	172.529999	167.838608	3315400
2021/11/5	176.179993	177.789993	175.350006	176.690002	171.885498	3936000
2021/11/8	178.070007	182.089996	177.789993	180.050003	175.154129	3392000
2021/11/9	179.759995	181.190002	178.429993	179.860001	174.969315	3203300
2021/11/10	179.360001	183.479996	179.360001	181.389999	176.457703	3296700
2021/11/11	181.990005	182.729996	180.740005	181.300003	176.370148	2119700
2021/11/12	180.710007	182.380005	179.649994	181.889999	176.944107	2390200
2021/11/15	182.529999	183.929993	182.039993	183.130005	178.150391	1748300
2021/11/16	183.399994	183.399994	179.740005	180.919998	176.000458	3299200
2021/11/17	181.179993	181.740005	178.199997	179.610001	174.726089	3543500
2021/11/18	180	180.369995	175.839996	176.210007	171.418549	4011500
2021/11/19	173.729996	175.270004	171.839996	173.539993	168.821136	4456500
2021/11/22	174.990005	175.25	170.889999	170.899994	166.25293	4651700
2021/11/23	171.300003	171.949997	167.830002	170.850006	166.204285	5890300
2021/11/24	168.479996	171.979996	167.899994	171.610001	166.943634	3590600
2021/11/26	165.089996	165.240005	154.5	156.820007	152.555817	6804200
2021/11/29	160.75	161.410004	154.339996	157.860001	153.567535	6258500
2021/11/30	155.089996	155.869995	151.699997	152.300003	148.158707	7444900
2021/12/1	156.100006	157.070007	149.889999	150.059998	145.979614	6145500
2021/12/2	151.679993	157.910004	151.460007	156.770004	152.507156	6289300
2021/12/3	158.080002	158.330002	153.630005	155.940002	151.699738	4069300
2021/12/6	159.070007	162.740005	158.050003	160.679993	156.310837	4141900
2021/12/7	164.5	169.160004	164.160004	166.949997	162.410339	5124500
2021/12/8	167.979996	170.539993	167.279999	168.929993	164.336502	4042400
2021/12/9	167.850006	168.830002	166.550003	168.020004	163.451248	2245300
2021/12/10	169.380005	170.580002	165.960007	167.029999	162.488159	2768500
2021/12/13	166.399994	166.399994	161.990005	163.300003	158.859589	3477600
2021/12/14	162.139999	165.259995	161.059998	162.850006	158.421844	2964200
2021/12/15	162.710007	163.050003	158.529999	162.240005	157.828415	5013000
2021/12/16	164	165.179993	161.899994	163	158.567764	4900100
2021/12/17	161	161.320007	156.949997	160.009995	155.659042	9576800
2021/12/20	157	158.210007	153.779999	155.889999	151.651093	3839600
2021/12/21	157.75	161.050003	157.520004	160.910004	156.534592	3722400
2021/12/22	160.529999	163.169998	160.449997	162.470001	158.052155	2877700
2021/12/23	163.860001	166.399994	163.589996	164.190002	159.725433	3140500
2021/12/27	165	165	162.529999	164.389999	159.919952	1687300
2021/12/28	163.600006	166.130005	163.600006	164.410004	159.939423	2035300
2021/12/29	164.619995	164.929993	163.259995	163.830002	159.375168	2082200
2021/12/30	164.619995	165.800003	164	164.160004	159.696213	1632900
2021/12/31	164.100006	165.169998	163.25	163.600006	159.151443	1743600
2022/1/3	164.509995	168.399994	164.399994	168.210007	163.636093	3236400
2022/1/4	169.720001	174.050003	169.600006	173.610001	168.889236	4799500
2022/1/5	174.710007	176.309998	171.5	171.759995	167.089523	4491900
2022/1/6	172.539993	173.690002	169.75	172.899994	168.620697	2649400
2022/1/7	172.490005	175.360001	171.860001	174.380005	170.064072	3043000
2022/1/10	176.210007	176.210007	170.5	173.740005	169.439911	4269400
2022/1/11	174.539993	175.720001	172.490005	175.380005	171.039337	2762700
2022/1/12	176.229996	176.820007	174.169998	174.470001	170.15184	3224300
2022/1/13	174.919998	176.380005	172.850006	173.289993	169.001038	3808800
2022/1/14	168.710007	168.710007	164.710007	168.399994	164.232086	6508500
2022/1/18	167.910004	168.940002	164.839996	166.169998	162.057266	4336300
2022/1/19	166.729996	166.729996	161.169998	161.389999	157.395554	3592000
2022/1/20	161.119995	164.570007	159.460007	160.919998	156.937195	4205600
2022/1/21	159.949997	161.880005	157.679993	158.740005	154.811157	3779100
2022/1/24	155.820007	159.449997	152.850006	158.929993	154.996445	5405000
2022/1/25	166.139999	174.470001	159.660004	173.110001	168.8255	13320800
2022/1/26	176.949997	179.220001	173.029999	175.320007	170.980804	8257300
2022/1/27	176.699997	178.199997	170.630005	171.899994	167.645447	3649900
2022/1/28	171.759995	177.210007	169.770004	177.059998	172.677734	4271500
2022/1/31	175.910004	180.130005	175.220001	179.820007	175.369431	5524300
2022/2/1	179.919998	184.039993	179	183.539993	178.997345	3471200
2022/2/2	182.509995	184.580002	181.639999	184.160004	179.602036	2841400
2022/2/3	184.800003	185.800003	182.320007	184.039993	179.484985	3380900
2022/2/4	184.910004	188.679993	184.179993	185.850006	181.250198	4075800
2022/2/7	185.630005	188.910004	184.75	187.869995	183.220184	3260800
2022/2/8	188.080002	194.529999	187.610001	194	189.198441	5133900
2022/2/9	194.300003	198.720001	194.300003	196.399994	191.539063	4614200
2022/2/10	196.360001	198.229996	194.610001	195.509995	190.671082	4511100
2022/2/11	195.429993	197.199997	190.449997	191.809998	187.062683	4834900
2022/2/14	192.259995	194.149994	190.919998	192.350006	187.589325	3841300
2022/2/15	194.649994	198.360001	194.179993	197.979996	193.079941	4134300
2022/2/16	197.5	199.550003	197.240005	198.380005	193.470078	4122600
2022/2/17	195.630005	197.380005	194.270004	195.710007	190.86615	3051700
2022/2/18	194.919998	197.75	194.199997	194.880005	190.056686	2806300
2022/2/22	195.179993	196.149994	191.75	192.440002	187.677109	3420600
2022/2/23	194.350006	194.449997	188.550003	188.949997	184.273468	3562100
2022/2/24	180.470001	188.5	179.050003	188.350006	183.688293	5886600
2022/2/25	189.660004	194.25	189.460007	193.710007	188.915649	5426200
2022/2/28	189.630005	195.130005	189.229996	194.539993	189.725113	5787800
2022/3/1	194.669998	194.770004	176.770004	178.059998	173.652969	8562500
2022/3/2	179.789993	182.240005	178.100006	180.309998	175.84729	4058800
2022/3/3	182.110001	183.449997	178.729996	179.889999	175.437683	3339900
2022/3/4	176.619995	176.830002	170.820007	172.949997	168.669449	5348600
2022/3/7	170.130005	170.759995	159.080002	159.130005	155.191483	7760400
2022/3/8	160.520004	166.289993	155.720001	160.050003	156.088745	7058900
2022/3/9	168.020004	170.729996	166.710007	168.649994	164.475876	4788200
2022/3/10	165.589996	170.960007	164.830002	169.600006	165.40239	3840900
2022/3/11	171.75	172.309998	167.630005	167.899994	163.744461	3000000
2022/3/14	171.330002	174.710007	169.710007	172.789993	168.513412	4614600
2022/3/15	173.589996	178.300003	173.369995	176.039993	171.682968	3827300
2022/3/16	179.179993	182.759995	176.300003	180.610001	176.139877	5239300
2022/3/17	180.179993	187.710007	180.059998	186.970001	182.342484	6398900
2022/3/18	188.690002	191	184.839996	190.720001	185.999649	8744100
2022/3/21	190.770004	191.5	187.559998	189.089996	184.409988	3166200
2022/3/22	190.5	194.350006	190.059998	191.330002	186.594528	3007000
2022/3/23	188.830002	189.619995	185.179993	186.020004	181.416	3664600
2022/3/24	186.610001	189.369995	185.699997	188.889999	184.214935	2424400
2022/3/25	190.410004	191.259995	189	190.279999	185.570526	1871900
2022/3/28	189.949997	189.949997	186.289993	189.699997	185.004883	3043700
2022/3/29	192.330002	194	190.360001	190.940002	186.214218	2764100
2022/3/30	191.389999	192.100006	188.399994	189.759995	185.0634	2278000
2022/3/31	189.529999	191.110001	186.940002	187	182.371735	3801600
2022/4/1	188.199997	189.419998	186.279999	187.169998	182.537521	2647000
2022/4/4	187.619995	188.5	185.589996	187.660004	183.015381	2971400
2022/4/5	187.490005	190.839996	184.800003	185.399994	180.81131	2974700
2022/4/6	184.490005	184.869995	181.729996	183.710007	179.163162	3143300
2022/4/7	181.520004	183.270004	179.110001	182.389999	178.380737	4062400
2022/4/8	183	186.720001	181.929993	183.699997	179.661942	3075600
2022/4/11	181.059998	182.440002	177.25	177.570007	173.666687	4816800
2022/4/12	176.570007	179.25	174.710007	175.539993	171.681305	4348900
2022/4/13	174.229996	180.020004	174	179.589996	175.642288	2980600
2022/4/14	179.270004	182.470001	178.679993	181.160004	177.177765	2667100
2022/4/18	181.330002	185.889999	181	184.479996	180.424805	2182700
2022/4/19	185.009995	188.089996	184.710007	187.169998	183.055664	2713800
2022/4/20	188.330002	190.149994	187.639999	188.460007	184.317322	2256200
2022/4/21	190.940002	192.419998	184.580002	185.740005	181.657104	3973200
2022/4/22	185.429993	185.550003	180.320007	180.539993	176.571411	4373700
2022/4/25	179.979996	184.259995	177.990005	184.100006	180.053146	4408900
2022/4/26	183.25	183.910004	178.539993	178.649994	174.722946	3728100
2022/4/27	177.660004	179.410004	175.5	177.630005	173.725357	4085800
2022/4/28	180.350006	183.889999	177.610001	181.979996	177.979736	2703200
2022/4/29	180.089996	182.309998	174.330002	174.710007	170.869553	3210100
2022/5/2	174.649994	174.880005	167.509995	171.619995	167.847473	3881800
2022/5/3	173	174	170.330002	172.110001	168.326706	3152300
2022/5/4	172.220001	178.169998	171.199997	177.820007	173.911194	2930400
2022/5/5	176.639999	176.759995	169.330002	171.009995	167.2509	2987100
2022/5/6	169.169998	169.990005	165.009995	167.149994	163.475739	3129800
2022/5/9	165.029999	166.020004	160.380005	161.020004	157.480484	4485200
2022/5/10	163.419998	164.729996	158.389999	161.830002	158.272675	3014800
2022/5/11	161.729996	164.940002	159.039993	159.389999	155.886322	2644300
2022/5/12	155.600006	157.160004	149.880005	153.270004	149.900848	5314800
2022/5/13	155.960007	160.089996	155.880005	158.75	155.260391	3625100
2022/5/16	157.410004	158.740005	154.320007	156.429993	152.991379	2811300
2022/5/17	161.070007	162.759995	158.399994	161.850006	158.292252	2928100
2022/5/18	160.789993	160.850006	155.399994	156.100006	152.668625	2697700
2022/5/19	153.570007	156.460007	153.25	154	150.614792	2768300
2022/5/20	154.350006	154.800003	149.710007	153.240005	149.871521	2982500
2022/5/23	156.610001	159.559998	156.020004	159.039993	155.544006	2726600
2022/5/24	157.289993	157.970001	152.919998	155.630005	152.208984	2817800
2022/5/25	157.139999	161.759995	156.070007	160.509995	156.981689	4381000
2022/5/26	162.699997	166.770004	162.699997	165.369995	161.734848	2463900
2022/5/27	167.080002	169.679993	166.039993	169.600006	165.871887	2157500
2022/5/31	167.940002	170.779999	167.039993	168.820007	165.109039	4123500
2022/6/1	168.699997	169.369995	163.839996	165.759995	162.116272	2276400
2022/6/2	166.139999	169.190002	165.929993	169.139999	165.421982	1707000
2022/6/3	166.899994	168.039993	165.979996	166.830002	163.162796	1390700
2022/6/6	169.100006	170.259995	166.270004	167.020004	163.348618	1486000
2022/6/7	164.639999	169.479996	164.449997	168.690002	164.981873	2083100
2022/6/8	166.75	168.639999	165.190002	165.960007	162.311905	2313900
2022/6/9	166.220001	166.570007	160.929993	160.979996	157.44136	2273800
2022/6/10	157.259995	157.880005	154.360001	154.419998	151.025589	2733300
2022/6/13	149.860001	151.029999	145.380005	146.289993	143.074295	4156500
2022/6/14	145.949997	147.399994	143.25	144.600006	141.421432	3574800
2022/6/15	146.690002	147.889999	143.440002	146.220001	143.005814	3327800
2022/6/16	142.589996	142.600006	136.490005	137.5	134.477493	4815100
2022/6/17	138	145.559998	137.589996	144.179993	141.010651	10033600
2022/6/21	148.699997	148.699997	144.160004	144.759995	141.577911	3518800
2022/6/22	142.229996	146.350006	141.339996	144.389999	141.216049	3419000
2022/6/23	144.520004	144.630005	139.470001	141.649994	138.536255	3915000
2022/6/24	141.630005	146.270004	141	146.149994	142.937332	8957200
2022/6/27	147.990005	148.770004	143.949997	144.289993	141.118225	3151500
2022/6/28	146.080002	149.509995	141.850006	142.190002	139.064407	2649300
2022/6/29	141.649994	141.679993	138.449997	139.470001	136.404205	4164900
2022/6/30	136.699997	139.869995	134.300003	138.619995	136.080246	4123500
2022/7/1	138.070007	140.889999	137.470001	140.399994	137.827637	2625300
2022/7/5	137.220001	139.649994	135.649994	139.649994	137.091354	4057000
2022/7/6	139.289993	140.5	137.850006	138.149994	135.618851	4401300
2022/7/7	140.179993	142.169998	139.149994	141.029999	138.446091	4258000
2022/7/8	141.740005	143.110001	139.720001	141.759995	139.16272	3631800
2022/7/11	140.470001	142.309998	139.839996	140.580002	138.004333	2373600
2022/7/12	137.529999	141.889999	137.059998	139.179993	136.629974	4047400
2022/7/13	136.839996	140.020004	136.360001	139.399994	136.845917	2753800
2022/7/14	135.699997	137.240005	134.119995	136.479996	133.979431	4600200
2022/7/15	139.710007	143.110001	138.869995	142.479996	139.869507	3296600
2022/7/18	144.339996	146.050003	141.520004	142.330002	139.722275	3330300
2022/7/19	144.399994	147.929993	144.399994	147.779999	145.072403	3372300
2022/7/20	146.869995	149.100006	146.369995	148.929993	146.201355	2802300
2022/7/21	148.210007	150.330002	146.449997	150.179993	147.428452	4683000
2022/7/22	159.009995	160.880005	152.619995	153.009995	150.206589	9298400
2022/7/25	154.25	154.779999	151.210007	153.789993	150.97229	4213800
2022/7/26	152.729996	153.5	148.839996	149.830002	147.084854	2812700
2022/7/27	151.600006	152.720001	147.270004	151.630005	148.851868	5029100
2022/7/28	151.759995	152.649994	147.539993	152.139999	149.352539	3587900
2022/7/29	152.369995	154.380005	151.289993	154.020004	151.19809	3197900
2022/8/1	152.839996	154.770004	151.800003	153.330002	150.520737	2295600
2022/8/2	152.020004	153.300003	150.839996	151.600006	148.822433	2562900
2022/8/3	154.070007	156.039993	153.309998	155.429993	152.58226	2609300
2022/8/4	156.020004	157.710007	155.259995	156.869995	153.99585	3693300
2022/8/5	156.479996	158.039993	156	157.509995	154.624146	2513600
2022/8/8	159	160.789993	156.940002	157.279999	154.398361	3080700
2022/8/9	157.639999	158.940002	157.270004	158.800003	155.890518	2997900
2022/8/10	161.770004	164.210007	161.639999	162.440002	159.463806	3225400
2022/8/11	164.360001	164.919998	162.179993	162.990005	160.003754	1968200
2022/8/12	164.470001	166	163.279999	165.839996	162.801529	1942600
2022/8/15	164.279999	166.059998	163.759995	165.399994	162.369568	1852800
2022/8/16	165	165.979996	163.960007	165.350006	162.320496	1876000
2022/8/17	163.300003	164.479996	162.199997	163.899994	160.897049	1804100
2022/8/18	163.929993	164.990005	163.339996	164.649994	161.633331	1397700
2022/8/19	163.5	163.929993	162.009995	162.240005	159.267471	1895400
2022/8/22	158.979996	159.190002	156.979996	157.699997	154.810669	1969300
2022/8/23	158	159.600006	157.199997	157.330002	154.447449	2885200
2022/8/24	157.029999	159.559998	156.289993	159.130005	156.214447	2029200
2022/8/25	160	162.330002	158.779999	162.229996	159.25766	1936300
2022/8/26	163.210007	163.589996	157.190002	157.309998	154.427811	2373700
2022/8/29	155.880005	156.509995	154.410004	154.539993	151.708542	2693600
2022/8/30	155.639999	156.119995	152.899994	154.660004	151.82637	2104500
2022/8/31	155.559998	156.369995	151.839996	152	149.215073	3271600
2022/9/1	150.820007	151.369995	147.649994	151.110001	148.3414	2425200
2022/9/2	153.479996	153.979996	148.929993	149.789993	147.045578	2028500
2022/9/6	150	151.309998	146.550003	148.600006	145.877396	2797600
2022/9/7	148.399994	152.699997	148.380005	152.25	149.46051	1766400
2022/9/8	150.919998	153.690002	149.509995	153.520004	150.70726	3399200
2022/9/9	154.449997	158.589996	154.300003	158.440002	155.537109	3543500
2022/9/12	159.5	163.449997	159.339996	162.449997	159.473633	4146300
2022/9/13	158.139999	159.809998	154.839996	155.350006	152.503723	3519800
2022/9/14	156.179993	157.559998	153.5	156.300003	153.43631	2840200
2022/9/15	156.429993	158.789993	155.899994	156.130005	153.269424	2371600
2022/9/16	154.080002	154.080002	150.509995	153.080002	150.275314	6527200
2022/9/19	151.25	155.479996	150.699997	155.360001	152.513535	2472500
2022/9/20	153.580002	154.589996	152.130005	153.479996	150.667999	1725900
2022/9/21	154.669998	154.809998	148.660004	148.710007	145.985382	2599900
2022/9/22	148.820007	148.889999	142.470001	143.029999	140.409439	3249400
2022/9/23	140.779999	141.960007	138.089996	140.259995	137.69017	3035600
2022/9/26	140.039993	141.289993	136.699997	137.449997	134.931656	3808700
2022/9/27	139.440002	140.380005	136.100006	137.490005	134.970963	2828700
2022/9/28	138.5	141.179993	136.520004	140.559998	137.98468	5269500
2022/9/29	138.389999	138.949997	135.839996	137.789993	135.265427	2280700
2022/9/30	137.399994	138.669998	134.619995	134.910004	132.438217	3717200
2022/10/3	137.949997	140.770004	134.919998	140.020004	137.45459	2677100
2022/10/4	143.029999	145.550003	143.029999	145.460007	142.794922	2408800
2022/10/5	142.919998	145.289993	142.080002	144.369995	141.724899	2073800
2022/10/6	143.050003	145.059998	142.130005	142.380005	139.771362	2526000
2022/10/7	140.419998	141.289993	138.080002	139	136.453278	2579600
2022/10/10	140.009995	140.380005	136.649994	137.509995	134.99057	2893400
2022/10/11	136.369995	139.210007	135.389999	137.350006	134.833496	2588700
2022/10/12	137.309998	138.449997	136.110001	136.740005	134.234695	2397400
2022/10/13	131.350006	142.550003	130.649994	141.550003	139.487015	5232300
2022/10/14	142.960007	143.880005	136.139999	136.809998	134.816071	3871900
2022/10/17	140.580002	142.220001	140.089996	141.539993	139.477158	3139300
2022/10/18	146.130005	147.050003	143.550003	145.990005	143.862289	3963300
2022/10/19	145.429993	147.070007	142.600006	143.970001	141.87175	2803900
2022/10/20	144	147.320007	142.149994	142.419998	140.34433	4319300
2022/10/21	140.990005	141.320007	132.210007	140.039993	137.999008	11755400
2022/10/24	141.300003	143.789993	140.369995	141.630005	139.565842	4299600
2022/10/25	142.479996	147.440002	141.600006	147.020004	144.877289	3889100
2022/10/26	147.559998	149.5	146.470001	146.880005	144.739304	3559100
2022/10/27	148.440002	149.710007	146.410004	146.970001	144.828003	2101300
2022/10/28	146.559998	150.910004	146.050003	150.440002	148.247452	3383100
2022/10/31	150	150.300003	148.320007	148.449997	146.286438	3042900
2022/11/1	149.960007	150.630005	146.630005	147.080002	144.936401	2675500
2022/11/2	146.580002	149.029999	143.369995	143.5	141.4086	2851600
2022/11/3	141.089996	142.199997	138.770004	139.309998	137.279663	3960500
2022/11/4	142.399994	146.360001	141	144.720001	142.610809	3322100
2022/11/7	146.199997	147.539993	143.759995	146.979996	144.83786	2918000
2022/11/8	147.440002	151.339996	147.139999	150.199997	148.010941	3846000
2022/11/9	149.470001	149.470001	145.660004	145.860001	143.734177	2425500
2022/11/10	152.789993	155.789993	151.309998	154.75	152.494629	4701600
2022/11/11	156.490005	158.880005	154.699997	154.889999	152.632568	3714600
2022/11/14	153.369995	156.5	153.059998	154.130005	151.883667	3666500
2022/11/15	156.960007	157.350006	152.320007	153.889999	151.647171	2916900
2022/11/16	154.210007	155.910004	151.850006	152.570007	150.346405	2635300
2022/11/17	150	151.059998	149.220001	150.639999	148.444534	2769600
2022/11/18	152.25	153.759995	150.940002	152.5	150.27742	2631300
2022/11/21	152.25	153.460007	151.889999	152.809998	150.582886	2003500
2022/11/22	154.100006	155.149994	153.289993	154.580002	152.327118	2124600
2022/11/23	153.830002	154.990005	152.880005	153.929993	151.686569	1404400
2022/11/25	153.520004	154.470001	153.169998	154.149994	151.903351	665800
2022/11/28	152.690002	153.779999	150.369995	150.869995	148.671158	1782900
2022/11/29	150.960007	154.470001	150.529999	154.419998	152.169449	2655700
2022/11/30	153.839996	157.589996	151.479996	157.589996	155.293228	3914700
2022/12/1	157.720001	158.869995	154.75	157.5	155.204544	2670300
2022/12/2	155.220001	157.279999	155	156.75	154.465485	2285400
2022/12/5	155.960007	159.449997	155.550003	156.080002	153.805237	3013100
2022/12/6	155.75	158.339996	153.320007	154.699997	152.445358	3285100
2022/12/7	154.559998	156.990005	154.309998	154.770004	152.514343	2879800
2022/12/8	155.889999	156.419998	153.449997	154.119995	151.873795	1632400
2022/12/9	153.990005	155.139999	152.619995	153.899994	151.657013	1761200
2022/12/12	154.259995	157.759995	154	157.309998	155.017319	2773900
2022/12/13	160.619995	161.550003	156.160004	157.520004	155.224243	3110500
2022/12/14	157.570007	158.619995	153.839996	154.110001	151.863953	3556200
2022/12/15	151.649994	152.279999	146.470001	150.220001	148.030655	4282200
2022/12/16	148.589996	148.589996	144.149994	146.300003	144.167786	4510600
2022/12/19	146.039993	146.740005	143.660004	145.009995	142.896561	2546000
2022/12/20	144.990005	146.5	144.25	145.699997	143.576523	1607800
2022/12/21	147.059998	147.779999	146.369995	147.100006	144.956116	2107100
2022/12/22	146.050003	146.699997	142.720001	145.309998	143.192215	2901100
2022/12/23	145.229996	147.139999	144.520004	147.020004	144.877289	1671800
2022/12/27	147.289993	147.860001	145.669998	146.389999	144.25647	1858500
2022/12/28	146.210007	146.820007	143.940002	144.009995	141.911148	1490200
2022/12/29	145.080002	147.619995	144.399994	147.320007	145.172897	1758500
2022/12/30	146.009995	147.929993	145.729996	147.75	145.596649	2247200
