# Supplementary material for: Enhancing stock index prediction: A hybrid LSTM-PSO model for improved forecasting accuracy
Source: PLoS One. 2025 Jan 14;20(1):e0310296. doi: 10.1371/journal.pone.0310296 (PMC11731719; doi:10.1371/journal.pone.0310296)
Supplement: S1 File — (ZIP) [file pone.0310296.s001.zip › data&code∩╝êPSO-LSTM∩╝ë/data/stock_data/CVX.csv]

Date	Open	High	Low	Close	Adj Close	Volume
2018-01-02	125.709999	127.739998	125.540001	127.580002	99.619942	5626000
2018-01-03	127.459999	128.940002	126.900002	128.509995	100.346130	5805500
2018-01-04	127.949997	128.350006	127.220001	128.110001	100.033813	4598300
2018-01-05	127.970001	128.100006	127.099998	127.900002	99.869820	4189200
2018-01-08	127.860001	128.630005	127.629997	128.529999	100.361740	4826100
2018-01-09	128.429993	128.940002	127.790001	127.839996	99.822983	4422300
2018-01-10	128.309998	128.759995	127.800003	128.660004	100.463257	5292200
2018-01-11	128.919998	133.320007	128.759995	132.570007	103.516365	11641300
2018-01-12	132.190002	133.850006	132.110001	133.600006	104.320610	7232900
2018-01-16	133.669998	133.880005	131.600006	132.009995	103.079086	6254200
2018-01-17	132.190002	132.800003	130.960007	132.360001	103.352386	5632700
2018-01-18	132.350006	132.500000	131.029999	131.589996	102.751137	5890000
2018-01-19	131.830002	132.000000	130.210007	131.300003	102.524696	6048900
2018-01-22	131.300003	132.559998	131.279999	132.559998	103.508560	5248800
2018-01-23	132.380005	132.559998	130.729996	131.020004	102.306061	5747300
2018-01-24	131.380005	132.669998	131.070007	131.389999	102.594971	6868200
2018-01-25	131.759995	131.869995	130.339996	130.649994	102.017151	4597200
2018-01-26	130.710007	131.750000	130.369995	131.190002	102.438782	6310500
2018-01-29	130.059998	131.580002	128.320007	128.479996	100.322723	6350700
2018-01-30	127.610001	128.009995	125.190002	125.230003	97.784950	8084000
2018-01-31	125.419998	125.820000	124.050003	125.349998	97.878677	9626800
2018-02-01	125.599998	125.629997	124.059998	125.570000	98.050461	7844500
2018-02-02	123.949997	123.949997	117.639999	118.580002	92.592369	13182600
2018-02-05	116.989998	118.300003	108.019997	112.620003	87.938553	15414700
2018-02-06	111.199997	117.629997	110.760002	117.180000	91.499168	18416300
2018-02-07	117.400002	119.269997	115.230003	115.290001	90.023399	11535700
2018-02-08	115.169998	115.889999	112.209999	112.300003	87.688675	9927500
2018-02-09	113.339996	114.620003	109.500000	113.500000	88.625671	10922400
2018-02-12	114.800003	115.849998	112.910004	113.980003	89.000481	8358200
2018-02-13	113.339996	113.610001	111.860001	113.290001	88.461693	7065900
2018-02-14	112.500000	114.050003	111.400002	113.629997	88.727211	7031900
2018-02-15	112.860001	113.019997	110.839996	112.529999	88.742966	5405000
2018-02-16	112.349998	112.940002	111.209999	112.139999	88.435410	5950400
2018-02-20	112.279999	112.760002	110.580002	110.980003	87.520607	6810900
2018-02-21	111.139999	112.059998	109.059998	109.059998	86.006462	6892300
2018-02-22	109.550003	111.440002	108.900002	109.889999	86.661026	8176700
2018-02-23	110.459999	112.739998	110.250000	112.589996	88.790283	6460200
2018-02-26	113.180000	114.660004	112.849998	114.599998	90.375397	7405800
2018-02-27	114.870003	116.050003	113.610001	113.610001	89.594666	6059700
2018-02-28	115.019997	115.459999	111.879997	111.919998	88.261902	7441000
2018-03-01	111.529999	113.900002	110.970001	112.040001	88.356544	7516700
2018-03-02	111.500000	112.180000	109.830002	111.639999	88.041107	6607300
2018-03-05	111.400002	113.330002	111.019997	113.150002	89.231911	7814900
2018-03-06	113.849998	115.519997	113.019997	113.650002	89.626198	7957900
2018-03-07	112.949997	115.080002	112.629997	113.839996	89.776047	6660000
2018-03-08	114.599998	114.750000	112.599998	113.349998	89.389626	6095100
2018-03-09	114.309998	117.389999	114.239998	117.220001	92.441582	8833300
2018-03-12	117.500000	118.349998	116.559998	116.790001	92.102470	6877000
2018-03-13	117.230003	118.180000	116.000000	116.459999	91.842232	6793100
2018-03-14	116.980003	117.449997	114.860001	115.129997	90.793365	5051000
2018-03-15	115.360001	116.209999	114.750000	115.580002	91.148247	4519700
2018-03-16	115.400002	116.190002	114.559998	115.400002	91.006302	14909400
2018-03-19	115.070000	115.230003	113.220001	113.889999	89.815498	4803500
2018-03-20	114.550003	115.699997	114.440002	114.500000	90.296539	4587200
2018-03-21	114.980003	118.110001	114.800003	117.040001	92.299637	6829600
2018-03-22	115.550003	115.739998	113.480003	113.699997	89.665634	6297200
2018-03-23	114.370003	115.769997	112.699997	112.980003	89.097839	6227200
2018-03-26	114.239998	115.589996	113.250000	115.349998	90.966873	6868700
2018-03-27	115.750000	116.860001	113.980003	114.660004	90.422714	5530800
2018-03-28	114.930000	115.260002	112.059998	112.099998	88.403854	6985300
2018-03-29	112.290001	114.430000	112.279999	114.040001	89.933777	6627800
2018-04-02	113.889999	114.389999	110.540001	112.239998	88.514275	6228600
2018-04-03	112.519997	114.980003	112.089996	114.830002	90.556786	6717300
2018-04-04	113.050003	114.790001	112.430000	114.480003	90.280792	5727200
2018-04-05	114.879997	117.889999	114.699997	117.290001	92.496788	7204900
2018-04-06	116.379997	117.010002	113.389999	114.760002	90.501587	7094500
2018-04-09	115.300003	117.169998	114.879997	115.980003	91.463699	6933800
2018-04-10	117.599998	119.830002	117.599998	118.849998	93.727013	7612800
2018-04-11	118.690002	119.379997	117.750000	119.250000	94.042473	6246800
2018-04-12	119.709999	120.669998	118.650002	119.230003	94.026695	6702000
2018-04-13	119.519997	120.790001	119.220001	119.919998	94.570839	5508100
2018-04-16	120.599998	121.709999	119.769997	120.699997	95.185944	4598000
2018-04-17	120.940002	122.000000	120.559998	121.459999	95.785316	6488300
2018-04-18	122.459999	124.889999	122.400002	123.820000	97.646454	9132500
2018-04-19	123.970001	125.000000	123.209999	123.709999	97.559700	7159400
2018-04-20	123.379997	123.459999	121.459999	122.309998	96.455635	7561200
2018-04-23	122.000000	123.610001	121.800003	123.580002	97.457184	6113100
2018-04-24	124.360001	125.040001	121.750000	122.540001	96.637001	7980500
2018-04-25	122.339996	122.900002	121.120003	122.720001	96.778969	5331100
2018-04-26	122.669998	124.300003	122.300003	124.220001	97.961891	6268400
2018-04-27	125.500000	127.050003	124.680000	126.620003	99.854568	8836600
2018-04-30	127.019997	127.900002	125.050003	125.110001	98.663750	7631600
2018-05-01	124.029999	124.919998	123.080002	124.860001	98.466599	7093700
2018-05-02	124.199997	126.470001	124.089996	125.489998	98.963455	5909100
2018-05-03	124.589996	126.120003	123.830002	126.010002	99.373497	6727700
2018-05-04	125.209999	126.839996	124.709999	125.529999	98.994980	5403100
2018-05-07	126.589996	128.399994	124.440002	124.940002	98.529671	6999700
2018-05-08	124.930000	126.750000	123.629997	126.570000	99.815140	8937000
2018-05-09	128.419998	130.419998	128.089996	128.720001	101.510666	11442700
2018-05-10	129.690002	129.779999	128.389999	128.820007	101.589531	5446000
2018-05-11	129.389999	130.759995	128.520004	129.839996	102.393913	8092300
2018-05-14	130.250000	131.080002	129.800003	130.389999	102.827644	6212400
2018-05-15	130.240005	130.270004	129.250000	129.740005	102.315056	5201700
2018-05-16	129.289993	129.720001	128.300003	129.559998	102.173096	5405100
2018-05-17	128.759995	129.570007	128.380005	129.460007	102.984505	5241600
2018-05-18	128.919998	129.149994	127.800003	127.860001	101.711716	6385800
2018-05-21	128.789993	129.410004	128.270004	129.369995	102.912903	5081200
2018-05-22	129.089996	130.389999	128.100006	128.229996	102.006050	5444200
2018-05-23	127.089996	128.789993	126.550003	128.699997	102.379929	6017200
2018-05-24	127.400002	127.400002	125.849998	126.610001	100.717346	5906200
2018-05-25	124.540001	124.760002	121.220001	122.190002	97.201263	8936600
2018-05-29	121.099998	122.430000	120.059998	121.389999	96.564873	7385700
2018-05-30	122.650002	125.669998	122.339996	125.160004	99.563889	7125300
2018-05-31	124.080002	124.820000	123.459999	124.300003	98.879768	7460700
2018-06-01	125.489998	125.550003	123.430000	123.849998	98.521790	5749900
2018-06-04	124.529999	125.410004	122.169998	122.260002	97.256958	5760500
2018-06-05	122.010002	123.709999	121.550003	122.730003	97.630836	5672600
2018-06-06	123.120003	123.690002	122.059998	123.379997	98.147903	6213400
2018-06-07	124.540001	127.980003	124.410004	126.959999	100.995766	8607200
2018-06-08	127.120003	127.379997	125.680000	126.440002	100.582138	5108800
2018-06-11	126.769997	128.190002	125.860001	127.559998	101.473061	6085100
2018-06-12	127.639999	128.380005	126.330002	127.080002	101.091232	4543000
2018-06-13	126.809998	127.820000	126.089996	127.070000	101.083267	6317900
2018-06-14	127.379997	127.959999	126.379997	126.510002	100.637787	5056800
2018-06-15	127.099998	127.120003	123.839996	124.040001	98.672935	13223800
2018-06-18	124.349998	126.980003	124.099998	125.970001	100.208237	7696800
2018-06-19	124.320000	125.889999	123.879997	125.540001	99.866158	5947800
2018-06-20	126.120003	126.459999	124.300003	125.290001	99.667290	7980700
2018-06-21	124.500000	124.589996	122.160004	122.589996	97.519455	7290800
2018-06-22	125.410004	126.570000	124.820000	125.099998	99.516136	8535200
2018-06-25	124.430000	124.639999	121.930000	122.610001	97.535378	5801900
2018-06-26	123.029999	124.610001	122.570000	124.160004	98.768402	4592800
2018-06-27	125.150002	127.419998	125.059998	126.000000	100.232086	6339500
2018-06-28	126.540001	126.860001	125.000000	125.660004	99.961632	3814800
2018-06-29	125.739998	127.730003	125.739998	126.430000	100.574158	5669700
2018-07-02	125.279999	125.290001	123.559998	124.250000	98.839989	5073500
2018-07-03	125.459999	126.690002	124.550003	124.730003	99.221825	3919600
2018-07-05	126.110001	126.250000	123.820000	123.980003	98.625198	5926900
2018-07-06	123.519997	124.519997	123.190002	124.139999	98.752487	4020000
2018-07-09	125.000000	126.279999	124.690002	125.989998	100.224144	4602200
2018-07-10	127.330002	128.509995	126.750000	127.589996	101.496925	5092100
2018-07-11	126.230003	126.680000	122.970001	123.519997	98.259277	6631800
2018-07-12	124.440002	124.949997	123.589996	124.260002	98.847946	3745200
2018-07-13	124.199997	124.879997	123.629997	124.040001	98.672935	3352800
2018-07-16	123.010002	123.879997	121.879997	122.980003	97.829704	4317800
2018-07-17	122.360001	122.959999	121.800003	121.910004	96.978539	4135200
2018-07-18	121.239998	121.669998	119.669998	121.529999	96.676254	6061300
2018-07-19	121.099998	122.139999	121.010002	121.669998	96.787598	4471400
2018-07-20	121.250000	122.349998	121.010002	122.269997	97.264923	5394700
2018-07-23	122.349998	123.070000	121.160004	121.330002	96.517136	5359400
2018-07-24	121.870003	124.160004	121.860001	123.849998	98.521790	4423500
2018-07-25	123.620003	125.230003	123.269997	124.900002	99.357048	4278800
2018-07-26	124.699997	125.379997	123.800003	123.949997	98.601334	5544100
2018-07-27	122.790001	127.040001	122.080002	125.970001	100.208237	7580900
2018-07-30	126.760002	128.410004	126.220001	127.830002	101.687851	5729300
2018-07-31	128.000000	128.550003	126.129997	126.269997	100.446884	5894400
2018-08-01	125.309998	125.919998	124.750000	125.389999	99.746841	4661000
2018-08-02	124.440002	124.809998	123.300003	123.760002	98.450195	4639600
2018-08-03	124.150002	124.250000	123.330002	124.050003	98.680885	5299400
2018-08-06	124.419998	124.940002	123.540001	124.300003	98.879768	4455900
2018-08-07	125.540001	125.699997	124.750000	125.180000	99.579788	4542000
2018-08-08	124.519997	124.790001	123.320000	123.879997	98.545647	5957200
2018-08-09	123.959999	124.370003	122.260002	122.529999	97.471741	5218300
2018-08-10	122.169998	123.519997	121.500000	123.339996	98.116081	6128000
2018-08-13	123.309998	123.680000	122.260002	122.440002	97.400139	4360000
2018-08-14	122.919998	123.650002	122.000000	122.580002	97.511520	3622200
2018-08-15	121.699997	121.730003	117.430000	117.940002	93.820427	9476700
2018-08-16	117.699997	118.309998	117.180000	117.660004	94.495049	5455200
2018-08-17	118.150002	118.580002	117.089996	117.800003	94.607483	6112900
2018-08-20	118.000000	118.320000	117.330002	117.750000	94.567322	5403600
2018-08-21	118.379997	118.930000	117.790001	117.940002	94.719917	4875800
2018-08-22	118.540001	119.459999	118.419998	118.919998	95.506981	3636900
2018-08-23	118.389999	118.820000	117.699997	118.099998	94.848427	3962500
2018-08-24	118.900002	119.540001	118.720001	119.010002	95.579254	4415400
2018-08-27	119.360001	120.480003	119.169998	120.349998	96.655434	3901900
2018-08-28	120.599998	121.339996	119.750000	119.860001	96.261925	4685700
2018-08-29	120.000000	120.830002	119.879997	120.220001	96.551025	4101700
2018-08-30	120.080002	120.430000	119.550003	119.809998	96.221733	3353000
2018-08-31	119.400002	119.400002	118.089996	118.459999	95.137535	5287000
2018-09-04	118.930000	119.629997	118.349998	118.870003	95.466812	4590900
2018-09-05	118.059998	118.940002	117.260002	118.919998	95.506981	4619400
2018-09-06	117.889999	118.510002	115.139999	115.230003	92.543449	8191100
2018-09-07	114.519997	115.349998	113.389999	114.599998	92.037506	6637800
2018-09-10	115.430000	115.720001	114.379997	114.480003	91.941139	5870900
2018-09-11	114.339996	115.739998	113.760002	115.019997	92.374809	5605300
2018-09-12	116.419998	117.489998	115.760002	115.790001	92.993217	5067800
2018-09-13	116.010002	116.519997	115.080002	116.300003	93.402817	6297700
2018-09-14	116.430000	117.610001	116.349998	117.379997	94.270149	4947800
2018-09-17	117.610001	118.680000	117.279999	117.510002	94.374557	5560200
2018-09-18	118.500000	118.900002	117.980003	118.129997	94.872505	4966300
2018-09-19	118.330002	120.040001	118.120003	119.510002	95.980804	4855300
2018-09-20	120.190002	121.320000	119.110001	119.419998	95.908539	5846700
2018-09-21	119.910004	121.260002	119.410004	121.129997	97.281853	13703600
2018-09-24	121.910004	122.980003	121.570000	122.620003	98.478523	6534100
2018-09-25	123.500000	124.239998	122.940002	123.370003	99.080849	5396400
2018-09-26	122.989998	123.419998	121.739998	121.949997	97.940422	4231400
2018-09-27	122.160004	123.000000	121.709999	122.470001	98.358040	4533400
2018-09-28	121.989998	123.209999	121.760002	122.279999	98.205437	5202900
2018-10-01	123.110001	124.879997	123.110001	124.389999	99.900040	5348200
2018-10-02	125.070000	125.760002	124.320000	124.739998	100.181122	5445400
2018-10-03	125.129997	125.839996	124.779999	125.309998	100.638908	4479500
2018-10-04	124.790001	125.589996	124.190002	124.949997	100.349792	4824300
2018-10-05	124.930000	125.900002	124.739998	125.330002	100.654961	4318000
2018-10-08	124.050003	125.459999	123.830002	124.839996	100.261429	6267700
2018-10-09	125.510002	127.440002	125.070000	126.820000	101.851601	6797900
2018-10-10	127.230003	127.599998	122.459999	122.599998	98.462456	6504400
2018-10-11	122.430000	122.430000	117.540001	118.430000	95.113457	8589900
2018-10-12	119.529999	119.680000	116.180000	117.769997	94.583366	7450700
2018-10-15	117.699997	118.860001	116.910004	116.940002	93.916809	6047300
2018-10-16	117.089996	117.680000	116.339996	117.510002	94.374557	4846100
2018-10-17	117.209999	117.690002	116.019997	117.290001	94.197899	6978700
2018-10-18	117.419998	118.139999	116.050003	117.470001	94.342445	7391600
2018-10-19	117.370003	119.260002	117.370003	118.139999	94.880554	7944400
2018-10-22	118.099998	118.489998	116.480003	117.209999	94.133644	5644900
2018-10-23	115.720001	115.720001	112.050003	113.400002	91.073761	8095300
2018-10-24	113.720001	114.180000	110.070000	110.209999	88.511795	8035200
2018-10-25	111.360001	113.400002	110.430000	111.580002	89.612083	5734000
2018-10-26	110.629997	112.470001	109.660004	111.529999	89.571922	8035500
2018-10-29	112.040001	112.070000	107.540001	108.930000	87.483810	8598300
2018-10-30	109.620003	111.150002	108.150002	110.849998	89.025795	7523800
2018-10-31	111.709999	112.500000	111.050003	111.650002	89.668304	7429800
2018-11-01	111.769997	111.989998	110.099998	111.169998	89.282806	10572000
2018-11-02	114.849998	117.110001	113.120003	114.730003	92.141914	9890400
2018-11-05	116.620003	119.669998	116.599998	118.940002	95.523033	8758700
2018-11-06	118.760002	119.430000	117.849998	118.900002	95.490906	5273200
2018-11-07	120.000000	121.120003	119.019997	120.870003	97.073059	4848800
2018-11-08	120.650002	121.870003	118.959999	119.360001	95.860336	9532400
2018-11-09	118.220001	120.370003	117.370003	119.510002	95.980804	6565700
2018-11-12	120.900002	121.370003	117.169998	117.389999	94.278198	10550800
2018-11-13	117.300003	117.879997	115.040001	115.349998	92.639832	6846200
2018-11-14	116.879997	117.790001	114.940002	115.720001	92.936996	6783500
2018-11-15	113.660004	117.080002	112.720001	116.949997	94.842766	7218100
2018-11-16	117.500000	119.269997	117.269997	119.059998	96.553917	6706900
2018-11-19	118.139999	119.480003	117.900002	119.419998	96.845863	5328300
2018-11-20	119.239998	119.500000	115.040001	116.099998	94.153442	7983500
2018-11-21	116.680000	119.190002	116.680000	117.570000	95.345573	5624400
2018-11-23	114.699997	115.220001	112.110001	113.599998	92.126030	5577800
2018-11-26	114.599998	115.440002	114.019997	114.980003	93.245171	6953000
2018-11-27	114.550003	115.660004	114.220001	115.209999	93.431679	6339200
2018-11-28	114.980003	118.279999	114.400002	118.139999	95.807831	6841700
2018-11-29	117.949997	119.730003	117.739998	118.849998	96.383598	6656900
2018-11-30	118.050003	119.209999	117.699997	118.940002	96.456596	6712500
2018-12-03	120.769997	122.430000	120.059998	120.669998	97.859573	8237600
2018-12-04	120.599998	121.089996	117.070000	117.239998	95.077934	8288100
2018-12-06	115.339996	116.139999	113.029999	115.910004	93.999367	10715700
2018-12-07	117.589996	119.699997	115.190002	115.489998	93.658752	9114400
2018-12-10	115.300003	115.959999	111.669998	114.940002	93.212730	7674300
2018-12-11	116.260002	116.620003	113.949997	115.470001	93.642540	5929400
2018-12-12	117.110001	117.720001	115.570000	115.620003	93.764183	7891400
2018-12-13	115.150002	116.320000	114.309998	115.940002	94.023682	7030500
2018-12-14	115.010002	115.809998	113.309998	113.830002	92.312546	6195400
2018-12-17	113.440002	114.970001	111.860001	112.449997	91.193405	7132400
2018-12-18	112.629997	113.239998	108.949997	109.739998	88.995705	9658600
2018-12-19	109.910004	111.989998	107.099998	107.830002	87.446747	10472400
2018-12-20	106.809998	108.070000	104.190002	104.980003	85.135483	11612800
2018-12-21	103.620003	106.940002	102.910004	104.209999	84.511032	19912800
2018-12-24	103.300003	104.150002	100.910004	100.989998	81.899696	5619500
2018-12-26	101.849998	107.389999	100.220001	107.389999	87.089897	10779400
2018-12-27	105.470001	109.330002	104.879997	109.320000	88.655090	10655100
2018-12-28	109.650002	110.360001	108.120003	108.650002	88.111732	6445400
2018-12-31	109.150002	110.239998	107.860001	108.790001	88.225281	6309600
2019-01-02	107.339996	111.680000	107.099998	110.690002	89.766106	6384800
2019-01-03	111.059998	111.290001	108.070000	108.570000	88.046844	6496200
2019-01-04	110.279999	110.989998	109.470001	110.820000	89.871521	7952500
2019-01-07	111.059998	112.930000	109.919998	112.260002	91.039330	5712700
2019-01-08	113.400002	113.790001	111.669998	111.769997	90.641953	5674900
2019-01-09	112.690002	114.000000	112.449997	113.269997	91.858398	7097000
2019-01-10	112.510002	113.629997	111.709999	113.449997	92.004379	6078300
2019-01-11	113.000000	113.050003	111.669998	112.540001	91.266388	4491700
2019-01-14	111.339996	112.339996	111.080002	111.720001	90.601387	6121700
2019-01-15	111.980003	113.070000	111.510002	112.120003	90.925797	4226100
2019-01-16	111.430000	112.320000	111.220001	111.400002	90.341888	5624100
2019-01-17	110.750000	112.290001	110.169998	111.959999	90.796036	4442700
2019-01-18	113.989998	114.650002	113.059998	114.370003	92.750465	9382000
2019-01-22	113.120003	113.449997	111.949997	112.339996	91.104187	7242000
2019-01-23	112.379997	112.669998	110.419998	111.389999	90.333794	6082300
2019-01-24	111.029999	113.820000	110.910004	113.510002	92.053040	8470700
2019-01-25	114.059998	114.779999	112.989998	113.220001	91.817848	6261800
2019-01-28	111.910004	112.570000	111.070000	112.169998	90.966339	6886600
2019-01-29	113.029999	113.349998	111.769997	111.830002	90.690613	5359900
2019-01-30	112.529999	113.650002	111.980003	113.010002	91.647552	7941700
2019-01-31	113.800003	115.410004	113.379997	114.650002	92.977531	11225600
2019-02-01	116.650002	119.250000	116.599998	118.370003	95.994347	10934300
2019-02-04	117.500000	119.750000	116.309998	119.739998	97.105362	7987900
2019-02-05	119.620003	119.860001	118.690002	119.480003	96.894539	6887400
2019-02-06	119.000000	119.589996	118.690002	118.879997	96.407944	4990400
2019-02-07	118.010002	118.510002	116.510002	118.230003	95.880806	7281900
2019-02-08	117.739998	117.889999	115.919998	117.580002	95.353668	5671000
2019-02-11	116.930000	117.360001	116.389999	116.949997	94.842766	4859600
2019-02-12	118.330002	118.870003	117.610001	118.720001	96.278198	5400700
2019-02-13	119.160004	120.389999	118.699997	119.570000	96.967514	5935900
2019-02-14	118.370003	119.529999	117.660004	118.160004	96.787285	5406500
2019-02-15	119.620003	119.860001	118.589996	119.349998	97.762047	6209800
2019-02-19	118.900002	119.860001	118.459999	119.309998	97.729286	4277800
2019-02-20	119.309998	120.720001	119.000000	120.279999	98.523834	5940600
2019-02-21	120.070000	120.320000	118.389999	119.139999	97.590034	5139400
2019-02-22	120.279999	120.459999	118.849998	119.389999	97.794815	4517600
2019-02-25	119.410004	120.419998	119.370003	119.620003	97.983215	5196600
2019-02-26	119.809998	120.970001	119.680000	119.940002	98.245331	5445600
2019-02-27	120.290001	121.290001	119.889999	120.080002	98.360008	5289800
2019-02-28	120.000000	120.160004	118.489998	119.580002	97.950455	6406500
2019-03-01	120.389999	122.040001	120.169998	122.029999	99.957298	7743600
2019-03-04	122.669998	122.839996	120.550003	122.120003	100.031021	7499500
2019-03-05	121.870003	123.349998	121.589996	123.290001	100.989388	7345200
2019-03-06	123.169998	124.699997	122.300003	123.529999	101.185974	7599900
2019-03-07	123.419998	123.500000	121.699997	121.940002	99.883583	7201100
2019-03-08	120.099998	121.930000	119.199997	121.620003	99.621452	7014100
2019-03-11	122.870003	124.199997	122.750000	123.620003	101.259674	6088600
2019-03-12	123.839996	124.959999	123.379997	123.900002	101.489052	6184300
2019-03-13	124.599998	124.930000	123.900002	124.669998	102.119774	4707000
2019-03-14	124.760002	125.459999	124.480003	124.599998	102.062439	5146400
2019-03-15	124.589996	125.419998	124.349998	125.309998	102.644020	10449700
2019-03-18	125.209999	126.129997	125.169998	125.879997	103.110901	5586900
2019-03-19	126.559998	126.919998	124.739998	125.279999	102.619438	5096800
2019-03-20	125.040001	126.339996	124.680000	124.690002	102.136139	6708500
2019-03-21	124.870003	125.959999	124.510002	125.860001	103.094536	5050400
2019-03-22	124.849998	124.900002	122.699997	123.089996	100.825569	5786800
2019-03-25	122.930000	123.349998	122.309998	122.889999	100.661743	3837500
2019-03-26	123.769997	124.910004	123.379997	124.129997	101.677437	4079800
2019-03-27	123.980003	124.480003	122.019997	122.790001	100.579811	3727800
2019-03-28	122.599998	123.160004	122.360001	123.019997	100.768219	4057700
2019-03-29	124.279999	124.470001	122.489998	123.180000	100.899300	5318600
2019-04-01	123.870003	125.269997	123.449997	124.940002	102.340927	5506300
2019-04-02	125.199997	125.440002	124.110001	124.930000	102.332733	4362700
2019-04-03	125.220001	125.349998	123.540001	123.889999	101.480858	3595400
2019-04-04	124.010002	124.830002	123.550003	124.800003	102.226265	3715400
2019-04-05	125.250000	126.639999	125.199997	126.419998	103.553238	5551400
2019-04-08	126.769997	127.339996	126.230003	126.680000	103.766212	5483100
2019-04-09	126.290001	126.290001	125.120003	125.540001	102.832413	4143400
2019-04-10	126.139999	126.570000	125.129997	125.489998	102.791435	3970000
2019-04-11	125.339996	126.260002	124.750000	125.989998	103.201004	3248300
2019-04-12	121.580002	122.000000	119.000000	119.760002	98.097893	42693700
2019-04-15	120.019997	121.019997	119.330002	120.139999	98.409157	13369100
2019-04-16	120.430000	121.320000	120.059998	121.169998	99.252846	11942900
2019-04-17	122.199997	122.540001	120.050003	120.269997	98.515617	11898100
2019-04-18	120.519997	120.820000	119.099998	119.860001	98.179810	9546500
2019-04-22	120.779999	122.010002	120.449997	121.900002	99.850807	7946200
2019-04-23	121.730003	122.279999	121.349998	122.019997	99.949089	9079200
2019-04-24	121.349998	121.430000	118.089996	118.279999	96.885590	22115000
2019-04-25	118.050003	118.699997	117.400002	117.900002	96.574310	10636400
2019-04-26	118.400002	118.500000	115.650002	117.099998	95.919022	11626700
2019-04-29	117.010002	118.110001	116.699997	117.720001	96.426895	9404000
2019-04-30	121.099998	121.919998	119.650002	120.059998	98.343620	21431500
2019-05-01	119.800003	120.139999	117.760002	117.809998	96.500603	10097000
2019-05-02	117.279999	118.480003	116.279999	116.379997	95.329254	9495600
2019-05-03	117.690002	118.550003	117.110001	117.269997	96.058266	7364900
2019-05-06	117.500000	119.839996	117.470001	118.400002	96.983902	11035000
2019-05-07	117.300003	118.269997	116.500000	118.269997	96.877380	9165200
2019-05-08	118.370003	118.480003	117.400002	117.500000	96.246651	6229000
2019-05-09	121.120003	122.320000	119.860001	121.190002	99.269249	16496300
2019-05-10	121.169998	122.269997	119.830002	121.989998	99.924530	8787900
2019-05-13	121.910004	122.260002	120.010002	120.440002	98.654884	7701200
2019-05-14	120.669998	122.250000	120.510002	121.639999	99.637840	6858500
2019-05-15	121.199997	122.489998	120.870003	122.139999	100.047401	6945000
2019-05-16	120.989998	121.550003	120.529999	120.800003	99.923317	8543300
2019-05-17	120.059998	121.110001	119.879997	120.519997	99.691704	6870900
2019-05-20	120.709999	121.209999	120.540001	120.839996	99.956390	4569700
2019-05-21	121.029999	121.940002	120.900002	121.339996	100.369995	4859400
2019-05-22	120.900002	121.440002	120.339996	120.570000	99.733070	5763300
2019-05-23	118.809998	118.870003	116.860001	117.870003	97.499687	11000200
2019-05-24	118.300003	118.930000	117.379997	118.709999	98.194511	4890800
2019-05-28	118.879997	119.320000	118.169998	118.309998	97.863640	8145100
2019-05-29	117.040001	117.360001	115.820000	116.769997	96.589775	7451300
2019-05-30	116.540001	116.739998	114.849998	115.379997	95.440002	5807900
2019-05-31	114.220001	115.199997	113.720001	113.849998	94.174408	6899800
2019-06-03	114.699997	116.099998	114.470001	115.989998	95.944595	6100800
2019-06-04	116.599998	117.680000	116.290001	117.300003	97.028191	5235600
2019-06-05	117.870003	118.029999	116.269997	117.650002	97.317711	5105700
2019-06-06	118.209999	121.160004	118.110001	120.680000	99.824059	7370100
2019-06-07	120.739998	122.120003	120.529999	121.480003	100.485802	5343100
2019-06-10	122.199997	122.760002	121.709999	122.290001	101.155815	5708800
2019-06-11	123.370003	123.500000	121.150002	121.169998	100.229370	5625100
2019-06-12	120.379997	120.580002	119.559998	120.190002	99.418755	4000100
2019-06-13	121.239998	121.889999	120.459999	120.910004	100.014320	3993300
2019-06-14	121.000000	121.160004	120.370003	120.809998	99.931580	3366800
2019-06-17	120.720001	121.839996	120.379997	121.389999	100.411346	4219100
2019-06-18	121.949997	123.870003	121.860001	122.930000	101.685219	4884300
2019-06-19	122.510002	123.480003	122.220001	122.889999	101.652130	3847100
2019-06-20	124.309998	124.699997	123.599998	124.279999	102.801895	7771700
2019-06-21	124.800003	126.199997	124.230003	124.930000	103.339561	14287900
2019-06-24	124.540001	125.379997	124.419998	124.910004	103.323029	5542600
2019-06-25	124.839996	125.110001	123.489998	123.639999	102.272522	4713300
2019-06-26	124.570000	124.879997	123.879997	123.930000	102.512390	5054800
2019-06-27	123.919998	124.199997	122.889999	123.110001	101.834091	3551700
2019-06-28	123.410004	124.480003	123.120003	124.440002	102.934250	7048300
2019-07-01	125.360001	125.839996	124.360001	124.839996	103.265129	5526900
2019-07-02	124.550003	124.720001	122.389999	122.930000	101.685219	5747700
2019-07-03	122.930000	123.370003	122.330002	123.349998	102.032623	2725800
2019-07-05	123.139999	123.739998	122.639999	123.540001	102.189796	3458900
2019-07-08	123.660004	124.089996	123.419998	123.599998	102.239426	3505200
2019-07-09	123.900002	124.139999	123.070000	123.349998	102.032623	3955600
2019-07-10	124.110001	125.620003	124.110001	125.440002	103.761421	4743500
2019-07-11	125.680000	125.680000	124.599998	125.430000	103.753151	3548000
2019-07-12	125.379997	126.250000	125.129997	125.980003	104.208122	3974400
2019-07-15	126.059998	126.400002	125.269997	125.720001	103.993050	3739200
2019-07-16	125.500000	125.779999	124.260002	124.760002	103.198944	4697600
2019-07-17	124.660004	125.279999	124.059998	124.139999	102.686096	3874200
2019-07-18	124.120003	125.050003	123.360001	124.680000	103.132774	5770700
2019-07-19	124.680000	125.410004	124.599998	125.040001	103.430565	4880900
2019-07-22	125.370003	125.750000	124.470001	125.309998	103.653908	3275800
2019-07-23	125.239998	126.220001	124.779999	125.820000	104.075760	4295300
2019-07-24	125.870003	126.940002	125.660004	126.540001	104.671333	4796900
2019-07-25	127.000000	127.000000	125.330002	125.629997	103.918587	4586800
2019-07-26	125.239998	125.250000	123.300003	123.720001	102.338684	6971700
2019-07-29	123.480003	124.639999	123.379997	124.230003	102.760551	4377500
2019-07-30	124.099998	124.750000	123.379997	124.339996	102.851532	3871700
2019-07-31	123.709999	124.690002	122.480003	123.110001	101.834091	7199500
2019-08-01	122.000000	123.750000	120.309998	120.739998	99.873688	7928400
2019-08-02	121.779999	122.540001	117.830002	120.730003	99.865410	9026200
2019-08-05	119.190002	120.550003	117.449997	118.739998	98.219330	8620300
2019-08-06	118.720001	119.529999	117.650002	119.379997	98.748726	6788000
2019-08-07	117.550003	119.800003	116.949997	119.099998	98.517120	6853700
2019-08-08	119.489998	123.330002	119.419998	123.230003	101.933372	8868100
2019-08-09	123.110001	123.889999	121.889999	122.419998	101.263359	5051700
2019-08-12	123.010002	123.139999	120.910004	121.550003	100.543694	3936500
2019-08-13	121.010002	122.699997	120.300003	122.389999	101.238533	5806400
2019-08-14	120.019997	120.589996	117.680000	117.739998	97.392143	7175600
2019-08-15	117.239998	117.839996	115.459999	116.949997	96.738678	6272600
2019-08-16	116.400002	116.650002	115.360001	115.809998	96.780449	6239100
2019-08-19	117.129997	117.820000	116.959999	117.309998	98.033974	6443700
2019-08-20	117.129997	117.190002	115.660004	116.129997	97.047874	5150900
2019-08-21	117.790001	118.220001	117.330002	117.879997	98.510323	4578400
2019-08-22	118.660004	118.739998	117.449997	117.730003	98.384979	4362100
2019-08-23	116.480003	118.059998	114.349998	115.180000	96.253998	7653400
2019-08-26	115.919998	116.220001	115.190002	115.739998	96.721954	3966400
2019-08-27	116.269997	117.029999	115.040001	115.830002	96.797180	4237100
2019-08-28	116.410004	117.199997	115.879997	116.830002	97.632874	4153500
2019-08-29	117.190002	117.839996	116.580002	117.519997	98.209480	4467300
2019-08-30	117.980003	118.980003	117.230003	117.720001	98.376617	4881100
2019-09-03	115.769997	116.330002	114.550003	116.269997	97.164879	5672500
2019-09-04	117.480003	118.540001	117.169998	117.250000	97.983856	4595600
2019-09-05	118.010002	119.070000	117.260002	117.639999	98.309753	5394300
2019-09-06	117.500000	118.440002	117.389999	118.260002	98.827888	4578200
2019-09-09	118.739998	119.629997	118.580002	119.389999	99.772209	5048000
2019-09-10	120.230003	123.290001	119.910004	121.849998	101.827988	8728800
2019-09-11	122.209999	122.980003	120.370003	121.279999	101.351646	5509500
2019-09-12	120.040001	122.180000	119.559998	121.419998	101.468636	5818300
2019-09-13	122.250000	122.320000	121.239998	121.500000	101.535500	4885400
2019-09-16	124.860001	125.269997	122.970001	124.120003	103.724991	10683900
2019-09-17	124.120003	124.620003	122.559998	123.889999	103.532776	7246500
2019-09-18	123.550003	124.209999	123.019997	124.180000	103.775131	4801500
2019-09-19	124.769997	124.970001	123.419998	123.660004	103.340569	4034500
2019-09-20	124.000000	124.820000	123.669998	124.320000	103.892120	10420700
2019-09-23	123.550003	125.000000	123.550003	124.900002	104.376823	4705500
2019-09-24	124.669998	124.720001	123.220001	123.739998	103.407425	6232100
2019-09-25	123.480003	124.150002	122.910004	123.510002	103.215218	3762500
2019-09-26	123.260002	123.500000	120.050003	120.160004	100.415688	7834400
2019-09-27	119.510002	120.250000	118.449997	118.599998	99.112007	6850700
2019-09-30	118.540001	119.419998	118.410004	118.599998	99.112007	6108300
2019-10-01	119.269997	119.459999	115.879997	116.010002	96.947601	7116600
2019-10-02	115.059998	115.110001	111.620003	112.290001	93.838852	9702400
2019-10-03	112.059998	113.190002	110.419998	113.150002	94.557533	5315300
2019-10-04	113.599998	114.000000	112.550003	113.849998	95.142509	4757300
2019-10-07	113.959999	114.750000	113.230003	113.260002	94.649475	4694000
2019-10-08	112.110001	112.750000	111.610001	111.709999	93.354156	5323900
2019-10-09	112.589996	114.510002	112.300003	113.139999	94.549194	4601700
2019-10-10	113.529999	114.790001	113.300003	114.589996	95.760925	3555500
2019-10-11	115.690002	117.029999	115.360001	116.150002	97.064598	5134200
2019-10-14	115.580002	116.389999	115.449997	116.180000	97.089676	2571300
2019-10-15	115.849998	117.620003	115.800003	116.309998	97.198288	3742700
2019-10-16	116.230003	116.660004	115.080002	115.110001	96.195480	3608900
2019-10-17	115.610001	116.059998	114.919998	115.349998	96.396057	3722400
2019-10-18	115.139999	115.580002	114.739998	114.739998	95.886276	5679900
2019-10-21	115.550003	116.750000	115.550003	116.610001	97.449013	3926300
2019-10-22	116.629997	118.559998	116.489998	117.800003	98.443481	4095000
2019-10-23	117.400002	118.019997	116.779999	117.980003	98.593887	4148500
2019-10-24	118.470001	118.809998	117.309998	117.580002	98.259613	3873900
2019-10-25	117.769997	118.849998	117.690002	118.669998	99.170509	3369100
2019-10-28	119.080002	119.510002	117.639999	118.480003	99.011749	5076300
2019-10-29	117.970001	119.070000	117.690002	118.129997	98.719231	4548400
2019-10-30	118.180000	118.180000	115.519997	116.360001	97.240105	4690900
2019-10-31	115.860001	116.360001	115.320000	116.139999	97.056236	7177700
2019-11-01	115.489998	116.620003	114.019997	116.209999	97.114738	7684700
2019-11-04	117.230003	121.870003	117.019997	121.570000	101.594002	10348800
2019-11-05	121.230003	122.449997	120.720001	121.940002	101.903198	6971200
2019-11-06	121.940002	122.139999	119.800003	119.900002	100.198402	6104700
2019-11-07	121.129997	122.000000	120.320000	121.889999	101.861420	5440700
2019-11-08	120.970001	121.199997	120.160004	120.930000	101.059158	4249800
2019-11-11	120.199997	121.389999	120.010002	120.809998	100.958855	3870800
2019-11-12	121.290001	122.050003	120.480003	120.959999	101.084244	4503600
2019-11-13	120.459999	122.410004	120.370003	122.279999	102.187325	5076400
2019-11-14	121.849998	122.940002	121.400002	121.959999	101.919922	4882800
2019-11-15	121.220001	121.389999	120.110001	120.639999	101.810188	5589600
2019-11-18	119.820000	120.000000	118.139999	118.550003	100.046425	4885300
2019-11-19	118.500000	118.800003	116.080002	116.449997	98.274185	8723000
2019-11-20	116.410004	118.080002	116.120003	117.339996	99.025269	5903100
2019-11-21	117.610001	118.949997	117.199997	118.769997	100.232071	5810900
2019-11-22	119.059998	119.699997	118.599998	118.629997	100.113914	4786800
2019-11-25	118.430000	119.220001	117.980003	118.379997	99.902939	7390000
2019-11-26	118.339996	118.559998	117.199997	117.790001	99.405045	10053100
2019-11-27	117.989998	118.610001	117.620003	118.070000	99.641335	4106100
2019-11-29	117.279999	117.820000	116.879997	117.129997	98.848053	3271000
2019-12-02	117.980003	118.070000	116.720001	116.800003	98.569572	5195200
2019-12-03	116.199997	116.699997	115.699997	115.889999	97.801605	6135800
2019-12-04	116.639999	117.300003	116.430000	116.940002	98.687706	5706700
2019-12-05	117.620003	117.739998	116.190002	116.330002	98.172928	5517500
2019-12-06	117.089996	119.290001	116.980003	118.010002	99.590683	6735300
2019-12-09	116.519997	117.889999	116.440002	117.300003	98.991508	4736100
2019-12-10	118.029999	118.089996	117.050003	117.889999	99.489433	4886800
2019-12-11	117.089996	117.660004	116.129997	116.230003	98.088516	7039600
2019-12-12	116.589996	118.889999	116.589996	118.809998	100.265823	6462000
2019-12-13	119.050003	119.540001	117.900002	117.959999	99.548492	4863400
2019-12-16	118.860001	119.470001	118.610001	119.360001	100.729996	5619300
2019-12-17	119.589996	119.889999	118.330002	118.599998	100.088615	6755500
2019-12-18	118.680000	119.639999	118.519997	118.550003	100.046425	7496700
2019-12-19	118.570000	118.739998	117.860001	118.129997	99.691971	6220300
2019-12-20	119.400002	119.940002	118.089996	119.680000	101.000053	12171100
2019-12-23	119.309998	120.400002	119.150002	120.330002	101.548584	5875000
2019-12-24	120.430000	120.779999	120.089996	120.339996	101.557014	1640100
2019-12-26	120.669998	121.419998	120.339996	120.599998	101.776443	3648600
2019-12-27	120.889999	121.290001	120.239998	120.300003	101.523270	4138300
2019-12-30	120.440002	121.339996	119.809998	119.849998	101.143509	4580200
2019-12-31	119.500000	120.629997	119.250000	120.510002	101.700485	4215700
2020-01-02	120.809998	121.629997	120.769997	121.430000	102.476906	5205000
2020-01-03	121.779999	122.720001	120.739998	121.010002	102.122452	6360900
2020-01-06	121.239998	121.669998	120.330002	120.599998	101.776443	9953000
2020-01-07	119.019997	119.730003	117.769997	119.059998	100.476799	7856900
2020-01-08	118.550003	119.089996	117.650002	117.699997	99.329079	7295900
2020-01-09	117.589996	117.919998	116.180000	117.510002	99.168739	7345300
2020-01-10	117.519997	117.690002	116.400002	116.440002	98.265739	6393800
2020-01-13	116.470001	116.910004	116.080002	116.660004	98.451416	6846700
2020-01-14	116.500000	116.879997	115.709999	116.300003	98.147606	7189100
2020-01-15	116.300003	116.410004	115.650002	116.129997	98.004120	5808800
2020-01-16	116.559998	117.279999	116.449997	116.889999	98.645500	7022000
2020-01-17	117.010002	117.290001	115.519997	115.580002	97.539970	7885900
2020-01-21	115.099998	115.150002	113.169998	113.309998	95.624290	8470300
2020-01-22	113.099998	113.529999	112.459999	112.900002	95.278267	5589900
2020-01-23	112.400002	113.489998	111.860001	113.099998	95.447052	8007800
2020-01-24	112.790001	112.980003	111.339996	111.849998	94.392174	6920000
2020-01-27	110.250000	110.830002	109.980003	110.389999	93.160057	7609800
2020-01-28	110.980003	111.620003	110.769997	111.120003	93.776093	5771900
2020-01-29	111.449997	111.839996	110.180000	110.370003	93.143173	4772800
2020-01-30	109.809998	111.580002	109.059998	111.400002	94.012398	8382700
2020-01-31	109.809998	110.000000	106.400002	107.139999	90.417305	13699600
2020-02-03	106.949997	107.250000	105.400002	106.279999	89.691559	8785500
2020-02-04	107.680000	108.339996	106.599998	106.849998	90.172577	9909000
2020-02-05	108.269997	110.650002	108.110001	110.279999	93.067215	6914100
2020-02-06	110.629997	110.669998	109.110001	109.489998	92.400528	6274000
2020-02-07	108.930000	109.440002	108.470001	108.940002	91.936363	4830100
2020-02-10	108.540001	109.800003	108.320000	109.790001	92.653702	6011800
2020-02-11	110.779999	111.370003	110.059998	111.209999	93.852058	6072700
2020-02-12	112.510002	112.599998	111.610001	112.040001	94.552521	5725700
2020-02-13	111.370003	112.330002	111.230003	111.660004	94.231827	5991900
2020-02-14	110.839996	110.970001	109.580002	110.080002	93.984230	5148700
2020-02-18	109.000000	110.269997	108.830002	110.239998	94.120834	4975800
2020-02-19	110.519997	111.099998	109.889999	110.739998	94.547722	5887500
2020-02-20	110.779999	111.070000	109.699997	109.809998	93.753708	4466600
2020-02-21	108.989998	109.190002	107.650002	109.010002	93.070686	6443900
2020-02-24	105.709999	106.959999	104.419998	104.709999	89.399414	9539800
2020-02-25	104.800003	104.919998	100.000000	100.709999	85.984291	12871900
2020-02-26	100.860001	101.610001	98.000000	98.040001	83.704704	11990400
2020-02-27	95.949997	98.199997	94.080002	94.129997	80.366417	15783700
2020-02-28	90.629997	93.440002	90.110001	93.339996	79.691933	20835100
2020-03-02	94.019997	96.680000	92.209999	96.589996	82.466728	15050800
2020-03-03	96.790001	98.480003	93.370003	94.389999	80.588409	16525500
2020-03-04	96.370003	99.019997	95.669998	98.529999	84.123055	14753000
2020-03-05	95.709999	97.389999	94.940002	97.190002	82.978989	12814400
2020-03-06	93.919998	96.059998	93.419998	95.320000	81.382416	16861900
2020-03-09	82.230003	88.010002	80.000000	80.669998	68.874519	30595500
2020-03-10	86.239998	86.300003	81.040001	84.980003	72.554321	22642900
2020-03-11	82.230003	84.839996	81.750000	83.029999	70.889435	18412800
2020-03-12	77.230003	78.129997	72.860001	76.260002	65.109344	25768200
2020-03-13	79.980003	83.500000	74.110001	83.419998	71.222427	23497500
2020-03-16	72.570000	78.489998	69.690002	69.699997	59.508549	17535300
2020-03-17	70.400002	72.980003	65.489998	70.690002	60.353786	22684200
2020-03-18	66.209999	66.230003	54.570000	55.049999	47.000652	24947300
2020-03-19	55.259998	58.490002	51.599998	57.389999	48.998501	29871000
2020-03-20	59.529999	60.650002	56.360001	59.389999	50.706062	26960400
2020-03-23	58.259998	59.400002	52.970001	54.220001	46.292019	23764000
2020-03-24	61.480000	67.650002	60.320000	66.550003	56.819138	29198800
2020-03-25	68.290001	73.139999	66.639999	69.269997	59.141415	22560100
2020-03-26	70.300003	77.099998	67.889999	76.379997	65.211807	24129100
2020-03-27	72.120003	73.540001	68.500000	68.779999	58.723064	20411500
2020-03-30	68.010002	72.930000	67.019997	71.949997	61.429550	18486800
2020-03-31	73.269997	75.040001	70.809998	72.459999	61.864983	18514200
2020-04-01	69.510002	72.290001	67.610001	68.559998	58.535236	14362000
2020-04-02	71.750000	78.699997	69.580002	76.120003	64.989822	23220600
2020-04-03	78.000000	78.989998	73.029999	75.110001	64.127502	14905400
2020-04-06	77.000000	80.949997	75.510002	80.389999	68.635475	17334900
2020-04-07	84.260002	85.690002	80.849998	80.919998	69.087975	16394800
2020-04-08	82.290001	86.300003	81.519997	85.980003	73.408112	12284800
2020-04-09	88.739998	89.910004	81.519997	84.309998	71.982277	17023800
2020-04-13	87.180000	87.360001	83.400002	84.910004	72.494553	13854700
2020-04-14	85.459999	87.080002	84.330002	84.610001	72.238419	14797600
2020-04-15	80.459999	83.379997	79.320000	82.489998	70.428406	13982300
2020-04-16	81.309998	82.190002	78.809998	79.989998	68.293968	12291900
2020-04-17	81.330002	87.500000	81.320000	87.169998	74.424103	16130100
2020-04-20	82.660004	87.000000	82.089996	83.570000	71.350479	15749000
2020-04-21	80.279999	83.790001	79.250000	81.639999	69.702682	19620600
2020-04-22	84.949997	85.250000	82.970001	84.440002	72.093269	10320700
2020-04-23	86.300003	88.779999	85.389999	86.800003	74.108208	14226500
2020-04-24	88.480003	88.790001	85.769997	87.010002	74.287498	9175500
2020-04-27	86.750000	90.620003	85.870003	89.709999	76.592705	12037100
2020-04-28	89.550003	90.959999	88.830002	89.910004	76.763466	10645200
2020-04-29	92.480003	95.139999	92.290001	94.620003	80.784767	12342800
2020-04-30	93.720001	95.739998	90.580002	92.000000	78.547874	12222000
2020-05-01	91.510002	92.050003	87.040001	89.440002	76.362198	13250100
2020-05-04	88.760002	91.620003	87.690002	91.440002	78.069756	11192400
2020-05-05	94.500000	95.300003	92.680000	92.889999	79.307724	13608700
2020-05-06	92.849998	93.459999	89.769997	90.050003	76.882980	11145900
2020-05-07	92.980003	94.059998	91.910004	92.639999	79.094292	9749600
2020-05-08	95.000000	95.559998	94.070000	95.470001	81.510498	8585900
2020-05-11	94.209999	94.599998	93.180000	93.370003	79.717537	7101000
2020-05-12	93.129997	94.029999	91.000000	91.099998	77.779457	8749100
2020-05-13	89.900002	90.000000	87.320000	88.699997	75.730377	12215100
2020-05-14	87.290001	90.930000	86.019997	90.050003	76.882980	10678200
2020-05-15	90.650002	92.059998	88.830002	89.160004	76.123138	10113000
2020-05-18	92.400002	93.400002	91.459999	92.550003	80.177467	12304300
2020-05-19	92.529999	92.629997	89.529999	89.620003	77.639175	7749300
2020-05-20	91.000000	93.470001	90.180000	93.000000	80.567322	9160000
2020-05-21	92.769997	93.370003	91.279999	92.040001	79.735664	8830900
2020-05-22	91.449997	91.599998	89.470001	90.279999	78.210930	8563100
2020-05-26	92.489998	94.339996	92.029999	93.300003	80.827225	9430000
2020-05-27	94.680000	94.690002	92.110001	93.900002	81.347023	7822600
2020-05-28	93.610001	93.900002	90.790001	90.870003	78.722069	9633300
2020-05-29	90.190002	91.889999	89.260002	91.699997	79.441116	17010000
2020-06-01	90.940002	93.849998	90.110001	92.790001	80.385399	7344000
2020-06-02	93.779999	95.220001	93.290001	94.690002	82.031395	7880300
2020-06-03	95.970001	97.730003	95.750000	97.180000	84.188515	8440200
2020-06-04	96.779999	96.889999	95.160004	96.279999	83.408836	6371700
2020-06-05	99.080002	102.050003	99.050003	100.809998	87.333229	12760100
2020-06-08	102.629997	103.589996	100.870003	103.239998	89.438377	11090700
2020-06-09	100.699997	102.930000	99.830002	101.529999	87.957008	10745400
2020-06-10	101.000000	101.500000	97.559998	97.580002	84.535042	10486300
2020-06-11	92.300003	94.190002	89.120003	89.370003	77.422585	14944800
2020-06-12	93.620003	93.650002	90.010002	92.389999	80.038879	9532400
2020-06-15	89.089996	92.080002	88.209999	91.230003	79.033951	12289500
2020-06-16	94.989998	95.580002	91.489998	94.029999	81.459618	8726700
2020-06-17	93.830002	94.000000	91.500000	91.540001	79.302505	6019900
2020-06-18	91.000000	93.230003	90.099998	91.940002	79.649048	7064100
2020-06-19	94.410004	94.410004	90.550003	90.629997	78.514145	14838800
2020-06-22	90.320000	91.690002	89.589996	91.589996	79.345818	5939200
2020-06-23	92.500000	93.089996	91.180000	91.440002	79.215874	6317700
2020-06-24	89.989998	90.129997	86.860001	87.639999	75.923859	8974500
2020-06-25	87.309998	89.510002	87.160004	89.209999	77.283989	7398000
2020-06-26	88.779999	88.830002	86.180000	86.459999	74.901619	13766000
2020-06-29	86.910004	88.570000	86.599998	87.669998	75.949860	7022200
2020-06-30	86.599998	89.989998	86.360001	89.230003	77.301315	8263600
2020-07-01	89.279999	90.769997	87.550003	87.620003	75.906548	6379400
2020-07-02	89.370003	90.360001	88.160004	88.309998	76.504303	5832800
2020-07-06	89.500000	90.250000	87.820000	88.570000	76.729538	6747500
2020-07-07	87.820000	88.080002	86.150002	86.309998	74.771667	5898000
2020-07-08	86.389999	87.800003	85.889999	86.349998	74.806320	6736400
2020-07-09	85.970001	86.320000	82.690002	82.739998	71.678932	8833600
2020-07-10	82.500000	85.419998	82.500000	85.230003	73.836052	6218100
2020-07-13	86.040001	86.930000	84.809998	85.400002	73.983330	7074000
2020-07-14	85.389999	88.599998	85.040001	88.349998	76.538948	7440500
2020-07-15	90.180000	90.190002	88.209999	88.889999	77.006760	5935200
2020-07-16	88.440002	89.480003	87.349998	88.360001	76.547630	4795700
2020-07-17	88.410004	89.110001	86.910004	87.190002	75.534019	5964000
2020-07-20	86.830002	87.489998	84.800003	85.269997	73.870697	14974800
2020-07-21	86.470001	91.730003	86.360001	91.389999	79.172554	15115000
2020-07-22	89.949997	91.250000	88.900002	91.040001	78.869354	10317500
2020-07-23	90.500000	91.379997	90.019997	91.010002	78.843353	6586300
2020-07-24	91.480003	92.739998	89.980003	90.129997	78.080994	6620500
2020-07-27	89.760002	91.089996	88.800003	91.040001	78.869354	7599700
2020-07-28	90.470001	91.169998	88.769997	89.110001	77.197365	6787300
2020-07-29	89.480003	90.080002	88.580002	90.070000	78.029007	6386900
2020-07-30	88.430000	88.500000	85.699997	86.269997	74.737022	10112800
2020-07-31	83.250000	84.099998	81.510002	83.940002	72.718506	19119800
2020-08-03	83.980003	85.139999	83.800003	84.809998	73.472198	11220100
2020-08-04	84.480003	86.720001	84.279999	86.489998	74.927597	9077900
2020-08-05	88.139999	88.430000	86.410004	87.199997	75.542686	7324200
2020-08-06	86.430000	87.900002	86.099998	87.470001	75.776596	7035600
2020-08-07	86.879997	87.110001	85.739998	86.800003	75.196167	7185000
2020-08-10	87.940002	89.760002	87.599998	89.730003	77.734474	8150200
2020-08-11	91.949997	93.010002	89.169998	89.620003	77.639175	9074300
2020-08-12	90.800003	91.660004	89.449997	90.720001	78.592125	9057400
2020-08-13	89.870003	91.279999	89.760002	89.820000	77.812439	7314600
2020-08-14	89.000000	90.589996	88.849998	90.349998	78.271576	6343000
2020-08-17	90.349998	91.580002	89.720001	90.769997	78.635429	10473800
2020-08-18	88.970001	89.370003	87.320000	87.629997	77.009659	7981500
2020-08-19	87.300003	87.900002	86.199997	86.389999	75.919937	9120300
2020-08-20	85.419998	86.889999	84.730003	84.809998	74.531425	7872300
2020-08-21	84.669998	85.089996	83.510002	85.080002	74.768692	9003600
2020-08-24	85.599998	87.339996	84.889999	87.199997	76.631760	8738700
2020-08-25	88.010002	88.040001	85.760002	86.129997	75.691444	6835800
2020-08-26	85.709999	85.839996	84.660004	84.779999	74.505058	7486500
2020-08-27	85.160004	85.629997	83.970001	84.910004	74.619301	7438200
2020-08-28	85.050003	85.730003	84.320000	85.629997	75.252045	7307900
2020-08-31	85.830002	85.900002	83.870003	83.930000	73.758072	9437500
2020-09-01	83.260002	83.629997	82.449997	83.080002	73.011093	8990600
2020-09-02	83.059998	83.959999	82.699997	83.190002	73.107758	10821900
2020-09-03	83.050003	84.489998	81.709999	82.279999	72.308044	16179900
2020-09-04	82.459999	83.639999	80.900002	81.930000	72.000473	10516600
2020-09-08	80.500000	80.580002	78.040001	78.970001	69.399216	14942500
2020-09-09	79.970001	81.070000	79.680000	80.029999	70.330734	9269800
2020-09-10	80.629997	80.889999	78.050003	78.150002	68.678581	11845900
2020-09-11	78.239998	78.690002	77.070000	77.690002	68.274338	13732400
2020-09-14	77.480003	77.980003	76.919998	77.290001	67.922813	8182800
2020-09-15	77.559998	78.480003	75.959999	76.349998	67.096733	11732000
2020-09-16	76.349998	79.480003	75.959999	78.559998	69.038895	13019000
2020-09-17	77.529999	78.849998	76.370003	78.790001	69.241020	10515100
2020-09-18	77.879997	79.150002	77.500000	78.209999	68.731308	14517800
2020-09-21	76.239998	76.650002	74.680000	76.300003	67.052795	16199100
2020-09-22	76.150002	77.529999	75.349998	75.529999	66.376099	9155000
2020-09-23	75.589996	75.910004	71.849998	71.949997	63.229988	16649200
2020-09-24	71.250000	73.029999	70.500000	71.800003	63.098186	15203500
2020-09-25	71.010002	72.480003	70.769997	71.830002	63.124546	11070500
2020-09-28	73.639999	74.760002	73.150002	73.930000	64.970024	12863800
2020-09-29	74.000000	74.139999	71.110001	71.900002	63.186054	10553000
2020-09-30	72.250000	72.889999	71.610001	72.000000	63.273945	10466500
2020-10-01	71.510002	71.879997	70.029999	70.419998	61.885418	14930700
2020-10-02	68.919998	71.669998	68.820000	71.190002	62.562115	9854800
2020-10-05	71.519997	72.730003	70.709999	72.699997	63.889095	12049800
2020-10-06	73.839996	74.320000	72.250000	72.300003	63.537579	15294500
2020-10-07	72.169998	73.919998	71.559998	73.779999	64.838188	15410300
2020-10-08	74.389999	75.550003	73.989998	75.220001	66.103691	11590900
2020-10-09	75.860001	76.089996	73.980003	74.000000	65.031548	12260900
2020-10-12	73.629997	74.949997	73.199997	74.510002	65.479736	9056900
2020-10-13	74.739998	74.739998	72.779999	73.400002	64.504272	10440300
2020-10-14	73.279999	74.430000	72.910004	72.949997	64.108788	7057500
2020-10-15	71.820000	73.720001	71.389999	73.510002	64.600952	10052100
2020-10-16	73.519997	74.029999	72.269997	72.889999	64.056061	9305600
2020-10-19	73.110001	73.339996	71.190002	71.279999	62.641197	8357100
2020-10-20	71.910004	72.290001	71.040001	71.680000	62.992714	7753200
2020-10-21	71.129997	71.580002	70.730003	70.870003	62.280888	9800600
2020-10-22	70.879997	73.489998	70.570000	73.400002	64.504272	9810100
2020-10-23	73.930000	74.360001	71.830002	72.570000	63.774857	8727200
2020-10-26	71.730003	71.889999	70.239998	70.940002	62.342415	9710900
2020-10-27	70.419998	70.599998	69.489998	69.510002	61.085701	14251700
2020-10-28	67.690002	68.080002	66.330002	66.879997	58.774452	15961900
2020-10-29	66.129997	69.139999	65.160004	68.800003	60.461758	12292200
2020-10-30	69.900002	70.110001	68.080002	69.500000	61.076920	17191600
2020-11-02	70.699997	73.080002	69.400002	72.150002	63.405746	11475500
2020-11-03	73.160004	73.300003	71.050003	71.739998	63.045456	8608000
2020-11-04	70.779999	73.589996	69.889999	71.769997	63.071812	10925700
2020-11-05	71.900002	72.970001	71.760002	72.139999	63.396976	10627700
2020-11-06	72.500000	73.269997	70.830002	71.150002	62.526943	8366900
2020-11-09	80.000000	84.269997	78.260002	79.400002	69.777092	24015200
2020-11-10	81.139999	83.150002	79.709999	83.070000	73.002304	15039700
2020-11-11	84.099998	84.489998	81.800003	82.459999	72.466240	11640600
2020-11-12	80.980003	82.239998	79.910004	80.669998	70.893173	8920700
2020-11-13	81.150002	83.349998	81.029999	83.029999	72.967148	10890300
2020-11-16	86.239998	89.180000	85.540001	88.959999	78.178452	18980200
2020-11-17	86.400002	87.529999	84.830002	87.040001	77.616669	14329000
2020-11-18	87.370003	87.900002	84.250000	84.279999	75.155495	10583700
2020-11-19	83.550003	85.959999	83.059998	85.730003	76.448502	8820200
2020-11-20	85.720001	86.309998	84.879997	85.790001	76.501991	8294600
2020-11-23	87.449997	91.580002	86.760002	91.029999	81.174690	13379300
2020-11-24	93.389999	95.820000	93.000000	95.620003	85.267769	17257400
2020-11-25	94.680000	94.680000	92.139999	92.139999	82.164528	10556600
2020-11-27	91.330002	92.589996	90.540001	91.309998	81.424377	4627700
2020-11-30	90.010002	90.849998	86.900002	87.180000	77.741508	14288400
2020-12-01	89.279999	89.709999	87.070000	87.449997	77.982285	9913600
2020-12-02	87.260002	91.309998	87.099998	89.870003	80.140289	10509600
2020-12-03	90.580002	91.110001	89.070000	89.800003	80.077881	8249800
2020-12-04	91.220001	93.449997	90.919998	93.279999	83.181099	10791100
2020-12-07	91.820000	92.379997	89.879997	90.760002	80.933937	9398400
2020-12-08	90.339996	92.459999	90.190002	91.540001	81.629486	7627300
2020-12-09	92.199997	93.019997	89.370003	90.440002	80.648567	11129400
2020-12-10	91.550003	94.559998	90.779999	93.349998	83.243523	11992100
2020-12-11	92.529999	93.279999	91.029999	92.449997	82.440956	9584500
2020-12-14	93.400002	93.699997	89.239998	89.440002	79.756836	12198400
2020-12-15	89.419998	90.480003	88.769997	89.370003	79.694412	11775300
2020-12-16	89.199997	89.349998	87.849998	88.690002	79.088043	9892900
2020-12-17	89.540001	89.550003	87.550003	88.410004	78.838356	11748900
2020-12-18	87.980003	88.709999	86.260002	87.190002	77.750427	27427600
2020-12-21	84.349998	86.839996	83.529999	86.089996	76.769524	11430500
2020-12-22	85.440002	85.800003	84.300003	84.360001	75.226807	8585800
2020-12-23	85.000000	86.660004	85.000000	85.690002	76.412819	7223100
2020-12-24	85.930000	85.930000	84.809998	85.330002	76.091797	3335600
2020-12-28	85.610001	86.629997	84.620003	84.900002	75.708366	8051900
2020-12-29	85.260002	85.720001	84.050003	84.610001	75.449753	7670800
2020-12-30	84.610001	86.580002	84.540001	85.330002	76.091797	7901800
2020-12-31	84.900002	85.199997	83.959999	84.449997	75.307076	8350700
2021-01-04	85.150002	85.949997	83.889999	84.709999	75.538918	9234900
2021-01-05	85.489998	89.220001	85.320000	87.000000	77.581001	13414800
2021-01-06	89.000000	90.779999	87.820000	89.800003	80.077881	13916800
2021-01-07	90.389999	90.820000	89.309998	90.220001	80.452393	9286600
2021-01-08	92.080002	92.430000	90.449997	91.080002	81.219284	11152100
2021-01-11	89.120003	92.099998	88.570000	91.599998	81.682968	10635000
2021-01-12	92.660004	93.919998	91.709999	93.339996	83.234604	10923900
2021-01-13	93.199997	93.519997	91.940002	93.250000	83.154350	9723300
2021-01-14	93.940002	96.320000	93.790001	95.489998	85.151833	13950200
2021-01-15	94.220001	94.309998	91.709999	92.089996	82.119926	10244600
2021-01-19	93.500000	95.029999	93.290001	94.510002	84.277939	9574800
2021-01-20	95.000000	95.559998	94.300003	95.379997	85.053749	8735400
2021-01-21	93.860001	94.660004	91.220001	92.010002	82.048592	10393100
2021-01-22	90.400002	92.029999	89.830002	91.730003	81.798920	7810600
2021-01-25	90.620003	91.029999	89.330002	90.900002	81.058762	7689400
2021-01-26	92.199997	92.910004	89.269997	89.360001	79.685501	7827800
2021-01-27	87.529999	90.349998	86.750000	88.199997	78.651077	10178500
2021-01-28	88.669998	90.150002	88.250000	89.019997	79.382294	8155500
2021-01-29	86.830002	87.339996	84.919998	85.199997	75.975876	14699800
2021-02-01	85.989998	87.300003	84.570000	86.410004	77.054886	8073600
2021-02-02	88.010002	88.370003	86.529999	87.059998	77.634499	9233100
2021-02-03	87.050003	89.389999	86.889999	88.959999	79.328796	9256500
2021-02-04	89.510002	89.650002	87.949997	89.000000	79.364464	7917600
2021-02-05	89.940002	90.470001	88.639999	89.260002	79.596313	8017300
2021-02-08	90.290001	92.040001	90.010002	91.480003	81.575974	9886600
2021-02-09	91.099998	91.269997	89.809998	90.959999	81.112289	7605500
2021-02-10	91.379997	92.589996	90.599998	92.519997	82.503372	8778800
2021-02-11	92.370003	92.440002	90.080002	92.019997	82.057518	8572400
2021-02-12	91.529999	92.730003	91.349998	92.550003	82.530136	7858300
2021-02-16	93.050003	93.860001	92.610001	93.129997	84.221245	14006000
2021-02-17	95.419998	96.720001	94.199997	95.919998	86.744362	14342300
2021-02-18	95.750000	95.779999	94.300003	95.000000	85.912369	9030600
2021-02-19	95.129997	96.379997	94.650002	95.800003	86.635841	8913900
2021-02-22	96.989998	99.639999	96.459999	98.389999	88.978073	13178700
2021-02-23	99.970001	100.160004	96.800003	99.629997	90.099449	14874000
2021-02-24	100.330002	104.040001	99.809998	103.309998	93.427452	16116000
2021-02-25	104.900002	104.959999	101.589996	102.349998	92.559273	13219200
2021-02-26	100.300003	101.059998	97.610001	100.000000	90.434067	14454100
2021-03-01	102.459999	103.800003	101.400002	102.050003	92.287979	10439900
2021-03-02	101.889999	103.309998	101.709999	102.440002	92.640671	10643500
2021-03-03	103.410004	105.750000	103.400002	103.589996	93.680649	14958200
2021-03-04	104.519997	107.580002	103.129997	104.500000	94.503593	22994200
2021-03-05	106.959999	109.129997	106.150002	109.000000	98.573143	23638200
2021-03-08	109.860001	110.430000	108.059998	109.750000	99.251404	18033600
2021-03-09	109.070000	110.690002	107.879997	109.500000	99.025307	19010700
2021-03-10	110.199997	112.010002	109.699997	111.370003	100.716423	17389900
2021-03-11	111.650002	112.550003	110.889999	111.190002	100.553650	10989500
2021-03-12	111.639999	112.699997	110.720001	111.559998	100.888252	10930300
2021-03-15	111.529999	111.910004	108.889999	110.250000	99.703568	10488000
2021-03-16	108.529999	108.879997	107.080002	107.639999	97.343231	11698400
2021-03-17	107.209999	108.559998	106.599998	108.029999	97.695938	9168600
2021-03-18	107.010002	107.529999	103.709999	104.120003	94.159958	13246600
2021-03-19	103.940002	104.889999	102.739998	103.379997	93.490738	18491000
2021-03-22	103.059998	104.500000	102.309998	102.540001	92.731110	12508500
2021-03-23	101.449997	104.300003	100.690002	101.970001	92.215630	14781700
2021-03-24	102.989998	105.760002	102.910004	104.699997	94.684471	11026800
2021-03-25	102.849998	105.260002	102.070000	105.070000	95.019081	11138200
2021-03-26	106.540001	107.540001	105.360001	107.480003	97.198547	9820200
2021-03-29	106.400002	107.529999	105.699997	106.919998	96.692108	7542300
2021-03-30	106.059998	106.830002	105.589996	105.930000	95.796806	6284600
2021-03-31	105.550003	106.220001	104.599998	104.790001	94.765854	8954400
2021-04-01	105.260002	105.860001	104.209999	105.750000	95.634026	8515800
2021-04-05	105.730003	105.830002	104.169998	104.510002	94.512650	8692700
2021-04-06	104.250000	105.080002	103.449997	103.580002	93.671623	8125100
2021-04-07	103.470001	104.570000	103.260002	104.190002	94.223267	7699300
2021-04-08	103.519997	103.620003	102.070000	103.019997	93.165176	8283000
2021-04-09	103.120003	103.680000	102.099998	102.919998	93.074745	7163700
2021-04-12	103.669998	103.860001	101.510002	101.779999	92.043800	7845900
2021-04-13	101.559998	102.599998	101.290001	102.239998	92.459801	6829900
2021-04-14	102.650002	105.330002	102.599998	104.269997	94.295609	10194800
2021-04-15	104.010002	104.269997	102.930000	103.419998	93.526901	7860500
2021-04-16	103.800003	104.360001	102.430000	102.959999	93.110916	7459700
2021-04-19	103.269997	103.830002	102.209999	103.260002	93.382225	7068700
2021-04-20	102.830002	102.989998	100.510002	101.330002	91.636856	9783800
2021-04-21	100.330002	102.989998	100.139999	102.730003	92.902931	8264400
2021-04-22	102.870003	102.870003	100.870003	100.949997	91.293198	9899400
2021-04-23	101.099998	102.169998	100.720001	101.550003	91.835815	6756000
2021-04-26	101.269997	102.669998	101.260002	101.519997	91.808670	5639700
2021-04-27	101.809998	103.099998	101.510002	102.699997	92.875793	6898900
2021-04-28	103.540001	105.860001	103.370003	105.220001	95.154724	8718400
2021-04-29	106.419998	107.650002	105.750000	106.900002	96.674019	9740300
2021-04-30	104.980003	105.389999	102.970001	103.070000	93.210396	13730000
2021-05-03	103.980003	105.720001	103.220001	105.529999	95.435081	7938100
2021-05-04	105.959999	106.510002	104.849998	106.110001	95.959595	8704300
2021-05-05	107.089996	109.540001	106.820000	108.959999	98.536964	12872400
2021-05-06	108.949997	109.129997	107.419998	109.019997	98.591232	9654900
2021-05-07	108.089996	110.669998	107.699997	110.019997	99.495575	10273000
2021-05-10	111.440002	113.110001	109.519997	109.570000	99.088623	13586500
2021-05-11	109.059998	109.580002	106.209999	106.699997	96.493149	12754800
2021-05-12	107.000000	110.150002	106.720001	107.370003	97.099075	11661900
2021-05-13	106.070000	107.870003	105.440002	106.680000	96.475067	9706300
2021-05-14	107.800003	109.820000	107.800003	109.470001	98.998184	9124100
2021-05-17	109.089996	110.879997	108.970001	110.809998	100.209999	12692900
2021-05-18	108.940002	109.059998	105.970001	106.180000	97.198296	12759900
2021-05-19	103.820000	104.290001	101.970001	103.199997	94.470375	14762700
2021-05-20	103.070000	104.070000	101.970001	103.559998	94.799911	9706300
2021-05-21	104.099998	105.199997	103.680000	104.120003	95.312553	10352800
2021-05-24	104.949997	105.839996	104.000000	105.599998	96.667358	6785600
2021-05-25	105.430000	105.620003	103.610001	103.870003	95.083694	7884000
2021-05-26	104.519997	104.910004	103.660004	104.120003	95.312553	9232400
2021-05-27	104.120003	104.910004	102.570000	103.010002	94.296455	11703400
2021-05-28	103.620003	104.120003	102.949997	103.790001	95.010468	7278200
2021-06-01	105.300003	107.430000	105.300003	106.650002	97.628548	10260600
2021-06-02	107.209999	108.559998	106.209999	108.080002	98.937569	9141800
2021-06-03	107.559998	108.089996	106.559998	107.589996	98.489021	8809300
2021-06-04	108.239998	108.669998	107.209999	108.449997	99.276276	6699300
2021-06-07	108.370003	108.699997	107.570000	107.750000	98.635498	6748600
2021-06-08	107.650002	108.980003	106.300003	108.730003	99.532600	10559500
2021-06-09	109.059998	109.529999	107.650002	107.779999	98.662956	10146900
2021-06-10	109.059998	110.250000	107.250000	108.410004	99.239677	13526200
2021-06-11	108.839996	108.970001	107.860001	107.910004	98.781975	7731700
2021-06-14	108.180000	108.959999	106.830002	107.970001	98.836884	9051900
2021-06-15	108.410004	110.480003	108.389999	110.300003	100.969803	10540200
2021-06-16	110.029999	110.510002	108.900002	109.669998	100.393089	9283300
2021-06-17	109.239998	109.980003	96.309998	107.070000	98.013008	14337800
2021-06-18	105.250000	106.269997	102.910004	103.029999	94.314743	22284500
2021-06-21	104.099998	106.440002	103.930000	106.050003	97.079292	13591500
2021-06-22	105.330002	106.959999	104.309998	106.400002	97.399689	10230100
2021-06-23	107.360001	108.129997	106.230003	106.269997	97.280685	7792800
2021-06-24	107.139999	107.779999	106.360001	107.139999	98.077080	8724600
2021-06-25	107.589996	108.059998	106.779999	107.300003	98.223557	8102300
2021-06-28	106.949997	107.000000	103.660004	103.989998	95.193535	11348400
2021-06-29	104.589996	104.970001	103.610001	103.760002	94.983017	7225500
2021-06-30	103.839996	104.879997	103.720001	104.739998	95.880096	7927500
2021-07-01	106.949997	107.099998	105.739998	106.209999	97.225761	10873200
2021-07-02	105.699997	106.400002	105.040001	106.070000	97.097595	7107700
2021-07-06	105.970001	105.970001	103.389999	103.989998	95.193535	10162800
2021-07-07	103.959999	104.900002	102.120003	102.930000	94.223213	8245000
2021-07-08	101.500000	103.089996	101.220001	102.599998	93.921127	8695500
2021-07-09	103.459999	104.230003	102.360001	104.070000	95.266769	8567900
2021-07-12	103.559998	105.019997	103.239998	104.279999	95.459015	9898600
2021-07-13	104.000000	104.580002	103.220001	103.930000	95.138618	6738000
2021-07-14	104.480003	105.320000	101.720001	101.970001	93.344421	9216600
2021-07-15	101.050003	102.250000	100.849998	101.300003	92.731094	9665700
2021-07-16	101.629997	101.690002	98.330002	98.620003	90.277802	12199100
2021-07-19	95.820000	96.949997	94.519997	95.959999	87.842796	17385500
2021-07-20	95.889999	98.040001	95.050003	96.529999	88.364594	12114600
2021-07-21	97.980003	100.470001	97.699997	99.820000	91.376289	11478100
2021-07-22	99.400002	99.410004	97.889999	98.820000	90.460869	7694300
2021-07-23	98.800003	99.120003	97.940002	98.860001	90.497498	7570800
2021-07-26	99.459999	101.260002	99.440002	100.949997	92.410698	10227500
2021-07-27	100.050003	100.720001	98.940002	100.610001	92.099457	8332100
2021-07-28	100.900002	101.809998	100.279999	101.180000	92.621246	8546100
2021-07-29	102.379997	102.879997	101.940002	102.570000	93.893661	8681300
2021-07-30	103.059998	104.050003	100.769997	101.809998	93.197945	12295300
2021-08-02	102.080002	103.980003	101.559998	101.629997	93.033173	8911800
2021-08-03	101.589996	102.910004	100.669998	102.599998	93.921127	8437300
2021-08-04	100.440002	101.900002	100.099998	100.300003	91.815697	10389800
2021-08-05	100.940002	102.430000	100.669998	101.230003	92.667007	7986100
2021-08-06	102.019997	102.580002	101.599998	101.949997	93.326103	6475600
2021-08-09	100.910004	101.379997	99.930000	100.250000	91.769913	9243100
2021-08-10	100.739998	102.320000	100.580002	102.080002	93.445114	9762600
2021-08-11	102.040001	102.970001	101.599998	102.849998	94.149971	7079800
2021-08-12	102.860001	103.250000	101.779999	102.639999	93.957748	7377600
2021-08-13	102.230003	102.540001	101.639999	101.959999	93.335266	6572600
2021-08-16	100.830002	101.199997	99.910004	100.919998	92.383247	9476600
2021-08-17	100.199997	101.680000	99.629997	100.730003	92.209312	10937500
2021-08-18	98.690002	99.419998	96.550003	96.699997	89.713646	12893600
2021-08-19	94.809998	95.309998	92.860001	94.290001	87.477776	17423400
2021-08-20	93.519997	94.879997	93.209999	94.300003	87.487045	9707600
2021-08-23	96.089996	97.000000	96.059998	96.730003	89.741493	10277800
2021-08-24	97.500000	98.610001	97.389999	97.839996	90.771286	8924900
2021-08-25	97.220001	98.720001	96.720001	98.510002	91.392899	9342300
2021-08-26	98.110001	98.730003	97.199997	97.220001	90.196091	8124800
2021-08-27	98.139999	99.459999	98.050003	98.639999	91.513481	10281200
2021-08-30	99.089996	99.309998	97.970001	98.389999	91.281555	8127200
2021-08-31	98.139999	98.410004	96.639999	96.769997	89.778595	15676900
2021-09-01	96.860001	97.070000	95.470001	95.709999	88.795181	10557300
2021-09-02	96.639999	98.389999	96.550003	97.709999	90.650673	12340100
2021-09-03	97.400002	98.430000	97.379997	97.489998	90.446579	9097000
2021-09-07	97.019997	97.980003	96.739998	97.059998	90.047638	9237800
2021-09-08	97.500000	98.470001	96.349998	96.389999	89.426048	10775900
2021-09-09	95.889999	97.620003	95.349998	96.000000	89.064224	10219400
2021-09-10	97.599998	97.699997	95.889999	96.070000	89.129166	11006000
2021-09-13	97.209999	98.709999	97.059998	97.970001	90.891907	11500900
2021-09-14	98.379997	98.739998	95.980003	96.199997	89.249771	15294100
2021-09-15	96.989998	98.529999	96.989998	98.239998	91.142387	11623400
2021-09-16	98.320000	98.589996	96.910004	97.320000	90.288857	10616700
2021-09-17	97.110001	98.379997	96.370003	96.760002	89.769325	16006100
2021-09-20	94.639999	95.250000	93.309998	94.779999	87.932358	15796100
2021-09-21	95.570000	95.889999	94.029999	94.849998	87.997314	10958400
2021-09-22	96.239998	98.779999	96.239998	97.639999	90.585747	13292800
2021-09-23	98.239998	100.269997	97.750000	100.059998	92.830902	10094900
2021-09-24	99.650002	100.970001	99.650002	100.599998	93.331879	8225300
2021-09-27	102.589996	103.779999	102.589996	102.970001	95.530663	12697500
2021-09-28	103.910004	104.889999	102.879997	103.360001	95.892479	15560800
2021-09-29	103.209999	104.239998	102.339996	103.330002	95.864655	10268100
2021-09-30	103.419998	103.449997	101.449997	101.449997	94.120476	15319800
2021-10-01	102.220001	104.540001	101.879997	104.330002	96.792404	10854900
2021-10-04	105.000000	105.860001	104.110001	104.720001	97.154236	13305400
2021-10-05	106.040001	107.769997	105.419998	105.860001	98.211861	13017300
2021-10-06	104.180000	105.349998	103.580002	104.930000	97.349052	10630100
2021-10-07	105.610001	106.300003	105.220001	105.680000	98.044876	8830900
2021-10-08	106.809998	108.430000	106.599998	108.050003	100.243660	10586700
2021-10-11	109.559998	109.629997	106.919998	107.129997	99.390114	9794800
2021-10-12	106.989998	107.580002	106.169998	107.150002	99.408669	9085000
2021-10-13	106.769997	108.339996	106.480003	107.790001	100.002426	9220700
2021-10-14	108.879997	109.160004	108.110001	108.809998	100.948746	7648600
2021-10-15	109.769997	110.029999	109.430000	109.610001	101.690933	9968100
2021-10-18	110.220001	110.410004	108.959999	109.559998	101.644539	10677400
2021-10-19	110.160004	111.699997	109.800003	111.699997	103.629936	10362800
2021-10-20	111.089996	113.169998	110.779999	113.160004	104.984467	10811400
2021-10-21	112.709999	112.809998	110.870003	111.739998	103.667046	9372600
2021-10-22	112.220001	112.879997	111.449997	112.800003	104.650467	8673800
2021-10-25	113.529999	114.349998	113.300003	113.849998	105.624596	9579800
2021-10-26	113.980003	114.599998	113.510002	114.099998	105.856544	7463000
2021-10-27	113.220001	113.580002	111.650002	112.070000	103.973206	9096100
2021-10-28	111.580002	113.269997	111.580002	113.120003	104.947350	7538200
2021-10-29	114.830002	115.290001	113.150002	114.489998	106.218369	15294200
2021-11-01	115.029999	115.089996	114.050003	114.529999	106.255478	11213800
2021-11-02	114.180000	114.190002	113.209999	113.830002	105.606056	9189700
2021-11-03	112.269997	113.269997	111.970001	113.010002	104.845291	10416000
2021-11-04	114.220001	114.260002	112.910004	113.510002	105.309166	9673000
2021-11-05	114.269997	115.050003	113.930000	114.739998	106.450310	8102100
2021-11-08	115.089996	115.989998	114.690002	115.150002	106.830688	7695900
2021-11-09	115.269997	116.120003	114.459999	116.000000	107.619270	10945900
2021-11-10	115.760002	116.209999	113.660004	114.150002	105.902931	10305100
2021-11-11	113.599998	114.669998	113.570000	114.160004	105.912209	7317500
2021-11-12	113.800003	114.309998	113.589996	114.230003	105.977150	8682800
2021-11-15	114.949997	116.949997	114.269997	116.820000	108.380020	11050400
2021-11-16	117.110001	118.080002	116.860001	117.279999	108.806801	10566300
2021-11-17	114.870003	116.529999	114.660004	115.419998	108.318794	11108000
2021-11-18	114.849998	115.379997	113.410004	114.449997	107.408463	8368600
2021-11-19	112.510002	113.150002	111.099998	111.910004	105.024750	13532600
2021-11-22	112.019997	115.190002	111.849998	113.910004	106.901688	9947100
2021-11-23	115.190002	116.839996	115.059998	116.300003	109.144661	10366800
2021-11-24	116.809998	118.000000	116.680000	117.190002	109.979897	8500900
2021-11-26	113.349998	114.830002	112.629997	114.510002	107.464783	11861800
2021-11-29	116.339996	117.169998	114.709999	114.849998	107.783867	12003800
2021-11-30	113.449997	115.860001	112.440002	112.870003	105.925690	24451200
2021-12-01	114.949997	116.059998	112.089996	112.099998	105.203064	12302700
2021-12-02	113.250000	115.699997	111.930000	115.139999	108.056015	11392400
2021-12-03	116.739998	117.000000	113.589996	114.410004	107.370941	10445100
2021-12-06	115.959999	117.449997	115.050003	116.199997	109.050797	9833900
2021-12-07	117.239998	118.660004	117.239998	117.919998	110.664978	11419600
2021-12-08	118.389999	119.260002	117.660004	118.449997	111.162376	8827900
2021-12-09	117.849998	118.599998	117.580002	118.139999	110.871452	8334700
2021-12-10	118.930000	119.199997	116.870003	118.339996	111.059143	9090700
2021-12-13	117.459999	117.849998	115.610001	115.879997	108.750481	8533000
2021-12-14	115.739998	116.919998	115.470001	116.220001	109.069572	12245300
2021-12-15	116.320000	116.320000	113.949997	115.559998	108.450180	11069500
2021-12-16	116.190002	118.190002	115.919998	116.639999	109.463722	11344700
2021-12-17	115.919998	116.459999	113.529999	113.599998	106.610764	22727900
2021-12-20	111.860001	113.709999	110.730003	113.650002	106.657677	13464400
2021-12-21	114.430000	116.070000	114.290001	115.470001	108.365715	11368200
2021-12-22	115.419998	116.680000	114.410004	116.129997	108.985107	8345200
2021-12-23	116.510002	117.919998	116.400002	116.410004	109.247887	7416600
2021-12-27	116.070000	118.820000	115.410004	118.790001	111.481461	7745500
2021-12-28	118.660004	119.339996	118.040001	118.559998	111.265594	6516000
2021-12-29	118.080002	118.650002	117.290001	117.949997	110.693123	6957400
2021-12-30	118.129997	118.690002	117.339996	117.430000	110.205132	6016000
2021-12-31	117.379997	118.089996	117.129997	117.349998	110.130043	5706600
2022-01-03	117.419998	119.690002	117.290001	119.260002	111.922539	10717700
2022-01-04	119.949997	121.980003	119.660004	121.430000	113.959023	16413100
2022-01-05	122.239998	123.839996	122.070000	122.220001	114.700424	15487100
2022-01-06	123.620003	124.320000	121.639999	123.260002	115.676437	13318500
2022-01-07	123.550003	125.540001	122.949997	125.029999	117.337540	14164600
2022-01-10	125.150002	125.690002	123.860001	125.110001	117.412613	12626100
2022-01-11	125.860001	128.000000	124.830002	127.970001	120.096664	14609000
2022-01-12	127.989998	128.429993	126.470001	127.330002	119.496040	12469200
2022-01-13	127.139999	128.100006	126.449997	126.800003	118.998627	9691300
2022-01-14	126.760002	129.199997	126.760002	128.960007	121.025749	13281000
2022-01-18	129.690002	130.000000	127.870003	129.380005	121.419907	12905500
2022-01-19	129.949997	130.149994	128.539993	128.910004	120.978821	12064300
2022-01-20	128.270004	130.860001	127.879997	128.449997	120.547127	11370400
2022-01-21	127.760002	128.399994	126.230003	126.910004	119.101868	13055700
2022-01-24	124.449997	127.730003	122.839996	127.180000	119.355255	19513700
2022-01-25	127.120003	132.740005	125.269997	132.589996	124.432396	19984500
2022-01-26	132.899994	134.710007	131.589996	132.690002	124.526260	17266500
2022-01-27	134.449997	137.000000	133.589996	135.369995	127.041351	20654100
2022-01-28	130.000000	132.059998	128.070007	130.610001	122.574226	24817800
2022-01-31	130.190002	131.860001	129.330002	131.330002	123.249924	16401800
2022-02-01	130.830002	135.740005	130.509995	134.789993	126.497047	16169700
2022-02-02	134.350006	135.800003	132.800003	135.410004	127.078918	10906700
2022-02-03	134.850006	135.350006	133.190002	134.199997	125.943344	9447700
2022-02-04	135.009995	137.000000	135.009995	135.880005	127.519989	13034700
2022-02-07	135.339996	139.429993	134.830002	138.550003	130.025726	18422500
2022-02-08	138.179993	138.429993	135.009995	136.440002	128.045532	11021600
2022-02-09	136.720001	138.339996	136.100006	137.789993	129.312469	10140800
2022-02-10	137.559998	138.789993	135.389999	136.039993	127.670128	11012700
2022-02-11	136.860001	139.440002	136.279999	138.809998	130.269714	12821200
2022-02-14	137.940002	138.050003	135.050003	136.669998	128.261368	15945000
2022-02-15	133.080002	134.839996	132.179993	134.259995	127.322533	11746800
2022-02-16	134.949997	136.160004	133.759995	134.300003	127.360497	11348800
2022-02-17	134.169998	134.580002	132.449997	133.610001	126.706131	10073900
2022-02-18	132.820007	133.910004	132.050003	133.419998	126.525948	10691800
2022-02-22	137.000000	137.000000	130.520004	132.399994	125.558655	19428700
2022-02-23	132.929993	136.080002	132.559998	135.550003	128.545883	16134200
2022-02-24	137.929993	138.229996	131.720001	134.850006	127.882042	22108900
2022-02-25	135.960007	140.500000	135.429993	140.380005	133.126312	28028000
2022-02-28	139.270004	144.000000	138.649994	144.000000	136.559265	24394300
2022-03-01	145.009995	149.960007	144.699997	149.720001	141.983688	31159900
2022-03-02	150.199997	155.750000	150.050003	154.139999	146.175308	31329500
2022-03-03	152.259995	157.119995	151.750000	156.220001	148.147842	22492900
2022-03-04	155.789993	159.949997	155.089996	158.649994	150.452255	29034400
2022-03-07	159.899994	162.100006	155.720001	162.039993	153.667084	34824700
2022-03-08	164.309998	174.000000	164.100006	170.529999	161.718399	57231000
2022-03-09	162.770004	169.770004	161.210007	166.270004	157.678543	43430000
2022-03-10	168.740005	174.759995	168.289993	170.820007	161.993408	34913600
2022-03-11	165.889999	172.979996	165.880005	170.899994	162.069275	28423600
2022-03-14	166.210007	168.350006	164.300003	166.720001	158.105270	25156200
2022-03-15	159.110001	160.190002	155.259995	158.279999	150.101379	28534400
2022-03-16	158.789993	160.500000	156.210007	157.710007	149.560837	22299700
2022-03-17	159.949997	160.990005	157.919998	160.440002	152.149765	15750700
2022-03-18	160.889999	161.729996	158.779999	161.729996	153.373093	23214700
2022-03-21	163.020004	165.580002	162.720001	164.639999	156.132751	13180600
2022-03-22	163.690002	165.259995	162.580002	164.089996	155.611145	11063900
2022-03-23	166.000000	167.350006	164.940002	165.860001	157.289719	10755000
2022-03-24	166.429993	167.399994	165.000000	166.300003	157.706970	9024800
2022-03-25	165.220001	169.690002	165.160004	169.309998	160.561432	10254700
2022-03-28	165.899994	166.630005	165.130005	166.350006	157.754410	9992000
2022-03-29	163.509995	164.479996	160.500000	164.320007	155.829285	15102600
2022-03-30	165.240005	166.350006	163.660004	165.479996	156.929321	9906000
2022-03-31	163.470001	166.160004	162.720001	162.830002	154.416290	10395900
2022-04-01	162.779999	165.949997	162.330002	164.220001	155.734467	8795300
2022-04-04	165.000000	165.449997	163.000000	164.369995	155.876694	8718600
2022-04-05	165.029999	167.720001	163.100006	163.360001	154.918869	9538200
2022-04-06	164.830002	167.009995	164.330002	164.809998	156.293945	9269000
2022-04-07	165.100006	167.699997	163.419998	167.100006	158.465637	8018400
2022-04-08	167.050003	171.100006	167.020004	169.929993	161.149399	10801200
2022-04-11	168.570007	168.779999	164.910004	165.559998	157.005219	10206100
2022-04-12	168.970001	172.679993	168.149994	169.009995	160.276947	9528400
2022-04-13	170.929993	172.080002	168.289993	171.669998	162.799500	7330700
2022-04-14	170.690002	172.940002	170.559998	171.589996	162.723633	9421100
2022-04-18	173.000000	174.539993	171.869995	173.889999	164.904785	7639000
2022-04-19	173.080002	173.690002	171.029999	171.830002	162.951248	6970200
2022-04-20	171.619995	173.580002	171.460007	172.529999	163.615082	7495000
2022-04-21	171.740005	172.440002	163.830002	164.580002	156.075836	14594800
2022-04-22	164.380005	165.470001	160.860001	160.949997	152.633408	12160100
2022-04-25	155.729996	158.360001	151.360001	157.490005	149.352219	15449800
2022-04-26	158.820007	160.369995	156.389999	156.529999	148.441818	9810600
2022-04-27	157.080002	157.919998	154.520004	156.240005	148.166809	10396600
2022-04-28	157.449997	163.000000	154.929993	161.789993	153.430023	9366400
2022-04-29	161.279999	162.440002	156.289993	156.669998	148.574570	14713200
2022-05-02	156.309998	160.000000	155.149994	159.750000	151.495422	11559000
2022-05-03	159.570007	163.429993	159.259995	162.490005	154.093842	8827200
2022-05-04	164.970001	167.889999	163.470001	167.589996	158.930328	9183200
2022-05-05	169.259995	169.500000	162.649994	166.259995	157.669067	9807600
2022-05-06	168.270004	170.970001	165.419998	170.690002	161.870148	10418100
2022-05-09	167.750000	167.750000	158.479996	159.250000	151.021255	14110700
2022-05-10	162.210007	164.190002	157.869995	160.779999	152.472214	11636000
2022-05-11	163.580002	167.460007	162.509995	163.160004	154.729218	9105500
2022-05-12	163.220001	164.850006	158.860001	164.710007	156.199127	8936400
2022-05-13	166.500000	168.789993	164.880005	167.869995	159.195847	9229900
2022-05-16	169.000000	174.970001	168.860001	173.009995	164.070267	13296300
2022-05-17	174.839996	175.649994	172.610001	174.029999	165.037567	12827600
2022-05-18	174.119995	174.130005	165.789993	168.059998	160.687164	13107500
2022-05-19	164.630005	169.639999	162.830002	166.860001	159.539810	10958700
2022-05-20	168.880005	171.039993	164.089996	167.820007	160.457703	9615000
2022-05-23	169.429993	172.960007	169.110001	171.720001	164.186615	10216400
2022-05-24	170.690002	173.580002	169.809998	172.639999	165.066238	9782700
2022-05-25	173.139999	175.990005	172.970001	175.410004	167.714722	10174500
2022-05-26	176.490005	177.929993	175.009995	176.589996	168.842957	11213900
2022-05-27	176.520004	178.350006	175.690002	178.279999	170.458817	10512300
2022-05-31	179.960007	180.960007	173.470001	174.660004	166.997635	20547600
2022-06-01	176.729996	178.130005	174.940002	176.320007	168.584778	8824100
2022-06-02	174.740005	176.509995	174.100006	176.000000	168.278839	7441900
2022-06-03	176.000000	178.250000	176.000000	177.600006	169.808655	8435300
2022-06-06	177.899994	178.000000	175.509995	176.830002	169.072403	6734200
2022-06-07	177.470001	180.660004	176.919998	180.199997	172.294571	9668300
2022-06-08	180.949997	182.399994	180.250000	181.130005	173.183777	8715200
2022-06-09	180.029999	180.639999	177.389999	177.520004	169.732162	9764600
2022-06-10	176.369995	178.570007	173.649994	175.399994	167.705154	9529700
2022-06-13	171.610001	172.000000	164.059998	167.330002	159.989182	14614900
2022-06-14	169.369995	172.289993	165.839996	167.550003	160.199539	10269300
2022-06-15	166.779999	167.850006	161.940002	164.259995	157.053864	11565300
2022-06-16	159.940002	160.539993	153.750000	155.479996	148.659058	18125900
2022-06-17	154.880005	155.470001	145.789993	148.380005	141.870529	35575100
2022-06-21	152.050003	156.020004	151.440002	154.589996	147.808075	13772000
2022-06-22	148.070007	150.800003	146.330002	147.869995	141.382904	13735800
2022-06-23	148.789993	149.229996	140.149994	142.429993	136.181549	15713700
2022-06-24	145.199997	147.089996	142.600006	144.770004	138.418900	11108300
2022-06-27	145.860001	148.820007	145.600006	147.570007	141.096069	9242400
2022-06-28	150.880005	152.190002	148.110001	149.940002	143.362091	9183300
2022-06-29	151.630005	152.110001	146.089996	146.979996	140.531937	9082900
2022-06-30	144.550003	147.919998	143.410004	144.779999	138.428452	10685000
2022-07-01	146.600006	146.960007	142.470001	146.509995	140.082581	7684600
2022-07-05	143.649994	144.539993	139.410004	142.660004	136.401474	11513100
2022-07-06	141.660004	143.259995	136.800003	140.779999	134.603943	12421200
2022-07-07	144.100006	145.300003	143.080002	143.520004	137.223740	12741800
2022-07-08	144.880005	145.449997	141.089996	142.770004	136.506653	7915500
2022-07-11	141.910004	142.850006	139.929993	141.509995	135.301910	7056800
2022-07-12	138.500000	139.619995	137.259995	138.919998	132.825531	8653900
2022-07-13	137.610001	140.729996	137.139999	137.990005	131.936356	9414600
2022-07-14	134.309998	136.160004	132.539993	135.940002	129.976288	10150200
2022-07-15	138.960007	138.960007	136.429993	137.649994	131.611252	7051900
2022-07-18	140.559998	142.139999	139.080002	139.580002	133.456589	7943900
2022-07-19	139.690002	145.009995	139.419998	144.610001	138.265930	9152100
2022-07-20	144.500000	147.259995	143.320007	146.520004	140.092163	7856600
2022-07-21	143.119995	145.470001	141.500000	145.399994	139.021271	6724200
2022-07-22	145.559998	146.300003	143.419998	144.190002	137.864334	5889500
2022-07-25	145.699997	148.610001	144.179993	148.479996	141.966141	6210900
2022-07-26	149.500000	150.679993	146.529999	147.320007	140.857056	6112800
2022-07-27	148.339996	150.199997	146.660004	149.259995	142.711914	6223000
2022-07-28	150.690002	151.470001	148.029999	150.389999	143.792343	6574300
2022-07-29	156.539993	164.660004	155.899994	163.779999	156.594925	17143700
2022-08-01	161.179993	161.860001	159.149994	160.509995	153.468369	8017800
2022-08-02	160.889999	161.470001	158.300003	159.139999	152.158478	5928300
2022-08-03	159.309998	159.960007	154.350006	155.360001	148.544312	8751400
2022-08-04	155.320007	155.440002	150.729996	151.139999	144.509445	10640000
2022-08-05	149.639999	155.009995	149.020004	153.639999	146.899780	7170200
2022-08-08	153.589996	154.979996	153.149994	153.410004	146.679886	5966900
2022-08-09	155.940002	157.800003	154.600006	155.410004	148.592133	5842200
2022-08-10	156.000000	156.470001	152.929993	155.820007	148.984146	6145800
2022-08-11	158.110001	161.160004	157.619995	159.619995	152.617416	7888600
2022-08-12	158.250000	159.910004	157.139999	159.850006	152.837341	7244700
2022-08-15	155.179993	157.789993	153.440002	156.809998	149.930695	8975200
2022-08-16	157.410004	157.919998	155.820007	156.410004	149.548233	7218400
2022-08-17	156.630005	159.339996	155.509995	157.699997	150.781662	6741100
2022-08-18	157.149994	159.660004	157.089996	159.020004	153.425262	6477500
2022-08-19	158.460007	159.740005	157.619995	157.690002	152.142059	6834200
2022-08-22	156.690002	157.740005	154.419998	156.899994	151.379852	9147000
2022-08-23	159.100006	162.339996	158.710007	161.990005	156.290771	10354800
2022-08-24	161.660004	163.350006	160.669998	163.190002	157.448547	9468100
2022-08-25	163.919998	164.899994	162.610001	164.619995	158.828217	8050700
2022-08-26	164.179993	166.130005	162.460007	163.410004	157.660812	7765800
2022-08-29	163.889999	166.830002	163.639999	164.630005	158.837860	8462600
2022-08-30	162.320007	162.559998	158.759995	160.619995	154.968964	8814300
2022-08-31	157.610001	161.410004	156.149994	158.059998	152.499023	13582700
2022-09-01	156.479996	156.880005	153.229996	155.539993	150.067688	8244400
2022-09-02	158.240005	159.130005	156.720001	157.850006	152.296417	7526600
2022-09-06	159.889999	159.990005	155.710007	157.119995	151.592087	8550000
2022-09-07	154.059998	155.820007	152.619995	155.110001	149.652832	9442100
2022-09-08	155.589996	156.380005	153.380005	155.949997	150.463272	9232500
2022-09-09	158.410004	160.649994	157.529999	159.970001	154.341843	8261100
2022-09-12	162.809998	164.529999	161.250000	162.500000	156.782806	8920800
2022-09-13	161.410004	162.660004	158.740005	159.410004	153.801529	10308300
2022-09-14	160.940002	163.570007	160.350006	163.270004	157.525742	11160800
2022-09-15	160.679993	161.699997	159.580002	160.619995	154.968964	9665000
2022-09-16	160.520004	161.139999	155.610001	156.449997	150.945663	43741600
2022-09-19	152.929993	156.949997	152.800003	156.899994	151.379852	6813800
2022-09-20	156.039993	156.850006	154.339996	156.279999	150.781662	8955200
2022-09-21	158.309998	158.779999	154.949997	155.009995	149.556335	6877000
2022-09-22	157.600006	158.279999	154.740005	154.889999	149.440552	6981100
2022-09-23	149.750000	150.179993	143.660004	144.770004	139.676605	13919700
2022-09-26	143.570007	145.050003	140.889999	140.960007	136.000656	9444000
2022-09-27	142.289993	143.770004	140.460007	141.020004	136.058548	10121000
2022-09-28	142.080002	146.440002	141.399994	145.779999	140.651062	8279800
2022-09-29	144.509995	145.410004	142.270004	144.770004	139.676605	8197600
2022-09-30	144.029999	145.139999	142.490005	143.669998	138.615311	9402700
2022-10-03	148.970001	152.339996	148.300003	151.729996	146.391739	9597400
2022-10-04	154.429993	157.880005	153.630005	157.630005	152.084183	9520200
2022-10-05	155.839996	159.729996	154.800003	158.529999	152.952484	10633100
2022-10-06	157.339996	161.940002	157.199997	161.419998	155.740814	9498300
2022-10-07	162.509995	163.929993	159.059998	160.029999	154.399734	9972500
2022-10-10	161.000000	161.470001	156.440002	157.139999	151.611389	5904500
2022-10-11	154.750000	159.929993	154.110001	157.169998	151.640350	7533300
2022-10-12	156.139999	158.809998	155.520004	157.639999	152.093811	4942000
2022-10-13	156.350006	165.990005	156.350006	165.279999	159.464996	10227500
2022-10-14	164.039993	165.460007	159.929993	160.139999	154.505844	7327900
2022-10-17	163.289993	164.910004	161.100006	161.309998	155.634689	5890400
2022-10-18	162.360001	163.309998	158.960007	162.720001	156.995071	5631200
2022-10-19	163.589996	169.210007	163.589996	168.000000	162.089310	9766800
2022-10-20	169.300003	171.820007	167.940002	168.960007	163.015533	8871500
2022-10-21	169.149994	173.839996	168.850006	173.190002	167.096710	7971300
2022-10-24	172.080002	174.669998	171.610001	173.130005	167.038818	7007700
2022-10-25	173.059998	175.000000	172.169998	174.929993	168.775497	7280600
2022-10-26	175.320007	178.479996	175.169998	177.089996	170.859497	6865300
2022-10-27	179.889999	181.399994	177.479996	177.899994	171.641006	9177400
2022-10-28	181.470001	182.860001	176.529999	179.979996	173.647827	10773900
2022-10-31	178.059998	183.839996	178.059998	180.899994	174.535461	13281000
2022-11-01	183.869995	184.500000	181.899994	182.220001	175.809021	9185600
2022-11-02	180.929993	182.899994	178.270004	178.500000	172.219879	8087500
2022-11-03	177.970001	182.190002	177.410004	181.130005	174.757385	6607800
2022-11-04	184.839996	185.399994	180.600006	183.419998	176.966797	7491900
2022-11-07	182.500000	186.380005	182.110001	185.610001	179.079742	7578000
2022-11-08	185.320007	186.250000	183.860001	185.339996	178.819229	6308200
2022-11-09	183.610001	183.809998	177.220001	177.929993	171.669937	8021700
2022-11-10	182.229996	182.330002	178.039993	181.300003	174.921387	6981500
2022-11-11	184.050003	187.100006	183.889999	186.460007	179.899857	8428300
2022-11-14	186.309998	189.679993	186.179993	186.550003	179.986679	9722400
2022-11-15	187.119995	188.440002	185.270004	188.050003	181.433899	7747300
2022-11-16	186.539993	187.820007	183.679993	184.990005	178.481567	7941100
2022-11-17	181.509995	184.229996	180.270004	184.089996	178.987122	6550500
2022-11-18	180.960007	183.410004	179.649994	182.990005	177.917648	7661500
2022-11-21	179.729996	181.699997	175.820007	181.240005	176.216156	8432900
2022-11-22	183.750000	186.559998	183.080002	185.889999	180.737244	9018000
2022-11-23	183.210007	185.149994	182.580002	184.240005	179.132996	5831200
2022-11-25	184.889999	185.300003	183.309998	183.699997	178.607956	2796400
2022-11-28	180.279999	181.470001	177.960007	178.360001	173.415985	9365500
2022-11-29	180.259995	181.850006	179.649994	181.029999	176.011978	6985400
2022-11-30	182.850006	183.339996	179.619995	183.309998	178.228760	10936700
2022-12-01	184.259995	184.550003	181.440002	182.490005	177.431503	5217400
2022-12-02	181.529999	183.630005	179.929993	181.029999	176.011978	6852300
2022-12-05	182.669998	182.949997	174.630005	176.559998	171.665878	8162200
2022-12-06	175.509995	178.059998	171.119995	172.009995	167.241989	8765000
2022-12-07	171.059998	174.580002	170.850006	172.520004	167.737869	6936300
2022-12-08	176.250000	176.399994	172.029999	173.539993	168.729568	8076600
2022-12-09	172.300003	173.190002	167.929993	168.000000	163.343140	10754300
2022-12-12	168.929993	170.520004	167.710007	169.750000	165.044632	9364900
2022-12-13	173.570007	174.460007	172.479996	173.529999	168.719864	7838800
2022-12-14	174.490005	174.919998	171.270004	172.330002	167.553116	7045500
2022-12-15	170.600006	171.369995	168.059998	171.039993	166.298874	7272900
2022-12-16	168.529999	170.149994	167.100006	168.720001	164.043198	23876000
2022-12-19	170.110001	170.820007	168.250000	169.880005	165.171036	7131600
2022-12-20	169.809998	173.289993	169.600006	172.669998	167.883698	6199100
2022-12-21	175.190002	175.960007	173.160004	174.699997	169.857437	5479400
2022-12-22	175.160004	175.210007	168.330002	172.080002	167.310043	5755000
2022-12-23	174.100006	177.580002	173.690002	177.399994	172.482574	6079100
2022-12-27	178.360001	180.229996	177.399994	179.630005	174.650772	5168000
2022-12-28	178.860001	179.300003	175.929993	176.979996	172.074219	4494400
2022-12-29	176.649994	179.199997	176.649994	178.320007	173.377090	4142100
2022-12-30	178.029999	179.949997	177.699997	179.490005	174.514664	5005100
