# Supplementary material for: Enhancing stock index prediction: A hybrid LSTM-PSO model for improved forecasting accuracy
Source: PLoS One. 2025 Jan 14;20(1):e0310296. doi: 10.1371/journal.pone.0310296 (PMC11731719; doi:10.1371/journal.pone.0310296)
Supplement: S1 File — (ZIP) [file pone.0310296.s001.zip › data&code∩╝êPSO-LSTM∩╝ë/data/stock_data/NKE.csv]

Date	Open	High	Low	Close	Adj Close	Volume
2018-01-02	62.849998	63.490002	62.849998	63.490002	59.857647	6511000
2018-01-03	63.480000	63.660000	62.759998	63.480000	59.848213	6091100
2018-01-04	63.400002	63.549999	62.549999	63.439999	59.810505	5780500
2018-01-05	63.700001	64.300003	63.470001	63.980000	60.319607	11632300
2018-01-08	64.150002	64.709999	63.980000	64.550003	60.856995	11905700
2018-01-09	64.230003	64.720001	63.470001	64.089996	60.423309	8771300
2018-01-10	63.880001	64.230003	63.439999	64.220001	60.545872	5010600
2018-01-11	64.029999	64.309998	63.779999	64.290001	60.611877	5103500
2018-01-12	64.500000	64.720001	64.320000	64.669998	60.970135	5135700
2018-01-16	64.779999	65.360001	63.369999	63.419998	59.791645	9117000
2018-01-17	63.669998	64.010002	63.080002	63.810001	60.159328	7422600
2018-01-18	64.000000	64.209999	63.540001	64.110001	60.442169	5656900
2018-01-19	65.309998	67.239998	65.120003	67.209999	63.364799	12896100
2018-01-22	66.550003	66.830002	65.760002	66.389999	62.591717	8491800
2018-01-23	66.529999	67.330002	66.440002	67.139999	63.298824	6412000
2018-01-24	67.339996	68.180000	67.070000	68.000000	64.109612	7421800
2018-01-25	68.129997	68.639999	67.449997	67.709999	63.836201	5707600
2018-01-26	68.199997	68.639999	67.919998	68.040001	64.147339	6290500
2018-01-29	67.820000	68.139999	67.419998	67.580002	63.713650	5067300
2018-01-30	67.500000	68.309998	67.160004	67.330002	63.477962	6350500
2018-01-31	67.500000	68.830002	67.470001	68.220001	64.317047	11036400
2018-02-01	67.669998	67.970001	66.699997	67.650002	63.779636	5790500
2018-02-02	67.220001	67.790001	67.000000	67.220001	63.374249	9348300
2018-02-05	66.629997	67.209999	64.389999	64.389999	60.706146	12549500
2018-02-06	62.480000	65.419998	62.090000	65.220001	61.488655	13356700
2018-02-07	65.150002	66.839996	65.099998	65.629997	61.875206	8845700
2018-02-08	65.529999	65.709999	62.459999	62.490002	58.914848	14121800
2018-02-09	63.759998	66.050003	62.840000	65.489998	61.743233	13733300
2018-02-12	65.940002	66.820000	65.680000	65.980003	62.205185	9792200
2018-02-13	65.849998	66.230003	65.430000	65.870003	62.101486	9538400
2018-02-14	65.720001	68.029999	65.550003	67.959999	64.071922	8662600
2018-02-15	68.389999	68.760002	67.250000	68.290001	64.383026	7390200
2018-02-16	67.900002	69.000000	67.739998	68.300003	64.392464	6842100
2018-02-20	67.639999	67.970001	67.050003	67.489998	63.628803	4859100
2018-02-21	67.660004	68.019997	67.029999	67.050003	63.213955	5107900
2018-02-22	67.250000	67.480003	66.739998	67.129997	63.289398	6515800
2018-02-23	67.389999	68.160004	66.849998	68.160004	64.260475	4428500
2018-02-26	68.389999	69.809998	68.339996	69.650002	65.665207	6499500
2018-02-27	70.000000	70.250000	68.029999	68.029999	64.137901	6843100
2018-02-28	68.099998	68.300003	67.010002	67.029999	63.195107	6091800
2018-03-01	67.239998	67.669998	65.669998	66.320000	62.525734	7323900
2018-03-02	64.910004	66.089996	64.209999	65.889999	62.308235	8380500
2018-03-05	65.480003	65.489998	64.339996	65.050003	61.513897	8838400
2018-03-06	65.209999	65.360001	64.629997	65.239998	61.693569	6550100
2018-03-07	64.510002	64.790001	63.889999	64.169998	60.681732	6457600
2018-03-08	64.559998	65.250000	64.480003	65.110001	61.570641	5573000
2018-03-09	65.510002	66.510002	65.360001	66.300003	62.695965	5838400
2018-03-12	66.650002	67.610001	66.320000	66.820000	63.187702	7522700
2018-03-13	67.300003	67.690002	66.129997	66.169998	62.573021	5167300
2018-03-14	66.650002	66.900002	65.669998	66.199997	62.601376	6463800
2018-03-15	66.489998	66.610001	66.129997	66.389999	62.781059	5260800
2018-03-16	66.309998	66.690002	65.910004	65.910004	62.327160	12860900
2018-03-19	65.699997	66.339996	65.190002	65.709999	62.138023	7255600
2018-03-20	65.940002	66.870003	65.930000	66.800003	63.168766	6906200
2018-03-21	66.730003	67.209999	66.309998	66.349998	62.743225	5805200
2018-03-22	65.599998	66.150002	64.230003	64.419998	60.918140	12313300
2018-03-23	66.699997	67.110001	64.459999	64.629997	61.116718	17343800
2018-03-26	65.080002	66.059998	64.989998	65.900002	62.317699	10796000
2018-03-27	65.889999	67.639999	65.430000	66.169998	62.573021	9452500
2018-03-28	66.589996	67.150002	65.269997	65.440002	61.882694	7208400
2018-03-29	65.699997	66.550003	65.610001	66.440002	62.828339	10748300
2018-04-02	65.970001	66.050003	63.209999	64.120003	60.634460	12383900
2018-04-03	64.470001	66.730003	64.360001	66.699997	63.074200	8766400
2018-04-04	65.970001	68.500000	65.930000	68.419998	64.700722	10275800
2018-04-05	68.500000	69.779999	68.389999	69.589996	65.807114	9093300
2018-04-06	68.510002	69.309998	66.930000	67.550003	63.878006	9719300
2018-04-09	68.389999	68.550003	67.150002	67.180000	63.528111	6504500
2018-04-10	67.809998	67.879997	66.489998	67.000000	63.357899	10098900
2018-04-11	66.580002	67.199997	66.519997	66.830002	63.197147	5185500
2018-04-12	67.070000	68.000000	67.070000	67.769997	64.086044	5145300
2018-04-13	68.120003	68.330002	66.980003	67.250000	63.594288	4300200
2018-04-16	67.809998	67.980003	67.059998	67.059998	63.414646	6484400
2018-04-17	67.370003	67.669998	67.279999	67.510002	63.840191	5605700
2018-04-18	67.529999	67.739998	66.160004	66.199997	62.601376	7384000
2018-04-19	66.029999	66.300003	64.989998	65.730003	62.156933	8274300
2018-04-20	65.750000	66.110001	65.449997	66.089996	62.497360	10402800
2018-04-23	66.000000	67.029999	65.949997	66.879997	63.244431	6338400
2018-04-24	67.309998	67.510002	66.720001	66.970001	63.329540	8176100
2018-04-25	66.839996	67.000000	66.250000	66.669998	63.045830	5188900
2018-04-26	66.779999	68.290001	66.639999	68.050003	64.350815	5355200
2018-04-27	68.470001	70.000000	68.449997	69.559998	65.778748	7814900
2018-04-30	69.580002	69.809998	68.389999	68.389999	64.672325	6484100
2018-05-01	67.980003	68.209999	67.029999	68.099998	64.398109	4957800
2018-05-02	68.040001	68.559998	67.480003	68.260002	64.549393	5752100
2018-05-03	67.800003	67.849998	66.639999	66.900002	63.263329	6155900
2018-05-04	66.839996	68.330002	66.800003	68.099998	64.398109	5132900
2018-05-07	68.059998	69.419998	68.059998	69.339996	65.570694	5041600
2018-05-08	69.199997	69.230003	68.199997	68.459999	64.738518	6534900
2018-05-09	68.419998	68.470001	67.010002	67.949997	64.256248	7956300
2018-05-10	68.139999	68.269997	67.330002	67.919998	64.227882	4965200
2018-05-11	68.029999	68.529999	67.910004	68.430000	64.710152	4145100
2018-05-14	68.599998	68.889999	68.110001	68.839996	65.097855	3453800
2018-05-15	68.309998	69.519997	68.230003	69.500000	65.722000	5045000
2018-05-16	69.669998	71.510002	69.620003	71.339996	67.461967	9693000
2018-05-17	71.400002	71.599998	70.820000	70.940002	67.083717	6064700
2018-05-18	70.760002	71.589996	70.470001	71.320000	67.443077	5688100
2018-05-21	71.480003	71.699997	70.709999	71.379997	67.499794	5480700
2018-05-22	71.459999	72.190002	71.260002	71.309998	67.433617	5675300
2018-05-23	70.949997	71.919998	70.830002	71.339996	67.461967	6806400
2018-05-24	71.430000	72.279999	71.320000	72.180000	68.256317	5613800
2018-05-25	73.099998	73.489998	71.629997	72.250000	68.322510	5889700
2018-05-29	71.519997	71.610001	70.430000	70.919998	67.064796	5857900
2018-05-30	71.459999	72.290001	70.940002	72.230003	68.303612	5799900
2018-05-31	72.000000	72.220001	71.239998	71.800003	67.896988	7856200
2018-06-01	72.120003	72.949997	72.120003	72.760002	68.997002	4085900
2018-06-04	73.000000	73.870003	72.790001	73.830002	70.011627	4581900
2018-06-05	73.610001	74.220001	73.139999	74.050003	70.220245	4928700
2018-06-06	74.379997	74.940002	74.190002	74.750000	70.884041	5318100
2018-06-07	74.949997	75.910004	74.650002	74.760002	70.893547	6846300
2018-06-08	74.779999	75.070000	74.300003	74.900002	71.026291	5524900
2018-06-11	75.059998	75.209999	74.540001	74.589996	70.732330	4902800
2018-06-12	74.419998	74.610001	74.070000	74.290001	70.447830	4356500
2018-06-13	74.269997	74.900002	73.989998	74.110001	70.277138	4696200
2018-06-14	74.599998	75.150002	74.349998	74.699997	70.836624	4636000
2018-06-15	74.709999	75.849998	74.500000	75.839996	71.917679	10977300
2018-06-18	75.279999	75.760002	74.910004	75.610001	71.699570	4515900
2018-06-19	74.500000	74.919998	73.650002	74.260002	70.419403	7562200
2018-06-20	74.199997	74.910004	73.970001	74.720001	70.855614	4424900
2018-06-21	73.699997	74.790001	73.550003	73.940002	70.115959	5537900
2018-06-22	73.570000	74.410004	73.209999	73.430000	69.632324	9404900
2018-06-25	73.320000	73.360001	72.029999	72.349998	68.608177	9064100
2018-06-26	72.500000	73.290001	72.349998	72.559998	68.807320	7072600
2018-06-27	72.730003	72.949997	71.150002	71.349998	67.659889	7624700
2018-06-28	71.449997	72.120003	71.349998	71.699997	67.991798	9118500
2018-06-29	78.760002	81.000000	78.360001	79.680000	75.559082	31314100
2018-07-02	78.580002	79.480003	77.019997	78.349998	74.297867	11867000
2018-07-03	77.410004	77.889999	76.099998	76.279999	72.334930	5794900
2018-07-05	76.620003	77.419998	76.139999	76.550003	72.590965	6534500
2018-07-06	76.480003	77.080002	76.070000	76.480003	72.524605	5916200
2018-07-09	76.839996	77.379997	76.349998	77.279999	73.283195	4871400
2018-07-10	77.440002	78.089996	77.160004	77.570000	73.558212	6281800
2018-07-11	77.129997	77.639999	76.830002	77.360001	73.359077	3656600
2018-07-12	77.940002	78.180000	77.230003	77.370003	73.368568	4879200
2018-07-13	77.199997	77.610001	77.139999	77.379997	73.378036	2963100
2018-07-16	77.360001	78.099998	77.300003	77.750000	73.728897	4755100
2018-07-17	77.510002	78.019997	77.400002	77.470001	73.463364	4355400
2018-07-18	77.430000	77.620003	76.320000	76.589996	72.628883	6101600
2018-07-19	75.930000	77.160004	75.800003	76.949997	72.970268	4875100
2018-07-20	76.309998	77.080002	76.160004	76.959999	72.979767	5246400
2018-07-23	76.709999	76.949997	76.129997	76.589996	72.628883	4198200
2018-07-24	76.849998	77.089996	75.440002	75.529999	71.623718	6054000
2018-07-25	75.239998	77.180000	75.059998	77.160004	73.169426	5542400
2018-07-26	77.000000	78.440002	76.820000	78.150002	74.108208	6706200
2018-07-27	78.169998	78.410004	76.790001	76.889999	72.913383	6125700
2018-07-30	76.879997	76.959999	75.430000	75.959999	72.031487	7275300
2018-07-31	76.440002	77.589996	76.160004	76.910004	72.932343	8265600
2018-08-01	76.500000	78.059998	76.500000	77.540001	73.529762	6878300
2018-08-02	77.769997	79.070000	77.400002	78.650002	74.582352	5313800
2018-08-03	78.730003	78.980003	78.440002	78.739998	74.667694	3762100
2018-08-06	78.739998	79.580002	78.430000	79.510002	75.397873	4280600
2018-08-07	79.730003	80.629997	79.269997	80.529999	76.365128	5418900
2018-08-08	80.209999	81.080002	80.040001	80.500000	76.336678	5327100
2018-08-09	80.489998	81.879997	80.410004	81.260002	77.057381	4558500
2018-08-10	80.820000	81.290001	80.290001	80.730003	76.554779	5036700
2018-08-13	80.820000	81.150002	80.010002	80.150002	76.004784	4101200
2018-08-14	80.330002	80.849998	79.680000	80.139999	75.995285	6079700
2018-08-15	79.570000	79.860001	79.120003	79.570000	75.454773	5057200
2018-08-16	79.900002	80.610001	79.800003	80.050003	75.909958	5475800
2018-08-17	80.040001	80.440002	79.680000	79.750000	75.625465	9001400
2018-08-20	81.519997	82.419998	80.949997	82.180000	77.929787	9345200
2018-08-21	82.309998	83.080002	82.019997	82.949997	78.659981	6337000
2018-08-22	83.099998	83.680000	82.279999	82.639999	78.365990	4308300
2018-08-23	82.430000	83.570000	82.339996	82.910004	78.622047	4156900
2018-08-24	82.419998	82.879997	82.099998	82.449997	78.185822	3453000
2018-08-27	83.040001	83.449997	82.230003	82.650002	78.375488	4012400
2018-08-28	83.230003	83.629997	82.480003	82.580002	78.309113	3788800
2018-08-29	82.419998	83.099998	82.220001	82.790001	78.508255	5712400
2018-08-30	82.580002	82.760002	81.010002	81.400002	77.190132	7122100
2018-08-31	81.250000	82.250000	81.250000	82.199997	78.140747	5177100
2018-09-04	79.389999	80.970001	79.000000	79.599998	75.669151	18565800
2018-09-05	79.650002	80.320000	79.300003	79.919998	75.973335	12269100
2018-09-06	80.169998	80.839996	79.769997	80.400002	76.429626	8576900
2018-09-07	80.010002	81.160004	80.010002	80.300003	76.334572	6633900
2018-09-10	81.389999	82.440002	81.220001	82.099998	78.045700	6965600
2018-09-11	83.199997	83.580002	82.550003	82.629997	78.549515	7166800
2018-09-12	82.699997	83.040001	82.040001	83.000000	78.901230	5384300
2018-09-13	83.209999	83.900002	83.120003	83.470001	79.348030	5382100
2018-09-14	83.580002	83.839996	83.059998	83.489998	79.367050	4884400
2018-09-17	83.489998	83.930000	82.940002	83.260002	79.148384	4861100
2018-09-18	83.239998	85.349998	83.239998	85.260002	81.049637	7277700
2018-09-19	85.690002	85.849998	84.120003	84.430000	80.260628	8053100
2018-09-20	85.089996	85.870003	84.930000	85.370003	81.154213	6620300
2018-09-21	86.000000	86.040001	85.010002	85.550003	81.325317	13852700
2018-09-24	85.160004	85.260002	84.250000	84.269997	80.108513	8770400
2018-09-25	84.860001	85.099998	84.070000	84.790001	80.602852	10519500
2018-09-26	82.610001	84.730003	81.949997	83.699997	79.566689	16357100
2018-09-27	83.769997	84.919998	83.730003	84.540001	80.365204	6080600
2018-09-28	84.290001	85.269997	84.250000	84.720001	80.536293	7452700
2018-10-01	85.099998	85.849998	84.370003	84.459999	80.289131	7876400
2018-10-02	84.339996	84.550003	82.500000	82.769997	78.682610	8446900
2018-10-03	81.930000	82.959999	81.750000	82.500000	78.425934	10046700
2018-10-04	82.339996	82.480003	80.019997	80.180000	76.220520	9161100
2018-10-05	80.089996	80.989998	79.430000	80.120003	76.163460	7019100
2018-10-08	80.040001	80.540001	79.080002	80.230003	76.268036	8058700
2018-10-09	80.370003	81.489998	80.160004	80.419998	76.448654	7643400
2018-10-10	79.660004	80.040001	74.769997	74.940002	71.239258	12977800
2018-10-11	74.769997	77.070000	73.900002	74.510002	70.830498	11532100
2018-10-12	75.970001	76.860001	74.910004	75.910004	72.161369	10393800
2018-10-15	75.769997	76.160004	74.970001	74.989998	71.286797	5789000
2018-10-16	75.599998	77.650002	75.320000	77.480003	73.653831	7744200
2018-10-17	77.519997	77.800003	75.940002	76.480003	72.703217	6816900
2018-10-18	77.400002	77.410004	75.000000	75.599998	71.866676	7622200
2018-10-19	75.830002	76.050003	74.139999	74.209999	70.545303	7301200
2018-10-22	74.650002	75.209999	74.300003	74.900002	71.201248	7042500
2018-10-23	74.190002	74.379997	72.070000	73.349998	69.727798	11423800
2018-10-24	73.470001	74.610001	71.949997	72.120003	68.558525	8333900
2018-10-25	72.690002	73.500000	72.230003	73.099998	69.490135	7648000
2018-10-26	72.000000	72.709999	70.690002	72.070000	68.510986	8371100
2018-10-29	73.260002	74.010002	71.389999	72.190002	68.625076	9874200
2018-10-30	73.070000	74.639999	72.809998	74.510002	70.830498	9470000
2018-10-31	75.500000	76.339996	74.919998	75.040001	71.334320	8755500
2018-11-01	75.230003	76.839996	74.839996	76.790001	72.997902	6117800
2018-11-02	77.529999	78.589996	75.709999	76.580002	72.798271	6995100
2018-11-05	76.489998	77.769997	76.050003	77.529999	73.701355	7143300
2018-11-06	77.339996	77.580002	76.360001	76.570000	72.788788	6424200
2018-11-07	76.940002	78.230003	76.570000	77.970001	74.119652	5403900
2018-11-08	77.690002	78.160004	77.239998	77.779999	73.939018	5425000
2018-11-09	77.709999	77.769997	75.529999	76.360001	72.589134	4737600
2018-11-12	76.349998	76.769997	74.989998	75.099998	71.391373	5204900
2018-11-13	75.529999	76.269997	74.839996	75.199997	71.486420	4584600
2018-11-14	76.320000	77.489998	74.889999	75.199997	71.486420	7984200
2018-11-15	74.440002	74.669998	72.889999	74.330002	70.659401	7858300
2018-11-16	73.760002	75.519997	73.059998	74.739998	71.049141	8064200
2018-11-19	74.690002	74.750000	71.860001	72.519997	68.938751	6744900
2018-11-20	70.489998	72.070000	69.519997	71.120003	67.607910	9053900
2018-11-21	71.989998	72.900002	71.809998	72.370003	68.796196	7326100
2018-11-23	72.050003	72.519997	71.410004	71.489998	67.959656	2582300
2018-11-26	72.339996	73.000000	72.269997	72.709999	69.119400	6458300
2018-11-27	72.279999	72.550003	71.300003	72.089996	68.529999	5008000
2018-11-28	72.300003	74.760002	72.300003	74.660004	70.973099	6167200
2018-11-29	74.639999	74.949997	73.320000	74.339996	70.668884	5436700
2018-11-30	74.180000	75.480003	73.900002	75.120003	71.622330	7947300
2018-12-03	77.099998	79.000000	76.930000	77.940002	74.311028	10211800
2018-12-04	77.419998	78.400002	75.410004	75.790001	72.261131	8800400
2018-12-06	74.370003	75.570000	73.589996	75.540001	72.022774	9693700
2018-12-07	75.040001	75.970001	72.870003	73.339996	69.925201	6133700
2018-12-10	73.099998	73.709999	70.610001	72.510002	69.133873	7235000
2018-12-11	73.870003	74.570000	72.559998	73.570000	70.144501	7794500
2018-12-12	74.519997	75.279999	73.510002	74.320000	70.859596	6950400
2018-12-13	74.500000	74.589996	72.589996	72.930000	69.534286	7454800
2018-12-14	71.970001	73.650002	71.410004	72.529999	69.152924	7221200
2018-12-17	71.370003	71.769997	69.459999	69.900002	66.645378	10647700
2018-12-18	70.900002	72.410004	70.430000	71.150002	67.837181	7533300
2018-12-19	71.449997	72.000000	68.320000	68.970001	65.758690	8426100
2018-12-20	68.730003	69.570000	66.529999	67.529999	64.385735	14488500
2018-12-21	73.290001	74.290001	71.250000	72.370003	69.000389	28487900
2018-12-24	71.400002	71.930000	68.080002	68.099998	64.929192	8551400
2018-12-26	68.699997	73.010002	68.650002	73.010002	69.610596	10019200
2018-12-27	72.180000	73.730003	70.989998	73.669998	70.239853	9004900
2018-12-28	73.970001	74.459999	72.570000	73.339996	69.925201	6197000
2018-12-31	73.980003	74.459999	73.519997	74.139999	70.687965	5519100
2019-01-02	72.790001	74.639999	72.190002	74.059998	70.611694	6762700
2019-01-03	73.250000	73.320000	71.209999	72.750000	69.362701	8007400
2019-01-04	73.449997	75.120003	73.120003	74.650002	71.174225	7844200
2019-01-07	74.739998	76.360001	74.300003	75.720001	72.194397	8184800
2019-01-08	76.830002	77.400002	76.199997	76.730003	73.157379	8809000
2019-01-09	76.970001	77.150002	76.139999	76.589996	73.023880	8591000
2019-01-10	75.639999	77.339996	75.459999	76.419998	72.861816	11148600
2019-01-11	76.339996	76.889999	75.800003	76.040001	72.499519	10689900
2019-01-14	75.459999	76.809998	75.459999	76.089996	72.547173	5677400
2019-01-15	76.190002	77.980003	76.129997	77.879997	74.253830	6212400
2019-01-16	78.000000	78.849998	77.589996	77.680000	74.063133	5697100
2019-01-17	77.540001	79.400002	77.309998	79.129997	75.445610	7737300
2019-01-18	79.949997	80.970001	79.739998	80.449997	76.704163	10404100
2019-01-22	80.330002	81.309998	80.199997	80.750000	76.990196	8781700
2019-01-23	81.190002	81.400002	80.220001	80.500000	76.751831	5823000
2019-01-24	80.599998	80.870003	79.550003	80.440002	76.694641	4753200
2019-01-25	81.250000	81.330002	80.430000	80.610001	76.856712	4457100
2019-01-28	79.800003	80.510002	79.739998	80.320000	76.580208	5452000
2019-01-29	80.360001	80.830002	79.839996	80.220001	76.484863	4187500
2019-01-30	80.400002	81.290001	80.059998	81.279999	77.495514	5200200
2019-01-31	81.180000	81.949997	80.709999	81.879997	78.067596	8599200
2019-02-01	81.830002	81.900002	81.129997	81.510002	77.714813	5351900
2019-02-04	81.220001	82.000000	80.830002	81.989998	78.172462	4236600
2019-02-05	81.980003	83.190002	81.930000	82.860001	79.001938	6545600
2019-02-06	82.510002	82.709999	81.639999	82.709999	78.858917	3682800
2019-02-07	82.150002	82.849998	81.709999	82.389999	78.553841	4827500
2019-02-08	82.250000	82.720001	81.940002	82.360001	78.525223	3786500
2019-02-11	82.949997	83.830002	82.870003	83.680000	79.783768	6158500
2019-02-12	83.970001	84.839996	83.620003	84.709999	80.765823	6290300
2019-02-13	84.760002	85.589996	84.760002	85.400002	81.423691	5032800
2019-02-14	84.610001	85.139999	83.699997	84.680000	80.737213	5179000
2019-02-15	85.489998	85.779999	85.099998	85.379997	81.404617	6111300
2019-02-19	84.580002	85.050003	84.459999	84.570000	80.632332	5105900
2019-02-20	84.629997	84.949997	84.349998	84.839996	80.889778	6436100
2019-02-21	83.570000	84.150002	83.349998	83.949997	80.041206	8579200
2019-02-22	84.199997	85.019997	84.029999	84.760002	80.813484	4449500
2019-02-25	85.389999	85.730003	84.959999	85.169998	81.204414	6229700
2019-02-26	85.309998	86.080002	85.199997	85.800003	81.805092	6678700
2019-02-27	85.529999	86.220001	85.059998	86.169998	82.157829	4588200
2019-02-28	86.080002	86.400002	85.680000	85.730003	81.738335	4988100
2019-03-01	86.930000	87.989998	86.239998	87.160004	83.315567	6314900
2019-03-04	87.320000	87.989998	85.110001	85.639999	81.862595	7339500
2019-03-05	85.879997	86.250000	85.440002	85.440002	81.671410	4976300
2019-03-06	85.599998	85.989998	85.040001	85.129997	81.375084	3198000
2019-03-07	84.970001	85.410004	84.660004	85.260002	81.499367	4321800
2019-03-08	84.580002	84.879997	84.019997	84.800003	81.059647	4669700
2019-03-11	85.389999	85.940002	85.050003	85.820000	82.034660	3999800
2019-03-12	85.779999	86.080002	85.019997	85.430000	81.661850	4431600
2019-03-13	85.699997	86.660004	85.599998	85.930000	82.139801	5037800
2019-03-14	86.150002	86.879997	85.699997	86.870003	83.038330	5906100
2019-03-15	87.220001	87.610001	85.959999	86.800003	82.971436	11031400
2019-03-18	87.300003	87.839996	87.000000	87.820000	83.946434	7750700
2019-03-19	88.220001	88.589996	87.290001	87.690002	83.822174	6642200
2019-03-20	87.500000	87.580002	86.089996	86.690002	82.866272	5991500
2019-03-21	87.239998	88.120003	86.830002	88.010002	84.128052	10386900
2019-03-22	85.199997	85.900002	82.150002	82.190002	78.564774	21659800
2019-03-25	81.480003	83.220001	80.889999	82.330002	78.698586	15558300
2019-03-26	83.629997	84.089996	82.910004	83.379997	79.702286	9611900
2019-03-27	83.690002	83.800003	82.040001	83.089996	79.425064	6485100
2019-03-28	83.930000	84.720001	83.699997	84.040001	80.333153	6032700
2019-03-29	84.599998	84.849998	83.860001	84.209999	80.495667	6492000
2019-04-01	85.040001	85.320000	84.699997	85.230003	81.470688	6737400
2019-04-02	85.000000	85.260002	84.160004	84.370003	80.648613	4433800
2019-04-03	84.900002	84.989998	84.250000	84.470001	80.744194	4080900
2019-04-04	84.489998	85.379997	84.360001	85.279999	81.518463	3660700
2019-04-05	86.000000	86.160004	85.050003	85.400002	81.633186	7367400
2019-04-08	85.010002	85.290001	84.570000	84.730003	80.992729	4705800
2019-04-09	84.220001	84.599998	83.970001	84.279999	80.562584	3804500
2019-04-10	84.639999	85.010002	84.559998	84.879997	81.136108	3918400
2019-04-11	84.900002	85.050003	84.279999	85.000000	81.250824	3347400
2019-04-12	85.300003	86.489998	85.290001	86.239998	82.436134	6037000
2019-04-15	86.889999	87.239998	86.440002	86.830002	83.000099	5034900
2019-04-16	87.000000	87.949997	87.000000	87.800003	83.927338	4652700
2019-04-17	87.949997	88.970001	87.449997	88.730003	84.816315	5694900
2019-04-18	88.760002	90.000000	88.699997	89.199997	85.265564	7016600
2019-04-22	88.349998	88.639999	87.300003	87.360001	83.506729	5390500
2019-04-23	87.570000	87.669998	87.010002	87.430000	83.573639	7513700
2019-04-24	87.669998	88.820000	87.430000	88.389999	84.491295	8063000
2019-04-25	88.400002	88.540001	87.489998	87.559998	83.697899	7069900
2019-04-26	87.949997	88.940002	87.330002	88.309998	84.414825	6219600
2019-04-29	88.180000	88.510002	88.129997	88.260002	84.367012	5008400
2019-04-30	88.290001	88.400002	87.260002	87.830002	83.955994	7614100
2019-05-01	87.730003	87.949997	85.870003	85.900002	82.111115	6524600
2019-05-02	86.209999	86.279999	84.989998	85.269997	81.508904	6813700
2019-05-03	85.900002	86.300003	85.699997	85.699997	81.919945	6798300
2019-05-06	83.769997	83.870003	82.860001	83.570000	79.883896	12836600
2019-05-07	83.019997	83.629997	81.830002	82.540001	78.899338	9811300
2019-05-08	82.430000	83.989998	82.139999	82.769997	79.119179	9501300
2019-05-09	82.209999	83.010002	81.540001	82.980003	79.319923	6336600
2019-05-10	82.779999	84.269997	82.190002	83.949997	80.247147	5450500
2019-05-13	81.650002	82.629997	81.320000	82.529999	78.889771	6445200
2019-05-14	82.779999	84.000000	82.059998	83.669998	79.979477	7529200
2019-05-15	83.169998	84.489998	82.940002	84.010002	80.304482	4862200
2019-05-16	84.510002	85.400002	84.199997	84.279999	80.562584	6745200
2019-05-17	83.510002	85.519997	83.500000	84.570000	80.839790	5068200
2019-05-20	83.800003	83.800003	82.739998	82.849998	79.195648	7181900
2019-05-21	83.360001	83.800003	82.510002	83.639999	79.950790	5762500
2019-05-22	82.989998	83.339996	82.760002	83.199997	79.530205	5237800
2019-05-23	82.500000	83.059998	81.989998	82.639999	78.994919	9704200
2019-05-24	82.199997	83.169998	82.089996	82.160004	78.536087	5999000
2019-05-28	82.849998	83.190002	81.129997	81.199997	77.618423	7927300
2019-05-29	80.709999	80.860001	77.699997	78.870003	75.391197	10116900
2019-05-30	78.919998	79.730003	78.610001	79.260002	75.764000	6177800
2019-05-31	78.000000	78.260002	77.070000	77.139999	73.942757	8891100
2019-06-03	77.239998	78.580002	77.080002	77.959999	74.728767	11665500
2019-06-04	79.300003	81.650002	78.779999	81.620003	78.237061	7526800
2019-06-05	82.290001	82.900002	81.930000	82.720001	79.291489	8173200
2019-06-06	82.720001	83.059998	82.080002	82.449997	79.032661	4953000
2019-06-07	83.089996	83.680000	82.809998	83.410004	79.952896	3891100
2019-06-10	83.750000	84.199997	82.449997	82.580002	79.157272	4419800
2019-06-11	83.650002	84.339996	83.129997	83.260002	79.809105	3939400
2019-06-12	83.480003	84.019997	82.519997	82.629997	79.205200	4025900
2019-06-13	83.150002	83.919998	83.050003	83.610001	80.144585	3383400
2019-06-14	83.510002	83.860001	83.040001	83.440002	79.981636	4355600
2019-06-17	83.339996	83.459999	82.010002	82.110001	78.706749	5101900
2019-06-18	82.699997	84.650002	82.500000	84.300003	80.805977	6456500
2019-06-19	83.730003	83.900002	83.139999	83.550003	80.087082	6217700
2019-06-20	84.900002	85.669998	84.419998	85.239998	81.707008	6163800
2019-06-21	85.160004	85.750000	84.599998	85.750000	82.195892	9289800
2019-06-24	86.000000	86.849998	84.370003	84.500000	80.997681	8043300
2019-06-25	84.599998	84.690002	82.160004	82.620003	79.195610	7339900
2019-06-26	83.150002	83.690002	82.440002	82.550003	79.128532	5838500
2019-06-27	82.930000	83.769997	82.930000	83.660004	80.192513	11436700
2019-06-28	83.989998	84.750000	82.669998	83.949997	80.470497	12443800
2019-07-01	84.930000	86.279999	84.900002	85.410004	81.869980	6587300
2019-07-02	85.360001	85.470001	84.220001	84.959999	81.438622	7187200
2019-07-03	85.330002	86.290001	85.120003	86.199997	82.627220	4012800
2019-07-05	85.800003	86.910004	85.419998	86.820000	83.221535	6440900
2019-07-08	86.059998	88.519997	85.970001	88.480003	84.812744	7052000
2019-07-09	88.099998	88.800003	87.820000	88.040001	84.390976	6219700
2019-07-10	88.480003	88.940002	87.389999	87.440002	83.815842	5985500
2019-07-11	87.709999	88.300003	87.400002	88.290001	84.630608	3942400
2019-07-12	88.180000	89.309998	88.010002	89.120003	85.426224	4240900
2019-07-15	89.059998	89.870003	89.059998	89.480003	85.771294	3750900
2019-07-16	89.500000	89.709999	88.570000	88.599998	84.927765	5812800
2019-07-17	88.419998	88.690002	87.440002	87.500000	83.873352	4461500
2019-07-18	87.629997	87.760002	86.760002	87.440002	83.815842	4607000
2019-07-19	87.730003	87.879997	86.480003	86.550003	82.962738	6635300
2019-07-22	86.559998	86.989998	85.830002	85.970001	82.406769	6810300
2019-07-23	86.639999	87.099998	86.230003	86.699997	83.106499	5659900
2019-07-24	86.650002	87.209999	86.309998	86.699997	83.106499	6362900
2019-07-25	86.820000	87.500000	86.589996	87.279999	83.662476	4546400
2019-07-26	87.440002	87.839996	86.769997	87.540001	83.911705	3707200
2019-07-29	87.650002	87.870003	87.180000	87.620003	83.988380	4387300
2019-07-30	86.820000	87.910004	86.360001	87.199997	83.585785	3561200
2019-07-31	87.089996	87.269997	85.550003	86.029999	82.464287	5818200
2019-08-01	85.260002	86.769997	82.699997	83.120003	79.674896	7871800
2019-08-02	82.529999	83.239998	80.790001	81.139999	77.776962	8761400
2019-08-05	79.660004	80.050003	78.190002	78.970001	75.696899	8493300
2019-08-06	79.849998	81.589996	79.489998	81.300003	77.930321	8664500
2019-08-07	80.500000	81.820000	80.089996	81.279999	77.911156	6275000
2019-08-08	81.809998	83.360001	81.610001	83.000000	79.559868	6208900
2019-08-09	83.139999	83.430000	81.320000	81.980003	78.582138	5460200
2019-08-12	81.410004	81.949997	81.180000	81.650002	78.265816	3762500
2019-08-13	81.169998	84.150002	80.849998	83.320000	79.866608	6896800
2019-08-14	81.239998	81.690002	80.510002	81.029999	77.671516	7266100
2019-08-15	80.930000	81.300003	79.440002	79.510002	76.214539	6713600
2019-08-16	80.089996	80.559998	79.250000	80.279999	76.952606	5649000
2019-08-19	82.000000	82.339996	80.830002	81.129997	77.767365	7027900
2019-08-20	80.720001	81.230003	79.449997	80.529999	77.192245	5903100
2019-08-21	81.940002	82.839996	81.629997	82.739998	79.310638	6454200
2019-08-22	83.000000	83.720001	82.500000	83.309998	79.857010	5571600
2019-08-23	82.019997	82.760002	80.029999	80.440002	77.105980	8497800
2019-08-26	81.440002	82.279999	80.739998	82.250000	78.840942	4336000
2019-08-27	82.629997	83.180000	82.000000	82.029999	78.630074	3842500
2019-08-28	81.900002	83.589996	81.720001	83.480003	80.019966	4123700
2019-08-29	84.220001	85.769997	84.169998	85.379997	81.841209	5101900
2019-08-30	85.699997	85.989998	84.410004	84.500000	81.206947	5235400
2019-09-03	84.000000	84.830002	83.620003	84.669998	81.370323	6360800
2019-09-04	85.580002	86.500000	85.500000	86.349998	82.984833	4151200
2019-09-05	87.279999	88.620003	87.279999	88.419998	84.974182	6328400
2019-09-06	88.400002	88.980003	88.019997	88.690002	85.233673	3625300
2019-09-09	88.940002	89.349998	88.419998	88.669998	85.214417	4282400
2019-09-10	88.260002	88.629997	86.290001	86.830002	83.446136	7072400
2019-09-11	86.959999	87.250000	85.870003	86.750000	83.369270	4623300
2019-09-12	87.099998	88.070000	86.220001	87.669998	84.253403	4057500
2019-09-13	88.250000	88.790001	87.300003	87.320000	83.917046	5894700
2019-09-16	87.089996	87.820000	86.669998	87.269997	83.868988	4171700
2019-09-17	86.769997	87.639999	86.470001	87.589996	84.176521	3248400
2019-09-18	87.650002	88.400002	87.209999	88.080002	84.647430	4722200
2019-09-19	88.400002	88.720001	87.510002	87.699997	84.282234	4231200
2019-09-20	88.000000	88.489998	86.669998	86.680000	83.301987	6991100
2019-09-23	86.980003	88.019997	86.800003	87.690002	84.272636	4790000
2019-09-24	88.449997	88.690002	86.760002	87.180000	83.782501	10202900
2019-09-25	91.779999	92.790001	90.150002	90.809998	87.271034	25330700
2019-09-26	91.620003	92.449997	90.250000	92.169998	88.578041	10408300
2019-09-27	91.849998	92.860001	91.599998	92.309998	88.712585	6420500
2019-09-30	92.529999	94.080002	92.500000	93.919998	90.259827	7401200
2019-10-01	94.129997	94.750000	92.059998	92.279999	88.683739	8464900
2019-10-02	91.470001	91.839996	90.570000	91.489998	87.924538	6933900
2019-10-03	91.309998	92.320000	90.349998	92.220001	88.626068	5762300
2019-10-04	92.220001	93.169998	91.930000	93.070000	89.442963	4551400
2019-10-07	92.500000	93.919998	92.400002	93.169998	89.539055	4975400
2019-10-08	90.449997	92.709999	90.410004	91.750000	88.174393	6916800
2019-10-09	92.410004	93.050003	91.820000	92.519997	88.914375	5115900
2019-10-10	93.500000	93.500000	92.720001	93.000000	89.375694	5794100
2019-10-11	94.000000	94.570000	93.559998	93.879997	90.221397	6220100
2019-10-14	94.199997	95.250000	94.050003	94.879997	91.182419	4636000
2019-10-15	95.000000	95.180000	94.120003	94.790001	91.095932	4292500
2019-10-16	94.089996	95.139999	94.070000	94.879997	91.182419	4883300
2019-10-17	95.570000	95.889999	94.970001	95.559998	91.835907	3427400
2019-10-18	94.809998	96.459999	94.800003	96.099998	92.354881	6209200
2019-10-21	96.610001	96.870003	95.419998	96.220001	92.470215	5185800
2019-10-22	96.059998	96.830002	95.519997	95.599998	91.874352	5470100
2019-10-23	95.029999	95.540001	92.120003	92.320000	88.722176	11933600
2019-10-24	92.680000	92.870003	90.989998	91.500000	87.934128	12085800
2019-10-25	91.440002	91.830002	90.750000	90.919998	87.376740	8147200
2019-10-28	91.059998	91.300003	90.169998	90.849998	87.309471	10304700
2019-10-29	90.849998	90.919998	89.129997	89.279999	85.800682	9044700
2019-10-30	89.449997	90.269997	89.349998	90.190002	86.675209	8127500
2019-10-31	90.000000	90.410004	88.940002	89.550003	86.060143	6752000
2019-11-01	90.180000	90.529999	89.000000	89.180000	85.704559	5263600
2019-11-04	90.129997	90.559998	89.320000	89.860001	86.358055	8161200
2019-11-05	90.150002	90.339996	89.540001	89.879997	86.377289	5589700
2019-11-06	90.639999	90.720001	88.739998	89.480003	85.992882	7033800
2019-11-07	90.470001	90.599998	89.769997	90.400002	86.877022	7110000
2019-11-08	90.279999	90.349998	89.290001	89.809998	86.310013	4555400
2019-11-11	89.370003	90.099998	89.370003	90.050003	86.540657	3247300
2019-11-12	90.309998	92.029999	89.489998	89.500000	86.012085	3979600
2019-11-13	89.730003	91.550003	89.570000	91.290001	87.732330	5923600
2019-11-14	91.489998	91.959999	90.720001	91.269997	87.713097	6035300
2019-11-15	92.139999	93.559998	91.959999	93.040001	89.414139	6785500
2019-11-18	93.500000	94.260002	92.910004	94.180000	90.509705	6165600
2019-11-19	94.610001	95.120003	93.059998	93.610001	89.961906	5368400
2019-11-20	94.110001	94.400002	92.769997	93.050003	89.423729	6235400
2019-11-21	92.620003	93.300003	92.070000	92.160004	88.568428	5493100
2019-11-22	92.209999	93.349998	91.930000	93.339996	89.702415	4264400
2019-11-25	93.779999	93.970001	92.739998	92.900002	89.279579	5419700
2019-11-26	93.379997	93.629997	93.019997	93.330002	89.692841	5907400
2019-11-27	93.500000	94.379997	93.500000	94.139999	90.471275	4017400
2019-11-29	94.370003	94.610001	93.389999	93.489998	90.081024	2541800
2019-12-02	94.089996	94.279999	92.980003	93.559998	90.148476	3892000
2019-12-03	92.480003	92.550003	91.309998	92.459999	89.088600	5570700
2019-12-04	92.809998	93.790001	92.730003	93.720001	90.302650	4456400
2019-12-05	95.879997	95.949997	94.680000	95.790001	92.297157	6946000
2019-12-06	96.559998	97.309998	96.379997	97.000000	93.463028	6368500
2019-12-09	97.019997	97.629997	96.160004	96.629997	93.106537	6517800
2019-12-10	96.760002	97.589996	96.629997	97.010002	93.472679	4234300
2019-12-11	96.900002	97.320000	96.650002	97.180000	93.636467	4319700
2019-12-12	97.320000	98.180000	96.900002	97.720001	94.156792	4762800
2019-12-13	97.430000	98.290001	96.910004	97.769997	94.204956	5247600
2019-12-16	98.139999	99.339996	98.059998	98.809998	95.207054	8211300
2019-12-17	99.379997	100.169998	99.050003	99.650002	96.016418	7050700
2019-12-18	100.199997	100.790001	99.580002	100.570000	96.902870	7332000
2019-12-19	100.500000	101.269997	99.629997	101.150002	97.461723	12214500
2019-12-20	101.000000	101.400002	98.849998	99.959999	96.315102	17641600
2019-12-23	100.230003	100.690002	99.550003	100.040001	96.392197	6350500
2019-12-24	99.830002	100.660004	99.760002	100.139999	96.488541	3328100
2019-12-26	100.339996	100.750000	100.110001	100.709999	97.037766	3709900
2019-12-27	101.000000	101.790001	100.989998	101.570000	97.866394	5307500
2019-12-30	101.540001	101.610001	100.459999	100.800003	97.124481	3495200
2019-12-31	100.580002	101.389999	100.510002	101.309998	97.615898	3213600
2020-01-02	101.360001	102.209999	101.019997	102.199997	98.473434	5644100
2020-01-03	100.589996	102.000000	100.309998	101.919998	98.203659	4541800
2020-01-06	100.949997	101.839996	100.870003	101.830002	98.116936	4612400
2020-01-07	101.809998	102.739998	100.809998	101.779999	98.068733	6719900
2020-01-08	101.309998	102.139999	100.849998	101.550003	97.847145	4942200
2020-01-09	101.940002	102.410004	101.389999	101.480003	97.779716	5007500
2020-01-10	101.889999	101.930000	100.760002	100.900002	97.220840	5135300
2020-01-13	101.000000	102.339996	100.820000	102.160004	98.434898	6722400
2020-01-14	102.449997	103.889999	102.349998	102.919998	99.167191	5088500
2020-01-15	103.250000	103.699997	102.480003	102.790001	99.041939	4209200
2020-01-16	102.879997	103.570000	102.849998	103.370003	99.600769	6571700
2020-01-17	103.430000	104.550003	103.339996	104.529999	100.718475	6271200
2020-01-21	104.250000	104.690002	103.809998	104.580002	100.766655	4854700
2020-01-22	105.000000	105.620003	104.419998	104.489998	100.679939	5031400
2020-01-23	104.029999	104.370003	102.620003	103.019997	99.263527	7102900
2020-01-24	103.589996	103.889999	101.660004	102.029999	98.309631	3839300
2020-01-27	98.209999	100.709999	98.010002	100.239998	96.584900	9841400
2020-01-28	100.339996	101.050003	99.519997	100.410004	96.748711	5673200
2020-01-29	101.070000	101.300003	99.169998	99.839996	96.199486	4503700
2020-01-30	99.019997	99.750000	97.370003	98.190002	94.609650	7065100
2020-01-31	98.110001	98.449997	95.919998	96.300003	92.788559	8780300
2020-02-03	99.000000	100.919998	98.570000	99.269997	95.650276	9727000
2020-02-04	101.910004	102.779999	101.260002	101.379997	97.683327	6559600
2020-02-05	101.760002	101.970001	99.529999	100.540001	96.873962	6108300
2020-02-06	100.900002	101.529999	100.160004	100.269997	96.613800	5641800
2020-02-07	99.809998	100.400002	98.970001	99.440002	95.814087	4121800
2020-02-10	99.220001	100.510002	99.000000	100.019997	96.372917	4213900
2020-02-11	100.070000	100.349998	99.440002	100.019997	96.372917	4871800
2020-02-12	100.739998	103.080002	100.440002	103.000000	99.244247	8075600
2020-02-13	102.510002	103.739998	101.680000	103.370003	99.600769	5386800
2020-02-14	103.529999	103.889999	102.449997	103.540001	99.764565	4305300
2020-02-18	103.000000	103.379997	101.610001	102.000000	98.280716	4916200
2020-02-19	102.660004	103.389999	102.430000	102.459999	98.723946	6200500
2020-02-20	102.459999	102.629997	100.550003	102.529999	98.791397	6427600
2020-02-21	102.000000	102.080002	99.629997	100.250000	96.594543	5750900
2020-02-24	95.540001	97.070000	95.250000	95.910004	92.412796	8364200
2020-02-25	96.349998	96.760002	92.620003	92.900002	89.512543	9602100
2020-02-26	93.080002	94.650002	91.989998	92.000000	88.645363	9308400
2020-02-27	90.000000	93.059998	88.500000	88.550003	85.321152	12825700
2020-02-28	86.029999	89.470001	85.150002	89.379997	86.359833	16552400
2020-03-02	89.599998	93.139999	87.910004	92.680000	89.548317	14102000
2020-03-03	92.739998	94.980003	90.570000	90.930000	87.857468	14767600
2020-03-04	92.080002	93.820000	90.839996	93.790001	90.620804	6904400
2020-03-05	91.260002	91.680000	89.940002	90.580002	87.519279	8851100
2020-03-06	88.360001	89.389999	85.879997	88.360001	85.374298	12336400
2020-03-09	81.889999	86.739998	80.919998	84.110001	81.267891	13272700
2020-03-10	86.690002	88.400002	82.879997	88.300003	85.316330	12755900
2020-03-11	84.000000	84.629997	82.070000	84.000000	81.161621	16172000
2020-03-12	78.230003	78.489998	73.000000	74.199997	71.692749	21534800
2020-03-13	78.199997	78.199997	71.760002	75.580002	73.026138	21859600
2020-03-16	65.279999	72.970001	63.369999	66.790001	64.533165	17976700
2020-03-17	67.510002	73.330002	62.400002	69.839996	67.480087	17122100
2020-03-18	64.790001	68.330002	60.000000	68.040001	65.740929	19498800
2020-03-19	67.040001	72.709999	64.150002	70.339996	67.963188	16177200
2020-03-20	71.510002	74.059998	67.199997	67.449997	65.170845	15761900
2020-03-23	65.000000	66.879997	60.580002	62.799999	60.677979	17690000
2020-03-24	65.699997	72.660004	64.000000	72.330002	69.885956	18849500
2020-03-25	80.110001	83.489998	76.199997	79.010002	76.340225	27053200
2020-03-26	80.169998	86.860001	80.010002	84.300003	81.451485	17200800
2020-03-27	81.699997	85.739998	79.510002	83.230003	80.417656	14183400
2020-03-30	84.000000	85.959999	81.500000	85.379997	82.494995	10960100
2020-03-31	85.129997	85.730003	82.400002	82.739998	79.944191	9610100
2020-04-01	79.489998	81.180000	78.529999	79.230003	76.552803	9771300
2020-04-02	79.000000	81.599998	77.160004	80.139999	77.432045	12731300
2020-04-03	79.360001	79.790001	77.910004	78.860001	76.195290	8476900
2020-04-06	81.910004	85.040001	81.209999	84.629997	81.770332	11266500
2020-04-07	88.699997	88.870003	84.029999	84.160004	81.316223	10468100
2020-04-08	84.699997	85.769997	83.610001	85.300003	82.417709	6642700
2020-04-09	86.690002	87.389999	85.160004	86.790001	83.857353	7773600
2020-04-13	85.800003	85.989998	84.139999	84.459999	81.606094	5077600
2020-04-14	85.949997	87.769997	85.480003	87.470001	84.514389	6397200
2020-04-15	84.870003	85.879997	83.709999	85.040001	82.166496	8053900
2020-04-16	85.430000	86.529999	84.550003	86.300003	83.383911	9373800
2020-04-17	89.000000	90.250000	88.360001	89.910004	86.871925	8111400
2020-04-20	88.430000	89.440002	87.519997	87.900002	84.929848	7244400
2020-04-21	85.989998	86.900002	85.089996	85.199997	82.321091	6597000
2020-04-22	86.980003	89.440002	86.419998	88.769997	85.770432	6463000
2020-04-23	88.940002	89.529999	87.260002	87.349998	84.398430	5343500
2020-04-24	88.889999	89.120003	87.650002	88.370003	85.383972	4450100
2020-04-27	88.379997	89.870003	87.309998	89.370003	86.350174	6875100
2020-04-28	90.550003	90.709999	88.629997	88.800003	85.799431	5145400
2020-04-29	90.000000	91.389999	87.830002	88.070000	85.094093	9461400
2020-04-30	87.000000	88.000000	86.510002	87.180000	84.234169	9371400
2020-05-01	85.669998	86.110001	84.809998	85.540001	82.649597	6151200
2020-05-04	84.680000	85.800003	84.309998	85.750000	82.852486	6348900
2020-05-05	86.540001	88.529999	86.029999	87.199997	84.253502	6321500
2020-05-06	88.050003	88.690002	87.430000	88.440002	85.451599	7342300
2020-05-07	89.400002	90.239998	88.379997	88.559998	85.567543	4565900
2020-05-08	90.110001	90.639999	89.589996	90.459999	87.403358	5488000
2020-05-11	89.449997	91.419998	89.139999	90.930000	87.857468	4937600
2020-05-12	91.529999	91.669998	88.150002	88.260002	85.277687	5622600
2020-05-13	87.379997	87.739998	85.199997	86.019997	83.113358	6739800
2020-05-14	85.000000	86.580002	84.110001	86.550003	83.625465	7431800
2020-05-15	85.250000	87.230003	84.879997	86.989998	84.050598	9165000
2020-05-18	90.489998	91.599998	89.879997	91.040001	87.963730	8517200
2020-05-19	90.849998	93.820000	90.820000	91.510002	88.417862	6514100
2020-05-20	93.199997	93.860001	92.699997	92.949997	89.809189	6347000
2020-05-21	92.879997	94.379997	92.370003	94.260002	91.074944	7504300
2020-05-22	94.419998	94.650002	93.349998	93.750000	90.582176	4049500
2020-05-26	95.980003	97.430000	95.279999	96.620003	93.355202	7185200
2020-05-27	98.120003	99.989998	97.620003	99.870003	96.495369	7915900
2020-05-28	100.089996	100.690002	98.250000	98.459999	95.133018	7260700
2020-05-29	98.190002	99.250000	96.930000	98.580002	95.486580	10332500
2020-06-01	98.400002	99.779999	97.889999	99.540001	96.416443	4295400
2020-06-02	99.419998	100.879997	98.820000	100.739998	97.578789	10798700
2020-06-03	101.260002	104.550003	101.120003	104.110001	100.843040	5867700
2020-06-04	103.660004	103.900002	100.470001	101.279999	98.101845	8775000
2020-06-05	104.000000	104.690002	102.129997	102.709999	99.486969	8363600
2020-06-08	103.050003	104.300003	102.709999	104.290001	101.017372	6165400
2020-06-09	102.820000	103.769997	102.430000	102.629997	99.409477	5385900
2020-06-10	103.000000	103.150002	101.709999	102.120003	98.915482	5194200
2020-06-11	98.379997	98.989998	94.879997	95.169998	92.183563	10976900
2020-06-12	97.800003	97.800003	94.739998	96.430000	93.404030	7416400
2020-06-15	93.900002	98.080002	93.440002	97.839996	94.769775	8645300
2020-06-16	101.250000	101.339996	97.720001	99.040001	95.932129	6054400
2020-06-17	99.000000	100.239998	98.889999	99.209999	96.096794	3405500
2020-06-18	98.690002	99.419998	97.849998	98.449997	95.360641	4392400
2020-06-19	99.970001	99.980003	95.779999	95.779999	92.774452	10304000
2020-06-22	96.849998	99.540001	96.019997	99.510002	96.387390	6918200
2020-06-23	101.150002	102.220001	100.709999	101.919998	98.721756	6499000
2020-06-24	100.940002	101.849998	98.089996	100.080002	96.939499	8611600
2020-06-25	99.230003	101.680000	98.800003	101.400002	98.218071	11531400
2020-06-26	98.500000	98.779999	93.570000	93.669998	90.730644	24918500
2020-06-29	93.699997	96.000000	93.699997	95.870003	92.861610	9624200
2020-06-30	96.000000	98.300003	95.639999	98.050003	94.973213	9065500
2020-07-01	98.500000	98.720001	97.110001	97.400002	94.343605	5733800
2020-07-02	98.779999	99.660004	98.019997	98.430000	95.341278	5354900
2020-07-06	99.620003	100.029999	99.040001	99.949997	96.813568	4995000
2020-07-07	99.220001	99.550003	96.919998	97.070000	94.023941	6352900
2020-07-08	97.500000	98.980003	96.959999	98.839996	95.738403	5634600
2020-07-09	98.550003	98.910004	96.370003	96.989998	93.946449	6282300
2020-07-10	97.000000	98.050003	95.720001	97.989998	94.915077	3967000
2020-07-13	98.250000	98.940002	96.260002	96.459999	93.433090	4845600
2020-07-14	96.330002	97.250000	95.510002	96.760002	93.723686	4850600
2020-07-15	98.410004	99.040001	97.309998	98.540001	95.447830	5343700
2020-07-16	97.500000	98.230003	97.040001	97.260002	94.207985	3594700
2020-07-17	96.949997	97.230003	96.040001	96.279999	93.258736	7405700
2020-07-20	95.500000	96.349998	95.110001	95.650002	92.648514	5822300
2020-07-21	96.919998	99.000000	96.099998	98.360001	95.273468	5855600
2020-07-22	98.160004	98.989998	97.910004	98.910004	95.806221	4097000
2020-07-23	98.349998	100.180000	97.720001	98.300003	95.215347	4530500
2020-07-24	98.139999	99.360001	97.699997	98.430000	95.341278	5638400
2020-07-27	96.959999	98.400002	96.889999	97.209999	94.159561	4273400
2020-07-28	96.949997	97.470001	96.160004	96.269997	93.249054	3822600
2020-07-29	96.430000	97.550003	96.300003	96.970001	93.927094	6872400
2020-07-30	96.470001	97.230003	95.800003	96.820000	93.781792	4018400
2020-07-31	96.889999	97.650002	96.300003	97.610001	94.547005	5509900
2020-08-03	98.029999	99.290001	97.820000	98.330002	95.244408	5472700
2020-08-04	97.790001	97.949997	96.550003	97.330002	94.275803	7539300
2020-08-05	97.120003	101.250000	97.080002	100.940002	97.772507	7217500
2020-08-06	100.639999	101.180000	100.029999	100.449997	97.297882	4060900
2020-08-07	101.000000	101.910004	99.889999	101.860001	98.663635	5545600
2020-08-10	102.470001	106.830002	102.400002	105.410004	102.102249	12678000
2020-08-11	106.849998	107.330002	104.860001	105.120003	101.821350	5400700
2020-08-12	105.720001	105.889999	103.379997	105.220001	101.918205	4714800
2020-08-13	105.300003	106.989998	105.199997	106.519997	103.177391	4281700
2020-08-14	106.120003	106.779999	105.459999	106.430000	103.090233	2985700
2020-08-17	106.500000	106.500000	105.120003	105.660004	102.344406	3017000
2020-08-18	106.459999	107.000000	105.470001	106.970001	103.613297	5023000
2020-08-19	107.690002	109.690002	107.349998	108.389999	104.988731	9508100
2020-08-20	107.559998	108.739998	107.349998	108.010002	104.620651	4304000
2020-08-21	108.000000	109.769997	107.750000	109.750000	106.306053	5564000
2020-08-24	110.000000	112.000000	109.900002	111.830002	108.320786	8173100
2020-08-25	112.000000	112.279999	111.089996	111.510002	108.010826	4380900
2020-08-26	111.919998	112.089996	111.290001	111.529999	108.030190	4477900
2020-08-27	111.989998	112.790001	110.500000	110.839996	107.361839	4390800
2020-08-28	111.010002	112.669998	110.570000	112.290001	109.007286	3731100
2020-08-31	112.139999	112.519997	111.139999	111.889999	108.618988	3519800
2020-09-01	112.000000	114.900002	111.830002	114.839996	111.482735	4912400
2020-09-02	115.059998	117.410004	114.500000	116.800003	113.385452	6775400
2020-09-03	116.800003	116.900002	112.000000	112.849998	109.550919	7264400
2020-09-04	112.959999	113.750000	110.209999	112.400002	109.114090	5157600
2020-09-08	111.290001	113.839996	110.540001	112.720001	109.424728	5300100
2020-09-09	113.019997	116.209999	112.830002	114.900002	111.541000	5997900
2020-09-10	115.900002	118.230003	114.000000	114.790001	111.434212	5032800
2020-09-11	116.760002	119.250000	116.419998	118.000000	114.550362	8565200
2020-09-14	118.500000	119.930000	118.169998	119.279999	115.792953	4990300
2020-09-15	119.699997	120.480003	119.180000	119.269997	115.783234	5934200
2020-09-16	118.309998	119.690002	118.160004	118.589996	115.123108	7023700
2020-09-17	117.339996	118.550003	115.800003	116.360001	112.958321	7376400
2020-09-18	115.430000	117.910004	114.489998	114.660004	111.308022	12876600
2020-09-21	112.949997	114.059998	111.739998	113.370003	110.055710	8486400
2020-09-22	113.099998	117.199997	112.849998	116.870003	113.453400	13007200
2020-09-23	130.220001	130.380005	125.260002	127.110001	123.394051	37822700
2020-09-24	126.440002	127.540001	123.300003	124.750000	121.103043	13485800
2020-09-25	123.650002	124.750000	122.269997	124.230003	120.598251	9182800
2020-09-28	125.160004	126.190002	123.889999	124.320000	120.685600	7525000
2020-09-29	124.339996	127.099998	123.959999	126.349998	122.656258	7796400
2020-09-30	126.099998	127.279999	125.160004	125.540001	121.869934	8699700
2020-10-01	127.730003	127.730003	125.309998	126.639999	122.937782	5637200
2020-10-02	124.349998	126.800003	123.589996	126.639999	122.937782	7491100
2020-10-05	127.070000	128.500000	126.449997	127.910004	124.170654	8270300
2020-10-06	128.839996	130.440002	127.269997	127.650002	123.918259	5978000
2020-10-07	128.399994	130.410004	128.250000	130.059998	126.257797	4390500
2020-10-08	130.399994	130.929993	129.509995	129.710007	125.918030	3595600
2020-10-09	129.990005	131.190002	129.330002	130.979996	127.150902	4293400
2020-10-12	131.190002	131.339996	129.259995	129.460007	125.675339	5136500
2020-10-13	128.050003	129.869995	127.959999	129.199997	125.422943	4245000
2020-10-14	129.529999	129.600006	127.010002	127.660004	123.927963	3586600
2020-10-15	126.480003	129.100006	126.110001	129.000000	125.228798	4235800
2020-10-16	129.509995	130.190002	127.550003	128.000000	124.258034	6010900
2020-10-19	129.100006	129.779999	127.050003	127.430000	123.704674	5160800
2020-10-20	128.000000	129.899994	127.720001	128.490005	124.733696	3799200
2020-10-21	128.500000	131.380005	128.449997	129.429993	125.646210	4916300
2020-10-22	129.600006	130.259995	128.860001	130.020004	126.218964	2869900
2020-10-23	130.000000	130.600006	128.649994	129.990005	126.189857	4046300
2020-10-26	129.059998	129.619995	126.680000	128.369995	124.617203	5422500
2020-10-27	128.779999	129.490005	127.900002	127.989998	124.248322	2985700
2020-10-28	125.279999	126.400002	121.040001	122.080002	118.511093	8618300
2020-10-29	122.279999	124.190002	121.150002	122.860001	119.268288	4947000
2020-10-30	123.660004	123.660004	118.800003	120.080002	116.569565	7791600
2020-11-02	122.370003	124.099998	121.099998	122.389999	118.812019	4740400
2020-11-03	124.010002	125.500000	123.190002	124.589996	120.947708	3490900
2020-11-04	125.330002	128.929993	125.260002	127.339996	123.617317	5061800
2020-11-05	129.190002	130.410004	128.460007	129.699997	125.908302	3940000
2020-11-06	129.910004	129.910004	128.350006	128.899994	125.131706	2954000
2020-11-09	135.059998	136.350006	128.770004	128.949997	125.180252	7491700
2020-11-10	130.050003	130.119995	126.250000	127.709999	123.976494	8014700
2020-11-11	128.690002	129.800003	127.180000	127.660004	123.927963	6058700
2020-11-12	126.620003	127.839996	125.629997	126.639999	122.937782	4780400
2020-11-13	127.910004	128.600006	126.830002	128.279999	124.529846	3986100
2020-11-16	129.460007	130.320007	127.370003	130.110001	126.306328	6116200
2020-11-17	130.479996	132.600006	129.110001	132.210007	128.344925	7002900
2020-11-18	133.070007	133.979996	131.529999	131.630005	127.781898	5572800
2020-11-19	131.919998	132.110001	129.929993	131.910004	128.053741	4642800
2020-11-20	133.300003	133.529999	131.910004	132.979996	129.092453	4318100
2020-11-23	134.380005	134.889999	133.089996	134.130005	130.208801	6118400
2020-11-24	135.000000	135.990005	134.210007	134.699997	130.762146	7204700
2020-11-25	134.250000	135.800003	133.619995	135.539993	131.577606	4484500
2020-11-27	136.000000	136.130005	133.339996	134.250000	130.325287	3506800
2020-11-30	133.910004	135.289993	132.690002	134.699997	130.762146	9652500
2020-12-01	136.440002	136.500000	134.750000	135.440002	131.480515	3833100
2020-12-02	135.160004	136.320007	134.669998	135.580002	131.616455	4132700
2020-12-03	135.100006	137.949997	135.000000	136.960007	132.956085	4930900
2020-12-04	137.080002	137.399994	135.639999	137.190002	133.447296	4344000
2020-12-07	137.000000	138.860001	136.800003	138.750000	134.964752	4590800
2020-12-08	138.240005	140.440002	137.649994	139.119995	135.324646	6953600
2020-12-09	140.570007	140.570007	138.270004	138.789993	135.003662	4341300
2020-12-10	138.279999	139.139999	137.240005	137.580002	133.826691	4511000
2020-12-11	137.389999	138.139999	136.229996	137.410004	133.661301	4172400
2020-12-14	138.919998	139.000000	136.199997	136.279999	132.562119	7599000
2020-12-15	137.429993	139.440002	137.250000	139.389999	135.587280	7637000
2020-12-16	139.070007	140.490005	137.460007	138.339996	134.565948	6573400
2020-12-17	139.919998	140.740005	138.750000	140.500000	136.666992	8727000
2020-12-18	141.089996	141.139999	137.169998	137.279999	133.534882	17970800
2020-12-21	144.820007	147.949997	142.509995	144.020004	140.090988	16111300
2020-12-22	143.050003	143.470001	141.089996	142.449997	138.563797	6339400
2020-12-23	142.559998	143.600006	141.699997	141.759995	137.892624	3388300
2020-12-24	141.100006	142.190002	141.100006	141.600006	137.737015	1821900
2020-12-28	142.539993	142.919998	141.039993	142.429993	138.544357	4081500
2020-12-29	142.830002	143.059998	140.429993	141.570007	137.707840	3232400
2020-12-30	142.160004	142.610001	140.660004	141.580002	137.717560	3052100
2020-12-31	141.699997	141.789993	140.369995	141.470001	137.610565	2949900
2021-01-04	142.850006	142.970001	138.320007	140.100006	136.277939	6178500
2021-01-05	138.600006	141.660004	138.600006	141.229996	137.377106	4163100
2021-01-06	141.250000	143.570007	139.529999	142.350006	138.466553	6072900
2021-01-07	143.199997	145.639999	143.000000	144.949997	140.995621	5256900
2021-01-08	145.550003	146.820007	144.899994	146.350006	142.357437	3950500
2021-01-11	146.000000	147.100006	144.800003	147.050003	143.038361	4252000
2021-01-12	146.500000	146.850006	144.380005	145.050003	141.092865	3678800
2021-01-13	144.830002	145.130005	142.429993	143.039993	139.137695	3330100
2021-01-14	143.660004	144.899994	140.929993	141.300003	137.445175	4104000
2021-01-15	140.559998	142.380005	139.880005	140.720001	136.881012	6412400
2021-01-19	140.990005	141.220001	138.410004	139.270004	135.470551	6537800
2021-01-20	140.380005	143.210007	140.009995	142.800003	138.904266	4654400
2021-01-21	142.410004	143.809998	141.130005	141.610001	137.746735	4011200
2021-01-22	141.089996	141.880005	139.309998	139.350006	135.548431	4150500
2021-01-25	138.990005	139.179993	134.740005	137.550003	133.797485	5998700
2021-01-26	137.759995	137.850006	134.710007	135.100006	131.414322	5312300
2021-01-27	132.220001	132.860001	130.270004	131.020004	127.445656	7815900
2021-01-28	132.360001	136.369995	131.500000	134.720001	131.044678	6244600
2021-01-29	133.949997	135.029999	132.149994	133.589996	129.945526	7166100
2021-02-01	135.369995	136.050003	133.300003	135.710007	132.007721	4366800
2021-02-02	137.059998	139.860001	136.750000	139.589996	135.781815	7132800
2021-02-03	139.699997	140.059998	138.009995	138.630005	134.848022	4678600
2021-02-04	139.550003	141.050003	138.919998	140.630005	136.793472	4533700
2021-02-05	141.339996	145.570007	141.289993	145.110001	141.151245	6151500
2021-02-08	145.149994	145.880005	142.800003	143.410004	139.497635	6304300
2021-02-09	143.600006	144.220001	141.699997	141.789993	137.921799	3436300
2021-02-10	142.449997	142.600006	140.899994	142.460007	138.573563	4125700
2021-02-11	143.000000	144.350006	142.410004	143.539993	139.624054	3828700
2021-02-12	143.110001	143.449997	141.399994	142.119995	138.242813	3637000
2021-02-16	143.369995	143.369995	141.029999	141.710007	137.844009	4873400
2021-02-17	141.300003	144.559998	140.210007	143.990005	140.061813	6437100
2021-02-18	142.979996	145.389999	141.210007	145.089996	141.131775	4486800
2021-02-19	145.429993	145.500000	141.500000	142.020004	138.145538	7486000
2021-02-22	141.539993	142.460007	136.259995	136.669998	132.941483	8985900
2021-02-23	136.029999	136.830002	131.580002	136.130005	132.416214	10364100
2021-02-24	135.059998	135.960007	133.949997	135.649994	131.949326	6360900
2021-02-25	137.600006	139.179993	134.529999	135.539993	131.842331	5674300
2021-02-26	135.899994	136.850006	133.360001	134.779999	131.369568	6650200
2021-03-01	135.639999	139.149994	135.500000	137.649994	134.166977	5717800
2021-03-02	137.559998	138.259995	135.610001	137.020004	133.552917	5292700
2021-03-03	137.089996	137.410004	134.149994	134.259995	130.862747	4888400
2021-03-04	134.000000	135.130005	130.179993	132.039993	128.698929	7181500
2021-03-05	133.539993	133.679993	129.190002	133.350006	129.975800	5957100
2021-03-08	133.639999	135.630005	132.369995	134.559998	131.155182	4983000
2021-03-09	135.509995	138.000000	135.449997	135.949997	132.509979	5977800
2021-03-10	136.500000	138.199997	136.100006	137.589996	134.108521	4519600
2021-03-11	139.179993	142.199997	138.559998	141.190002	137.617401	5696500
2021-03-12	140.000000	140.910004	138.600006	140.449997	136.896149	4143200
2021-03-15	140.699997	145.000000	140.669998	144.940002	141.272522	5413900
2021-03-16	145.880005	146.149994	143.839996	144.649994	140.989853	5623000
2021-03-17	143.199997	146.149994	143.199997	144.820007	141.155548	5134400
2021-03-18	144.369995	146.660004	142.550003	143.169998	139.547287	10188400
2021-03-19	140.000000	142.860001	135.509995	137.490005	134.011017	24980400
2021-03-22	137.630005	138.809998	136.029999	138.270004	134.771317	7537300
2021-03-23	138.490005	140.639999	136.550003	137.119995	133.650360	5582600
2021-03-24	136.449997	137.919998	132.880005	133.160004	129.790588	8157600
2021-03-25	127.050003	129.389999	125.440002	128.639999	125.384956	18475800
2021-03-26	131.600006	133.190002	129.770004	132.990005	129.624893	10010500
2021-03-29	132.940002	133.910004	130.660004	133.490005	130.112198	7153900
2021-03-30	132.350006	133.350006	131.220001	132.949997	129.585922	6026600
2021-03-31	133.089996	134.179993	131.919998	132.889999	129.527435	6878900
2021-04-01	134.690002	134.690002	132.210007	132.529999	129.176529	5720600
2021-04-05	133.100006	135.679993	133.100006	135.119995	131.700989	5508900
2021-04-06	135.440002	137.710007	134.929993	137.160004	133.689392	4670100
2021-04-07	136.990005	138.240005	136.360001	136.539993	133.085052	6646000
2021-04-08	137.279999	137.309998	133.410004	133.679993	130.297440	8748400
2021-04-09	133.940002	135.500000	133.500000	135.449997	132.022659	6056800
2021-04-12	134.750000	136.899994	134.220001	136.639999	133.182526	5638200
2021-04-13	135.600006	135.990005	133.399994	133.539993	130.160980	8778200
2021-04-14	133.539993	134.179993	131.820007	132.259995	128.913345	7354100
2021-04-15	133.000000	134.070007	132.679993	133.669998	130.287674	6284800
2021-04-16	134.710007	134.770004	133.729996	134.309998	130.911499	6852500
2021-04-19	134.300003	134.380005	132.149994	132.570007	129.215546	5613600
2021-04-20	129.169998	129.899994	125.699997	127.110001	123.893677	13268700
2021-04-21	127.589996	130.330002	127.370003	129.899994	126.613083	7110900
2021-04-22	129.889999	130.369995	127.980003	129.179993	125.911293	6442900
2021-04-23	128.929993	130.649994	128.460007	130.190002	126.895744	7489000
2021-04-26	130.490005	131.699997	129.320007	131.600006	128.270096	8217800
2021-04-27	132.000000	132.789993	131.410004	132.110001	128.767166	5833100
2021-04-28	132.259995	132.330002	130.350006	130.710007	127.402580	8195400
2021-04-29	131.770004	134.119995	131.229996	133.259995	129.888046	6612500
2021-04-30	132.440002	133.880005	132.050003	132.619995	129.264267	5643600
2021-05-03	133.369995	134.449997	132.589996	133.029999	129.663879	5053000
2021-05-04	132.229996	132.589996	130.479996	131.550003	128.221359	6129500
2021-05-05	132.699997	134.220001	132.080002	132.210007	128.864609	6234200
2021-05-06	132.600006	133.839996	131.940002	133.490005	130.112198	5201000
2021-05-07	135.000000	139.360001	134.720001	137.809998	134.322937	10566700
2021-05-10	138.000000	138.899994	136.300003	136.399994	132.948608	5669300
2021-05-11	138.380005	138.380005	135.009995	137.119995	133.650360	8045400
2021-05-12	135.419998	136.820007	133.339996	133.389999	130.014755	5865100
2021-05-13	133.699997	135.029999	132.490005	133.610001	130.229202	6284300
2021-05-14	134.339996	136.679993	134.050003	135.929993	132.490494	4367900
2021-05-17	136.330002	137.070007	135.500000	136.410004	132.958359	3934200
2021-05-18	136.440002	137.470001	135.449997	135.559998	132.129868	5664700
2021-05-19	133.479996	133.970001	131.960007	132.960007	129.595642	5582300
2021-05-20	133.779999	134.210007	132.190002	133.270004	129.897797	4934800
2021-05-21	133.830002	134.169998	132.410004	132.660004	129.303253	5329700
2021-05-24	133.100006	134.350006	132.809998	134.059998	130.667801	4313200
2021-05-25	134.940002	135.169998	133.850006	134.320007	130.921234	4885800
2021-05-26	135.199997	137.919998	135.000000	136.889999	133.426224	6781500
2021-05-27	137.550003	138.309998	136.460007	136.559998	133.104584	12882300
2021-05-28	136.240005	137.350006	136.089996	136.460007	133.275497	4153500
2021-06-01	137.850006	138.050003	134.210007	134.509995	131.370956	5577900
2021-06-02	134.589996	135.490005	133.529999	134.169998	131.038895	5226100
2021-06-03	133.199997	134.690002	132.509995	134.169998	131.038895	5027400
2021-06-04	134.500000	134.940002	132.279999	133.740005	130.618958	5217100
2021-06-07	134.000000	135.199997	133.449997	133.949997	130.824051	3765000
2021-06-08	134.690002	134.720001	132.410004	133.350006	130.238052	4915200
2021-06-09	133.619995	134.899994	131.449997	131.839996	128.763260	6448100
2021-06-10	131.500000	132.570007	130.190002	130.979996	127.923347	6584100
2021-06-11	131.500000	131.990005	130.529999	131.940002	128.860962	5414500
2021-06-14	131.699997	132.050003	130.130005	131.360001	128.294495	5743600
2021-06-15	131.539993	131.750000	129.830002	130.289993	127.249443	5168100
2021-06-16	130.300003	131.169998	129.600006	130.399994	127.356903	7915500
2021-06-17	129.240005	129.880005	127.860001	128.919998	125.911438	8568100
2021-06-18	126.680000	129.029999	126.680000	128.410004	125.413338	9784800
2021-06-21	129.240005	130.759995	128.699997	130.080002	127.044350	6288500
2021-06-22	130.830002	132.690002	130.130005	132.479996	129.388351	6043800
2021-06-23	132.809998	133.699997	132.210007	133.100006	129.993881	4566000
2021-06-24	133.899994	134.820007	132.899994	133.600006	130.482224	11420500
2021-06-25	152.410004	154.589996	150.479996	154.350006	150.747971	46285400
2021-06-28	153.919998	154.050003	151.509995	152.360001	148.804413	13133300
2021-06-29	153.259995	156.399994	152.910004	155.949997	152.310638	10279900
2021-06-30	154.789993	155.339996	153.520004	154.490005	150.884705	10281800
2021-07-01	154.070007	158.210007	153.889999	158.000000	154.312805	9011500
2021-07-02	158.210007	159.970001	157.639999	159.740005	156.012177	6396700
2021-07-06	159.919998	160.440002	157.860001	160.110001	156.373566	6671000
2021-07-07	160.160004	161.500000	158.279999	160.160004	156.422409	5408300
2021-07-08	158.169998	160.820007	157.350006	160.630005	156.881424	6081600
2021-07-09	161.690002	161.960007	160.509995	161.000000	157.242798	5002300
2021-07-12	161.639999	162.429993	160.710007	161.820007	158.043671	4992200
2021-07-13	161.350006	162.309998	161.009995	161.589996	157.819016	5747700
2021-07-14	161.869995	162.729996	161.339996	161.539993	157.770203	4928000
2021-07-15	160.860001	162.199997	160.389999	161.690002	157.916718	6432500
2021-07-16	161.619995	161.699997	159.639999	159.850006	156.119629	6603700
2021-07-19	158.149994	158.820007	156.600006	157.869995	154.185837	7377100
2021-07-20	157.259995	160.429993	156.580002	159.740005	156.012177	4629200
2021-07-21	160.500000	161.429993	160.009995	161.080002	157.320908	5393100
2021-07-22	161.110001	163.750000	160.929993	163.679993	159.860229	4851500
2021-07-23	164.350006	166.449997	163.729996	166.360001	162.477676	4217700
2021-07-26	165.710007	166.529999	163.820007	165.089996	161.237320	3858800
2021-07-27	164.820007	165.610001	162.580002	164.570007	160.729507	4359000
2021-07-28	164.490005	165.899994	164.080002	165.460007	161.598694	4093600
2021-07-29	165.899994	167.029999	165.389999	166.990005	163.093002	3605600
2021-07-30	166.589996	167.869995	166.350006	167.509995	163.600861	5364400
2021-08-02	169.059998	169.979996	168.029999	168.750000	164.811905	5532500
2021-08-03	169.220001	171.500000	168.490005	171.229996	167.234055	5718100
2021-08-04	171.360001	172.339996	170.960007	171.910004	167.898178	4646200
2021-08-05	171.410004	174.000000	171.179993	173.850006	169.792908	3824000
2021-08-06	174.360001	174.380005	172.699997	172.800003	168.767426	4088700
2021-08-09	172.500000	173.059998	171.619995	171.770004	167.761459	3612800
2021-08-10	171.559998	173.960007	171.429993	172.270004	168.249802	3747100
2021-08-11	172.000000	173.220001	170.940002	171.270004	167.273117	4078300
2021-08-12	170.889999	171.320007	169.479996	170.639999	166.657806	3997100
2021-08-13	170.449997	171.720001	168.779999	171.690002	167.683319	2966200
2021-08-16	170.699997	172.399994	169.660004	172.360001	168.337708	3530200
2021-08-17	171.539993	171.699997	169.380005	170.660004	166.677353	3602900
2021-08-18	169.750000	171.800003	168.660004	168.809998	164.870529	5487400
2021-08-19	166.960007	167.539993	164.369995	165.589996	161.725662	7336300
2021-08-20	166.270004	168.009995	165.419998	167.789993	163.874313	4039100
2021-08-23	169.449997	170.899994	169.179993	169.720001	165.759293	3796500
2021-08-24	169.600006	170.869995	168.889999	169.979996	166.013214	3133100
2021-08-25	170.000000	170.690002	169.529999	169.839996	165.876480	3003800
2021-08-26	169.380005	169.520004	166.270004	166.919998	163.024658	4069600
2021-08-27	167.270004	168.070007	166.279999	167.580002	163.939316	3012400
2021-08-30	167.889999	168.410004	166.570007	168.029999	164.379547	3537100
2021-08-31	167.550003	167.679993	164.199997	164.740005	161.161026	7545600
2021-09-01	164.919998	166.619995	164.080002	164.559998	160.984924	4706500
2021-09-02	165.240005	165.429993	162.789993	163.669998	160.114243	4632100
2021-09-03	163.199997	164.169998	162.220001	163.289993	159.742508	4254500
2021-09-07	163.699997	163.860001	161.910004	162.639999	159.106644	5648800
2021-09-08	162.000000	162.089996	159.750000	160.710007	157.218582	6591700
2021-09-09	165.259995	166.149994	163.199997	163.339996	159.791443	8414800
2021-09-10	164.250000	165.660004	163.440002	163.589996	160.036026	4252100
2021-09-13	161.559998	162.919998	158.330002	159.520004	156.054428	8814500
2021-09-14	159.169998	159.389999	157.070007	158.759995	155.310944	5323900
2021-09-15	157.500000	158.320007	155.669998	157.910004	154.479401	6827100
2021-09-16	157.589996	159.009995	157.199997	157.600006	154.176163	5085900
2021-09-17	157.960007	161.000000	156.070007	156.419998	153.021790	7944800
2021-09-20	153.729996	155.270004	152.320007	154.250000	150.898911	7041200
2021-09-21	155.089996	156.130005	153.580002	155.020004	151.652206	5857900
2021-09-22	156.789993	158.000000	155.600006	157.440002	154.019623	6844800
2021-09-23	158.710007	160.289993	158.270004	159.580002	156.113113	11981500
2021-09-24	151.039993	151.850006	148.000000	149.589996	146.340134	26913300
2021-09-27	149.509995	149.910004	147.289993	148.039993	144.823807	11479300
2021-09-28	147.339996	147.529999	145.000000	145.300003	142.143372	10692300
2021-09-29	145.710007	147.940002	145.690002	146.020004	142.847687	7794900
2021-09-30	145.880005	147.479996	144.419998	145.229996	142.074875	10133600
2021-10-01	145.220001	148.000000	144.369995	147.059998	143.865128	8112300
2021-10-04	147.059998	147.619995	145.759995	147.139999	143.943390	7951000
2021-10-05	148.000000	151.000000	147.820007	149.460007	146.213013	10881900
2021-10-06	148.000000	149.460007	147.509995	148.800003	145.567307	7610700
2021-10-07	150.300003	153.660004	150.259995	151.850006	148.551056	7958000
2021-10-08	152.220001	152.869995	150.669998	152.479996	149.167374	6333700
2021-10-11	151.990005	153.589996	150.059998	150.279999	147.015152	5551200
2021-10-12	152.419998	153.600006	151.300003	153.350006	150.018463	7408600
2021-10-13	154.320007	156.669998	153.160004	156.300003	152.904373	8456300
2021-10-14	158.179993	158.460007	156.250000	157.139999	153.726135	6024500
2021-10-15	157.800003	158.330002	156.559998	158.009995	154.577209	5532100
2021-10-18	157.309998	159.470001	155.949997	159.429993	155.966400	5765300
2021-10-19	159.679993	159.929993	156.800003	157.820007	154.391342	6198200
2021-10-20	158.500000	158.800003	157.320007	158.449997	155.007660	4487000
2021-10-21	158.449997	162.339996	158.279999	162.179993	158.656631	6121700
2021-10-22	162.279999	164.619995	162.279999	163.479996	159.928375	5323000
2021-10-25	163.229996	164.729996	162.660004	164.220001	160.652313	3878200
2021-10-26	164.820007	165.449997	163.119995	163.789993	160.231644	4711200
2021-10-27	163.649994	164.059998	161.660004	162.350006	158.822937	4163900
2021-10-28	163.009995	164.600006	162.809998	164.460007	160.887115	3762000
2021-10-29	163.059998	167.630005	163.000000	167.289993	163.655609	6740600
2021-11-01	167.800003	168.800003	165.889999	166.330002	162.716492	3610800
2021-11-02	166.759995	168.160004	166.110001	167.830002	164.183884	5038000
2021-11-03	169.000000	172.869995	168.649994	172.500000	168.752441	7176700
2021-11-04	172.210007	175.630005	172.000000	175.440002	171.628540	5460100
2021-11-05	175.729996	179.100006	175.500000	177.509995	173.653580	5892200
2021-11-08	176.350006	176.539993	170.360001	171.850006	168.116562	8301100
2021-11-09	171.250000	173.929993	170.949997	173.820007	170.043777	4343000
2021-11-10	171.229996	172.169998	167.550003	168.259995	164.604553	8185200
2021-11-11	169.600006	169.600006	166.630005	166.970001	163.342590	4994900
2021-11-12	167.500000	169.679993	167.399994	169.089996	165.416489	5126300
2021-11-15	169.699997	170.360001	168.520004	168.850006	165.181747	3856700
2021-11-16	169.250000	174.000000	169.250000	171.830002	168.097000	4401000
2021-11-17	171.600006	172.740005	170.250000	171.740005	168.008957	3940200
2021-11-18	172.330002	173.460007	170.360001	171.350006	167.627426	4044200
2021-11-19	172.149994	177.199997	170.529999	174.880005	171.080750	6145600
2021-11-22	174.979996	177.750000	174.229996	174.240005	170.454651	5906400
2021-11-23	173.050003	173.429993	170.410004	172.149994	168.410034	5302100
2021-11-24	168.490005	172.429993	167.669998	172.029999	168.292633	4637600
2021-11-26	168.059998	169.679993	167.539993	168.020004	164.369766	4751100
2021-11-29	169.830002	171.149994	169.229996	169.869995	166.179565	5448700
2021-11-30	168.789993	171.550003	167.529999	169.240005	165.563263	11033700
2021-12-01	170.889999	173.369995	166.679993	166.699997	163.078430	6618200
2021-12-02	167.279999	170.550003	167.000000	170.000000	166.306763	4398900
2021-12-03	170.619995	172.070007	166.759995	170.240005	166.840866	4878500
2021-12-06	170.830002	171.210007	168.059998	168.910004	165.537415	5636900
2021-12-07	171.110001	173.350006	170.399994	171.289993	167.869888	5898700
2021-12-08	171.220001	171.789993	169.839996	170.250000	166.850647	5614400
2021-12-09	169.289993	171.169998	167.990005	168.100006	164.743607	5171600
2021-12-10	168.500000	170.240005	167.330002	169.059998	165.684418	4791100
2021-12-13	168.809998	169.389999	165.259995	166.839996	163.508743	5972300
2021-12-14	166.289993	167.080002	164.210007	165.399994	162.097488	4872200
2021-12-15	165.000000	165.669998	161.820007	163.899994	160.627426	7144600
2021-12-16	162.699997	165.940002	162.529999	162.720001	159.471008	7138100
2021-12-17	161.630005	162.860001	160.550003	161.360001	158.138153	7705100
2021-12-20	159.339996	159.600006	155.470001	156.979996	153.845612	8411900
2021-12-21	166.690002	171.190002	164.710007	166.630005	163.302948	13862900
2021-12-22	167.240005	169.000000	164.089996	165.440002	162.136703	5811300
2021-12-23	166.250000	167.160004	165.440002	165.669998	162.362091	3876900
2021-12-27	166.520004	167.690002	165.479996	167.580002	164.233978	3769300
2021-12-28	167.800003	168.250000	166.300003	166.419998	163.097122	2658600
2021-12-29	167.070007	169.800003	166.600006	168.779999	165.410004	3830900
2021-12-30	168.309998	170.119995	167.199997	167.490005	164.145798	2666800
2021-12-31	167.559998	167.720001	166.210007	166.669998	163.342148	2752000
2022-01-03	167.529999	167.910004	163.309998	164.669998	161.382065	5670500
2022-01-04	165.880005	167.179993	165.000000	166.389999	163.067734	6064200
2022-01-05	166.490005	167.009995	162.100006	162.250000	159.010391	5021000
2022-01-06	162.089996	163.190002	159.059998	161.039993	157.824554	4144600
2022-01-07	160.770004	161.139999	156.860001	156.970001	153.835815	5108000
2022-01-10	150.520004	151.330002	148.779999	150.440002	147.436203	10439000
2022-01-11	150.479996	150.839996	147.600006	150.300003	147.299011	8175400
2022-01-12	152.130005	153.460007	150.740005	152.210007	149.170868	6351200
2022-01-13	153.199997	153.600006	149.020004	149.589996	146.603165	4990900
2022-01-14	148.389999	148.839996	146.850006	148.179993	145.221313	6030500
2022-01-18	148.059998	148.830002	146.300003	146.949997	144.015854	6931000
2022-01-19	147.759995	149.100006	145.020004	145.110001	142.212616	4823800
2022-01-20	145.460007	147.380005	142.500000	142.729996	139.880157	5366500
2022-01-21	144.320007	146.360001	142.850006	142.949997	140.095764	7553400
2022-01-24	140.809998	146.309998	139.559998	146.000000	143.084854	9733200
2022-01-25	144.970001	147.960007	142.509995	145.479996	142.575226	8195400
2022-01-26	147.779999	148.970001	142.729996	143.990005	141.114990	7444600
2022-01-27	144.990005	147.350006	143.580002	144.639999	141.751999	6396400
2022-01-28	144.119995	146.029999	140.610001	145.910004	142.996674	6130200
2022-01-31	146.270004	148.179993	145.220001	148.070007	145.113525	6932200
2022-02-01	149.500000	149.679993	146.800003	148.220001	145.260529	6695000
2022-02-02	148.350006	149.460007	147.529999	148.710007	145.740753	5491700
2022-02-03	147.399994	148.460007	144.970001	145.309998	142.408630	5240200
2022-02-04	145.369995	146.479996	143.639999	145.389999	142.487045	4313400
2022-02-07	145.300003	146.119995	144.220001	145.139999	142.242020	3877500
2022-02-08	144.740005	145.500000	142.300003	143.529999	140.664169	5829400
2022-02-09	146.110001	147.360001	145.669998	146.259995	143.339676	4551000
2022-02-10	143.960007	147.539993	143.850006	144.820007	141.928406	5142600
2022-02-11	144.759995	145.059998	139.559998	140.179993	137.381073	6710500
2022-02-14	140.080002	143.210007	139.789993	141.589996	138.762909	6841200
2022-02-15	144.220001	146.320007	144.100006	145.580002	142.673248	7820200
2022-02-16	145.020004	146.949997	144.610001	146.490005	143.565063	4817500
2022-02-17	145.539993	146.910004	142.639999	142.800003	139.948761	5202300
2022-02-18	143.369995	143.940002	141.809998	142.949997	140.095764	5177400
2022-02-22	141.589996	141.639999	136.160004	138.190002	135.430801	9604500
2022-02-23	139.660004	140.970001	136.509995	136.830002	134.097946	7636600
2022-02-24	133.000000	137.419998	130.929993	137.169998	134.431152	8417200
2022-02-25	138.130005	139.220001	136.190002	138.800003	136.028625	5424500
2022-02-28	137.059998	138.380005	135.039993	136.550003	133.823547	6613300
2022-03-01	136.720001	136.750000	131.149994	132.220001	129.580002	6534000
2022-03-02	132.979996	136.610001	132.770004	135.679993	132.970901	7743900
2022-03-03	136.740005	136.800003	133.449997	133.970001	131.295044	4576500
2022-03-04	132.509995	133.619995	130.699997	131.179993	128.854095	7084500
2022-03-07	131.000000	131.029999	124.169998	124.440002	122.233627	11383400
2022-03-08	125.239998	125.470001	120.800003	121.209999	119.060890	9089400
2022-03-09	127.379997	129.649994	126.629997	126.949997	124.699112	8845100
2022-03-10	124.019997	126.599998	124.000000	126.029999	123.795425	7167400
2022-03-11	127.010002	127.870003	122.510002	122.629997	120.455711	5882000
2022-03-14	121.529999	122.449997	116.750000	117.570000	115.485435	13884900
2022-03-15	119.839996	120.419998	117.750000	119.400002	117.282982	10431300
2022-03-16	122.849998	126.110001	121.930000	125.190002	122.970329	11100400
2022-03-17	124.940002	127.410004	123.699997	127.410004	125.150963	6845300
2022-03-18	126.849998	131.460007	126.699997	131.240005	128.913040	10350900
2022-03-21	129.720001	132.309998	128.619995	130.190002	127.881683	14388500
2022-03-22	137.279999	139.000000	132.990005	133.089996	130.730255	19731200
2022-03-23	132.639999	135.399994	131.199997	133.000000	130.641846	8068800
2022-03-24	133.750000	134.190002	131.199997	132.080002	129.738159	5853800
2022-03-25	133.050003	133.869995	131.710007	133.699997	131.329453	6287000
2022-03-28	133.759995	134.860001	132.169998	134.809998	132.419754	5804100
2022-03-29	137.850006	139.750000	136.949997	139.139999	136.672974	7275900
2022-03-30	138.979996	139.860001	137.559998	138.539993	136.083618	5545800
2022-03-31	137.830002	138.710007	134.500000	134.559998	132.174194	7206500
2022-04-01	134.449997	135.279999	132.750000	133.520004	131.152634	5807500
2022-04-04	133.050003	135.210007	132.860001	134.339996	131.958084	5307300
2022-04-05	134.039993	134.679993	132.020004	132.300003	129.954269	5707800
2022-04-06	130.050003	130.300003	126.330002	128.360001	126.084122	6961000
2022-04-07	127.430000	129.979996	127.089996	129.380005	127.086044	5320500
2022-04-08	129.440002	129.929993	127.879997	128.149994	125.877838	4877400
2022-04-11	125.099998	126.870003	124.320000	124.980003	122.764053	6365400
2022-04-12	125.199997	128.100006	124.339996	125.040001	122.822983	5146800
2022-04-13	125.040001	127.860001	125.040001	127.489998	125.229530	5119300
2022-04-14	129.080002	134.380005	128.889999	133.460007	131.093704	12811300
2022-04-18	132.000000	133.389999	130.309998	131.630005	129.296158	5298200
2022-04-19	133.089996	137.479996	132.779999	137.050003	134.620041	7346100
2022-04-20	137.960007	138.649994	135.660004	135.869995	133.460968	5309700
2022-04-21	138.550003	139.139999	135.080002	135.460007	133.058243	6562400
2022-04-22	134.330002	134.929993	128.710007	129.070007	126.781540	7321700
2022-04-25	127.800003	128.940002	124.849998	127.940002	125.671562	6512500
2022-04-26	126.949997	127.589996	120.480003	120.519997	118.383118	7977900
2022-04-27	121.089996	124.000000	121.089996	121.239998	119.090355	6007800
2022-04-28	123.169998	127.970001	122.599998	127.050003	124.797348	6551600
2022-04-29	126.220001	128.449997	124.250000	124.699997	122.489006	5867900
2022-05-02	124.430000	126.180000	122.800003	126.080002	123.844543	5428400
2022-05-03	125.019997	125.760002	120.220001	122.860001	120.681633	8201200
2022-05-04	122.540001	126.199997	120.080002	126.059998	123.824890	6924000
2022-05-05	124.110001	124.750000	116.519997	118.629997	116.526642	8411600
2022-05-06	113.739998	115.900002	110.660004	114.489998	112.460030	11237500
2022-05-09	112.970001	114.430000	110.589996	111.209999	109.238205	7506000
2022-05-10	113.029999	113.440002	108.349998	109.489998	107.548691	7526900
2022-05-11	110.699997	111.150002	107.589996	107.919998	106.006531	6611800
2022-05-12	105.180000	109.879997	105.000000	107.900002	105.986885	10245400
2022-05-13	110.260002	113.110001	108.669998	113.010002	111.006279	9618800
2022-05-16	112.980003	113.440002	111.559998	112.599998	110.603561	5722500
2022-05-17	115.500000	117.099998	113.070000	115.900002	113.845047	6026100
2022-05-18	112.500000	113.360001	108.779999	109.370003	107.430824	8188300
2022-05-19	108.949997	109.110001	106.279999	106.440002	104.552773	7702000
2022-05-20	108.669998	109.690002	105.070000	108.000000	106.085106	7621900
2022-05-23	107.470001	108.750000	105.820000	108.629997	106.703934	7136400
2022-05-24	107.110001	107.989998	104.730003	107.290001	105.387695	6023400
2022-05-25	103.459999	108.889999	103.459999	108.199997	106.281555	7158800
2022-05-26	110.000000	113.500000	110.000000	112.940002	110.937531	6520300
2022-05-27	114.220001	116.010002	114.010002	115.989998	113.933441	5043000
2022-05-31	117.500000	119.790001	114.449997	118.849998	116.742729	13774600
2022-06-01	119.830002	120.750000	117.610001	118.680000	116.575760	5543100
2022-06-02	119.510002	123.580002	119.260002	123.410004	121.221886	5838100
2022-06-03	120.209999	122.540001	120.000000	120.949997	119.099838	5201500
2022-06-06	121.500000	122.139999	119.430000	120.230003	118.390869	3963400
2022-06-07	118.660004	121.970001	118.459999	121.669998	119.808830	5373600
2022-06-08	120.900002	123.820000	120.449997	122.400002	120.527672	4365800
2022-06-09	121.349998	122.029999	118.589996	118.599998	116.785797	3892600
2022-06-10	117.089996	117.089996	114.260002	114.730003	112.974998	6292600
2022-06-13	110.389999	112.019997	109.239998	110.440002	108.750626	6423100
2022-06-14	110.370003	111.889999	110.010002	110.720001	109.026337	4548400
2022-06-15	112.160004	114.720001	111.209999	113.440002	111.704735	4828700
2022-06-16	109.510002	109.900002	105.720001	107.120003	105.481415	7384800
2022-06-17	106.150002	108.550003	105.849998	107.339996	105.698044	10256800
2022-06-21	108.459999	109.820000	108.040001	108.680000	107.017540	6211400
2022-06-22	105.400002	106.900002	104.610001	104.919998	103.315063	9884000
2022-06-23	105.010002	108.099998	104.410004	108.000000	106.347939	8898400
2022-06-24	109.930000	112.940002	109.610001	112.910004	111.182846	10463700
2022-06-27	112.239998	113.209999	109.839996	110.500000	108.809700	12644700
2022-06-28	108.199997	114.050003	102.480003	102.779999	101.207787	31296500
2022-06-29	102.989998	105.610001	101.529999	103.250000	101.670601	10326600
2022-06-30	101.940002	103.379997	100.779999	102.199997	100.636665	9027400
2022-07-01	101.639999	102.500000	99.529999	101.180000	99.632263	7934300
2022-07-05	100.449997	104.379997	100.110001	104.320000	102.724236	9948800
2022-07-06	104.889999	105.720001	103.449997	104.230003	102.635620	6432900
2022-07-07	105.650002	108.279999	105.269997	108.129997	106.475952	7633900
2022-07-08	106.580002	108.610001	106.510002	107.930000	106.279015	5938600
2022-07-11	106.599998	107.089996	104.870003	105.110001	103.502159	4935200
2022-07-12	105.010002	105.860001	103.150002	103.760002	102.172798	6017400
2022-07-13	101.940002	105.879997	101.559998	105.110001	103.502159	5299400
2022-07-14	103.110001	103.800003	101.849998	103.220001	101.641060	6951300
2022-07-15	104.760002	105.620003	103.930000	104.699997	103.098419	7862000
2022-07-18	106.190002	106.680000	103.680000	103.940002	102.350052	6834800
2022-07-19	105.599998	109.580002	105.430000	109.190002	107.519745	8973900
2022-07-20	109.220001	111.629997	108.870003	111.110001	109.410370	5884600
2022-07-21	110.370003	111.669998	110.070000	111.620003	109.912567	4291400
2022-07-22	111.930000	111.930000	108.750000	109.120003	107.450813	6039300
2022-07-25	109.610001	109.610001	107.680000	109.279999	107.608360	5079500
2022-07-26	107.480003	107.930000	104.570000	105.199997	103.590775	8459500
2022-07-27	106.300003	108.379997	105.750000	107.860001	106.210083	7437000
2022-07-28	109.430000	112.400002	108.029999	112.230003	110.513245	6773500
2022-07-29	112.760002	115.209999	111.500000	114.919998	113.162086	7560000
2022-08-01	114.000000	115.550003	113.250000	114.300003	112.551582	4802900
2022-08-02	113.570000	113.779999	111.669998	111.769997	110.060272	6334400
2022-08-03	113.419998	115.099998	112.580002	114.279999	112.531883	5986500
2022-08-04	114.639999	115.349998	113.830002	114.480003	112.728821	4332000
2022-08-05	112.790001	114.300003	112.570000	113.870003	112.128151	4162200
2022-08-08	114.000000	115.580002	113.309998	114.000000	112.256165	6071600
2022-08-09	111.320000	111.750000	108.820000	110.110001	108.425674	7377600
2022-08-10	113.239998	113.830002	111.860001	113.139999	111.409317	6951800
2022-08-11	114.879997	116.750000	113.730003	114.099998	112.354630	5582100
2022-08-12	114.389999	116.129997	113.769997	116.070000	114.294495	4407900
2022-08-15	115.449997	116.580002	114.849998	116.320000	114.540680	4279000
2022-08-16	115.940002	118.470001	115.809998	118.059998	116.254059	6189800
2022-08-17	116.769997	117.980003	116.410004	117.040001	115.249657	5108400
2022-08-18	116.000000	116.680000	115.300003	116.010002	114.235413	4750200
2022-08-19	115.500000	115.650002	113.029999	113.160004	111.429008	5967600
2022-08-22	111.019997	111.680000	109.839996	110.339996	108.652145	5802900
2022-08-23	110.839996	112.830002	110.570000	110.680000	108.986954	4806700
2022-08-24	110.680000	112.430000	110.019997	111.410004	109.705788	4769000
2022-08-25	111.900002	113.339996	111.389999	113.220001	111.488106	5433700
2022-08-26	113.309998	113.730003	108.230003	108.279999	106.623657	6203600
2022-08-29	106.809998	108.540001	106.440002	107.879997	106.229782	4132400
2022-08-30	108.970001	110.080002	107.129997	107.860001	106.210083	5129500
2022-08-31	107.959999	108.010002	105.809998	106.449997	104.821655	8884800
2022-09-01	105.800003	106.550003	103.800003	106.489998	104.861046	5590800
2022-09-02	107.459999	108.150002	105.050003	105.739998	104.421593	7763800
2022-09-06	105.440002	106.410004	103.680000	105.150002	103.838951	9158900
2022-09-07	105.080002	108.559998	105.000000	108.480003	107.127434	7238300
2022-09-08	107.000000	108.790001	106.080002	108.730003	107.374313	5628300
2022-09-09	109.379997	111.690002	109.300003	110.970001	109.586388	5171500
2022-09-12	111.379997	113.360001	111.379997	112.379997	110.978798	4836900
2022-09-13	108.839996	108.910004	105.440002	105.720001	104.401840	5955600
2022-09-14	106.129997	107.360001	105.150002	107.000000	105.665878	4888700
2022-09-15	106.150002	108.139999	104.830002	105.500000	104.184586	6598900
2022-09-16	104.070000	105.290001	103.250000	104.120003	102.821793	8000800
2022-09-19	103.690002	107.370003	103.330002	107.209999	105.873260	5162300
2022-09-20	103.820000	104.440002	101.709999	102.419998	101.142975	10006600
2022-09-21	102.669998	103.629997	99.769997	99.790001	98.545776	6279300
2022-09-22	99.790001	100.209999	97.830002	98.550003	97.321243	9638800
2022-09-23	96.919998	97.540001	95.339996	97.019997	95.810310	9026500
2022-09-26	96.089996	97.730003	95.709999	96.059998	94.862282	8521600
2022-09-27	97.070000	97.739998	95.000000	96.290001	95.089424	9890300
2022-09-28	97.110001	99.430000	96.760002	98.699997	97.469368	9423300
2022-09-29	98.110001	98.110001	94.480003	95.330002	94.141388	19339200
2022-09-30	83.300003	86.199997	82.500000	83.120003	82.083626	48176100
2022-10-03	83.129997	86.470001	82.220001	85.400002	84.335197	19108200
2022-10-04	87.699997	89.070000	87.110001	88.639999	87.534798	15114800
2022-10-05	87.489998	91.699997	87.150002	91.099998	89.964127	12732700
2022-10-06	90.489998	92.639999	89.809998	90.169998	89.045723	9951900
2022-10-07	88.540001	88.760002	86.690002	87.160004	86.073257	8554700
2022-10-10	87.760002	87.779999	85.070000	86.690002	85.609116	7991200
2022-10-11	86.040001	88.250000	85.750000	87.989998	86.892906	11903200
2022-10-12	88.000000	88.879997	87.309998	88.510002	87.406425	8772900
2022-10-13	86.389999	89.809998	86.050003	89.559998	88.443329	9335000
2022-10-14	90.510002	90.879997	87.489998	87.550003	86.458397	7811700
2022-10-17	89.529999	90.690002	88.699997	89.970001	88.848213	8451900
2022-10-18	92.599998	92.910004	89.150002	89.680000	88.561829	7364700
2022-10-19	88.260002	89.739998	87.760002	88.570000	87.465675	5102000
2022-10-20	89.470001	90.580002	86.610001	86.830002	85.747368	13500000
2022-10-21	87.019997	88.779999	86.709999	88.500000	87.396545	7976300
2022-10-24	87.790001	88.839996	86.239998	88.010002	86.912659	8847100
2022-10-25	88.029999	91.930000	87.889999	91.720001	90.576393	8639900
2022-10-26	90.779999	94.349998	90.699997	92.389999	91.238045	8648200
2022-10-27	92.879997	93.480003	90.220001	90.540001	89.411110	8617900
2022-10-28	91.199997	93.879997	90.459999	93.830002	92.660095	6022400
2022-10-31	93.000000	93.889999	92.680000	92.680000	91.524429	6426400
2022-11-01	95.690002	96.459999	92.970001	93.769997	92.600838	7250700
2022-11-02	93.129997	94.440002	90.190002	90.300003	89.174103	7176600
2022-11-03	89.970001	91.610001	88.720001	90.400002	89.272865	6550300
2022-11-04	94.449997	98.230003	93.949997	95.790001	94.595650	12543300
2022-11-07	96.309998	96.870003	92.669998	93.440002	92.274956	9094500
2022-11-08	94.440002	96.029999	92.940002	93.750000	92.581085	7017800
2022-11-09	92.669998	93.900002	91.959999	92.099998	90.951660	6550900
2022-11-10	96.330002	99.680000	96.230003	99.489998	98.249519	9361000
2022-11-11	100.309998	107.209999	100.139999	106.089996	104.767220	12597500
2022-11-14	105.199997	106.440002	104.320000	104.389999	103.088425	7134900
2022-11-15	107.989998	109.309998	105.529999	106.709999	105.379494	7242900
2022-11-16	105.250000	106.599998	104.769997	105.230003	103.917953	5998700
2022-11-17	104.110001	105.400002	102.919998	105.360001	104.046326	5252900
2022-11-18	107.629997	107.720001	104.169998	105.419998	104.105583	5498900
2022-11-21	104.610001	105.480003	103.599998	103.830002	102.535408	4774800
2022-11-22	104.620003	106.160004	103.839996	105.970001	104.648727	5313200
2022-11-23	106.000000	106.980003	105.230003	106.650002	105.320244	3873100
2022-11-25	106.449997	107.180000	105.559998	105.959999	104.638847	3426100
2022-11-28	105.250000	106.300003	104.650002	104.959999	103.651314	6967400
2022-11-29	105.370003	106.820000	105.120003	106.250000	104.925232	8494400
2022-11-30	107.080002	109.690002	105.449997	109.690002	108.322350	16251000
2022-12-01	110.089996	111.860001	109.550003	111.110001	109.724632	7822900
2022-12-02	108.650002	112.709999	108.339996	112.199997	111.141144	5892000
2022-12-05	111.019997	111.129997	109.190002	109.620003	108.585495	6220100
2022-12-06	109.650002	110.529999	106.750000	107.930000	106.911446	7086100
2022-12-07	107.320000	109.120003	107.059998	108.330002	107.307663	5751500
2022-12-08	108.599998	111.489998	108.459999	111.360001	110.309074	6192800
2022-12-09	110.220001	111.379997	109.260002	109.419998	108.387375	5677700
2022-12-12	110.099998	112.169998	109.709999	112.070000	111.012375	6426000
2022-12-13	115.610001	116.449997	111.250000	112.849998	111.785004	8655300
2022-12-14	113.699997	114.120003	110.230003	111.449997	110.398209	7528500
2022-12-15	109.190002	109.620003	107.730003	108.510002	107.485970	7500700
2022-12-16	106.870003	107.610001	105.120003	105.949997	104.950119	14083600
2022-12-19	104.989998	105.510002	102.449997	103.050003	102.077492	10620300
2022-12-20	103.000000	103.400002	101.680000	103.209999	102.235985	17147900
2022-12-21	116.760002	119.180000	115.339996	115.779999	114.687347	32777300
2022-12-22	114.290001	116.820000	114.059998	116.709999	115.608582	17147600
2022-12-23	116.110001	117.169998	115.779999	116.250000	115.152916	6603700
2022-12-27	116.470001	118.199997	115.820000	117.559998	116.450554	6661100
2022-12-28	117.580002	118.239998	114.959999	114.980003	113.894913	5437800
2022-12-29	116.080002	118.070000	115.800003	117.349998	116.242538	4588600
2022-12-30	116.559998	117.250000	115.769997	117.010002	115.905746	4355500
