# Supplementary material for: Enhancing stock index prediction: A hybrid LSTM-PSO model for improved forecasting accuracy
Source: PLoS One. 2025 Jan 14;20(1):e0310296. doi: 10.1371/journal.pone.0310296 (PMC11731719; doi:10.1371/journal.pone.0310296)
Supplement: S1 File — (ZIP) [file pone.0310296.s001.zip › data&code∩╝êPSO-LSTM∩╝ë/data/stock_data/IBM.csv]

Date	Open	High	Low	Close	Adj Close	Volume
2018-01-02	147.705551	148.001907	146.787766	147.466537	111.800140	4395815
2018-01-03	150.420654	152.782028	149.455063	151.520081	114.873276	9875914
2018-01-04	152.629059	155.181641	152.361374	154.588913	117.199875	7903785
2018-01-05	155.296371	155.736145	154.015289	155.344162	117.772484	5434807
2018-01-08	155.506699	156.701721	154.588913	156.281067	118.482796	5478425
2018-01-09	156.692154	157.294449	155.889099	156.625244	118.743721	4541523
2018-01-10	155.745697	157.103256	155.353729	156.959854	118.997406	4366109
2018-01-11	157.552582	157.686417	156.118546	156.978973	119.011902	3969047
2018-01-12	156.806885	157.495224	155.860428	155.965576	118.243584	5263367
2018-01-16	157.839386	158.021027	156.166351	156.644363	118.758217	8152733
2018-01-17	160.621414	161.692154	159.904404	161.233276	122.237251	12248660
2018-01-18	162.523895	163.604202	160.755264	161.682602	122.577888	14915228
2018-01-19	157.227539	158.126190	154.206497	155.229446	117.685501	22146435
2018-01-22	154.407272	156.768646	154.024857	155.449326	117.852219	8870917
2018-01-23	155.659653	158.948380	155.363297	158.938812	120.497688	7809645
2018-01-24	159.416824	161.300186	157.571701	158.097519	119.859917	5904670
2018-01-25	158.613770	159.445511	157.925430	158.193115	119.932350	3454415
2018-01-26	158.814529	160.047806	158.499039	159.980881	121.287750	3962143
2018-01-29	160.086044	160.984711	158.709366	159.464630	120.896355	3678782
2018-01-30	158.900574	159.435944	155.984711	156.424469	118.591492	5127806
2018-01-31	156.548752	157.734222	155.602295	156.500961	118.649498	4260149
2018-02-01	156.013382	156.912048	154.780121	155.258133	117.707260	4638173
2018-02-02	154.588913	154.875717	151.883362	152.036331	115.264671	5493487
2018-02-05	150.946457	151.529633	143.403442	145.822174	110.553497	9148944
2018-02-06	143.680695	148.652008	142.552582	148.508606	112.590164	10321614
2018-02-07	147.390060	148.508606	146.539200	147.084137	111.510231	6432063
2018-02-08	145.774384	146.424469	141.013382	141.099426	108.026199	7090939
2018-02-09	142.065002	143.919693	138.049713	142.934998	109.431519	8188402
2018-02-12	144.263855	145.697891	143.690247	144.741867	110.814903	6151944
2018-02-13	144.263855	144.531555	143.059280	144.120453	110.339111	5115986
2018-02-14	143.585083	148.183563	143.403442	147.954117	113.274170	5731034
2018-02-15	148.661575	149.961761	146.940720	149.149139	114.189095	5882286
2018-02-16	148.862335	150.850861	148.843216	149.311661	114.313538	4479913
2018-02-20	148.938812	149.101334	147.103256	148.336517	113.566933	4696122
2018-02-21	148.594650	149.894836	147.131927	147.189301	112.688629	3900116
2018-02-22	147.705551	148.221802	146.070740	146.443588	112.117722	4209732
2018-02-23	147.514343	148.996170	147.294449	148.680695	113.830460	3405881
2018-02-26	148.957932	151.892929	148.671127	151.606125	116.070160	3776374
2018-02-27	151.491394	152.753342	149.646271	149.665390	114.584358	4432216
2018-02-28	150.573608	151.185471	148.948380	148.977051	114.057358	3978461
2018-03-01	148.690247	150.066925	146.070740	147.045883	112.578835	4225108
2018-03-02	146.070740	147.954117	145.200760	147.695984	113.076561	3411111
2018-03-05	147.342255	150.564056	146.988525	150.047806	114.877151	3839448
2018-03-06	150.363297	150.946457	148.336517	148.871887	113.976852	3855242
2018-03-07	148.183563	151.845123	147.925430	151.357559	115.879898	4819654
2018-03-08	152.007645	152.552582	148.250473	149.340347	114.335518	6752558
2018-03-09	150.544937	152.562134	150.382416	152.304016	116.604485	5253221
2018-03-12	152.619507	153.938812	151.883362	153.212234	117.299835	5296421
2018-03-13	153.049713	154.980881	151.826004	152.313583	116.611809	4378138
2018-03-14	153.126190	153.613770	150.803055	151.166351	115.733467	3798863
2018-03-15	151.730408	154.158707	151.548752	152.590820	116.824059	4048648
2018-03-16	153.021027	154.856598	152.619507	153.212234	117.299835	9688784
2018-03-19	152.686417	152.858505	149.569794	150.430206	115.169876	5734172
2018-03-20	150.592728	150.984711	148.460800	149.330780	114.328163	4536188
2018-03-21	149.684509	151.242828	149.063095	149.799240	114.686852	3642381
2018-03-22	148.183563	148.422562	145.315491	145.401535	111.319946	4964630
2018-03-23	145.554489	145.869980	142.007645	142.342255	108.977707	4645181
2018-03-26	144.560226	146.902481	143.671127	146.625244	112.256790	4292679
2018-03-27	147.179733	148.059280	144.512421	145.229446	111.188171	4062350
2018-03-28	145.382416	147.093689	145.210327	145.812622	111.634651	3833381
2018-03-29	146.338425	147.122375	144.435944	146.682602	112.300713	3577320
2018-04-02	146.596558	146.634796	141.902481	143.470367	109.841400	5387318
2018-04-03	144.168259	144.359467	141.778198	143.260040	109.680389	4325942
2018-04-04	141.386230	147.676865	140.965576	147.342255	112.805756	5026344
2018-04-05	147.648178	148.107071	146.596558	147.256210	112.739868	3331928
2018-04-06	146.711288	147.179733	142.963669	143.948380	110.207382	3841853
2018-04-09	145.124283	147.858505	145.066925	145.975143	111.759064	4616207
2018-04-10	148.212234	149.713196	147.944550	148.556412	113.735306	3981494
2018-04-11	147.581268	148.929260	147.112808	148.527725	113.713348	3458599
2018-04-12	149.856598	151.988525	149.780121	151.118546	115.696892	5898812
2018-04-13	151.692154	152.217972	149.053543	149.818359	114.701469	4243727
2018-04-16	151.042068	152.141495	150.736145	150.946457	115.565155	4379393
2018-04-17	151.835571	154.875717	151.539200	153.833649	117.775597	10677045
2018-04-18	145.449326	145.917786	141.739960	142.246658	108.904518	21319258
2018-04-19	142.629059	142.648178	140.172089	141.204590	108.106735	8458061
2018-04-20	141.395798	141.462708	138.154877	138.527725	106.057297	8645818
2018-04-23	138.652008	139.541107	137.982788	139.445511	106.759964	5560118
2018-04-24	140.066925	140.822174	138.173996	139.158707	106.540428	5142659
2018-04-25	139.378586	139.961761	137.772461	139.521988	106.818535	7663414
2018-04-26	140.152969	140.879547	139.770554	140.267685	107.389427	4462027
2018-04-27	140.382416	140.774384	139.254303	140.038239	107.213760	3352953
2018-04-30	140.401535	140.898666	138.585083	138.585083	106.101250	4618613
2018-05-01	138.288712	138.642441	137.160614	138.623322	106.130501	4637336
2018-05-02	138.107071	138.451248	135.822174	136.185471	104.264076	5433865
2018-05-03	135.879547	135.975143	133.747604	135.745697	103.927399	5249456
2018-05-04	134.894836	138.001907	134.110901	137.581268	105.332695	4604701
2018-05-07	137.667297	137.973236	136.367111	136.921600	104.827667	3825222
2018-05-08	136.711288	137.198853	135.812622	136.711288	104.666634	5616079
2018-05-09	135.659653	136.730408	135.066925	136.338425	105.539925	4389016
2018-05-10	136.854691	137.982788	136.720840	137.896744	106.746223	3898024
2018-05-11	137.772461	138.479919	137.265778	137.801147	106.672188	3214567
2018-05-14	138.116638	138.738052	137.801147	137.954117	106.790596	3364041
2018-05-15	137.189301	137.657745	136.634796	137.418732	106.376190	4277512
2018-05-16	137.380493	138.652008	136.969406	138.269592	107.034828	3314460
2018-05-17	138.145309	138.804977	137.447418	138.145309	106.938622	3292494
2018-05-18	138.116638	138.565964	137.657745	137.743790	106.627808	2805581
2018-05-21	138.575531	139.617584	138.317398	139.091782	107.671280	3027856
2018-05-22	139.120453	139.770554	138.623322	138.709366	107.375259	2389064
2018-05-23	138.001907	138.336517	137.170166	138.307846	107.064438	3618846
2018-05-24	138.040146	138.126190	136.663483	137.734222	106.620377	3555040
2018-05-25	137.571701	138.212234	137.151047	137.323135	106.302185	5140358
2018-05-29	136.261948	136.606125	134.043976	135.009567	104.511215	4746330
2018-05-30	135.659653	136.806885	135.583176	136.347992	105.547310	5353951
2018-05-31	136.529633	136.529633	134.847031	135.095596	104.577827	7144494
2018-06-01	136.166351	136.558319	135.391968	135.707458	105.051460	4034945
2018-06-04	136.042068	136.873810	135.927338	136.749527	105.858139	3174924
2018-06-05	136.759079	137.743790	136.749527	137.380493	106.346565	2966456
2018-06-06	137.992355	138.355637	137.227539	138.346085	107.094055	3368225
2018-06-07	138.623322	140.248566	138.556412	138.967499	107.575066	4515059
2018-06-08	138.623322	139.990433	138.021027	139.713196	108.152321	5450183
2018-06-11	140.172089	140.927338	139.713196	140.133850	108.477951	3409960
2018-06-12	140.630981	141.032501	140.172089	140.411087	108.692574	2761963
2018-06-13	140.334610	140.984711	139.770554	139.913956	108.307732	3104737
2018-06-14	140.200760	140.516251	138.709366	138.814529	107.456680	3479310
2018-06-15	138.527725	139.072662	137.380493	138.996170	107.597275	9535336
2018-06-18	137.839386	138.164429	136.845123	138.126190	106.923798	4483574
2018-06-19	136.826004	137.877625	136.663483	137.571701	106.494583	3647402
2018-06-20	137.877625	138.164429	136.147232	136.357559	105.554718	3483075
2018-06-21	136.319305	136.845123	134.636703	135.038239	104.533424	4066534
2018-06-22	135.411087	135.573608	134.588913	135.066925	104.555626	5869420
2018-06-25	134.225616	134.225616	132.198853	132.686417	102.712868	9348207
2018-06-26	133.231354	133.699814	132.246658	132.963669	102.927490	4329917
2018-06-27	132.992355	133.632889	131.405350	131.434036	101.743408	4290483
2018-06-28	132.026764	134.359467	131.883362	133.881454	103.637947	4731790
2018-06-29	134.149139	135.143402	133.470367	133.556412	103.386345	3880765
2018-07-02	132.198853	134.053543	132.122375	133.709366	103.504768	3562048
2018-07-03	134.464630	134.741867	133.240921	133.432129	103.290131	2053507
2018-07-05	134.302109	135.210327	133.776291	135.210327	104.666634	3916956
2018-07-06	135.305923	136.653915	134.961761	136.214142	105.443687	2980054
2018-07-09	136.319305	138.355637	136.204590	138.040146	106.857201	4084316
2018-07-10	138.154877	139.187378	137.915863	138.346085	107.094055	3950742
2018-07-11	137.667297	139.761002	137.667297	138.565964	107.264252	3688824
2018-07-12	139.435944	140.372849	139.330780	140.009567	108.381729	3262997
2018-07-13	140.009567	140.516251	139.388138	139.483749	107.974701	3203480
2018-07-16	139.263855	139.378586	137.868073	139.063095	107.649071	3628365
2018-07-17	138.384323	138.623322	137.036331	137.179733	106.191177	5331148
2018-07-18	137.198853	138.432129	136.462708	138.164429	106.953423	7254324
2018-07-19	141.347992	143.919693	140.774384	142.676865	110.446503	15329967
2018-07-20	142.045883	142.313583	139.827911	139.913956	108.307732	6709672
2018-07-23	139.913956	140.248566	138.632889	139.292542	107.826691	4077203
2018-07-24	140.248566	140.573608	139.502869	139.942642	108.329941	4070614
2018-07-25	139.588913	140.200760	139.101334	140.172089	108.507530	3797921
2018-07-26	140.946457	142.705551	140.181641	140.258133	108.574158	4997788
2018-07-27	140.430206	140.669220	138.298279	138.766724	107.419662	3921768
2018-07-30	138.432129	139.808792	138.326965	139.091782	107.671280	3774177
2018-07-31	139.330780	139.388138	137.820267	138.556412	107.256859	5726013
2018-08-01	138.393875	138.804977	137.036331	137.189301	106.198570	3544266
2018-08-02	136.577438	137.055450	136.070740	136.673035	105.798920	4018104
2018-08-03	136.940720	141.414917	136.711288	141.204590	109.306824	8424066
2018-08-06	140.487579	140.726578	139.168259	139.608032	108.070908	4093730
2018-08-07	140.200760	141.147232	139.913956	140.544937	108.796188	3670205
2018-08-08	140.850861	140.946457	139.808792	140.430206	108.707336	3745831
2018-08-09	139.130020	139.521988	138.365204	138.403442	108.295921	3235801
2018-08-10	138.145309	138.690247	137.552582	138.126190	108.078987	3141243
2018-08-13	137.810699	137.954117	136.261948	136.434036	106.754936	2989991
2018-08-14	136.711288	137.495224	136.644363	137.055450	107.241142	2991560
2018-08-15	136.281067	137.667297	135.755264	137.581268	107.652611	4436609
2018-08-16	138.021027	139.273422	138.021027	138.948380	108.722328	5492232
2018-08-17	138.422562	139.952194	138.326965	139.636703	109.260933	2801816
2018-08-20	139.933075	140.688339	139.722748	140.066925	109.597542	2614686
2018-08-21	140.535370	140.650101	139.474182	139.550674	109.193596	3249817
2018-08-22	139.588913	139.732315	138.804977	138.852768	108.647507	2498894
2018-08-23	138.661575	139.120453	138.384323	138.977051	108.744759	2322538
2018-08-24	139.063095	139.665390	138.499039	139.617584	109.245949	2904324
2018-08-27	140.478012	141.128113	140.076477	140.238998	109.732185	3652214
2018-08-28	140.487579	140.525818	139.761002	140.143402	109.657402	2568244
2018-08-29	140.411087	141.424469	140.152969	141.051620	110.368027	3298875
2018-08-30	140.564056	140.822174	138.862335	139.512421	109.163666	3494058
2018-08-31	139.311661	140.325043	139.139572	140.038239	109.575104	3648971
2018-09-04	139.560226	139.761002	138.441681	139.273422	108.976654	3479205
2018-09-05	138.804977	140.296371	138.671127	140.210327	109.709770	3270319
2018-09-06	140.420654	141.166351	139.139572	139.952194	109.507782	4444245
2018-09-07	139.521988	140.057358	138.738052	139.053543	108.804619	4908983
2018-09-10	140.152969	140.822174	139.158707	139.244736	108.954216	3784742
2018-09-11	139.579346	140.525818	138.862335	140.047806	109.582558	3529936
2018-09-12	139.933075	141.472275	139.608032	140.124283	109.642426	4714008
2018-09-13	140.869980	142.447418	140.650101	142.399612	111.422798	5592439
2018-09-14	142.304016	142.734222	141.281067	141.806885	110.959023	3610897
2018-09-17	141.912048	142.514343	141.271515	141.434036	110.667252	3715287
2018-09-18	141.261948	142.437866	140.984711	142.026764	111.131058	3796352
2018-09-19	142.093689	143.365204	141.711288	142.504776	111.505066	4441525
2018-09-20	143.001907	144.722748	142.868073	144.502869	113.068535	6226001
2018-09-21	144.818359	145.889099	144.110901	144.694077	113.218155	20865085
2018-09-24	144.455063	144.550674	142.887192	143.432129	112.230713	4461190
2018-09-25	143.317398	143.795410	141.835571	142.361374	111.392899	4599785
2018-09-26	145.697891	146.606125	144.684509	144.942642	113.412628	7742387
2018-09-27	145.325043	145.688339	144.512421	144.837479	113.330353	3637570
2018-09-28	144.512421	144.961761	144.158707	144.560226	113.113373	3457867
2018-10-01	145.038239	146.673035	145.038239	146.271515	114.452415	3930240
2018-10-02	146.261948	147.074570	145.793503	146.988525	115.013489	3169275
2018-10-03	147.227539	147.571701	146.080307	146.481842	114.617004	3467804
2018-10-04	145.019119	146.080307	143.747604	144.655838	113.188187	4432843
2018-10-05	144.263855	145.114716	141.367111	142.476105	111.482643	4813901
2018-10-08	141.969406	142.514343	140.707458	141.864243	111.003891	3388308
2018-10-09	141.567871	141.835571	140.468445	140.764816	110.143623	3809950
2018-10-10	141.013382	141.195023	136.233276	136.414917	106.739983	5802894
2018-10-11	136.347992	137.848953	132.676865	132.906311	103.994614	9111183
2018-10-12	134.913956	135.315491	132.963669	134.655838	105.363548	6865316
2018-10-15	134.206497	136.003830	133.977051	134.923523	105.573021	5193913
2018-10-16	136.644363	139.053543	135.353729	138.738052	108.557732	9095493
2018-10-17	129.913956	131.118546	127.552582	128.154877	100.276779	20359344
2018-10-18	126.892921	127.533463	124.321220	124.808792	97.658569	10472238
2018-10-19	124.904396	126.089867	122.332695	123.422562	96.573906	8150014
2018-10-22	123.881454	124.703636	122.753349	124.302101	97.262100	5982597
2018-10-23	123.346077	126.099426	122.762909	125.439774	98.152298	6760926
2018-10-24	125.401527	125.898659	121.414917	121.615677	95.160088	5972974
2018-10-25	121.653923	122.170174	119.636711	120.889099	94.591553	10778298
2018-10-26	119.703636	120.248566	118.269600	119.302101	93.349785	9170282
2018-10-29	114.091782	118.499046	113.097511	114.378586	89.497330	21391118
2018-10-30	115.181641	116.156792	110.086044	110.325050	86.325546	22445696
2018-10-31	111.367111	111.376671	109.072655	110.353729	86.348000	22640670
2018-11-01	110.420647	111.854683	110.047798	111.692162	87.395287	14253528
2018-11-02	112.342255	112.571701	109.502869	110.583176	86.527519	11079964
2018-11-05	110.994263	115.458893	110.898659	114.780113	89.811501	9565252
2018-11-06	115.391968	118.365204	115.019119	117.705544	92.100533	10038880
2018-11-07	118.346077	119.560226	116.950287	119.349907	93.387192	12952304
2018-11-08	117.265778	118.929253	117.237091	117.954109	93.470520	10874634
2018-11-09	118.173996	119.091782	116.596558	118.107079	93.591743	7282043
2018-11-12	118.068832	118.135757	115.344170	115.583176	91.591736	5626539
2018-11-13	115.860420	116.873802	114.627151	115.525810	91.546265	4272282
2018-11-14	115.783936	116.567879	114.502869	114.913956	91.061409	4981366
2018-11-15	114.397705	116.099426	114.254303	116.099426	92.000809	5447463
2018-11-16	115.573616	116.491394	115.239006	116.223709	92.099304	4263810
2018-11-19	116.281075	116.806885	114.502869	115.019119	91.144737	4321235
2018-11-20	113.279160	114.235184	111.567879	112.045891	88.788681	6520555
2018-11-21	112.437859	114.254303	112.227531	113.355644	89.826553	5581247
2018-11-23	112.896751	113.135757	111.768639	112.036331	88.781090	2442096
2018-11-26	113.164436	114.961761	112.868073	114.302101	90.576569	5241611
2018-11-27	113.173996	114.760994	113.164436	114.751434	90.932640	5129375
2018-11-28	115.688339	117.676865	114.933075	117.590820	93.182640	5339307
2018-11-29	117.055450	117.705544	116.061188	116.137665	92.031113	5439305
2018-11-30	116.309753	119.206497	116.137665	118.804970	94.144768	7585174
2018-12-03	120.143402	121.022942	118.891014	119.799232	94.932655	6115334
2018-12-04	119.015297	119.426384	115.994263	116.252388	92.122025	6276732
2018-12-06	114.455070	118.460800	114.053535	118.460800	93.872040	7257148
2018-12-07	118.451241	118.594643	113.642448	114.091782	90.409889	7342502
2018-12-10	114.474190	116.328873	113.307838	115.803062	91.765976	6850777
2018-12-11	117.829826	118.365204	114.722755	115.573616	91.584145	5275083
2018-12-12	117.122368	117.476097	115.678780	115.831741	91.788689	3724283
2018-12-13	115.927345	116.434036	114.885277	115.420647	91.462936	4177306
2018-12-14	114.244743	115.783936	114.187378	114.627151	90.834137	4763693
2018-12-17	113.833649	114.512428	110.009560	110.994263	87.955322	7713727
2018-12-18	111.759079	113.030594	110.917786	111.520073	88.372017	6579549
2018-12-19	111.998085	114.980881	110.869980	111.309753	88.205322	7300871
2018-12-20	110.611855	111.328873	106.787766	108.049713	85.621971	8843302
2018-12-21	107.552582	110.210327	105.583176	106.061188	84.046211	10864279
2018-12-24	105.066925	106.118546	102.772469	102.839386	81.493141	3997184
2018-12-26	103.250481	106.491394	101.281075	106.491394	84.387108	6951507
2018-12-27	105.152962	108.776291	104.655830	108.776291	86.197739	6323698
2018-12-28	109.196938	109.751434	107.552582	108.059273	85.629539	5352905
2018-12-31	108.346077	109.321220	107.476097	108.671127	86.114403	5212009
2019-01-02	107.084129	110.879539	106.778206	110.143402	87.281082	4434935
2019-01-03	109.493309	109.827919	107.734222	107.944550	85.538628	4546648
2019-01-04	109.856598	112.323135	109.407265	112.160614	88.879585	4683779
2019-01-07	112.332695	113.604210	111.539200	112.954109	89.508369	3923755
2019-01-08	114.397705	115.267685	113.747612	114.560226	90.781105	4982726
2019-01-09	115.592735	116.061188	114.598473	115.382408	91.432617	3800850
2019-01-10	114.799232	116.500954	114.674950	116.434036	92.265976	4089860
2019-01-11	116.233269	116.271507	114.913956	116.118546	92.015976	3893630
2019-01-14	115.210327	115.344170	114.493309	115.095604	91.205360	5469220
2019-01-15	115.640533	116.567879	115.506691	116.376671	92.220520	3668845
2019-01-16	116.233269	116.634796	115.516251	116.271507	92.137184	4017791
2019-01-17	115.258125	117.026772	115.248566	116.816444	92.569023	5261275
2019-01-18	117.848946	119.235184	117.313576	118.374763	93.803871	6284891
2019-01-22	117.877632	118.355644	116.195030	117.131927	92.819000	10514810
2019-01-23	125.592735	129.063095	124.579353	127.045891	100.675125	23078630
2019-01-24	126.797325	127.351814	125.650093	126.701721	100.402405	6613753
2019-01-25	127.026772	128.527725	126.606117	128.078400	101.493317	5969940
2019-01-28	127.246651	128.881454	126.749519	128.365204	101.720589	5604154
2019-01-29	128.384323	129.455063	127.724663	128.422562	101.766052	5268807
2019-01-30	128.107071	129.091782	127.390060	128.470367	101.803940	4707941
2019-01-31	128.537292	128.795410	127.858505	128.508606	101.834236	5108664
2019-02-01	129.034424	129.254303	127.485657	128.202682	101.591805	3981076
2019-02-04	128.126190	129.254303	127.141495	129.244736	102.417564	4149064
2019-02-05	129.330780	129.847031	128.986618	129.588913	102.690315	5647249
2019-02-06	129.273422	130.640533	129.225616	130.325043	103.273643	5104166
2019-02-07	127.676865	128.556412	126.309753	127.332695	102.078056	4580852
2019-02-08	126.520073	127.829826	126.376671	127.829826	102.476585	3399291
2019-02-11	128.384323	129.206497	128.021027	128.097519	102.691170	3237475
2019-02-12	129.206497	130.210327	128.929260	130.066925	104.269981	3469791
2019-02-13	130.898666	131.854691	130.411087	131.472275	105.396599	4448638
2019-02-14	131.137665	131.548752	130.219879	130.478012	104.599533	2917712
2019-02-15	131.529633	132.112808	131.347992	131.959854	105.787468	4020929
2019-02-19	131.749527	132.600388	131.319305	132.600388	106.300964	3541442
2019-02-20	132.657745	133.116638	131.185471	131.931168	105.764481	3976892
2019-02-21	131.759079	132.265778	131.309753	131.778198	105.641853	3072416
2019-02-22	132.629059	133.250473	132.342255	133.126190	106.722481	3256930
2019-02-25	133.843216	134.292542	133.193115	133.326965	106.883430	3341133
2019-02-26	133.527725	134.311661	133.336517	133.575531	107.082718	3201178
2019-02-27	133.126190	133.432129	132.313583	133.049713	106.661194	2647321
2019-02-28	132.667297	132.944550	131.663483	132.055450	105.864098	3616859
2019-03-01	133.183563	133.881454	132.543015	133.078400	106.684181	3169380
2019-03-04	133.833649	133.919693	131.137665	132.342255	106.094040	3563617
2019-03-05	132.284897	132.638626	131.510513	131.816437	105.672493	4445814
2019-03-06	132.045883	132.304016	130.707458	130.956024	104.982750	2895642
2019-03-07	130.602295	130.869980	128.709366	129.407272	103.741150	4559305
2019-03-08	128.307846	129.292542	127.705544	129.149139	103.534218	3947186
2019-03-11	130.047806	131.673035	129.866150	131.653915	105.542206	4120508
2019-03-12	132.428299	133.556412	131.797318	132.198853	105.979080	4136616
2019-03-13	131.978973	133.193115	131.787766	132.466537	106.193672	3319167
2019-03-14	132.418732	132.829834	131.988525	132.686417	106.369934	2864576
2019-03-15	133.240921	134.158707	133.107071	133.298279	106.860443	7482770
2019-03-18	133.680695	134.196945	132.619507	134.043976	107.458229	3418851
2019-03-19	134.761002	135.468445	133.843216	134.311661	107.672821	3642486
2019-03-20	134.349899	134.512421	132.868073	133.460800	106.990730	3817377
2019-03-21	132.982788	135.869980	132.772461	135.219879	108.400909	3771248
2019-03-22	134.770554	135.219879	132.791580	133.317398	106.875793	4055551
2019-03-25	132.944550	133.757172	132.265778	133.059280	106.668854	2970431
2019-03-26	133.776291	134.818359	133.288712	134.053543	107.465904	2671170
2019-03-27	134.235184	134.311661	132.313583	133.116638	106.714836	3240717
2019-03-28	133.757172	134.263855	132.982788	133.766724	107.235962	2786439
2019-03-29	134.321228	135.009567	133.986618	134.894836	108.140335	3244064
2019-04-01	135.286804	137.103256	135.286804	136.998093	109.826447	4167578
2019-04-02	137.045883	137.619507	136.328873	136.711288	109.596519	2515421
2019-04-03	137.332703	137.877625	136.720840	137.313583	110.079361	2804535
2019-04-04	137.304016	137.801147	136.271515	136.500961	109.427917	2898571
2019-04-05	136.988525	137.189301	136.195023	136.978973	109.811111	2857463
2019-04-08	136.730408	137.112808	136.587006	137.084137	109.895424	2215637
2019-04-09	136.386230	136.663483	135.602295	135.860428	108.914436	3178271
2019-04-10	135.946457	137.189301	135.736145	136.730408	109.611847	2801188
2019-04-11	137.476105	137.772461	136.739960	137.456985	110.194321	3077332
2019-04-12	137.915863	138.087952	137.380493	138.001907	110.631157	3032249
2019-04-15	138.049713	138.107071	136.969406	137.571701	110.286285	3768947
2019-04-16	138.049713	138.996170	137.686417	138.757172	111.236641	6591578
2019-04-17	131.328873	135.736145	130.267685	132.992355	106.615181	13101882
2019-04-18	132.887192	134.311661	132.600388	134.158707	107.550217	5188160
2019-04-22	133.288712	134.378586	132.390060	132.782028	106.446579	4700724
2019-04-23	133.030594	134.722748	132.829834	134.263855	107.634506	4667461
2019-04-24	134.416824	135.095596	133.632889	133.795410	107.258972	2902545
2019-04-25	133.556412	133.604202	131.653915	132.533463	106.247307	3043965
2019-04-26	133.212234	133.738052	132.705551	133.307846	106.868126	2426511
2019-04-29	133.030594	133.489487	132.705551	132.934998	106.569214	3094382
2019-04-30	132.992355	134.263855	132.581268	134.101334	107.504219	4852185
2019-05-01	134.369019	135.573608	134.005737	134.378586	107.726494	3194170
2019-05-02	134.321228	135.066925	133.279160	133.451248	106.983055	3704304
2019-05-03	133.556412	134.799240	133.489487	134.082214	107.488899	2698575
2019-05-06	132.217972	134.502869	131.835571	134.206497	107.588531	2921792
2019-05-07	133.030594	133.374756	130.200760	131.587006	105.488571	4944233
2019-05-08	131.711288	132.600388	131.099426	131.931168	105.764481	3994569
2019-05-09	128.957932	129.617584	127.179733	129.388138	104.957947	4385564
2019-05-10	128.948380	129.780121	126.596558	129.369019	104.942436	4160570
2019-05-13	127.418739	127.695984	125.200768	125.640533	101.917908	5186068
2019-05-14	126.022942	128.412994	125.889099	127.447418	103.383636	3431298
2019-05-15	126.759079	128.671127	126.548759	128.489487	104.228951	2668346
2019-05-16	128.814529	130.124283	128.718933	129.904404	105.376717	3156096
2019-05-17	128.757172	129.455063	128.049713	128.412994	104.166916	2739579
2019-05-20	127.657745	129.474182	127.084129	129.177826	104.787331	3414667
2019-05-21	130.133850	131.032501	129.818359	130.449326	105.818756	2618661
2019-05-22	130.019119	130.736145	129.741867	130.353729	105.741211	1934891
2019-05-23	129.187378	129.187378	124.703636	126.567879	102.670181	5589196
2019-05-24	127.657745	128.346085	125.803062	126.462715	102.584862	2715521
2019-05-28	126.319313	126.806885	124.541107	124.722755	101.173431	5134605
2019-05-29	124.282982	124.550667	122.676865	123.986618	100.576286	3848234
2019-05-30	124.034416	124.254303	123.260040	123.871895	100.483231	2868027
2019-05-31	122.791588	122.791588	121.271507	121.405357	98.482407	3702108
2019-06-03	121.510513	122.906311	121.472275	122.629066	99.475067	4463177
2019-06-04	123.862335	126.902489	123.413002	126.854683	102.902824	4093521
2019-06-05	127.514343	127.734222	124.732315	125.707458	101.972237	3306720
2019-06-06	126.376671	126.816444	125.143402	126.405357	102.538345	2403917
2019-06-07	126.644356	128.795410	126.395790	127.447418	103.383636	2670856
2019-06-10	128.470367	129.397705	128.021027	128.814529	104.492630	3045220
2019-06-11	129.369019	130.458893	129.110901	129.971313	105.431000	3564036
2019-06-12	129.598465	129.961761	128.499039	128.938812	104.593445	2358416
2019-06-13	129.187378	130.277252	129.149139	129.789673	105.283661	3091244
2019-06-14	129.483749	129.904404	128.518158	129.206497	104.810616	2294192
2019-06-17	129.435944	130.047806	128.776291	129.015289	104.655487	2295029
2019-06-18	129.254303	131.156784	129.254303	130.382416	105.764458	3048776
2019-06-19	130.430206	132.275330	130.248566	131.051620	106.307327	2491990
2019-06-20	132.820267	133.403442	132.122375	132.743790	107.679977	3212266
2019-06-21	132.351822	133.403442	132.304016	133.078400	107.951424	5531980
2019-06-24	133.078400	133.986618	132.934998	133.221802	108.067741	2286556
2019-06-25	133.326965	133.412994	132.055450	132.275330	107.299965	2930055
2019-06-26	132.762909	133.537292	132.323135	132.428299	107.424088	2389692
2019-06-27	132.619507	133.173996	131.883362	132.428299	107.424088	2248691
2019-06-28	132.476105	133.021027	131.778198	131.835571	106.943245	6436979
2019-07-01	133.460800	135.267685	133.154877	133.728485	108.478745	3533074
2019-07-02	133.604202	134.254303	133.336517	134.053543	108.742455	2520546
2019-07-03	134.531555	135.583176	134.254303	135.315491	109.766136	2019198
2019-07-05	134.674957	135.267685	133.757172	135.162521	109.642044	2232896
2019-07-08	134.847031	135.076477	134.101334	134.388138	109.013878	2505484
2019-07-09	134.426392	134.789673	133.011475	133.202682	108.052238	3519999
2019-07-10	133.843216	135.669220	133.642441	134.292542	108.936340	2629539
2019-07-11	134.598465	135.353729	134.130020	135.028687	109.533493	2231013
2019-07-12	135.678772	136.634796	135.430206	136.462708	110.696732	2914365
2019-07-15	136.606125	137.198853	135.869980	137.017212	111.146545	2477242
2019-07-16	136.873810	137.705551	136.730408	137.217972	111.309395	3634536
2019-07-17	137.294449	137.476105	135.707458	136.778198	110.952675	6343258
2019-07-18	136.233276	143.699814	135.946457	143.049713	116.040009	13276460
2019-07-19	143.365204	144.913956	142.973236	143.097519	116.078804	7626072
2019-07-22	143.556412	145.258133	143.116638	143.154877	116.125343	4280860
2019-07-23	143.948380	144.091782	141.854691	143.766724	116.621674	3914341
2019-07-24	143.518158	144.789673	142.638626	143.432129	116.350250	3088210
2019-07-25	143.231354	143.996170	142.074570	143.776291	116.629425	3244797
2019-07-26	144.359467	144.751434	143.499039	144.703629	117.381676	3037898
2019-07-29	144.464630	144.818359	143.709366	144.244736	117.009422	2170973
2019-07-30	143.403442	143.785858	142.657745	143.183563	116.148613	2753804
2019-07-31	143.116638	143.575531	139.952194	141.720840	114.962044	3894153
2019-08-01	142.351822	146.099426	141.969406	143.709366	116.575119	6635824
2019-08-02	142.476105	146.223709	139.187378	140.774384	114.194305	8474378
2019-08-05	138.604202	138.718933	133.030594	134.569794	109.161247	7442185
2019-08-06	135.783936	136.204590	133.183563	134.541107	109.137939	5303952
2019-08-07	132.638626	133.441681	130.411087	132.992355	107.881622	6204767
2019-08-08	132.361374	134.244736	131.701721	133.938812	109.929565	5503111
2019-08-09	133.145309	133.183563	129.397705	130.143402	106.814484	5485852
2019-08-12	129.694077	129.894836	127.323135	127.791588	104.884254	4271759
2019-08-13	127.915871	130.564056	126.969406	129.818359	106.547707	4730117
2019-08-14	128.021027	128.260040	125.219887	125.478012	102.985397	5349453
2019-08-15	125.449333	126.548759	124.521988	126.118546	103.511139	3910889
2019-08-16	127.189293	128.671127	127.103249	127.877632	104.954887	3150552
2019-08-19	128.948380	130.334610	128.948380	129.101334	105.959229	3310695
2019-08-20	129.292542	129.330780	126.969406	127.151054	104.358543	3157456
2019-08-21	129.024857	129.961761	127.915871	128.346085	105.339355	2934762
2019-08-22	128.766724	129.713196	127.925430	128.412994	105.394279	2818865
2019-08-23	127.753349	128.355637	123.164436	123.871895	101.667191	5040046
2019-08-26	125.286804	125.525810	123.479927	124.273422	101.996735	2964259
2019-08-27	125.430206	125.908218	124.579353	125.401527	102.922623	4945488
2019-08-28	124.703636	127.045891	124.321220	126.921608	104.170242	2838426
2019-08-29	128.279160	129.722748	128.145309	128.948380	105.833679	3108503
2019-08-30	129.617584	130.086044	128.451248	129.569794	106.343712	3096788
2019-09-03	128.919693	128.967499	127.466537	128.202682	105.221657	2957983
2019-09-04	129.741867	130.430206	129.206497	130.325043	106.963570	2351303
2019-09-05	132.217972	135.468445	131.978973	134.770554	110.612221	5242134
2019-09-06	135.296371	135.305923	134.282990	134.388138	110.298347	2695333
2019-09-09	134.407272	136.730408	134.282990	136.328873	111.891190	4421024
2019-09-10	136.711288	139.063095	136.673035	138.671127	113.813614	5208766
2019-09-11	138.479919	138.738052	136.434036	137.284897	112.675858	4047706
2019-09-12	137.695984	137.705551	135.640533	137.304016	112.691528	2620648
2019-09-13	137.973236	138.288712	136.959854	137.351822	112.730759	2308104
2019-09-16	136.290634	137.323135	136.013382	136.214142	111.797020	2017211
2019-09-17	136.214142	136.214142	134.474182	135.946457	111.577316	3068127
2019-09-18	135.803055	136.042068	134.330780	135.965576	111.593033	2074846
2019-09-19	136.195023	138.652008	136.185471	136.682602	112.181526	3232035
2019-09-20	136.950287	137.504776	135.583176	135.640533	111.326233	5432296
2019-09-23	134.980881	135.965576	134.378586	135.822174	111.475327	1901523
2019-09-24	136.233276	136.606125	134.866150	135.449326	111.169304	3380254
2019-09-25	135.506699	137.313583	134.665390	136.864243	112.330597	2642928
2019-09-26	136.873810	137.552582	135.191208	137.237091	112.636589	2416051
2019-09-27	138.059280	138.709366	136.118546	136.940720	112.393372	2465213
2019-09-30	137.409180	140.124283	137.409180	139.024857	114.103905	4171866
2019-10-01	139.187378	140.869980	137.227539	137.342255	112.722931	3096997
2019-10-02	135.936905	136.013382	134.388138	135.458893	111.177147	3494477
2019-10-03	135.391968	135.822174	133.059280	135.774384	111.436089	3063525
2019-10-04	135.812622	136.768646	134.827911	136.701721	112.197205	2524626
2019-10-07	136.003830	136.424469	135.009567	135.066925	110.855469	2538119
2019-10-08	134.072662	134.292542	132.170166	132.294449	108.579971	3373768
2019-10-09	133.623322	134.158707	132.686417	133.527725	109.592140	2741357
2019-10-10	133.623322	135.544937	133.422562	134.923523	110.737755	2713010
2019-10-11	136.491394	138.145309	136.338425	136.481842	112.016739	3134653
2019-10-14	136.051620	136.166351	135.105164	135.793503	111.451782	2415737
2019-10-15	136.271515	137.399612	135.573608	136.711288	112.205048	3164673
2019-10-16	136.223709	136.663483	135.172089	135.860428	111.506729	5577900
2019-10-17	129.063095	130.019119	127.065010	128.355637	105.347191	16484751
2019-10-18	128.317398	128.575531	126.434036	128.193115	105.213806	7507665
2019-10-21	126.778206	127.246651	125.143402	126.749519	104.028984	6596181
2019-10-22	126.720840	128.154877	125.822182	128.068832	105.111801	4353034
2019-10-23	127.648186	128.652008	126.864243	128.470367	105.441360	3777001
2019-10-24	128.900574	129.130020	127.437859	128.173996	105.198105	2718031
2019-10-25	128.221802	129.952194	128.202682	129.483749	106.273102	2697739
2019-10-28	130.019119	130.621414	129.493301	129.990433	106.688942	3374501
2019-10-29	129.464630	129.608032	127.571701	127.934990	105.001953	4352092
2019-10-30	127.944550	129.330780	127.342255	129.302109	106.124008	2356638
2019-10-31	129.168259	129.302109	127.370934	127.848946	104.931335	3569057
2019-11-01	128.585083	129.598465	128.193115	129.569794	106.343712	3231931
2019-11-04	130.248566	131.682602	130.238998	131.615677	108.022858	3488828
2019-11-05	131.739960	132.657745	131.577438	131.826004	108.195480	3153690
2019-11-06	131.931168	132.676865	131.500961	132.676865	108.893822	4683256
2019-11-07	131.806885	133.021027	131.529633	131.634796	109.314598	4261195
2019-11-08	131.529633	131.558319	130.172089	131.558319	109.251076	2383206
2019-11-11	131.166351	131.166351	129.063095	129.512421	107.552101	2686128
2019-11-12	129.894836	130.650101	129.082214	129.627151	107.647385	3186639
2019-11-13	129.435944	129.617584	127.963669	128.565964	106.766106	3052646
2019-11-14	128.231354	128.422562	127.466537	128.107071	106.385048	4425940
2019-11-15	128.479919	129.177826	128.135757	128.489487	106.702606	3412575
2019-11-18	128.393875	128.565964	127.370934	128.403442	106.631172	3358078
2019-11-19	128.948380	129.426392	128.546844	128.604202	106.797867	3132770
2019-11-20	128.164429	128.546844	126.912048	127.342255	105.749916	4328557
2019-11-21	127.533463	128.269592	127.131927	127.954109	106.258011	3499184
2019-11-22	128.288712	128.728485	127.715103	128.432129	106.654984	3449185
2019-11-25	128.556412	130.019119	128.441681	129.990433	107.949051	2709245
2019-11-26	130.162521	130.162521	128.843216	129.149139	107.250412	3967687
2019-11-27	129.397705	129.741867	127.743790	127.887192	106.202438	3431821
2019-11-29	127.724663	128.604202	127.179733	128.537292	106.742310	1909264
2019-12-02	128.537292	128.585083	126.653923	127.065010	105.519676	3208187
2019-12-03	126.195030	126.615677	124.942642	126.309753	104.892479	3810055
2019-12-04	127.017204	127.801147	126.156792	126.185471	104.789276	3692380
2019-12-05	127.141495	127.380501	125.841301	126.108986	104.725754	3760788
2019-12-06	126.912048	128.001907	126.864243	127.361374	105.765785	3595625
2019-12-09	127.485657	128.671127	127.399620	128.030594	106.321548	3105051
2019-12-10	128.030594	128.910141	127.686424	128.021027	106.313591	3640498
2019-12-11	128.212234	128.594650	127.791588	127.877632	106.194519	4135152
2019-12-12	127.820267	129.694077	127.782028	129.369019	107.433014	5046009
2019-12-13	128.824097	129.541107	128.116638	128.307846	106.551773	2651610
2019-12-16	129.005737	129.493301	127.963669	128.231354	106.488251	3189463
2019-12-17	128.374756	128.766724	127.590820	128.317398	106.559692	3040931
2019-12-18	128.632889	129.063095	128.250473	128.499039	106.710548	3244483
2019-12-19	128.546844	128.804977	128.288712	128.642441	106.829643	4044359
2019-12-20	129.770554	130.420654	129.015289	129.627151	107.647385	7438943
2019-12-23	129.808792	130.162521	129.063095	129.588913	107.615608	2932147
2019-12-24	129.646271	129.655838	128.690247	129.043976	107.163078	1257397
2019-12-26	129.043976	129.359467	128.728485	128.977051	107.107498	2227666
2019-12-27	129.063095	129.780121	128.938812	129.321228	107.393318	2878801
2019-12-30	129.254303	129.349899	126.673042	126.969406	105.440277	4308369
2019-12-31	126.701721	128.221802	126.577438	128.145309	106.416794	3951265
2020-01-02	129.063095	129.942642	128.843216	129.464630	107.512413	3293436
2020-01-03	127.695984	128.929260	127.686424	128.432129	106.654984	2482890
2020-01-06	127.552582	128.336517	127.342255	128.202682	106.464447	2537073
2020-01-07	127.810707	129.024857	127.533463	128.288712	106.535881	3232977
2020-01-08	128.594650	129.885284	128.030594	129.359467	107.425072	4545916
2020-01-09	129.770554	130.774384	129.359467	130.726578	108.560356	3902208
2020-01-10	130.975143	131.806885	130.315491	130.678772	108.520683	3405148
2020-01-13	129.521988	130.630981	129.130020	130.592728	108.449219	3693426
2020-01-14	130.286804	131.108994	129.588913	129.847031	107.829971	3850326
2020-01-15	130.019119	131.988525	129.741867	130.611862	108.465126	4232011
2020-01-16	131.281067	132.112808	130.984711	131.912048	109.544846	4519661
2020-01-17	130.535370	132.246658	130.172089	132.227539	109.806847	5881972
2020-01-21	131.749527	133.221802	131.548752	133.049713	110.489601	7577329
2020-01-22	137.017212	139.378586	136.281067	137.562134	114.236893	17228038
2020-01-23	137.858505	138.059280	135.898666	136.587006	113.427094	5918059
2020-01-24	137.084137	137.590820	134.282990	134.378586	111.593140	5836889
2020-01-27	132.409180	133.910141	132.026764	132.523895	110.052940	4358264
2020-01-28	133.365204	134.292542	132.648178	133.412994	110.791275	3610374
2020-01-29	133.049713	133.441681	131.548752	131.634796	109.314598	3194275
2020-01-30	130.745697	130.946457	129.034424	130.755264	108.584213	5290563
2020-01-31	136.615677	137.715103	134.598465	137.409180	114.109863	19868352
2020-02-03	137.906311	140.803055	137.571701	139.837479	116.126427	9295488
2020-02-04	141.281067	142.810699	140.420654	142.552582	118.381142	5879566
2020-02-05	143.604202	150.516251	143.546844	149.455063	124.113228	15048593
2020-02-06	149.923523	151.768646	148.585083	149.866150	124.454620	8786923
2020-02-07	147.753342	148.699814	146.195023	146.663483	123.066811	6718876
2020-02-10	146.242828	147.648178	144.913956	147.638626	123.885048	5480831
2020-02-11	148.298279	148.393875	146.013382	146.730408	123.122955	4011515
2020-02-12	146.988525	148.757172	146.768646	148.479919	124.591003	4641939
2020-02-13	147.581268	148.021027	146.663483	147.523895	123.788811	3996452
2020-02-14	147.629059	147.762909	143.183563	144.072662	120.892830	6379763
2020-02-18	143.202682	144.722748	143.059280	144.455063	121.213684	3496778
2020-02-19	144.875717	145.210327	143.699814	144.225616	121.021172	2858613
2020-02-20	144.177826	144.952194	142.934998	144.569794	121.309990	3013003
2020-02-21	144.397705	144.397705	142.294449	143.250473	120.202904	3699597
2020-02-24	139.110901	141.539200	138.986618	139.990433	117.467377	5703210
2020-02-25	140.066925	140.602295	135.047806	135.478012	113.680969	6497229
2020-02-26	136.615677	137.724670	133.460800	133.604202	112.108620	5656663
2020-02-27	131.204590	132.590820	127.160614	127.256210	106.781944	8808471
2020-02-28	124.263863	125.325050	120.803062	124.426384	104.407433	13607832
2020-03-02	125.000000	128.527725	122.323135	128.393875	107.736588	8923844
2020-03-03	128.565964	130.114716	122.179733	123.231361	103.404671	8259321
2020-03-04	125.793503	128.374756	123.326958	128.317398	107.672417	5226234
2020-03-05	124.760994	126.472275	122.801147	123.852776	103.926094	5696725
2020-03-06	121.128105	122.686424	119.043976	122.112808	102.466087	8570192
2020-03-09	114.875717	117.026772	112.122368	112.629066	94.508179	11252345
2020-03-10	117.380501	119.388145	110.669212	119.282982	100.091537	11935592
2020-03-11	115.688339	117.189293	111.261948	112.782028	94.636536	8835039
2020-03-12	104.827919	104.971321	97.782028	98.288719	82.475060	13088284
2020-03-13	103.900574	104.359467	96.376671	103.202675	86.598404	13077197
2020-03-16	93.690247	102.686424	90.822182	94.722755	79.482819	11054128
2020-03-17	96.185471	102.676865	92.829826	101.959846	85.555527	9684182
2020-03-18	95.038239	102.227531	95.028679	98.996178	83.068680	9176035
2020-03-19	97.829826	99.130020	93.919693	95.927345	80.493599	8782739
2020-03-20	96.481834	96.548759	90.544930	91.195030	76.522659	11031639
2020-03-23	90.439774	93.441681	86.577438	90.602295	76.025299	10176952
2020-03-24	95.592735	101.376671	94.894836	100.841301	84.616943	8340699
2020-03-25	100.841301	107.533463	98.307838	101.195030	84.913780	9052084
2020-03-26	102.208412	108.173996	100.927345	107.925430	90.561325	7482561
2020-03-27	103.804970	106.596558	102.915871	103.279160	86.662575	6718458
2020-03-30	103.336517	108.470360	103.068832	107.963669	90.593399	5820467
2020-03-31	107.074570	108.804970	105.325050	106.051628	88.988998	6635092
2020-04-01	101.682602	105.086044	99.923515	100.516251	84.344200	6394093
2020-04-02	100.736137	105.468452	100.516251	105.162521	88.242935	6619820
2020-04-03	104.130020	105.229446	100.305923	101.663483	85.306847	4747585
2020-04-06	105.497131	110.544930	105.286804	109.770554	92.109581	7357773
2020-04-07	113.575523	114.311661	109.818359	109.885277	92.205833	5852684
2020-04-08	111.195030	114.684509	110.009560	114.043976	95.695450	5395896
2020-04-09	115.181641	117.514343	114.885277	116.156792	97.468330	5832705
2020-04-13	116.281075	116.443596	112.848946	115.822182	97.187561	5355206
2020-04-14	118.030594	119.674950	117.227531	118.460800	99.401649	5322780
2020-04-15	113.881454	114.904396	111.625237	113.470360	95.214119	5896616
2020-04-16	113.776291	114.483749	109.388145	110.640533	92.839584	6754650
2020-04-17	114.053535	115.095604	112.734222	114.837479	96.361290	5194436
2020-04-20	113.910133	117.456978	112.944550	115.114723	96.593918	8558058
2020-04-21	108.986618	111.998085	107.131927	111.625237	93.665855	15009054
2020-04-22	114.598473	115.038239	112.380501	114.063095	95.711494	7412479
2020-04-23	114.311661	117.619499	113.881454	116.013382	97.347992	7198154
2020-04-24	117.026772	119.502869	115.449333	119.235184	100.051430	5215251
2020-04-27	120.038239	121.405357	119.952202	120.382408	101.014076	5150295
2020-04-28	122.399620	122.562141	119.866158	120.717018	101.294861	4997893
2020-04-29	123.212234	123.623329	121.921608	123.030594	103.236229	5499450
2020-04-30	120.956024	121.673042	119.713196	120.038239	100.725273	6941047
2020-05-01	117.772469	118.040154	116.051628	116.510513	97.765129	5152073
2020-05-04	115.506691	116.606117	114.139580	116.328873	97.612717	4202723
2020-05-05	117.963669	118.852776	117.084129	117.189293	98.334717	4078772
2020-05-06	117.820267	118.594643	117.026772	117.753349	98.808006	4042372
2020-05-07	117.571701	117.839386	115.535370	115.898659	98.555992	4615580
2020-05-08	117.275337	117.810707	115.736137	117.581261	99.986809	5232615
2020-05-11	116.453156	118.021034	115.363289	117.198853	99.661629	3697924
2020-05-12	117.600380	118.852776	114.971321	114.971321	97.767418	5004587
2020-05-13	114.674950	114.713196	109.799232	110.640533	94.084686	6153409
2020-05-14	109.531548	111.940727	106.892921	111.806885	95.076492	5501332
2020-05-15	110.831741	112.227531	110.181641	111.835564	95.100891	5006470
2020-05-18	114.608032	116.978966	114.483749	116.214149	98.824280	4399162
2020-05-19	115.860420	116.797325	114.856598	115.000000	97.791794	3390191
2020-05-20	115.611855	117.084129	115.296364	116.042068	98.677933	4017372
2020-05-21	115.669212	116.367111	113.738052	113.881454	96.840630	4184941
2020-05-22	114.120461	114.216064	112.418739	113.183556	96.247169	4373117
2020-05-26	115.965584	117.227531	115.688339	116.405357	98.986862	5720888
2020-05-27	118.489487	120.296364	118.040154	120.019119	102.059883	5990965
2020-05-28	121.290634	121.386230	118.757172	119.053535	101.238792	4095404
2020-05-29	118.231361	119.627151	116.864243	119.407265	101.539581	8294675
2020-06-01	119.158699	120.219887	118.575523	119.397705	101.531448	3003798
2020-06-02	120.143402	120.458893	119.177818	120.458893	102.433838	3115093
2020-06-03	121.558319	123.900574	121.414917	123.374763	104.913399	4097914
2020-06-04	122.160614	123.279160	121.434036	123.221794	104.783318	4042581
2020-06-05	128.001907	128.326965	125.956024	126.252388	107.360420	6163764
2020-06-08	126.453156	129.904404	126.453156	129.780121	110.360283	5617543
2020-06-09	127.648186	127.724663	125.258125	126.070747	107.205971	5641706
2020-06-10	126.338432	126.414917	124.091782	124.158699	105.580025	4952601
2020-06-11	120.487572	120.554497	112.657745	112.820267	95.938240	12304726
2020-06-12	115.917786	117.705544	114.034416	116.548759	99.108803	6506434
2020-06-15	113.948372	116.988525	113.087952	116.300194	98.897438	5385959
2020-06-16	119.502869	121.892921	117.743790	119.646271	101.742828	5864608
2020-06-17	120.296364	120.697899	117.973228	118.690247	100.929863	3302013
2020-06-18	117.590820	118.929253	116.950287	118.699806	100.937973	2997208
2020-06-19	120.621414	121.242828	116.873802	117.084129	99.564064	8471554
2020-06-22	116.749519	117.112808	115.229446	115.745697	98.425903	4993081
2020-06-23	116.644356	117.495216	113.986618	114.158699	97.076393	6937700
2020-06-24	113.116638	113.116638	110.783936	111.300194	94.645630	7061546
2020-06-25	111.625237	113.967499	110.994263	113.795410	96.767471	6412608
2020-06-26	113.059273	113.757172	111.147224	112.036331	95.271599	11244605
2020-06-29	112.791588	114.512428	112.208412	114.483749	97.352806	4350837
2020-06-30	113.948372	115.869980	113.766731	115.458893	98.182037	4099797
2020-07-01	114.980881	115.898659	113.164436	113.326958	96.369102	4869967
2020-07-02	114.426384	116.080307	114.015297	114.435944	97.312157	3919362
2020-07-06	115.917786	116.491394	114.206497	114.904396	97.710503	4231488
2020-07-07	113.766731	114.254303	112.170174	112.409180	95.588669	4474893
2020-07-08	112.868073	113.422562	111.357552	112.533463	95.694336	5431669
2020-07-09	112.810707	112.810707	110.133842	110.621414	94.068405	4982098
2020-07-10	110.420647	113.355644	110.219887	113.145317	96.214661	4482842
2020-07-13	114.512428	115.669212	113.441681	113.957932	96.905655	4864632
2020-07-14	113.403442	115.573616	112.734222	115.296364	98.043823	4742982
2020-07-15	117.017204	118.508606	116.778206	117.590820	99.994942	4679176
2020-07-16	117.284897	119.005737	116.787766	118.556404	100.816055	4530121
2020-07-17	118.919693	120.105164	117.782028	119.608032	101.710304	4167892
2020-07-20	120.525810	121.481834	119.636711	120.812622	102.734650	10384374
2020-07-21	125.391968	126.357552	120.267685	120.516251	102.482613	16063004
2020-07-22	120.363289	123.776291	120.267685	123.011475	104.604477	8572388
2020-07-23	123.422562	123.680687	121.558319	121.730400	103.515099	4414225
2020-07-24	120.917786	122.036331	119.980881	120.258125	102.263130	3693531
2020-07-27	119.369026	120.764816	119.225624	120.659653	102.604576	3905136
2020-07-28	120.286804	120.783936	118.690247	118.996178	101.190002	4370397
2020-07-29	119.082214	120.449333	118.613770	119.808792	101.881035	2963109
2020-07-30	118.269600	118.451241	116.290634	117.495216	99.913643	4171553
2020-07-31	117.313576	117.581261	115.764816	117.533463	99.946182	5519847
2020-08-03	118.068832	118.938812	116.778206	118.843208	101.059937	3688301
2020-08-04	118.374763	120.325050	118.374763	120.305923	102.303772	3625541
2020-08-05	121.156792	121.175911	119.130020	119.933075	101.986694	3786102
2020-08-06	119.502869	120.707458	119.502869	120.573616	102.531403	3574287
2020-08-07	118.068832	119.569794	117.791588	119.464630	102.918518	3818946
2020-08-10	119.904396	121.644356	119.674950	121.520073	104.689255	4150842
2020-08-11	123.097511	124.732315	121.042068	121.175911	104.392769	5231255
2020-08-12	121.998085	122.170174	120.344170	121.128105	104.351578	3692066
2020-08-13	120.420647	120.831741	119.282982	119.531548	102.976151	3317180
2020-08-14	118.738052	120.038239	118.460800	119.760994	103.173805	3099716
2020-08-17	119.741875	120.066925	118.938812	118.967499	102.490219	3514665
2020-08-18	119.502869	119.980881	118.776291	119.426384	102.885567	3014990
2020-08-19	119.340347	119.980881	118.068832	118.393883	101.996056	3916119
2020-08-20	117.782028	118.585083	117.409180	117.734222	101.427757	2679015
2020-08-21	117.600380	118.049713	116.931168	117.743790	101.435997	3540815
2020-08-24	118.346077	120.516251	117.934990	120.152962	103.511497	4258057
2020-08-25	120.458893	121.242828	119.015297	119.158699	102.654945	3114674
2020-08-26	119.455070	119.617592	118.499046	118.709366	102.267838	3544162
2020-08-27	119.120461	119.598473	118.527725	119.168259	102.663185	3580144
2020-08-28	119.464630	119.789673	118.757172	119.569794	103.009117	3242182
2020-08-31	119.741875	119.741875	117.619499	117.887192	101.559555	5049983
2020-09-01	117.447418	118.499046	116.778206	117.973228	101.633667	3300444
2020-09-02	118.279160	123.040154	118.145317	122.543022	105.570534	6895650
2020-09-03	122.552582	124.235184	118.212234	118.977058	102.498459	5979773
2020-09-04	118.881454	119.837479	115.908218	116.921608	100.727692	6295037
2020-09-08	116.787766	117.466537	115.401527	115.879539	99.829964	5449974
2020-09-09	116.759079	118.260040	115.956024	116.883362	100.694756	3944152
2020-09-10	117.141495	118.145317	114.952202	115.258125	99.294609	4161406
2020-09-11	116.051628	117.304016	115.420647	116.118546	100.035858	3711313
2020-09-14	116.978966	117.954109	116.405357	116.720840	100.554733	3809009
2020-09-15	117.418739	117.973228	116.864243	117.055450	100.843002	3049299
2020-09-16	117.313576	120.286804	117.313576	118.757172	102.309013	3962666
2020-09-17	117.227531	120.028679	116.606117	119.426384	102.885567	3317180
2020-09-18	118.795410	119.426384	117.256210	117.361374	101.106560	5639614
2020-09-21	115.181641	115.391968	113.365204	114.961761	99.039276	5555724
2020-09-22	115.038239	116.108986	114.273422	115.210327	99.253433	3093859
2020-09-23	115.487572	116.242828	113.221794	113.604210	97.869759	4120612
2020-09-24	112.906311	114.263863	111.357552	112.896751	97.260300	3709325
2020-09-25	112.428299	114.158699	111.797325	113.718925	97.968597	3089570
2020-09-28	115.267685	116.950287	115.114723	116.376671	100.258232	3670623
2020-09-29	116.070747	116.816444	114.923515	115.621414	99.607574	2203504
2020-09-30	116.042068	117.504784	115.487572	116.319313	100.208817	3411111
2020-10-01	116.978966	117.877632	115.066925	115.764816	99.731125	3359438
2020-10-02	113.804970	116.395790	113.594643	115.267685	99.302841	3059759
2020-10-05	116.481834	117.351814	115.726578	116.644356	100.488838	3190823
2020-10-06	117.189293	119.340347	116.242828	116.606117	100.455894	4050426
2020-10-07	117.275337	118.919693	116.940727	118.613770	102.185493	2944908
2020-10-08	125.105164	129.541107	124.063095	125.707458	108.296684	26452189
2020-10-09	126.195030	126.195030	121.988525	122.170174	105.249321	8737970
2020-10-12	122.437859	122.609940	120.879539	121.615677	104.771622	4848315
2020-10-13	121.003822	121.558319	118.986618	119.598473	103.033813	5654781
2020-10-14	119.627151	121.357552	119.627151	120.401527	103.725632	3899593
2020-10-15	118.623329	119.713196	118.403442	119.397705	102.860847	3541024
2020-10-16	119.665390	120.869980	119.177818	120.391968	103.717415	4927078
2020-10-19	121.223709	121.749519	119.579353	120.000000	103.379730	7822720
2020-10-20	114.531548	114.866158	111.701721	112.208412	96.667297	22490151
2020-10-21	111.529640	112.514343	109.741875	110.000000	94.764748	10204044
2020-10-22	109.942642	110.956024	108.011475	110.669212	95.341278	8217167
2020-10-23	111.376671	111.491394	110.449333	110.898659	95.538940	4072496
2020-10-26	109.416824	109.847038	106.921608	107.284897	92.425682	7534756
2020-10-27	107.217972	107.284897	105.191208	105.697899	91.058502	6209161
2020-10-28	103.881454	104.904396	101.261948	101.959846	87.838165	9860956
2020-10-29	102.533463	104.818359	101.864243	104.120461	89.699539	7071169
2020-10-30	103.154877	106.883362	103.011475	106.749519	91.964462	8285889
2020-11-02	107.695984	108.824089	107.313576	107.944550	92.993988	5555829
2020-11-03	108.986618	110.564056	108.632889	109.139580	94.023499	4397698
2020-11-04	107.390060	108.900574	106.271507	106.978966	92.162132	6066905
2020-11-05	108.317398	110.219887	108.040154	109.722755	94.525894	5127701
2020-11-06	110.019119	110.038239	108.403442	109.024857	93.924675	5490663
2020-11-09	112.695984	114.474190	110.200768	110.449333	96.531601	9405841
2020-11-10	111.558319	112.973228	111.137665	112.724663	98.520203	5881449
2020-11-11	112.925430	113.145317	111.108986	112.045891	97.926971	4486922
2020-11-12	110.544930	111.252388	108.489487	109.464630	95.670982	6797117
2020-11-13	110.124283	112.208412	109.952202	111.711281	97.634529	4898000
2020-11-16	113.097511	113.336517	111.969406	113.154877	98.896210	5536896
2020-11-17	112.428299	113.326958	111.921608	112.523903	98.344749	4324687
2020-11-18	112.543022	113.652008	111.615677	111.634796	97.567688	4818713
2020-11-19	111.414917	112.284897	110.793503	112.026772	97.910271	3597822
2020-11-20	112.428299	112.848946	111.558319	111.797325	97.709724	5255418
2020-11-23	112.265778	115.219887	112.112808	114.808792	100.341721	5910318
2020-11-24	115.544930	119.244743	115.497131	118.948372	103.959663	8109115
2020-11-25	117.523903	118.862335	116.739960	118.738052	103.775848	4326151
2020-11-27	118.738052	119.799232	118.460800	118.881454	103.901184	2187395
2020-11-30	118.642448	119.502869	117.676865	118.087952	103.207664	6263448
2020-12-01	118.451241	120.296364	117.667305	117.743790	102.906883	5553319
2020-12-02	117.447418	119.158699	117.026772	119.139580	104.126785	3860472
2020-12-03	118.699806	119.369026	117.868073	118.173996	103.282875	4757417
2020-12-04	118.518166	121.778206	118.202675	121.606117	106.282509	5776849
2020-12-07	120.927345	121.386230	119.091782	119.216064	104.193626	8701151
2020-12-08	119.808792	120.774376	119.158699	120.181641	105.037544	5643170
2020-12-09	120.267685	122.074570	120.172081	121.214149	105.939941	6813121
2020-12-10	120.793503	121.347992	119.445503	119.464630	104.410881	5024147
2020-12-11	118.623329	119.990440	118.173996	118.804970	103.834343	4687544
2020-12-14	119.808792	120.688339	118.040154	118.097511	103.216019	5282300
2020-12-15	118.919693	120.391968	118.011475	120.391968	105.221367	4556585
2020-12-16	120.391968	121.003822	119.780113	120.028679	104.903847	4738485
2020-12-17	120.535370	120.544930	119.416824	120.028679	104.903847	3962248
2020-12-18	120.066925	120.841301	119.474190	120.315491	105.154510	7900229
2020-12-21	118.518166	118.718925	116.367111	117.963669	103.099060	6397022
2020-12-22	117.887192	118.757172	117.026772	118.173996	103.282875	4535561
2020-12-23	118.432121	119.703636	118.298279	118.451241	103.525177	2817819
2020-12-24	119.502869	119.598473	118.747612	119.206497	104.185280	1842111
2020-12-28	119.598473	121.032501	118.986618	119.330788	104.293907	3781499
2020-12-29	119.837479	119.961761	117.820267	118.355644	103.441643	3647402
2020-12-30	118.355644	119.359467	118.193115	118.871895	103.892822	3535794
2020-12-31	118.757172	120.487572	118.537285	120.344170	105.179588	3738822
2021-01-04	120.315491	120.382408	117.629066	118.489487	103.558609	5417443
2021-01-05	119.512428	121.108986	119.130020	120.592735	105.396828	6395872
2021-01-06	121.319313	126.080307	121.147224	123.604210	108.028824	8322708
2021-01-07	124.321220	124.722755	122.619499	123.317398	107.778160	4714740
2021-01-08	122.915871	123.632889	121.395790	122.877632	107.393806	4891305
2021-01-11	122.323135	123.977058	122.045891	122.925430	107.435585	5859587
2021-01-12	123.413002	124.139580	122.313576	123.527725	107.961975	3921663
2021-01-13	123.470360	124.043976	120.898659	121.338432	106.048553	8030874
2021-01-14	122.390060	124.435944	121.940727	123.298279	107.761444	7848347
2021-01-15	122.638626	123.556404	122.055450	122.743790	107.276833	5131153
2021-01-19	123.594643	123.891014	122.456978	123.346077	107.803215	5646308
2021-01-20	123.996178	125.296364	122.906311	124.359467	108.688911	5856240
2021-01-21	124.397705	126.424477	124.330788	125.860420	110.000740	13116003
2021-01-22	115.391968	115.391968	112.198853	113.393883	99.105103	39814421
2021-01-25	113.537285	114.282982	112.284897	113.365204	99.080048	14315974
2021-01-26	113.938812	117.198853	113.212234	117.103249	102.347038	11186656
2021-01-27	116.711281	119.302101	116.271507	117.084129	102.330345	12705239
2021-01-28	117.399620	117.782028	114.789673	114.799232	100.333359	8455969
2021-01-29	114.933075	115.965584	113.671127	113.871895	99.522881	12369473
2021-02-01	114.627151	115.630974	113.508606	115.239006	100.717728	6538023
2021-02-02	114.110901	115.678780	114.034416	114.187378	99.798599	6633627
2021-02-03	113.804970	114.531548	112.925430	113.881454	99.531235	7024308
2021-02-04	114.636711	115.774376	113.642448	115.697899	101.118790	4771957
2021-02-05	115.678780	116.453156	115.219887	116.434036	101.762161	4775722
2021-02-08	117.227531	118.527725	117.017204	118.173996	103.282875	6158848
2021-02-09	116.539200	117.208412	115.726578	116.730400	103.384468	4933982
2021-02-10	117.619499	117.982796	115.879539	116.864243	103.503014	5090673
2021-02-11	116.634796	116.835564	115.325050	115.592735	102.376884	5629154
2021-02-12	115.678780	116.022942	114.808792	115.487572	102.283737	4049275
2021-02-16	114.866158	115.296364	114.110901	114.789673	101.665642	6945231
2021-02-17	114.024857	115.258125	113.785851	114.694077	101.580963	4141219
2021-02-18	115.200768	115.621414	114.435944	115.420647	102.224472	5646413
2021-02-19	115.439774	115.449333	113.173996	113.757172	100.751183	6881320
2021-02-22	113.288719	115.803062	113.231361	115.544930	102.334557	6149643
2021-02-23	115.602295	116.013382	114.531548	115.401527	102.207535	4739740
2021-02-24	115.487572	118.059273	115.219887	117.791588	104.324341	6087720
2021-02-25	117.944550	118.881454	116.959846	117.084129	103.697762	5953623
2021-02-26	116.873802	116.873802	113.652008	113.699806	100.700386	9467346
2021-03-01	115.057358	116.940727	114.588913	115.430206	102.232941	5977367
2021-03-02	115.430206	116.539200	114.971321	115.038239	101.885788	4732418
2021-03-03	115.200768	117.237091	114.703636	116.978966	103.604637	7744898
2021-03-04	116.634796	117.801147	113.537285	114.827919	101.699509	8439651
2021-03-05	115.334610	118.307838	114.961761	117.428299	104.002579	7268968
2021-03-08	117.581261	121.271507	117.476097	119.321220	105.679085	7572203
2021-03-09	119.885277	120.869980	118.699806	118.718925	105.145660	5867014
2021-03-10	119.550667	122.600380	119.130020	122.246651	108.270050	7581199
2021-03-11	122.456978	122.982796	121.204590	121.548759	107.651947	5383657
2021-03-12	121.596558	122.065010	121.042068	121.998085	108.049889	4194565
2021-03-15	122.151054	123.087952	121.931168	122.925430	108.871223	3577948
2021-03-16	122.638626	122.868073	121.739960	122.600380	108.583328	4867247
2021-03-17	122.810707	123.795410	121.883362	123.355644	109.252251	4488804
2021-03-18	123.269600	125.239006	122.170174	124.340347	110.124374	6104142
2021-03-19	124.302101	124.703636	122.877632	123.231361	109.142166	10297870
2021-03-22	122.848946	124.971321	122.265778	124.808792	110.539261	4356485
2021-03-23	124.703636	125.774376	124.091782	124.722755	110.463058	4556794
2021-03-24	125.191208	126.300194	124.827919	124.875717	110.598526	4189230
2021-03-25	124.598473	127.380501	124.063095	127.217972	112.672989	5809484
2021-03-26	127.428299	130.478012	127.265778	130.382416	115.475632	5823710
2021-03-29	130.000000	131.042068	129.550674	129.885284	115.035347	4835344
2021-03-30	129.885284	130.277252	128.126190	128.795410	114.070084	5010758
2021-03-31	128.623322	128.785858	126.873802	127.399620	112.833878	5172575
2021-04-01	127.877632	128.040146	126.453156	127.370934	112.808464	4261404
2021-04-05	127.762909	130.678772	127.533463	129.952194	115.094589	5722980
2021-04-06	129.617584	129.674957	128.193115	128.317398	113.646713	3787566
2021-04-07	127.954109	129.005737	127.896751	128.996170	114.247887	3112896
2021-04-08	128.652008	129.665390	128.260040	129.177826	114.408783	4275211
2021-04-09	128.938812	129.770554	128.785858	129.761002	114.925270	3162999
2021-04-12	129.082214	129.416824	127.963669	128.671127	113.960007	3926684
2021-04-13	127.151054	127.743790	124.646271	125.411087	111.072693	8403041
2021-04-14	125.535370	126.940727	124.780113	126.797325	112.300438	6137928
2021-04-15	127.418739	127.982796	126.405357	126.749519	112.258095	4062664
2021-04-16	127.151054	128.202682	127.103249	127.715103	113.113281	5535223
2021-04-19	127.724663	127.934990	126.749519	127.265778	112.715332	8575736
2021-04-20	131.042068	133.623322	130.688339	132.084137	116.982803	16192708
2021-04-21	131.988525	137.409180	131.653915	137.237091	121.546600	12456814
2021-04-22	137.380493	138.374756	134.799240	135.066925	119.624573	7428064
2021-04-23	135.095596	137.294449	134.751434	136.166351	120.598289	4765576
2021-04-26	136.156784	137.313583	135.258133	135.344162	119.870094	4927497
2021-04-27	135.458893	136.290634	134.560226	135.764816	120.242676	4062664
2021-04-28	136.634796	137.093689	135.850861	136.711288	121.080940	3941433
2021-04-29	137.791580	142.198853	136.692154	137.896744	122.130844	4554179
2021-04-30	137.380493	137.504776	134.369019	135.640533	120.132599	9280321
2021-05-03	137.485657	139.340347	137.237091	138.384323	122.562698	5997241
2021-05-04	138.059280	140.143402	137.982788	139.340347	123.409424	6642623
2021-05-05	139.521988	139.521988	138.594650	138.833649	122.960609	5229895
2021-05-06	138.871887	141.978973	138.795410	141.892929	125.670135	7848661
2021-05-07	139.502869	139.713196	138.212234	139.063095	124.539970	7325661
2021-05-10	139.388138	141.854691	139.388138	139.741867	125.147865	7304636
2021-05-11	138.613770	138.804977	136.615677	137.877625	123.478325	7454214
2021-05-12	137.514343	137.810699	134.933075	135.086044	120.978279	6233742
2021-05-13	135.229446	138.527725	135.066925	137.829834	123.435516	4807207
2021-05-14	138.728485	139.282990	137.629059	138.317398	123.872169	2873780
2021-05-17	138.087952	139.388138	137.982788	138.728485	124.240318	4471755
2021-05-18	138.412994	138.910141	136.931168	137.581268	123.212906	4000009
2021-05-19	136.061188	136.902481	134.722748	136.892929	122.596451	4498532
2021-05-20	136.826004	138.537292	135.908218	137.552582	123.187210	4301675
2021-05-21	137.934998	139.292542	137.934998	138.374756	123.923538	4219041
2021-05-24	138.680695	138.996170	137.839386	138.355637	123.906418	3449290
2021-05-25	138.546844	138.623322	136.902481	137.466537	123.110168	4118311
2021-05-26	137.189301	137.657745	136.749527	137.074570	122.759140	3225655
2021-05-27	137.495224	138.403442	137.313583	137.495224	123.135849	5889294
2021-05-28	137.868073	137.982788	137.179733	137.418732	123.067345	2651192
2021-06-01	138.623322	139.416824	137.428299	137.848953	123.452637	2528705
2021-06-02	138.260040	139.340347	137.772461	139.311661	124.762596	2915097
2021-06-03	138.537292	139.464630	137.705551	139.149139	124.617043	4320608
2021-06-04	139.579346	141.061188	139.349899	140.936905	126.218124	3261323
2021-06-07	141.061188	142.198853	140.697891	141.510513	126.731789	3621984
2021-06-08	141.606125	143.594650	141.606125	142.514343	127.630798	5313785
2021-06-09	142.476105	144.426392	142.275330	144.043976	129.000671	5547252
2021-06-10	144.808792	146.118546	143.173996	143.919693	128.889374	4977391
2021-06-11	143.814529	145.172089	143.757172	144.627151	129.522949	3596462
2021-06-14	144.082214	144.388138	142.122375	143.432129	128.452728	3498661
2021-06-15	143.260040	143.317398	142.065002	142.791580	127.879082	2628912
2021-06-16	143.173996	143.173996	140.745697	141.328873	126.569122	4057329
2021-06-17	141.061188	141.548752	138.891006	139.196945	124.659843	4568300
2021-06-18	138.126190	138.317398	136.749527	136.826004	122.536522	9577699
2021-06-21	137.772461	140.602295	137.724670	140.200760	125.558830	4482633
2021-06-22	140.076477	140.353729	138.957932	139.923523	125.310555	2549102
2021-06-23	139.990433	140.057358	138.212234	138.250473	123.812218	3349920
2021-06-24	139.388138	139.761002	138.326965	139.043976	124.522865	3775746
2021-06-25	138.986618	140.468445	138.575531	140.382416	125.721527	3759533
2021-06-28	140.544937	140.822174	138.537292	138.900574	124.394447	4067789
2021-06-29	138.871887	140.286804	138.718933	139.149139	124.617043	2540211
2021-06-30	138.747604	140.468445	138.346085	140.143402	125.507477	3394375
2021-07-01	140.497131	141.013382	140.124283	140.382416	125.721527	2809661
2021-07-02	140.449326	140.487579	133.326965	133.862335	119.882378	17584515
2021-07-06	133.833649	134.244736	131.070740	132.676865	118.820709	8466010
2021-07-07	132.657745	134.158707	132.657745	133.671127	119.711121	4246446
2021-07-08	131.720840	135.095596	131.606125	134.550674	120.498810	5739820
2021-07-09	135.229446	135.736145	134.646271	135.296371	121.166634	4083689
2021-07-12	135.210327	135.717010	133.957932	134.722748	120.652939	3496360
2021-07-13	134.722748	134.722748	133.489487	134.110901	120.104973	3309858
2021-07-14	134.531555	134.560226	132.820267	133.671127	119.711121	4606061
2021-07-15	133.193115	134.282990	132.695984	134.273422	120.250526	3807126
2021-07-16	134.799240	134.799240	132.495224	132.791580	118.923424	4298328
2021-07-19	130.449326	132.399612	130.219879	131.854691	118.084396	8977086
2021-07-20	136.711288	138.546844	132.600388	133.814529	119.839546	14237838
2021-07-21	133.814529	135.172089	133.508606	135.086044	120.978279	5024984
2021-07-22	135.430206	135.573608	134.235184	134.521988	120.473137	3466653
2021-07-23	134.761002	135.468445	134.158707	135.124283	121.012520	4680013
2021-07-26	135.172089	136.711288	134.923523	136.491394	122.236877	4441630
2021-07-27	136.261948	137.323135	135.372849	136.472275	122.219727	3281302
2021-07-28	136.720840	136.806885	135.411087	135.535370	121.380669	2660815
2021-07-29	136.070740	136.673035	135.372849	135.688339	121.517685	2793761
2021-07-30	135.296371	135.611862	134.598465	134.761002	120.687180	3698238
2021-08-02	135.229446	136.768646	134.827911	135.200760	121.081009	3064257
2021-08-03	135.659653	138.336517	135.420654	137.734222	123.349884	4272596
2021-08-04	137.476105	137.839386	136.204590	136.481842	122.228317	2960285
2021-08-05	136.739960	137.103256	135.965576	136.491394	122.236877	2884240
2021-08-06	136.711288	138.040146	136.606125	137.753342	123.367012	4002833
2021-08-09	135.946457	136.233276	134.770554	135.038239	122.327789	5129689
2021-08-10	135.000000	135.573608	134.168259	135.162521	122.440369	5543695
2021-08-11	135.544937	136.491394	135.277252	135.879547	123.089905	4455960
2021-08-12	136.003830	136.854691	135.831741	136.778198	123.903946	2184780
2021-08-13	136.367111	137.265778	136.175903	136.883362	123.999237	1997965
2021-08-16	136.931168	137.418732	135.975143	137.275330	124.354301	2913319
2021-08-17	136.711288	136.864243	134.885284	136.156784	123.341057	3215195
2021-08-18	135.439774	135.678772	133.260040	133.336517	120.786232	3672192
2021-08-19	132.590820	133.317398	131.175903	131.950287	119.530487	4351465
2021-08-20	131.682602	133.250473	131.233276	132.992355	120.474449	2780059
2021-08-23	133.479919	133.986618	132.695984	133.479919	120.916130	3179422
2021-08-24	133.632889	134.063095	133.193115	133.690247	121.106659	2474418
2021-08-25	133.766724	134.608032	133.326965	133.709366	121.123978	2105389
2021-08-26	133.814529	134.608032	132.609940	132.676865	120.188667	2613640
2021-08-27	132.609940	133.451248	132.313583	133.279160	120.734276	2572637
2021-08-30	133.365204	133.728485	132.715103	132.858505	120.353203	2087293
2021-08-31	133.403442	134.741867	132.839386	134.168259	121.539696	4429915
2021-09-01	133.824097	133.910141	133.068832	133.173996	120.639015	2588327
2021-09-02	133.575531	133.891006	132.915863	133.852768	121.253883	2840413
2021-09-03	133.537292	134.292542	133.173996	133.441681	120.881508	2009575
2021-09-07	133.508606	133.642441	131.701721	131.988525	119.565109	3436110
2021-09-08	132.065002	132.973236	131.548752	132.571701	120.093399	3122728
2021-09-09	131.787766	132.848953	131.510513	131.682602	119.287994	3669682
2021-09-10	132.715103	133.240921	130.975143	130.994263	118.664444	4157955
2021-09-13	132.313583	132.877625	131.462708	132.074570	119.643074	4334729
2021-09-14	132.313583	132.476105	129.388138	130.229446	117.971611	4659198
2021-09-15	130.229446	131.739960	129.703629	131.166351	118.820313	3403579
2021-09-16	131.242828	131.883362	129.741867	130.430206	118.153481	2765624
2021-09-17	129.780121	129.942642	129.110901	129.282990	117.114235	5890340
2021-09-20	128.011475	129.235184	126.940727	128.403442	116.317474	4990152
2021-09-21	129.168259	129.684509	127.093689	127.122368	115.156998	4261927
2021-09-22	127.839386	129.416824	127.600380	128.709366	116.594604	3767901
2021-09-23	129.302109	131.376678	129.091782	130.717010	118.413284	3151807
2021-09-24	131.003830	132.390060	130.736145	131.443588	119.071480	3100762
2021-09-27	131.892929	132.954117	131.434036	132.466537	119.998123	3459017
2021-09-28	133.049713	133.546844	131.175903	131.424469	119.054153	4513072
2021-09-29	131.673035	133.776291	130.439774	133.059280	120.535088	3947499
2021-09-30	133.843216	134.388138	132.409180	132.820267	120.318565	6090230
2021-10-01	134.799240	137.638626	134.196945	137.017212	124.120468	6907889
2021-10-04	136.462708	139.579346	136.089859	137.772461	124.804649	7689251
2021-10-05	138.384323	138.623322	136.367111	136.854691	123.973236	7297524
2021-10-06	136.214142	137.065002	134.694077	136.099426	123.289070	5573506
2021-10-07	136.453156	137.093689	135.305923	135.573608	122.812759	3999695
2021-10-08	135.573608	137.332703	134.847031	136.921600	124.033882	3902940
2021-10-11	137.189301	137.743790	136.137665	136.166351	123.349701	2921792
2021-10-12	135.956024	136.042068	134.130020	134.292542	121.652267	3293436
2021-10-13	134.340347	135.191208	133.518158	134.569794	121.903419	3013003
2021-10-14	134.837479	137.590820	134.808792	137.084137	124.181107	4410668
2021-10-15	137.084137	138.479919	136.510513	138.250473	125.237671	3371049
2021-10-18	137.667297	138.565964	135.525818	136.061188	123.254440	6437189
2021-10-19	134.875717	136.653915	134.340347	135.736145	122.959991	4539117
2021-10-20	135.449326	135.946457	134.512421	135.659653	122.890701	6474008
2021-10-21	127.638626	127.839386	122.466537	122.686424	111.138573	32913959
2021-10-22	122.418739	124.521988	121.042068	122.256210	110.748848	12114981
2021-10-25	121.921608	122.992355	121.357552	122.026772	110.541008	6667204
2021-10-26	121.912048	122.657745	121.185471	121.539200	110.099319	8912861
2021-10-27	121.835564	122.256210	119.512428	119.665390	108.401901	7294176
2021-10-28	119.665390	120.755257	119.139580	120.305923	108.982140	6802138
2021-10-29	119.913956	120.764816	119.416824	119.598473	108.341270	6188973
2021-11-01	119.550667	120.755257	118.393883	120.726578	109.363205	6177153
2021-11-02	120.745697	121.577438	119.416824	120.630974	109.276596	4722062
2021-11-03	120.678780	121.692162	120.152962	121.539200	110.099319	5670784
2021-11-04	123.050003	123.339996	119.900002	120.849998	109.475006	7208700
2021-11-05	121.430000	123.769997	121.430000	123.610001	111.975212	6790500
2021-11-08	123.989998	124.779999	123.529999	124.540001	112.817688	5625300
2021-11-09	122.559998	122.900002	120.260002	120.849998	110.935852	7236600
2021-11-10	121.000000	122.430000	119.930000	120.220001	110.357544	6270300
2021-11-11	120.900002	121.790001	120.080002	120.269997	110.403435	4643300
2021-11-12	120.000000	120.639999	118.779999	118.959999	109.200912	5418300
2021-11-15	119.540001	120.160004	118.309998	118.870003	109.118294	5046300
2021-11-16	118.919998	119.900002	118.419998	118.459999	108.741920	4750800
2021-11-17	118.379997	119.330002	117.779999	118.059998	108.374748	4043300
2021-11-18	118.360001	118.360001	116.309998	116.660004	107.089600	5046900
2021-11-19	116.489998	116.559998	115.269997	116.050003	106.529633	5380200
2021-11-22	116.000000	118.809998	115.190002	116.470001	106.915176	6416200
2021-11-23	116.790001	117.940002	116.040001	116.790001	107.208931	4912800
2021-11-24	116.160004	117.269997	116.080002	116.730003	107.153862	3220800
2021-11-26	115.000000	116.339996	114.559998	115.809998	106.309326	3322000
2021-11-29	118.620003	119.610001	117.529999	118.500000	108.778633	8949800
2021-11-30	117.500000	119.239998	116.449997	117.099998	107.493500	9252700
2021-12-01	118.250000	118.930000	116.849998	116.919998	107.328255	5958300
2021-12-02	117.370003	117.980003	116.559998	116.900002	107.309906	5267100
2021-12-03	117.360001	119.360001	117.360001	118.839996	109.090752	6630100
2021-12-06	119.400002	121.150002	119.400002	119.910004	110.072983	4785600
2021-12-07	120.480003	122.080002	120.070000	121.580002	111.605965	5194000
2021-12-08	122.000000	123.379997	121.519997	123.019997	112.927834	5483900
2021-12-09	122.150002	123.949997	121.790001	123.570000	113.432724	4601100
2021-12-10	124.300003	125.330002	123.360001	124.089996	113.910065	4966900
2021-12-13	123.760002	124.360001	120.790001	122.580002	112.523933	6847500
2021-12-14	122.349998	125.029999	122.300003	123.760002	113.607132	5716100
2021-12-15	123.800003	124.820000	122.180000	123.110001	113.010460	4990000
2021-12-16	123.510002	126.639999	123.480003	125.930000	115.599106	7280500
2021-12-17	125.870003	128.639999	125.209999	127.400002	116.948517	10379000
2021-12-20	125.720001	127.199997	124.699997	127.059998	116.636414	4941400
2021-12-21	127.660004	129.339996	127.660004	128.970001	118.389725	4856000
2021-12-22	129.059998	129.789993	127.599998	129.750000	119.105728	3923200
2021-12-23	130.000000	130.960007	129.520004	130.630005	119.913544	3649000
2021-12-27	130.630005	131.649994	129.949997	131.619995	120.822327	4293900
2021-12-28	131.600006	133.220001	131.589996	132.630005	121.749474	3445200
2021-12-29	132.399994	134.210007	132.300003	133.350006	122.410393	4239900
2021-12-30	133.750000	134.369995	133.330002	133.910004	122.924469	3158100
2021-12-31	134.000000	134.990005	133.610001	133.660004	122.694984	3362100
2022-01-03	134.070007	136.289993	133.630005	136.039993	124.879707	4605900
2022-01-04	136.100006	139.949997	135.899994	138.020004	126.697296	7300000
2022-01-05	138.309998	142.199997	137.880005	138.220001	126.880890	8956900
2022-01-06	138.199997	138.410004	132.509995	135.339996	124.237152	9908100
2022-01-07	134.899994	135.660004	133.509995	134.830002	123.768997	5238100
2022-01-10	134.470001	136.199997	133.380005	135.029999	123.952560	5432800
2022-01-11	130.520004	133.250000	127.970001	132.869995	121.969772	11105300
2022-01-12	133.250000	134.470001	131.369995	133.589996	122.630707	5352000
2022-01-13	133.899994	136.050003	133.559998	134.759995	123.704735	4868300
2022-01-14	134.550003	135.139999	133.300003	134.210007	123.199852	5310300
2022-01-18	132.949997	133.889999	131.779999	132.940002	122.034027	5246700
2022-01-19	132.899994	133.899994	131.500000	131.580002	120.785614	4103700
2022-01-20	131.259995	132.880005	130.570007	130.820007	120.087959	5278200
2022-01-21	131.649994	131.869995	129.270004	129.350006	118.738548	5907000
2022-01-24	127.989998	129.149994	124.190002	128.820007	118.252037	13484000
2022-01-25	129.139999	137.339996	128.300003	136.100006	124.934792	19715700
2022-01-26	136.470001	137.070007	133.130005	134.259995	123.245735	8336000
2022-01-27	133.660004	134.750000	132.080002	132.520004	121.648499	5497300
2022-01-28	133.190002	134.529999	131.789993	134.500000	123.466064	5471500
2022-01-31	134.089996	134.089996	132.300003	133.570007	122.612358	5859000
2022-02-01	133.759995	135.960007	132.500000	135.529999	124.411552	6206400
2022-02-02	135.699997	137.559998	135.259995	137.250000	125.990448	5357200
2022-02-03	137.000000	138.759995	135.830002	137.779999	126.476959	6100800
2022-02-04	137.860001	138.820007	136.220001	137.149994	125.898643	4142000
2022-02-07	137.449997	137.820007	136.270004	137.240005	125.981293	3759000
2022-02-08	137.229996	137.520004	135.779999	137.020004	125.779327	4181800
2022-02-09	137.839996	138.350006	136.830002	137.789993	126.486130	5393500
2022-02-10	135.470001	136.559998	133.169998	133.520004	124.042839	5978600
2022-02-11	133.899994	134.710007	132.380005	132.690002	123.271751	4176200
2022-02-14	132.589996	132.649994	129.070007	130.149994	120.912033	5345300
2022-02-15	130.639999	131.679993	129.610001	129.940002	120.716942	4394000
2022-02-16	129.449997	130.440002	128.259995	129.179993	120.010872	4875600
2022-02-17	128.050003	128.500000	124.849998	124.970001	116.099701	6797000
2022-02-18	124.940002	125.440002	123.610001	124.349998	115.523705	4609200
2022-02-22	124.199997	125.000000	122.680000	123.919998	115.124229	5349700
2022-02-23	124.379997	124.699997	121.870003	122.070000	113.405540	4086400
2022-02-24	120.000000	122.099998	118.809998	121.970001	113.312637	6563200
2022-02-25	122.050003	124.260002	121.449997	124.180000	115.365784	4460900
2022-02-28	122.209999	123.389999	121.040001	122.510002	113.814316	6757300
2022-03-01	122.669998	123.389999	120.699997	121.349998	112.736649	4873300
2022-03-02	122.589996	124.639999	121.800003	123.860001	115.068489	4891400
2022-03-03	124.959999	126.669998	124.239998	125.930000	116.991562	5206600
2022-03-04	124.400002	127.349998	124.209999	126.620003	117.632591	4402400
2022-03-07	126.470001	127.910004	125.620003	126.070000	117.121628	5047400
2022-03-08	126.620003	128.350006	124.820000	125.680000	116.759315	4887600
2022-03-09	127.410004	128.100006	125.910004	126.220001	117.260986	4403500
2022-03-10	125.750000	126.029999	123.129997	124.349998	115.523705	5326800
2022-03-11	125.000000	126.769997	123.910004	123.959999	115.161385	4119600
2022-03-14	124.449997	125.160004	122.690002	123.940002	115.142807	3289200
2022-03-15	124.000000	125.940002	123.220001	125.639999	116.722137	4021200
2022-03-16	126.500000	127.279999	124.709999	127.040001	118.022781	4292800
2022-03-17	127.099998	128.289993	126.529999	127.959999	118.877480	3671900
2022-03-18	127.379997	128.929993	126.370003	128.759995	119.620682	7466000
2022-03-21	129.000000	129.740005	127.400002	128.100006	119.007545	3384600
2022-03-22	128.500000	129.300003	127.849998	129.059998	119.899391	2690200
2022-03-23	129.080002	129.320007	128.250000	128.300003	119.193344	2924500
2022-03-24	128.330002	129.369995	127.800003	129.250000	120.075905	2971100
2022-03-25	129.500000	131.399994	129.309998	131.350006	122.026855	3530200
2022-03-28	130.820007	131.500000	129.600006	131.470001	122.138336	2483500
2022-03-29	132.039993	132.839996	130.429993	131.940002	122.574966	5791000
2022-03-30	132.009995	133.080002	131.389999	132.130005	122.751488	2622900
2022-03-31	130.720001	131.880005	130.000000	130.020004	120.791260	4274000
2022-04-01	129.660004	130.270004	128.059998	130.149994	120.912033	4012400
2022-04-04	130.259995	130.449997	128.929993	130.270004	121.023506	2809800
2022-04-05	129.850006	131.229996	128.660004	128.889999	119.741470	3107200
2022-04-06	127.779999	129.509995	127.250000	129.389999	120.205971	3958100
2022-04-07	128.869995	129.250000	126.730003	128.550003	119.425606	3538300
2022-04-08	128.009995	128.779999	127.269997	127.730003	118.663803	3143300
2022-04-11	127.949997	128.179993	126.180000	126.370003	117.400330	3202500
2022-04-12	126.419998	127.339996	125.580002	125.980003	117.038017	2691000
2022-04-13	125.639999	126.669998	124.910004	126.139999	117.186653	3064900
2022-04-14	128.929993	130.580002	126.379997	126.559998	117.576843	6384200
2022-04-18	126.599998	127.389999	125.529999	126.169998	117.214531	4884200
2022-04-19	126.080002	129.399994	126.000000	129.149994	119.983002	7971400
2022-04-20	135.000000	139.559998	133.380005	138.320007	128.502151	17859200
2022-04-21	138.229996	141.880005	137.350006	139.850006	129.923538	9922300
2022-04-22	139.699997	140.440002	137.350006	138.250000	128.437088	6508600
2022-04-25	137.589996	139.649994	135.190002	139.100006	129.226776	5748300
2022-04-26	139.000000	139.869995	136.169998	136.190002	126.523323	4956200
2022-04-27	135.779999	137.119995	134.630005	135.059998	125.473511	4369100
2022-04-28	136.850006	136.990005	134.809998	135.740005	126.105240	4474300
2022-04-29	135.130005	135.550003	132.000000	132.210007	122.825836	5078700
2022-05-02	133.000000	133.770004	130.889999	133.039993	123.596909	4213500
2022-05-03	133.000000	133.600006	131.990005	132.520004	123.113815	3688600
2022-05-04	132.869995	137.869995	132.139999	137.399994	127.647423	5932600
2022-05-05	136.460007	137.259995	134.759995	135.919998	126.272476	5957400
2022-05-06	135.470001	137.990005	135.470001	137.669998	127.898262	7306400
2022-05-09	134.410004	136.350006	133.320007	134.440002	126.412605	7647900
2022-05-10	135.000000	135.410004	128.429993	129.130005	121.419670	8642400
2022-05-11	129.860001	132.960007	129.860001	130.750000	122.942940	5301100
2022-05-12	131.270004	133.619995	130.410004	132.899994	124.964561	5384800
2022-05-13	133.000000	133.800003	131.050003	133.600006	125.622765	4195100
2022-05-16	133.100006	136.509995	132.410004	135.029999	126.967377	4250400
2022-05-17	137.190002	138.369995	135.639999	138.369995	130.107941	4372900
2022-05-18	137.100006	137.619995	132.169998	132.940002	125.002167	6003000
2022-05-19	132.000000	132.320007	128.710007	129.660004	121.918022	5819700
2022-05-20	130.179993	130.369995	125.800003	128.479996	120.808472	6914500
2022-05-23	129.500000	131.949997	129.419998	131.169998	123.337868	3591500
2022-05-24	130.570007	134.369995	130.419998	133.800003	125.810822	4189700
2022-05-25	132.860001	134.820007	132.860001	134.389999	126.365585	3299300
2022-05-26	135.000000	137.550003	134.520004	136.889999	128.716309	3929300
2022-05-27	137.389999	139.740005	137.240005	139.270004	130.954208	4608000
2022-05-31	138.199997	139.830002	136.809998	138.839996	130.549881	7978100
2022-06-01	139.669998	140.470001	138.520004	139.429993	131.104645	3796500
2022-06-02	139.449997	140.289993	136.850006	140.149994	131.781662	3734800
2022-06-03	140.259995	142.580002	139.740005	141.179993	132.750153	4352200
2022-06-06	142.979996	144.729996	142.000000	142.880005	134.348663	4766900
2022-06-07	142.600006	142.979996	140.960007	142.779999	134.254608	2887100
2022-06-08	142.070007	142.800003	140.149994	140.830002	132.421082	3005700
2022-06-09	140.149994	141.039993	137.929993	137.960007	129.722427	3591000
2022-06-10	137.800003	137.800003	135.250000	136.190002	128.058121	4659500
2022-06-13	133.970001	137.570007	133.759995	135.110001	127.042587	6486000
2022-06-14	135.000000	136.949997	134.860001	135.720001	127.616180	4607800
2022-06-15	136.009995	138.449997	135.580002	137.059998	128.876160	4606900
2022-06-16	135.300003	136.240005	134.389999	135.669998	127.569160	5386400
2022-06-17	135.990005	136.979996	132.850006	135.020004	126.957985	12968500
2022-06-21	135.899994	138.500000	135.899994	137.850006	129.619003	4089300
2022-06-22	136.100006	138.179993	136.029999	137.080002	128.894974	3791500
2022-06-23	137.139999	138.619995	136.500000	138.440002	130.173767	4547900
2022-06-24	139.199997	142.369995	139.130005	142.059998	133.577621	11493000
2022-06-27	142.259995	143.830002	141.949997	142.800003	134.273422	3936000
2022-06-28	142.919998	144.160004	141.320007	141.860001	133.389572	4064800
2022-06-29	142.740005	143.520004	139.500000	140.710007	132.308228	4161500
2022-06-30	139.580002	142.460007	139.279999	141.190002	132.759567	4878000
2022-07-01	141.000000	141.669998	139.259995	141.119995	132.693756	4011900
2022-07-05	139.970001	139.970001	135.270004	137.619995	129.402710	6273400
2022-07-06	138.000000	139.139999	137.130005	138.080002	129.835266	3237000
2022-07-07	138.910004	141.320007	138.830002	140.830002	132.421082	3897100
2022-07-08	140.759995	141.320007	139.820007	140.470001	132.082550	2820800
2022-07-11	140.619995	141.869995	140.130005	141.000000	132.580933	3904700
2022-07-12	140.839996	141.550003	138.570007	139.179993	130.869583	3235400
2022-07-13	137.179993	138.899994	136.800003	137.179993	128.988983	4123200
2022-07-14	135.600006	139.429993	135.020004	139.059998	130.756744	5298400
2022-07-15	140.679993	140.679993	138.610001	139.919998	131.565384	4519300
2022-07-18	140.149994	140.309998	137.779999	138.130005	129.882278	8231700
2022-07-19	131.580002	132.559998	127.720001	130.880005	123.065178	29690500
2022-07-20	130.699997	130.720001	128.059998	129.179993	121.466675	9882000
2022-07-21	128.750000	128.809998	125.129997	127.150002	119.557892	11975400
2022-07-22	127.029999	128.320007	125.709999	128.250000	120.592209	6467200
2022-07-25	128.440002	129.130005	127.900002	128.539993	120.864891	4702400
2022-07-26	128.259995	129.300003	127.629997	128.080002	120.432358	3645300
2022-07-27	127.970001	129.429993	127.580002	129.119995	121.410263	4175600
2022-07-28	128.750000	129.809998	128.610001	129.220001	121.504295	3913700
2022-07-29	129.520004	131.000000	129.309998	130.789993	122.980545	5786800
2022-08-01	130.750000	132.699997	130.699997	132.039993	124.155914	4142100
2022-08-02	132.199997	132.779999	130.509995	131.809998	123.939636	4403600
2022-08-03	131.820007	132.860001	131.320007	132.339996	124.437996	3088500
2022-08-04	132.149994	132.289993	131.020004	131.639999	123.779793	3179800
2022-08-05	131.250000	132.669998	131.070007	132.479996	124.569641	2586500
2022-08-08	133.100006	133.350006	132.020004	132.610001	124.691879	3821200
2022-08-09	129.919998	130.789993	129.119995	129.470001	123.273193	3496000
2022-08-10	130.750000	131.779999	130.339996	131.500000	125.206024	3664000
2022-08-11	132.360001	133.229996	132.000000	132.539993	126.196243	3501900
2022-08-12	132.619995	134.089996	131.979996	134.009995	127.595886	2766900
2022-08-15	132.960007	135.190002	132.240005	134.929993	128.471863	2791200
2022-08-16	134.600006	137.369995	134.449997	136.559998	130.023834	4313600
2022-08-17	136.460007	138.419998	136.300003	137.789993	131.194962	3667600
2022-08-18	137.789993	139.119995	137.750000	139.070007	132.413696	3177700
2022-08-19	138.750000	139.339996	137.660004	138.369995	131.747208	3155800
2022-08-22	137.649994	137.850006	135.470001	135.550003	129.062195	3093600
2022-08-23	135.369995	136.100006	134.720001	134.740005	128.290970	4141800
2022-08-24	134.889999	135.110001	133.110001	133.229996	126.853210	2855400
2022-08-25	133.649994	134.429993	133.070007	133.979996	127.567322	2706000
2022-08-26	134.100006	134.179993	130.339996	130.380005	124.139648	4185300
2022-08-29	129.990005	131.419998	129.570007	130.309998	124.072990	2783000
2022-08-30	130.559998	130.770004	129.289993	129.580002	123.377922	2407900
2022-08-31	129.919998	130.000000	128.399994	128.449997	122.302017	3490400
2022-09-01	128.399994	129.820007	127.739998	129.660004	123.454094	3396200
2022-09-02	130.300003	130.559998	127.239998	127.790001	121.673607	3040600
2022-09-06	127.800003	128.059998	126.300003	126.720001	120.654823	3347100
2022-09-07	126.690002	127.870003	126.279999	127.709999	121.597435	2401500
2022-09-08	127.199997	128.539993	126.589996	128.470001	122.321060	2964600
2022-09-09	128.899994	129.490005	128.059998	129.190002	123.006599	3291900
2022-09-12	130.330002	130.990005	129.889999	130.660004	124.406235	3741100
2022-09-13	129.139999	129.910004	126.769997	127.250000	121.159454	4565600
2022-09-14	127.500000	129.000000	126.849998	127.690002	121.578400	3819100
2022-09-15	127.389999	127.470001	124.900002	125.489998	119.483681	5141700
2022-09-16	124.360001	127.529999	123.830002	127.269997	121.178482	9839700
2022-09-19	126.489998	128.059998	126.279999	127.730003	121.616478	3981600
2022-09-20	126.900002	126.989998	125.519997	126.300003	120.254929	2837500
2022-09-21	126.889999	127.839996	124.919998	124.930000	118.950493	3389500
2022-09-22	124.760002	126.510002	124.410004	125.309998	119.312302	4046600
2022-09-23	124.529999	125.000000	121.739998	122.709999	116.836746	5195600
2022-09-26	122.300003	124.260002	121.750000	122.010002	116.170258	3987800
2022-09-27	122.599998	123.949997	121.080002	121.739998	115.913170	4117200
2022-09-28	121.650002	123.230003	119.809998	122.760002	116.884361	4996400
2022-09-29	121.849998	122.620003	120.570000	121.629997	115.808441	3817700
2022-09-30	121.660004	122.430000	118.610001	118.809998	113.123413	5346100
2022-10-03	120.160004	122.209999	119.599998	121.510002	115.694183	4261700
2022-10-04	122.800003	125.650002	122.519997	125.500000	119.493210	4566100
2022-10-05	124.709999	126.459999	124.230003	125.739998	119.721718	3212900
2022-10-06	124.879997	125.300003	121.769997	122.230003	116.379730	5074600
2022-10-07	121.500000	121.800003	118.070000	118.820000	113.132935	4499700
2022-10-10	119.790001	119.959999	117.040001	117.750000	112.114151	5990000
2022-10-11	117.459999	119.230003	116.940002	117.800003	112.161758	4043100
2022-10-12	118.000000	118.809998	117.199997	117.570000	111.942764	3338800
2022-10-13	116.099998	122.150002	115.550003	121.790001	115.960777	5837500
2022-10-14	121.800003	122.540001	119.839996	120.040001	114.294540	3762400
2022-10-17	121.800003	122.879997	121.430000	121.519997	115.703697	5458600
2022-10-18	123.000000	123.940002	121.820000	122.940002	117.055740	5120300
2022-10-19	122.360001	123.940002	121.989998	122.510002	116.646324	5906600
2022-10-20	126.250000	128.960007	125.150002	128.300003	122.159203	13623100
2022-10-21	128.389999	130.850006	127.589996	129.899994	123.682610	7201300
2022-10-24	130.899994	133.110001	129.850006	132.690002	126.339088	5610900
2022-10-25	132.000000	133.300003	131.300003	132.929993	126.567589	5957600
2022-10-26	133.720001	135.860001	132.809998	135.009995	128.548035	5139000
2022-10-27	135.550003	136.399994	134.449997	134.770004	128.319519	3993200
2022-10-28	135.559998	138.860001	135.220001	138.509995	131.880508	5965500
2022-10-31	138.059998	138.770004	136.600006	138.289993	131.671051	4915300
2022-11-01	138.250000	138.649994	136.699997	138.199997	131.585358	3590600
2022-11-02	137.750000	140.169998	136.800003	136.830002	130.280930	5360500
2022-11-03	136.419998	136.479996	133.970001	134.470001	128.033890	4442400
2022-11-04	135.649994	137.729996	134.940002	136.960007	130.404709	4178000
2022-11-07	136.639999	138.699997	136.509995	138.339996	131.718643	4043100
2022-11-08	139.000000	140.929993	138.720001	140.039993	133.337296	5042800
2022-11-09	137.949997	138.899994	136.940002	137.389999	132.373779	4720000
2022-11-10	140.259995	141.369995	138.289993	141.229996	136.073593	5389000
2022-11-11	141.500000	144.130005	140.960007	143.169998	137.942764	5871300
2022-11-14	142.630005	146.080002	142.179993	144.199997	138.935165	5293500
2022-11-15	144.080002	146.160004	142.000000	144.339996	139.070053	4727100
2022-11-16	144.130005	144.949997	144.009995	144.520004	139.243469	3445200
2022-11-17	143.410004	146.179993	143.250000	146.089996	140.756149	3954000
2022-11-18	146.559998	148.309998	145.940002	147.639999	142.249557	4661700
2022-11-21	147.550003	147.929993	146.449997	146.679993	141.324615	3476200
2022-11-22	147.600006	149.350006	147.020004	149.100006	143.656250	7062100
2022-11-23	149.100006	150.460007	148.300003	148.750000	143.319046	3658200
2022-11-25	148.270004	149.490005	148.100006	148.369995	142.952911	2075200
2022-11-28	147.979996	148.240005	145.940002	146.179993	140.842850	3538100
2022-11-29	145.910004	147.169998	145.699997	146.490005	141.141556	2754700
2022-11-30	146.190002	149.639999	145.669998	148.899994	143.463547	6377600
2022-12-01	149.979996	150.009995	147.339996	149.160004	143.714081	4495900
2022-12-02	148.130005	149.160004	147.729996	148.669998	143.241959	2900000
2022-12-05	147.940002	148.929993	146.800003	147.410004	142.027954	2784600
2022-12-06	147.300003	147.800003	146.699997	147.500000	142.114685	2847600
2022-12-07	147.330002	148.100006	146.289993	147.270004	141.893082	3971300
2022-12-08	147.899994	149.149994	147.369995	147.779999	142.384445	2665700
2022-12-09	147.399994	148.339996	146.970001	147.050003	141.681122	3047600
2022-12-12	147.820007	149.210007	146.940002	149.210007	143.762238	4032800
2022-12-13	150.369995	153.210007	149.949997	150.570007	145.072586	8811500
2022-12-14	150.470001	151.910004	148.449997	149.860001	144.388504	4205900
2022-12-15	148.520004	148.979996	141.580002	142.360001	137.162338	6687000
2022-12-16	141.250000	141.919998	138.970001	140.160004	135.042664	9834400
2022-12-19	140.160004	140.440002	137.199997	138.869995	133.799759	5282900
2022-12-20	138.839996	141.429993	138.339996	141.279999	136.121780	5156500
2022-12-21	141.839996	143.089996	140.979996	142.139999	136.950378	3793700
2022-12-22	140.949997	141.440002	138.619995	140.880005	135.736374	3337100
2022-12-23	140.589996	141.860001	139.600006	141.649994	136.478256	2092500
2022-12-27	141.729996	142.720001	141.229996	142.419998	137.220139	2742400
2022-12-28	142.399994	142.809998	139.949997	140.020004	134.907776	2539500
2022-12-29	140.580002	142.259995	140.449997	141.059998	135.909790	2337200
2022-12-30	140.539993	140.899994	139.449997	140.889999	135.746002	2858000
