# Supplementary material for: Enhancing stock index prediction: A hybrid LSTM-PSO model for improved forecasting accuracy
Source: PLoS One. 2025 Jan 14;20(1):e0310296. doi: 10.1371/journal.pone.0310296 (PMC11731719; doi:10.1371/journal.pone.0310296)
Supplement: S1 File — (ZIP) [file pone.0310296.s001.zip › data&code∩╝êPSO-LSTM∩╝ë/data/stock_data/GS.csv]

Date	Open	High	Low	Close	Adj Close	Volume
2018-01-02	257.769989	257.910004	253.919998	255.669998	225.773911	2258300
2018-01-03	255.479996	256.140015	253.220001	253.289993	223.672180	2988200
2018-01-04	255.229996	259.720001	254.320007	256.829987	226.798233	2583200
2018-01-05	257.179993	257.489990	253.690002	255.520004	225.641449	2594700
2018-01-08	254.750000	255.179993	251.619995	251.809998	222.365250	2940500
2018-01-09	252.800003	255.600006	252.619995	253.940002	224.246185	2637300
2018-01-10	255.000000	255.149994	252.350006	254.330002	224.590591	2927200
2018-01-11	255.750000	255.889999	252.970001	255.130005	225.297073	2422400
2018-01-12	255.750000	257.299988	254.089996	257.029999	226.974899	2849200
2018-01-16	259.250000	261.769989	256.399994	258.459991	228.237640	4445500
2018-01-17	260.980011	262.000000	248.839996	253.649994	223.990097	8608100
2018-01-18	254.490005	254.539993	250.600006	250.970001	221.623474	4984500
2018-01-19	251.000000	256.140015	250.259995	256.119995	226.171280	4643400
2018-01-22	255.449997	262.869995	255.190002	261.519989	230.939850	5264700
2018-01-23	258.000000	260.260010	256.850006	260.089996	229.677017	4003600
2018-01-24	260.739990	265.779999	260.299988	265.679993	234.613373	4314000
2018-01-25	266.350006	270.500000	265.010010	269.029999	237.571686	5055000
2018-01-26	267.489990	269.000000	266.049988	268.140015	236.785721	3535400
2018-01-29	269.040009	273.790009	268.809998	272.480011	240.618271	3881100
2018-01-30	270.390015	272.000000	267.109985	268.940002	237.492188	3970400
2018-01-31	268.549988	270.000000	266.329987	267.890015	236.564972	3710200
2018-02-01	266.149994	272.589996	266.000000	272.230011	240.397461	3388200
2018-02-02	270.000000	271.750000	259.350006	260.040009	229.632874	5913900
2018-02-05	257.510010	263.299988	241.500000	249.110001	219.980972	6528500
2018-02-06	244.210007	258.750000	242.110001	258.700012	228.449600	6739900
2018-02-07	255.899994	261.950012	255.660004	257.100006	227.036682	4125000
2018-02-08	257.929993	258.779999	246.050003	246.350006	217.543716	4166200
2018-02-09	249.619995	251.669998	239.289993	249.300003	220.148743	5978600
2018-02-12	251.149994	256.149994	248.820007	253.160004	223.557404	3692500
2018-02-13	252.009995	256.399994	250.580002	255.529999	225.650253	2700500
2018-02-14	255.000000	262.709991	254.479996	262.579987	231.875885	3793800
2018-02-15	265.760010	268.000000	262.910004	267.679993	236.379517	3523100
2018-02-16	265.989990	269.279999	265.899994	267.619995	236.326599	2602500
2018-02-20	266.890015	268.850006	263.309998	264.890015	233.915802	2618400
2018-02-21	263.920013	270.000000	263.130005	263.399994	232.600006	3017900
2018-02-22	264.399994	266.320007	260.720001	261.429993	230.860336	2678900
2018-02-23	263.000000	266.980011	262.399994	266.769989	235.575912	2507100
2018-02-26	267.500000	271.779999	266.769989	271.260010	239.540894	2751400
2018-02-27	271.000000	273.119995	267.929993	267.929993	236.600296	3140600
2018-02-28	269.140015	269.489990	262.570007	262.929993	232.836731	3104300
2018-03-01	262.609985	263.549988	256.200012	256.779999	227.390656	3483500
2018-03-02	255.000000	259.239990	252.100006	258.119995	228.577255	3122800
2018-03-05	256.459991	264.549988	256.239990	263.119995	233.005005	2445800
2018-03-06	264.769989	267.869995	263.209991	266.929993	236.378922	2217300
2018-03-07	262.690002	266.429993	260.950012	265.350006	234.979767	2509400
2018-03-08	266.480011	268.100006	262.630005	266.339996	235.856445	2565400
2018-03-09	268.700012	271.089996	267.040009	270.769989	239.779388	4410600
2018-03-12	271.000000	275.309998	270.769989	273.380005	242.090714	3065600
2018-03-13	274.339996	275.029999	267.440002	268.529999	237.795792	2288100
2018-03-14	270.399994	270.779999	263.910004	264.429993	234.165024	2478700
2018-03-15	265.720001	269.000000	265.350006	266.609985	236.095551	2255200
2018-03-16	266.010010	269.850006	265.329987	267.600006	236.972168	4114400
2018-03-19	266.989990	267.500000	259.470001	262.529999	232.482498	2426900
2018-03-20	263.290009	264.640015	261.890015	263.190002	233.066971	1514800
2018-03-21	263.010010	266.489990	260.309998	261.850006	231.880356	2817600
2018-03-22	258.420013	260.820007	252.179993	252.600006	223.689087	4489300
2018-03-23	253.630005	253.990005	244.929993	245.259995	217.189117	3634200
2018-03-26	250.649994	255.360001	248.449997	254.880005	225.708084	3787200
2018-03-27	255.889999	257.059998	245.610001	247.259995	218.960220	2981500
2018-03-28	248.779999	251.229996	244.369995	249.369995	220.828705	2660200
2018-03-29	250.789993	252.979996	248.330002	251.860001	223.033752	3073900
2018-04-02	251.259995	252.600006	243.770004	247.350006	219.039902	3429900
2018-04-03	248.610001	250.889999	245.899994	250.580002	221.900223	2488200
2018-04-04	245.710007	253.220001	244.509995	252.619995	223.706757	2853200
2018-04-05	254.500000	258.000000	253.399994	255.809998	226.531677	1924800
2018-04-06	251.479996	255.339996	246.679993	249.970001	221.360046	3621900
2018-04-09	251.479996	257.500000	249.169998	252.190002	223.325943	3256700
2018-04-10	257.959991	259.890015	255.949997	256.570007	227.204636	3113900
2018-04-11	252.589996	254.830002	249.789993	252.940002	223.990112	3322000
2018-04-12	256.269989	260.730011	255.110001	259.589996	229.878998	3059100
2018-04-13	261.940002	262.500000	254.539993	255.919998	226.629059	3026200
2018-04-16	257.130005	260.660004	256.660004	257.880005	228.364731	3257400
2018-04-17	261.600006	262.250000	252.339996	253.630005	224.601151	10134400
2018-04-18	254.899994	257.019989	252.250000	254.000000	224.928772	4524800
2018-04-19	254.000000	256.160004	252.830002	254.169998	225.079376	3990000
2018-04-20	254.100006	255.679993	251.479996	251.960007	223.122284	2930600
2018-04-23	251.660004	252.750000	246.190002	246.669998	218.437729	3775900
2018-04-24	248.820007	249.149994	240.039993	242.490005	214.736160	4705100
2018-04-25	242.190002	242.460007	237.509995	239.229996	211.849304	5041400
2018-04-26	239.270004	241.660004	238.009995	240.089996	212.610855	2891100
2018-04-27	240.000000	241.929993	239.020004	239.800003	212.354080	2136800
2018-04-30	240.970001	243.070007	238.220001	238.330002	211.052277	2790500
2018-05-01	237.509995	237.899994	233.960007	236.669998	209.582291	3269800
2018-05-02	236.600006	237.910004	233.419998	234.050003	207.262131	3710900
2018-05-03	232.449997	234.000000	227.399994	233.410004	206.695404	4511400
2018-05-04	232.309998	236.789993	232.279999	234.940002	208.050323	2622300
2018-05-07	236.000000	238.169998	235.279999	237.199997	210.051590	1979400
2018-05-08	238.240005	240.660004	236.000000	237.000000	209.874496	3267000
2018-05-09	237.979996	242.050003	237.250000	241.729996	214.063110	2434000
2018-05-10	242.110001	245.419998	240.160004	243.440002	215.577438	2599000
2018-05-11	243.440002	244.910004	241.710007	242.919998	215.116943	1540100
2018-05-14	243.600006	245.880005	243.500000	243.910004	215.993652	1928500
2018-05-15	243.000000	243.949997	240.669998	241.559998	213.912582	2165700
2018-05-16	241.270004	241.839996	240.589996	240.960007	213.381302	1965200
2018-05-17	240.419998	242.440002	238.779999	239.100006	211.734161	2462700
2018-05-18	238.100006	238.740005	236.869995	237.000000	209.874496	2699000
2018-05-21	239.100006	240.070007	237.320007	237.699997	210.494400	1951700
2018-05-22	238.699997	240.699997	237.979996	238.000000	210.760056	2551500
2018-05-23	236.880005	237.869995	234.380005	237.809998	210.591797	3114000
2018-05-24	236.600006	237.169998	233.649994	236.100006	209.077515	2308700
2018-05-25	235.000000	236.119995	234.279999	235.009995	208.112259	1985600
2018-05-29	231.520004	232.470001	225.020004	227.029999	201.045593	5323600
2018-05-30	228.940002	229.669998	226.279999	229.160004	203.649429	3348600
2018-05-31	227.339996	228.110001	224.089996	225.880005	200.734573	5334900
2018-06-01	228.399994	230.250000	228.089996	228.350006	202.929611	3330900
2018-06-04	230.350006	231.149994	228.949997	229.889999	204.298157	2133600
2018-06-05	228.940002	229.339996	227.289993	228.339996	202.920685	1986200
2018-06-06	229.850006	232.580002	229.360001	232.229996	206.377655	2566400
2018-06-07	233.889999	235.919998	232.539993	233.449997	207.461868	2905000
2018-06-08	233.000000	234.270004	232.350006	233.389999	207.408569	2253100
2018-06-11	234.619995	235.160004	233.589996	234.089996	208.030655	1936800
2018-06-12	234.119995	235.229996	231.860001	232.630005	206.733185	2080000
2018-06-13	233.649994	238.229996	233.100006	233.830002	207.799576	3637400
2018-06-14	235.869995	235.889999	232.589996	233.649994	207.639603	2899600
2018-06-15	231.500000	233.149994	229.839996	231.919998	206.102203	4738100
2018-06-18	230.199997	231.669998	229.149994	231.389999	205.631195	2327500
2018-06-19	228.220001	229.039993	226.160004	228.320007	202.902954	3326600
2018-06-20	229.919998	229.940002	226.960007	227.820007	202.458618	2678300
2018-06-21	226.389999	228.429993	224.570007	226.979996	201.712128	3094600
2018-06-22	227.779999	230.500000	225.580002	226.020004	200.858994	2731800
2018-06-25	224.500000	225.139999	220.389999	221.539993	196.877670	3817700
2018-06-26	221.779999	222.800003	219.119995	221.580002	196.913300	2692900
2018-06-27	221.479996	225.470001	220.139999	220.179993	195.669113	3104200
2018-06-28	220.250000	224.660004	219.580002	223.419998	198.548447	3072600
2018-06-29	224.399994	225.169998	220.449997	220.570007	196.015717	3393700
2018-07-02	219.750000	223.339996	218.889999	223.259995	198.406265	1723200
2018-07-03	224.460007	224.639999	219.990005	220.380005	195.846848	1204400
2018-07-05	221.500000	222.139999	219.779999	220.740005	196.166794	2218200
2018-07-06	220.539993	223.199997	219.880005	221.789993	197.099884	1846400
2018-07-09	223.360001	228.199997	223.000000	227.990005	202.609695	2743900
2018-07-10	228.000000	228.869995	225.850006	226.850006	201.596573	2524800
2018-07-11	225.759995	227.250000	225.199997	225.660004	200.539078	2527000
2018-07-12	227.639999	227.800003	225.770004	227.220001	201.925400	2223100
2018-07-13	226.630005	228.619995	223.929993	226.410004	201.205597	2541500
2018-07-16	227.199997	231.440002	226.740005	231.440002	205.675629	3271200
2018-07-17	231.479996	233.229996	226.869995	231.020004	205.302383	9280200
2018-07-18	232.339996	233.720001	230.149994	231.240005	205.497894	6149900
2018-07-19	231.110001	231.990005	228.979996	229.630005	204.067123	4638500
2018-07-20	229.009995	232.050003	228.800003	231.690002	205.897781	2683500
2018-07-23	231.800003	234.860001	231.720001	233.759995	207.737366	2788500
2018-07-24	234.750000	237.479996	234.339996	235.880005	209.621353	2887400
2018-07-25	235.009995	236.850006	233.949997	236.690002	210.341187	2181500
2018-07-26	237.000000	238.339996	236.429993	237.110001	210.714401	1885500
2018-07-27	237.960007	238.800003	235.990005	237.639999	211.185425	1998200
2018-07-30	238.000000	239.729996	236.889999	238.949997	212.349579	2454100
2018-07-31	239.500000	239.500000	236.550003	237.429993	210.998795	2503700
2018-08-01	238.500000	239.399994	235.779999	236.039993	209.763550	2510500
2018-08-02	233.929993	235.210007	232.770004	233.990005	207.941742	2579700
2018-08-03	234.440002	235.520004	233.490005	234.089996	208.030655	3053100
2018-08-06	234.139999	236.979996	234.029999	235.929993	209.665802	2259600
2018-08-07	237.250000	239.460007	236.490005	237.830002	211.354263	2399500
2018-08-08	238.119995	239.160004	236.229996	236.369995	210.056793	2522400
2018-08-09	236.350006	236.850006	233.389999	233.779999	207.755142	2951900
2018-08-10	230.970001	231.460007	228.110001	229.610001	204.049347	3863400
2018-08-13	229.490005	229.889999	226.570007	226.860001	201.605499	2662700
2018-08-14	227.350006	230.369995	227.300003	229.559998	204.004959	2359000
2018-08-15	229.350006	231.539993	228.309998	229.250000	203.729401	3218500
2018-08-16	230.669998	233.289993	230.449997	233.000000	207.061966	2438300
2018-08-17	232.509995	233.720001	231.639999	233.380005	207.399673	2107200
2018-08-20	234.130005	235.979996	234.080002	235.779999	209.532501	2604900
2018-08-21	235.289993	239.529999	235.289993	238.649994	212.082993	2437300
2018-08-22	237.889999	239.669998	237.580002	239.339996	212.696167	1870900
2018-08-23	239.050003	239.279999	235.839996	236.339996	210.030151	2064700
2018-08-24	237.360001	237.800003	234.699997	235.110001	208.937088	1948100
2018-08-27	236.990005	243.649994	236.559998	242.600006	215.593262	4106900
2018-08-28	243.059998	245.080002	241.589996	242.369995	215.388855	2951000
2018-08-29	242.050003	242.789993	240.309998	241.399994	215.237305	1911700
2018-08-30	240.800003	241.119995	238.679993	239.399994	213.454071	1963700
2018-08-31	238.940002	239.350006	237.119995	237.809998	212.036362	1965500
2018-09-04	237.759995	238.119995	234.589996	237.660004	211.902649	2083500
2018-09-05	237.009995	239.449997	236.169998	237.559998	211.813477	2092000
2018-09-06	237.000000	238.630005	233.880005	234.520004	209.102966	2651400
2018-09-07	235.050003	235.639999	232.679993	233.910004	208.559082	1952900
2018-09-10	235.009995	235.500000	231.740005	231.910004	206.775833	1948100
2018-09-11	230.669998	231.649994	228.660004	230.210007	205.260056	2719400
2018-09-12	230.910004	231.990005	227.300003	228.149994	203.423294	3577700
2018-09-13	229.500000	229.850006	227.570007	228.330002	203.583817	3003600
2018-09-14	229.080002	230.550003	228.759995	229.240005	204.395142	2228300
2018-09-17	229.399994	230.160004	227.300003	227.889999	203.191452	1918800
2018-09-18	228.350006	229.399994	226.570007	228.889999	204.083130	2498100
2018-09-19	229.899994	236.279999	229.520004	235.580002	210.048065	3716500
2018-09-20	237.000000	238.509995	236.029999	237.399994	211.670822	2503000
2018-09-21	238.059998	238.520004	234.830002	235.339996	209.834076	3760300
2018-09-24	234.740005	235.740005	232.240005	232.899994	207.658524	2057000
2018-09-25	234.639999	234.639999	232.229996	232.500000	207.301865	2003200
2018-09-26	232.960007	233.000000	228.240005	228.880005	204.074173	2372700
2018-09-27	228.770004	229.850006	227.520004	227.740005	203.057770	2451500
2018-09-28	225.750000	227.399994	223.800003	224.240005	199.937088	3097800
2018-10-01	226.220001	227.589996	225.000000	225.330002	200.908951	2451300
2018-10-02	225.279999	226.330002	223.970001	226.070007	201.568771	2272700
2018-10-03	227.750000	229.770004	226.580002	227.779999	203.093399	2573900
2018-10-04	229.259995	231.399994	225.389999	227.479996	202.825943	2903600
2018-10-05	228.000000	228.410004	224.210007	225.710007	201.247787	1722400
2018-10-08	224.259995	226.919998	222.500000	225.350006	200.926804	2522900
2018-10-09	224.990005	225.119995	222.529999	222.910004	198.751221	1862900
2018-10-10	223.240005	223.639999	214.559998	214.889999	191.600372	3955500
2018-10-11	214.199997	216.029999	210.949997	212.970001	189.888519	6217400
2018-10-12	217.000000	217.979996	211.460007	213.869995	190.690948	4161300
2018-10-15	214.449997	217.139999	213.050003	215.220001	191.894653	3333800
2018-10-16	219.350006	222.000000	216.300003	221.699997	197.672379	5924200
2018-10-17	220.529999	228.899994	220.050003	228.279999	203.539230	4953700
2018-10-18	227.500000	228.729996	223.860001	224.949997	200.570114	2995400
2018-10-19	225.259995	228.300003	224.190002	226.960007	202.362335	2759100
2018-10-22	226.929993	228.869995	221.520004	221.600006	197.583221	2736800
2018-10-23	216.589996	219.520004	214.320007	218.559998	194.872665	3318200
2018-10-24	218.139999	218.929993	208.399994	209.179993	186.509262	4152700
2018-10-25	211.270004	215.690002	210.339996	214.009995	190.815811	3179700
2018-10-26	210.729996	214.800003	209.529999	212.360001	189.344635	3557900
2018-10-29	214.149994	218.210007	212.050003	214.490005	191.243805	3278200
2018-10-30	215.990005	220.350006	215.039993	219.279999	195.514633	3897400
2018-10-31	221.889999	229.000000	221.399994	225.369995	200.944611	4369600
2018-11-01	225.759995	228.880005	225.470001	226.970001	202.371185	2557600
2018-11-02	230.000000	231.690002	226.289993	229.690002	204.796432	3699000
2018-11-05	228.320007	231.100006	226.949997	228.720001	203.931488	2565200
2018-11-06	228.190002	229.520004	227.050003	228.199997	203.467880	2275600
2018-11-07	230.050003	232.800003	226.899994	231.279999	206.214127	3514300
2018-11-08	231.000000	234.059998	230.600006	231.649994	206.544006	2404800
2018-11-09	231.690002	231.690002	222.300003	222.649994	198.519409	3721700
2018-11-12	222.000000	222.309998	205.130005	206.050003	183.718506	11019400
2018-11-13	204.399994	209.589996	202.330002	205.050003	182.826904	6984800
2018-11-14	206.240005	207.339996	198.440002	202.490005	180.544327	5742500
2018-11-15	201.800003	204.500000	199.320007	203.740005	181.658844	4260000
2018-11-16	202.929993	204.740005	200.350006	202.119995	180.214401	2829600
2018-11-19	201.830002	202.300003	197.350006	198.220001	176.737091	3419100
2018-11-20	195.100006	195.889999	190.350006	191.339996	170.602737	5513800
2018-11-21	192.089996	195.240005	191.190002	192.600006	171.726212	4111700
2018-11-23	191.610001	191.869995	188.940002	189.100006	168.605545	1862600
2018-11-26	191.169998	195.229996	190.690002	194.339996	173.277603	3143300
2018-11-27	193.399994	194.619995	191.559998	193.649994	172.662384	2345400
2018-11-28	194.839996	198.449997	192.229996	198.350006	176.853027	3762900
2018-11-29	196.020004	197.449997	193.160004	194.850006	174.435898	2665700
2018-11-30	190.570007	191.449997	188.119995	190.690002	170.711761	6220000
2018-12-03	194.000000	195.660004	191.619995	191.630005	171.553238	4017000
2018-12-04	190.690002	191.110001	183.630005	184.309998	165.000122	5797500
2018-12-06	181.330002	184.880005	180.149994	184.089996	164.803192	5275500
2018-12-07	183.850006	186.250000	179.000000	179.669998	160.846252	3921200
2018-12-10	178.600006	179.839996	174.679993	178.830002	160.094284	4528300
2018-12-11	182.149994	184.429993	175.449997	176.800003	158.276962	4713900
2018-12-12	178.500000	180.000000	176.479996	176.699997	158.187439	3677300
2018-12-13	177.830002	178.690002	175.119995	175.919998	157.489136	4008600
2018-12-14	174.339996	176.259995	172.369995	172.770004	154.669189	5078300
2018-12-17	169.399994	171.429993	166.529999	168.009995	150.407867	8395800
2018-12-18	169.779999	173.020004	169.320007	171.500000	153.532242	5150800
2018-12-19	171.589996	174.850006	167.600006	169.250000	151.517960	5316100
2018-12-20	168.389999	171.649994	167.160004	168.410004	150.765991	6488200
2018-12-21	168.250000	169.630005	159.419998	160.050003	143.281845	8960000
2018-12-24	159.000000	160.000000	154.309998	156.350006	139.969467	3783500
2018-12-26	157.000000	163.110001	151.699997	162.929993	145.860107	7054700
2018-12-27	160.119995	165.410004	159.020004	165.410004	148.080261	4973000
2018-12-28	165.639999	165.949997	162.020004	163.029999	145.949631	4110500
2018-12-31	163.779999	167.119995	163.779999	167.050003	149.548462	4550000
2019-01-02	164.330002	172.250000	163.350006	172.029999	154.006683	3999400
2019-01-03	170.660004	171.770004	168.289993	169.509995	151.750702	4060200
2019-01-04	172.990005	176.000000	171.100006	175.050003	156.710312	3788300
2019-01-07	175.229996	177.830002	172.270004	176.020004	157.578674	3152100
2019-01-08	177.779999	178.100006	172.899994	175.369995	156.996765	2692700
2019-01-09	176.100006	177.690002	174.910004	176.470001	157.981537	3321400
2019-01-10	175.660004	178.070007	175.500000	176.000000	157.560776	2808700
2019-01-11	175.100006	177.039993	172.419998	176.929993	158.393311	3182700
2019-01-14	174.520004	179.539993	174.100006	178.720001	159.995819	3361700
2019-01-15	178.320007	179.990005	176.399994	179.910004	161.061142	2911800
2019-01-16	187.000000	198.149994	185.600006	197.080002	176.432236	15194200
2019-01-17	195.949997	199.800003	192.830002	199.089996	178.231674	8177000
2019-01-18	200.380005	203.000000	196.910004	202.539993	181.320221	5650900
2019-01-22	200.500000	201.470001	195.919998	197.679993	176.969345	4648500
2019-01-23	197.550003	198.089996	194.529999	196.899994	176.271118	3410700
2019-01-24	196.220001	199.679993	195.759995	197.800003	177.076797	2631800
2019-01-25	199.830002	201.190002	199.419998	200.740005	179.708786	3275000
2019-01-28	197.990005	200.070007	197.100006	199.720001	178.795670	2369600
2019-01-29	199.000000	201.970001	197.869995	200.500000	179.493942	2694100
2019-01-30	200.899994	203.289993	199.649994	202.479996	181.266525	2773300
2019-01-31	200.100006	202.350006	196.949997	198.009995	177.264816	5604500
2019-02-01	198.000000	199.639999	196.539993	196.539993	175.948868	3174200
2019-02-04	195.800003	197.759995	194.789993	197.720001	177.005203	2400200
2019-02-05	198.119995	199.330002	196.860001	198.009995	177.264816	2601000
2019-02-06	197.179993	199.059998	195.830002	196.619995	176.020447	2063100
2019-02-07	195.279999	195.880005	191.050003	193.070007	172.842407	2948800
2019-02-08	191.720001	192.619995	188.220001	191.669998	171.589020	2757500
2019-02-11	192.880005	193.320007	191.070007	191.330002	171.284668	2056500
2019-02-12	193.050003	195.649994	193.000000	194.490005	174.113617	2392900
2019-02-13	195.919998	198.779999	194.600006	194.690002	174.292679	2757300
2019-02-14	192.210007	194.130005	189.440002	192.529999	172.358948	2865000
2019-02-15	193.210007	198.889999	193.100006	198.500000	177.703491	3065400
2019-02-19	196.660004	199.059998	195.610001	198.669998	177.855682	2558200
2019-02-20	198.729996	199.300003	197.509995	198.600006	177.793015	2266000
2019-02-21	198.970001	199.449997	195.050003	196.360001	175.787674	2785900
2019-02-22	196.600006	197.750000	195.199997	196.000000	175.465424	2626600
2019-02-25	198.000000	201.500000	197.710007	198.649994	177.837738	3032200
2019-02-26	198.470001	200.559998	196.550003	198.899994	178.061539	2499800
2019-02-27	198.500000	199.889999	197.119995	198.100006	178.061569	1804200
2019-02-28	198.039993	198.399994	196.009995	196.699997	176.803162	2964300
2019-03-01	198.750000	201.440002	197.429993	198.199997	178.151443	2580500
2019-03-04	198.809998	200.830002	194.149994	195.979996	176.156021	2683600
2019-03-05	195.850006	196.179993	193.000000	196.000000	176.174026	2338600
2019-03-06	195.899994	197.559998	194.529999	194.740005	175.041458	2247500
2019-03-07	193.130005	193.449997	190.080002	192.770004	173.270737	3567800
2019-03-08	190.399994	195.770004	189.710007	195.240005	175.490875	3162700
2019-03-11	197.229996	198.970001	195.729996	195.970001	176.147079	2669000
2019-03-12	196.000000	197.399994	195.690002	196.630005	176.740280	1977400
2019-03-13	197.750000	198.929993	196.520004	197.250000	177.297562	1904500
2019-03-14	197.320007	198.500000	196.699997	197.470001	177.495331	1482300
2019-03-15	197.160004	198.850006	196.850006	198.259995	178.205383	2985200
2019-03-18	199.179993	203.850006	198.919998	202.470001	181.989532	3354900
2019-03-19	204.880005	206.449997	200.779999	201.119995	180.776093	3284900
2019-03-20	200.330002	200.330002	193.970001	194.320007	174.663940	5033500
2019-03-21	192.899994	195.550003	191.750000	194.580002	174.897659	4031500
2019-03-22	192.669998	193.710007	187.779999	188.960007	169.846115	5703100
2019-03-25	189.330002	191.449997	186.500000	188.509995	169.441620	3751000
2019-03-26	190.029999	192.410004	188.690002	190.690002	171.401154	2910100
2019-03-27	190.600006	191.610001	188.740005	190.029999	170.807892	2343800
2019-03-28	190.740005	191.910004	189.289993	191.179993	171.841583	2343400
2019-03-29	192.679993	193.110001	191.139999	191.990005	172.569626	2632800
2019-04-01	194.000000	198.089996	193.610001	196.740005	176.839172	3562600
2019-04-02	196.240005	197.759995	195.399994	197.500000	177.522278	2247000
2019-04-03	199.250000	201.089996	198.539993	200.860001	180.542419	3227900
2019-04-04	200.800003	204.289993	200.500000	202.229996	181.773804	2582300
2019-04-05	203.380005	205.500000	202.059998	202.380005	181.908630	2447100
2019-04-08	202.789993	203.630005	201.179993	202.539993	182.052460	1891500
2019-04-09	201.229996	201.589996	198.860001	200.619995	180.326691	2400900
2019-04-10	201.800003	203.169998	200.270004	202.979996	182.447952	1907100
2019-04-11	204.229996	205.449997	201.570007	202.830002	182.313156	2802100
2019-04-12	207.000000	209.970001	206.369995	207.839996	186.816345	5096600
2019-04-15	204.110001	205.740005	199.699997	199.910004	179.688492	6617200
2019-04-16	199.619995	202.940002	199.240005	201.839996	181.423264	4852600
2019-04-17	201.960007	208.500000	201.779999	207.899994	186.870285	4195300
2019-04-18	207.089996	207.860001	205.149994	205.910004	185.081573	2874300
2019-04-22	205.119995	205.589996	204.139999	204.600006	183.904083	1591400
2019-04-23	204.250000	205.190002	202.740005	204.139999	183.490585	2120900
2019-04-24	203.000000	203.520004	199.729996	200.539993	180.254745	4606100
2019-04-25	199.699997	202.559998	199.100006	201.399994	181.027786	2075300
2019-04-26	201.729996	203.119995	200.320007	203.080002	182.537842	1543100
2019-04-29	203.500000	208.000000	203.270004	206.919998	185.989410	2997000
2019-04-30	206.940002	207.990005	204.149994	205.919998	185.090561	1833000
2019-05-01	206.399994	208.410004	204.029999	204.729996	184.020920	1981800
2019-05-02	204.429993	206.220001	203.119995	204.990005	184.254654	1514700
2019-05-03	206.009995	208.750000	205.669998	207.520004	186.528702	1897600
2019-05-06	202.800003	206.979996	201.710007	206.429993	185.548981	1927800
2019-05-07	203.339996	204.000000	201.009995	202.630005	182.133362	2839500
2019-05-08	201.399994	203.199997	200.800003	200.949997	180.623291	1817600
2019-05-09	199.509995	202.220001	197.910004	201.630005	181.234512	2333400
2019-05-10	200.979996	202.100006	198.990005	202.050003	181.612030	2089400
2019-05-13	197.899994	197.899994	194.000000	194.970001	175.248184	3605600
2019-05-14	194.990005	198.130005	194.899994	196.279999	176.425690	2463300
2019-05-15	194.639999	197.589996	193.419998	196.399994	176.533508	2271100
2019-05-16	196.630005	200.000000	196.619995	199.139999	178.996353	2008100
2019-05-17	196.300003	199.089996	196.300003	197.429993	177.459351	1928300
2019-05-20	197.089996	197.779999	195.570007	197.240005	177.288589	2483400
2019-05-21	198.660004	199.320007	198.000000	199.110001	178.969376	2327600
2019-05-22	197.440002	198.479996	195.460007	195.520004	175.742569	2427200
2019-05-23	193.000000	193.000000	189.559998	191.970001	172.551651	3184100
2019-05-24	192.889999	194.070007	191.679993	193.000000	173.477448	1637200
2019-05-28	192.000000	193.309998	189.389999	189.440002	170.277573	3040000
2019-05-29	187.740005	188.649994	184.919998	188.050003	169.789993	2815800
2019-05-30	188.089996	189.369995	186.009995	187.369995	169.176010	1919300
2019-05-31	184.770004	184.889999	182.309998	182.490005	164.769897	2640100
2019-06-03	181.699997	183.490005	180.729996	183.190002	165.401932	2857800
2019-06-04	186.179993	189.990005	185.710007	189.880005	171.442322	2420800
2019-06-05	190.100006	190.160004	187.009995	188.440002	170.142136	1967800
2019-06-06	188.059998	190.740005	187.309998	189.809998	171.379120	1653500
2019-06-07	189.880005	190.610001	188.520004	189.809998	171.379120	1838600
2019-06-10	191.399994	197.000000	191.399994	194.119995	175.270584	2372000
2019-06-11	195.300003	196.119995	193.509995	194.729996	175.821350	1632200
2019-06-12	193.610001	194.050003	189.830002	190.220001	171.749283	2059400
2019-06-13	190.410004	192.250000	190.070007	191.449997	172.859833	1411400
2019-06-14	191.289993	192.169998	189.309998	191.660004	173.049454	1403900
2019-06-17	192.020004	193.229996	190.740005	190.830002	172.300079	1155600
2019-06-18	190.669998	197.130005	190.669998	194.979996	176.047089	2363000
2019-06-19	195.350006	197.610001	194.789993	195.639999	176.643005	2196800
2019-06-20	197.500000	198.190002	193.610001	195.699997	176.697159	2749300
2019-06-21	195.339996	198.339996	193.970001	195.940002	176.913849	3365500
2019-06-24	196.529999	199.350006	196.029999	197.490005	178.313339	2069800
2019-06-25	197.500000	197.520004	194.009995	196.059998	177.022232	1828300
2019-06-26	196.500000	197.869995	196.119995	197.009995	177.879974	1649900
2019-06-27	197.570007	199.610001	196.759995	199.320007	179.965683	2239200
2019-06-28	203.500000	205.839996	202.940002	204.600006	184.732986	4854900
2019-07-01	208.000000	209.850006	205.740005	206.860001	186.773514	2465700
2019-07-02	205.399994	206.309998	204.160004	205.979996	185.978943	1621400
2019-07-03	207.300003	207.399994	205.229996	206.039993	186.033112	978800
2019-07-05	206.860001	208.759995	206.199997	207.899994	187.712524	1511400
2019-07-08	206.360001	207.250000	204.710007	205.750000	185.771332	1853900
2019-07-09	203.750000	207.940002	203.539993	207.770004	187.595139	1812100
2019-07-10	207.179993	208.990005	205.649994	205.970001	185.969925	1779800
2019-07-11	206.199997	212.589996	206.000000	211.350006	190.827560	3691600
2019-07-12	212.000000	214.190002	210.789993	213.940002	193.166031	2626000
2019-07-15	214.110001	214.600006	209.789993	211.580002	191.035172	2600200
2019-07-16	214.800003	217.330002	212.550003	215.520004	194.592621	5283700
2019-07-17	213.830002	215.779999	213.160004	213.300003	192.588181	2583500
2019-07-18	212.710007	215.830002	211.750000	214.520004	193.689728	2858100
2019-07-19	214.020004	215.770004	213.350006	213.520004	192.786835	1822300
2019-07-22	213.399994	214.860001	212.309998	214.000000	193.220200	1907100
2019-07-23	214.949997	220.000000	214.949997	219.429993	198.122955	3330600
2019-07-24	219.250000	222.089996	218.630005	222.029999	200.470474	3180000
2019-07-25	221.770004	221.770004	218.229996	219.979996	198.619537	2776700
2019-07-26	220.449997	222.240005	220.369995	222.139999	200.569778	2304500
2019-07-29	221.000000	222.130005	220.199997	220.320007	198.926514	1372800
2019-07-30	218.490005	221.990005	217.330002	221.399994	199.901642	1644600
2019-07-31	221.240005	221.979996	219.009995	220.130005	198.754974	1991100
2019-08-01	219.350006	219.949997	210.759995	211.600006	191.053238	3070100
2019-08-02	211.580002	211.580002	205.309998	209.369995	189.039795	2503000
2019-08-05	205.820007	205.820007	199.580002	201.679993	182.096512	2794200
2019-08-06	203.559998	206.070007	200.889999	206.009995	186.006012	2349400
2019-08-07	201.110001	205.960007	199.050003	205.740005	185.762268	2454200
2019-08-08	207.169998	207.800003	203.539993	207.000000	186.899918	2342200
2019-08-09	205.619995	208.300003	203.860001	206.899994	186.809601	1790100
2019-08-12	203.279999	204.149994	200.479996	201.520004	181.952026	1479300
2019-08-13	201.509995	206.600006	200.229996	204.110001	184.290558	2115900
2019-08-14	199.800003	199.910004	195.059998	195.559998	176.570755	3025100
2019-08-15	195.910004	196.970001	193.710007	196.179993	177.130585	1981900
2019-08-16	197.029999	200.669998	197.000000	199.419998	180.055939	1878700
2019-08-19	203.809998	204.449997	201.820007	202.199997	182.565994	1646100
2019-08-20	200.210007	201.990005	199.699997	199.979996	180.561600	1545600
2019-08-21	202.740005	203.020004	200.169998	200.679993	181.193604	1160800
2019-08-22	202.279999	203.449997	200.910004	202.419998	182.764648	1275900
2019-08-23	200.809998	201.880005	195.190002	196.199997	177.148651	2200500
2019-08-26	198.270004	199.710007	198.000000	199.649994	180.263596	1441900
2019-08-27	200.330002	200.860001	196.500000	198.070007	178.837021	1513300
2019-08-28	196.570007	201.470001	196.250000	200.419998	180.958862	1437800
2019-08-29	201.360001	204.369995	201.360001	203.440002	184.838409	1816800
2019-08-30	204.850006	205.210007	203.009995	203.910004	185.265427	1529600
2019-09-03	201.100006	201.610001	196.580002	198.970001	180.777145	2633600
2019-09-04	201.490005	202.100006	200.050003	201.729996	183.284790	1720600
2019-09-05	205.270004	208.929993	205.039993	207.050003	188.118317	2237900
2019-09-06	207.059998	208.250000	205.570007	207.210007	188.263702	1438800
2019-09-09	209.220001	213.880005	208.440002	211.979996	192.597549	2734500
2019-09-10	213.500000	217.089996	213.220001	215.630005	195.913834	2615800
2019-09-11	215.210007	216.850006	213.360001	216.800003	196.976852	1886300
2019-09-12	216.380005	220.759995	215.149994	218.740005	198.739471	2913800
2019-09-13	220.350006	221.500000	219.199997	219.899994	199.793381	2722400
2019-09-16	217.820007	219.330002	216.320007	217.220001	197.358444	2205500
2019-09-17	215.800003	216.139999	212.539993	215.910004	196.168243	2429100
2019-09-18	214.830002	217.889999	213.300003	217.080002	197.231232	2474900
2019-09-19	217.580002	217.929993	215.059998	215.229996	195.550415	1596200
2019-09-20	214.660004	216.679993	213.630005	213.740005	194.196640	5458900
2019-09-23	212.850006	214.110001	211.559998	213.460007	193.942245	1485500
2019-09-24	214.039993	214.199997	206.800003	207.750000	188.754349	2837600
2019-09-25	207.960007	211.089996	207.449997	210.029999	190.825897	1593400
2019-09-26	209.050003	209.970001	208.110001	208.220001	189.181366	1685500
2019-09-27	209.850006	210.550003	208.089996	208.970001	189.862778	1530900
2019-09-30	209.710007	209.710007	206.830002	207.229996	188.281860	1794500
2019-10-01	207.009995	209.380005	202.610001	202.690002	184.157013	3156200
2019-10-02	201.690002	201.880005	197.600006	198.250000	180.122971	3386800
2019-10-03	197.610001	198.369995	193.990005	197.240005	179.205338	2914500
2019-10-04	196.990005	201.229996	196.039993	200.800003	182.439804	3021100
2019-10-07	200.789993	202.529999	199.470001	200.399994	182.076355	2202200
2019-10-08	197.600006	198.949997	195.919998	197.369995	179.323441	2654900
2019-10-09	198.190002	198.979996	196.679993	196.850006	178.850983	2443500
2019-10-10	197.589996	201.320007	197.539993	199.869995	181.594849	2108000
2019-10-11	203.720001	207.289993	203.720001	204.679993	185.965057	3334300
2019-10-14	203.830002	206.169998	202.919998	205.820007	187.000824	2286100
2019-10-15	202.000000	208.240005	198.610001	206.460007	187.582291	8241900
2019-10-16	206.169998	208.619995	206.100006	207.419998	188.454483	3405800
2019-10-17	208.289993	208.929993	204.389999	206.460007	187.582291	2876500
2019-10-18	204.990005	208.059998	204.990005	206.520004	187.636795	2207000
2019-10-21	208.669998	210.860001	207.679993	209.250000	190.117188	1934900
2019-10-22	209.589996	211.649994	208.309998	209.600006	190.435196	1868000
2019-10-23	209.220001	212.020004	209.000000	211.320007	191.997940	1574500
2019-10-24	211.610001	213.149994	209.779999	211.050003	191.752609	1266500
2019-10-25	210.179993	215.419998	210.179993	214.229996	194.641846	2602100
2019-10-28	216.320007	218.919998	215.690002	217.750000	197.839966	2707800
2019-10-29	217.220001	219.279999	216.449997	217.639999	197.740005	2030800
2019-10-30	217.020004	217.050003	213.809998	215.809998	196.077362	1584900
2019-10-31	215.149994	215.360001	211.320007	213.380005	193.869568	1876200
2019-11-01	215.259995	217.889999	214.750000	217.389999	197.512909	2112300
2019-11-04	219.699997	220.690002	218.570007	219.869995	199.766113	2538100
2019-11-05	220.800003	221.779999	218.470001	218.639999	198.648605	2525100
2019-11-06	218.009995	219.070007	216.550003	218.419998	198.448700	1863000
2019-11-07	220.770004	224.770004	220.410004	223.289993	202.873444	3748600
2019-11-08	223.000000	223.229996	221.100006	222.910004	202.528214	1610800
2019-11-11	220.899994	221.410004	218.520004	219.029999	199.002945	2754500
2019-11-12	218.559998	221.110001	217.929993	220.410004	200.256760	1891600
2019-11-13	218.389999	219.839996	217.009995	219.320007	199.266434	1756000
2019-11-14	218.789993	220.470001	218.029999	219.429993	199.366348	1483100
2019-11-15	220.000000	221.089996	219.039993	220.250000	200.111420	1693100
2019-11-18	219.729996	219.949997	218.039993	219.729996	199.638931	1603400
2019-11-19	220.559998	220.679993	218.309998	220.039993	199.920578	1817100
2019-11-20	218.360001	219.470001	216.399994	217.910004	197.985367	2177700
2019-11-21	218.600006	219.320007	216.820007	218.229996	198.276108	1677700
2019-11-22	218.000000	220.710007	218.000000	220.279999	200.138672	1529100
2019-11-25	220.889999	223.949997	220.889999	222.750000	202.382813	2181800
2019-11-26	222.679993	222.759995	221.110001	222.449997	202.110260	1926300
2019-11-27	223.449997	224.279999	221.860001	222.949997	202.564514	1614600
2019-11-29	220.880005	222.000000	220.410004	221.350006	202.244720	770400
2019-12-02	220.970001	221.800003	217.080002	217.639999	198.854950	2118500
2019-12-03	215.429993	215.429993	210.000000	212.240005	193.921082	3207100
2019-12-04	213.539993	216.990005	212.380005	215.940002	197.301697	1583600
2019-12-05	217.149994	217.630005	215.419998	217.139999	198.398117	1329300
2019-12-06	219.949997	225.399994	218.820007	224.610001	205.223358	4229400
2019-12-09	224.610001	224.649994	221.770004	221.809998	202.665009	2134600
2019-12-10	221.669998	222.880005	220.550003	221.880005	202.729019	1854100
2019-12-11	222.250000	222.850006	220.839996	221.190002	202.098541	1778600
2019-12-12	221.910004	226.779999	220.600006	226.050003	206.539078	2974300
2019-12-13	226.720001	227.990005	223.699997	225.000000	205.579697	1908200
2019-12-16	228.500000	230.699997	227.869995	228.039993	208.357300	3218400
2019-12-17	230.000000	232.070007	228.800003	231.149994	211.198883	3590000
2019-12-18	231.970001	232.199997	229.940002	230.449997	210.559250	2280800
2019-12-19	230.949997	231.389999	228.960007	229.940002	210.093292	2418100
2019-12-20	230.960007	231.289993	228.619995	228.929993	209.170486	3715500
2019-12-23	229.660004	230.479996	228.410004	229.089996	209.316681	1670400
2019-12-24	228.979996	229.949997	228.369995	229.910004	210.065887	467700
2019-12-26	230.259995	232.199997	229.990005	231.210007	211.253708	1704000
2019-12-27	231.809998	232.210007	230.470001	230.660004	210.751175	1343900
2019-12-30	231.679993	231.679993	229.500000	229.800003	209.965424	1494500
2019-12-31	229.710007	229.970001	228.669998	229.929993	210.084167	1447200
2020-01-02	231.000000	234.639999	230.160004	234.320007	214.095276	3736300
2020-01-03	231.600006	232.610001	230.300003	231.580002	211.591766	2274500
2020-01-06	229.929993	234.020004	229.490005	233.949997	213.757172	3329300
2020-01-07	235.000000	237.770004	234.759995	235.490005	215.164307	5255200
2020-01-08	235.679993	239.750000	235.479996	237.759995	217.238342	3564700
2020-01-09	241.339996	243.399994	239.820007	242.600006	221.660614	3980700
2020-01-10	242.750000	243.389999	241.389999	242.110001	221.212891	2248100
2020-01-13	244.440002	246.110001	243.000000	245.210007	224.045319	3359200
2020-01-14	245.320007	248.520004	244.600006	245.660004	224.456512	4302800
2020-01-15	242.000000	249.500000	239.160004	245.210007	224.045319	5411200
2020-01-16	247.009995	249.820007	246.229996	249.720001	228.166077	3968400
2020-01-17	250.229996	250.460007	248.000000	249.460007	227.928482	3108400
2020-01-21	247.210007	248.850006	245.600006	245.699997	224.493027	2492400
2020-01-22	246.610001	248.520004	246.339996	247.050003	225.726517	2030900
2020-01-23	244.500000	247.000000	242.880005	245.580002	224.383377	2806800
2020-01-24	245.070007	245.710007	240.600006	241.919998	221.039261	2877400
2020-01-27	236.369995	238.990005	235.009995	238.139999	217.585541	2506200
2020-01-28	239.490005	243.580002	238.050003	242.580002	221.642319	3123000
2020-01-29	244.520004	246.500000	239.570007	240.119995	219.394623	3711600
2020-01-30	237.690002	244.339996	236.729996	244.130005	223.058563	3261700
2020-01-31	241.990005	242.889999	236.880005	237.750000	217.229218	3482800
2020-02-03	238.360001	242.389999	238.050003	239.009995	218.380447	2733000
2020-02-04	242.880005	243.740005	241.550003	241.940002	221.057587	3052500
2020-02-05	244.990005	245.130005	243.000000	244.300003	223.213852	3126600
2020-02-06	245.350006	245.770004	241.179993	241.820007	220.947937	2225600
2020-02-07	239.750000	240.520004	236.550003	238.000000	217.457626	3006500
2020-02-10	237.399994	237.869995	235.460007	237.360001	216.872864	2591300
2020-02-11	239.000000	239.550003	236.220001	236.460007	216.050568	2238800
2020-02-12	238.009995	241.179993	237.720001	238.649994	218.051514	2119200
2020-02-13	237.850006	238.970001	236.570007	238.350006	217.777420	1461300
2020-02-14	237.940002	239.009995	236.229996	237.080002	216.617035	1718700
2020-02-18	236.550003	237.070007	231.199997	233.210007	213.081039	2736500
2020-02-19	235.000000	237.800003	233.279999	237.330002	216.845459	2207100
2020-02-20	236.410004	236.899994	231.250000	232.729996	212.642487	3183700
2020-02-21	230.910004	231.800003	228.369995	230.619995	210.714630	3081600
2020-02-24	223.229996	226.690002	222.539993	224.539993	205.159378	4139400
2020-02-25	224.779999	225.869995	215.889999	217.610001	198.827530	5343100
2020-02-26	218.699997	220.000000	214.759995	215.779999	197.155487	4171100
2020-02-27	210.490005	213.479996	205.369995	205.690002	187.936386	5848200
2020-02-28	199.089996	202.250000	194.850006	200.770004	184.562653	6727100
2020-03-02	201.410004	209.619995	197.630005	209.470001	192.560364	5285500
2020-03-03	209.000000	211.789993	202.119995	203.429993	187.007919	5677200
2020-03-04	205.839996	208.919998	202.699997	208.740005	191.889252	3520400
2020-03-05	201.330002	203.470001	196.949997	198.789993	182.742462	4151500
2020-03-06	190.679993	196.300003	189.279999	192.850006	177.281982	5071900
2020-03-09	173.580002	179.250000	170.160004	172.809998	158.859741	6443000
2020-03-10	181.619995	185.399994	173.289993	184.350006	169.468216	6803900
2020-03-11	178.479996	180.770004	170.970001	171.889999	158.014038	5314000
2020-03-12	160.000000	166.750000	150.000000	150.679993	138.516220	8357700
2020-03-13	162.820007	177.559998	152.350006	177.169998	162.867798	6368400
2020-03-16	150.229996	169.539993	150.000000	154.660004	142.174942	6888000
2020-03-17	157.000000	166.740005	150.000000	158.669998	145.861221	6876300
2020-03-18	150.000000	155.970001	135.410004	140.020004	128.716751	9543200
2020-03-19	137.380005	152.490005	130.850006	149.490005	137.422272	6548200
2020-03-20	148.990005	149.190002	138.289993	138.410004	127.236748	7561300
2020-03-23	136.029999	141.940002	133.259995	134.970001	124.074425	5472600
2020-03-24	144.320007	153.899994	143.630005	153.600006	141.200485	6647400
2020-03-25	154.600006	162.210007	145.320007	155.130005	142.606995	8587800
2020-03-26	156.369995	167.660004	154.309998	165.789993	152.406448	6762200
2020-03-27	159.080002	163.729996	157.000000	158.339996	145.557861	4186700
2020-03-30	158.520004	160.429993	153.179993	159.619995	146.734543	4152800
2020-03-31	158.130005	161.100006	153.720001	154.589996	142.110565	3588200
2020-04-01	146.100006	149.570007	145.000000	145.289993	133.561325	4689100
2020-04-02	143.020004	150.449997	141.669998	149.929993	137.826752	4446900
2020-04-03	149.199997	150.919998	145.229996	146.929993	135.068939	2801600
2020-04-06	155.470001	158.929993	153.770004	158.229996	145.456696	4689400
2020-04-07	166.000000	169.139999	162.449997	166.020004	152.617889	4953500
2020-04-08	168.550003	178.100006	168.550003	176.960007	162.674759	5194800
2020-04-09	180.580002	187.330002	179.770004	184.259995	169.385422	6445800
2020-04-13	183.850006	184.970001	179.130005	179.179993	164.715500	4774300
2020-04-14	182.350006	183.380005	174.539993	178.229996	163.842224	4149600
2020-04-15	170.630005	181.679993	169.149994	178.520004	164.108795	6042700
2020-04-16	177.220001	178.440002	172.389999	177.039993	162.748291	4662200
2020-04-17	183.490005	185.279999	178.289993	183.490005	168.677597	5426700
2020-04-20	179.699997	186.320007	178.020004	180.399994	165.837021	4674800
2020-04-21	175.440002	179.199997	173.660004	173.809998	159.779007	3819000
2020-04-22	177.500000	178.179993	174.470001	175.979996	161.773849	2314500
2020-04-23	177.000000	179.070007	174.449997	175.050003	160.918930	2013300
2020-04-24	177.000000	177.949997	173.490005	177.000000	162.711517	2024400
2020-04-27	179.100006	184.250000	178.720001	183.539993	168.723541	2743100
2020-04-28	189.160004	190.419998	184.869995	187.009995	171.913452	3344700
2020-04-29	192.610001	193.720001	189.570007	190.029999	174.689651	3086300
2020-04-30	186.000000	187.550003	182.899994	183.419998	168.613251	2695400
2020-05-01	179.000000	179.600006	176.649994	177.100006	162.803436	2650200
2020-05-04	175.000000	176.309998	171.720001	176.029999	161.819809	2990100
2020-05-05	179.100006	182.600006	178.139999	178.300003	163.906570	3272600
2020-05-06	179.679993	181.199997	175.210007	176.919998	162.637955	2408700
2020-05-07	179.179993	183.380005	179.179993	182.320007	167.602051	2480100
2020-05-08	185.029999	185.910004	182.740005	185.389999	170.424240	2277500
2020-05-11	182.539993	184.850006	181.259995	183.160004	168.374252	2212200
2020-05-12	183.889999	184.300003	176.750000	177.210007	162.904556	3549200
2020-05-13	175.660004	176.880005	170.759995	171.800003	157.931274	3445300
2020-05-14	169.039993	174.779999	165.360001	174.449997	160.367371	4176700
2020-05-15	173.479996	174.089996	170.580002	171.869995	157.995621	2867800
2020-05-18	177.710007	183.100006	175.240005	181.880005	167.197556	4505800
2020-05-19	180.559998	182.190002	177.720001	177.830002	163.474533	2210500
2020-05-20	180.949997	183.830002	180.300003	181.440002	166.793091	2599900
2020-05-21	180.199997	181.169998	177.679993	180.100006	165.561279	2153500
2020-05-22	180.029999	180.639999	178.059998	179.929993	165.404984	2176400
2020-05-26	185.630005	197.100006	185.220001	196.059998	180.232864	5971200
2020-05-27	203.000000	210.710007	200.009995	209.660004	192.735001	8182100
2020-05-28	210.839996	211.309998	201.210007	201.220001	184.976349	4886100
2020-05-29	197.229996	200.919998	194.649994	196.490005	181.757248	3822600
2020-06-01	197.309998	201.770004	195.119995	199.929993	184.939316	2230800
2020-06-02	203.770004	206.500000	201.320007	204.139999	188.833694	4128700
2020-06-03	208.490005	211.929993	206.429993	210.570007	194.781540	3471900
2020-06-04	208.789993	214.990005	207.960007	214.820007	198.712906	3522300
2020-06-05	222.000000	222.979996	217.660004	217.919998	201.580444	4737600
2020-06-08	220.020004	222.259995	218.240005	220.809998	204.253754	3260300
2020-06-09	215.740005	220.020004	215.160004	218.100006	201.746948	2478400
2020-06-10	217.389999	219.850006	212.800003	213.520004	197.510345	3091200
2020-06-11	204.699997	206.899994	194.020004	194.130005	179.574234	4923400
2020-06-12	200.619995	202.940002	196.210007	201.779999	186.650635	3380800
2020-06-15	195.729996	206.990005	195.149994	206.309998	190.840973	3467400
2020-06-16	214.979996	214.979996	203.729996	209.589996	193.875000	3099100
2020-06-17	210.000000	210.789993	205.440002	206.190002	190.729950	1798300
2020-06-18	203.990005	207.259995	202.669998	203.839996	188.556137	2051700
2020-06-19	207.050003	207.419998	200.970001	201.630005	186.511871	4962400
2020-06-22	200.990005	204.580002	200.000000	203.419998	188.167633	1806900
2020-06-23	206.500000	207.509995	203.639999	204.779999	189.425690	2451800
2020-06-24	202.339996	202.610001	197.380005	198.020004	183.172546	2756700
2020-06-25	197.860001	207.389999	197.610001	207.100006	191.571716	3466500
2020-06-26	199.000000	200.240005	188.509995	189.190002	175.004623	9530700
2020-06-29	191.380005	193.899994	188.660004	193.470001	178.963699	3736000
2020-06-30	193.839996	198.410004	193.619995	197.619995	182.802521	3102800
2020-07-01	198.880005	199.740005	195.520004	197.570007	182.756287	2620100
2020-07-02	202.500000	203.000000	197.130005	197.399994	182.598999	2699400
2020-07-06	201.339996	207.789993	201.130005	207.360001	191.812225	3567700
2020-07-07	205.500000	205.710007	199.190002	199.360001	184.412048	2853500
2020-07-08	199.539993	203.250000	199.020004	202.250000	187.085388	2789700
2020-07-09	202.110001	202.500000	195.000000	196.830002	182.071747	3160100
2020-07-10	196.869995	206.320007	196.830002	205.559998	190.147186	4414800
2020-07-13	209.000000	212.979996	207.000000	208.880005	193.218262	4449600
2020-07-14	211.429993	214.300003	207.009995	214.009995	197.963593	5202000
2020-07-15	224.369995	225.240005	214.690002	216.899994	200.636932	12516700
2020-07-16	213.509995	220.460007	213.500000	214.669998	198.574112	5769600
2020-07-17	214.899994	215.169998	211.250000	211.410004	195.558594	3614300
2020-07-20	210.729996	213.169998	210.250000	211.710007	195.836075	2268700
2020-07-21	212.250000	213.809998	210.389999	212.020004	196.122818	3393500
2020-07-22	210.500000	211.000000	205.350006	206.000000	190.554169	4978400
2020-07-23	205.100006	206.020004	202.050003	203.020004	187.797638	4088600
2020-07-24	203.000000	204.929993	201.320007	201.470001	186.363876	3191500
2020-07-27	200.100006	204.179993	199.589996	203.020004	187.797638	2601200
2020-07-28	201.910004	203.600006	201.089996	201.619995	186.502594	2139600
2020-07-29	201.699997	203.889999	199.619995	202.580002	187.390640	2635000
2020-07-30	199.500000	199.990005	196.300003	199.529999	184.569336	3057900
2020-07-31	199.839996	199.839996	196.509995	197.960007	183.117035	2399700
2020-08-03	198.490005	199.880005	196.529999	199.389999	184.439819	2294600
2020-08-04	199.350006	201.720001	198.479996	201.639999	186.521118	1944700
2020-08-05	203.169998	204.809998	203.009995	204.520004	189.185196	2232400
2020-08-06	205.000000	206.289993	203.830002	204.250000	188.935425	1882400
2020-08-07	203.479996	208.800003	202.449997	208.270004	192.653992	3075000
2020-08-10	209.589996	210.639999	208.039993	209.380005	193.680771	2432800
2020-08-11	212.720001	216.949997	210.529999	211.059998	195.234802	4042700
2020-08-12	214.699997	215.949997	209.270004	212.130005	196.224564	2439400
2020-08-13	210.410004	212.199997	207.690002	208.389999	192.764999	2219900
2020-08-14	207.460007	209.479996	206.610001	207.970001	192.376511	2287600
2020-08-17	207.000000	207.850006	202.529999	203.070007	187.843918	3922600
2020-08-18	203.449997	203.580002	201.100006	201.309998	186.215881	3067900
2020-08-19	202.399994	206.100006	201.770004	203.020004	187.797638	2458500
2020-08-20	200.759995	203.279999	200.339996	201.850006	186.715363	1764200
2020-08-21	200.110001	203.350006	199.820007	202.429993	187.251862	1780900
2020-08-24	203.110001	207.429993	201.320007	207.339996	191.793716	3097400
2020-08-25	209.990005	210.490005	205.169998	206.000000	190.554169	2627600
2020-08-26	205.889999	207.279999	205.029999	207.220001	191.682724	2563200
2020-08-27	206.679993	213.000000	206.410004	210.149994	194.393036	3692400
2020-08-28	211.889999	212.000000	207.089996	207.710007	192.135971	3697400
2020-08-31	205.500000	206.410004	203.630005	204.869995	190.656281	3046200
2020-09-01	203.600006	206.710007	203.009995	205.460007	191.205368	2457000
2020-09-02	205.789993	210.929993	205.369995	210.039993	195.467590	3565200
2020-09-03	211.750000	215.229996	205.830002	207.559998	193.159653	3533500
2020-09-04	210.889999	213.350006	205.320007	210.940002	196.305176	3668900
2020-09-08	209.509995	209.960007	201.270004	202.479996	188.432114	4574700
2020-09-09	204.190002	204.830002	202.029999	202.220001	188.190155	4681400
2020-09-10	203.729996	205.350006	199.550003	200.009995	186.133453	2510300
2020-09-11	200.240005	201.910004	198.949997	200.919998	186.980347	2376400
2020-09-14	203.300003	203.300003	200.669998	201.339996	187.371185	2756900
2020-09-15	202.000000	202.589996	197.979996	198.000000	184.262909	3717600
2020-09-16	198.490005	203.800003	198.070007	200.679993	186.756989	3571400
2020-09-17	198.210007	199.889999	194.509995	194.830002	181.312851	4274800
2020-09-18	195.009995	196.649994	192.380005	194.860001	181.340775	9066300
2020-09-21	189.899994	194.169998	187.470001	194.000000	180.540436	4871300
2020-09-22	194.000000	196.139999	188.429993	191.619995	178.325592	3355800
2020-09-23	192.000000	192.919998	185.869995	186.119995	173.207138	3116100
2020-09-24	188.979996	197.460007	187.050003	195.110001	181.573441	5114600
2020-09-25	192.960007	195.389999	189.610001	194.949997	181.424530	3106000
2020-09-28	197.779999	201.869995	197.149994	199.070007	185.258743	3280100
2020-09-29	198.160004	198.770004	195.429993	196.789993	183.136871	2400000
2020-09-30	198.679993	203.080002	198.360001	200.970001	187.026855	3075800
2020-10-01	201.529999	203.130005	197.869995	198.550003	184.774765	2288700
2020-10-02	195.339996	200.699997	195.289993	199.899994	186.031128	2541200
2020-10-05	201.929993	202.839996	199.589996	201.800003	187.799286	2551600
2020-10-06	204.250000	206.089996	199.899994	201.089996	187.138550	2833100
2020-10-07	203.899994	205.000000	201.169998	203.600006	189.474426	2326600
2020-10-08	205.149994	208.160004	204.110001	207.979996	193.550507	2330600
2020-10-09	208.759995	209.809998	206.070007	207.539993	193.141052	3040900
2020-10-12	207.410004	214.889999	207.410004	214.119995	199.264526	3474200
2020-10-13	214.009995	214.110001	209.179993	210.809998	196.184189	3317300
2020-10-14	213.880005	214.449997	210.270004	211.229996	196.575058	7550100
2020-10-15	209.580002	210.729996	206.899994	208.600006	194.127487	4325700
2020-10-16	208.320007	210.000000	205.809998	206.210007	191.903336	3244500
2020-10-19	207.389999	207.910004	204.589996	205.690002	191.419418	3235300
2020-10-20	206.699997	211.380005	206.470001	208.029999	193.597076	3335500
2020-10-21	207.389999	207.949997	202.009995	202.910004	188.832291	3083600
2020-10-22	203.199997	206.369995	202.199997	205.399994	191.149521	2136900
2020-10-23	206.759995	208.210007	204.020004	205.039993	190.814484	2110200
2020-10-26	202.490005	202.809998	198.509995	201.139999	187.185074	3249700
2020-10-27	200.000000	200.589996	195.410004	195.679993	182.103867	3430400
2020-10-28	191.309998	193.369995	188.940002	189.770004	176.603897	4214600
2020-10-29	189.800003	192.350006	186.899994	189.940002	176.762131	3581200
2020-10-30	189.509995	190.399994	185.520004	189.039993	175.924545	3658800
2020-11-02	192.000000	192.699997	188.229996	190.199997	177.004089	2459600
2020-11-03	193.940002	199.000000	193.220001	197.929993	184.197754	4545500
2020-11-04	196.250000	200.820007	194.899994	197.869995	184.141937	3868500
2020-11-05	199.649994	204.119995	199.059998	202.960007	188.878845	2892800
2020-11-06	204.339996	204.389999	200.419998	201.259995	187.296738	2475100
2020-11-09	214.490005	218.000000	209.369995	214.929993	200.018341	6960500
2020-11-10	215.250000	218.380005	211.179993	217.470001	202.382095	4166500
2020-11-11	218.639999	219.919998	215.029999	218.050003	202.921890	2680700
2020-11-12	215.220001	216.860001	212.399994	214.509995	199.627472	3005500
2020-11-13	215.850006	220.960007	215.410004	219.080002	203.880417	2832100
2020-11-16	223.529999	224.600006	220.029999	222.380005	206.951492	3004700
2020-11-17	220.020004	224.850006	218.330002	224.649994	209.063934	2722900
2020-11-18	225.000000	227.720001	223.509995	224.300003	208.738266	2856200
2020-11-19	224.300003	224.940002	222.110001	224.570007	208.989517	1505200
2020-11-20	223.000000	224.809998	222.630005	223.350006	207.854202	1848100
2020-11-23	226.059998	230.000000	225.729996	228.830002	212.953979	3371300
2020-11-24	231.100006	238.119995	230.630005	237.500000	221.022461	3915200
2020-11-25	235.000000	237.449997	232.429993	236.539993	220.129059	2272800
2020-11-27	237.000000	237.300003	233.789993	235.399994	219.068161	1050400
2020-11-30	232.050003	235.000000	230.360001	230.580002	214.582550	2705400
2020-12-01	231.960007	234.869995	231.350006	232.080002	217.155716	2577600
2020-12-02	232.080002	238.130005	231.580002	237.649994	222.367508	2136300
2020-12-03	237.289993	238.850006	234.639999	235.470001	220.327728	2142600
2020-12-04	237.699997	239.750000	236.949997	239.580002	224.173416	2373000
2020-12-07	238.539993	239.850006	235.449997	238.449997	223.116074	1788600
2020-12-08	237.009995	239.190002	236.580002	238.839996	223.481018	1371800
2020-12-09	240.000000	245.360001	239.529999	242.820007	227.205063	3552300
2020-12-10	240.000000	245.179993	239.509995	244.399994	228.683426	2541700
2020-12-11	240.809998	241.199997	237.100006	239.990005	224.557022	2077300
2020-12-14	243.279999	243.500000	237.389999	237.789993	222.498520	1927800
2020-12-15	239.500000	243.610001	237.190002	242.429993	226.840149	2348000
2020-12-16	243.559998	243.899994	241.119995	243.770004	228.093979	2400900
2020-12-17	245.000000	245.929993	243.000000	244.429993	228.711517	2983600
2020-12-18	245.389999	245.389999	240.559998	242.130005	226.559433	4088100
2020-12-21	250.289993	260.850006	248.759995	256.980011	240.454498	7408500
2020-12-22	256.859985	257.700012	249.800003	250.089996	234.007538	3599800
2020-12-23	251.500000	260.579987	251.300003	256.450012	239.958588	3376100
2020-12-24	257.040009	257.619995	253.750000	256.160004	239.687225	968100
2020-12-28	257.809998	262.649994	257.000000	259.589996	242.896637	2793400
2020-12-29	260.260010	260.859985	256.500000	258.010010	241.418243	1430900
2020-12-30	258.809998	260.649994	257.829987	259.450012	242.765671	1566500
2020-12-31	258.799988	263.929993	258.000000	263.709991	246.751678	2043100
2021-01-04	267.000000	267.579987	260.160004	265.000000	247.958710	3572000
2021-01-05	263.880005	273.500000	262.570007	270.929993	253.507370	4207100
2021-01-06	276.290009	288.380005	273.100006	285.549988	267.187225	6383500
2021-01-07	287.769989	295.890015	286.679993	291.649994	272.894958	4009700
2021-01-08	292.000000	292.279999	285.059998	290.079987	271.425934	2800800
2021-01-11	286.799988	295.000000	284.200012	293.829987	274.934814	2649700
2021-01-12	297.140015	303.980011	296.019989	302.209991	282.775848	4814400
2021-01-13	300.079987	303.720001	299.100006	302.940002	283.458954	2413800
2021-01-14	304.049988	309.410004	303.540009	307.869995	288.071930	3192200
2021-01-15	301.190002	304.859985	296.880005	301.010010	281.653076	3863700
2021-01-19	305.000000	306.600006	293.799988	294.200012	275.280975	6727800
2021-01-20	295.820007	297.450012	287.480011	290.470001	271.790863	4792600
2021-01-21	290.450012	292.739990	288.529999	289.369995	270.761597	2516000
2021-01-22	286.690002	290.589996	285.500000	289.390015	270.780304	2568800
2021-01-25	285.529999	286.350006	277.500000	283.040009	264.838654	4575000
2021-01-26	283.929993	285.769989	280.079987	281.760010	263.640930	3296800
2021-01-27	276.000000	277.369995	271.320007	273.329987	255.753052	3891800
2021-01-28	274.609985	279.829987	271.329987	275.019989	257.334351	3778700
2021-01-29	274.269989	277.399994	270.619995	271.170013	253.731979	3412000
2021-02-01	272.660004	276.799988	272.000000	274.730011	257.063019	2324100
2021-02-02	278.320007	288.250000	278.000000	286.970001	268.515930	5195500
2021-02-03	286.609985	289.809998	285.179993	288.549988	269.994293	2712800
2021-02-04	290.000000	295.829987	289.519989	293.750000	274.859924	2994700
2021-02-05	295.000000	297.239990	292.190002	293.500000	274.626007	2938100
2021-02-08	295.000000	300.890015	294.500000	300.149994	280.848389	2826200
2021-02-09	299.600006	302.450012	297.700012	300.459991	281.138458	2071700
2021-02-10	300.000000	305.179993	297.750000	304.279999	284.712769	3213700
2021-02-11	303.980011	305.010010	299.170013	302.320007	282.878815	2159900
2021-02-12	301.989990	306.700012	301.769989	306.320007	286.621552	1977300
2021-02-16	310.000000	312.920013	309.220001	311.959991	291.898895	2792200
2021-02-17	310.029999	314.980011	308.760010	312.739990	292.628723	2333100
2021-02-18	309.220001	314.500000	307.579987	309.899994	289.971313	2093300
2021-02-19	310.230011	316.779999	310.230011	315.619995	295.323486	2749500
2021-02-22	313.000000	320.559998	312.209991	316.869995	296.493134	3162300
2021-02-23	317.980011	320.000000	310.579987	319.209991	298.682648	2942500
2021-02-24	320.170013	330.970001	320.100006	330.640015	309.377655	3934400
2021-02-25	333.329987	335.809998	326.290009	327.760010	306.682831	4244000
2021-02-26	325.769989	328.679993	319.040009	319.480011	298.935303	3732200
2021-03-01	325.000000	331.040009	323.309998	329.920013	309.916565	2957800
2021-03-02	330.000000	336.190002	329.510010	330.940002	310.874664	2850300
2021-03-03	333.679993	340.100006	333.250000	334.429993	314.153076	3606300
2021-03-04	333.130005	339.760010	323.920013	329.290009	309.324768	3647600
2021-03-05	335.579987	335.579987	316.459991	327.369995	307.521149	3740200
2021-03-08	331.359985	337.589996	329.100006	334.190002	313.927643	2998000
2021-03-09	328.619995	336.390015	325.570007	330.589996	310.545868	3324800
2021-03-10	332.070007	342.399994	331.529999	342.019989	321.282898	3153100
2021-03-11	338.660004	345.000000	336.459991	342.100006	321.358032	2756600
2021-03-12	345.220001	350.000000	343.640015	348.809998	327.661194	2436700
2021-03-15	349.440002	352.420013	342.000000	346.049988	325.068542	2276200
2021-03-16	345.279999	346.899994	337.750000	341.709991	320.991669	2332600
2021-03-17	344.619995	347.029999	340.399994	344.950012	324.035217	2710900
2021-03-18	350.750000	356.850006	346.989990	348.000000	326.900299	3713000
2021-03-19	346.420013	347.239990	340.630005	344.200012	323.330750	3513000
2021-03-22	341.059998	342.880005	336.000000	339.329987	318.755981	2094500
2021-03-23	337.619995	341.890015	331.329987	331.769989	311.654358	2457500
2021-03-24	333.420013	336.940002	328.440002	328.649994	308.723572	3332200
2021-03-25	327.350006	331.390015	321.920013	330.549988	310.508301	2804700
2021-03-26	334.510010	335.450012	322.690002	327.390015	307.539948	3082600
2021-03-29	320.350006	327.760010	317.720001	325.730011	305.980560	4533200
2021-03-30	329.410004	335.750000	328.850006	332.010010	311.879822	2717300
2021-03-31	330.230011	332.649994	325.440002	327.000000	307.173584	2624500
2021-04-01	324.299988	329.660004	324.160004	327.640015	307.774811	2659000
2021-04-05	332.850006	332.850006	323.049988	323.540009	303.923340	3235000
2021-04-06	324.489990	328.540009	324.000000	327.059998	307.229919	1801700
2021-04-07	327.700012	329.200012	323.350006	326.549988	306.750854	2157300
2021-04-08	324.290009	331.489990	322.970001	331.140015	311.062592	2402800
2021-04-09	334.000000	334.899994	328.790009	330.809998	310.752563	2347100
2021-04-12	332.670013	334.480011	329.940002	331.839996	311.720093	2318800
2021-04-13	329.510010	330.049988	324.179993	327.679993	307.812378	3575900
2021-04-14	328.549988	344.470001	326.149994	335.350006	315.017303	9876800
2021-04-15	338.899994	341.350006	334.540009	338.549988	318.023285	4354800
2021-04-16	340.290009	343.739990	338.619995	342.309998	321.555267	4231900
2021-04-19	340.000000	344.429993	336.600006	343.089996	322.288025	3228200
2021-04-20	339.970001	340.470001	329.350006	331.880005	311.757660	3662300
2021-04-21	330.000000	335.470001	327.559998	335.269989	314.942139	2733300
2021-04-22	334.619995	336.970001	330.290009	330.850006	310.790161	2165200
2021-04-23	331.250000	340.670013	330.720001	339.350006	318.774750	2163800
2021-04-26	341.940002	345.899994	340.890015	343.519989	322.691956	2171500
2021-04-27	344.000000	347.549988	343.660004	346.630005	325.613403	2088600
2021-04-28	348.000000	350.119995	346.089996	348.109985	327.003601	2140900
2021-04-29	350.549988	353.829987	347.480011	352.970001	331.569000	2584400
2021-04-30	351.119995	352.820007	347.200012	348.450012	327.323059	2101100
2021-05-03	350.339996	354.059998	349.260010	350.160004	328.929321	1871700
2021-05-04	348.899994	351.779999	342.570007	349.839996	328.628754	2831400
2021-05-05	352.000000	359.140015	348.549988	357.619995	335.937073	2786800
2021-05-06	359.769989	366.299988	356.500000	365.970001	343.780792	3048700
2021-05-07	362.299988	371.649994	360.929993	370.890015	348.402466	3378100
2021-05-10	373.500000	376.980011	368.500000	368.679993	346.326447	3396300
2021-05-11	363.000000	368.630005	358.619995	359.920013	338.097565	3734300
2021-05-12	363.070007	368.130005	353.269989	354.399994	332.912323	3309800
2021-05-13	353.250000	360.890015	353.250000	358.809998	337.054962	2673900
2021-05-14	362.000000	369.510010	361.700012	368.769989	346.411011	2732300
2021-05-17	367.779999	370.700012	364.500000	369.250000	346.861938	1826100
2021-05-18	371.380005	373.079987	364.000000	364.559998	342.456268	2018600
2021-05-19	360.000000	360.000000	353.929993	358.380005	336.651001	3696000
2021-05-20	358.980011	361.950012	353.350006	359.779999	337.966064	1919600
2021-05-21	361.489990	367.140015	360.510010	366.260010	344.053131	2657500
2021-05-24	367.320007	369.720001	365.510010	368.290009	345.960114	1834300
2021-05-25	369.910004	373.769989	364.089996	364.510010	342.409302	2631000
2021-05-26	365.000000	368.790009	361.910004	367.399994	345.124054	2121200
2021-05-27	371.329987	373.549988	367.299988	371.369995	348.853394	3897000
2021-05-28	372.000000	373.070007	368.260010	372.019989	350.644226	2169700
2021-06-01	377.700012	383.359985	376.309998	382.440002	360.465485	3644000
2021-06-02	383.329987	384.670013	379.369995	383.440002	361.408051	2809700
2021-06-03	382.250000	391.250000	380.130005	388.720001	366.384644	3003900
2021-06-04	389.679993	392.049988	386.320007	391.450012	368.957794	2514100
2021-06-07	393.000000	393.260010	387.549988	388.160004	365.856781	2188700
2021-06-08	385.790009	386.480011	382.220001	384.700012	362.595612	2452600
2021-06-09	383.160004	384.269989	378.880005	382.779999	360.785919	2025900
2021-06-10	389.640015	389.640015	372.350006	373.940002	352.453888	3900800
2021-06-11	375.700012	378.750000	375.109985	378.049988	356.327698	2117300
2021-06-14	377.429993	378.750000	370.700012	372.920013	351.492523	2560500
2021-06-15	373.500000	374.839996	367.160004	371.299988	349.965576	2302900
2021-06-16	370.989990	374.079987	365.250000	371.000000	349.682831	3264200
2021-06-17	373.519989	373.519989	356.549988	361.500000	340.728638	4146300
2021-06-18	356.519989	358.380005	348.130005	348.829987	328.786682	6290100
2021-06-21	352.890015	357.970001	351.040009	357.540009	336.996216	2717300
2021-06-22	357.000000	359.880005	352.640015	357.529999	336.986786	1870800
2021-06-23	358.790009	362.480011	357.660004	361.049988	340.304535	1713100
2021-06-24	363.000000	370.880005	362.779999	368.750000	347.562073	2716600
2021-06-25	368.820007	371.149994	364.540009	368.769989	347.580933	2782400
2021-06-28	367.799988	368.869995	363.859985	368.709991	347.524445	1833400
2021-06-29	374.859985	378.089996	370.750000	372.619995	351.209747	2365900
2021-06-30	370.899994	380.109985	370.899994	379.529999	357.722687	2238400
2021-07-01	380.700012	381.640015	374.149994	374.989990	353.443512	2571000
2021-07-02	376.309998	376.600006	372.420013	374.160004	352.661285	1598900
2021-07-06	373.230011	373.630005	365.410004	369.859985	348.608307	2162900
2021-07-07	367.500000	370.089996	362.179993	367.670013	346.544159	2012800
2021-07-08	359.690002	362.890015	355.589996	358.940002	338.315796	2940500
2021-07-09	366.000000	372.149994	364.950012	371.760010	350.399139	2641800
2021-07-12	370.309998	384.000000	367.329987	380.500000	358.636963	4135900
2021-07-13	381.059998	385.329987	372.010010	375.980011	354.376709	6466800
2021-07-14	378.750000	381.769989	371.390015	374.399994	352.887421	3295700
2021-07-15	371.239990	378.750000	370.570007	373.350006	351.897797	2183900
2021-07-16	374.929993	374.929993	363.829987	364.799988	343.839111	2583300
2021-07-19	354.000000	355.190002	349.000000	354.720001	334.338287	4394600
2021-07-20	352.269989	367.309998	351.540009	364.760010	343.801361	2937900
2021-07-21	368.040009	374.899994	367.929993	373.500000	352.039185	2398800
2021-07-22	372.299988	373.690002	368.450012	372.709991	351.294556	1887100
2021-07-23	374.589996	378.000000	371.380005	374.049988	352.557587	1706900
2021-07-26	373.179993	376.679993	373.109985	375.899994	354.301239	1559100
2021-07-27	372.500000	375.140015	369.220001	374.839996	353.302124	1791800
2021-07-28	375.809998	377.440002	372.339996	374.230011	352.727234	1668900
2021-07-29	377.029999	379.510010	374.809998	377.549988	355.856445	1296600
2021-07-30	376.570007	379.950012	373.059998	374.880005	353.339905	1474900
2021-08-02	376.170013	386.929993	375.750000	378.190002	356.459686	2383200
2021-08-03	380.250000	381.309998	371.769989	380.359985	358.504974	1494600
2021-08-04	378.480011	382.649994	375.760010	377.859985	356.148651	1460500
2021-08-05	380.149994	384.309998	379.950012	384.299988	362.218597	1583800
2021-08-06	388.880005	398.859985	388.640015	397.890015	375.027802	3655800
2021-08-09	396.589996	404.600006	393.579987	399.880005	376.903381	3319100
2021-08-10	400.119995	410.630005	399.500000	407.970001	384.528625	3152300
2021-08-11	408.799988	414.679993	407.059998	413.890015	390.108429	3000500
2021-08-12	414.380005	418.619995	410.559998	415.000000	391.154633	2312800
2021-08-13	416.000000	416.890015	408.179993	410.779999	387.177063	1980000
2021-08-16	408.989990	408.989990	402.149994	408.350006	384.886749	1590700
2021-08-17	403.839996	408.350006	400.200012	404.970001	381.700928	2077400
2021-08-18	402.600006	406.109985	398.589996	398.799988	375.885437	2187800
2021-08-19	394.600006	397.730011	390.910004	393.570007	370.955994	2241500
2021-08-20	391.489990	396.450012	391.000000	395.869995	373.123840	1612100
2021-08-23	401.890015	404.100006	399.000000	401.450012	378.383209	1857600
2021-08-24	403.589996	409.660004	402.700012	408.559998	385.084656	1958400
2021-08-25	409.899994	416.679993	408.940002	413.119995	389.382660	1845300
2021-08-26	415.880005	420.730011	411.160004	412.410004	388.713470	2076500
2021-08-27	412.779999	419.850006	412.500000	419.690002	395.575165	2174500
2021-08-30	419.950012	420.760010	412.720001	413.600006	389.835083	2089400
2021-08-31	412.109985	414.859985	408.760010	413.510010	391.644104	1958100
2021-09-01	413.160004	416.109985	410.309998	413.660004	391.786133	1680400
2021-09-02	415.109985	417.579987	412.640015	414.500000	392.581757	1830400
2021-09-03	414.000000	415.119995	410.600006	411.309998	389.560425	1373600
2021-09-07	411.000000	414.730011	409.640015	410.320007	388.622772	1557000
2021-09-08	409.220001	410.980011	404.700012	405.000000	383.584076	1646200
2021-09-09	404.670013	408.880005	403.510010	404.579987	383.186249	2424600
2021-09-10	408.000000	409.790009	403.160004	403.480011	382.144409	1956000
2021-09-13	407.410004	409.369995	403.799988	409.260010	387.618835	1802800
2021-09-14	410.299988	417.010010	402.779999	403.690002	382.343323	3263200
2021-09-15	398.000000	403.609985	396.209991	401.950012	380.695343	3199800
2021-09-16	404.519989	405.980011	394.890015	396.679993	375.704071	2882900
2021-09-17	396.320007	399.160004	388.829987	391.459991	370.760040	3843700
2021-09-20	377.820007	380.859985	372.500000	378.130005	358.134949	3834500
2021-09-21	380.850006	381.500000	374.079987	375.839996	355.966034	2377300
2021-09-22	380.799988	389.290009	379.709991	385.470001	365.086792	2991300
2021-09-23	390.390015	393.739990	388.179993	391.859985	371.138916	2518000
2021-09-24	390.470001	392.489990	388.600006	390.850006	370.182373	1789700
2021-09-27	396.579987	401.000000	395.179993	399.809998	378.668549	2788500
2021-09-28	400.450012	404.209991	388.390015	389.500000	368.903687	2609000
2021-09-29	390.679993	392.390015	384.299988	384.890015	364.537537	1955000
2021-09-30	388.000000	388.019989	376.619995	378.029999	358.040222	2665700
2021-10-01	379.440002	382.720001	375.850006	380.000000	359.906006	2382300
2021-10-04	380.209991	386.869995	372.820007	374.149994	354.365356	2895600
2021-10-05	378.100006	388.220001	375.500000	385.809998	365.408813	2508100
2021-10-06	382.380005	389.549988	378.660004	388.049988	367.530334	2111800
2021-10-07	392.910004	397.850006	389.760010	390.619995	369.964447	2348000
2021-10-08	390.829987	394.309998	388.179993	392.809998	372.038696	1446700
2021-10-11	392.899994	396.950012	385.019989	385.239990	364.868988	1787400
2021-10-12	386.220001	388.589996	381.019989	386.529999	366.090759	2088200
2021-10-13	388.000000	388.380005	378.630005	386.309998	365.882416	2391600
2021-10-14	392.000000	393.660004	382.200012	391.200012	370.513824	3380900
2021-10-15	402.309998	407.269989	396.339996	406.070007	384.597504	6451400
2021-10-18	408.010010	415.940002	407.600006	413.690002	391.814606	3832300
2021-10-19	415.179993	415.850006	409.690002	412.160004	390.365479	2568300
2021-10-20	411.000000	414.329987	406.200012	407.890015	386.321259	2453400
2021-10-21	406.799988	412.660004	404.619995	407.589996	386.037109	2162100
2021-10-22	409.989990	415.359985	409.100006	414.320007	392.411255	2411000
2021-10-25	416.209991	419.489990	413.269989	414.750000	392.818512	1824700
2021-10-26	416.369995	419.809998	413.760010	417.609985	395.527283	1843300
2021-10-27	416.549988	418.059998	410.549988	410.989990	389.257355	2067200
2021-10-28	412.000000	414.920013	409.059998	414.820007	392.884796	1444700
2021-10-29	414.019989	415.959991	411.179993	413.350006	391.492554	2061700
2021-11-01	417.070007	418.730011	413.250000	416.700012	394.665405	1820800
2021-11-02	415.100006	426.160004	412.790009	423.850006	401.437378	3000800
2021-11-03	423.119995	424.000000	412.559998	417.899994	395.801941	3542400
2021-11-04	414.649994	415.989990	403.029999	408.070007	386.491760	3802300
2021-11-05	411.399994	414.450012	406.100006	407.079987	385.554077	2105600
2021-11-08	409.890015	413.649994	407.959991	408.339996	386.747467	1728400
2021-11-09	406.109985	407.579987	400.059998	405.350006	383.915558	2246900
2021-11-10	402.329987	405.549988	397.250000	399.119995	378.015045	2243900
2021-11-11	400.140015	403.760010	398.510010	402.339996	381.064697	1252400
2021-11-12	403.000000	405.100006	399.200012	404.910004	383.498840	1360100
2021-11-15	406.000000	407.339996	403.910004	404.809998	383.404114	1436500
2021-11-16	403.910004	405.839996	399.000000	403.089996	381.775055	1311000
2021-11-17	401.850006	402.649994	391.470001	391.549988	370.845306	2927000
2021-11-18	392.299988	393.920013	385.679993	391.369995	370.674774	1847400
2021-11-19	382.380005	390.239990	381.040009	387.390015	366.905304	2610400
2021-11-22	393.160004	402.489990	390.179993	396.160004	375.211517	3058700
2021-11-23	400.250000	406.959991	397.510010	406.339996	384.853210	2402300
2021-11-24	405.000000	407.480011	398.299988	399.190002	378.081299	2186300
2021-11-26	384.480011	391.709991	382.720001	389.390015	368.799530	2687900
2021-11-29	394.000000	396.369995	382.450012	386.540009	366.100220	2883400
2021-11-30	383.529999	386.829987	377.260010	380.989990	360.843719	4570400
2021-12-01	383.820007	390.160004	376.209991	376.480011	358.453888	2476000
2021-12-02	378.000000	389.089996	376.029999	387.540009	368.984314	3343700
2021-12-03	389.880005	389.880005	379.029999	382.730011	364.404633	2807500
2021-12-06	388.670013	393.600006	383.489990	389.299988	370.660065	1990200
2021-12-07	393.579987	401.750000	393.059998	400.109985	380.952454	2441000
2021-12-08	401.230011	401.709991	395.140015	397.320007	378.296051	1635200
2021-12-09	395.700012	400.190002	393.000000	396.489990	377.505768	2111500
2021-12-10	398.000000	398.859985	388.660004	391.059998	372.335785	1893800
2021-12-13	391.190002	391.190002	382.660004	384.640015	366.223175	2313300
2021-12-14	383.559998	392.500000	383.260010	388.820007	370.203033	2788500
2021-12-15	389.500000	391.399994	380.600006	389.910004	371.240845	2802300
2021-12-16	395.130005	399.839996	391.799988	397.369995	378.343628	3578200
2021-12-17	389.209991	393.670013	380.630005	381.799988	363.519135	7058600
2021-12-20	375.519989	375.630005	366.649994	371.609985	353.817047	3735600
2021-12-21	376.429993	382.089996	374.760010	380.320007	362.110016	2942800
2021-12-22	380.420013	384.010010	379.269989	382.329987	364.023773	1487900
2021-12-23	383.790009	387.609985	383.570007	385.040009	366.604034	1624000
2021-12-27	386.989990	389.109985	385.000000	388.040009	369.460419	1430400
2021-12-28	388.929993	391.329987	386.239990	387.609985	369.050995	1528200
2021-12-29	387.970001	389.459991	384.420013	386.200012	367.708466	1327800
2021-12-30	387.750000	389.779999	385.200012	385.519989	367.061035	1160100
2021-12-31	385.000000	387.000000	380.839996	382.549988	364.233246	1601300
2022-01-03	389.000000	399.299988	387.339996	395.329987	376.401337	3334300
2022-01-04	402.230011	410.279999	401.179993	407.480011	387.969574	3916400
2022-01-05	409.799988	412.660004	397.890015	398.630005	379.543304	3469600
2022-01-06	401.000000	401.200012	386.429993	396.929993	377.924713	2960900
2022-01-07	397.670013	400.549988	394.529999	397.510010	378.476959	2360700
2022-01-10	401.320007	404.369995	394.220001	399.170013	380.057495	3009400
2022-01-11	400.250000	403.339996	396.309998	403.049988	383.751740	1748800
2022-01-12	403.239990	404.119995	388.559998	390.309998	371.621674	4158000
2022-01-13	394.049988	396.869995	389.750000	390.799988	372.088226	2497800
2022-01-14	382.130005	384.390015	375.000000	380.940002	362.700348	4685300
2022-01-18	360.040009	361.570007	347.230011	354.399994	337.431061	13123500
2022-01-19	358.339996	359.709991	346.390015	347.320007	330.690094	7426100
2022-01-20	348.899994	357.179993	346.140015	348.100006	331.432739	4599900
2022-01-21	345.540009	348.989990	340.720001	343.910004	327.443359	4904100
2022-01-24	337.320007	344.070007	326.230011	343.390015	326.948303	6569800
2022-01-25	337.859985	342.929993	330.910004	341.549988	325.196350	3959300
2022-01-26	346.600006	350.480011	338.410004	342.679993	326.272247	3745900
2022-01-27	345.670013	348.769989	337.720001	341.029999	324.701294	2573400
2022-01-28	337.730011	347.149994	333.450012	347.010010	330.394958	3714600
2022-01-31	344.600006	355.209991	343.440002	354.679993	337.697662	3312400
2022-02-01	356.130005	364.540009	354.049988	364.059998	346.628571	3303700
2022-02-02	363.500000	368.529999	357.829987	363.059998	345.676514	2742400
2022-02-03	362.820007	365.760010	358.160004	358.880005	341.696625	2372900
2022-02-04	362.170013	370.950012	361.019989	367.600006	349.999054	3762300
2022-02-07	365.489990	371.470001	363.350006	368.149994	350.522705	2635600
2022-02-08	371.079987	372.649994	366.250000	370.100006	352.379364	3422300
2022-02-09	373.000000	376.279999	370.899994	374.529999	356.597260	2250400
2022-02-10	371.709991	377.399994	368.829987	370.570007	352.826874	2406200
2022-02-11	368.549988	374.899994	360.769989	363.059998	345.676514	3142100
2022-02-14	363.059998	364.290009	357.179993	360.239990	342.991486	2585600
2022-02-15	364.089996	365.890015	361.359985	363.940002	346.514282	1846400
2022-02-16	361.350006	363.019989	356.529999	360.049988	342.810577	2165300
2022-02-17	358.779999	360.959991	347.839996	349.059998	332.346771	3102400
2022-02-18	345.570007	350.000000	343.369995	346.040009	329.471405	2910900
2022-02-22	342.459991	349.000000	341.200012	344.269989	327.786102	2590800
2022-02-23	347.570007	349.260010	339.820007	341.190002	324.853577	2217300
2022-02-24	328.570007	341.000000	326.950012	340.190002	323.901489	4564000
2022-02-25	340.190002	350.700012	340.190002	350.119995	333.356018	2980500
2022-02-28	340.250000	343.839996	337.549988	341.290009	324.948792	4245700
2022-03-01	337.399994	338.160004	327.019989	328.200012	314.327545	5631500
2022-03-02	331.600006	338.000000	327.399994	336.380005	322.161774	3469900
2022-03-03	338.869995	341.500000	330.130005	333.420013	319.326935	2393700
2022-03-04	327.000000	330.660004	324.000000	329.670013	315.735443	3293100
2022-03-07	326.820007	327.790009	320.850006	321.890015	308.284302	3689900
2022-03-08	322.500000	330.559998	318.549988	321.369995	307.786255	3596400
2022-03-09	331.679993	337.470001	330.029999	333.589996	319.489746	3202100
2022-03-10	327.630005	331.839996	324.760010	329.899994	315.955719	2232600
2022-03-11	334.369995	336.609985	326.709991	327.000000	313.178253	2613500
2022-03-14	329.209991	331.619995	322.899994	324.980011	311.243652	2342200
2022-03-15	327.070007	331.899994	324.839996	329.160004	315.246979	2140700
2022-03-16	335.070007	341.329987	334.260010	340.760010	326.356689	3468500
2022-03-17	337.369995	343.600006	334.899994	343.269989	328.760559	2403500
2022-03-18	338.869995	346.769989	337.299988	345.380005	330.781372	5861900
2022-03-21	345.260010	346.299988	337.149994	339.000000	324.671051	3401200
2022-03-22	342.200012	346.239990	340.119995	343.010010	328.511566	2840200
2022-03-23	340.000000	340.829987	335.130005	335.609985	321.424316	2196800
2022-03-24	336.440002	337.500000	334.299988	336.230011	322.018127	1944100
2022-03-25	337.429993	341.829987	335.480011	337.489990	323.224884	1580800
2022-03-28	338.149994	338.500000	331.510010	335.299988	321.127441	2182600
2022-03-29	342.470001	344.000000	336.730011	339.660004	325.303162	2378700
2022-03-30	339.000000	339.859985	333.630005	335.589996	321.405151	2650200
2022-03-31	336.130005	336.500000	330.100006	330.100006	316.147217	2632000
2022-04-01	333.929993	334.160004	327.570007	330.220001	316.262177	2444800
2022-04-04	330.000000	331.869995	325.859985	328.209991	314.337158	2569400
2022-04-05	327.359985	329.739990	323.480011	323.959991	310.266785	2573900
2022-04-06	320.000000	320.619995	315.750000	316.260010	302.892242	3151300
2022-04-07	315.000000	315.829987	308.200012	314.149994	300.871399	3562600
2022-04-08	313.579987	323.679993	313.000000	321.390015	307.805389	3294200
2022-04-11	320.609985	328.899994	319.029999	320.760010	307.201996	2747700
2022-04-12	321.679993	327.119995	318.010010	319.779999	306.263458	2365200
2022-04-13	315.799988	322.630005	314.720001	321.970001	308.360870	3022900
2022-04-14	328.470001	333.029999	319.029999	321.640015	308.044830	5460900
2022-04-18	320.649994	332.660004	320.649994	329.880005	315.936554	3653400
2022-04-19	330.470001	337.200012	330.470001	335.950012	321.749969	2774800
2022-04-20	338.100006	344.899994	337.500000	341.059998	326.643951	3040100
2022-04-21	344.329987	347.350006	333.359985	334.299988	320.169708	3097800
2022-04-22	332.309998	332.500000	319.470001	319.769989	306.253906	3125200
2022-04-25	316.380005	322.160004	312.739990	321.420013	307.834137	3093600
2022-04-26	317.950012	321.600006	312.799988	313.119995	299.884979	2791700
2022-04-27	312.140015	319.239990	312.140015	313.230011	299.990326	2469300
2022-04-28	317.119995	319.359985	312.149994	318.410004	304.951385	2176000
2022-04-29	317.250000	319.079987	304.709991	305.489990	292.577454	3129600
2022-05-02	305.809998	311.369995	302.209991	310.420013	297.299133	2968100
2022-05-03	311.519989	319.519989	311.320007	314.660004	301.359894	2606200
2022-05-04	315.829987	324.799988	312.170013	324.109985	310.410431	2629400
2022-05-05	320.500000	320.679993	308.690002	313.070007	299.837097	2622100
2022-05-06	312.279999	313.709991	306.059998	312.959991	299.731689	2375600
2022-05-09	308.920013	313.769989	304.980011	308.890015	295.833771	3234000
2022-05-10	311.720001	315.149994	300.649994	305.059998	292.165649	2798400
2022-05-11	305.059998	310.910004	301.000000	301.549988	288.803955	2320600
2022-05-12	300.000000	302.890015	293.899994	299.410004	286.754486	3408300
2022-05-13	303.630005	309.630005	303.570007	306.989990	294.014069	2152500
2022-05-16	305.950012	306.470001	300.549988	303.440002	290.614136	1568800
2022-05-17	309.869995	314.320007	308.130005	312.970001	299.741302	2096200
2022-05-18	309.000000	312.859985	304.880005	306.730011	293.765045	2033200
2022-05-19	303.820007	309.989990	303.390015	308.200012	295.172882	2108800
2022-05-20	311.260010	312.589996	299.410004	306.799988	293.832092	2201100
2022-05-23	312.720001	321.829987	311.070007	316.609985	303.227417	2653000
2022-05-24	315.350006	315.799988	306.429993	313.950012	300.679901	1870900
2022-05-25	311.250000	317.600006	309.980011	314.899994	301.589691	1929500
2022-05-26	318.299988	325.500000	317.980011	323.630005	309.950745	2440400
2022-05-27	326.750000	328.670013	323.190002	328.579987	314.691467	2106700
2022-05-31	324.010010	329.720001	322.660004	326.850006	314.951660	2722900
2022-06-01	327.000000	329.269989	315.829987	321.850006	310.133667	2330200
2022-06-02	320.589996	325.200012	319.230011	324.250000	312.446320	1957500
2022-06-03	320.880005	322.500000	317.500000	318.679993	307.079071	1238900
2022-06-06	323.000000	325.209991	319.790009	320.510010	308.842468	1099700
2022-06-07	318.279999	321.839996	316.660004	321.510010	309.806061	2516800
2022-06-08	318.339996	319.549988	312.799988	314.679993	303.224640	1438100
2022-06-09	313.559998	314.140015	304.019989	304.220001	293.145447	2896500
2022-06-10	296.989990	298.649994	286.850006	287.019989	276.571625	3866900
2022-06-13	279.000000	286.420013	278.320007	283.320007	273.006287	4218100
2022-06-14	284.329987	289.179993	281.299988	282.540009	272.254700	2487700
2022-06-15	287.160004	294.480011	284.170013	290.070007	279.510620	2725800
2022-06-16	282.679993	286.130005	279.149994	284.980011	274.605865	2777300
2022-06-17	282.130005	286.260010	278.149994	279.790009	269.604767	5234400
2022-06-21	287.769989	288.070007	282.980011	284.809998	274.442047	2506300
2022-06-22	282.290009	286.010010	281.040009	284.540009	274.181915	2463100
2022-06-23	283.760010	286.589996	278.929993	286.170013	275.752563	2547000
2022-06-24	291.000000	303.130005	290.000000	302.750000	291.728973	3984300
2022-06-27	303.059998	304.320007	298.880005	300.779999	289.830719	2091700
2022-06-28	305.899994	308.970001	299.179993	299.489990	288.587646	2276600
2022-06-29	303.369995	307.440002	299.910004	303.279999	292.239685	2475900
2022-06-30	296.579987	300.329987	292.230011	297.019989	286.207581	2669500
2022-07-01	295.269989	300.329987	291.720001	299.230011	288.337128	1749400
2022-07-05	293.000000	297.350006	288.359985	297.200012	286.381042	2480900
2022-07-06	296.269989	297.339996	290.600006	293.760010	283.066254	1774500
2022-07-07	297.660004	299.070007	293.600006	298.600006	287.730072	2046500
2022-07-08	300.500000	300.890015	295.070007	296.470001	285.677612	1438900
2022-07-11	293.200012	296.540009	291.880005	293.179993	282.507355	1519400
2022-07-12	289.709991	299.079987	289.510010	292.529999	281.881012	1772600
2022-07-13	290.510010	291.190002	285.809998	290.149994	279.587646	1884100
2022-07-14	284.239990	284.239990	277.839996	281.589996	271.339264	3171900
2022-07-15	286.500000	296.429993	285.149994	293.869995	283.172211	3457600
2022-07-18	305.760010	311.250000	298.709991	301.260010	290.293243	6767900
2022-07-19	303.589996	319.140015	303.500000	318.049988	306.472015	5641100
2022-07-20	317.279999	322.170013	316.309998	321.450012	309.748260	3489800
2022-07-21	320.510010	327.160004	319.850006	326.540009	314.652985	2518800
2022-07-22	327.109985	329.049988	322.190002	323.929993	312.137970	1830300
2022-07-25	325.970001	327.290009	322.600006	324.119995	312.321014	4024500
2022-07-26	321.769989	324.290009	317.760010	318.549988	306.953796	2054700
2022-07-27	320.290009	326.390015	318.380005	324.540009	312.725769	2081900
2022-07-28	325.299988	329.980011	321.890015	329.109985	317.129364	1820700
2022-07-29	329.500000	335.179993	329.500000	333.390015	321.253601	2112200
2022-08-01	331.730011	334.799988	329.010010	332.079987	319.991241	1476500
2022-08-02	329.500000	331.829987	327.220001	327.880005	315.944153	1862900
2022-08-03	332.070007	335.510010	329.619995	333.170013	321.041595	1770600
2022-08-04	333.279999	334.299988	330.619995	331.869995	319.788910	1533400
2022-08-05	330.899994	336.910004	329.670013	334.670013	322.487030	1876400
2022-08-08	337.109985	338.839996	334.339996	334.679993	322.496613	1460000
2022-08-09	336.149994	338.170013	334.570007	336.619995	324.365997	1587900
2022-08-10	341.359985	349.700012	341.350006	347.910004	335.244995	2459500
2022-08-11	350.000000	356.049988	349.779999	351.679993	338.877777	2360800
2022-08-12	353.440002	354.559998	350.149994	353.820007	340.939850	2369000
2022-08-15	351.000000	358.619995	349.049988	355.850006	342.895996	2045700
2022-08-16	352.989990	356.470001	352.019989	354.970001	342.048035	1740900
2022-08-17	351.899994	355.589996	350.769989	353.739990	340.862793	1576300
2022-08-18	352.660004	355.100006	350.859985	354.519989	341.614380	1102200
2022-08-19	351.000000	351.859985	347.500000	349.269989	336.555481	1812300
2022-08-22	342.440002	344.529999	340.760010	342.420013	329.954865	1723900
2022-08-23	341.950012	344.070007	339.029999	340.179993	327.796387	1538000
2022-08-24	339.019989	344.320007	338.489990	341.940002	329.492371	1530800
2022-08-25	344.450012	346.859985	342.109985	346.489990	333.876709	1763900
2022-08-26	348.339996	348.739990	336.000000	336.399994	324.154022	1703900
2022-08-29	333.920013	336.399994	332.010010	333.920013	321.764313	1835600
2022-08-30	335.000000	336.010010	331.179993	333.630005	321.484863	1830300
2022-08-31	331.549988	335.140015	329.679993	332.670013	322.980011	2488000
2022-09-01	329.869995	333.690002	324.619995	333.500000	323.785797	1575100
2022-09-02	334.679993	340.320007	329.970001	331.480011	321.824677	2215400
2022-09-06	332.320007	333.250000	323.459991	326.489990	316.980011	1578100
2022-09-07	324.250000	332.160004	323.250000	330.559998	320.931458	1496600
2022-09-08	330.290009	335.809998	327.359985	335.380005	325.611084	1755600
2022-09-09	337.980011	341.029999	337.029999	340.100006	330.193604	1445600
2022-09-12	341.660004	344.369995	340.089996	342.579987	332.601349	1563200
2022-09-13	336.079987	336.519989	326.829987	328.390015	318.824677	2242100
2022-09-14	328.450012	330.929993	323.500000	327.260010	317.727600	1953300
2022-09-15	328.730011	335.279999	327.589996	331.619995	321.960571	1489400
2022-09-16	326.380005	329.000000	319.790009	326.209991	316.708130	2946800
2022-09-19	320.570007	329.290009	320.540009	328.660004	319.086792	1652700
2022-09-20	325.700012	326.799988	320.010010	323.260010	313.844116	1569900
2022-09-21	324.920013	329.790009	320.630005	320.709991	311.368378	1796700
2022-09-22	322.320007	323.390015	311.200012	312.920013	303.805298	2239900
2022-09-23	307.549988	309.790009	297.459991	301.970001	293.174194	2918500
2022-09-26	299.000000	302.100006	292.309998	294.619995	286.038300	2308800
2022-09-27	297.500000	299.149994	288.619995	291.380005	282.892700	2007400
2022-09-28	294.000000	302.410004	292.459991	300.790009	292.028564	2289700
2022-09-29	297.070007	299.350006	291.549988	296.109985	287.484924	1930800
2022-09-30	296.000000	301.089996	292.700012	293.049988	284.514038	1970800
2022-10-03	297.170013	301.230011	291.100006	299.149994	290.436310	1938800
2022-10-04	306.799988	315.160004	305.880005	314.869995	305.698425	2399500
2022-10-05	306.579987	310.209991	303.600006	309.000000	299.999481	1992800
2022-10-06	307.390015	309.079987	303.420013	304.670013	295.795563	1367400
2022-10-07	304.000000	305.149994	299.149994	301.079987	292.310120	1790100
2022-10-10	303.630005	304.720001	298.429993	300.540009	291.785919	1309600
2022-10-11	298.010010	302.519989	293.920013	294.209991	285.640259	2392800
2022-10-12	293.989990	299.779999	291.709991	295.309998	286.708191	1763800
2022-10-13	290.420013	308.760010	287.750000	307.070007	298.125641	2724900
2022-10-14	307.459991	311.619995	299.070007	299.989990	291.251923	2397600
2022-10-17	304.410004	311.619995	304.140015	306.709991	297.776154	3118600
2022-10-18	321.670013	324.480011	312.000000	313.850006	304.708191	6428600
2022-10-19	312.609985	314.790009	308.059998	311.760010	302.679077	2363800
2022-10-20	312.100006	316.049988	309.000000	310.809998	301.756744	2382300
2022-10-21	311.000000	325.769989	309.489990	325.100006	315.630493	3545700
2022-10-24	328.500000	331.239990	325.850006	328.700012	319.125641	2232600
2022-10-25	327.859985	333.600006	325.920013	332.399994	322.717865	1837700
2022-10-26	334.519989	338.670013	334.140015	335.690002	325.912018	2176700
2022-10-27	339.309998	341.929993	336.529999	337.179993	327.358612	1998800
2022-10-28	338.519989	342.579987	336.000000	341.820007	331.863495	1677100
2022-10-31	341.070007	346.179993	340.570007	344.510010	334.475128	2224000
2022-11-01	345.130005	348.690002	343.769989	348.579987	338.426575	2316600
2022-11-02	347.619995	357.440002	346.739990	349.790009	339.601318	3221200
2022-11-03	347.500000	350.670013	342.589996	348.869995	338.708130	2515600
2022-11-04	354.000000	358.380005	351.230011	357.910004	347.484833	3172700
2022-11-07	360.010010	362.959991	358.519989	362.559998	351.999329	2526900
2022-11-08	362.299988	367.190002	361.459991	364.019989	353.416809	3501300
2022-11-09	362.950012	367.149994	360.880005	362.000000	351.455658	3047200
2022-11-10	370.000000	380.429993	369.739990	378.309998	367.290558	3790400
2022-11-11	380.000000	387.000000	378.750000	385.170013	373.950806	3409100
2022-11-14	384.000000	387.299988	380.500000	382.359985	371.222595	2609100
2022-11-15	385.980011	389.579987	380.649994	382.880005	371.727509	3192400
2022-11-16	383.209991	385.399994	380.010010	382.329987	371.193512	2303700
2022-11-17	377.149994	381.720001	375.010010	379.779999	368.717773	2297600
2022-11-18	381.279999	382.829987	377.390015	379.200012	368.154663	2384500
2022-11-21	378.899994	380.769989	375.420013	380.209991	369.135254	1877500
2022-11-22	381.399994	385.829987	381.399994	383.869995	372.688629	2019400
2022-11-23	383.899994	388.200012	383.410004	386.250000	374.999329	1865400
2022-11-25	385.760010	389.440002	385.179993	388.859985	377.533295	1129300
2022-11-28	385.429993	388.390015	380.890015	382.359985	371.222595	2232200
2022-11-29	381.130005	384.929993	379.260010	383.709991	372.533295	1746900
2022-11-30	382.500000	386.149994	375.100006	386.149994	377.360870	2964100
2022-12-01	386.500000	386.500000	380.450012	383.809998	375.074127	1706300
2022-12-02	381.519989	382.519989	378.399994	380.579987	371.917603	1932300
2022-12-05	378.549988	378.869995	369.309998	371.540009	363.083405	2329600
2022-12-06	369.480011	370.369995	360.329987	362.910004	354.649811	3081900
2022-12-07	362.489990	365.299988	358.149994	359.920013	351.727905	2128200
2022-12-08	362.029999	362.589996	356.059998	358.079987	349.929749	1967800
2022-12-09	356.709991	361.640015	356.209991	359.140015	350.965637	1588800
2022-12-12	358.570007	364.010010	356.339996	363.179993	354.913666	1750400
2022-12-13	374.630005	378.559998	365.510010	368.690002	360.298248	3062600
2022-12-14	367.010010	368.829987	359.450012	360.380005	352.177399	2519700
2022-12-15	354.480011	356.109985	347.940002	349.829987	341.867523	3163700
2022-12-16	345.079987	347.779999	343.410004	346.350006	338.466766	5008800
2022-12-19	346.269989	348.399994	342.630005	344.609985	336.766357	1646700
2022-12-20	345.989990	347.420013	343.489990	344.489990	336.649078	1623000
2022-12-21	348.260010	350.880005	346.890015	350.160004	342.190033	1923100
2022-12-22	347.160004	348.049988	339.880005	345.579987	337.714264	1528900
2022-12-23	344.839996	347.760010	343.109985	345.510010	337.645844	1062000
2022-12-27	346.510010	347.750000	341.790009	341.970001	334.186462	1035000
2022-12-28	340.500000	342.850006	339.299988	340.869995	333.111450	1117200
2022-12-29	342.440002	344.640015	341.239990	343.429993	335.613220	1273600
2022-12-30	341.739990	343.690002	339.399994	343.380005	335.564362	1031400
