# Supplementary material for: Enhancing stock index prediction: A hybrid LSTM-PSO model for improved forecasting accuracy
Source: PLoS One. 2025 Jan 14;20(1):e0310296. doi: 10.1371/journal.pone.0310296 (PMC11731719; doi:10.1371/journal.pone.0310296)
Supplement: S1 File — (ZIP) [file pone.0310296.s001.zip › data&code∩╝êPSO-LSTM∩╝ë/data/stock_data/DIS.csv]

Date	Open	High	Low	Close	Adj Close	Volume
2018-01-02	108.949997	111.809998	108.559998	111.800003	108.726051	11014300
2018-01-03	112.190002	113.190002	111.449997	112.279999	109.192848	9237900
2018-01-04	112.949997	113.000000	111.629997	112.230003	109.144234	7417400
2018-01-05	112.680000	112.680000	111.239998	111.620003	108.551003	6008300
2018-01-08	110.889999	111.279999	109.540001	110.019997	106.994980	8052600
2018-01-09	110.129997	110.860001	109.860001	109.940002	106.917206	5838000
2018-01-10	109.959999	110.500000	109.010002	109.470001	106.460121	6060000
2018-01-11	110.250000	111.080002	109.510002	110.989998	107.938324	6427000
2018-01-12	111.320000	112.720001	111.000000	112.470001	109.377625	5899900
2018-01-16	113.070000	113.160004	110.620003	110.690002	107.646584	8069200
2018-01-17	111.199997	112.209999	110.570000	111.970001	108.891380	7030700
2018-01-18	111.739998	111.989998	110.199997	110.419998	107.383995	8070900
2018-01-19	110.970001	111.089996	109.839996	110.589996	107.549316	10514300
2018-01-22	110.269997	111.559998	110.059998	111.099998	108.045296	8073600
2018-01-23	110.269997	111.139999	109.889999	110.410004	107.374275	7477300
2018-01-24	110.959999	111.430000	110.290001	110.500000	107.461800	7211800
2018-01-25	110.599998	111.820000	110.120003	110.550003	107.510429	6291000
2018-01-26	110.809998	112.529999	110.669998	112.190002	109.105324	7743800
2018-01-29	112.099998	112.449997	111.239998	111.540001	108.473206	6847800
2018-01-30	111.419998	112.419998	110.099998	110.110001	107.082520	8393900
2018-01-31	110.080002	110.120003	108.470001	108.669998	105.682106	9841400
2018-02-01	108.620003	110.650002	107.360001	110.489998	107.452065	9518900
2018-02-02	109.949997	110.580002	108.449997	108.699997	105.711281	9947700
2018-02-05	107.099998	108.629997	104.010002	104.699997	101.821266	15107900
2018-02-06	102.879997	106.199997	101.760002	106.169998	103.250854	17765100
2018-02-07	107.830002	108.029999	104.410004	104.760002	101.879623	12445000
2018-02-08	105.470001	105.820000	101.190002	101.349998	98.563370	12667500
2018-02-09	102.550003	103.750000	100.260002	103.089996	100.255531	12479700
2018-02-12	103.930000	104.639999	102.099998	103.389999	100.547287	9584700
2018-02-13	102.639999	104.309998	102.400002	104.120003	101.257217	8447900
2018-02-14	103.489998	104.760002	102.690002	104.599998	101.724014	7425700
2018-02-15	105.360001	105.570000	103.930000	105.180000	102.288071	6494700
2018-02-16	105.190002	107.349998	105.190002	106.529999	103.600945	8746400
2018-02-20	106.370003	107.570000	105.519997	105.980003	103.066078	6734500
2018-02-21	106.000000	106.910004	105.019997	105.050003	102.161652	6743300
2018-02-22	105.309998	106.010002	104.930000	105.239998	102.346420	4462200
2018-02-23	105.750000	107.360001	105.430000	107.250000	104.301155	6101100
2018-02-26	108.000000	109.809998	107.669998	109.809998	106.790764	8138200
2018-02-27	108.000000	108.160004	104.849998	104.870003	101.986595	14179600
2018-02-28	105.449997	105.570000	103.139999	103.160004	100.323616	10760800
2018-03-01	103.199997	104.029999	101.330002	102.570000	99.749832	10487300
2018-03-02	102.000000	103.169998	101.440002	102.989998	100.158287	7835400
2018-03-05	102.709999	103.970001	102.419998	103.410004	100.566734	5736700
2018-03-06	104.000000	104.949997	103.510002	104.940002	102.054680	6216200
2018-03-07	103.720001	104.239998	102.769997	103.589996	100.741783	6214800
2018-03-08	103.989998	104.589996	103.470001	104.029999	101.169693	6627000
2018-03-09	104.430000	104.750000	103.639999	104.730003	101.850449	5618400
2018-03-12	104.720001	105.940002	104.720001	105.169998	102.278343	6485300
2018-03-13	105.830002	105.830002	103.419998	103.730003	100.877937	6716700
2018-03-14	104.529999	104.650002	103.470001	103.900002	101.043266	6235900
2018-03-15	104.000000	104.290001	103.239998	103.239998	100.401405	5174600
2018-03-16	103.559998	104.269997	102.839996	102.870003	100.041595	10468000
2018-03-19	102.800003	102.949997	101.000000	101.480003	98.689812	6528300
2018-03-20	101.540001	102.150002	100.750000	101.349998	98.563370	8330300
2018-03-21	101.500000	102.940002	101.419998	101.820000	99.020447	6136400
2018-03-22	101.290001	101.639999	100.410004	100.599998	97.833992	8911600
2018-03-23	100.849998	101.110001	98.449997	98.540001	95.830643	7505100
2018-03-26	99.860001	100.779999	99.080002	100.650002	97.882629	7340100
2018-03-27	100.879997	101.180000	98.889999	99.360001	96.628090	7193500
2018-03-28	99.500000	100.080002	98.150002	98.540001	95.830643	9099700
2018-03-29	99.010002	101.279999	98.860001	100.440002	97.678406	9343600
2018-04-02	100.180000	100.989998	97.779999	98.660004	95.947342	8203700
2018-04-03	98.800003	99.489998	97.699997	99.419998	96.686447	8484700
2018-04-04	98.430000	101.150002	97.760002	100.949997	98.174362	8759200
2018-04-05	101.360001	102.379997	100.980003	102.110001	99.302483	6612800
2018-04-06	101.629997	102.190002	99.449997	100.349998	97.590874	7162400
2018-04-09	100.699997	101.510002	99.580002	99.699997	96.958740	7094300
2018-04-10	100.919998	101.529999	100.320000	101.370003	98.582832	8116800
2018-04-11	100.779999	101.650002	100.410004	100.800003	98.028511	6305000
2018-04-12	101.419998	101.510002	99.680000	100.389999	97.629776	7337800
2018-04-13	101.000000	101.519997	100.160004	100.349998	97.590874	6324600
2018-04-16	100.690002	101.000000	99.730003	100.239998	97.483894	10328000
2018-04-17	101.199997	102.589996	100.750000	102.169998	99.360825	9577400
2018-04-18	102.669998	102.709999	101.199997	101.209999	98.427231	5822100
2018-04-19	101.000000	101.580002	100.220001	100.889999	98.116028	6803400
2018-04-20	101.180000	101.400002	99.910004	100.239998	97.483894	6396900
2018-04-23	100.550003	100.720001	99.529999	100.150002	97.396378	5889800
2018-04-24	100.580002	100.849998	98.860001	99.459999	96.725342	6567700
2018-04-25	99.500000	101.489998	99.050003	101.150002	98.368874	8977700
2018-04-26	101.230003	101.379997	99.739998	99.839996	97.094894	8038400
2018-04-27	99.779999	99.989998	98.940002	99.230003	96.501663	8038000
2018-04-30	100.410004	101.370003	100.120003	100.330002	97.571419	8558900
2018-05-01	100.180000	100.699997	98.930000	100.059998	97.308846	6716200
2018-05-02	100.169998	100.720001	99.250000	99.620003	96.880943	9286400
2018-05-03	99.110001	99.250000	97.680000	98.760002	96.044594	10450800
2018-05-04	98.709999	101.349998	98.580002	101.150002	98.368874	9980100
2018-05-07	102.349998	102.680000	101.720001	102.480003	99.662308	10181100
2018-05-08	101.199997	102.639999	100.839996	101.790001	98.991280	14229500
2018-05-09	102.250000	102.269997	99.300003	99.970001	97.221321	18345700
2018-05-10	100.419998	102.070000	100.300003	101.680000	98.884308	8927300
2018-05-11	101.889999	102.209999	101.260002	102.070000	99.263580	7036000
2018-05-14	102.440002	103.489998	101.980003	102.440002	99.623405	9891900
2018-05-15	102.440002	103.320000	102.099998	102.919998	100.090210	5762400
2018-05-16	103.250000	105.040001	103.150002	105.040001	102.151932	8111600
2018-05-17	105.230003	105.480003	104.089996	104.339996	101.471161	7320600
2018-05-18	104.339996	104.790001	103.559998	103.930000	101.072441	5427300
2018-05-21	104.220001	104.680000	103.610001	104.059998	101.198868	5848700
2018-05-22	104.400002	105.489998	103.989998	104.070000	101.208588	6971600
2018-05-23	103.199997	103.339996	102.070000	102.889999	100.061035	8046600
2018-05-24	102.809998	102.860001	101.209999	102.110001	99.302483	7474100
2018-05-25	102.250000	103.000000	101.970001	102.199997	99.390007	6982700
2018-05-29	100.550003	101.650002	99.379997	99.690002	96.949020	11270400
2018-05-30	100.500000	100.550003	99.419998	99.980003	97.231049	7216400
2018-05-31	99.760002	100.139999	98.809998	99.470001	96.735069	9620000
2018-06-01	99.690002	100.050003	99.199997	99.360001	96.628090	6847700
2018-06-04	99.760002	100.500000	99.699997	100.239998	97.483894	6598000
2018-06-05	100.360001	100.510002	99.779999	99.940002	97.192146	5974400
2018-06-06	100.059998	101.940002	99.760002	101.910004	99.107979	7833000
2018-06-07	101.910004	102.959999	101.809998	102.470001	99.652580	7559200
2018-06-08	102.089996	103.989998	101.830002	103.980003	101.121063	7090300
2018-06-11	103.930000	104.790001	103.750000	104.349998	101.480888	8175000
2018-06-12	104.730003	105.220001	103.959999	104.330002	101.461449	9215300
2018-06-13	103.199997	107.879997	102.669998	106.309998	103.386993	22009400
2018-06-14	106.449997	109.489998	106.449997	108.750000	105.759918	18068700
2018-06-15	108.169998	109.419998	107.849998	108.849998	105.857170	16169200
2018-06-18	107.000000	107.480003	106.500000	107.059998	104.116379	9288600
2018-06-19	105.870003	106.989998	105.760002	106.099998	103.182777	8869500
2018-06-20	107.000000	107.900002	105.809998	107.150002	104.203911	18625900
2018-06-21	107.010002	107.250000	105.790001	105.889999	102.978546	7707800
2018-06-22	106.070000	106.800003	105.809998	106.339996	103.416168	8959100
2018-06-25	106.000000	106.080002	103.739998	104.449997	101.578133	7995800
2018-06-26	104.459999	104.709999	103.910004	104.260002	101.393372	6550000
2018-06-27	104.500000	105.879997	103.480003	103.959999	101.101616	8803300
2018-06-28	103.910004	105.120003	103.680000	104.769997	101.889343	6303600
2018-06-29	104.930000	105.680000	104.650002	104.809998	101.928238	6774000
2018-07-02	104.150002	105.370003	103.900002	105.330002	102.433952	5488900
2018-07-03	105.879997	105.949997	103.500000	104.040001	101.179420	2406300
2018-07-05	104.699997	105.599998	104.430000	105.339996	102.443672	6202800
2018-07-06	104.500000	105.040001	104.040001	104.779999	102.718163	4134500
2018-07-09	105.010002	106.070000	104.750000	106.019997	103.933762	4725200
2018-07-10	106.250000	106.570000	104.830002	106.029999	103.943565	4213600
2018-07-11	105.320000	109.339996	105.320000	108.040001	105.914017	11753800
2018-07-12	108.050003	109.199997	107.820000	108.250000	106.119888	5931400
2018-07-13	108.000000	110.239998	107.660004	110.000000	107.835449	8188800
2018-07-16	109.820000	110.449997	108.769997	110.199997	108.031509	8245900
2018-07-17	110.260002	112.620003	110.089996	110.300003	108.129555	9075900
2018-07-18	110.309998	111.059998	109.650002	110.690002	108.511871	6414100
2018-07-19	111.540001	114.680000	111.300003	112.129997	109.923523	17796800
2018-07-20	112.150002	112.199997	110.830002	111.480003	109.286331	11787900
2018-07-23	111.050003	111.209999	110.339996	111.089996	108.903992	5447800
2018-07-24	111.839996	111.889999	110.540001	110.699997	108.521675	5648800
2018-07-25	110.639999	111.419998	109.629997	111.180000	108.992226	6756800
2018-07-26	112.150002	114.559998	111.680000	113.510002	111.276375	9466400
2018-07-27	114.000000	114.050003	111.919998	112.620003	110.403893	5717000
2018-07-30	112.199997	113.339996	112.050003	112.629997	110.413689	5199300
2018-07-31	112.550003	114.050003	112.360001	113.559998	111.325386	8421200
2018-08-01	113.680000	113.830002	112.589996	112.970001	110.747009	6466600
2018-08-02	112.500000	113.320000	111.680000	112.750000	110.531334	4027300
2018-08-03	113.199997	114.099998	112.400002	114.089996	111.844963	4747500
2018-08-06	114.660004	116.839996	114.160004	115.940002	113.658569	12715600
2018-08-07	116.570000	117.900002	116.239998	116.559998	114.266357	15466900
2018-08-08	115.900002	116.410004	113.900002	113.980003	111.737129	11722900
2018-08-09	114.050003	114.800003	112.809998	114.160004	111.913597	7042000
2018-08-10	113.580002	113.800003	112.400002	112.680000	110.462715	5740200
2018-08-13	112.660004	112.839996	111.720001	112.120003	109.913727	6080900
2018-08-14	112.379997	113.190002	111.949997	112.750000	110.531334	4326400
2018-08-15	112.180000	113.120003	111.470001	112.849998	110.629356	5183200
2018-08-16	113.300003	113.330002	112.400002	112.480003	110.266647	5082500
2018-08-17	112.510002	112.860001	111.889999	112.480003	110.266647	4764500
2018-08-20	112.930000	113.000000	111.910004	111.989998	109.786293	5167600
2018-08-21	112.250000	113.000000	112.000000	112.389999	110.178413	4770400
2018-08-22	112.440002	112.750000	111.940002	111.940002	109.737282	3213000
2018-08-23	111.940002	112.139999	111.529999	112.000000	109.796097	4257400
2018-08-24	111.629997	112.699997	111.440002	111.930000	109.727463	5049000
2018-08-27	112.489998	112.889999	112.070000	112.330002	110.119598	4767700
2018-08-28	112.570000	112.790001	112.199997	112.580002	110.364677	3131600
2018-08-29	112.580002	112.720001	112.019997	112.449997	110.237236	4001500
2018-08-30	112.070000	112.419998	111.589996	111.919998	109.717659	3481600
2018-08-31	111.900002	112.279999	111.559998	112.019997	109.815697	4642800
2018-09-04	111.800003	112.000000	110.650002	110.849998	108.668716	6391200
2018-09-05	110.580002	110.820000	109.699997	109.870003	107.708008	6388300
2018-09-06	110.000000	110.410004	109.360001	110.260002	108.090332	5267200
2018-09-07	110.080002	111.349998	110.010002	110.970001	108.786362	4754800
2018-09-10	111.440002	111.910004	110.370003	110.680000	108.502068	4636500
2018-09-11	110.500000	110.610001	109.510002	109.599998	107.443321	5488600
2018-09-12	109.250000	110.250000	109.180000	109.459999	107.306068	5236700
2018-09-13	109.550003	110.720001	109.370003	110.669998	108.492264	5119400
2018-09-14	110.919998	111.250000	108.879997	109.260002	107.110016	6012400
2018-09-17	109.580002	109.879997	108.610001	109.360001	107.208046	5592900
2018-09-18	108.889999	109.750000	108.230003	109.529999	107.374695	4937800
2018-09-19	109.629997	110.180000	109.480003	109.790001	107.629578	5964600
2018-09-20	110.580002	111.949997	109.940002	111.620003	109.423569	7121800
2018-09-21	111.949997	111.980003	110.400002	110.400002	108.227577	25753600
2018-09-24	112.269997	113.139999	111.699997	112.769997	110.550941	9232300
2018-09-25	113.309998	114.709999	112.650002	113.629997	111.394012	12169400
2018-09-26	114.010002	116.320000	114.010002	115.209999	112.942924	11141500
2018-09-27	115.190002	116.599998	115.099998	116.040001	113.756592	5195300
2018-09-28	115.650002	117.459999	115.349998	116.940002	114.638893	7366800
2018-10-01	117.279999	117.400002	115.680000	116.239998	113.952660	8643900
2018-10-02	115.550003	117.699997	115.300003	117.660004	115.344719	6441700
2018-10-03	117.949997	118.099998	116.739998	116.910004	114.609482	6111700
2018-10-04	117.000000	117.169998	115.120003	116.129997	113.844818	6442800
2018-10-05	116.000000	116.580002	114.730003	114.779999	112.521393	5835700
2018-10-08	114.830002	116.160004	114.120003	116.019997	113.736984	5652300
2018-10-09	116.620003	117.769997	116.040001	116.889999	114.589874	6761400
2018-10-10	116.839996	117.230003	112.730003	112.860001	110.639160	9006500
2018-10-11	112.500000	113.250000	110.320000	111.150002	108.962814	10045400
2018-10-12	111.970001	113.269997	111.230003	112.610001	110.394089	5963900
2018-10-15	111.930000	114.620003	111.889999	113.440002	111.207764	6628800
2018-10-16	114.339996	116.370003	113.839996	116.190002	113.903648	7619000
2018-10-17	116.099998	117.220001	115.430000	117.129997	114.825142	7120600
2018-10-18	116.750000	117.129997	115.580002	116.180000	113.893845	6056300
2018-10-19	117.419998	119.169998	117.220001	118.900002	116.560318	10431000
2018-10-22	119.050003	119.690002	117.720001	118.269997	115.942711	8406400
2018-10-23	116.949997	118.489998	115.410004	117.849998	115.530975	8607400
2018-10-24	117.059998	117.059998	111.250000	111.610001	109.413765	11630500
2018-10-25	112.620003	114.690002	112.120003	114.160004	111.913597	7406900
2018-10-26	112.839996	114.139999	112.099998	113.190002	110.962677	7984700
2018-10-29	114.449997	114.940002	111.959999	113.040001	110.815628	9234100
2018-10-30	113.389999	114.889999	112.410004	114.760002	112.501785	7365400
2018-10-31	116.230003	116.519997	114.680000	114.830002	112.570412	9196700
2018-11-01	115.199997	116.279999	114.900002	116.099998	113.815407	6779900
2018-11-02	116.830002	116.949997	114.370003	115.180000	112.913513	6377900
2018-11-05	115.739998	116.220001	115.120003	115.449997	113.178200	7920800
2018-11-06	115.739998	116.839996	115.449997	116.709999	114.413406	5036600
2018-11-07	116.570000	117.290001	115.160004	117.050003	114.746719	8249800
2018-11-08	117.449997	117.830002	115.209999	116.000000	113.717377	11074800
2018-11-09	118.199997	120.199997	117.180000	118.000000	115.678024	16878200
2018-11-12	118.000000	118.459999	116.599998	116.699997	114.403603	9170600
2018-11-13	117.110001	117.779999	116.180000	116.849998	114.550652	4650600
2018-11-14	117.440002	118.220001	116.440002	117.120003	114.815346	7109100
2018-11-15	116.489998	117.430000	115.699997	117.110001	114.805542	7088700
2018-11-16	116.529999	117.339996	115.989998	116.190002	113.903648	7141900
2018-11-19	116.000000	117.830002	114.790001	115.419998	113.148788	9714600
2018-11-20	113.519997	114.589996	111.519997	111.870003	109.668648	11194600
2018-11-21	112.500000	113.989998	112.300003	113.029999	110.805824	7242500
2018-11-23	112.239998	112.790001	111.739998	112.080002	109.874519	3242300
2018-11-26	113.180000	113.180000	111.919998	112.550003	110.335266	7002400
2018-11-27	113.610001	114.099998	112.410004	113.900002	111.658707	7357500
2018-11-28	114.320000	116.300003	114.050003	116.099998	113.815407	9039800
2018-11-29	115.750000	117.139999	115.209999	116.610001	114.315376	10834700
2018-11-30	116.839996	117.070000	115.059998	115.489998	113.217415	16857800
2018-12-03	116.650002	116.919998	114.910004	115.739998	113.462494	9273300
2018-12-04	115.620003	116.290001	112.660004	112.870003	110.648972	10806700
2018-12-06	112.059998	114.339996	111.160004	114.330002	112.080246	10546200
2018-12-07	113.860001	113.989998	111.610001	111.980003	110.627998	8305500
2018-12-10	111.989998	112.290001	109.529999	111.860001	110.509445	7337500
2018-12-11	112.970001	113.720001	111.430000	111.970001	110.618118	6861800
2018-12-12	113.000000	113.980003	112.150002	112.209999	110.855217	7723900
2018-12-13	112.870003	113.599998	112.339996	113.389999	112.020973	6661500
2018-12-14	112.370003	113.919998	112.050003	112.199997	110.845337	7601900
2018-12-17	112.290001	112.889999	110.029999	110.620003	109.284416	7731800
2018-12-18	110.870003	111.080002	108.900002	109.449997	108.128532	6682300
2018-12-19	110.000000	112.129997	108.949997	109.220001	107.901321	9416900
2018-12-20	108.750000	109.209999	106.129997	107.000000	105.708122	9387300
2018-12-21	106.470001	108.750000	103.860001	104.220001	102.961685	15530600
2018-12-24	103.230003	103.900002	100.349998	100.349998	99.138412	7133000
2018-12-26	100.489998	105.849998	100.379997	105.830002	104.552246	9422800
2018-12-27	104.410004	106.550003	102.800003	106.519997	105.233910	8201400
2018-12-28	107.279999	108.519997	106.190002	107.300003	106.004501	7620500
2018-12-31	109.110001	109.669998	107.550003	109.650002	108.326126	7241700
2019-01-02	108.099998	109.139999	107.730003	108.970001	107.654335	9723500
2019-01-03	108.480003	108.650002	105.940002	106.330002	105.046211	10594700
2019-01-04	107.940002	110.750000	107.250000	109.610001	108.286606	10122800
2019-01-07	109.910004	111.400002	109.300003	110.559998	109.225136	6714700
2019-01-08	111.800003	112.559998	111.169998	111.419998	110.074760	8730700
2019-01-09	111.800003	112.800003	111.559998	112.669998	111.309662	5931900
2019-01-10	111.989998	112.910004	111.500000	112.800003	111.438095	6160100
2019-01-11	112.180000	112.919998	111.730003	112.650002	111.289902	4819100
2019-01-14	111.650002	112.699997	111.430000	112.419998	111.062683	6980600
2019-01-15	112.300003	113.180000	110.610001	111.760002	110.410652	9800900
2019-01-16	111.449997	112.010002	110.809998	110.910004	109.570923	5899900
2019-01-17	110.720001	111.260002	110.160004	111.010002	109.669708	6392000
2019-01-18	111.860001	111.930000	110.830002	111.040001	109.699341	8554700
2019-01-22	110.620003	111.330002	109.750000	110.599998	109.264656	6986700
2019-01-23	111.190002	111.839996	110.000000	111.120003	109.778381	6845600
2019-01-24	111.000000	111.110001	109.930000	110.550003	109.215263	6716800
2019-01-25	111.470001	111.500000	110.660004	111.089996	109.748734	5706900
2019-01-28	110.760002	110.989998	109.949997	110.809998	109.472122	6178800
2019-01-29	110.650002	110.930000	110.000000	110.900002	109.561035	5253700
2019-01-30	110.300003	110.580002	108.959999	110.129997	108.800323	7853800
2019-01-31	110.099998	111.540001	110.010002	111.519997	110.173538	8351600
2019-02-01	111.970001	112.050003	110.930000	111.300003	109.956207	6557700
2019-02-04	111.410004	111.980003	110.680000	111.800003	110.450172	7037000
2019-02-05	112.019997	112.739998	111.449997	112.660004	111.299789	13619800
2019-02-06	113.849998	113.919998	111.070000	111.410004	110.064880	14229000
2019-02-07	111.050003	111.110001	109.809998	110.949997	109.610420	8658100
2019-02-08	110.459999	111.540001	110.059998	111.510002	110.163666	6395500
2019-02-11	111.769997	111.809998	109.250000	109.440002	108.118660	11086400
2019-02-12	110.209999	110.830002	109.150002	109.199997	107.881554	7610200
2019-02-13	109.239998	110.480003	109.230003	110.199997	108.869484	6919700
2019-02-14	109.849998	111.500000	109.540001	110.660004	109.323936	6324300
2019-02-15	111.400002	112.629997	111.029999	112.589996	111.230621	8197300
2019-02-19	112.910004	113.769997	112.830002	113.510002	112.139526	8169600
2019-02-20	113.599998	114.089996	113.290001	113.680000	112.307465	7081500
2019-02-21	113.400002	114.540001	112.870003	114.290001	112.910103	9480100
2019-02-22	114.629997	115.769997	113.949997	115.250000	113.858513	8734700
2019-02-25	115.620003	115.800003	113.459999	113.589996	112.218552	9327700
2019-02-26	113.650002	114.010002	112.849998	113.500000	112.129646	8956000
2019-02-27	113.099998	113.510002	112.459999	112.779999	111.418335	7249500
2019-02-28	112.900002	113.430000	112.750000	112.839996	111.477608	6716700
2019-03-01	113.449997	114.440002	113.449997	114.010002	112.633492	6996900
2019-03-04	114.419998	114.419998	113.089996	114.330002	112.949623	6015000
2019-03-05	114.230003	114.540001	113.760002	114.000000	112.623611	5225100
2019-03-06	114.000000	115.050003	114.000000	114.849998	113.463341	7352800
2019-03-07	114.849998	114.900002	113.470001	114.010002	112.633492	6324000
2019-03-08	113.459999	113.839996	112.900002	113.809998	112.435898	6549100
2019-03-11	114.040001	115.000000	114.029999	114.750000	113.364548	6952700
2019-03-12	114.720001	115.300003	114.040001	114.730003	113.344795	9920300
2019-03-13	114.839996	114.849998	113.720001	114.089996	112.712509	17994500
2019-03-14	114.120003	114.769997	113.930000	114.480003	113.097816	17409600
2019-03-15	114.500000	115.480003	113.680000	114.959999	113.572014	14932700
2019-03-18	113.029999	114.000000	112.459999	113.120003	111.754227	21769800
2019-03-19	112.949997	113.709999	109.800003	110.000000	108.671898	45384400
2019-03-20	110.309998	110.879997	108.050003	109.989998	108.662018	35588700
2019-03-21	110.099998	110.150002	108.370003	108.660004	107.348083	27438900
2019-03-22	108.330002	109.000000	107.510002	108.230003	106.923279	24133800
2019-03-25	108.489998	109.070000	107.320000	107.790001	106.488579	18187500
2019-03-26	108.400002	110.339996	108.269997	110.139999	108.810211	16693100
2019-03-27	110.449997	111.089996	109.730003	110.279999	108.948517	10794800
2019-03-28	110.599998	111.269997	110.239998	110.709999	109.373329	11748900
2019-03-29	111.559998	111.599998	110.389999	111.029999	109.689461	16358800
2019-04-01	111.589996	112.870003	111.379997	112.510002	111.151596	10785100
2019-04-02	113.150002	113.309998	111.919998	111.959999	110.608238	9231800
2019-04-03	112.699997	113.110001	112.209999	112.519997	111.161469	10534900
2019-04-04	113.239998	114.860001	113.029999	114.750000	113.364548	14378400
2019-04-05	114.970001	115.129997	114.309998	115.000000	113.611534	10907900
2019-04-08	115.000000	115.830002	114.639999	114.959999	113.572014	11054200
2019-04-09	115.610001	117.160004	115.279999	116.860001	115.449074	17340300
2019-04-10	117.580002	118.029999	116.279999	117.160004	115.745461	14091100
2019-04-11	117.730003	117.860001	116.320000	116.599998	115.192215	12784500
2019-04-12	127.910004	130.899994	126.360001	130.059998	128.489700	65253500
2019-04-15	131.050003	132.699997	129.789993	132.039993	130.445786	32773700
2019-04-16	131.750000	132.130005	129.559998	129.899994	128.331619	14564300
2019-04-17	129.809998	132.360001	129.279999	131.750000	130.159286	14253700
2019-04-18	131.770004	132.869995	131.110001	132.449997	130.850845	11890600
2019-04-22	131.899994	132.199997	131.029999	131.679993	130.090134	10197500
2019-04-23	133.389999	134.240005	132.649994	133.360001	131.749863	12159300
2019-04-24	133.110001	135.750000	132.720001	135.100006	133.468857	11449500
2019-04-25	135.360001	138.880005	134.839996	137.240005	135.583023	16382500
2019-04-26	138.699997	140.039993	137.509995	139.919998	138.230667	14167600
2019-04-29	142.190002	142.369995	137.610001	139.300003	137.618149	25746100
2019-04-30	139.119995	139.389999	136.029999	136.970001	135.316269	15253100
2019-05-01	137.490005	138.169998	136.240005	136.380005	134.733398	8906700
2019-05-02	135.380005	135.690002	132.380005	134.139999	132.520447	16580400
2019-05-03	135.220001	135.309998	133.779999	134.330002	132.708145	8874400
2019-05-06	132.539993	135.330002	132.300003	135.000000	133.370056	9955600
2019-05-07	135.350006	135.970001	132.759995	133.440002	131.828903	10972700
2019-05-08	133.500000	135.699997	133.309998	134.990005	133.360184	15423500
2019-05-09	135.029999	136.479996	132.839996	133.589996	131.977081	15297100
2019-05-10	133.009995	134.320007	131.229996	134.039993	132.421646	9858500
2019-05-13	131.500000	132.660004	130.550003	131.339996	129.754242	11389900
2019-05-14	133.520004	134.660004	132.050003	133.199997	131.591782	12001700
2019-05-15	132.550003	135.210007	132.039993	134.679993	133.053925	9734100
2019-05-16	135.289993	136.399994	134.809998	135.500000	133.864029	9689400
2019-05-17	134.259995	135.979996	134.029999	135.039993	133.409561	8964200
2019-05-20	134.250000	134.399994	133.250000	133.910004	132.293213	8009000
2019-05-21	134.570007	134.570007	133.110001	134.089996	132.471039	7050300
2019-05-22	133.820007	134.169998	133.389999	133.850006	132.233948	5093700
2019-05-23	132.710007	133.550003	131.949997	132.729996	131.127457	6743300
2019-05-24	133.100006	133.289993	132.220001	132.789993	131.186722	4570100
2019-05-28	133.210007	134.039993	132.589996	132.619995	131.018799	8938400
2019-05-29	131.960007	132.149994	130.779999	131.570007	129.981491	7749600
2019-05-30	131.880005	132.679993	131.339996	132.199997	130.603867	5274000
2019-05-31	130.960007	132.929993	130.779999	132.039993	130.445786	7420700
2019-06-03	132.020004	132.949997	131.490005	132.470001	130.870605	7901400
2019-06-04	133.449997	134.880005	132.919998	134.820007	133.192230	8247500
2019-06-05	135.410004	136.000000	134.940002	135.940002	134.298706	6842800
2019-06-06	136.509995	137.440002	135.729996	137.210007	135.553375	6027300
2019-06-07	137.600006	138.759995	137.330002	138.039993	136.373337	7026300
2019-06-10	138.880005	138.880005	136.070007	137.070007	135.415070	8479500
2019-06-11	137.589996	137.750000	134.940002	135.080002	133.449097	6352200
2019-06-12	135.089996	136.279999	134.820007	135.720001	134.081375	5537000
2019-06-13	137.949997	141.850006	137.610001	141.740005	140.028687	17939500
2019-06-14	142.050003	142.949997	140.529999	141.649994	139.939758	11125200
2019-06-17	140.809998	141.479996	139.110001	140.970001	139.267990	8542700
2019-06-18	141.990005	143.509995	138.970001	139.240005	137.558868	11231400
2019-06-19	139.509995	141.070007	138.580002	140.919998	139.218582	6877100
2019-06-20	141.979996	142.229996	139.910004	142.020004	140.305313	8485800
2019-06-21	141.949997	142.000000	140.000000	140.229996	138.536911	14150000
2019-06-24	140.119995	140.470001	137.800003	139.220001	137.539108	10497400
2019-06-25	139.020004	140.410004	138.669998	139.940002	138.250427	14675400
2019-06-26	140.360001	140.740005	139.509995	140.399994	138.704849	8842100
2019-06-27	141.000000	141.740005	138.919998	139.300003	137.618149	6466300
2019-06-28	139.410004	140.210007	138.610001	139.639999	137.954041	20078800
2019-07-01	140.449997	141.949997	139.220001	141.649994	139.939758	8972400
2019-07-02	141.399994	142.860001	141.270004	142.529999	140.809143	7554100
2019-07-03	142.699997	143.000000	142.000000	142.979996	141.253708	4150900
2019-07-05	141.419998	142.889999	140.699997	142.449997	141.601624	5596000
2019-07-08	142.179993	142.229996	140.970001	141.020004	140.180145	4993900
2019-07-09	140.059998	141.720001	139.750000	141.610001	140.766632	7396300
2019-07-10	142.399994	144.250000	142.009995	143.539993	142.685135	9533700
2019-07-11	144.009995	145.339996	143.539993	143.559998	142.705017	10471100
2019-07-12	144.149994	145.429993	144.000000	144.880005	144.017166	8510000
2019-07-15	145.130005	145.360001	143.970001	145.059998	144.196075	5289200
2019-07-16	144.750000	144.990005	143.809998	144.300003	143.440613	5854700
2019-07-17	144.600006	144.679993	142.369995	142.570007	141.720917	5296400
2019-07-18	142.460007	142.460007	140.169998	141.630005	140.786514	8031700
2019-07-19	142.240005	142.240005	139.740005	139.850006	139.017120	6109900
2019-07-22	141.250000	141.440002	140.009995	140.839996	140.001205	7706400
2019-07-23	141.649994	142.539993	140.270004	141.259995	140.418716	7514500
2019-07-24	141.399994	141.589996	140.399994	141.289993	140.448532	5896600
2019-07-25	141.399994	143.229996	141.039993	143.210007	142.357101	7294400
2019-07-26	143.740005	145.190002	143.050003	144.649994	143.788513	8139400
2019-07-29	145.589996	147.149994	145.169998	146.389999	145.518158	11674100
2019-07-30	145.759995	146.800003	144.610001	144.929993	144.066849	6563100
2019-07-31	144.990005	145.000000	142.339996	143.009995	142.158295	9710700
2019-08-01	143.339996	144.529999	141.259995	141.850006	141.005203	8911700
2019-08-02	140.990005	142.220001	139.940002	141.710007	140.866043	6539100
2019-08-05	139.139999	140.229996	137.029999	138.300003	137.476349	10669700
2019-08-06	140.410004	141.949997	138.369995	141.869995	141.025070	18818900
2019-08-07	134.929993	135.869995	132.259995	134.860001	134.056839	29084500
2019-08-08	137.899994	138.000000	136.009995	137.889999	137.068787	14054800
2019-08-09	137.100006	139.240005	136.759995	138.520004	137.695038	8811900
2019-08-12	137.309998	137.570007	135.229996	135.750000	134.941528	7918900
2019-08-13	135.000000	137.919998	135.000000	137.009995	136.194016	8145400
2019-08-14	135.059998	135.149994	132.679993	132.850006	132.058807	11797700
2019-08-15	133.500000	134.279999	132.470001	133.410004	132.615463	7590100
2019-08-16	134.020004	135.500000	133.830002	135.199997	134.394806	6353800
2019-08-19	136.789993	137.619995	134.279999	135.289993	134.484268	11741800
2019-08-20	133.330002	136.039993	133.259995	135.130005	134.325226	8628000
2019-08-21	134.610001	136.059998	134.050003	135.759995	134.951462	6325000
2019-08-22	136.199997	136.669998	134.690002	136.080002	135.269562	6967100
2019-08-23	135.509995	136.440002	131.020004	131.669998	130.885834	10190900
2019-08-26	134.190002	134.639999	132.550003	134.610001	133.808319	8093800
2019-08-27	135.770004	135.990005	134.190002	134.490005	133.689041	6013600
2019-08-28	134.059998	136.729996	133.520004	136.550003	135.736771	5950500
2019-08-29	138.119995	138.679993	137.419998	137.839996	137.019073	6532700
2019-08-30	138.289993	138.500000	136.759995	137.259995	136.442535	5622200
2019-09-03	136.369995	136.419998	135.059998	136.309998	135.498199	5997400
2019-09-04	136.740005	138.199997	136.389999	137.889999	137.068787	4285400
2019-09-05	138.919998	139.270004	138.320007	138.839996	138.013123	5143500
2019-09-06	139.130005	139.809998	138.250000	139.550003	138.718903	4090000
2019-09-09	139.580002	140.080002	138.479996	138.830002	138.003189	5458700
2019-09-10	138.119995	138.440002	134.580002	135.789993	134.981293	10974600
2019-09-11	135.559998	136.240005	134.929993	136.190002	135.378906	7896400
2019-09-12	136.839996	138.669998	136.539993	137.500000	136.681107	7333900
2019-09-13	137.850006	138.220001	137.110001	138.020004	137.198013	5209100
2019-09-16	136.289993	137.240005	135.300003	135.800003	134.991241	6329300
2019-09-17	135.800003	136.729996	135.669998	136.309998	135.498199	4726500
2019-09-18	136.410004	137.070007	135.720001	136.800003	135.985275	6857900
2019-09-19	137.000000	137.360001	133.000000	133.300003	132.506119	12216100
2019-09-20	133.029999	133.229996	131.610001	132.270004	131.482254	25231600
2019-09-23	131.990005	132.889999	131.889999	132.460007	131.671127	6096100
2019-09-24	134.009995	134.149994	131.500000	131.970001	131.184036	11904000
2019-09-25	131.789993	133.419998	131.220001	133.089996	132.297363	6523000
2019-09-26	133.139999	133.300003	129.059998	131.270004	130.488220	11615100
2019-09-27	130.100006	131.000000	128.919998	129.960007	129.186020	8401300
2019-09-30	130.350006	130.860001	129.820007	130.320007	129.543869	5532500
2019-10-01	130.800003	131.779999	129.509995	129.550003	128.778458	5978500
2019-10-02	128.509995	129.220001	127.570000	129.139999	128.370895	8296100
2019-10-03	128.600006	129.429993	127.540001	128.149994	127.386787	8498700
2019-10-04	128.690002	130.440002	128.610001	130.270004	129.494171	6732900
2019-10-07	130.270004	131.570007	129.039993	130.899994	130.120407	5784100
2019-10-08	129.899994	130.039993	128.369995	128.470001	127.704887	6526000
2019-10-09	129.100006	129.850006	128.059998	129.330002	128.559769	5004600
2019-10-10	129.220001	130.139999	128.880005	129.339996	128.569702	4512000
2019-10-11	130.300003	130.990005	129.839996	130.020004	129.245667	6559000
2019-10-14	130.130005	130.300003	129.479996	129.699997	128.927551	3710300
2019-10-15	130.009995	130.889999	129.399994	129.759995	128.987198	5914700
2019-10-16	129.759995	131.830002	129.699997	130.860001	130.080658	7610800
2019-10-17	132.529999	133.440002	130.509995	132.369995	131.581650	8005100
2019-10-18	132.369995	133.160004	130.889999	130.889999	130.110474	8694000
2019-10-21	131.440002	131.729996	130.020004	130.259995	129.484222	6257100
2019-10-22	133.149994	133.679993	132.100006	132.399994	131.611481	9291600
2019-10-23	132.449997	132.679993	130.759995	131.130005	130.349045	5970800
2019-10-24	131.520004	131.699997	129.630005	130.259995	129.484222	5746300
2019-10-25	130.500000	131.759995	130.029999	130.899994	130.120407	6696000
2019-10-28	131.449997	132.080002	130.139999	130.529999	129.752625	8940300
2019-10-29	130.500000	130.770004	129.440002	129.479996	128.708862	9305100
2019-10-30	129.690002	130.309998	129.149994	129.600006	128.828171	10880000
2019-10-31	129.529999	130.149994	128.750000	129.919998	129.146255	9628300
2019-11-01	130.990005	132.800003	130.509995	132.750000	131.959396	8507600
2019-11-04	134.119995	134.139999	132.470001	132.919998	132.128387	7631800
2019-11-05	132.770004	132.770004	130.889999	131.449997	130.667130	7404500
2019-11-06	131.600006	131.660004	130.660004	131.270004	130.488220	9132500
2019-11-07	132.350006	133.699997	131.750000	132.960007	132.168152	18047600
2019-11-08	140.220001	140.250000	136.740005	137.960007	137.138382	24175900
2019-11-11	137.500000	138.559998	136.210007	136.740005	135.925644	10138400
2019-11-12	138.029999	139.339996	136.740005	138.580002	137.754684	17284000
2019-11-13	138.580002	149.919998	136.839996	148.720001	147.834290	45725400
2019-11-14	148.000000	150.630005	146.279999	147.149994	146.273636	28393600
2019-11-15	147.139999	147.199997	144.210007	144.669998	143.808411	13733400
2019-11-18	144.750000	149.039993	143.690002	147.649994	146.770660	15353100
2019-11-19	148.179993	149.479996	146.800003	148.380005	147.496323	11504300
2019-11-20	148.089996	148.990005	146.029999	146.929993	146.054947	9448400
2019-11-21	147.160004	147.470001	146.259995	146.899994	146.025116	6241400
2019-11-22	147.210007	149.440002	146.679993	148.289993	147.406845	9639400
2019-11-25	148.800003	150.210007	147.699997	149.690002	148.798508	11316800
2019-11-26	151.750000	153.410004	150.610001	151.639999	150.736893	24949900
2019-11-27	152.300003	152.570007	151.149994	151.479996	150.577850	6155400
2019-11-29	151.479996	152.470001	151.009995	151.580002	150.677261	6284900
2019-12-02	152.940002	152.970001	149.100006	150.619995	149.722961	10351000
2019-12-03	147.740005	149.110001	146.869995	148.580002	147.695129	9273800
2019-12-04	149.300003	149.330002	148.179993	148.279999	147.396912	7684800
2019-12-05	148.690002	148.830002	147.100006	147.440002	146.561905	7363300
2019-12-06	148.399994	148.610001	147.179993	147.660004	146.780609	7084900
2019-12-09	147.960007	148.509995	145.399994	146.210007	145.339249	11515000
2019-12-10	145.259995	146.850006	145.050003	146.100006	145.229889	7084100
2019-12-11	147.389999	147.889999	146.759995	147.589996	146.711014	8253700
2019-12-12	147.919998	148.929993	147.250000	147.759995	146.880005	7748300
2019-12-13	147.429993	147.800003	146.309998	146.380005	146.380005	9350100
2019-12-16	147.589996	148.649994	146.550003	148.460007	148.460007	9134400
2019-12-17	148.100006	148.460007	147.619995	147.729996	147.729996	8776100
2019-12-18	147.770004	147.949997	146.190002	146.259995	146.259995	9467800
2019-12-19	146.179993	146.800003	145.320007	146.149994	146.149994	10243900
2019-12-20	147.149994	147.880005	145.770004	146.880005	146.880005	12629900
2019-12-23	145.910004	146.330002	144.330002	144.679993	144.679993	9314000
2019-12-24	144.580002	145.429993	144.449997	145.289993	145.289993	3508500
2019-12-26	145.399994	145.860001	145.169998	145.699997	145.699997	4422000
2019-12-27	146.050003	146.509995	145.449997	145.750000	145.750000	5495300
2019-12-30	145.750000	145.869995	143.399994	143.770004	143.770004	6602800
2019-12-31	143.669998	144.770004	143.259995	144.630005	144.630005	5662900
2020-01-02	145.289993	148.199997	145.100006	148.199997	148.199997	9502100
2020-01-03	146.399994	147.899994	146.050003	146.500000	146.500000	7320200
2020-01-06	145.539993	146.029999	144.309998	145.649994	145.649994	8262500
2020-01-07	145.990005	146.869995	145.419998	145.699997	145.699997	6906500
2020-01-08	145.490005	146.130005	144.820007	145.399994	145.399994	6984200
2020-01-09	146.470001	146.630005	144.610001	144.830002	144.830002	6664200
2020-01-10	145.300003	145.500000	144.259995	144.619995	144.619995	5152500
2020-01-13	144.750000	144.750000	143.360001	143.880005	143.880005	9921300
2020-01-14	143.410004	146.720001	142.289993	145.199997	145.199997	14839100
2020-01-15	145.710007	145.710007	143.929993	144.320007	144.320007	6818200
2020-01-16	145.089996	145.429993	144.440002	145.119995	145.119995	6948400
2020-01-17	145.539993	145.639999	144.009995	144.330002	144.330002	10355300
2020-01-21	144.240005	144.589996	143.009995	143.559998	143.559998	9250200
2020-01-22	144.449997	144.789993	143.539993	144.009995	144.009995	7550000
2020-01-23	143.600006	143.610001	140.649994	142.199997	142.199997	11082000
2020-01-24	141.399994	142.250000	139.199997	140.080002	140.080002	13076300
2020-01-27	135.860001	137.729996	135.000000	135.899994	135.899994	12831800
2020-01-28	136.500000	138.929993	135.860001	138.369995	138.369995	10390000
2020-01-29	138.600006	138.679993	135.789993	136.059998	136.059998	9382700
2020-01-30	135.089996	137.850006	134.830002	137.809998	137.809998	11847300
2020-01-31	138.399994	138.669998	137.059998	138.309998	138.309998	12379100
2020-02-03	139.789993	141.820007	139.750000	141.320007	141.320007	12639900
2020-02-04	145.490005	145.589996	143.250000	144.729996	144.729996	23519700
2020-02-05	146.600006	147.300003	138.570007	141.369995	141.369995	27824100
2020-02-06	141.919998	143.949997	141.220001	142.699997	142.699997	9504600
2020-02-07	141.889999	141.990005	140.119995	141.020004	141.020004	10948900
2020-02-10	141.029999	142.589996	140.460007	142.589996	142.589996	8162100
2020-02-11	142.850006	142.990005	140.460007	141.009995	141.009995	10790100
2020-02-12	141.339996	142.220001	140.869995	141.850006	141.850006	8168200
2020-02-13	141.169998	141.899994	140.820007	140.899994	140.899994	7543100
2020-02-14	141.100006	141.279999	139.130005	139.539993	139.539993	9110500
2020-02-18	139.020004	139.660004	138.100006	139.139999	139.139999	8214900
2020-02-19	139.630005	141.869995	139.229996	141.300003	141.300003	7080900
2020-02-20	141.630005	141.630005	138.850006	140.369995	140.369995	5981700
2020-02-21	139.860001	139.880005	138.580002	138.970001	138.970001	7725800
2020-02-24	132.899994	134.440002	131.210007	133.009995	133.009995	19336500
2020-02-25	133.750000	133.940002	127.980003	128.190002	128.190002	21032500
2020-02-26	126.120003	128.369995	122.129997	123.360001	123.360001	31195900
2020-02-27	119.809998	122.900002	117.919998	118.040001	118.040001	30827500
2020-02-28	114.510002	118.309998	113.209999	117.650002	117.650002	35389900
2020-03-02	119.129997	119.980003	116.029999	119.980003	119.980003	21775900
2020-03-03	121.150002	121.779999	115.150002	116.449997	116.449997	19529700
2020-03-04	118.959999	119.239998	115.480003	119.180000	119.180000	13842100
2020-03-05	116.860001	116.959999	112.110001	113.980003	113.980003	22397200
2020-03-06	110.760002	115.870003	110.320000	115.269997	115.269997	22899600
2020-03-09	108.690002	110.430000	104.279999	104.349998	104.349998	26233600
2020-03-10	108.099998	111.580002	102.430000	111.459999	111.459999	24083700
2020-03-11	108.419998	108.900002	102.860001	105.510002	105.510002	24771300
2020-03-12	97.620003	100.000000	91.639999	91.809998	91.809998	40392900
2020-03-13	100.779999	102.870003	92.250000	102.519997	102.519997	40960100
2020-03-16	91.800003	98.279999	90.000000	95.010002	95.010002	35379500
2020-03-17	95.800003	97.459999	91.150002	93.529999	93.529999	27526200
2020-03-18	87.589996	89.339996	79.070000	88.800003	88.800003	43592500
2020-03-19	88.000000	97.400002	85.110001	94.930000	94.930000	30866800
2020-03-20	95.989998	96.989998	85.839996	85.980003	85.980003	31957800
2020-03-23	84.489998	87.279999	81.089996	85.760002	85.760002	32246600
2020-03-24	92.330002	99.169998	91.800003	98.120003	98.120003	32538100
2020-03-25	100.660004	105.919998	95.510002	100.730003	100.730003	28533000
2020-03-26	100.830002	107.730003	100.800003	105.360001	105.360001	24520300
2020-03-27	100.449997	101.489998	95.540001	96.400002	96.400002	30591500
2020-03-30	96.000000	100.459999	92.099998	99.800003	99.800003	23119200
2020-03-31	100.220001	103.160004	96.160004	96.599998	96.599998	21563200
2020-04-01	93.500000	97.400002	92.559998	94.919998	94.919998	18303900
2020-04-02	94.199997	97.260002	94.199997	96.970001	96.970001	13936500
2020-04-03	96.309998	96.919998	92.709999	93.879997	93.879997	14814600
2020-04-06	97.260002	100.190002	94.519997	99.580002	99.580002	20407400
2020-04-07	104.860001	105.889999	100.250000	101.239998	101.239998	22899600
2020-04-08	100.529999	102.349998	98.650002	101.070000	101.070000	22562500
2020-04-09	107.919998	107.989998	103.529999	104.500000	104.500000	31453600
2020-04-13	104.709999	104.870003	99.610001	103.500000	103.500000	17306000
2020-04-14	105.500000	107.639999	103.900002	106.029999	106.029999	19866900
2020-04-15	104.389999	104.879997	102.699997	103.370003	103.370003	14157600
2020-04-16	103.529999	103.720001	100.889999	102.019997	102.019997	18029300
2020-04-17	106.209999	106.790001	104.349998	106.629997	106.629997	17926900
2020-04-20	103.580002	104.860001	102.000000	102.260002	102.260002	17021000
2020-04-21	100.010002	101.510002	99.129997	100.540001	100.540001	16101400
2020-04-22	101.800003	102.629997	100.889999	100.989998	100.989998	11463800
2020-04-23	100.650002	102.529999	99.459999	101.000000	101.000000	17132200
2020-04-24	101.779999	101.919998	99.519997	101.190002	101.190002	13614100
2020-04-27	102.000000	106.519997	101.610001	106.059998	106.059998	15518300
2020-04-28	108.790001	110.059998	105.980003	106.209999	106.209999	16503700
2020-04-29	109.940002	112.699997	108.559998	112.250000	112.250000	20139800
2020-04-30	109.440002	110.309998	106.860001	108.150002	108.150002	18638700
2020-05-01	106.360001	106.910004	104.470001	105.500000	105.500000	13209100
2020-05-04	102.010002	103.830002	100.550003	103.180000	103.180000	19514800
2020-05-05	101.510002	105.180000	100.900002	101.059998	101.059998	30169800
2020-05-06	101.480003	105.269997	98.860001	100.879997	100.879997	51992400
2020-05-07	101.849998	105.610001	101.830002	105.570000	105.570000	20868800
2020-05-08	109.050003	109.180000	106.629997	109.160004	109.160004	24079700
2020-05-11	108.400002	108.809998	106.410004	107.769997	107.769997	20555900
2020-05-12	109.059998	109.440002	104.489998	104.559998	104.559998	17049700
2020-05-13	104.500000	104.540001	101.599998	102.919998	102.919998	21085800
2020-05-14	101.980003	105.919998	99.660004	105.910004	105.910004	22002200
2020-05-15	104.980003	109.379997	104.269997	109.050003	109.050003	29766000
2020-05-18	114.470001	119.779999	114.470001	116.849998	116.849998	40044600
2020-05-19	115.099998	116.470001	113.419998	114.370003	114.370003	20332600
2020-05-20	116.419998	120.870003	116.040001	119.919998	119.919998	25749900
2020-05-21	119.339996	120.300003	116.500000	117.830002	117.830002	17578300
2020-05-22	117.500000	118.570000	116.830002	118.019997	118.019997	9288200
2020-05-26	121.050003	122.510002	120.430000	120.949997	120.949997	16466400
2020-05-27	123.680000	123.779999	119.709999	121.529999	121.529999	19345400
2020-05-28	121.599998	121.980003	116.000000	116.750000	116.750000	18606000
2020-05-29	116.190002	117.750000	114.120003	117.300003	117.300003	17745100
2020-06-01	117.260002	119.650002	116.930000	118.769997	118.769997	10538300
2020-06-02	119.000000	119.849998	117.830002	118.750000	118.750000	10753100
2020-06-03	119.989998	122.449997	119.320000	122.180000	122.180000	12584300
2020-06-04	121.949997	124.500000	121.849998	123.690002	123.690002	14195100
2020-06-05	126.309998	127.820000	124.279999	124.820000	124.820000	16581600
2020-06-08	125.099998	127.440002	123.940002	127.279999	127.279999	13858100
2020-06-09	125.629997	125.790001	123.510002	123.889999	123.889999	10882800
2020-06-10	124.019997	124.099998	120.930000	122.180000	122.180000	11497100
2020-06-11	117.599998	118.000000	112.250000	112.639999	112.639999	26078800
2020-06-12	115.169998	117.000000	112.889999	115.489998	115.489998	18361900
2020-06-15	112.080002	118.120003	111.709999	117.080002	117.080002	14156400
2020-06-16	121.239998	121.500000	116.050003	118.440002	118.440002	12951200
2020-06-17	118.639999	119.230003	117.139999	117.650002	117.650002	8921600
2020-06-18	116.879997	118.529999	115.930000	118.370003	118.370003	9577300
2020-06-19	119.980003	120.120003	114.349998	114.349998	114.349998	23496300
2020-06-22	114.190002	116.190002	113.110001	115.919998	115.919998	12868000
2020-06-23	116.959999	117.449997	115.970001	116.589996	116.589996	10187600
2020-06-24	115.849998	116.000000	110.029999	112.070000	112.070000	22252500
2020-06-25	108.989998	111.510002	108.500000	111.360001	111.360001	17240400
2020-06-26	110.949997	111.199997	108.019997	109.099998	109.099998	15270900
2020-06-29	109.000000	111.570000	108.099998	111.519997	111.519997	12584300
2020-06-30	111.500000	112.050003	109.930000	111.510002	111.510002	10565900
2020-07-01	112.820000	115.599998	112.290001	113.010002	113.010002	11930900
2020-07-02	115.000000	115.099998	112.000000	112.180000	112.180000	10312000
2020-07-06	113.830002	114.529999	112.900002	114.430000	114.430000	11933400
2020-07-07	113.629997	115.080002	112.610001	113.629997	113.629997	10836500
2020-07-08	113.480003	117.129997	112.809998	116.660004	116.660004	13629500
2020-07-09	116.510002	117.849998	115.379997	116.809998	116.809998	13582900
2020-07-10	116.830002	119.440002	116.209999	119.339996	119.339996	14207900
2020-07-13	119.940002	120.129997	115.889999	116.220001	116.220001	15620200
2020-07-14	115.230003	119.080002	114.540001	118.660004	118.660004	12425100
2020-07-15	121.629997	122.089996	119.699997	120.900002	120.900002	15314200
2020-07-16	117.720001	119.989998	117.599998	119.430000	119.430000	10210100
2020-07-17	118.900002	119.559998	117.059998	118.650002	118.650002	9843500
2020-07-20	118.050003	118.489998	116.820000	117.790001	117.790001	8947900
2020-07-21	118.050003	120.389999	117.660004	118.620003	118.620003	8946300
2020-07-22	118.190002	119.300003	117.930000	119.029999	119.029999	7063300
2020-07-23	118.860001	119.349998	117.010002	118.120003	118.120003	7255800
2020-07-24	115.699997	118.209999	115.529999	117.610001	117.610001	8233300
2020-07-27	117.199997	117.419998	115.680000	116.309998	116.309998	9413000
2020-07-28	115.459999	116.839996	114.680000	116.180000	116.180000	6821100
2020-07-29	116.220001	116.709999	115.110001	115.610001	115.610001	9496500
2020-07-30	114.910004	116.290001	113.370003	115.660004	115.660004	9713500
2020-07-31	115.220001	117.050003	114.120003	116.940002	116.940002	9601000
2020-08-03	116.169998	117.120003	115.349998	116.349998	116.349998	10229200
2020-08-04	115.959999	118.349998	115.760002	117.290001	117.290001	17293900
2020-08-05	123.370003	130.309998	123.279999	127.610001	127.610001	53000200
2020-08-06	126.959999	131.630005	125.610001	130.820007	130.820007	27238000
2020-08-07	130.220001	131.940002	128.660004	129.929993	129.929993	16088600
2020-08-10	129.750000	131.320007	128.490005	128.789993	128.789993	8529200
2020-08-11	130.529999	132.759995	130.000000	130.490005	130.490005	13885700
2020-08-12	130.669998	133.000000	130.490005	131.789993	131.789993	12204200
2020-08-13	130.639999	132.350006	130.449997	130.960007	130.960007	6468600
2020-08-14	130.009995	131.080002	129.740005	130.529999	130.529999	6507600
2020-08-17	130.100006	130.139999	128.539993	129.369995	129.369995	7492200
2020-08-18	129.440002	129.589996	128.360001	128.919998	128.919998	6714600
2020-08-19	129.250000	130.220001	127.430000	127.769997	127.769997	7624200
2020-08-20	126.800003	128.449997	126.529999	128.119995	128.119995	4918100
2020-08-21	127.720001	128.309998	127.230003	127.440002	127.440002	6064700
2020-08-24	128.149994	130.880005	127.930000	130.690002	130.690002	7613600
2020-08-25	130.830002	131.089996	129.309998	129.789993	129.789993	5494400
2020-08-26	130.000000	132.600006	129.520004	132.179993	132.179993	8447800
2020-08-27	133.000000	136.360001	132.820007	133.729996	133.729996	13667600
2020-08-28	134.500000	136.800003	133.580002	135.539993	135.539993	11020100
2020-08-31	135.250000	135.539993	131.250000	131.869995	131.869995	11617500
2020-09-01	131.919998	133.610001	130.889999	133.550003	133.550003	7351200
2020-09-02	133.630005	135.919998	133.259995	135.389999	135.389999	8187800
2020-09-03	135.240005	137.240005	132.020004	133.240005	133.240005	12079200
2020-09-04	133.750000	134.880005	129.419998	131.990005	131.990005	11248300
2020-09-08	131.990005	137.139999	130.860001	134.199997	134.199997	17257300
2020-09-09	134.279999	135.550003	132.259995	133.360001	133.360001	8891800
2020-09-10	133.580002	136.750000	132.740005	133.220001	133.220001	9853400
2020-09-11	133.740005	133.740005	131.089996	131.750000	131.750000	7165300
2020-09-14	132.529999	132.929993	130.899994	131.250000	131.250000	8391900
2020-09-15	131.460007	132.539993	131.009995	131.240005	131.240005	7289100
2020-09-16	132.169998	133.619995	131.399994	132.089996	132.089996	6601000
2020-09-17	130.550003	131.770004	128.600006	130.220001	130.220001	6723500
2020-09-18	129.500000	130.789993	128.119995	128.630005	128.630005	9916300
2020-09-21	125.980003	126.889999	123.589996	125.410004	125.410004	10352700
2020-09-22	125.260002	127.470001	124.699997	127.209999	127.209999	6978800
2020-09-23	127.070000	127.300003	122.900002	123.279999	123.279999	8323600
2020-09-24	121.930000	123.800003	120.779999	122.489998	122.489998	8480000
2020-09-25	121.360001	124.190002	120.980003	124.000000	124.000000	6851800
2020-09-28	125.750000	126.860001	125.370003	125.989998	125.989998	6283700
2020-09-29	125.919998	126.290001	123.680000	125.400002	125.400002	7405800
2020-09-30	123.239998	125.550003	123.239998	124.080002	124.080002	13642500
2020-10-01	124.940002	125.470001	122.419998	123.309998	123.309998	8908300
2020-10-02	121.989998	123.680000	121.690002	122.550003	122.550003	6490200
2020-10-05	123.260002	123.599998	122.330002	123.370003	123.370003	5919200
2020-10-06	123.129997	124.190002	120.610001	120.930000	120.930000	9052000
2020-10-07	121.949997	123.309998	120.930000	122.910004	122.910004	10187800
2020-10-08	123.580002	123.750000	122.419998	123.089996	123.089996	7404600
2020-10-09	123.849998	125.550003	123.330002	124.980003	124.980003	11502200
2020-10-12	124.900002	125.940002	123.730003	124.970001	124.970001	10958200
2020-10-13	129.800003	131.360001	127.900002	128.960007	128.960007	22389000
2020-10-14	129.139999	129.500000	125.290001	126.589996	126.589996	11531500
2020-10-15	125.000000	127.400002	124.430000	127.360001	127.360001	7744000
2020-10-16	127.809998	128.119995	126.330002	126.809998	126.809998	6291700
2020-10-19	127.370003	127.400002	123.709999	124.230003	124.230003	6576900
2020-10-20	124.580002	125.730003	123.639999	124.949997	124.949997	6161200
2020-10-21	124.360001	127.559998	123.839996	126.629997	126.629997	6591500
2020-10-22	126.669998	128.100006	125.970001	127.559998	127.559998	5177700
2020-10-23	128.100006	128.500000	126.349998	128.350006	128.350006	5439900
2020-10-26	127.110001	127.110001	122.949997	124.059998	124.059998	8578900
2020-10-27	124.029999	124.610001	123.029999	123.309998	123.309998	6813800
2020-10-28	121.010002	121.529999	118.320000	118.470001	118.470001	11654700
2020-10-29	118.160004	122.629997	117.230003	121.540001	121.540001	9583700
2020-10-30	120.639999	121.750000	119.089996	121.250000	121.250000	8090200
2020-11-02	122.239998	122.930000	119.809998	120.129997	120.129997	9186000
2020-11-03	121.610001	125.070000	121.370003	124.019997	124.019997	8144900
2020-11-04	123.580002	126.860001	123.410004	125.070000	125.070000	7483000
2020-11-05	126.779999	128.619995	125.800003	126.959999	126.959999	7654800
2020-11-06	126.260002	128.039993	124.610001	127.459999	127.459999	6259700
2020-11-09	140.259995	147.679993	138.070007	142.589996	142.589996	35634700
2020-11-10	139.970001	142.369995	137.669998	142.110001	142.110001	18115400
2020-11-11	141.470001	142.000000	136.619995	137.820007	137.820007	9600900
2020-11-12	136.339996	138.490005	134.100006	135.520004	135.520004	13768200
2020-11-13	140.899994	141.190002	136.520004	138.360001	138.360001	21062300
2020-11-16	141.570007	144.740005	141.570007	144.669998	144.669998	16382500
2020-11-17	144.399994	144.830002	142.559998	144.500000	144.500000	9354900
2020-11-18	144.500000	145.479996	143.350006	143.899994	143.899994	9456200
2020-11-19	142.570007	143.300003	141.699997	141.720001	141.720001	8892500
2020-11-20	141.710007	142.610001	140.860001	141.070007	141.070007	8481600
2020-11-23	142.449997	147.750000	141.699997	145.979996	145.979996	12887000
2020-11-24	148.160004	151.860001	147.850006	151.490005	151.490005	16711700
2020-11-25	150.270004	150.270004	147.240005	149.089996	149.089996	9552000
2020-11-27	149.000000	150.350006	146.529999	147.130005	147.130005	5306400
2020-11-30	147.059998	148.690002	146.289993	148.009995	148.009995	9710100
2020-12-01	149.570007	151.399994	149.000000	149.440002	149.440002	8825500
2020-12-02	149.490005	154.009995	148.339996	153.610001	153.610001	10601900
2020-12-03	153.449997	154.440002	152.130005	153.240005	153.240005	9063200
2020-12-04	153.690002	154.679993	152.809998	154.139999	154.139999	6033300
2020-12-07	153.179993	153.880005	152.259995	153.679993	153.679993	6815500
2020-12-08	152.419998	154.880005	152.250000	153.720001	153.720001	7900600
2020-12-09	156.289993	157.460007	153.889999	154.429993	154.429993	10804300
2020-12-10	153.320007	155.339996	152.500000	154.690002	154.690002	8993200
2020-12-11	169.679993	179.449997	165.330002	175.720001	175.720001	87410700
2020-12-14	173.800003	177.300003	168.809998	169.300003	169.300003	30939400
2020-12-15	170.490005	174.470001	167.820007	173.940002	173.940002	18802600
2020-12-16	173.990005	174.850006	171.619995	173.119995	173.119995	11105800
2020-12-17	173.820007	174.839996	171.960007	173.550003	173.550003	9004600
2020-12-18	173.600006	175.839996	172.279999	172.889999	172.889999	21172100
2020-12-21	170.089996	171.940002	168.190002	170.690002	170.690002	11424200
2020-12-22	170.000000	171.449997	169.160004	170.449997	170.449997	6419200
2020-12-23	172.960007	175.949997	172.300003	173.550003	173.550003	9994000
2020-12-24	173.990005	174.580002	172.380005	173.729996	173.729996	2721000
2020-12-28	175.750000	179.919998	175.050003	178.860001	178.860001	13145400
2020-12-29	180.009995	180.199997	176.220001	177.300003	177.300003	6875400
2020-12-30	178.500000	183.399994	178.369995	181.169998	181.169998	11680400
2020-12-31	181.220001	183.399994	180.270004	181.179993	181.179993	7073500
2021-01-04	182.259995	182.589996	174.729996	177.679993	177.679993	13426600
2021-01-05	176.199997	180.339996	176.199997	178.440002	178.440002	7771800
2021-01-06	178.320007	181.610001	177.279999	179.119995	179.119995	7517800
2021-01-07	179.500000	179.949997	177.580002	178.580002	178.580002	7300800
2021-01-08	178.809998	180.020004	176.600006	178.690002	178.690002	7894500
2021-01-11	177.750000	181.259995	177.350006	179.089996	179.089996	6461300
2021-01-12	177.300003	178.320007	174.860001	175.990005	175.990005	8349800
2021-01-13	174.399994	177.729996	173.740005	176.119995	176.119995	6839500
2021-01-14	177.009995	178.350006	173.399994	173.429993	173.429993	8951200
2021-01-15	172.949997	174.190002	170.169998	171.440002	171.440002	12232500
2021-01-19	172.100006	173.710007	171.440002	172.259995	172.259995	7834700
2021-01-20	175.220001	177.880005	173.000000	173.639999	173.639999	9809200
2021-01-21	173.240005	175.000000	171.020004	171.279999	171.279999	8416400
2021-01-22	174.000000	175.250000	171.889999	172.779999	172.779999	9517200
2021-01-25	171.889999	173.110001	168.770004	171.889999	171.889999	7833700
2021-01-26	173.000000	173.350006	169.050003	169.559998	169.559998	7523200
2021-01-27	165.009995	166.339996	160.520004	163.029999	163.029999	18239200
2021-01-28	166.169998	172.880005	165.949997	171.880005	171.880005	14449100
2021-01-29	168.800003	169.809998	165.789993	168.169998	168.169998	12848800
2021-02-01	170.839996	171.729996	168.029999	170.970001	170.970001	8140400
2021-02-02	173.770004	179.759995	172.800003	176.960007	176.960007	12215200
2021-02-03	177.000000	178.429993	175.759995	176.429993	176.429993	5508600
2021-02-04	177.589996	181.380005	176.490005	180.229996	180.229996	9035400
2021-02-05	181.710007	182.320007	179.330002	181.160004	181.160004	6640500
2021-02-08	183.850006	190.639999	183.300003	190.000000	190.000000	16085700
2021-02-09	188.169998	189.250000	186.039993	188.210007	188.210007	11270800
2021-02-10	189.979996	190.699997	185.809998	189.630005	189.630005	11464600
2021-02-11	189.179993	191.250000	188.070007	190.910004	190.910004	17507900
2021-02-12	193.000000	193.850006	186.559998	187.669998	187.669998	27233800
2021-02-16	187.300003	188.440002	184.860001	186.350006	186.350006	11630700
2021-02-17	185.360001	187.630005	182.160004	186.440002	186.440002	11391800
2021-02-18	184.789993	186.399994	182.839996	183.000000	183.000000	12380900
2021-02-19	184.270004	184.779999	182.789993	183.649994	183.649994	8834500
2021-02-22	181.740005	194.020004	181.529999	191.759995	191.759995	18799600
2021-02-23	193.589996	198.940002	188.660004	197.089996	197.089996	23191400
2021-02-24	197.580002	200.600006	195.330002	197.509995	197.509995	16205900
2021-02-25	197.729996	197.960007	190.380005	190.979996	190.979996	12712000
2021-02-26	190.070007	191.610001	185.449997	189.039993	189.039993	15844000
2021-03-01	193.229996	196.899994	191.389999	194.979996	194.979996	10709900
2021-03-02	196.100006	197.960007	193.490005	193.940002	193.940002	8371400
2021-03-03	194.630005	196.809998	192.210007	192.259995	192.259995	8750300
2021-03-04	189.899994	192.479996	184.119995	188.029999	188.029999	12542600
2021-03-05	189.149994	190.570007	183.339996	189.990005	189.990005	10266400
2021-03-08	197.309998	203.020004	193.789993	201.910004	201.910004	25093200
2021-03-09	200.190002	201.699997	194.369995	194.509995	194.509995	23331000
2021-03-10	197.309998	198.800003	194.679993	195.059998	195.059998	13662100
2021-03-11	197.380005	199.050003	195.399994	196.750000	196.750000	11933900
2021-03-12	196.529999	198.410004	195.179993	197.160004	197.160004	13249100
2021-03-15	198.539993	198.539993	194.809998	196.759995	196.759995	10311400
2021-03-16	196.100006	196.589996	192.880005	194.240005	194.240005	9680700
2021-03-17	193.440002	196.190002	191.779999	195.240005	195.240005	14418700
2021-03-18	194.949997	195.080002	191.740005	192.279999	192.279999	9644500
2021-03-19	190.919998	194.000000	189.759995	191.139999	191.139999	28354600
2021-03-22	193.259995	196.330002	192.000000	192.860001	192.860001	8838500
2021-03-23	191.589996	192.339996	187.970001	188.729996	188.729996	10701200
2021-03-24	190.059998	190.500000	184.639999	184.720001	184.720001	13549100
2021-03-25	181.850006	187.710007	181.009995	186.910004	186.910004	9609200
2021-03-26	188.830002	188.979996	182.570007	185.919998	185.919998	10196100
2021-03-29	185.240005	185.940002	183.149994	184.850006	184.850006	7544700
2021-03-30	183.830002	186.320007	183.559998	185.529999	185.529999	5929700
2021-03-31	185.830002	186.899994	184.419998	184.520004	184.520004	8478000
2021-04-01	186.429993	189.100006	185.589996	188.970001	188.970001	7749400
2021-04-05	191.470001	191.669998	188.089996	188.500000	188.500000	7405300
2021-04-06	188.500000	191.279999	187.869995	189.729996	189.729996	7926200
2021-04-07	189.800003	190.330002	186.949997	187.559998	187.559998	6238700
2021-04-08	187.199997	188.050003	185.630005	187.320007	187.320007	7763000
2021-04-09	188.169998	188.220001	186.149994	187.889999	187.889999	6089300
2021-04-12	187.750000	187.850006	185.479996	186.490005	186.490005	6662500
2021-04-13	185.589996	186.440002	184.600006	185.490005	185.490005	6826500
2021-04-14	185.970001	190.399994	185.710007	187.460007	187.460007	9089900
2021-04-15	188.089996	188.899994	185.699997	185.929993	185.929993	7262500
2021-04-16	187.570007	189.470001	186.199997	187.259995	187.259995	9453500
2021-04-19	187.509995	190.330002	185.649994	187.429993	187.429993	7625800
2021-04-20	187.289993	188.080002	181.820007	182.789993	182.789993	10765800
2021-04-21	181.289993	183.380005	178.860001	183.110001	183.110001	8400200
2021-04-22	184.220001	184.880005	181.259995	182.759995	182.759995	7378300
2021-04-23	182.350006	183.899994	181.960007	183.020004	183.020004	6075500
2021-04-26	183.960007	185.600006	183.259995	184.270004	184.270004	6178300
2021-04-27	184.990005	185.809998	184.149994	184.639999	184.639999	4870000
2021-04-28	184.789993	184.789993	182.820007	183.389999	183.389999	5199300
2021-04-29	184.800003	185.550003	182.750000	185.330002	185.330002	5958300
2021-04-30	184.289993	186.320007	183.539993	186.020004	186.020004	7866300
2021-05-03	187.690002	189.220001	185.250000	185.509995	185.509995	7542800
2021-05-04	184.869995	185.630005	182.309998	184.250000	184.250000	7069300
2021-05-05	185.009995	185.009995	181.360001	181.509995	181.509995	5901700
2021-05-06	182.779999	182.990005	179.809998	181.789993	181.789993	6944900
2021-05-07	182.000000	185.119995	181.509995	184.839996	184.839996	6888400
2021-05-10	185.699997	186.970001	184.029999	184.300003	184.300003	8260300
2021-05-11	181.800003	182.250000	178.429993	181.669998	181.669998	10865600
2021-05-12	180.699997	182.460007	177.580002	177.850006	177.850006	8988100
2021-05-13	178.369995	180.750000	175.800003	178.339996	178.339996	12332200
2021-05-14	172.929993	174.910004	168.779999	173.699997	173.699997	33149400
2021-05-17	172.699997	172.990005	168.570007	170.080002	170.080002	17771600
2021-05-18	170.259995	171.259995	169.449997	169.679993	169.679993	10401000
2021-05-19	167.710007	169.399994	167.100006	169.270004	169.270004	9251000
2021-05-20	169.210007	171.899994	168.979996	171.360001	171.360001	7400700
2021-05-21	172.220001	173.119995	171.520004	172.399994	172.399994	8105700
2021-05-24	172.449997	175.110001	171.750000	174.309998	174.309998	7346700
2021-05-25	175.600006	177.449997	175.399994	176.169998	176.169998	8089700
2021-05-26	176.619995	177.899994	176.199997	176.470001	176.470001	8086200
2021-05-27	177.199997	179.589996	176.789993	179.039993	179.039993	13567800
2021-05-28	179.509995	180.139999	178.080002	178.649994	178.649994	7124800
2021-06-01	180.179993	181.009995	178.740005	178.839996	178.839996	7475600
2021-06-02	179.039993	179.100006	176.929993	177.000000	177.000000	7851700
2021-06-03	176.270004	176.970001	175.419998	176.240005	176.240005	5583900
2021-06-04	175.929993	177.520004	175.610001	177.179993	177.179993	6343400
2021-06-07	177.970001	178.070007	176.399994	176.990005	176.990005	5178100
2021-06-08	175.970001	177.119995	175.190002	176.330002	176.330002	5356200
2021-06-09	176.309998	177.330002	175.880005	176.039993	176.039993	5082400
2021-06-10	176.440002	177.610001	175.550003	176.570007	176.570007	5253000
2021-06-11	177.449997	178.490005	176.809998	177.380005	177.380005	5476300
2021-06-14	177.649994	178.869995	176.899994	178.179993	178.179993	10170000
2021-06-15	178.179993	178.699997	175.619995	175.860001	175.860001	7895000
2021-06-16	176.009995	176.259995	173.550003	174.660004	174.660004	8336000
2021-06-17	174.589996	176.259995	173.839996	174.649994	174.649994	8906000
2021-06-18	173.139999	173.860001	172.119995	172.419998	172.419998	12357500
2021-06-21	172.130005	174.259995	171.309998	173.970001	173.970001	9196900
2021-06-22	174.369995	174.699997	172.350006	173.500000	173.500000	8097100
2021-06-23	173.619995	175.449997	172.940002	175.330002	175.330002	9174200
2021-06-24	176.130005	178.240005	175.779999	177.929993	177.929993	7549400
2021-06-25	178.830002	179.089996	177.490005	178.350006	178.350006	7431800
2021-06-28	178.500000	178.660004	174.990005	176.570007	176.570007	9881400
2021-06-29	176.639999	177.020004	173.800003	173.929993	173.929993	13498300
2021-06-30	173.889999	175.979996	173.339996	175.770004	175.770004	7481900
2021-07-01	175.350006	177.600006	174.600006	177.259995	177.259995	5887100
2021-07-02	177.860001	178.360001	174.619995	177.110001	177.110001	11099300
2021-07-06	176.759995	177.000000	172.220001	173.690002	173.690002	11557900
2021-07-07	172.860001	174.320007	171.990005	172.820007	172.820007	6757300
2021-07-08	170.179993	173.750000	169.809998	172.800003	172.800003	6960100
2021-07-09	174.699997	177.520004	173.929993	177.039993	177.039993	7873300
2021-07-12	177.710007	184.990005	177.369995	184.380005	184.380005	21835500
2021-07-13	184.089996	185.669998	181.839996	183.649994	183.649994	12534600
2021-07-14	185.199997	186.289993	182.080002	183.419998	183.419998	8787300
2021-07-15	183.449997	185.419998	183.050003	184.149994	184.149994	7867000
2021-07-16	184.940002	185.289993	178.919998	179.309998	179.309998	8348800
2021-07-19	175.710007	176.479996	172.160004	172.949997	172.949997	14651800
2021-07-20	173.699997	177.509995	172.869995	176.750000	176.750000	8372400
2021-07-21	176.500000	177.899994	175.320007	176.889999	176.889999	6302200
2021-07-22	176.699997	176.720001	173.899994	175.130005	175.130005	5713700
2021-07-23	175.660004	176.500000	174.029999	176.139999	176.139999	5126300
2021-07-26	175.619995	178.779999	175.339996	178.740005	178.740005	5641000
2021-07-27	178.250000	179.559998	176.570007	179.500000	179.500000	6684100
2021-07-28	179.690002	180.350006	177.550003	179.100006	179.100006	5926900
2021-07-29	179.809998	181.419998	178.270004	178.350006	178.350006	6209100
2021-07-30	177.529999	179.199997	175.139999	176.020004	176.020004	6813400
2021-08-02	177.220001	178.820007	175.309998	175.550003	175.550003	5847200
2021-08-03	176.020004	176.130005	170.919998	172.990005	172.990005	9931300
2021-08-04	172.500000	173.250000	171.339996	172.580002	172.580002	5665800
2021-08-05	172.490005	177.119995	172.490005	176.710007	176.710007	8864200
2021-08-06	177.429993	178.809998	176.630005	177.130005	177.130005	5505200
2021-08-09	177.000000	177.309998	175.059998	176.720001	176.720001	5339000
2021-08-10	176.250000	177.399994	175.580002	177.070007	177.070007	5185000
2021-08-11	177.360001	178.490005	176.509995	178.089996	178.089996	5359900
2021-08-12	178.089996	179.720001	176.449997	179.289993	179.289993	11081300
2021-08-13	186.289993	187.580002	180.880005	181.080002	181.080002	32504600
2021-08-16	180.509995	180.589996	176.509995	179.089996	179.089996	8746700
2021-08-17	177.149994	178.449997	174.919998	175.830002	175.830002	8534500
2021-08-18	175.899994	176.789993	174.500000	174.740005	174.740005	7063500
2021-08-19	174.000000	174.679993	172.559998	173.250000	173.250000	8478600
2021-08-20	173.000000	175.210007	172.649994	175.119995	175.119995	6239600
2021-08-23	177.080002	178.309998	175.910004	177.660004	177.660004	7395900
2021-08-24	177.919998	180.080002	177.759995	178.470001	178.470001	5886900
2021-08-25	178.160004	178.589996	176.880005	178.309998	178.309998	4842100
2021-08-26	178.339996	178.940002	176.339996	176.559998	176.559998	4563000
2021-08-27	176.279999	180.539993	176.279999	180.139999	180.139999	8697000
2021-08-30	180.500000	181.389999	178.869995	179.979996	179.979996	6421300
2021-08-31	179.250000	182.979996	178.529999	181.300003	181.300003	8620000
2021-09-01	181.960007	184.210007	181.779999	183.479996	183.479996	7302800
2021-09-02	184.160004	185.300003	181.550003	181.860001	181.860001	6492600
2021-09-03	181.820007	181.820007	179.130005	181.000000	181.000000	6847400
2021-09-07	181.020004	185.550003	180.050003	184.339996	184.339996	10702900
2021-09-08	184.339996	187.460007	183.919998	185.149994	185.149994	8634000
2021-09-09	185.149994	187.580002	184.570007	185.910004	185.910004	7190700
2021-09-10	186.360001	187.100006	184.009995	184.119995	184.119995	5572200
2021-09-13	185.119995	185.800003	183.500000	184.979996	184.979996	6818200
2021-09-14	184.960007	185.130005	182.149994	182.399994	182.399994	6185900
2021-09-15	182.059998	184.660004	181.100006	184.410004	184.410004	5933400
2021-09-16	183.970001	184.639999	182.119995	183.339996	183.339996	5678200
2021-09-17	182.910004	185.899994	182.729996	183.470001	183.470001	10035100
2021-09-20	179.740005	180.880005	176.550003	178.610001	178.610001	8056600
2021-09-21	180.320007	182.229996	169.029999	171.169998	171.169998	23216000
2021-09-22	172.940002	175.339996	171.660004	173.649994	173.649994	14214500
2021-09-23	174.940002	177.190002	174.369995	176.250000	176.250000	8052900
2021-09-24	175.300003	176.699997	175.080002	176.000000	176.000000	5712800
2021-09-27	176.630005	179.449997	175.960007	178.259995	178.259995	7755000
2021-09-28	177.750000	178.000000	173.860001	174.520004	174.520004	9133100
2021-09-29	174.250000	174.960007	172.589996	172.679993	172.679993	6240800
2021-09-30	173.100006	173.679993	169.100006	169.169998	169.169998	13978000
2021-10-01	172.279999	177.320007	171.970001	176.009995	176.009995	12165000
2021-10-04	175.559998	175.960007	172.669998	173.460007	173.460007	7200600
2021-10-05	173.830002	176.240005	173.610001	174.610001	174.610001	6798200
2021-10-06	173.000000	175.710007	171.550003	175.479996	175.479996	6005200
2021-10-07	177.699997	179.630005	177.330002	177.710007	177.710007	7780000
2021-10-08	177.929993	178.600006	176.399994	176.740005	176.740005	4132200
2021-10-11	176.020004	176.520004	173.479996	173.520004	173.520004	8046300
2021-10-12	173.619995	174.490005	172.550003	173.130005	173.130005	5188400
2021-10-13	173.630005	173.699997	170.940002	172.960007	172.960007	8914700
2021-10-14	174.070007	176.020004	174.000000	174.410004	174.410004	7450200
2021-10-15	175.690002	178.889999	174.100006	176.460007	176.460007	13943900
2021-10-18	172.360001	173.339996	169.800003	171.139999	171.139999	20494800
2021-10-19	171.440002	171.580002	170.179993	171.179993	171.179993	9669500
2021-10-20	170.970001	171.020004	169.880005	170.550003	170.550003	9737600
2021-10-21	170.199997	172.500000	170.100006	171.339996	171.339996	7509000
2021-10-22	170.570007	170.800003	168.600006	169.419998	169.419998	7854300
2021-10-25	169.899994	172.570007	169.029999	172.009995	172.009995	9798700
2021-10-26	172.949997	173.119995	170.710007	172.039993	172.039993	5850200
2021-10-27	171.770004	172.039993	169.429993	169.550003	169.550003	7054700
2021-10-28	169.479996	170.350006	168.600006	169.679993	169.679993	7884500
2021-10-29	169.020004	170.460007	168.149994	169.070007	169.070007	7598800
2021-11-01	169.210007	171.250000	169.089996	170.190002	170.190002	8182900
2021-11-02	170.029999	170.850006	168.979996	169.830002	169.830002	6777200
2021-11-03	169.699997	170.190002	168.369995	170.080002	170.080002	6829300
2021-11-04	170.029999	170.419998	168.669998	170.279999	170.279999	7505500
2021-11-05	173.500000	176.990005	172.330002	175.630005	175.630005	16859200
2021-11-08	178.690002	179.250000	176.100006	176.869995	176.869995	10584600
2021-11-09	176.949997	177.119995	173.210007	175.110001	175.110001	7293300
2021-11-10	174.690002	176.869995	173.869995	174.449997	174.449997	11045800
2021-11-11	162.889999	163.960007	158.330002	162.110001	162.110001	62366500
2021-11-12	163.520004	163.610001	158.929993	159.630005	159.630005	25638400
2021-11-15	160.089996	160.720001	157.660004	158.429993	158.429993	21285300
2021-11-16	159.059998	160.240005	158.550003	158.830002	158.830002	15516200
2021-11-17	158.729996	158.889999	156.750000	157.330002	157.330002	14695500
2021-11-18	157.089996	157.300003	153.710007	155.580002	155.580002	14487700
2021-11-19	155.020004	155.210007	152.770004	154.000000	154.000000	16776500
2021-11-22	153.229996	155.820007	152.570007	154.160004	154.160004	12790400
2021-11-23	153.839996	154.250000	150.190002	151.029999	151.029999	17382900
2021-11-24	150.690002	151.410004	148.800003	151.339996	151.339996	14123700
2021-11-26	146.800003	148.850006	145.850006	148.110001	148.110001	12027700
2021-11-29	148.809998	149.300003	144.250000	147.809998	147.809998	21231300
2021-11-30	146.720001	147.279999	143.110001	144.899994	144.899994	26011100
2021-12-01	146.699997	148.369995	142.039993	142.149994	142.149994	16469000
2021-12-02	142.839996	147.649994	142.770004	147.199997	147.199997	18177700
2021-12-03	147.809998	148.320007	144.320007	146.220001	146.220001	14975600
2021-12-06	147.279999	150.740005	146.669998	150.369995	150.369995	14333900
2021-12-07	151.839996	152.759995	149.720001	150.809998	150.809998	14661100
2021-12-08	150.910004	153.660004	150.559998	153.339996	153.339996	12886300
2021-12-09	152.270004	154.289993	151.699997	152.940002	152.940002	11862300
2021-12-10	153.580002	154.660004	151.449997	152.710007	152.710007	10247900
2021-12-13	152.119995	152.500000	149.289993	150.429993	150.429993	10195800
2021-12-14	149.259995	151.619995	148.520004	149.100006	149.100006	10872000
2021-12-15	148.759995	150.919998	147.350006	150.399994	150.399994	12231500
2021-12-16	151.350006	152.059998	148.580002	148.750000	148.750000	11145600
2021-12-17	148.509995	149.839996	146.570007	148.759995	148.759995	13785000
2021-12-20	146.979996	147.729996	145.080002	146.470001	146.470001	11201900
2021-12-21	147.559998	151.429993	147.389999	151.050003	151.050003	10781400
2021-12-22	150.419998	152.199997	149.869995	151.880005	151.880005	7820400
2021-12-23	152.320007	154.190002	151.929993	153.630005	153.630005	6572400
2021-12-27	152.880005	154.020004	151.399994	152.800003	152.800003	7762000
2021-12-28	152.619995	156.500000	152.410004	155.199997	155.199997	12198700
2021-12-29	154.559998	155.919998	154.179993	154.869995	154.869995	8737000
2021-12-30	155.710007	157.070007	155.509995	155.929993	155.929993	7228400
2021-12-31	155.869995	156.570007	154.740005	154.889999	154.889999	6410200
2022-01-03	155.830002	157.559998	155.360001	156.759995	156.759995	10222800
2022-01-04	158.589996	160.320007	155.550003	155.729996	155.729996	16582000
2022-01-05	156.520004	159.380005	155.100006	155.190002	155.190002	12272100
2022-01-06	156.240005	157.770004	153.679993	156.899994	156.899994	11095300
2022-01-07	156.899994	159.300003	156.289993	157.830002	157.830002	9554600
2022-01-10	157.979996	158.270004	154.649994	156.600006	156.600006	8672900
2022-01-11	156.619995	158.220001	155.949997	157.889999	157.889999	8042600
2022-01-12	158.500000	158.990005	156.330002	157.800003	157.800003	6995600
2022-01-13	157.699997	158.529999	155.169998	155.440002	155.440002	9680600
2022-01-14	152.350006	152.619995	148.419998	151.940002	151.940002	16832000
2022-01-18	151.110001	153.130005	149.830002	152.270004	152.270004	10419500
2022-01-19	150.839996	152.860001	149.960007	150.110001	150.110001	10413200
2022-01-20	150.910004	152.660004	147.149994	147.619995	147.619995	11760400
2022-01-21	141.229996	141.869995	136.630005	137.380005	137.380005	34491800
2022-01-24	134.820007	137.679993	129.259995	137.460007	137.460007	31419500
2022-01-25	135.289993	137.750000	132.380005	136.509995	136.509995	14694400
2022-01-26	137.710007	138.199997	132.259995	133.600006	133.600006	14569900
2022-01-27	135.070007	137.910004	134.020004	135.419998	135.419998	11913900
2022-01-28	135.210007	138.690002	133.559998	138.630005	138.630005	10011700
2022-01-31	138.860001	143.149994	138.470001	142.970001	142.970001	10185500
2022-02-01	143.020004	144.690002	142.250000	144.490005	144.490005	8573300
2022-02-02	144.190002	144.589996	141.380005	142.619995	142.619995	9529900
2022-02-03	140.000000	142.039993	139.250000	140.029999	140.029999	9820600
2022-02-04	140.039993	143.190002	139.529999	142.020004	142.020004	8061100
2022-02-07	143.389999	144.089996	141.610001	142.509995	142.509995	10937500
2022-02-08	141.789993	142.889999	140.740005	142.479996	142.479996	9231700
2022-02-09	144.369995	147.350006	143.250000	147.229996	147.229996	22877400
2022-02-10	156.020004	157.500000	151.110001	152.160004	152.160004	42500300
2022-02-11	153.539993	154.690002	148.559998	149.470001	149.470001	17975200
2022-02-14	149.369995	153.729996	149.210007	150.850006	150.850006	14694700
2022-02-15	153.539993	154.850006	152.509995	154.720001	154.720001	12726000
2022-02-16	154.979996	156.729996	153.750000	156.350006	156.350006	10656400
2022-02-17	154.690002	155.360001	152.610001	152.949997	152.949997	8110300
2022-02-18	152.910004	153.679993	150.050003	151.360001	151.360001	10785500
2022-02-22	150.190002	150.789993	147.610001	148.089996	148.089996	12227200
2022-02-23	149.500000	149.740005	145.500000	145.869995	145.869995	9300700
2022-02-24	140.000000	149.570007	140.000000	149.399994	149.399994	12475500
2022-02-25	149.559998	150.279999	147.220001	149.529999	149.529999	10149500
2022-02-28	147.830002	149.479996	146.460007	148.460007	148.460007	10834700
2022-03-01	147.860001	148.149994	143.779999	145.699997	145.699997	8944000
2022-03-02	146.309998	148.470001	145.919998	147.339996	147.339996	7851000
2022-03-03	147.309998	148.649994	144.449997	145.570007	145.570007	8048400
2022-03-04	144.009995	144.259995	139.550003	140.720001	140.720001	12913000
2022-03-07	140.279999	140.889999	133.440002	133.500000	133.500000	14549700
2022-03-08	133.020004	135.490005	129.289993	131.750000	131.750000	16552000
2022-03-09	135.490005	135.500000	133.360001	133.649994	133.649994	14673100
2022-03-10	132.360001	134.199997	131.619995	133.639999	133.639999	8447200
2022-03-11	135.080002	136.160004	131.570007	131.750000	131.750000	7058400
2022-03-14	130.979996	133.070007	128.380005	129.029999	129.029999	9971500
2022-03-15	129.740005	134.559998	129.509995	134.199997	134.199997	9834800
2022-03-16	135.649994	138.979996	134.940002	138.139999	138.139999	10638700
2022-03-17	137.440002	139.470001	136.559998	139.470001	139.470001	6816000
2022-03-18	139.550003	140.729996	138.300003	140.300003	140.300003	11308800
2022-03-21	138.899994	139.300003	136.880005	138.619995	138.619995	9090300
2022-03-22	139.059998	142.190002	138.899994	140.110001	140.110001	8511600
2022-03-23	139.070007	139.759995	137.539993	137.639999	137.639999	8761300
2022-03-24	138.580002	139.270004	137.410004	138.960007	138.960007	5858800
2022-03-25	139.279999	140.380005	138.119995	139.139999	139.139999	5949400
2022-03-28	138.880005	139.630005	136.279999	138.720001	138.720001	8456100
2022-03-29	140.960007	144.460007	140.960007	142.380005	142.380005	11280700
2022-03-30	141.309998	143.270004	140.080002	140.960007	140.960007	7922400
2022-03-31	140.139999	140.880005	137.110001	137.160004	137.160004	12306500
2022-04-01	137.339996	138.100006	135.529999	137.000000	137.000000	10341000
2022-04-04	136.970001	139.259995	136.889999	138.580002	138.580002	8174600
2022-04-05	137.740005	139.199997	135.130005	135.619995	135.619995	8694100
2022-04-06	133.750000	133.929993	130.809998	132.570007	132.570007	11679700
2022-04-07	133.009995	133.210007	130.020004	131.869995	131.869995	9858700
2022-04-08	132.000000	133.119995	130.630005	131.869995	131.869995	6702000
2022-04-11	130.039993	132.429993	130.039993	130.649994	130.649994	9915300
2022-04-12	131.809998	133.210007	130.149994	130.839996	130.839996	7885600
2022-04-13	131.050003	132.889999	130.750000	132.350006	132.350006	7694500
2022-04-14	132.809998	133.589996	130.350006	130.470001	130.470001	7283500
2022-04-18	130.070007	130.220001	126.820000	127.769997	127.769997	10571000
2022-04-19	128.089996	133.190002	127.790001	131.899994	131.899994	12767200
2022-04-20	126.050003	127.349998	124.110001	124.570000	124.570000	36465700
2022-04-21	125.540001	126.449997	121.279999	121.660004	121.660004	18688600
2022-04-22	120.010002	121.889999	118.150002	118.269997	118.269997	19472800
2022-04-25	117.660004	120.330002	116.750000	119.949997	119.949997	16491000
2022-04-26	119.150002	119.150002	115.639999	115.769997	115.769997	16116000
2022-04-27	115.430000	116.900002	113.389999	115.209999	115.209999	15553000
2022-04-28	115.220001	116.000000	112.690002	115.290001	115.290001	23192100
2022-04-29	115.199997	115.989998	111.360001	111.629997	111.629997	16907000
2022-05-02	111.709999	113.660004	111.010002	113.500000	113.500000	14300700
2022-05-03	114.050003	114.830002	112.690002	113.550003	113.550003	11149500
2022-05-04	113.370003	116.440002	111.830002	116.190002	116.190002	11488300
2022-05-05	114.739998	115.269997	111.480003	112.610001	112.610001	12720200
2022-05-06	111.769997	112.089996	108.300003	110.290001	110.290001	12525200
2022-05-09	108.110001	110.739998	106.480003	106.980003	106.980003	17941600
2022-05-10	109.839996	110.699997	106.139999	107.680000	107.680000	15657700
2022-05-11	107.900002	110.070000	104.790001	105.209999	105.209999	26933300
2022-05-12	102.900002	105.000000	99.470001	104.309998	104.309998	36298800
2022-05-13	105.360001	107.690002	105.309998	107.330002	107.330002	16782600
2022-05-16	107.459999	107.620003	104.849998	105.180000	105.180000	11993600
2022-05-17	107.730003	108.790001	106.300003	108.639999	108.639999	11847600
2022-05-18	107.379997	107.660004	103.879997	104.300003	104.300003	11794000
2022-05-19	103.430000	105.300003	102.959999	103.139999	103.139999	11285000
2022-05-20	104.489998	104.800003	100.050003	102.419998	102.419998	15650400
2022-05-23	103.760002	106.029999	101.559998	105.830002	105.830002	14402400
2022-05-24	103.709999	103.839996	100.129997	101.589996	101.589996	13970200
2022-05-25	101.430000	103.809998	101.160004	103.260002	103.260002	11026600
2022-05-26	104.220001	106.129997	103.959999	105.610001	105.610001	11297800
2022-05-27	106.889999	109.370003	106.529999	109.320000	109.320000	13671300
2022-05-31	110.000000	111.239998	107.910004	110.440002	110.440002	20274600
2022-06-01	112.010002	112.849998	108.269997	109.190002	109.190002	11829700
2022-06-02	109.430000	110.949997	107.910004	110.870003	110.870003	8829900
2022-06-03	109.169998	109.849998	107.919998	108.669998	108.669998	6767600
2022-06-06	109.750000	110.190002	107.650002	107.830002	107.830002	7575900
2022-06-07	106.790001	107.919998	106.000000	107.790001	107.790001	7279100
2022-06-08	107.430000	109.360001	106.959999	107.339996	107.339996	7019500
2022-06-09	106.529999	107.059998	103.250000	103.300003	103.300003	8261200
2022-06-10	101.430000	102.120003	99.379997	99.400002	99.400002	15369700
2022-06-13	97.610001	97.610001	94.830002	95.709999	95.709999	15239700
2022-06-14	96.269997	96.269997	93.099998	94.220001	94.220001	12443700
2022-06-15	94.610001	97.300003	94.089996	95.879997	95.879997	11751600
2022-06-16	94.010002	95.379997	93.410004	94.279999	94.279999	15298500
2022-06-17	94.010002	95.970001	93.470001	94.339996	94.339996	15403800
2022-06-21	94.900002	95.449997	93.269997	93.290001	93.290001	16649800
2022-06-22	92.169998	94.610001	92.010002	93.500000	93.500000	11403500
2022-06-23	93.959999	94.650002	92.070000	94.300003	94.300003	11348800
2022-06-24	95.449997	98.570000	95.400002	97.779999	97.779999	11681200
2022-06-27	98.220001	98.230003	95.800003	96.610001	96.610001	10793700
2022-06-28	99.739998	100.400002	95.779999	95.919998	95.919998	16812400
2022-06-29	95.949997	96.199997	94.529999	95.650002	95.650002	8653200
2022-06-30	94.419998	95.440002	92.540001	94.400002	94.400002	10983500
2022-07-01	94.239998	96.309998	93.980003	96.139999	96.139999	10543400
2022-07-05	94.260002	97.230003	92.309998	97.180000	97.180000	10660600
2022-07-06	97.529999	98.190002	95.400002	96.080002	96.080002	8640200
2022-07-07	96.900002	97.529999	95.930000	97.430000	97.430000	7813100
2022-07-08	96.570000	97.120003	95.349998	95.860001	95.860001	7717300
2022-07-11	95.000000	95.339996	93.430000	93.639999	93.639999	7643700
2022-07-12	93.580002	95.250000	93.309998	93.599998	93.599998	8665300
2022-07-13	92.120003	93.250000	91.010002	92.940002	92.940002	12006400
2022-07-14	91.480003	92.040001	90.230003	91.839996	91.839996	11146400
2022-07-15	92.910004	95.320000	92.699997	95.199997	95.199997	14946700
2022-07-18	96.360001	97.269997	95.309998	95.699997	95.699997	10430400
2022-07-19	96.680000	99.849998	96.680000	99.610001	99.610001	13683400
2022-07-20	100.250000	104.260002	99.949997	103.349998	103.349998	15112700
2022-07-21	102.709999	104.250000	101.610001	104.180000	104.180000	8611300
2022-07-22	103.279999	104.570000	102.110001	102.720001	102.720001	7803500
2022-07-25	102.779999	103.389999	101.809998	102.690002	102.690002	6726700
2022-07-26	102.139999	102.360001	99.559998	99.779999	99.779999	6346600
2022-07-27	100.970001	103.650002	100.809998	103.500000	103.500000	9684800
2022-07-28	103.250000	104.970001	102.709999	104.900002	104.900002	7970300
2022-07-29	105.139999	106.339996	103.370003	106.099998	106.099998	10320000
2022-08-01	104.870003	106.650002	103.860001	106.220001	106.220001	7769700
2022-08-02	105.739998	106.360001	104.620003	104.709999	104.709999	9093000
2022-08-03	105.730003	109.699997	105.730003	109.019997	109.019997	11243000
2022-08-04	108.919998	109.449997	107.660004	108.120003	108.120003	7322400
2022-08-05	106.809998	107.699997	105.370003	106.629997	106.629997	10100000
2022-08-08	108.209999	111.230003	107.900002	109.110001	109.110001	13025900
2022-08-09	109.220001	109.220001	107.029999	108.129997	108.129997	8776500
2022-08-10	112.480003	112.669998	109.910004	112.430000	112.430000	26398700
2022-08-11	122.209999	123.269997	117.330002	117.690002	117.690002	50375000
2022-08-12	119.000000	121.610001	118.919998	121.570000	121.570000	21964800
2022-08-15	121.000000	125.959999	120.989998	124.260002	124.260002	24628300
2022-08-16	124.730003	126.480003	123.449997	124.959999	124.959999	14607300
2022-08-17	123.449997	124.480003	122.570000	122.809998	122.809998	9140900
2022-08-18	123.010002	123.129997	121.709999	122.669998	122.669998	7343900
2022-08-19	121.250000	121.389999	119.480003	120.139999	120.139999	8702500
2022-08-22	117.699997	118.209999	115.690002	115.940002	115.940002	11575800
2022-08-23	115.980003	116.370003	114.620003	114.860001	114.860001	7180700
2022-08-24	114.669998	117.160004	114.099998	116.410004	116.410004	7840500
2022-08-25	117.019997	117.769997	116.110001	117.459999	117.459999	6920900
2022-08-26	117.470001	118.370003	113.889999	114.070000	114.070000	7807400
2022-08-29	112.540001	114.470001	112.410004	113.529999	113.529999	6882700
2022-08-30	114.279999	114.750000	111.449997	112.430000	112.430000	8060000
2022-08-31	112.870003	113.750000	111.849998	112.080002	112.080002	7353000
2022-09-01	111.790001	112.589996	110.029999	112.529999	112.529999	7718700
2022-09-02	113.050003	113.889999	110.839996	111.199997	111.199997	8465100
2022-09-06	111.769997	111.779999	108.519997	110.089996	110.089996	9537300
2022-09-07	109.870003	112.959999	109.870003	112.690002	112.690002	8193900
2022-09-08	111.070000	112.989998	110.360001	112.330002	112.330002	8443300
2022-09-09	113.269997	115.529999	113.190002	115.180000	115.180000	9563100
2022-09-12	116.139999	117.489998	115.269997	116.389999	116.389999	7923400
2022-09-13	113.050003	113.820000	111.169998	111.760002	111.760002	10504600
2022-09-14	111.849998	112.739998	109.879997	112.500000	112.500000	8610400
2022-09-15	112.389999	114.410004	110.709999	110.769997	110.769997	9739800
2022-09-16	109.209999	109.580002	106.959999	108.250000	108.250000	15978800
2022-09-19	107.529999	109.220001	107.040001	109.169998	109.169998	7979500
2022-09-20	108.279999	108.410004	106.860001	107.570000	107.570000	6957400
2022-09-21	107.389999	108.040001	104.489998	104.489998	104.489998	9776400
2022-09-22	104.209999	104.660004	102.019997	102.160004	102.160004	10953400
2022-09-23	100.620003	101.180000	98.019997	99.500000	99.500000	11976900
2022-09-26	98.949997	100.660004	98.059998	98.120003	98.120003	9760500
2022-09-27	99.529999	99.639999	95.430000	95.849998	95.849998	13360200
2022-09-28	95.790001	99.870003	95.449997	99.400002	99.400002	12895500
2022-09-29	98.529999	98.599998	96.230003	97.449997	97.449997	9435100
2022-09-30	96.500000	97.480003	94.279999	94.330002	94.330002	12094900
2022-10-03	95.730003	97.779999	94.500000	97.129997	97.129997	9468400
2022-10-04	98.680000	101.519997	98.230003	101.440002	101.440002	10229000
2022-10-05	100.040001	101.220001	98.699997	100.800003	100.800003	7562800
2022-10-06	100.430000	101.459999	99.870003	100.040001	100.040001	6728200
2022-10-07	98.510002	98.800003	96.449997	97.160004	97.160004	7051000
2022-10-10	97.589996	97.739998	94.419998	95.160004	95.160004	9532300
2022-10-11	94.809998	95.059998	92.650002	93.099998	93.099998	8900900
2022-10-12	93.160004	94.070000	92.199997	93.410004	93.410004	6156200
2022-10-13	91.570000	96.970001	90.709999	96.639999	96.639999	11025400
2022-10-14	97.470001	98.089996	94.330002	94.449997	94.449997	8202100
2022-10-17	96.379997	97.970001	96.260002	97.330002	97.330002	7083800
2022-10-18	99.870003	100.370003	97.639999	98.480003	98.480003	8533500
2022-10-19	100.440002	101.870003	98.500000	98.989998	98.989998	11731000
2022-10-20	98.230003	100.750000	98.110001	98.589996	98.589996	8212400
2022-10-21	98.349998	102.300003	97.889999	102.040001	102.040001	10193400
2022-10-24	102.120003	103.190002	100.120003	101.720001	101.720001	8221500
2022-10-25	102.160004	104.730003	102.029999	104.360001	104.360001	7687500
2022-10-26	103.529999	107.430000	103.529999	104.629997	104.629997	9203700
2022-10-27	105.809998	106.870003	104.309998	104.440002	104.440002	8673500
2022-10-28	104.080002	106.089996	103.529999	105.949997	105.949997	7250900
2022-10-31	105.660004	106.900002	104.820000	106.540001	106.540001	8814800
2022-11-01	107.699997	108.839996	105.639999	106.000000	106.000000	7955800
2022-11-02	105.449997	106.080002	101.790001	101.820000	101.820000	9583200
2022-11-03	100.199997	100.699997	98.559998	99.250000	99.250000	8978400
2022-11-04	101.150002	101.160004	98.110001	99.580002	99.580002	11035800
2022-11-07	100.879997	101.559998	98.989998	100.430000	100.430000	11355200
2022-11-08	100.739998	101.970001	98.050003	99.900002	99.900002	27130300
2022-11-09	90.550003	91.099998	86.279999	86.750000	86.750000	62029800
2022-11-10	89.750000	90.500000	87.610001	90.459999	90.459999	36968100
2022-11-11	91.580002	95.580002	91.099998	95.010002	95.010002	22373300
2022-11-14	95.849998	96.620003	94.209999	94.279999	94.279999	20598000
2022-11-15	96.000000	97.180000	93.699997	95.510002	95.510002	15801900
2022-11-16	95.220001	95.220001	93.720001	93.949997	93.949997	11137700
2022-11-17	92.120003	92.269997	90.849998	91.449997	91.449997	12306400
2022-11-18	92.860001	93.160004	90.910004	91.800003	91.800003	10011700
2022-11-21	100.120003	100.889999	96.320000	97.580002	97.580002	70273500
2022-11-22	97.000000	97.669998	94.680000	96.209999	96.209999	25753700
2022-11-23	96.000000	99.339996	95.779999	98.879997	98.879997	15503200
2022-11-25	98.809998	99.809998	98.080002	98.870003	98.870003	6664300
2022-11-28	98.209999	99.129997	95.430000	95.690002	95.690002	13660000
2022-11-29	96.000000	96.430000	93.919998	94.690002	94.690002	13205300
2022-11-30	94.949997	97.940002	93.870003	97.870003	97.870003	15368100
2022-12-01	97.870003	98.839996	96.580002	98.589996	98.589996	13855700
2022-12-02	97.459999	99.690002	97.010002	99.430000	99.430000	12608100
2022-12-05	98.239998	99.160004	95.669998	95.930000	95.930000	10764500
2022-12-06	95.730003	96.000000	91.980003	92.290001	92.290001	11492400
2022-12-07	92.660004	92.790001	91.260002	92.150002	92.150002	10353400
2022-12-08	92.500000	93.430000	91.669998	92.550003	92.550003	9351200
2022-12-09	92.370003	94.910004	91.900002	93.379997	93.379997	10111900
2022-12-12	93.730003	94.660004	92.610001	94.660004	94.660004	14140700
2022-12-13	96.489998	97.389999	93.570000	94.699997	94.699997	22882100
2022-12-14	94.540001	95.470001	92.620003	94.150002	94.150002	11505400
2022-12-15	92.470001	93.120003	90.120003	90.489998	90.489998	15957700
2022-12-16	90.190002	91.080002	88.809998	90.080002	90.080002	26383900
2022-12-19	89.440002	89.459999	85.410004	85.779999	85.779999	19225300
2022-12-20	86.080002	87.839996	85.760002	87.019997	87.019997	14918400
2022-12-21	87.190002	88.099998	86.480003	86.919998	86.919998	11004800
2022-12-22	86.029999	86.730003	84.690002	86.669998	86.669998	15487400
2022-12-23	86.059998	88.070000	85.769997	88.010002	88.010002	11171600
2022-12-27	87.419998	87.940002	85.959999	86.370003	86.370003	11561400
2022-12-28	86.080002	86.690002	84.070000	84.169998	84.169998	12399500
2022-12-29	85.250000	88.239998	84.970001	87.180000	87.180000	13045100
2022-12-30	85.730003	87.120003	85.230003	86.879997	86.879997	23231000
