# Supplementary material for: Enhancing stock index prediction: A hybrid LSTM-PSO model for improved forecasting accuracy
Source: PLoS One. 2025 Jan 14;20(1):e0310296. doi: 10.1371/journal.pone.0310296 (PMC11731719; doi:10.1371/journal.pone.0310296)
Supplement: S1 File — (ZIP) [file pone.0310296.s001.zip › data&code∩╝êPSO-LSTM∩╝ë/data/stock_data/JPM.csv]

Date	Open	High	Low	Close	Adj Close	Volume
2018-01-02	107.629997	108.019997	106.809998	107.949997	90.681252	13578800
2018-01-03	107.860001	108.489998	107.480003	108.059998	90.773651	11901000
2018-01-04	108.360001	110.029999	108.199997	109.040001	92.074059	12953700
2018-01-05	109.260002	109.550003	107.779999	108.339996	91.482948	14155000
2018-01-08	108.150002	108.680000	107.699997	108.500000	91.618065	12466500
2018-01-09	108.720001	109.629997	108.489998	109.050003	92.082489	13292300
2018-01-10	109.470001	110.699997	109.389999	110.250000	93.095764	15834500
2018-01-11	110.669998	110.930000	110.050003	110.839996	93.593979	13676800
2018-01-12	111.650002	112.849998	110.839996	112.669998	95.139252	18884200
2018-01-16	111.510002	113.430000	111.070000	112.269997	94.801491	22703300
2018-01-17	111.889999	113.300003	111.309998	112.989998	95.409439	14940300
2018-01-18	112.760002	113.720001	112.269997	113.260002	95.637436	14572900
2018-01-19	113.940002	114.339996	112.800003	113.010002	95.426331	18785500
2018-01-22	112.660004	114.389999	112.500000	114.330002	96.540962	12475700
2018-01-23	113.669998	114.639999	113.349998	114.209999	96.439613	12320800
2018-01-24	114.860001	116.000000	114.660004	115.669998	97.672462	15904500
2018-01-25	116.040001	116.169998	115.080002	115.699997	97.697777	13510000
2018-01-26	115.699997	116.320000	114.959999	116.320000	98.221321	13883900
2018-01-29	116.019997	117.349998	116.019997	116.199997	98.119980	11679900
2018-01-30	115.529999	116.599998	114.980003	115.110001	97.199585	14279100
2018-01-31	115.650002	116.660004	115.160004	115.669998	97.672462	13141400
2018-02-01	115.769997	116.989998	115.480003	116.870003	98.685753	13800600
2018-02-02	116.489998	116.919998	114.089996	114.279999	96.498726	16477300
2018-02-05	113.000000	114.589996	103.980003	108.800003	91.871399	30097600
2018-02-06	106.849998	112.480003	106.610001	112.110001	94.666382	33114800
2018-02-07	111.550003	114.449997	111.150002	112.870003	95.308121	21878300
2018-02-08	113.110001	113.110001	107.839996	107.879997	91.094536	27425800
2018-02-09	109.099998	111.050003	106.230003	110.040001	92.918434	28188000
2018-02-12	111.169998	112.730003	110.070000	111.739998	94.353928	18043300
2018-02-13	111.320000	113.050003	110.800003	112.430000	94.936569	16358200
2018-02-14	112.629997	115.269997	112.529999	115.029999	97.132034	15186900
2018-02-15	115.739998	115.989998	114.220001	115.510002	97.537354	12130200
2018-02-16	114.550003	116.070000	114.500000	114.680000	96.836487	13214300
2018-02-20	114.650002	115.389999	113.970001	114.709999	96.861824	13461500
2018-02-21	115.000000	117.449997	114.669998	115.190002	97.267159	14212500
2018-02-22	115.500000	116.430000	114.760002	114.980003	97.089828	17070400
2018-02-23	115.309998	117.389999	115.309998	117.309998	99.057297	12162500
2018-02-26	118.139999	118.900002	117.320000	118.769997	100.290092	16511200
2018-02-27	118.910004	119.330002	117.349998	117.360001	99.099503	17563300
2018-02-28	117.820000	118.489998	115.339996	115.500000	97.528915	17735600
2018-03-01	115.480003	116.639999	112.650002	113.430000	95.780975	18690000
2018-03-02	112.389999	113.559998	111.120003	113.320000	95.688087	18353700
2018-03-05	112.050003	115.930000	111.889999	115.059998	97.157341	13933000
2018-03-06	115.639999	115.820000	114.320000	115.160004	97.241806	10674400
2018-03-07	113.750000	115.099998	113.110001	114.730003	96.878731	13006500
2018-03-08	115.110001	115.230003	113.209999	114.739998	96.887154	11173700
2018-03-09	116.550003	118.080002	115.669998	118.040001	99.673683	15366600
2018-03-12	118.000000	118.750000	117.250000	117.660004	99.352821	12339300
2018-03-13	118.199997	118.470001	115.830002	116.250000	98.162193	13312300
2018-03-14	116.559998	116.589996	114.599998	114.949997	97.064484	12905100
2018-03-15	115.870003	116.000000	114.830002	115.239998	97.309357	8748000
2018-03-16	115.339996	116.599998	115.339996	115.440002	97.478241	19888900
2018-03-19	115.099998	115.449997	113.300003	114.529999	96.709831	13214900
2018-03-20	114.870003	115.449997	114.449997	114.639999	96.802704	9921200
2018-03-21	114.809998	116.629997	114.209999	114.739998	96.887154	13633000
2018-03-22	113.199997	113.599998	109.540001	109.949997	92.842476	22550400
2018-03-23	110.269997	110.919998	106.760002	107.010002	90.359894	23081500
2018-03-26	109.190002	111.160004	108.650002	110.309998	93.146439	20217500
2018-03-27	111.070000	111.690002	107.300003	108.169998	91.339409	18039900
2018-03-28	108.279999	109.169998	106.650002	108.000000	91.195862	19189300
2018-03-29	108.500000	110.779999	107.779999	109.970001	92.859337	13274600
2018-04-02	109.959999	110.730003	106.080002	107.849998	91.069199	18822500
2018-04-03	108.360001	109.500000	107.260002	109.330002	92.318932	14050700
2018-04-04	107.099998	111.209999	107.019997	110.989998	93.720642	15302600
2018-04-05	111.629997	112.830002	111.389999	111.879997	94.951225	16627000
2018-04-06	110.550003	111.550003	107.820000	109.089996	92.583389	18906000
2018-04-09	110.010002	112.980003	109.889999	110.400002	93.695190	15974300
2018-04-10	112.129997	112.870003	111.419998	112.510002	95.485916	13951400
2018-04-11	111.660004	111.809998	110.519997	110.620003	93.881889	14503300
2018-04-12	111.559998	114.389999	111.500000	113.370003	96.215782	16435500
2018-04-13	115.019997	115.150002	109.050003	110.300003	93.610306	39152800
2018-04-16	110.940002	111.470001	109.790001	110.209999	93.533928	16580500
2018-04-17	111.370003	111.919998	109.989998	110.209999	93.533928	15501400
2018-04-18	110.529999	111.070000	108.889999	109.320000	92.778595	16081400
2018-04-19	109.529999	111.870003	109.500000	111.720001	94.815445	17911000
2018-04-20	112.300003	112.739998	110.879997	111.470001	94.603271	15584400
2018-04-23	111.570000	111.949997	110.629997	110.930000	94.144989	11285800
2018-04-24	111.750000	112.900002	109.589996	110.410004	93.703659	16453100
2018-04-25	110.269997	110.529999	108.599998	109.989998	93.347191	13548200
2018-04-26	109.970001	110.820000	109.339996	110.099998	93.440559	10299500
2018-04-27	109.550003	110.160004	109.129997	109.400002	92.846481	9384000
2018-04-30	109.750000	110.300003	108.750000	108.779999	92.320297	13744900
2018-05-01	108.449997	108.970001	107.540001	108.779999	92.320297	10503400
2018-05-02	108.110001	109.489998	107.730003	107.919998	91.590424	12162100
2018-05-03	107.589996	107.769997	105.180000	107.239998	91.013336	15379100
2018-05-04	106.430000	108.739998	105.980003	108.430000	92.023254	11967900
2018-05-07	108.760002	109.680000	108.360001	109.370003	92.821030	9356700
2018-05-08	109.529999	111.339996	109.279999	110.989998	94.195908	12543200
2018-05-09	111.440002	113.639999	111.029999	113.410004	96.249733	11368100
2018-05-10	113.190002	114.440002	112.750000	114.290001	96.996559	9159700
2018-05-11	114.489998	114.730003	113.669998	113.860001	96.631638	10253000
2018-05-14	114.110001	114.699997	113.739998	113.900002	96.665596	8710700
2018-05-15	113.910004	113.910004	112.570000	113.029999	95.927238	11536200
2018-05-16	112.889999	113.690002	112.629997	113.339996	96.190331	7571100
2018-05-17	113.199997	113.410004	112.199997	112.959999	95.867828	8617200
2018-05-18	112.750000	112.800003	110.839996	111.129997	94.314705	11806300
2018-05-21	112.050003	112.540001	111.919998	112.150002	95.180389	9441900
2018-05-22	112.349998	114.290001	112.290001	113.010002	95.910263	11507600
2018-05-23	112.510002	112.769997	111.120003	112.489998	95.468925	11453900
2018-05-24	112.139999	112.150002	110.120003	111.230003	94.399597	14084800
2018-05-25	110.459999	111.080002	110.199997	110.660004	93.915840	8283500
2018-05-29	109.180000	109.199997	104.959999	105.930000	89.901535	30643800
2018-05-30	107.639999	108.599998	106.650002	108.349998	91.955368	17490800
2018-05-31	107.949997	108.190002	106.419998	107.010002	90.818115	19808200
2018-06-01	108.339996	108.940002	107.800003	108.400002	91.997810	13594200
2018-06-04	108.989998	109.260002	108.269997	108.449997	92.040222	9415400
2018-06-05	108.239998	108.309998	107.070000	107.839996	91.522537	10415200
2018-06-06	108.660004	110.739998	108.480003	110.360001	93.661224	15453600
2018-06-07	111.180000	111.500000	110.029999	110.800003	94.034645	13444400
2018-06-08	110.620003	111.139999	110.059998	111.110001	94.297737	10383200
2018-06-11	111.120003	111.910004	110.769997	110.830002	94.060097	12642900
2018-06-12	111.139999	111.529999	109.519997	110.190002	93.516945	15294100
2018-06-13	110.459999	111.449997	109.580002	109.970001	93.330231	14979700
2018-06-14	110.279999	110.360001	107.779999	108.029999	91.683762	20487300
2018-06-15	107.800003	108.379997	106.269997	107.900002	91.573479	26028600
2018-06-18	107.260002	108.400002	106.690002	108.180000	91.811104	9786800
2018-06-19	106.900002	107.879997	106.599998	107.550003	91.276421	12707200
2018-06-20	108.180000	108.639999	107.440002	107.540001	91.267944	8876900
2018-06-21	107.099998	108.209999	106.529999	107.510002	91.242477	11048700
2018-06-22	108.160004	108.370003	105.510002	105.750000	89.748764	19478900
2018-06-25	105.660004	105.699997	103.959999	104.790001	88.934029	16907600
2018-06-26	104.709999	105.209999	103.110001	104.860001	88.993454	17086800
2018-06-27	104.680000	105.919998	103.230003	103.239998	87.618553	16276800
2018-06-28	103.680000	105.459999	103.510002	104.930000	89.052849	14491300
2018-06-29	106.680000	106.900002	104.150002	104.199997	88.433319	18972400
2018-07-02	103.720001	105.089996	103.379997	105.080002	89.180138	11130000
2018-07-03	105.410004	105.779999	103.519997	103.610001	87.932571	8311700
2018-07-05	104.129997	104.379997	103.529999	103.720001	88.504288	10723400
2018-07-06	103.120003	104.500000	102.199997	104.059998	88.794403	12173700
2018-07-09	104.709999	107.459999	104.709999	107.279999	91.542007	13900800
2018-07-10	108.019997	108.400002	106.529999	106.620003	90.978851	14575900
2018-07-11	106.309998	107.059998	106.209999	106.389999	90.782593	10186500
2018-07-12	107.419998	107.559998	105.970001	106.849998	91.175110	12456800
2018-07-13	107.300003	107.800003	105.139999	106.360001	90.756989	21289100
2018-07-16	107.050003	110.769997	106.980003	110.580002	94.357918	24662600
2018-07-17	110.690002	110.930000	109.750000	110.500000	94.289665	14821900
2018-07-18	110.419998	112.120003	110.199997	111.529999	95.168549	14244900
2018-07-19	111.059998	111.089996	109.730003	109.889999	93.769142	16775300
2018-07-20	110.000000	111.739998	109.779999	111.279999	94.955238	13578100
2018-07-23	111.059998	114.239998	110.930000	113.349998	96.721565	18140000
2018-07-24	113.550003	114.779999	113.419998	114.150002	97.404205	14000400
2018-07-25	113.879997	115.519997	113.379997	115.180000	98.283127	13329100
2018-07-26	115.419998	115.589996	114.580002	114.849998	98.001526	11897800
2018-07-27	115.180000	116.300003	114.809998	116.029999	99.008408	12802700
2018-07-30	116.279999	117.610001	116.059998	116.730003	99.605743	13411600
2018-07-31	117.080002	117.080002	114.820000	114.949997	98.086853	15843800
2018-08-01	115.750000	116.690002	115.279999	115.660004	98.692703	13531600
2018-08-02	114.570000	116.250000	114.330002	116.150002	99.110840	11058100
2018-08-03	116.000000	117.129997	115.940002	117.089996	99.912918	11016100
2018-08-06	116.790001	117.529999	116.180000	117.120003	99.938515	9857400
2018-08-07	117.739998	118.290001	117.330002	117.550003	100.305443	10562100
2018-08-08	117.330002	118.269997	117.279999	117.790001	100.510239	8997100
2018-08-09	117.510002	117.720001	116.699997	116.879997	99.733727	9694200
2018-08-10	115.500000	115.949997	114.680000	115.730003	98.752434	12630600
2018-08-13	115.559998	115.879997	113.820000	113.889999	97.182358	10336300
2018-08-14	114.269997	115.040001	113.650002	114.650002	97.830849	10597600
2018-08-15	113.820000	114.330002	112.970001	113.699997	97.020218	10152100
2018-08-16	114.349998	115.309998	114.300003	114.769997	97.933258	10118600
2018-08-17	114.639999	115.070000	114.300003	114.769997	97.933258	8505100
2018-08-20	114.589996	115.050003	114.110001	114.620003	97.805283	8618700
2018-08-21	115.370003	116.389999	114.879997	115.320000	98.402565	10976700
2018-08-22	115.309998	115.410004	114.779999	114.970001	98.103912	8314700
2018-08-23	114.959999	115.150002	114.430000	114.730003	97.899132	9265400
2018-08-24	114.980003	115.220001	114.449997	114.680000	97.856468	8845700
2018-08-27	115.220001	117.279999	115.169998	116.709999	99.588661	13768000
2018-08-28	117.000000	117.029999	115.970001	116.139999	99.102303	8302600
2018-08-29	116.349998	116.370003	115.360001	115.760002	98.778030	7221700
2018-08-30	115.589996	116.040001	114.980003	115.190002	98.291649	8991800
2018-08-31	114.830002	114.839996	113.820000	114.580002	97.771118	13065700
2018-09-04	114.339996	115.239998	113.629997	115.150002	98.257515	10174200
2018-09-05	115.000000	115.699997	114.250000	114.589996	97.779663	11462400
2018-09-06	114.500000	114.699997	113.500000	114.099998	97.361549	9877600
2018-09-07	114.500000	114.769997	113.629997	114.320000	97.549271	10955600
2018-09-10	114.849998	114.970001	113.660004	113.709999	97.028748	8276900
2018-09-11	113.540001	114.580002	113.180000	114.430000	97.643127	9333800
2018-09-12	114.250000	114.879997	112.849998	113.080002	96.491180	10800800
2018-09-13	113.370003	114.129997	112.669998	113.519997	96.866638	12470800
2018-09-14	113.809998	114.489998	113.230003	113.500000	96.849571	10337900
2018-09-17	113.790001	114.430000	113.300003	113.839996	97.139679	9561300
2018-09-18	114.330002	114.660004	113.559998	114.300003	97.532196	7944200
2018-09-19	114.440002	118.059998	114.440002	117.620003	100.365166	16052800
2018-09-20	118.500000	119.239998	118.080002	118.629997	101.227005	15590000
2018-09-21	119.129997	119.230003	117.739998	117.849998	100.561409	24788200
2018-09-24	117.760002	118.459999	116.430000	116.720001	99.597191	12492500
2018-09-25	117.040001	117.970001	116.320000	116.389999	99.315613	9308300
2018-09-26	116.750000	116.870003	114.660004	115.019997	98.146599	14023600
2018-09-27	115.419998	115.760002	114.160004	114.519997	97.719948	13283000
2018-09-28	113.650002	114.239998	112.519997	112.839996	96.286377	15815100
2018-10-01	113.370003	114.610001	113.040001	113.500000	96.849571	10146300
2018-10-02	113.360001	114.120003	112.809998	113.970001	97.250618	13753100
2018-10-03	114.940002	115.660004	114.480003	115.040001	98.163651	17142000
2018-10-04	114.550003	116.809998	114.209999	115.269997	99.048714	16357400
2018-10-05	115.830002	116.099998	114.019997	114.620003	98.490166	13777600
2018-10-08	114.250000	115.779999	113.349998	115.320000	99.091682	14370900
2018-10-09	114.669998	115.029999	113.669998	114.519997	98.404243	14069500
2018-10-10	114.699997	114.949997	111.470001	111.470001	95.783455	23086400
2018-10-11	110.970001	111.470001	107.379997	108.129997	92.913460	33705600
2018-10-12	110.370003	110.830002	105.599998	106.949997	91.899513	32075700
2018-10-15	107.199997	108.849998	106.320000	106.339996	91.375374	18903200
2018-10-16	107.160004	108.779999	106.730003	108.620003	93.334511	19302800
2018-10-17	108.379997	110.800003	108.230003	109.830002	94.374237	18794500
2018-10-18	109.019997	109.839996	107.809998	108.089996	92.879089	17582500
2018-10-19	107.650002	109.220001	107.269997	107.910004	92.724442	15234500
2018-10-22	108.150002	108.339996	106.110001	106.360001	91.392563	16199100
2018-10-23	104.199997	106.160004	103.699997	105.250000	90.438751	21407500
2018-10-24	104.760002	105.029999	102.910004	103.290001	88.754570	23168900
2018-10-25	104.180000	105.900002	103.720001	104.860001	90.103645	17464700
2018-10-26	104.000000	104.559998	102.730003	103.419998	88.866272	19174900
2018-10-29	104.459999	106.629997	103.699997	104.849998	90.095039	18445200
2018-10-30	105.709999	106.980003	104.860001	106.699997	91.684700	18019700
2018-10-31	108.080002	110.480003	107.790001	109.019997	93.678223	20860000
2018-11-01	109.620003	110.220001	108.320000	108.980003	93.643867	13065000
2018-11-02	109.900002	110.809998	107.489998	108.379997	93.128288	19009200
2018-11-05	108.610001	109.290001	108.419998	109.089996	93.738380	10276400
2018-11-06	108.669998	109.669998	107.760002	109.599998	94.176613	10825000
2018-11-07	110.370003	111.730003	109.349998	111.480003	95.792053	12679600
2018-11-08	111.010002	112.930000	111.000000	112.379997	96.565392	11662500
2018-11-09	112.230003	112.360001	110.830002	111.290001	95.628784	10432200
2018-11-12	111.419998	111.940002	108.599998	108.949997	93.618080	13279700
2018-11-13	109.099998	111.120003	109.099998	109.589996	94.168007	13746100
2018-11-14	110.230003	110.709999	105.980003	107.330002	92.226044	18361400
2018-11-15	108.239998	110.080002	106.809998	110.070000	94.580460	19100000
2018-11-16	109.449997	110.760002	108.550003	109.989998	94.511719	13798600
2018-11-19	109.959999	111.199997	109.529999	110.830002	95.233505	13987000
2018-11-20	109.779999	110.489998	107.980003	108.449997	93.188431	18936200
2018-11-21	109.029999	109.610001	107.639999	107.639999	92.492424	10619600
2018-11-23	106.739998	107.389999	106.059998	106.650002	91.641762	6488400
2018-11-26	107.720001	109.980003	107.449997	109.260002	93.884445	13948300
2018-11-27	108.760002	110.029999	108.629997	109.720001	94.279747	9238200
2018-11-28	109.800003	111.400002	108.870003	110.940002	95.328049	13977300
2018-11-29	110.269997	110.800003	109.639999	110.059998	94.571884	11144300
2018-11-30	109.849998	111.320000	109.580002	111.190002	95.542862	18652700
2018-12-03	112.379997	112.889999	111.739998	112.239998	96.445076	16034500
2018-12-04	111.599998	111.599998	106.730003	107.230003	92.140129	23555900
2018-12-06	105.010002	105.360001	102.879997	105.190002	90.387207	27213900
2018-12-07	105.160004	106.980003	102.910004	103.290001	88.754570	19248600
2018-12-10	102.870003	103.489998	99.279999	101.360001	87.096199	23636400
2018-12-11	103.129997	103.660004	100.209999	100.370003	86.245499	16860700
2018-12-12	101.660004	102.900002	100.059998	101.019997	86.804024	22621500
2018-12-13	101.550003	101.970001	100.669998	101.120003	86.889938	17250900
2018-12-14	99.989998	101.940002	99.860001	100.290001	86.176765	19879500
2018-12-17	99.769997	100.559998	98.440002	99.010002	85.076874	25113500
2018-12-18	99.419998	100.889999	98.120003	98.540001	84.673012	20837200
2018-12-19	98.410004	100.580002	96.599998	97.290001	83.598915	28767900
2018-12-20	96.610001	98.279999	95.690002	96.449997	82.877129	31825200
2018-12-21	96.680000	98.430000	93.690002	94.169998	80.917992	41313900
2018-12-24	92.889999	94.220001	92.139999	92.139999	79.173653	17009300
2018-12-26	92.690002	95.959999	91.110001	95.959999	82.456078	22542900
2018-12-27	94.820000	97.150002	93.550003	97.040001	83.384125	20304700
2018-12-28	97.949997	98.320000	96.440002	96.830002	83.203667	17963300
2018-12-31	97.589996	98.809998	96.769997	97.620003	83.882484	13237200
2019-01-02	95.949997	99.779999	95.940002	99.309998	85.334663	15670900
2019-01-03	98.639999	98.889999	96.690002	97.110001	84.121910	16286400
2019-01-04	99.110001	100.930000	98.279999	100.690002	87.223091	16935200
2019-01-07	100.430000	101.470001	99.709999	100.760002	87.283722	15430700
2019-01-08	101.629997	101.820000	99.550003	100.570000	87.119148	13578800
2019-01-09	100.809998	101.489998	99.930000	100.400002	86.971886	14230300
2019-01-10	100.019997	100.730003	99.269997	100.389999	86.963211	14376100
2019-01-11	99.889999	100.169998	98.949997	99.910004	86.547417	15439900
2019-01-14	98.870003	101.360001	98.660004	100.940002	87.439667	21258500
2019-01-15	98.889999	102.470001	98.599998	101.680000	88.080688	26504900
2019-01-16	102.250000	103.449997	101.800003	102.500000	88.791000	18533000
2019-01-17	102.110001	103.500000	101.919998	102.919998	89.154831	14247600
2019-01-18	103.769997	104.900002	102.830002	104.589996	90.601486	16428700
2019-01-22	103.080002	103.589996	102.129997	102.940002	89.172165	17083700
2019-01-23	103.440002	103.699997	101.970001	102.680000	88.946960	12146700
2019-01-24	102.129997	103.089996	101.940002	102.739998	88.998917	11296800
2019-01-25	103.510002	104.309998	102.739998	103.389999	89.561981	14369400
2019-01-28	102.889999	104.239998	102.589996	103.879997	89.986450	12283100
2019-01-29	103.879997	105.110001	103.730003	104.169998	90.237656	9743300
2019-01-30	104.139999	105.239998	103.779999	104.410004	90.445564	12526300
2019-01-31	103.410004	103.800003	102.730003	103.500000	89.657257	17520600
2019-02-01	104.000000	104.849998	103.519997	103.879997	89.986450	13000800
2019-02-04	103.790001	104.250000	103.010002	104.250000	90.306969	9871500
2019-02-05	104.519997	104.550003	103.290001	103.790001	89.908485	12763000
2019-02-06	103.709999	104.620003	103.470001	103.739998	89.865150	8745000
2019-02-07	103.250000	103.500000	101.440002	102.379997	88.687057	13177500
2019-02-08	102.080002	102.339996	100.059998	101.360001	87.803497	12892600
2019-02-11	101.760002	102.010002	100.769997	100.879997	87.387672	10978500
2019-02-12	101.949997	102.919998	101.889999	102.599998	88.877625	12852300
2019-02-13	102.900002	103.849998	102.900002	103.089996	89.302101	10754100
2019-02-14	102.470001	103.099998	101.349998	102.419998	88.721703	11518500
2019-02-15	103.900002	105.699997	103.660004	105.550003	91.433098	14716900
2019-02-19	104.910004	105.370003	103.809998	105.180000	91.112579	12764900
2019-02-20	105.209999	105.800003	104.879997	105.690002	91.554367	10030300
2019-02-21	105.449997	105.989998	104.959999	105.470001	91.363792	8400100
2019-02-22	105.699997	106.089996	104.779999	105.000000	90.956657	10647300
2019-02-25	105.750000	107.269997	105.690002	106.099998	91.909531	11230700
2019-02-26	104.500000	105.470001	103.940002	105.290001	91.207878	15465400
2019-02-27	105.180000	105.379997	104.510002	105.160004	91.095253	9968800
2019-02-28	105.010002	105.209999	104.180000	104.360001	90.402245	15156900
2019-03-01	105.099998	105.910004	104.199997	104.430000	90.462891	13813300
2019-03-04	104.919998	105.919998	103.269997	104.190002	90.254982	12466300
2019-03-05	104.129997	104.550003	103.260002	104.110001	90.185692	10856600
2019-03-06	103.860001	104.570000	103.550003	103.720001	89.847832	9070800
2019-03-07	103.250000	103.470001	102.160004	102.970001	89.198151	12705700
2019-03-08	101.989998	103.230003	101.989998	103.010002	89.232819	10582400
2019-03-11	103.980003	104.550003	103.660004	104.349998	90.393585	9763200
2019-03-12	104.589996	104.790001	103.750000	104.040001	90.125046	10219100
2019-03-13	104.190002	104.980003	103.949997	104.389999	90.428246	13022200
2019-03-14	104.500000	105.870003	104.459999	105.339996	91.251183	10926500
2019-03-15	105.410004	106.800003	105.230003	106.550003	92.299362	24811700
2019-03-18	106.550003	107.790001	106.500000	107.190002	92.853752	12935500
2019-03-19	108.199997	108.400002	106.550003	106.800003	92.515900	12889300
2019-03-20	106.430000	106.650002	104.410004	104.519997	90.540855	14920700
2019-03-21	103.489998	103.489998	102.279999	102.870003	89.111526	19751000
2019-03-22	101.820000	102.320000	99.519997	99.760002	86.417480	31115200
2019-03-25	99.589996	100.570000	98.089996	98.930000	85.698494	21032300
2019-03-26	99.820000	100.400002	98.820000	99.919998	86.556076	15987100
2019-03-27	99.879997	100.449997	99.080002	99.580002	86.261551	12753200
2019-03-28	100.000000	100.800003	99.739998	100.709999	87.240417	12454100
2019-03-29	101.540001	101.989998	100.589996	101.230003	87.690865	14523400
2019-04-01	102.150002	104.680000	102.120003	104.639999	90.644791	17499300
2019-04-02	104.599998	105.440002	104.330002	105.139999	91.077911	10295400
2019-04-03	105.809998	106.360001	104.790001	105.349998	91.259842	11499200
2019-04-04	104.550003	105.730003	104.449997	105.559998	92.141464	11952100
2019-04-05	105.800003	106.110001	104.989998	105.309998	91.923233	9933700
2019-04-08	105.110001	105.650002	104.910004	105.650002	92.220009	8056300
2019-04-09	105.080002	105.199997	104.250000	104.870003	91.539169	9092200
2019-04-10	105.129997	105.720001	104.470001	105.339996	91.949409	10882300
2019-04-11	105.709999	106.730003	105.559998	106.230003	92.726280	11183800
2019-04-12	109.440002	111.849998	108.879997	111.209999	97.073227	25834100
2019-04-15	110.919998	111.000000	109.120003	109.940002	95.964668	15163800
2019-04-16	109.900002	111.389999	109.860001	111.099998	96.977211	11583200
2019-04-17	111.699997	114.660004	111.010002	114.300003	99.770439	17791900
2019-04-18	114.529999	114.949997	113.330002	113.459999	99.037231	12501900
2019-04-22	112.830002	113.930000	112.660004	113.599998	99.159431	7975900
2019-04-23	113.000000	114.370003	112.849998	113.739998	99.281631	9193100
2019-04-24	113.260002	114.150002	112.809998	113.550003	99.115784	9245700
2019-04-25	113.010002	114.150002	112.500000	113.610001	99.168152	9311800
2019-04-26	113.949997	114.580002	113.599998	114.470001	99.918839	7889300
2019-04-29	114.599998	117.160004	114.449997	116.120003	101.359093	14242200
2019-04-30	116.430000	116.720001	115.260002	116.050003	101.297981	11389100
2019-05-01	115.720001	117.000000	115.110001	115.160004	100.521126	10412900
2019-05-02	115.169998	115.779999	114.580002	115.410004	100.739349	8613300
2019-05-03	116.000000	116.680000	115.669998	116.120003	101.359093	8185400
2019-05-06	114.180000	115.470001	113.720001	115.089996	100.460014	9387000
2019-05-07	114.029999	114.029999	112.290001	113.209999	98.819023	15017700
2019-05-08	112.660004	113.669998	112.459999	112.610001	98.295288	9575800
2019-05-09	111.139999	112.739998	110.580002	112.519997	98.216705	12205900
2019-05-10	111.750000	112.839996	110.540001	112.510002	98.207977	13189000
2019-05-13	110.080002	110.449997	108.980003	109.449997	95.536972	13783700
2019-05-14	109.550003	111.720001	109.500000	110.320000	96.296371	10503600
2019-05-15	109.209999	110.900002	108.610001	109.900002	95.929764	10142000
2019-05-16	110.620003	112.169998	110.589996	111.309998	97.160515	9672700
2019-05-17	110.000000	111.750000	109.830002	110.769997	96.689178	9570100
2019-05-20	110.580002	111.809998	110.370003	111.349998	97.195435	8518200
2019-05-21	111.440002	111.919998	111.220001	111.730003	97.527138	7967900
2019-05-22	111.400002	111.790001	110.750000	110.820000	96.732811	7918900
2019-05-23	109.639999	109.790001	107.500000	108.639999	94.829926	14558000
2019-05-24	109.519997	109.959999	109.190002	109.709999	95.763924	8537300
2019-05-28	109.199997	109.830002	108.440002	108.519997	94.725189	11665500
2019-05-29	107.449997	108.400002	107.059998	108.220001	94.463318	9966400
2019-05-30	108.650002	109.180000	106.540001	107.059998	93.450783	10367800
2019-05-31	105.559998	106.589996	104.839996	105.959999	92.490585	10952800
2019-06-03	105.800003	106.860001	105.300003	106.459999	92.927032	11680700
2019-06-04	107.849998	109.900002	107.129997	109.739998	95.790100	12858600
2019-06-05	109.860001	110.379997	108.639999	110.129997	96.130531	8340500
2019-06-06	110.150002	110.870003	108.930000	110.370003	96.340019	8726700
2019-06-07	109.699997	110.019997	108.959999	109.160004	95.283821	10618900
2019-06-10	110.750000	111.209999	110.220001	110.339996	96.313828	11380600
2019-06-11	110.820000	111.570000	110.370003	110.680000	96.610603	9847700
2019-06-12	110.699997	110.900002	108.889999	109.269997	95.379852	9670500
2019-06-13	109.459999	110.160004	109.050003	109.540001	95.615524	8406900
2019-06-14	109.570000	110.300003	108.629997	109.820000	95.859909	9077400
2019-06-17	109.699997	110.370003	109.059998	109.220001	95.336205	8128600
2019-06-18	109.010002	111.410004	108.980003	110.709999	96.636803	11057300
2019-06-19	110.820000	111.589996	109.699997	109.910004	95.938484	13126500
2019-06-20	110.879997	111.089996	109.029999	110.190002	96.182907	13638000
2019-06-21	110.190002	111.669998	109.089996	109.440002	95.528236	27089500
2019-06-24	109.279999	109.769997	108.540001	108.660004	94.847397	13039600
2019-06-25	108.680000	108.980003	107.669998	107.760002	94.061813	18660100
2019-06-26	108.300003	109.309998	108.160004	108.480003	94.690269	10324600
2019-06-27	108.839996	109.550003	108.440002	108.839996	95.004501	10906600
2019-06-28	111.040001	112.430000	110.900002	111.800003	97.588234	21634700
2019-07-01	113.230003	114.519997	113.080002	113.680000	99.229248	12724500
2019-07-02	113.510002	114.199997	113.220001	113.800003	99.334023	10174900
2019-07-03	113.339996	113.870003	112.260002	112.820000	99.175766	6849400
2019-07-05	113.510002	114.269997	112.919998	113.489998	99.764732	7929400
2019-07-08	112.959999	113.480003	112.500000	112.870003	99.219719	6917200
2019-07-09	112.279999	113.489998	112.150002	113.349998	99.641678	8947300
2019-07-10	113.370003	113.830002	112.739998	113.019997	99.351578	9242300
2019-07-11	113.370003	114.360001	113.120003	114.099998	100.300964	11595200
2019-07-12	114.129997	115.349998	113.930000	115.300003	101.355843	10783400
2019-07-15	115.540001	115.570000	113.529999	113.900002	100.125168	12946600
2019-07-16	113.480003	115.500000	112.919998	115.120003	101.197617	16945000
2019-07-17	114.430000	114.940002	113.730003	113.989998	100.204269	13120900
2019-07-18	113.930000	115.070000	113.550003	114.669998	100.802040	9397200
2019-07-19	114.889999	115.120003	113.400002	113.540001	99.808701	10402800
2019-07-22	112.910004	114.449997	112.769997	114.269997	100.450401	9061100
2019-07-23	114.879997	116.449997	114.820000	116.360001	102.287643	12752200
2019-07-24	115.580002	116.879997	115.519997	116.830002	102.700813	10011000
2019-07-25	116.889999	117.239998	115.320000	115.709999	101.716255	10138400
2019-07-26	115.769997	116.510002	115.529999	116.220001	102.164597	12800400
2019-07-29	116.459999	117.180000	115.790001	115.849998	101.839340	8500400
2019-07-30	115.190002	116.080002	114.760002	115.589996	101.610771	7121100
2019-07-31	116.099998	116.180000	114.860001	116.000000	101.971199	13648000
2019-08-01	115.330002	116.800003	112.599998	112.940002	99.281258	15664500
2019-08-02	112.400002	113.430000	111.400002	112.930000	99.272461	11025500
2019-08-05	110.790001	110.980003	108.269997	109.570000	96.318825	15855300
2019-08-06	110.050003	110.500000	108.339996	110.430000	97.074829	10203500
2019-08-07	108.000000	108.279999	105.940002	108.029999	94.965065	17320900
2019-08-08	109.050003	110.080002	108.720001	109.860001	96.573753	10903300
2019-08-09	109.349998	110.449997	108.290001	109.739998	96.468254	9980800
2019-08-12	108.440002	108.510002	107.209999	107.680000	94.657387	9393700
2019-08-13	107.949997	110.330002	107.029999	109.339996	96.116631	12124700
2019-08-14	106.300003	106.910004	104.449997	104.800003	92.125702	19491800
2019-08-15	104.820000	106.379997	104.339996	105.199997	92.477303	13365600
2019-08-16	106.370003	107.980003	105.870003	107.720001	94.692558	11830600
2019-08-19	109.629997	109.750000	108.419998	108.690002	95.545250	8265400
2019-08-20	107.849998	108.440002	107.239998	107.309998	94.332138	8374000
2019-08-21	108.209999	108.430000	107.449997	107.610001	94.595871	8189300
2019-08-22	108.370003	109.269997	107.930000	108.720001	95.571602	9343400
2019-08-23	108.000000	108.779999	105.110001	106.019997	93.198151	14762300
2019-08-26	106.620003	106.989998	106.010002	106.870003	93.945358	8209500
2019-08-27	107.349998	107.559998	104.839996	105.739998	92.952026	14331800
2019-08-28	105.080002	107.209999	105.040001	106.800003	93.883812	10585500
2019-08-29	108.139999	109.889999	108.019997	109.220001	96.011147	10002200
2019-08-30	109.839996	110.559998	109.470001	109.860001	96.573753	10170300
2019-09-03	108.980003	108.989998	107.320000	108.559998	95.430969	9868800
2019-09-04	109.449997	110.220001	108.559998	109.870003	96.582542	6929200
2019-09-05	111.250000	113.720001	111.199997	112.370003	98.780205	13224700
2019-09-06	112.660004	112.980003	111.959999	112.610001	98.991180	7836600
2019-09-09	113.709999	116.059998	113.599998	115.400002	101.443756	13985100
2019-09-10	116.300003	117.269997	115.730003	116.870003	102.735970	14333100
2019-09-11	116.889999	117.199997	115.379997	117.190002	103.017273	9919200
2019-09-12	116.550003	118.470001	115.919998	117.910004	103.650200	12283500
2019-09-13	119.000000	120.400002	118.750000	120.230003	105.689613	16257200
2019-09-16	118.900002	119.870003	118.379997	119.160004	104.749023	11993900
2019-09-17	118.419998	118.610001	117.239998	118.570000	104.230362	10735400
2019-09-18	118.320000	120.080002	117.750000	119.760002	105.276466	10665600
2019-09-19	119.699997	120.339996	119.089996	119.379997	104.942398	9382600
2019-09-20	119.739998	120.339996	118.870003	118.900002	104.520470	21862800
2019-09-23	117.779999	119.120003	117.680000	118.879997	104.502876	9135100
2019-09-24	118.750000	119.260002	117.040001	117.330002	103.140327	11696500
2019-09-25	117.269997	118.360001	117.120003	118.000000	103.729309	9389400
2019-09-26	117.879997	118.050003	116.949997	117.029999	102.876610	9899200
2019-09-27	117.959999	118.639999	117.279999	117.720001	103.483170	10207800
2019-09-30	118.360001	118.769997	117.220001	117.690002	103.456810	9755000
2019-10-01	118.400002	119.000000	115.410004	115.550003	101.575607	11250300
2019-10-02	114.809998	114.900002	112.930000	113.250000	99.553764	12548700
2019-10-03	112.269997	112.910004	110.519997	112.190002	99.411995	12735200
2019-10-04	112.339996	114.940002	112.269997	114.620003	101.565224	9453100
2019-10-07	114.190002	115.500000	114.070000	114.370003	101.343704	6771600
2019-10-08	113.059998	113.059998	111.660004	111.820000	99.084122	10806300
2019-10-09	112.669998	113.160004	112.070000	112.629997	99.801872	7273700
2019-10-10	113.139999	115.400002	113.000000	114.209999	101.201927	10994100
2019-10-11	116.029999	117.989998	115.870003	116.139999	102.912094	15076500
2019-10-14	115.849998	116.870003	115.660004	116.449997	103.186798	8779000
2019-10-15	118.849998	121.589996	117.870003	119.959999	106.297005	23379000
2019-10-16	119.959999	120.620003	119.379997	119.680000	106.048920	11087700
2019-10-17	120.750000	121.570000	119.879997	120.349998	106.642593	10818500
2019-10-18	120.000000	121.019997	119.860001	120.559998	106.828682	10417400
2019-10-21	122.050003	123.769997	121.989998	123.550003	109.478127	12714600
2019-10-22	123.449997	125.099998	123.120003	124.790001	110.576912	12549100
2019-10-23	124.199997	125.150002	124.169998	125.120003	110.869316	8828300
2019-10-24	125.290001	125.660004	124.070000	125.029999	110.789558	8020500
2019-10-25	125.000000	126.650002	124.750000	126.029999	111.675667	9055700
2019-10-28	126.570000	127.209999	126.400002	126.510002	112.101006	9522200
2019-10-29	126.059998	127.419998	125.940002	126.430000	112.030113	9797300
2019-10-30	126.050003	126.260002	124.919998	125.730003	111.409851	8513700
2019-10-31	125.489998	125.730003	123.860001	124.919998	110.692093	11589100
2019-11-01	126.199997	127.989998	126.019997	127.800003	113.244087	11682600
2019-11-04	129.080002	129.419998	128.559998	128.820007	114.147903	9159900
2019-11-05	129.389999	130.300003	128.839996	129.100006	114.396011	13747600
2019-11-06	128.690002	129.839996	128.580002	129.300003	114.573227	11231100
2019-11-07	130.429993	131.289993	129.919998	130.000000	115.193520	13528900
2019-11-08	129.880005	130.399994	129.250000	130.380005	115.530220	9293400
2019-11-11	129.600006	130.100006	129.350006	129.919998	115.122612	8679000
2019-11-12	129.630005	130.619995	129.009995	129.160004	114.449181	9099000
2019-11-13	128.130005	128.820007	127.419998	128.479996	113.846642	8023300
2019-11-14	127.720001	128.839996	127.589996	128.600006	113.952957	8483400
2019-11-15	129.229996	129.529999	128.399994	129.529999	114.777016	10163600
2019-11-18	129.559998	130.649994	128.990005	130.619995	115.742874	8749300
2019-11-19	130.990005	131.250000	130.179993	130.580002	115.707451	8824500
2019-11-20	130.300003	130.619995	128.940002	129.630005	114.865654	11782800
2019-11-21	130.000000	130.720001	129.389999	129.929993	115.131454	7705500
2019-11-22	130.149994	131.220001	130.100006	130.789993	115.893532	8167900
2019-11-25	131.250000	132.070007	130.869995	131.490005	116.513802	10068500
2019-11-26	131.820007	131.820007	130.360001	131.669998	116.673294	10490700
2019-11-27	132.289993	132.429993	131.649994	132.059998	117.018867	6607900
2019-11-29	131.869995	132.410004	131.449997	131.759995	116.753044	5712000
2019-12-02	132.309998	132.740005	131.350006	131.470001	116.496071	8615600
2019-12-03	129.770004	129.960007	128.589996	129.779999	114.998566	10361300
2019-12-04	130.380005	132.470001	129.990005	132.339996	117.266968	10318200
2019-12-05	132.679993	133.309998	132.179993	133.059998	117.904968	9587400
2019-12-06	134.690002	135.779999	134.649994	135.039993	119.659462	10170600
2019-12-09	134.630005	135.460007	134.410004	134.410004	119.101196	8498200
2019-12-10	133.250000	134.770004	132.880005	134.500000	119.180984	7532900
2019-12-11	134.289993	135.020004	134.009995	134.179993	118.897392	9011900
2019-12-12	134.490005	138.470001	134.210007	138.020004	122.300079	13717400
2019-12-13	137.949997	138.830002	136.220001	136.809998	121.227852	10592100
2019-12-16	138.380005	138.839996	137.320007	137.339996	121.697502	11372000
2019-12-17	137.729996	138.669998	137.229996	138.179993	122.441841	11546800
2019-12-18	138.149994	139.020004	137.720001	138.039993	122.317772	10381500
2019-12-19	137.759995	138.220001	137.100006	137.350006	121.706360	9350400
2019-12-20	138.020004	138.880005	136.899994	137.240005	121.608910	29992600
2019-12-23	137.600006	137.910004	136.880005	137.199997	121.573433	9738400
2019-12-24	137.330002	137.630005	137.059998	137.580002	121.910164	3324300
2019-12-26	137.889999	139.100006	137.779999	139.039993	123.203888	6770900
2019-12-27	139.300003	139.770004	138.669998	139.139999	123.292480	7868200
2019-12-30	139.899994	140.080002	138.470001	138.630005	122.840591	6963000
2019-12-31	138.509995	139.479996	138.289993	139.399994	123.522881	7201600
2020-01-02	139.789993	141.100006	139.259995	141.089996	125.020416	10803700
2020-01-03	137.500000	139.229996	137.080002	138.339996	123.370575	10386800
2020-01-06	136.559998	138.270004	136.500000	138.229996	123.272484	10259000
2020-01-07	137.279999	137.860001	135.820007	135.880005	121.176750	10531300
2020-01-08	135.699997	137.580002	135.600006	136.940002	122.122047	9695300
2020-01-09	138.050003	138.229996	137.039993	137.440002	122.567970	9469000
2020-01-10	137.210007	137.250000	135.809998	136.070007	121.346214	10190900
2020-01-13	136.190002	137.199997	135.759995	137.199997	122.353943	12355200
2020-01-14	137.940002	140.759995	137.690002	138.800003	123.780800	24906000
2020-01-15	137.850006	138.600006	136.149994	136.720001	121.925888	16293400
2020-01-16	137.449997	137.899994	136.839996	137.250000	122.398514	10783800
2020-01-17	137.539993	138.289993	137.320007	138.199997	123.245720	14697700
2020-01-21	137.190002	138.070007	136.690002	136.839996	122.032875	8474200
2020-01-22	137.240005	137.399994	136.380005	136.679993	121.890182	7549100
2020-01-23	135.710007	136.740005	134.720001	136.539993	121.765343	9345700
2020-01-24	136.369995	136.429993	132.320007	133.149994	118.742157	15166400
2020-01-27	130.270004	132.940002	129.710007	132.029999	117.743362	12860500
2020-01-28	132.839996	134.970001	132.479996	134.429993	119.883659	13062800
2020-01-29	134.809998	135.539993	133.690002	134.229996	119.705292	9326000
2020-01-30	132.690002	136.130005	132.690002	135.889999	121.185669	9048900
2020-01-31	134.490005	134.830002	131.470001	132.360001	118.037659	12785200
2020-02-03	132.660004	134.240005	132.660004	133.369995	118.938385	10021100
2020-02-04	135.550003	136.600006	135.080002	135.289993	120.650612	9157100
2020-02-05	136.570007	137.729996	136.009995	137.589996	122.701706	10150700
2020-02-06	138.240005	138.289993	137.110001	137.610001	122.719559	8992300
2020-02-07	136.729996	137.669998	136.300003	137.169998	122.327171	6379800
2020-02-10	136.949997	137.850006	136.750000	137.740005	122.835510	5960700
2020-02-11	138.259995	138.820007	137.779999	138.000000	123.067352	6578600
2020-02-12	138.600006	139.289993	137.800003	138.000000	123.067352	7958000
2020-02-13	137.750000	138.339996	136.399994	137.880005	122.960365	7447500
2020-02-14	137.839996	138.190002	136.940002	137.460007	122.585800	6627600
2020-02-18	137.339996	137.710007	135.050003	135.639999	120.962730	8996400
2020-02-19	136.910004	138.389999	136.339996	137.490005	122.612579	7071200
2020-02-20	137.169998	138.360001	136.529999	137.490005	122.612579	7422800
2020-02-21	136.550003	136.919998	134.919998	135.809998	121.114334	9772800
2020-02-24	131.440002	133.199997	130.800003	132.160004	117.859291	13618400
2020-02-25	131.000000	132.229996	125.589996	126.260002	112.597725	20797200
2020-02-26	126.930000	128.949997	126.339996	126.639999	112.936592	24825600
2020-02-27	122.910004	125.620003	121.300003	121.370003	108.236847	23005500
2020-02-28	117.519997	118.489998	112.660004	116.110001	103.546028	45931400
2020-03-02	116.629997	121.580002	114.459999	121.519997	108.370605	27355400
2020-03-03	120.970001	122.949997	116.239998	116.959999	104.304054	32547700
2020-03-04	118.330002	120.190002	114.699997	119.849998	106.881340	25795900
2020-03-05	115.669998	116.430000	112.580002	113.970001	101.637604	25025600
2020-03-06	106.260002	110.320000	105.019997	108.080002	96.384941	38159400
2020-03-09	96.570000	99.230003	93.000000	93.440002	83.329086	40352000
2020-03-10	99.000000	101.279999	94.580002	100.699997	89.803505	31102700
2020-03-11	97.699997	100.050003	94.550003	95.959999	85.576401	38127000
2020-03-12	89.589996	96.959999	86.320000	88.050003	78.522339	49725200
2020-03-13	95.989998	103.989998	92.000000	103.910004	92.666176	38543300
2020-03-16	85.199997	93.980003	84.550003	88.360001	78.798782	38589700
2020-03-17	90.889999	97.440002	87.500000	93.760002	83.614471	35239800
2020-03-18	87.669998	90.790001	80.360001	83.889999	74.812462	41525600
2020-03-19	81.559998	88.110001	76.910004	85.300003	76.069901	32175100
2020-03-20	86.300003	89.459999	82.480003	83.500000	74.464676	30150800
2020-03-23	82.680000	83.750000	78.089996	79.029999	70.478363	32536600
2020-03-24	84.900002	90.099998	82.900002	88.430000	78.861214	34363200
2020-03-25	89.239998	95.150002	84.540001	91.730003	81.804138	38111700
2020-03-26	94.080002	98.570000	93.540001	98.120003	87.502686	29826300
2020-03-27	93.190002	94.839996	90.550003	91.129997	81.269051	30041500
2020-03-30	90.650002	94.089996	89.300003	93.500000	83.382591	21656900
2020-03-31	92.050003	94.169998	89.339996	90.029999	80.288078	23379300
2020-04-01	85.099998	86.559998	83.250000	84.360001	75.231613	28029600
2020-04-02	83.510002	87.910004	82.959999	87.510002	78.040771	24018000
2020-04-03	86.000000	87.480003	82.769997	84.050003	75.734055	21199400
2020-04-06	88.989998	90.989998	87.699997	89.459999	80.608772	26820800
2020-04-07	94.449997	94.500000	90.379997	90.639999	81.672020	22563800
2020-04-08	92.099998	94.860001	90.550003	94.300003	84.969902	22903300
2020-04-09	96.919998	104.389999	96.889999	102.760002	92.592873	42055900
2020-04-13	103.110001	103.110001	97.300003	98.190002	88.475029	26911900
2020-04-14	101.019997	102.000000	93.639999	95.500000	86.051178	46151300
2020-04-15	91.150002	92.029999	90.129997	90.790001	81.807198	30118600
2020-04-16	90.230003	90.570000	87.050003	87.330002	78.689522	32449600
2020-04-17	92.000000	95.699997	90.959999	95.180000	85.762840	30191900
2020-04-20	92.470001	94.709999	90.459999	91.709999	82.636162	23679400
2020-04-21	88.620003	91.379997	88.330002	89.050003	80.239365	23035000
2020-04-22	90.690002	91.870003	89.180000	89.339996	80.500656	16662400
2020-04-23	89.739998	91.279999	89.260002	89.389999	80.545715	16638800
2020-04-24	90.639999	91.099998	88.489998	90.709999	81.735123	15809200
2020-04-27	91.940002	95.629997	91.540001	94.620003	85.258255	22870200
2020-04-28	97.809998	98.360001	95.029999	95.290001	85.861969	20238900
2020-04-29	99.080002	99.449997	97.269997	97.860001	88.177689	20462600
2020-04-30	95.599998	96.839996	94.550003	95.760002	86.285446	19127600
2020-05-01	93.500000	93.739998	91.839996	93.250000	84.023796	18547700
2020-05-04	92.019997	92.669998	90.800003	92.139999	83.023621	15725900
2020-05-05	93.650002	94.209999	91.900002	92.000000	82.897469	18064100
2020-05-06	92.160004	92.760002	89.930000	90.269997	81.338631	20978000
2020-05-07	91.339996	92.910004	90.580002	91.209999	82.185638	16771900
2020-05-08	92.800003	94.080002	92.110001	92.699997	83.528221	20487800
2020-05-11	91.110001	91.110001	89.330002	89.970001	81.068314	31907600
2020-05-12	90.150002	90.790001	86.900002	87.029999	78.419212	27962900
2020-05-13	86.379997	86.860001	83.400002	84.029999	75.716042	35451600
2020-05-14	82.720001	88.110001	82.400002	87.519997	78.860718	35152500
2020-05-15	86.849998	87.279999	85.300003	85.900002	77.401024	26099000
2020-05-18	88.690002	91.150002	87.879997	90.449997	81.500824	30504400
2020-05-19	90.050003	91.199997	88.589996	88.669998	79.896957	19597300
2020-05-20	90.709999	92.389999	90.370003	91.330002	82.293762	20552400
2020-05-21	90.269997	91.760002	89.669998	90.169998	81.248528	14621400
2020-05-22	90.010002	90.360001	88.720001	89.470001	80.617805	13557900
2020-05-26	92.889999	97.500000	92.610001	95.820000	86.339531	41233900
2020-05-27	102.070000	102.580002	98.800003	101.370003	91.340401	39402000
2020-05-28	102.940002	102.949997	99.400002	99.860001	89.979797	24713900
2020-05-29	98.660004	99.180000	96.779999	97.309998	87.682114	26526400
2020-06-01	97.750000	99.510002	97.379997	98.599998	88.844467	15176800
2020-06-02	100.279999	100.419998	97.930000	98.930000	89.141808	21195000
2020-06-03	101.580002	104.919998	101.059998	104.269997	93.953468	25941100
2020-06-04	103.820000	106.610001	102.790001	106.440002	95.908768	26784700
2020-06-05	114.930000	115.769997	109.529999	111.230003	100.224861	42231000
2020-06-08	113.410004	114.190002	111.940002	113.449997	102.225204	24881800
2020-06-09	110.650002	111.629997	109.010002	110.540001	99.603127	17031100
2020-06-10	110.459999	110.510002	105.849998	106.059998	95.566376	24913300
2020-06-11	100.029999	101.580002	96.540001	97.209999	87.592003	36259200
2020-06-12	100.709999	101.129997	97.330002	99.870003	89.988808	24856800
2020-06-15	96.419998	101.430000	95.870003	101.250000	91.232285	22153600
2020-06-16	105.370003	105.680000	99.309998	102.059998	91.962128	22193600
2020-06-17	102.529999	102.540001	99.209999	99.480003	89.637398	15639800
2020-06-18	98.669998	100.519997	98.129997	98.940002	89.150833	16591900
2020-06-19	100.529999	100.599998	96.730003	97.809998	88.132614	40371200
2020-06-22	97.250000	97.949997	96.540001	96.750000	87.177513	16216900
2020-06-23	98.970001	99.970001	97.849998	97.930000	88.240753	15381400
2020-06-24	96.750000	96.839996	94.309998	94.660004	85.294289	22919800
2020-06-25	94.349998	98.209999	94.260002	97.959999	88.267792	25743600
2020-06-26	95.110001	95.370003	92.000000	92.589996	83.429108	41896300
2020-06-29	93.400002	94.489998	92.180000	93.000000	83.798523	18499700
2020-06-30	92.830002	94.660004	92.570000	94.059998	84.753654	19137000
2020-07-01	94.889999	95.709999	93.029999	93.260002	84.032806	18755700
2020-07-02	94.739998	94.959999	91.930000	92.660004	84.305771	27845600
2020-07-06	94.430000	95.199997	93.480003	95.000000	86.434784	18625300
2020-07-07	93.820000	94.099998	92.000000	92.320000	83.996422	25757200
2020-07-08	92.290001	93.339996	91.800003	93.300003	84.888054	18762200
2020-07-09	93.519997	94.120003	90.779999	91.279999	83.050179	25600800
2020-07-10	92.000000	96.839996	91.870003	96.269997	87.590279	28954200
2020-07-13	98.730003	99.269997	96.230003	97.650002	88.845863	32079200
2020-07-14	98.370003	99.949997	96.639999	98.209999	89.355385	42731700
2020-07-15	100.889999	101.290001	98.650002	99.730003	90.738335	22508400
2020-07-16	98.779999	101.220001	98.550003	100.010002	90.993088	16886900
2020-07-17	100.000000	100.080002	98.139999	98.160004	89.309883	16137700
2020-07-20	97.430000	98.389999	97.260002	97.300003	88.527428	14458100
2020-07-21	97.709999	100.050003	97.639999	99.410004	90.447189	17798100
2020-07-22	99.650002	100.129997	97.529999	98.690002	89.792099	14271200
2020-07-23	98.500000	99.349998	97.970001	98.980003	90.055954	12870200
2020-07-24	99.599998	99.800003	97.940002	98.279999	89.419052	12744200
2020-07-27	97.510002	97.629997	96.169998	96.900002	88.163490	11959100
2020-07-28	96.500000	97.889999	96.500000	97.320000	88.545624	11754300
2020-07-29	97.070000	99.709999	97.000000	99.680000	90.692848	12743500
2020-07-30	97.540001	97.739998	96.050003	97.019997	88.272652	14834800
2020-07-31	96.480003	96.930000	95.250000	96.639999	87.926933	14535000
2020-08-03	97.019997	97.570000	95.849998	96.099998	87.435616	12962800
2020-08-04	95.910004	95.949997	95.029999	95.550003	86.935196	13366200
2020-08-05	95.870003	98.470001	95.720001	97.209999	88.445534	15260900
2020-08-06	97.580002	98.099998	96.540001	97.239998	88.472824	10482100
2020-08-07	96.930000	99.489998	96.559998	99.379997	90.419876	14743700
2020-08-10	100.110001	102.040001	100.029999	100.639999	91.566284	14989900
2020-08-11	103.860001	106.160004	103.510002	103.820000	94.459579	31518600
2020-08-12	106.160004	106.430000	101.709999	102.940002	93.658905	19240800
2020-08-13	102.000000	103.360001	101.639999	102.370003	93.140312	13598600
2020-08-14	101.500000	103.309998	101.419998	102.410004	93.176697	12134400
2020-08-17	101.500000	102.000000	99.529999	99.709999	90.720131	14988000
2020-08-18	99.910004	99.910004	98.120003	98.320000	89.455467	13246500
2020-08-19	98.919998	100.589996	98.339996	98.550003	89.664726	13533000
2020-08-20	97.260002	98.029999	96.800003	97.370003	88.591125	13672600
2020-08-21	97.269997	98.570000	96.940002	97.320000	88.545624	12228300
2020-08-24	98.449997	100.209999	97.419998	100.059998	91.038567	17898300
2020-08-25	101.269997	101.980003	99.800003	100.500000	91.438911	13648900
2020-08-26	99.940002	100.269997	99.050003	99.089996	90.156029	12052400
2020-08-27	99.000000	102.650002	99.000000	102.349998	93.122108	22163900
2020-08-28	103.139999	103.250000	101.809998	102.769997	93.504234	13756700
2020-08-31	102.120003	102.180000	100.019997	100.190002	91.156853	14219400
2020-09-01	99.550003	100.870003	99.040001	100.139999	91.111366	11595600
2020-09-02	99.949997	101.940002	99.559998	101.650002	92.485229	14475700
2020-09-03	103.320000	104.989998	100.639999	101.330002	92.194092	23281200
2020-09-04	104.050003	105.209999	101.370003	103.519997	94.186607	26325500
2020-09-08	102.980003	103.570000	99.480003	99.919998	90.911201	22108600
2020-09-09	100.800003	101.690002	99.559998	100.870003	91.775551	13434000
2020-09-10	101.400002	102.419998	99.639999	99.830002	90.829323	15922800
2020-09-11	99.970001	101.360001	99.589996	101.070000	91.957520	13784300
2020-09-14	101.510002	103.459999	101.370003	102.470001	93.231285	19017400
2020-09-15	102.730003	102.849998	99.139999	99.279999	90.328896	23683000
2020-09-16	99.430000	101.129997	98.760002	99.699997	90.711021	19270600
2020-09-17	98.699997	99.339996	97.709999	98.559998	89.673805	18290100
2020-09-18	97.889999	99.489998	97.440002	98.349998	89.482742	20121600
2020-09-21	95.199997	96.050003	93.820000	95.309998	86.716835	28378800
2020-09-22	94.959999	95.660004	93.669998	94.269997	85.770599	19257000
2020-09-23	94.779999	95.349998	92.660004	92.739998	84.378555	19952700
2020-09-24	92.320000	94.300003	91.379997	92.660004	84.305771	18366500
2020-09-25	92.050003	93.720001	91.870003	93.470001	85.042747	13293100
2020-09-28	95.059998	96.930000	94.349998	96.160004	87.490196	20894100
2020-09-29	96.029999	96.029999	94.330002	95.349998	86.753227	12848200
2020-09-30	95.349998	97.199997	95.260002	96.269997	87.590279	16400600
2020-10-01	97.120003	97.769997	96.029999	96.970001	88.227165	15778700
2020-10-02	95.250000	98.589996	95.089996	97.889999	89.064217	15149600
2020-10-05	98.320000	99.250000	97.529999	99.040001	90.946701	13871900
2020-10-06	100.070000	100.860001	97.510002	98.019997	90.010040	19220400
2020-10-07	98.959999	100.349998	98.669998	99.730003	91.580315	16358500
2020-10-08	100.510002	101.919998	99.900002	101.779999	93.462791	15659000
2020-10-09	102.000000	102.110001	100.110001	101.199997	92.930206	13689100
2020-10-12	101.099998	103.000000	100.849998	102.440002	94.068855	16058000
2020-10-13	103.000000	103.220001	100.260002	100.779999	92.544518	21697300
2020-10-14	101.029999	101.930000	100.099998	100.220001	92.030273	15204100
2020-10-15	99.099998	101.779999	99.040001	101.720001	93.407707	17171200
2020-10-16	101.410004	102.330002	100.720001	101.510002	93.214867	13275000
2020-10-19	101.599998	101.870003	99.559998	99.800003	91.644592	11725700
2020-10-20	100.309998	101.769997	100.120003	100.370003	92.168030	11257100
2020-10-21	100.360001	100.989998	99.330002	99.370003	91.249741	10730500
2020-10-22	99.320000	103.239998	99.309998	102.879997	94.472908	14837200
2020-10-23	103.500000	104.449997	102.930000	103.809998	95.326920	15087600
2020-10-26	102.650002	102.699997	100.250000	101.239998	92.966927	12410700
2020-10-27	100.510002	100.919998	99.160004	99.330002	91.213005	10391700
2020-10-28	97.500000	98.300003	96.070000	96.540001	88.651009	16389500
2020-10-29	96.120003	97.980003	95.239998	97.169998	89.229515	14208800
2020-10-30	97.910004	98.419998	96.230003	98.040001	90.028412	15194500
2020-11-02	99.389999	100.879997	97.860001	100.250000	92.057823	15011600
2020-11-03	103.019997	104.739998	102.690002	103.410004	94.959595	17482600
2020-11-04	101.000000	102.070000	98.930000	100.250000	92.057823	18886500
2020-11-05	101.059998	105.099998	101.000000	104.349998	95.822777	17837400
2020-11-06	105.029999	105.099998	102.389999	102.959999	94.546379	12552800
2020-11-09	113.160004	118.900002	110.349998	116.900002	107.347244	47792400
2020-11-10	117.349998	117.449997	114.690002	116.519997	106.998283	20539300
2020-11-11	116.889999	116.959999	113.959999	114.779999	105.400467	14443400
2020-11-12	112.529999	113.959999	112.059998	113.370003	104.105698	22063000
2020-11-13	114.699997	114.860001	113.570000	114.080002	104.757675	11847900
2020-11-16	117.790001	118.610001	115.730003	117.300003	107.714539	19858600
2020-11-17	115.389999	116.440002	114.580002	116.110001	106.621788	14553200
2020-11-18	117.339996	118.610001	115.199997	115.250000	105.832062	12571200
2020-11-19	114.180000	115.820000	113.559998	115.559998	106.116737	10202500
2020-11-20	114.430000	115.650002	114.089996	114.570000	105.207649	12718900
2020-11-23	116.050003	118.169998	115.570000	117.870003	108.237961	13209200
2020-11-24	120.070000	123.500000	119.709999	123.320000	113.242607	20121600
2020-11-25	121.370003	122.379997	120.470001	122.029999	112.058029	11715600
2020-11-27	122.000000	122.349998	121.080002	121.220001	111.314209	5983600
2020-11-30	120.000000	120.720001	117.769997	117.879997	108.247139	14411800
2020-12-01	120.339996	121.580002	119.629997	119.739998	109.955154	12668900
2020-12-02	119.699997	122.309998	119.269997	122.040001	112.067207	10811300
2020-12-03	121.849998	121.889999	120.360001	121.239998	111.332573	12904400
2020-12-04	122.480003	123.290001	121.690002	122.339996	112.342690	13583700
2020-12-07	121.150002	122.169998	120.209999	121.879997	111.920273	9724300
2020-12-08	121.040001	122.330002	120.760002	122.000000	112.030472	9592100
2020-12-09	123.169998	123.300003	120.440002	121.050003	111.158119	13073900
2020-12-10	119.989998	120.779999	119.559998	120.269997	110.441833	13668400
2020-12-11	118.940002	120.019997	118.370003	119.559998	109.789864	9981600
2020-12-14	121.339996	121.419998	118.110001	118.300003	108.632835	12112400
2020-12-15	119.290001	120.900002	118.620003	120.320000	110.487762	12590200
2020-12-16	120.300003	121.080002	119.860001	120.669998	110.809166	11169400
2020-12-17	121.260002	121.449997	119.580002	119.669998	109.890869	11618000
2020-12-18	119.139999	119.879997	118.269997	119.080002	109.349091	28954800
2020-12-21	123.169998	125.000000	121.089996	123.550003	113.453819	28323600
2020-12-22	123.389999	123.519997	121.610001	121.669998	111.727448	11788200
2020-12-23	122.779999	126.519997	122.349998	125.070000	114.849609	14973200
2020-12-24	125.089996	125.550003	123.570000	124.519997	114.344536	4164900
2020-12-28	125.820000	126.650002	124.790001	125.339996	115.097542	8072600
2020-12-29	126.199997	126.279999	124.889999	125.010002	114.794502	8389200
2020-12-30	125.489998	125.849998	124.900002	125.360001	115.115906	7398000
2020-12-31	125.089996	127.330002	124.820000	127.070000	116.686157	8580200
2021-01-04	127.500000	127.860001	124.779999	125.870003	115.584229	16819900
2021-01-05	124.989998	126.300003	123.769997	125.650002	116.213150	13731200
2021-01-06	129.880005	132.770004	127.879997	131.550003	121.670044	24909100
2021-01-07	135.690002	138.190002	134.919998	135.869995	125.665565	21940400
2021-01-08	135.970001	136.350006	134.119995	136.020004	125.804344	12035100
2021-01-11	134.580002	138.199997	134.110001	138.050003	127.681892	15937900
2021-01-12	139.440002	141.660004	138.830002	140.220001	129.688889	18033500
2021-01-13	138.589996	140.789993	138.100006	140.350006	129.809143	14816800
2021-01-14	140.490005	142.750000	140.000000	141.169998	130.567566	18565600
2021-01-15	137.429993	141.649994	137.009995	138.639999	128.227539	27881000
2021-01-19	139.860001	140.699997	137.820007	138.039993	127.672623	19843800
2021-01-20	137.820007	138.169998	135.440002	135.970001	125.758095	16028800
2021-01-21	135.690002	136.160004	134.320007	134.830002	124.703697	13411700
2021-01-22	132.690002	134.399994	132.199997	133.789993	123.741798	12933200
2021-01-25	132.139999	133.169998	130.059998	132.119995	122.197227	14212800
2021-01-26	132.750000	133.169998	131.339996	131.580002	121.697784	11307800
2021-01-27	129.589996	129.850006	127.349998	127.860001	118.257172	17603900
2021-01-28	129.899994	132.169998	128.990005	130.110001	120.338196	13761800
2021-01-29	131.190002	131.720001	128.190002	128.669998	119.006340	14808100
2021-02-01	129.399994	130.070007	128.479996	129.619995	119.884987	11080700
2021-02-02	131.940002	134.389999	131.220001	133.610001	123.575340	12253600
2021-02-03	133.649994	135.759995	133.509995	135.139999	124.990402	10600800
2021-02-04	135.470001	138.660004	135.470001	138.250000	127.866814	12419500
2021-02-05	139.389999	139.490005	137.380005	137.979996	127.617126	10051300
2021-02-08	138.199997	140.300003	138.179993	140.139999	129.614914	10136400
2021-02-09	139.429993	139.979996	138.539993	139.580002	129.096939	8614800
2021-02-10	140.000000	140.869995	139.039993	139.660004	129.170914	10323200
2021-02-11	139.660004	140.550003	138.220001	139.270004	128.810242	9201000
2021-02-12	139.050003	141.610001	139.000000	141.250000	130.641541	8324600
2021-02-16	143.550003	145.320007	142.399994	144.649994	133.786118	12130600
2021-02-17	143.949997	145.380005	143.119995	145.100006	134.202393	10810100
2021-02-18	144.000000	145.789993	143.399994	145.589996	134.655563	10587800
2021-02-19	145.860001	148.839996	145.860001	148.020004	136.903076	11969800
2021-02-22	146.869995	150.190002	146.789993	149.410004	138.188690	11488400
2021-02-23	151.509995	152.309998	149.589996	150.610001	139.298569	16234400
2021-02-24	150.110001	153.759995	150.110001	153.259995	141.749542	15061400
2021-02-25	154.270004	154.899994	150.589996	151.179993	139.825714	18127700
2021-02-26	150.300003	150.869995	146.509995	147.169998	136.116928	19829200
2021-03-01	149.520004	151.380005	148.479996	150.500000	139.196838	14845500
2021-03-02	150.080002	151.779999	149.839996	150.009995	138.743607	14221700
2021-03-03	151.229996	154.979996	150.820007	152.910004	141.425812	14324100
2021-03-04	152.610001	154.380005	148.619995	150.559998	139.252289	20093900
2021-03-05	153.220001	153.490005	147.970001	150.910004	139.576035	18465100
2021-03-08	152.470001	155.460007	150.750000	152.910004	141.425812	17133300
2021-03-09	151.500000	154.250000	149.820007	151.830002	140.426941	16238800
2021-03-10	151.910004	156.160004	151.509995	155.130005	143.479095	14342200
2021-03-11	154.110001	156.149994	153.360001	154.320007	142.729919	11771500
2021-03-12	156.860001	157.630005	155.070007	156.149994	144.422455	12849500
2021-03-15	156.350006	156.919998	153.960007	155.369995	143.701050	12101100
2021-03-16	154.089996	154.600006	152.190002	153.509995	141.980743	12805600
2021-03-17	155.339996	156.880005	153.050003	155.089996	143.442078	13952400
2021-03-18	157.600006	161.690002	157.110001	157.649994	145.809799	21898500
2021-03-19	155.509995	155.940002	151.190002	155.139999	143.488342	54418800
2021-03-22	152.800003	153.970001	150.610001	150.970001	139.631531	19944800
2021-03-23	150.330002	152.119995	148.960007	149.460007	138.234940	17076300
2021-03-24	150.000000	153.179993	149.860001	150.619995	139.307770	13079800
2021-03-25	150.000000	152.970001	149.330002	152.550003	141.092865	15608300
2021-03-26	154.300003	155.449997	152.550003	155.089996	143.442078	16754400
2021-03-29	152.119995	153.729996	151.039993	152.679993	141.213074	17570300
2021-03-30	154.460007	155.869995	153.880005	154.479996	142.877884	13184300
2021-03-31	153.279999	154.490005	152.119995	152.229996	140.796890	16736700
2021-04-01	151.899994	153.789993	151.550003	153.710007	142.165756	16561500
2021-04-05	154.399994	154.940002	152.600006	153.619995	142.919327	13508000
2021-04-06	152.789993	154.279999	151.860001	152.539993	141.914536	13071600
2021-04-07	153.100006	155.229996	152.649994	154.929993	144.138046	16903500
2021-04-08	154.000000	155.509995	152.309998	155.119995	144.314819	12335500
2021-04-09	155.809998	157.039993	154.970001	156.279999	145.394012	12122400
2021-04-12	155.580002	157.250000	155.570007	155.949997	145.087021	12273400
2021-04-13	154.750000	155.199997	152.429993	154.089996	143.356598	16113600
2021-04-14	151.470001	153.830002	150.929993	151.210007	140.677200	19939600
2021-04-15	151.250000	152.199997	149.320007	152.169998	141.570328	17694100
2021-04-16	153.869995	154.509995	152.690002	153.300003	142.621613	13773400
2021-04-19	153.419998	153.880005	152.220001	152.649994	142.016861	11900200
2021-04-20	151.740005	151.750000	148.649994	149.270004	138.872330	13716700
2021-04-21	147.789993	150.610001	146.789993	150.539993	140.053818	12236700
2021-04-22	150.229996	150.300003	147.259995	147.369995	137.104645	15256100
2021-04-23	147.179993	151.130005	146.690002	150.190002	139.728241	14041900
2021-04-26	150.779999	152.460007	150.380005	150.559998	140.072449	10799100
2021-04-27	150.500000	151.570007	150.110001	151.250000	140.714417	12821200
2021-04-28	152.429993	152.889999	151.399994	152.229996	141.626160	8943700
2021-04-29	153.539993	155.279999	153.199997	155.190002	144.379944	12976900
2021-04-30	154.100006	154.490005	153.009995	153.809998	143.096069	11705100
2021-05-03	154.850006	155.479996	153.130005	153.360001	142.677414	11801100
2021-05-04	152.869995	155.639999	152.139999	155.479996	144.649750	12977700
2021-05-05	156.000000	158.279999	154.630005	157.520004	146.547653	10506700
2021-05-06	158.070007	160.820007	157.160004	160.690002	149.496857	13542400
2021-05-07	157.220001	161.500000	157.020004	161.240005	150.008545	14257800
2021-05-10	161.500000	163.729996	161.119995	161.220001	149.989914	14014300
2021-05-11	161.080002	162.389999	158.039993	158.539993	147.496582	15451700
2021-05-12	159.610001	160.779999	157.029999	157.449997	146.482544	14381700
2021-05-13	158.179993	162.449997	157.679993	161.500000	150.250412	15395000
2021-05-14	162.389999	164.449997	161.990005	164.009995	152.585556	10584000
2021-05-17	163.369995	164.850006	163.029999	164.669998	153.199615	9886800
2021-05-18	164.679993	165.500000	162.240005	162.350006	151.041199	11098100
2021-05-19	161.000000	161.179993	158.639999	161.110001	149.887558	13278900
2021-05-20	160.830002	161.860001	159.520004	160.830002	149.627106	10426000
2021-05-21	161.339996	163.220001	160.940002	162.660004	151.329620	10249000
2021-05-24	163.360001	164.229996	162.119995	163.539993	152.148315	9440300
2021-05-25	163.850006	165.699997	161.559998	161.850006	150.576050	12609100
2021-05-26	163.570007	163.740005	161.309998	161.830002	150.557434	13058300
2021-05-27	163.949997	164.750000	162.570007	164.350006	152.901901	15707500
2021-05-28	164.679993	164.940002	163.259995	164.240005	152.799545	10291300
2021-06-01	165.869995	166.910004	165.479996	166.050003	154.483475	9445400
2021-06-02	167.259995	167.440002	165.529999	166.059998	154.492783	10498600
2021-06-03	165.410004	167.250000	164.660004	166.169998	154.595123	13354400
2021-06-04	166.210007	166.669998	165.029999	166.440002	154.846329	8510800
2021-06-07	167.000000	167.100006	165.139999	165.660004	154.120651	7267200
2021-06-08	164.490005	165.759995	163.160004	165.000000	153.506622	10370700
2021-06-09	164.139999	164.220001	162.279999	162.940002	151.590103	12377400
2021-06-10	164.360001	165.240005	160.309998	160.399994	149.227051	12119400
2021-06-11	160.429993	161.199997	159.059998	160.289993	149.124710	13683800
2021-06-14	160.149994	160.330002	156.660004	157.570007	146.594162	19917900
2021-06-15	156.699997	156.919998	154.130005	155.179993	144.370636	24485500
2021-06-16	154.729996	157.619995	153.110001	156.270004	145.384720	25321200
2021-06-17	157.100006	157.460007	151.250000	151.759995	141.188873	29722400
2021-06-18	149.300003	149.699997	147.559998	147.919998	137.616364	43595700
2021-06-21	149.080002	151.199997	149.020004	150.429993	139.951492	18664800
2021-06-22	150.600006	150.970001	148.660004	150.210007	139.746841	14251200
2021-06-23	150.199997	152.039993	150.089996	151.119995	140.593430	12733300
2021-06-24	151.919998	153.119995	151.220001	152.509995	141.886612	13733200
2021-06-25	152.589996	154.500000	151.669998	154.050003	143.319366	15484900
2021-06-28	153.699997	154.479996	152.119995	154.330002	143.579865	14125800
2021-06-29	155.000000	156.309998	153.610001	154.139999	143.403107	14528700
2021-06-30	153.750000	156.080002	153.710007	155.539993	144.705566	12531000
2021-07-01	156.259995	157.139999	155.419998	157.080002	146.138306	10479400
2021-07-02	155.949997	156.320007	155.119995	156.029999	145.997940	11424000
2021-07-06	155.779999	155.779999	152.350006	153.410004	143.546387	15083400
2021-07-07	152.009995	154.279999	151.550003	153.589996	143.714813	12271800
2021-07-08	151.610001	152.529999	150.039993	150.940002	141.235214	17834600
2021-07-09	153.050003	156.149994	152.580002	155.770004	145.754669	13694500
2021-07-12	154.350006	159.160004	153.940002	158.000000	147.841278	19940400
2021-07-13	156.050003	157.389999	153.500000	155.649994	145.642380	22671700
2021-07-14	155.949997	157.279999	152.949997	155.119995	145.146454	14622800
2021-07-15	153.899994	156.529999	153.699997	155.460007	145.464615	11539300
2021-07-16	155.960007	156.279999	151.020004	151.910004	142.142853	14002700
2021-07-19	148.550003	149.820007	145.710007	146.970001	137.520462	22172900
2021-07-20	146.520004	151.119995	146.330002	149.710007	140.084305	15385200
2021-07-21	152.050003	153.649994	151.360001	152.860001	143.031754	12356700
2021-07-22	152.880005	153.440002	149.970001	150.929993	141.225845	9913300
2021-07-23	151.479996	152.839996	150.250000	150.639999	140.954483	9666100
2021-07-26	150.190002	151.960007	150.169998	151.649994	141.899551	8208000
2021-07-27	150.399994	152.490005	149.800003	151.449997	141.712402	11218700
2021-07-28	152.289993	152.770004	150.880005	151.699997	141.946350	9217300
2021-07-29	153.139999	153.869995	151.910004	153.000000	143.162766	9063500
2021-07-30	152.580002	153.669998	151.199997	151.779999	142.021179	9805200
2021-08-02	152.029999	154.449997	151.070007	151.169998	141.450424	10203200
2021-08-03	151.949997	153.320007	149.520004	152.889999	143.059830	10394800
2021-08-04	151.250000	153.369995	150.910004	151.240005	141.515945	10155000
2021-08-05	152.279999	153.690002	152.009995	153.149994	143.303101	9151500
2021-08-06	155.190002	157.820007	155.110001	157.500000	147.373444	13328800
2021-08-09	157.520004	158.550003	155.899994	157.330002	147.214371	9516900
2021-08-10	156.740005	159.979996	156.309998	159.259995	149.020248	8667000
2021-08-11	160.000000	161.500000	159.080002	161.160004	150.798111	9156500
2021-08-12	161.880005	162.369995	160.550003	161.789993	151.387604	8844200
2021-08-13	161.789993	162.160004	159.570007	159.979996	149.693985	8980900
2021-08-16	158.940002	159.029999	156.779999	158.929993	148.711487	8755800
2021-08-17	157.570007	158.860001	155.270004	157.009995	146.914932	9347200
2021-08-18	156.309998	158.009995	155.339996	155.580002	145.576889	8065500
2021-08-19	153.160004	155.559998	153.009995	154.279999	144.360474	9517700
2021-08-20	154.350006	154.899994	153.160004	154.720001	144.772171	6974100
2021-08-23	155.330002	157.089996	155.240005	156.699997	146.624863	7934600
2021-08-24	157.000000	158.550003	156.869995	157.669998	147.532501	7670900
2021-08-25	158.509995	161.779999	157.800003	160.919998	150.573547	11335000
2021-08-26	162.259995	163.830002	161.149994	161.750000	151.350204	11027500
2021-08-27	161.750000	163.160004	161.259995	163.050003	152.566589	8780200
2021-08-30	163.210007	163.490005	159.880005	160.440002	150.124390	7937600
2021-08-31	160.440002	161.369995	159.350006	159.949997	149.665894	12340800
2021-09-01	160.220001	160.759995	158.970001	159.720001	149.450714	8729900
2021-09-02	160.020004	161.610001	159.429993	160.460007	150.143127	8813300
2021-09-03	160.389999	160.889999	159.149994	159.490005	149.235489	7959700
2021-09-07	159.990005	161.380005	158.960007	159.210007	148.973465	9285600
2021-09-08	158.889999	159.580002	158.039993	158.500000	148.309128	7852700
2021-09-09	158.270004	160.830002	158.080002	159.190002	148.954773	7904300
2021-09-10	160.559998	160.720001	157.220001	157.360001	147.242432	8311600
2021-09-13	158.529999	160.050003	158.070007	159.860001	149.581680	10052800
2021-09-14	160.449997	161.339996	156.259995	157.070007	146.971085	11685600
2021-09-15	156.720001	158.690002	156.470001	158.160004	147.991013	11691500
2021-09-16	159.410004	160.850006	157.220001	158.089996	147.925491	10880900
2021-09-17	157.380005	159.009995	157.000000	157.679993	147.541855	25581600
2021-09-20	153.889999	154.559998	150.490005	152.960007	143.125351	15819900
2021-09-21	153.529999	154.550003	152.580002	152.979996	143.144043	8999900
2021-09-22	155.199997	157.250000	155.100006	155.910004	145.885666	11236200
2021-09-23	158.000000	161.710007	157.669998	161.179993	150.816818	12336100
2021-09-24	161.440002	163.589996	160.820007	163.039993	152.557236	10102400
2021-09-27	165.000000	167.399994	164.610001	166.979996	156.243896	13220900
2021-09-28	167.699997	169.300003	165.660004	166.080002	155.401764	13387900
2021-09-29	166.210007	166.899994	165.039993	165.949997	155.280106	7777100
2021-09-30	166.919998	166.990005	162.789993	163.690002	153.165451	13161200
2021-10-01	164.000000	168.300003	163.600006	167.130005	156.384247	11285000
2021-10-04	166.970001	170.440002	165.729996	166.949997	156.215805	14120000
2021-10-05	167.210007	170.139999	166.669998	168.660004	158.766891	12292900
2021-10-06	167.990005	169.100006	166.000000	169.020004	159.105759	8692600
2021-10-07	171.199997	171.509995	169.539993	170.089996	160.113007	10195400
2021-10-08	170.020004	171.339996	169.300003	170.220001	160.235367	8190100
2021-10-11	170.800003	171.289993	166.460007	166.639999	156.865372	12154700
2021-10-12	165.750000	166.690002	164.770004	165.360001	155.660431	13032600
2021-10-13	164.070007	165.410004	160.600006	161.000000	151.556183	22753500
2021-10-14	161.750000	164.009995	160.059998	163.470001	153.881302	15176800
2021-10-15	165.350006	167.169998	164.139999	166.610001	156.837112	14267400
2021-10-18	166.479996	168.610001	165.910004	166.550003	156.780640	12672900
2021-10-19	167.399994	168.649994	166.580002	168.570007	158.682159	8053900
2021-10-20	168.300003	170.869995	167.460007	170.839996	160.818970	8185600
2021-10-21	170.759995	171.330002	168.679993	169.500000	159.557602	8415200
2021-10-22	170.029999	172.089996	169.699997	171.779999	161.703857	8817900
2021-10-25	172.710007	172.960007	170.479996	170.940002	160.913132	10159200
2021-10-26	171.000000	172.490005	170.539993	171.399994	161.346146	8015100
2021-10-27	170.320007	170.699997	167.339996	167.830002	157.985535	9847000
2021-10-28	168.300003	170.509995	167.960007	170.360001	160.367157	7212900
2021-10-29	171.179993	172.240005	169.389999	169.889999	159.924728	8140100
2021-11-01	172.039993	172.330002	169.009995	169.800003	159.839996	7435500
2021-11-02	169.800003	171.690002	168.919998	170.470001	160.470703	7173800
2021-11-03	170.130005	171.130005	169.149994	170.529999	160.527191	8402700
2021-11-04	170.000000	170.199997	166.490005	168.289993	158.418549	9574200
2021-11-05	168.899994	170.089996	167.410004	168.050003	158.192657	7975600
2021-11-08	169.050003	170.919998	168.740005	169.059998	159.143402	6413700
2021-11-09	167.350006	168.470001	166.600006	167.779999	157.938492	7990300
2021-11-10	167.449997	168.949997	167.089996	167.619995	157.787888	6999200
2021-11-11	167.520004	168.679993	166.899994	167.610001	157.778442	5815300
2021-11-12	167.649994	167.740005	165.720001	166.860001	157.072464	8113400
2021-11-15	167.210007	167.789993	166.000000	166.559998	156.790054	6492500
2021-11-16	167.059998	167.070007	165.119995	165.360001	155.660431	9706100
2021-11-17	165.210007	165.559998	163.389999	164.470001	154.822647	9909600
2021-11-18	164.389999	164.850006	162.559998	163.050003	153.485947	8122500
2021-11-19	161.300003	162.110001	159.449997	160.919998	151.480881	12193600
2021-11-22	164.160004	165.979996	162.990005	164.350006	154.709686	14549900
2021-11-23	165.500000	168.559998	165.369995	168.279999	158.409164	12354400
2021-11-24	168.460007	169.440002	166.440002	166.960007	157.166580	9629800
2021-11-26	162.139999	162.649994	158.820007	161.929993	152.431641	13619300
2021-11-29	163.309998	164.779999	159.820007	161.229996	151.772705	12104400
2021-11-30	159.160004	160.630005	158.289993	158.830002	149.513458	18922600
2021-12-01	161.000000	163.270004	157.800003	157.889999	148.628616	12253400
2021-12-02	159.830002	163.250000	158.800003	161.210007	151.753860	12969900
2021-12-03	161.500000	161.830002	157.190002	158.289993	149.005157	12681800
2021-12-06	161.009995	162.610001	159.460007	160.160004	150.765457	11186500
2021-12-07	161.880005	163.389999	161.160004	162.570007	153.034088	9851600
2021-12-08	162.660004	163.270004	160.169998	160.710007	151.283218	11705700
2021-12-09	159.649994	160.929993	158.649994	160.460007	151.047867	11189600
2021-12-10	161.320007	161.699997	159.130005	159.820007	150.445404	10405400
2021-12-13	159.500000	159.789993	157.279999	157.919998	148.656845	12069000
2021-12-14	157.449997	160.889999	157.300003	159.130005	149.795868	12563600
2021-12-15	159.850006	159.850006	157.350006	157.940002	148.675674	14014200
2021-12-16	160.389999	161.820007	158.699997	160.410004	151.000793	19542800
2021-12-17	159.320007	159.380005	155.179993	156.759995	147.564880	28082000
2021-12-20	154.509995	154.699997	151.839996	153.940002	144.910294	15148000
2021-12-21	155.410004	157.179993	155.089996	156.089996	146.934174	11291300
2021-12-22	155.750000	157.059998	155.240005	156.699997	147.508408	7273000
2021-12-23	157.610001	159.119995	157.210007	157.259995	148.035583	8055200
2021-12-27	157.600006	158.199997	156.339996	158.160004	148.882782	6188100
2021-12-28	158.199997	160.149994	158.080002	158.639999	149.334579	6342300
2021-12-29	158.850006	159.630005	158.149994	158.559998	149.259293	6398900
2021-12-30	159.110001	160.240005	158.369995	158.479996	149.183990	6948200
2021-12-31	158.449997	159.289993	157.960007	158.350006	149.061630	5805900
2022-01-03	159.860001	162.639999	159.509995	161.699997	152.215134	13120900
2022-01-04	164.309998	168.580002	164.229996	167.830002	157.985535	20195800
2022-01-05	167.820007	168.360001	163.729996	163.779999	155.097260	17539400
2022-01-06	166.910004	167.369995	163.869995	165.520004	156.745026	14047500
2022-01-07	165.669998	167.529999	165.059998	167.160004	158.298080	13913300
2022-01-10	169.070007	169.309998	165.529999	167.320007	158.449615	12922500
2022-01-11	168.259995	168.520004	166.309998	167.490005	158.610596	11854100
2022-01-12	168.460007	169.589996	167.179993	168.440002	159.510208	12568000
2022-01-13	168.339996	169.809998	167.889999	168.229996	159.311340	13623400
2022-01-14	160.759995	161.029999	156.899994	157.889999	149.519516	40158400
2022-01-18	155.779999	155.779999	150.539993	151.270004	143.250488	32324800
2022-01-19	151.570007	152.229996	148.550003	148.929993	141.034515	22380000
2022-01-20	148.990005	150.610001	147.360001	147.660004	139.831848	14860800
2022-01-21	147.500000	147.509995	144.270004	145.080002	137.388626	20705400
2022-01-24	142.279999	145.479996	139.570007	144.949997	137.265518	28471400
2022-01-25	143.649994	146.850006	140.789993	146.529999	138.761765	18915900
2022-01-26	148.720001	150.570007	145.960007	147.919998	140.078064	20709100
2022-01-27	149.419998	150.380005	144.130005	145.309998	137.606430	17536800
2022-01-28	144.190002	146.759995	142.169998	146.610001	138.837524	14117000
2022-01-31	145.639999	148.789993	144.669998	148.600006	140.722031	13985700
2022-02-01	148.690002	151.470001	148.300003	151.149994	143.136826	14584900
2022-02-02	150.500000	150.940002	148.070007	149.940002	141.990982	12441100
2022-02-03	150.000000	151.649994	148.289993	148.699997	140.816727	12474900
2022-02-04	149.100006	153.500000	148.770004	152.559998	144.472076	16654400
2022-02-07	153.270004	153.619995	150.850006	153.070007	144.955048	12572300
2022-02-08	155.000000	158.479996	154.800003	155.949997	147.682373	20411400
2022-02-09	156.589996	157.429993	155.820007	156.600006	148.297928	9131100
2022-02-10	156.660004	159.029999	155.220001	155.949997	147.682373	16455600
2022-02-11	155.610001	158.190002	152.970001	153.919998	145.759979	16830000
2022-02-14	152.729996	153.679993	150.320007	152.490005	144.405807	17026500
2022-02-15	154.509995	155.940002	153.850006	154.720001	146.517563	9500000
2022-02-16	153.740005	156.100006	153.740005	155.000000	146.782715	9076500
2022-02-17	153.000000	153.729996	150.669998	151.429993	143.401978	11367500
2022-02-18	152.130005	154.139999	151.130005	152.139999	144.074341	11733300
2022-02-22	150.600006	153.240005	150.410004	151.869995	143.818665	11333500
2022-02-23	153.119995	153.300003	147.970001	148.690002	140.807236	11799000
2022-02-24	142.940002	144.990005	139.779999	144.550003	136.886734	25655100
2022-02-25	145.250000	150.130005	144.910004	147.970001	140.125412	18367700
2022-02-28	143.550003	145.059998	140.880005	141.800003	134.282532	31315300
2022-03-01	140.039993	140.479996	133.580002	136.449997	129.216125	36840400
2022-03-02	137.289993	140.039993	136.610001	139.279999	131.896103	19405600
2022-03-03	139.839996	140.979996	137.059998	138.289993	130.958572	16640800
2022-03-04	134.940002	135.419998	132.399994	134.399994	127.274811	21016000
2022-03-07	132.169998	132.690002	128.949997	129.210007	122.359985	27560100
2022-03-08	129.639999	131.789993	127.269997	128.300003	121.498222	19207800
2022-03-09	132.899994	135.240005	132.440002	133.440002	126.365730	17536200
2022-03-10	131.860001	133.449997	130.320007	131.860001	124.869492	15604200
2022-03-11	132.490005	134.080002	128.419998	128.889999	122.056938	20061800
2022-03-14	129.460007	132.919998	129.229996	130.169998	123.269081	15786900
2022-03-15	131.800003	133.550003	131.130005	132.479996	125.456619	15096600
2022-03-16	134.869995	138.490005	134.429993	138.399994	131.062775	20354900
2022-03-17	136.860001	140.190002	135.919998	140.149994	132.719971	17050500
2022-03-18	140.190002	140.850006	138.460007	140.100006	132.672638	23656500
2022-03-21	140.350006	140.759995	138.729996	139.649994	132.246490	12676100
2022-03-22	142.270004	143.929993	141.720001	142.619995	135.059021	13548600
2022-03-23	140.979996	141.589996	139.199997	139.779999	132.369614	12093200
2022-03-24	140.300003	140.710007	139.110001	140.690002	133.231354	10017600
2022-03-25	141.089996	143.179993	140.800003	141.919998	134.396149	8383500
2022-03-28	140.000000	140.970001	137.899994	140.869995	133.401825	10818100
2022-03-29	143.350006	143.600006	140.240005	141.179993	133.695404	11316500
2022-03-30	141.899994	142.119995	139.910004	140.539993	133.089294	8771000
2022-03-31	139.830002	140.350006	136.259995	136.320007	129.093063	17353900
2022-04-01	137.399994	137.410004	133.800003	135.309998	128.136581	15721300
2022-04-04	134.119995	136.940002	132.889999	135.910004	128.704758	17416400
2022-04-05	134.070007	135.399994	133.009995	133.339996	127.206993	12110300
2022-04-06	131.580002	132.559998	130.960007	131.490005	125.442078	12914700
2022-04-07	130.949997	131.919998	128.729996	131.089996	125.060471	12994200
2022-04-08	131.669998	133.899994	131.490005	133.490005	127.350098	13126900
2022-04-11	133.000000	134.899994	132.570007	133.000000	126.882622	10466400
2022-04-12	132.139999	134.580002	130.699997	131.539993	125.489769	12989900
2022-04-13	126.940002	129.250000	126.010002	127.300003	121.444809	30838000
2022-04-14	126.500000	128.300003	125.019997	126.120003	120.319084	18835200
2022-04-18	125.669998	129.240005	125.540001	128.460007	122.551453	11834400
2022-04-19	128.449997	131.320007	128.229996	131.119995	125.089088	15015400
2022-04-20	132.520004	133.509995	131.339996	131.580002	125.527931	13430200
2022-04-21	132.220001	132.809998	129.960007	130.559998	124.554855	12174200
2022-04-22	130.279999	130.520004	126.690002	126.809998	120.977333	14318800
2022-04-25	126.010002	127.120003	123.110001	126.769997	120.939178	17149000
2022-04-26	124.639999	126.410004	122.870003	123.019997	117.361656	17209500
2022-04-27	122.330002	123.559998	121.220001	121.419998	115.835251	17215200
2022-04-28	122.809998	123.650002	121.139999	123.339996	117.666939	13015600
2022-04-29	123.050003	123.610001	118.900002	119.360001	113.870003	14874800
2022-05-02	119.879997	120.709999	118.220001	120.449997	114.909859	18545000
2022-05-03	121.529999	124.169998	120.779999	123.029999	117.371201	15720900
2022-05-04	122.800003	127.400002	122.739998	127.099998	121.253990	17128500
2022-05-05	125.250000	126.099998	122.160004	123.919998	118.220261	15055400
2022-05-06	123.800003	124.290001	121.180000	123.720001	118.029465	14417900
2022-05-09	122.110001	123.330002	120.500000	121.860001	116.255020	14312300
2022-05-10	123.110001	123.779999	117.559998	118.889999	113.421623	16382400
2022-05-11	119.300003	122.889999	117.940002	118.139999	112.706108	14630300
2022-05-12	117.000000	118.320000	115.370003	118.040001	112.610710	16318800
2022-05-13	119.410004	120.250000	117.959999	119.089996	113.612427	10443200
2022-05-16	118.540001	119.459999	117.230003	118.260002	112.820610	10269000
2022-05-17	121.040001	122.970001	120.809998	122.180000	116.560303	11160200
2022-05-18	121.300003	121.970001	119.529999	120.089996	114.566429	12664900
2022-05-19	118.190002	119.650002	117.629997	118.309998	112.868301	12765800
2022-05-20	119.459999	119.669998	115.019997	117.339996	111.942909	13150100
2022-05-23	120.459999	126.570000	120.449997	124.599998	118.868988	24376700
2022-05-24	124.360001	127.489998	123.110001	126.360001	120.548027	19324900
2022-05-25	126.279999	127.860001	125.169998	127.239998	121.387558	12780400
2022-05-26	128.369995	130.190002	128.210007	129.440002	123.486374	15990900
2022-05-27	130.160004	131.270004	129.139999	131.270004	125.232216	11177800
2022-05-31	130.179993	133.149994	129.710007	132.229996	126.148048	17015000
2022-06-01	132.869995	132.869995	128.669998	129.910004	123.934746	10768000
2022-06-02	129.899994	132.009995	128.669998	132.000000	125.928612	8374800
2022-06-03	131.210007	131.770004	129.990005	130.160004	124.173264	8596000
2022-06-06	131.089996	132.389999	129.460007	129.729996	123.763039	11323500
2022-06-07	128.830002	130.320007	128.619995	130.070007	124.087395	6722200
2022-06-08	129.000000	129.449997	126.900002	128.000000	122.112602	8422100
2022-06-09	127.370003	128.100006	125.269997	125.309998	119.546333	13560100
2022-06-10	122.589996	123.400002	119.320000	119.550003	114.051262	12945200
2022-06-13	116.860001	117.949997	115.059998	115.989998	110.655006	16805600
2022-06-14	115.550003	117.320000	113.220001	114.059998	108.813774	13357900
2022-06-15	115.620003	116.949997	113.169998	115.410004	110.101685	14083500
2022-06-16	113.860001	114.260002	111.870003	113.430000	108.212761	16724900
2022-06-17	113.540001	114.629997	112.160004	113.029999	107.831161	30919900
2022-06-21	115.870003	117.029999	115.040001	115.830002	110.502365	11680500
2022-06-22	114.879997	116.199997	114.389999	115.180000	109.882271	9842700
2022-06-23	115.010002	115.180000	111.480003	113.919998	108.680214	11851500
2022-06-24	113.230003	117.820000	112.830002	117.320000	111.923828	14841100
2022-06-27	118.059998	118.500000	115.639999	116.379997	111.027069	11280500
2022-06-28	117.669998	119.290001	115.599998	115.820000	110.492836	11590900
2022-06-29	116.000000	116.820000	114.730003	115.300003	109.996742	9338400
2022-06-30	113.169998	114.080002	110.930000	112.610001	107.430481	15172600
2022-07-01	112.650002	114.419998	111.160004	114.050003	108.804245	10573600
2022-07-05	110.769997	112.709999	109.300003	112.620003	108.390388	12514200
2022-07-06	111.730003	112.989998	110.790001	111.889999	107.687813	10656200
2022-07-07	113.500000	114.900002	113.400002	114.720001	110.411514	10347400
2022-07-08	115.160004	115.650002	113.610001	114.360001	110.065048	8807800
2022-07-11	113.550003	114.230003	112.220001	112.860001	108.621376	7939500
2022-07-12	112.580002	115.180000	112.260002	112.970001	108.727249	11250900
2022-07-13	111.750000	112.480003	110.379997	111.910004	107.707047	12979900
2022-07-14	107.989998	108.230003	106.059998	108.000000	103.943893	26204800
2022-07-15	109.160004	113.879997	107.669998	112.949997	108.707993	18863900
2022-07-18	114.769997	115.839996	111.290001	111.790001	107.591568	13977900
2022-07-19	113.129997	114.940002	112.669998	114.559998	110.257523	11862300
2022-07-20	114.099998	114.739998	113.480003	114.540001	110.238281	11667500
2022-07-21	114.440002	115.529999	113.370003	115.320000	110.988983	11595900
2022-07-22	115.239998	116.250000	113.669998	114.760002	110.450020	7645500
2022-07-25	115.839996	116.459999	114.769997	115.220001	110.892746	9394000
2022-07-26	114.580002	115.580002	113.029999	113.419998	109.160339	10675100
2022-07-27	114.010002	115.739998	113.300003	115.239998	110.911980	9337400
2022-07-28	115.250000	115.980003	113.529999	114.809998	110.498138	10384800
2022-07-29	115.589996	116.500000	114.790001	115.360001	111.027481	12944500
2022-08-01	114.500000	115.110001	113.070000	114.209999	109.920670	14740400
2022-08-02	113.919998	114.400002	112.269997	112.430000	108.207520	14942900
2022-08-03	113.449997	114.099998	111.709999	113.610001	109.343201	14394500
2022-08-04	112.849998	113.320000	111.019997	112.360001	108.140152	18033900
2022-08-05	112.529999	116.190002	112.050003	115.760002	111.412468	14174600
2022-08-08	116.250000	116.699997	114.180000	114.349998	110.055412	10332500
2022-08-09	114.750000	115.989998	114.370003	115.379997	111.046730	10233800
2022-08-10	117.959999	119.370003	117.500000	118.389999	113.943687	12847300
2022-08-11	119.900002	121.199997	119.309998	120.139999	115.627960	11684900
2022-08-12	120.669998	122.250000	119.440002	122.129997	117.543221	9906700
2022-08-15	121.139999	122.720001	120.599998	122.459999	117.860825	8456200
2022-08-16	122.290001	124.239998	121.870003	123.629997	118.986885	9555000
2022-08-17	122.300003	123.160004	121.690002	122.589996	117.985947	8149300
2022-08-18	122.239998	122.470001	120.550003	121.639999	117.071625	9531800
2022-08-19	120.620003	120.989998	118.110001	118.629997	114.174667	13464500
2022-08-22	116.750000	117.160004	115.500000	116.669998	112.288284	8967600
2022-08-23	116.690002	117.290001	115.379997	115.519997	111.181465	7607000
2022-08-24	115.290001	116.410004	114.449997	115.800003	111.450958	9771300
2022-08-25	116.160004	118.739998	115.680000	118.550003	114.097687	10758900
2022-08-26	119.459999	119.989998	114.599998	114.669998	110.363388	11276200
2022-08-29	114.000000	114.860001	113.459999	114.389999	110.093918	8117300
2022-08-30	115.000000	115.580002	113.360001	114.410004	110.113167	10745400
2022-08-31	114.480003	115.029999	113.339996	113.730003	109.458702	10738300
2022-09-01	113.290001	114.629997	111.910004	114.510002	110.209404	9979800
2022-09-02	115.870003	117.449997	113.190002	113.709999	109.439445	10666600
2022-09-06	114.330002	114.750000	112.070000	113.739998	109.468307	9751900
2022-09-07	113.129997	116.110001	112.760002	115.900002	111.547203	10647900
2022-09-08	115.279999	118.790001	114.629997	118.599998	114.145805	11435000
2022-09-09	119.139999	120.050003	118.669998	119.169998	114.694389	9299700
2022-09-12	120.620003	121.550003	119.790001	120.580002	116.051437	8614600
2022-09-13	118.070000	118.919998	115.779999	116.389999	112.018791	12904600
2022-09-14	116.699997	117.839996	114.879997	116.120003	111.758942	9345700
2022-09-15	116.120003	119.379997	115.760002	117.870003	113.443222	10821400
2022-09-16	117.389999	117.400002	115.370003	117.080002	112.682892	14844100
2022-09-19	116.000000	118.730003	115.510002	118.160004	113.722336	8201300
2022-09-20	117.410004	117.690002	114.639999	115.830002	111.479828	9619000
2022-09-21	116.540001	116.599998	112.419998	112.489998	108.265266	12606300
2022-09-22	113.379997	113.599998	111.070000	111.209999	107.033340	11684500
2022-09-23	110.050003	110.339996	107.160004	109.139999	105.041084	18138600
2022-09-26	108.000000	109.610001	106.059998	106.790001	102.779343	15753600
2022-09-27	107.750000	108.169998	104.650002	105.849998	101.874641	12793600
2022-09-28	105.949997	108.730003	105.639999	107.989998	103.934280	12762600
2022-09-29	106.949997	107.279999	104.400002	106.160004	102.173012	12713900
2022-09-30	106.059998	107.620003	104.400002	104.500000	100.575348	15973400
2022-10-03	105.620003	108.360001	104.459999	107.730003	103.684052	12248100
2022-10-04	110.610001	112.989998	109.860001	112.769997	108.534752	16013600
2022-10-05	109.750000	110.949997	108.830002	110.389999	107.194702	10943500
2022-10-06	109.459999	110.190002	107.940002	108.139999	105.009827	11521400
2022-10-07	107.519997	107.709999	105.269997	105.980003	102.912354	11681100
2022-10-10	106.730003	107.309998	104.519997	104.989998	101.951004	8931700
2022-10-11	104.370003	104.540001	101.849998	101.959999	99.008713	12739700
2022-10-12	101.800003	104.730003	101.279999	103.610001	100.610954	13181000
2022-10-13	101.980003	109.900002	101.760002	109.370003	106.204224	22398700
2022-10-14	111.959999	115.239998	110.720001	111.190002	107.971542	33387100
2022-10-17	115.410004	117.010002	114.320000	115.860001	112.506363	22276300
2022-10-18	119.660004	120.139999	116.959999	118.839996	115.400101	21539700
2022-10-19	117.989998	118.830002	115.669998	116.510002	113.137558	17072000
2022-10-20	117.160004	118.709999	115.650002	116.129997	112.768547	12207400
2022-10-21	116.459999	122.389999	116.330002	122.230003	118.691986	20593300
2022-10-24	122.070000	123.099998	121.330002	122.379997	118.837646	12624200
2022-10-25	121.849998	123.269997	120.889999	122.699997	119.148384	11289100
2022-10-26	123.000000	125.199997	122.879997	124.110001	120.517570	11667000
2022-10-27	125.199997	126.199997	124.209999	124.599998	120.993378	10727600
2022-10-28	125.290001	126.279999	124.050003	126.080002	122.430542	11859500
2022-10-31	125.699997	127.430000	125.589996	125.879997	122.236336	13295200
2022-11-01	126.870003	128.279999	126.330002	128.149994	124.440620	13386900
2022-11-02	127.650002	130.360001	126.639999	126.970001	123.294785	16546100
2022-11-03	126.309998	128.179993	125.910004	127.199997	123.518120	12474400
2022-11-04	129.490005	130.830002	128.460007	130.679993	126.897377	14953200
2022-11-07	131.000000	132.289993	130.479996	131.369995	127.567421	12011200
2022-11-08	131.240005	132.059998	130.139999	131.449997	127.645103	9884100
2022-11-09	131.320007	131.429993	129.220001	129.740005	125.984612	9494000
2022-11-10	132.630005	135.250000	132.529999	135.080002	131.170029	16351600
2022-11-11	135.190002	136.169998	133.779999	135.300003	131.383667	10704700
2022-11-14	134.800003	135.729996	133.910004	133.910004	130.033905	11085600
2022-11-15	134.679993	135.710007	131.600006	132.940002	129.091980	14038300
2022-11-16	133.000000	133.559998	132.029999	133.119995	129.266769	7893400
2022-11-17	132.000000	132.889999	131.279999	132.539993	128.703537	8820200
2022-11-18	134.570007	134.669998	132.279999	133.839996	129.965927	9468500
2022-11-21	133.740005	134.559998	132.750000	133.050003	129.198792	7800500
2022-11-22	134.000000	135.270004	133.690002	135.039993	131.131180	9185700
2022-11-23	134.940002	136.500000	134.860001	136.479996	132.529510	7316200
2022-11-25	136.479996	137.139999	136.059998	136.740005	132.781982	3220500
2022-11-28	136.070007	136.710007	134.190002	134.350006	130.461182	9906900
2022-11-29	134.660004	136.639999	134.410004	136.559998	132.607193	7925300
2022-11-30	136.089996	138.179993	133.190002	138.179993	134.180283	14761200
2022-12-01	138.179993	138.660004	135.429993	136.240005	132.296448	8858500
2022-12-02	134.490005	135.350006	133.339996	135.160004	131.247696	8931900
2022-12-05	134.240005	134.570007	130.600006	131.369995	127.567421	10154500
2022-12-06	133.389999	135.110001	129.869995	131.589996	127.781059	13966700
2022-12-07	131.309998	133.080002	130.330002	131.500000	127.693657	11739400
2022-12-08	132.330002	132.979996	131.429993	132.880005	129.033722	8907300
2022-12-09	132.199997	133.759995	132.000000	132.160004	128.334564	7957800
2022-12-12	132.399994	134.649994	131.600006	134.210007	130.325226	8841600
2022-12-13	136.889999	137.089996	133.080002	134.080002	130.198990	10025400
2022-12-14	133.779999	135.710007	132.759995	133.410004	129.548370	9966100
2022-12-15	131.149994	132.080002	129.050003	130.100006	126.334190	12087800
2022-12-16	129.149994	129.899994	128.429993	129.289993	125.547615	21133700
2022-12-19	129.649994	131.330002	129.089996	130.059998	126.295326	9017200
2022-12-20	130.970001	132.050003	130.199997	130.690002	126.907104	8549900
2022-12-21	132.179993	132.979996	131.770004	132.160004	128.334564	8051700
2022-12-22	131.100006	131.300003	128.410004	130.660004	126.877975	8648200
2022-12-23	130.580002	131.440002	129.639999	131.279999	127.480034	5091900
2022-12-27	131.570007	132.220001	130.550003	131.740005	127.926720	5411000
2022-12-28	131.850006	133.410004	131.009995	132.460007	128.625870	8827700
2022-12-29	132.929993	133.270004	132.309998	133.220001	129.363876	6585200
2022-12-30	132.809998	134.330002	132.440002	134.100006	130.218414	9292500
