# Supplementary material for: Enhancing stock index prediction: A hybrid LSTM-PSO model for improved forecasting accuracy
Source: PLoS One. 2025 Jan 14;20(1):e0310296. doi: 10.1371/journal.pone.0310296 (PMC11731719; doi:10.1371/journal.pone.0310296)
Supplement: S1 File — (ZIP) [file pone.0310296.s001.zip › data&code∩╝êPSO-LSTM∩╝ë/data/stock_data/VZ.csv]

Date	Open	High	Low	Close	Adj Close	Volume
2018-01-02	53.160000	53.570000	52.799999	53.529999	39.690186	16045300
2018-01-03	53.299999	53.340000	52.180000	52.430000	38.874580	16662400
2018-01-04	52.369999	52.889999	51.830002	52.599998	39.000622	12062800
2018-01-05	52.799999	52.880001	52.349998	52.480000	38.911652	13348900
2018-01-08	52.560001	52.750000	52.040001	52.389999	38.844913	16212700
2018-01-09	52.119999	52.439999	51.549999	51.610001	38.702438	14677800
2018-01-10	51.389999	51.730000	51.150002	51.689999	38.762432	12593400
2018-01-11	51.889999	52.180000	51.639999	52.110001	39.077396	15568200
2018-01-12	51.939999	52.240002	51.779999	51.860001	38.889912	17673700
2018-01-16	51.680000	52.020000	51.419998	51.660000	38.739941	14739200
2018-01-17	51.810001	51.900002	51.209999	51.720001	38.784935	11591500
2018-01-18	51.900002	53.299999	51.389999	51.549999	38.657448	29442600
2018-01-19	51.740002	51.919998	51.160000	51.910000	38.927402	23761300
2018-01-22	52.049999	53.490002	52.009998	53.459999	40.089752	27691300
2018-01-23	54.599998	54.599998	52.810001	53.230000	39.917278	33000500
2018-01-24	53.820000	54.439999	53.500000	54.220001	40.659691	21080400
2018-01-25	54.279999	54.770000	54.009998	54.290001	40.712177	18638700
2018-01-26	54.490002	54.750000	54.340000	54.720001	41.034637	13077600
2018-01-29	53.580002	54.580002	53.400002	54.130001	40.592194	17052600
2018-01-30	54.299999	54.500000	53.790001	53.900002	40.419720	15401500
2018-01-31	53.990002	54.419998	53.529999	54.070000	40.547203	17827000
2018-02-01	54.490002	54.750000	54.009998	54.299999	40.719673	18646100
2018-02-02	54.270000	54.270000	52.900002	52.980000	39.729801	15574000
2018-02-05	52.520000	53.189999	50.500000	50.500000	37.870052	22239600
2018-02-06	49.439999	51.000000	49.070000	50.830002	38.117516	34543900
2018-02-07	50.630001	51.930000	50.500000	51.009998	38.252499	16066600
2018-02-08	50.889999	51.080002	49.000000	49.040001	36.775196	23308900
2018-02-09	49.599998	50.299999	48.369999	49.880001	37.405109	27707900
2018-02-12	50.220001	50.660000	49.580002	50.110001	37.577583	16903000
2018-02-13	49.910000	50.259998	49.169998	50.080002	37.555088	11871700
2018-02-14	49.759998	50.099998	49.320000	49.509998	37.127632	17559200
2018-02-15	49.549999	49.779999	48.950001	49.740002	37.300125	18902700
2018-02-16	49.689999	50.459999	49.689999	50.150002	37.607586	12264000
2018-02-20	49.840000	49.889999	48.759998	48.919998	36.685215	21330400
2018-02-21	48.799999	48.860001	47.939999	47.959999	35.965290	20889900
2018-02-22	48.250000	48.700001	47.779999	47.869999	35.897816	21198300
2018-02-23	48.090000	48.299999	47.540001	48.290001	36.212765	26371400
2018-02-26	48.720001	49.150002	48.450001	49.090000	36.812679	20853900
2018-02-27	49.020000	49.169998	48.040001	48.040001	36.025299	23234700
2018-02-28	48.759998	48.959999	47.720001	47.740002	35.800320	22159100
2018-03-01	47.689999	48.599998	47.509998	47.959999	35.965290	28950200
2018-03-02	47.830002	48.330002	47.759998	48.259998	36.190266	17449900
2018-03-05	48.150002	48.939999	48.020000	48.709999	36.527729	15348400
2018-03-06	48.750000	48.889999	48.299999	48.889999	36.662704	13526900
2018-03-07	48.540001	49.209999	48.459999	48.840000	36.625217	16738200
2018-03-08	48.889999	49.029999	48.320000	49.009998	36.752689	17038500
2018-03-09	49.200001	49.230000	48.349998	49.009998	36.752689	14927100
2018-03-12	49.029999	49.259998	48.669998	48.799999	36.595226	12526300
2018-03-13	49.000000	49.259998	48.500000	48.650002	36.482735	12840200
2018-03-14	48.930000	49.099998	48.360001	48.450001	36.332748	11930400
2018-03-15	48.529999	48.770000	48.139999	48.290001	36.212765	9537400
2018-03-16	48.410000	48.779999	48.220001	48.560001	36.415234	26838100
2018-03-19	48.529999	48.610001	48.119999	48.310001	36.227772	12980800
2018-03-20	48.400002	48.590000	47.580002	47.689999	35.762833	10765500
2018-03-21	47.689999	47.959999	47.270000	47.279999	35.455368	11062500
2018-03-22	47.099998	47.520000	46.770000	46.880001	35.155399	14270800
2018-03-23	47.060001	47.459999	46.200001	46.290001	34.712971	15955100
2018-03-26	46.779999	47.169998	46.590000	47.070000	35.297882	15435500
2018-03-27	47.099998	47.900002	46.840000	47.310001	35.477859	14544700
2018-03-28	47.889999	48.560001	47.830002	48.000000	35.995293	17728000
2018-03-29	48.200001	48.730000	47.570000	47.820000	35.860317	17305500
2018-04-02	47.619999	47.939999	46.720001	47.160000	35.365379	16511200
2018-04-03	47.220001	47.529999	46.709999	47.500000	35.620331	14841300
2018-04-04	47.160000	47.990002	46.900002	47.930000	35.942802	12376400
2018-04-05	47.980000	48.349998	47.680000	48.240002	36.175278	13201300
2018-04-06	48.099998	48.279999	47.270000	47.480000	35.605343	16071600
2018-04-09	47.029999	47.500000	46.799999	46.919998	35.628120	13475300
2018-04-10	47.200001	48.970001	46.990002	48.270000	36.653229	24309300
2018-04-11	47.930000	47.990002	47.480000	47.580002	36.129292	11695600
2018-04-12	47.869999	48.139999	47.439999	47.740002	36.250774	8837900
2018-04-13	47.910000	47.980000	47.509998	47.660000	36.190033	7302000
2018-04-16	47.950001	48.459999	47.860001	48.389999	36.744347	8885500
2018-04-17	48.590000	49.040001	48.310001	48.849998	37.093647	11575500
2018-04-18	49.000000	49.060001	48.570000	48.619999	36.918999	8347700
2018-04-19	48.599998	48.959999	48.380001	48.430000	36.774727	11174200
2018-04-20	48.310001	48.619999	47.209999	47.900002	36.372272	18224700
2018-04-23	48.200001	48.720001	47.970001	48.660000	36.949371	14211600
2018-04-24	49.919998	50.389999	49.139999	49.669998	37.716301	20920400
2018-04-25	50.060001	50.160000	49.240002	50.099998	38.042820	19893200
2018-04-26	49.599998	50.040001	49.439999	49.759998	37.784645	14121900
2018-04-27	50.250000	51.689999	50.160000	51.570000	39.159042	25986200
2018-04-30	51.400002	51.650002	49.340000	49.349998	37.473312	28938900
2018-05-01	49.490002	49.650002	48.240002	48.820000	37.070866	16101400
2018-05-02	48.790001	48.860001	47.490002	47.750000	36.258377	18515900
2018-05-03	47.720001	47.860001	47.360001	47.840000	36.326717	16114100
2018-05-04	47.500000	48.320000	47.490002	48.189999	36.592484	10669300
2018-05-07	48.180000	48.320000	47.570000	47.730000	36.243187	12892100
2018-05-08	47.540001	47.599998	46.730000	47.020000	35.704060	16716900
2018-05-09	47.000000	47.180000	46.090000	46.380001	35.218082	23083300
2018-05-10	46.680000	47.290001	46.520000	47.200001	35.840733	15727500
2018-05-11	48.070000	49.070000	47.919998	48.619999	36.918999	22872800
2018-05-14	48.669998	48.900002	48.279999	48.490002	36.820282	10362600
2018-05-15	48.150002	48.290001	47.619999	47.790001	36.288754	12655400
2018-05-16	47.790001	48.090000	47.660000	47.860001	36.341908	9798800
2018-05-17	47.860001	48.040001	47.660000	47.849998	36.334312	8907500
2018-05-18	47.840000	47.889999	47.320000	47.740002	36.250774	11384400
2018-05-21	47.790001	48.500000	47.740002	48.430000	36.774727	8588800
2018-05-22	48.330002	49.310001	48.259998	48.810001	37.063271	18539800
2018-05-23	48.740002	48.980000	48.330002	48.590000	36.896214	14027800
2018-05-24	48.889999	49.000000	48.470001	48.639999	36.934177	13580400
2018-05-25	48.590000	48.650002	48.240002	48.520000	36.843063	7948000
2018-05-29	48.299999	48.459999	47.860001	48.200001	36.600079	13035300
2018-05-30	48.490002	48.720001	48.240002	48.599998	36.903809	10459100
2018-05-31	48.520000	48.529999	47.520000	47.669998	36.197624	27288300
2018-06-01	47.889999	48.000000	47.610001	47.810001	36.303936	9967100
2018-06-04	48.049999	48.160000	47.730000	47.820000	36.311531	9012600
2018-06-05	47.779999	48.189999	47.770000	47.970001	36.425434	10378000
2018-06-06	48.160000	48.439999	47.790001	48.410000	36.759529	12924800
2018-06-07	47.959999	49.259998	47.849998	49.009998	37.215137	19674300
2018-06-08	48.450001	49.200001	48.430000	49.180000	37.344227	15399300
2018-06-11	49.490002	49.799999	49.259998	49.299999	37.435345	14143700
2018-06-12	49.580002	49.639999	48.660000	48.810001	37.063271	15597900
2018-06-13	48.450001	48.549999	47.380001	47.400002	35.992607	30809400
2018-06-14	47.759998	47.889999	47.299999	47.820000	36.311531	17568400
2018-06-15	47.770000	48.060001	47.619999	48.060001	36.493771	31398000
2018-06-18	47.900002	48.000000	47.130001	47.459999	36.038162	15330400
2018-06-19	47.669998	48.779999	47.520000	48.500000	36.827873	25070000
2018-06-20	48.639999	48.660000	47.810001	48.090000	36.516548	11996800
2018-06-21	48.869999	49.000000	48.380001	48.630001	36.926594	14854600
2018-06-22	48.959999	49.930000	48.840000	49.759998	37.784645	31911000
2018-06-25	49.840000	50.040001	49.290001	49.599998	37.663151	19301900
2018-06-26	49.619999	49.750000	49.070000	49.299999	37.435345	13597000
2018-06-27	49.180000	49.730000	49.009998	49.310001	37.442940	14144300
2018-06-28	49.430000	51.049999	49.410000	50.860001	38.619911	21605500
2018-06-29	50.730000	50.849998	50.080002	50.310001	38.202278	18023100
2018-07-02	50.250000	50.439999	49.700001	50.419998	38.285805	13141200
2018-07-03	50.459999	51.090000	50.299999	50.700001	38.498421	8441100
2018-07-05	50.990002	51.299999	50.520000	51.279999	38.938843	11279600
2018-07-06	51.419998	51.660000	51.230000	51.480000	39.090710	10203800
2018-07-09	51.029999	51.110001	50.680000	50.740002	38.975491	10491200
2018-07-10	50.799999	51.419998	50.740002	51.340000	39.436371	9614600
2018-07-11	51.220001	51.750000	51.150002	51.340000	39.436371	14348100
2018-07-12	51.500000	51.580002	50.959999	51.240002	39.359550	10583900
2018-07-13	51.099998	51.450001	50.930000	51.410000	39.490135	11175100
2018-07-16	51.360001	51.720001	51.130001	51.590000	39.628410	9633400
2018-07-17	51.540001	51.939999	51.419998	51.430000	39.505508	10636100
2018-07-18	51.410000	51.490002	50.880001	51.139999	39.282738	11734900
2018-07-19	51.099998	51.099998	50.599998	50.750000	38.983162	9524200
2018-07-20	50.529999	50.990002	50.349998	50.619999	38.883305	12026500
2018-07-23	50.689999	50.980000	50.270000	50.750000	38.983162	11703200
2018-07-24	51.250000	51.869999	50.049999	51.509998	39.566952	23265200
2018-07-25	51.689999	52.049999	50.810001	50.910000	39.106075	15702800
2018-07-26	51.130001	51.610001	51.110001	51.180000	39.313469	11162000
2018-07-27	51.480000	52.380001	51.480000	52.009998	39.951015	14073700
2018-07-30	52.270000	53.000000	52.080002	52.490002	40.319740	16725000
2018-07-31	52.599998	52.669998	51.490002	51.639999	39.666813	16924200
2018-08-01	52.020000	52.110001	51.450001	51.730000	39.735939	12789400
2018-08-02	51.740002	52.009998	51.430000	51.980000	39.927979	12337500
2018-08-03	52.000000	52.450001	51.869999	52.270000	40.150742	7769900
2018-08-06	52.130001	52.720001	51.759998	52.480000	40.312054	10768400
2018-08-07	52.480000	52.730000	52.220001	52.459999	40.296684	7106900
2018-08-08	52.549999	52.880001	52.410000	52.700001	40.481045	9457300
2018-08-09	52.660000	53.270000	52.660000	53.009998	40.719158	10768100
2018-08-10	52.930000	52.930000	52.270000	52.470001	40.304371	7979600
2018-08-13	52.740002	52.779999	52.200001	52.220001	40.112331	9919400
2018-08-14	52.310001	52.939999	52.310001	52.869999	40.611626	11454400
2018-08-15	52.730000	53.369999	52.459999	53.240002	40.895840	16473300
2018-08-16	53.250000	54.419998	53.200001	54.270000	41.687019	16265400
2018-08-17	54.259998	55.209999	54.099998	54.790001	42.086449	19102700
2018-08-20	54.930000	55.080002	54.200001	54.650002	41.978909	10747400
2018-08-21	54.900002	55.070000	54.470001	54.910000	42.178623	11961200
2018-08-22	54.840000	55.009998	53.939999	54.139999	41.587158	13911400
2018-08-23	54.160000	54.549999	54.049999	54.279999	41.694706	8354400
2018-08-24	54.259998	54.830002	54.220001	54.779999	42.078770	8499900
2018-08-27	54.980000	55.060001	54.650002	54.849998	42.132542	9539600
2018-08-28	54.820000	54.900002	54.459999	54.650002	41.978909	11864600
2018-08-29	54.779999	54.959999	54.500000	54.570000	41.917458	9801900
2018-08-30	54.400002	54.799999	54.240002	54.750000	42.055729	9696500
2018-08-31	54.509998	54.660000	54.040001	54.369999	41.763840	14605400
2018-09-04	53.549999	53.720001	52.840000	53.189999	40.857426	19898600
2018-09-05	53.020000	53.970001	52.900002	53.820000	41.341358	15301200
2018-09-06	53.939999	54.470001	53.700001	54.290001	41.702385	10521900
2018-09-07	54.130001	54.389999	53.880001	54.000000	41.479622	11746500
2018-09-10	54.320000	54.680000	53.990002	54.119999	41.571796	10781900
2018-09-11	54.290001	54.959999	54.110001	54.720001	42.032681	12298800
2018-09-12	54.750000	55.419998	54.560001	54.970001	42.224720	13130800
2018-09-13	55.080002	55.080002	54.270000	54.939999	42.201675	12559900
2018-09-14	54.910000	54.990002	54.180000	54.549999	41.902103	13454700
2018-09-17	54.790001	55.020000	54.430000	54.700001	42.017323	11013700
2018-09-18	54.389999	54.810001	54.290001	54.389999	41.779198	13891100
2018-09-19	54.619999	54.700001	53.369999	53.500000	41.095554	17471000
2018-09-20	53.599998	54.150002	53.320000	53.950001	41.441219	14473400
2018-09-21	54.230000	54.810001	54.119999	54.419998	41.802238	48954100
2018-09-24	54.310001	54.490002	53.529999	53.540001	41.126278	14029600
2018-09-25	53.500000	53.660000	52.919998	53.049999	40.749882	13604900
2018-09-26	53.290001	53.580002	53.080002	53.139999	40.819019	13308300
2018-09-27	53.150002	53.869999	53.150002	53.590000	41.164684	13348100
2018-09-28	53.470001	53.560001	53.270000	53.389999	41.011059	12634500
2018-10-01	53.610001	53.919998	53.500000	53.840000	41.356720	10682000
2018-10-02	53.799999	54.439999	53.599998	54.419998	41.802238	12482900
2018-10-03	54.740002	54.939999	54.139999	54.290001	41.702385	14939100
2018-10-04	54.349998	55.029999	53.959999	55.020000	42.263119	15788400
2018-10-05	55.060001	55.439999	54.779999	54.939999	42.201675	14044900
2018-10-08	55.000000	55.209999	54.450001	55.020000	42.263119	16703700
2018-10-09	54.480000	55.139999	54.029999	54.990002	42.708145	16962400
2018-10-10	54.990002	55.900002	54.290001	54.330002	42.195560	22025500
2018-10-11	54.509998	55.160000	52.840000	53.330002	41.418907	26336200
2018-10-12	53.820000	53.889999	52.820000	53.730000	41.729565	18866600
2018-10-15	53.880001	54.250000	53.599998	53.599998	41.628597	13022000
2018-10-16	53.459999	53.799999	53.259998	53.700001	41.706264	15981200
2018-10-17	53.750000	54.380001	53.529999	53.959999	41.908195	14528100
2018-10-18	53.860001	54.680000	53.779999	54.650002	42.444088	16865100
2018-10-19	54.619999	55.500000	54.520000	54.900002	42.638252	19103300
2018-10-22	55.080002	55.270000	54.610001	54.980000	42.700386	21737500
2018-10-23	56.090000	57.470001	56.090000	57.209999	44.432312	29328700
2018-10-24	57.000000	58.439999	56.419998	57.419998	44.595413	37435600
2018-10-25	57.459999	57.630001	56.169998	56.430000	43.826527	25270000
2018-10-26	56.259998	56.619999	55.189999	55.509998	43.112015	24973300
2018-10-29	55.810001	57.150002	55.720001	56.480000	43.865353	22103700
2018-10-30	56.919998	58.799999	56.919998	58.180000	45.185677	25231200
2018-10-31	58.320000	58.320000	56.759998	57.090000	44.339115	24214400
2018-11-01	56.980000	57.279999	55.549999	56.049999	43.531399	22533200
2018-11-02	56.340000	57.080002	55.919998	56.630001	43.981861	14734400
2018-11-05	56.509998	57.450001	56.509998	57.209999	44.432312	12733800
2018-11-06	57.020000	57.349998	56.650002	57.209999	44.432312	12371200
2018-11-07	57.549999	57.779999	57.040001	57.650002	44.774044	14891300
2018-11-08	57.700001	58.439999	57.660000	58.270000	45.255569	12482400
2018-11-09	58.320000	59.200001	57.939999	58.459999	45.403126	17365500
2018-11-12	58.840000	59.400002	58.540001	58.720001	45.605072	13236800
2018-11-13	59.090000	59.139999	58.320000	58.660000	45.558464	13047900
2018-11-14	59.130001	59.320000	58.410000	58.939999	45.775921	18288700
2018-11-15	58.849998	59.090000	58.450001	59.080002	45.884659	17147100
2018-11-16	59.060001	60.389999	58.910000	60.209999	46.762287	19471000
2018-11-19	60.250000	61.320000	60.180000	60.619999	47.080708	18405700
2018-11-20	61.029999	61.580002	59.169998	59.459999	46.179783	22028900
2018-11-21	59.259998	59.900002	58.880001	59.160000	45.946785	18482200
2018-11-23	58.860001	59.000000	58.290001	58.639999	45.542934	7009100
2018-11-26	58.639999	59.509998	58.310001	59.169998	45.954552	12308900
2018-11-27	59.209999	60.700001	59.180000	60.650002	47.104008	14115000
2018-11-28	60.700001	60.730000	59.639999	60.060001	46.645782	18663000
2018-11-29	59.419998	59.790001	59.259998	59.450001	46.172024	14763700
2018-11-30	59.570000	60.369999	59.480000	60.299999	46.832172	31142800
2018-12-03	59.500000	59.750000	57.689999	58.160000	45.170135	27800800
2018-12-04	58.099998	59.400002	57.959999	58.090000	45.115776	21727400
2018-12-06	58.180000	58.639999	57.160000	58.080002	45.107998	26880400
2018-12-07	57.910000	58.430000	57.340000	57.680000	44.797344	16948100
2018-12-10	57.799999	58.369999	56.869999	58.270000	45.255569	16603400
2018-12-11	58.770000	59.400002	58.639999	58.849998	45.706028	14991400
2018-12-12	57.790001	58.189999	57.230000	57.250000	44.463383	18892200
2018-12-13	57.000000	57.500000	56.810001	57.090000	44.339115	15454700
2018-12-14	56.950001	57.500000	56.750000	57.080002	44.331352	13960900
2018-12-17	57.060001	57.310001	55.529999	55.950001	43.453735	18902500
2018-12-18	55.939999	56.689999	55.310001	55.650002	43.220737	18895800
2018-12-19	55.720001	56.919998	55.500000	55.860001	43.383839	20968400
2018-12-20	55.919998	56.009998	54.259998	55.070000	42.770287	26897000
2018-12-21	54.840000	56.529999	54.240002	54.919998	42.653778	55406300
2018-12-24	54.680000	55.040001	52.939999	53.049999	41.201443	15077200
2018-12-26	53.230000	54.470001	52.400002	54.439999	42.280994	17970500
2018-12-27	54.310001	55.169998	53.349998	55.150002	42.832417	17531000
2018-12-28	55.369999	55.860001	54.900002	55.270000	42.925606	14771600
2018-12-31	55.529999	56.230000	55.070000	56.220001	43.663441	15331800
2019-01-02	56.160000	56.160000	55.279999	56.020000	43.508102	13969700
2019-01-03	56.299999	56.990002	56.060001	56.220001	43.663441	19245400
2019-01-04	56.490002	56.889999	55.950001	56.360001	43.772167	17035800
2019-01-07	56.759998	57.259998	56.549999	56.720001	44.051758	16349000
2019-01-08	57.270000	58.689999	57.049999	58.380001	45.341003	21424600
2019-01-09	57.680000	57.720001	56.849998	57.049999	44.770481	18136000
2019-01-10	57.290001	57.700001	56.869999	57.599998	45.202095	14259900
2019-01-11	57.840000	58.259998	57.419998	58.020000	45.531700	15801500
2019-01-14	57.830002	58.150002	57.680000	58.029999	45.539547	11342300
2019-01-15	57.740002	58.290001	57.580002	58.099998	45.594482	10058000
2019-01-16	57.930000	57.930000	57.000000	57.080002	44.794025	13411700
2019-01-17	57.160000	57.400002	56.209999	56.830002	44.597836	15223900
2019-01-18	56.919998	57.470001	56.840000	57.090000	44.801868	16802500
2019-01-22	57.230000	57.389999	56.400002	56.990002	44.723392	18284800
2019-01-23	56.980000	57.869999	56.930000	57.759998	45.327667	15109000
2019-01-24	57.610001	57.650002	56.500000	57.070000	44.786186	12494100
2019-01-25	57.180000	57.470001	56.230000	56.400002	44.260391	17800300
2019-01-28	56.119999	56.220001	54.799999	55.070000	43.216660	25955700
2019-01-29	53.619999	54.299999	52.970001	53.279999	41.811947	33789200
2019-01-30	53.099998	54.020000	52.279999	54.000000	42.376972	27260000
2019-01-31	54.049999	55.189999	53.529999	55.060001	43.208817	28585400
2019-02-01	55.209999	55.299999	54.470001	54.549999	42.808582	13778000
2019-02-04	54.599998	54.689999	53.669998	54.040001	42.408360	15818900
2019-02-05	54.099998	54.340000	53.610001	54.139999	42.486839	14124600
2019-02-06	54.110001	54.369999	53.680000	53.790001	42.212177	11391400
2019-02-07	53.610001	53.730000	53.020000	53.570000	42.039524	12436200
2019-02-08	53.360001	53.959999	53.299999	53.950001	42.337738	12011700
2019-02-11	54.130001	54.369999	53.860001	54.049999	42.416199	9802800
2019-02-12	54.450001	54.770000	54.189999	54.419998	42.706573	11227600
2019-02-13	54.349998	54.770000	54.279999	54.480000	42.753651	11884800
2019-02-14	54.380001	54.520000	53.950001	54.029999	42.400517	11190100
2019-02-15	54.480000	55.189999	54.320000	55.160000	43.287289	15719400
2019-02-19	55.060001	55.660000	54.820000	55.439999	43.507015	12272700
2019-02-20	55.369999	55.910000	55.240002	55.759998	43.758144	11379000
2019-02-21	55.549999	56.720001	55.459999	56.150002	44.064201	14680500
2019-02-22	56.430000	57.130001	56.400002	56.919998	44.668468	12534300
2019-02-25	57.000000	57.270000	56.549999	56.779999	44.558601	15051200
2019-02-26	56.820000	57.090000	56.459999	56.639999	44.448727	12005600
2019-02-27	56.549999	56.730000	56.349998	56.720001	44.511513	8962800
2019-02-28	56.740002	57.610001	56.720001	56.919998	44.668468	15743000
2019-03-01	57.020000	57.150002	56.349998	56.959999	44.699852	10942700
2019-03-04	57.150002	57.349998	55.660000	56.240002	44.134827	13674400
2019-03-05	56.090000	56.169998	55.509998	56.080002	44.009274	15749500
2019-03-06	56.189999	56.419998	55.450001	55.680000	43.695362	13935500
2019-03-07	55.759998	56.400002	55.720001	56.299999	44.181911	12644200
2019-03-08	56.360001	56.680000	56.000000	56.529999	44.362408	10617300
2019-03-11	56.759998	57.619999	56.750000	57.580002	45.186405	13627400
2019-03-12	57.630001	58.110001	57.360001	57.430000	45.068695	12813000
2019-03-13	57.369999	57.740002	57.340000	57.660000	45.249187	14168300
2019-03-14	57.709999	58.090000	57.509998	57.950001	45.476765	12148300
2019-03-15	58.040001	58.509998	57.930000	58.389999	45.822056	23715300
2019-03-18	58.270000	58.320000	57.560001	58.070000	45.570934	12168100
2019-03-19	58.099998	58.200001	57.310001	57.500000	45.123619	13462700
2019-03-20	57.509998	58.060001	57.110001	57.669998	45.257034	11902900
2019-03-21	57.580002	58.490002	57.570000	58.290001	45.743591	10920100
2019-03-22	58.160000	60.000000	58.130001	59.759998	46.897182	25125400
2019-03-25	59.630001	60.189999	59.529999	60.080002	47.148304	15463400
2019-03-26	60.299999	60.689999	60.180000	60.630001	47.579918	12316900
2019-03-27	60.560001	61.189999	60.480000	60.880001	47.776115	13290300
2019-03-28	60.880001	60.889999	58.439999	59.080002	46.363544	20547100
2019-03-29	59.200001	59.270000	58.320000	59.130001	46.402782	17283900
2019-04-01	59.389999	59.410000	58.790001	59.090000	46.371384	16331100
2019-04-02	59.220001	59.230000	58.340000	58.529999	45.931919	11408100
2019-04-03	58.779999	59.070000	58.410000	58.869999	46.198742	15491700
2019-04-04	58.840000	59.099998	58.770000	58.990002	46.292919	8776000
2019-04-05	59.020000	59.099998	58.820000	59.090000	46.371384	11497800
2019-04-08	59.020000	59.130001	58.720001	59.130001	46.402782	11680500
2019-04-09	58.369999	58.560001	58.040001	58.400002	46.302090	10414400
2019-04-10	58.400002	58.700001	58.360001	58.610001	46.468586	8782100
2019-04-11	58.650002	58.730000	58.200001	58.560001	46.428936	9219900
2019-04-12	58.750000	58.790001	58.520000	58.740002	46.571655	10847500
2019-04-15	58.910000	58.950001	58.590000	58.709999	46.547863	7741500
2019-04-16	58.790001	58.980000	58.660000	58.790001	46.611305	10239300
2019-04-17	58.400002	58.459999	57.639999	57.779999	45.810528	15498000
2019-04-18	57.509998	58.200001	57.279999	58.040001	46.016674	13189000
2019-04-22	58.139999	58.490002	57.889999	58.369999	46.278301	11950400
2019-04-23	57.619999	57.720001	56.299999	57.150002	45.311039	23488700
2019-04-24	57.340000	57.570000	56.730000	57.080002	45.255531	13227100
2019-04-25	56.820000	56.900002	55.750000	55.849998	44.280338	17425500
2019-04-26	56.060001	56.820000	55.830002	56.580002	44.859119	16329700
2019-04-29	56.750000	57.169998	56.709999	56.840000	45.065250	13985000
2019-04-30	56.990002	57.450001	56.759998	57.189999	45.342743	15469000
2019-05-01	57.230000	57.299999	56.520000	56.520000	44.811543	11627400
2019-05-02	56.810001	58.230000	56.680000	56.990002	45.184185	14435400
2019-05-03	57.150002	57.360001	56.869999	57.240002	45.382393	9388200
2019-05-06	56.830002	57.090000	56.740002	56.910000	45.120747	10066100
2019-05-07	56.689999	56.820000	56.330002	56.630001	44.898750	12963800
2019-05-08	56.660000	56.700001	56.250000	56.380001	44.700542	12086700
2019-05-09	56.119999	56.560001	55.930000	56.480000	44.779823	14834900
2019-05-10	56.490002	57.040001	56.259998	56.910000	45.120747	10707100
2019-05-13	56.720001	57.340000	56.660000	56.750000	44.993896	13759000
2019-05-14	56.759998	57.189999	56.500000	56.549999	44.835335	12776200
2019-05-15	56.509998	56.840000	56.169998	56.810001	45.041473	10806300
2019-05-16	57.000000	57.799999	56.820000	57.380001	45.493385	11695100
2019-05-17	57.060001	58.480000	57.009998	58.090000	46.056301	14436700
2019-05-20	59.150002	60.540001	58.000000	59.009998	46.785717	20910600
2019-05-21	59.099998	59.630001	58.759998	59.500000	47.174213	14016300
2019-05-22	59.090000	59.369999	58.959999	59.250000	46.976006	11487100
2019-05-23	59.000000	59.279999	58.540001	58.869999	46.674717	11706700
2019-05-24	59.070000	59.360001	58.669998	59.320000	47.031509	8755200
2019-05-28	59.209999	59.869999	58.660000	58.730000	46.563728	21860500
2019-05-29	58.669998	58.930000	57.910000	58.180000	46.127666	13418700
2019-05-30	57.619999	57.619999	56.560001	56.830002	45.057327	17484900
2019-05-31	55.090000	55.439999	54.259998	54.349998	43.091072	29916600
2019-06-03	54.680000	56.490002	54.560001	56.380001	44.700542	19518300
2019-06-04	56.599998	56.980000	55.930000	56.220001	44.573689	15201200
2019-06-05	56.520000	57.380001	56.500000	57.029999	45.215889	11522900
2019-06-06	57.009998	57.820000	57.009998	57.540001	45.620255	9906900
2019-06-07	58.000000	58.139999	57.150002	57.240002	45.382393	11656600
2019-06-10	57.369999	57.369999	55.950001	56.150002	44.518200	14955400
2019-06-11	56.500000	57.400002	56.180000	56.830002	45.057327	15378600
2019-06-12	57.000000	57.570000	57.000000	57.360001	45.477531	11911000
2019-06-13	57.500000	57.740002	57.369999	57.619999	45.683666	9218700
2019-06-14	57.680000	58.560001	57.520000	58.279999	46.206947	11826600
2019-06-17	58.160000	58.330002	57.240002	57.630001	45.691605	11027000
2019-06-18	57.820000	58.000000	57.160000	57.330002	45.453747	12257500
2019-06-19	57.389999	57.849998	57.180000	57.630001	45.691605	10516400
2019-06-20	57.900002	57.950001	56.930000	57.340000	45.461678	15302800
2019-06-21	57.090000	57.919998	57.090000	57.770000	45.802605	22474300
2019-06-24	57.980000	58.669998	57.930000	58.270000	46.199024	9141800
2019-06-25	58.180000	58.259998	57.910000	58.000000	45.984947	10571700
2019-06-26	58.169998	58.220001	56.919998	56.990002	45.184185	15042100
2019-06-27	57.160000	57.369999	56.849998	57.250000	45.390320	9123300
2019-06-28	57.220001	57.430000	56.830002	57.130001	45.295181	14604000
2019-07-01	57.419998	57.419998	56.599998	56.660000	44.922539	15796800
2019-07-02	56.880001	58.150002	56.810001	58.130001	46.088017	14985700
2019-07-03	58.119999	58.250000	57.660000	58.130001	46.088017	8437800
2019-07-05	58.080002	58.509998	57.770000	58.310001	46.230732	6938500
2019-07-08	57.959999	58.299999	57.810001	57.889999	45.897739	12048200
2019-07-09	56.950001	56.990002	56.259998	56.410000	45.195091	16733700
2019-07-10	56.700001	57.110001	56.590000	57.000000	45.667793	10901500
2019-07-11	57.220001	57.389999	56.639999	56.919998	45.603706	10045700
2019-07-12	57.060001	57.270000	56.849998	57.189999	45.820023	9669500
2019-07-15	57.290001	57.799999	57.189999	57.580002	46.132488	11734300
2019-07-16	57.630001	57.730000	57.400002	57.410000	45.996288	10556000
2019-07-17	57.560001	57.700001	57.090000	57.220001	45.844070	7916700
2019-07-18	57.220001	57.320000	56.779999	57.209999	45.836048	7549200
2019-07-19	57.380001	57.459999	56.570000	56.590000	45.339321	12240300
2019-07-22	56.560001	56.580002	55.340000	55.500000	44.466015	15255800
2019-07-23	55.450001	55.639999	54.560001	55.480000	44.450001	14093500
2019-07-24	55.610001	56.240002	55.419998	55.970001	44.842579	11173900
2019-07-25	56.169998	56.610001	55.939999	56.360001	45.155037	11006100
2019-07-26	56.480000	57.230000	56.000000	57.080002	45.731903	12333100
2019-07-29	57.090000	57.439999	56.830002	57.369999	45.964241	10165700
2019-07-30	57.310001	57.599998	56.549999	56.630001	45.371357	13329300
2019-07-31	56.549999	56.720001	54.919998	55.270000	44.281742	24396200
2019-08-01	57.110001	57.290001	55.230000	55.259998	44.273720	18677000
2019-08-02	55.110001	56.299999	54.770000	55.590000	44.538128	17458800
2019-08-05	55.299999	55.900002	54.930000	55.220001	44.241688	18941500
2019-08-06	55.220001	55.549999	54.470001	55.049999	44.105476	18747900
2019-08-07	54.750000	55.520000	54.410000	55.090000	44.137531	11865500
2019-08-08	55.360001	55.830002	54.990002	55.820000	44.722385	11335900
2019-08-09	55.650002	56.060001	55.470001	55.779999	44.690350	8948000
2019-08-12	55.849998	55.889999	55.070000	55.689999	44.618237	10635600
2019-08-13	55.639999	56.500000	55.520000	56.369999	45.163055	11016500
2019-08-14	56.040001	56.520000	55.490002	55.720001	44.642277	15041200
2019-08-15	55.529999	56.580002	55.419998	56.299999	45.106972	12124000
2019-08-16	56.470001	56.689999	56.070000	56.650002	45.387383	11923500
2019-08-19	56.970001	57.500000	56.689999	57.000000	45.667793	11011900
2019-08-20	56.900002	57.000000	56.240002	56.270000	45.082932	9892600
2019-08-21	56.779999	56.779999	56.110001	56.590000	45.339321	7637300
2019-08-22	56.650002	56.959999	56.330002	56.779999	45.491535	9272200
2019-08-23	56.790001	56.910000	55.619999	55.919998	44.802513	13203000
2019-08-26	56.009998	56.730000	55.820000	56.709999	45.435452	9486900
2019-08-27	57.500000	57.660000	57.180000	57.180000	45.812012	16953900
2019-08-28	57.200001	58.119999	57.110001	57.950001	46.428925	15238900
2019-08-29	58.240002	58.310001	57.369999	57.939999	46.420914	8538000
2019-08-30	57.990002	58.410000	57.900002	58.160000	46.597191	9962200
2019-09-03	57.900002	58.189999	57.590000	58.040001	46.501034	10470100
2019-09-04	58.240002	58.549999	57.959999	58.180000	46.613205	9232200
2019-09-05	58.580002	58.630001	58.189999	58.590000	46.941692	9232300
2019-09-06	58.689999	59.099998	58.470001	59.060001	47.318249	8920200
2019-09-09	59.490002	59.520000	58.639999	58.660000	46.997776	12848700
2019-09-10	59.250000	59.799999	58.790001	59.709999	47.839020	13987000
2019-09-11	59.900002	60.180000	59.520000	60.130001	48.175526	12241500
2019-09-12	60.099998	60.549999	59.980000	60.430000	48.415878	9491400
2019-09-13	60.080002	60.450001	59.730000	59.959999	48.039318	10719300
2019-09-16	59.930000	59.990002	59.189999	59.500000	47.670773	10950500
2019-09-17	59.320000	59.900002	59.320000	59.869999	47.967209	8801700
2019-09-18	59.610001	59.980000	59.380001	59.930000	48.015282	8451900
2019-09-19	59.980000	60.400002	59.799999	59.980000	48.055344	7651700
2019-09-20	60.270000	60.380001	59.970001	60.290001	48.303715	21019900
2019-09-23	60.130001	60.689999	59.930000	60.209999	48.239613	8437000
2019-09-24	60.549999	61.000000	60.410000	60.509998	48.479973	12846300
2019-09-25	60.580002	60.660000	60.110001	60.270000	48.287701	8088100
2019-09-26	60.139999	60.669998	60.070000	60.439999	48.423885	7438800
2019-09-27	60.560001	60.700001	60.020000	60.299999	48.311733	7799000
2019-09-30	60.490002	60.900002	60.330002	60.360001	48.359783	9709400
2019-10-01	60.400002	60.430000	59.810001	59.849998	47.951183	8381600
2019-10-02	59.700001	59.720001	58.720001	58.910000	47.198067	12011700
2019-10-03	59.000000	59.119999	58.330002	59.009998	47.278191	9769300
2019-10-04	58.970001	59.980000	58.959999	59.900002	47.991253	9824900
2019-10-07	59.919998	60.590000	59.900002	60.250000	48.271660	13744600
2019-10-08	60.119999	60.189999	59.290001	59.720001	47.847038	13832800
2019-10-09	59.400002	59.450001	58.930000	59.220001	47.940140	10609200
2019-10-10	59.259998	60.020000	59.200001	59.830002	48.433945	11832100
2019-10-11	60.000000	60.380001	59.889999	59.930000	48.514893	11349000
2019-10-14	59.930000	59.980000	59.560001	59.599998	48.247742	6876100
2019-10-15	59.680000	60.689999	59.599998	60.549999	49.016804	11679200
2019-10-16	60.139999	60.410000	59.950001	60.290001	48.806332	9298100
2019-10-17	60.230000	60.430000	60.160000	60.410000	48.903477	7323700
2019-10-18	60.349998	61.299999	60.310001	61.049999	49.421566	12339700
2019-10-21	61.009998	61.230000	60.660000	60.750000	49.178707	10882300
2019-10-22	61.230000	61.230000	60.509998	60.770000	49.194897	9603600
2019-10-23	60.599998	61.320000	60.549999	60.880001	49.283939	10375600
2019-10-24	60.880001	61.020000	60.410000	60.580002	49.041084	11143800
2019-10-25	60.599998	60.880001	59.209999	60.369999	48.871078	15036400
2019-10-28	60.450001	60.660000	60.040001	60.180000	48.717274	14621400
2019-10-29	60.110001	60.320000	60.070000	60.189999	48.725365	10619900
2019-10-30	60.459999	61.070000	60.410000	60.820000	49.235367	12136500
2019-10-31	60.799999	60.820000	60.099998	60.470001	48.952042	12226600
2019-11-01	61.290001	61.340000	60.160000	60.369999	48.871078	9629100
2019-11-04	59.680000	60.610001	59.549999	59.869999	48.466316	10133300
2019-11-05	59.700001	59.869999	59.349998	59.500000	48.166805	10645400
2019-11-06	59.700001	60.130001	59.630001	60.130001	48.676796	9287600
2019-11-07	60.259998	60.580002	59.959999	60.529999	49.000607	14604400
2019-11-08	60.049999	60.160000	58.959999	59.349998	48.045372	17644600
2019-11-11	59.299999	59.689999	59.209999	59.610001	48.255852	7754000
2019-11-12	59.910000	59.939999	59.139999	59.320000	48.021088	7709400
2019-11-13	59.150002	59.520000	58.799999	59.410000	48.093948	10255600
2019-11-14	58.930000	59.340000	58.840000	59.340000	48.037277	9530200
2019-11-15	59.480000	59.529999	59.060001	59.509998	48.174896	11758800
2019-11-18	59.459999	59.459999	59.049999	59.439999	48.118229	10165100
2019-11-19	59.430000	59.750000	59.279999	59.500000	48.166805	10492700
2019-11-20	59.490002	59.660000	59.090000	59.480000	48.150604	12362100
2019-11-21	59.610001	59.689999	59.270000	59.610001	48.255852	8056000
2019-11-22	59.660000	60.029999	59.660000	59.750000	48.369179	10741300
2019-11-25	59.830002	59.849998	59.220001	59.380001	48.069649	10644500
2019-11-26	59.549999	59.910000	59.130001	59.889999	48.482517	11936900
2019-11-27	60.009998	60.270000	59.990002	60.099998	48.652515	8795300
2019-11-29	60.160000	60.529999	60.160000	60.240002	48.765850	6791400
2019-12-02	60.200001	60.230000	59.630001	59.959999	48.539185	9142000
2019-12-03	59.990002	60.200001	59.580002	60.139999	48.684891	10289400
2019-12-04	60.020000	60.630001	59.849998	60.529999	49.000607	8237500
2019-12-05	60.630001	60.919998	60.320000	60.820000	49.235367	9812500
2019-12-06	61.000000	61.279999	60.910000	61.189999	49.534901	9296900
2019-12-09	60.980000	61.110001	60.869999	61.009998	49.389187	9370200
2019-12-10	61.150002	61.230000	60.790001	61.230000	49.567280	8290900
2019-12-11	61.360001	61.419998	60.990002	61.080002	49.445847	9657500
2019-12-12	61.099998	61.630001	61.099998	61.169998	49.518707	8571600
2019-12-13	61.119999	61.189999	60.250000	60.810001	49.227276	10585900
2019-12-16	60.730000	61.270000	60.709999	61.230000	49.567280	11493000
2019-12-17	61.400002	61.709999	61.349998	61.490002	49.777752	13648700
2019-12-18	61.509998	61.700001	60.820000	60.860001	49.267757	17292600
2019-12-19	60.900002	61.130001	60.689999	60.799999	49.219189	11901600
2019-12-20	61.459999	62.220001	61.139999	62.070000	50.247288	42977900
2019-12-23	62.009998	62.150002	61.320000	61.400002	49.704899	9477500
2019-12-24	61.459999	61.459999	61.020000	61.279999	49.607758	6640100
2019-12-26	61.279999	61.369999	61.110001	61.290001	49.615849	8117800
2019-12-27	61.389999	61.619999	61.250000	61.529999	49.810131	8166800
2019-12-30	61.650002	61.689999	61.090000	61.209999	49.551090	6765400
2019-12-31	61.209999	61.400002	60.939999	61.400002	49.704899	8466700
2020-01-02	61.380001	61.450001	60.810001	61.049999	49.421566	11447900
2020-01-03	60.590000	60.790001	60.070000	60.400002	48.895378	13263200
2020-01-06	60.110001	60.590000	60.080002	60.270000	48.790123	15094500
2020-01-07	60.099998	60.180000	59.580002	59.599998	48.247742	14293100
2020-01-08	59.669998	60.099998	59.630001	59.709999	48.336800	15926500
2020-01-09	58.889999	59.400002	58.799999	58.849998	48.136402	20134600
2020-01-10	59.020000	59.299999	58.840000	58.990002	48.250916	11786700
2020-01-13	59.020000	59.369999	58.779999	59.150002	48.381786	14158400
2020-01-14	59.000000	59.130001	58.759998	59.040001	48.291817	12697100
2020-01-15	59.250000	59.419998	58.869999	59.099998	48.340889	10291300
2020-01-16	59.380001	59.849998	59.220001	59.669998	48.807117	10689600
2020-01-17	59.689999	60.150002	59.639999	60.130001	49.183372	15615700
2020-01-21	60.200001	60.470001	60.099998	60.320000	49.338791	12857600
2020-01-22	60.450001	60.820000	60.279999	60.480000	49.469662	8847100
2020-01-23	60.380001	60.529999	60.000000	60.509998	49.494202	11109000
2020-01-24	60.500000	60.660000	60.110001	60.279999	49.306061	10182800
2020-01-27	59.840000	60.360001	59.619999	59.910000	49.003433	11482300
2020-01-28	59.980000	61.000000	59.869999	60.700001	49.649609	15367500
2020-01-29	60.849998	60.919998	59.439999	59.529999	48.692612	13408900
2020-01-30	58.700001	59.389999	58.340000	59.360001	48.553558	16719600
2020-01-31	59.340000	60.049999	59.110001	59.439999	48.618988	14283600
2020-02-03	59.610001	59.680000	58.009998	58.049999	47.482040	15566400
2020-02-04	58.070000	58.570000	57.650002	58.290001	47.678345	13924600
2020-02-05	58.529999	59.189999	58.419998	59.130001	48.365429	10271900
2020-02-06	59.200001	59.669998	59.060001	59.439999	48.618988	10283700
2020-02-07	59.660000	60.150002	59.540001	59.939999	49.027962	9418100
2020-02-10	59.930000	60.240002	59.770000	60.240002	49.273354	8270200
2020-02-11	60.189999	60.349998	58.259998	58.689999	48.005527	22488200
2020-02-12	58.580002	58.860001	58.119999	58.230000	47.629276	20938000
2020-02-13	58.369999	58.830002	57.950001	58.650002	47.972809	19460100
2020-02-14	58.700001	58.810001	58.279999	58.509998	47.858299	9138900
2020-02-18	58.759998	58.759998	57.810001	57.910000	47.367527	12427300
2020-02-19	58.130001	58.580002	57.759998	58.220001	47.621098	13642800
2020-02-20	58.090000	58.360001	57.939999	58.090000	47.514755	16748600
2020-02-21	57.910000	58.250000	57.799999	58.200001	47.604736	15704300
2020-02-24	58.169998	58.689999	57.980000	57.990002	47.432968	18520900
2020-02-25	58.040001	58.400002	56.860001	57.119999	46.721348	19384900
2020-02-26	57.380001	57.869999	56.900002	57.139999	46.737698	16803600
2020-02-27	56.779999	57.380001	55.029999	55.060001	45.036369	25907200
2020-02-28	53.740002	54.180000	52.180000	54.160000	44.300209	45828300
2020-03-02	55.160000	57.540001	54.880001	57.320000	46.884933	30736200
2020-03-03	57.209999	58.049999	55.220001	55.700001	45.559853	27500200
2020-03-04	56.610001	58.250000	56.110001	58.119999	47.539299	17626400
2020-03-05	56.869999	57.520000	56.490002	57.160000	46.754059	21249900
2020-03-06	55.290001	57.209999	55.099998	56.869999	46.516869	22510800
2020-03-09	54.369999	57.580002	54.009998	55.830002	45.666187	31862200
2020-03-10	56.070000	56.889999	53.919998	56.520000	46.230583	34330900
2020-03-11	55.360001	55.529999	54.189999	54.830002	44.848248	21147400
2020-03-12	51.950001	54.000000	50.750000	51.200001	41.879086	45610600
2020-03-13	53.000000	54.369999	51.450001	54.169998	44.308395	45744000
2020-03-16	50.900002	53.200001	49.020000	50.990002	41.707306	36990400
2020-03-17	51.500000	55.480000	51.490002	54.310001	44.422905	33898000
2020-03-18	53.990002	55.930000	50.880001	54.320000	44.431084	38417400
2020-03-19	53.759998	54.919998	52.779999	53.619999	43.858524	33024900
2020-03-20	52.720001	53.040001	50.709999	51.799999	42.369854	46013800
2020-03-23	50.610001	53.270000	49.130001	50.310001	41.151108	39225100
2020-03-24	51.959999	51.959999	49.180000	49.990002	40.889359	40626900
2020-03-25	49.360001	51.910000	48.840000	49.939999	40.848461	38551300
2020-03-26	49.590000	53.900002	49.509998	53.540001	43.793079	32610900
2020-03-27	52.150002	53.840000	51.540001	52.770000	43.163261	25363600
2020-03-30	53.490002	55.029999	52.939999	54.770000	44.799168	20660200
2020-03-31	54.070000	54.540001	53.549999	53.730000	43.948490	21251800
2020-04-01	52.500000	53.450001	52.160000	52.919998	43.285950	18672600
2020-04-02	53.560001	55.500000	53.090000	55.250000	45.191784	20159400
2020-04-03	55.000000	55.240002	54.279999	54.700001	44.741898	17612500
2020-04-06	55.770000	56.939999	54.980000	56.700001	46.377804	20284400
2020-04-07	57.040001	57.880001	56.410000	56.980000	46.606834	21786000
2020-04-08	57.259998	58.020000	56.619999	57.799999	47.277557	18234200
2020-04-09	56.910000	58.099998	56.880001	57.439999	47.488373	19689500
2020-04-13	57.389999	57.599998	56.360001	56.669998	46.851776	12977700
2020-04-14	57.310001	58.400002	56.959999	58.139999	48.067101	16765600
2020-04-15	57.560001	58.009998	56.709999	56.930000	47.066738	18372800
2020-04-16	57.290001	58.000000	56.849998	57.660000	47.670258	17825800
2020-04-17	58.060001	58.680000	57.740002	58.459999	48.331657	15054300
2020-04-20	58.099998	58.910000	57.959999	58.130001	48.058834	14002200
2020-04-21	57.389999	58.040001	56.720001	56.820000	46.975792	14234500
2020-04-22	57.410000	58.570000	57.230000	57.990002	47.943089	12701100
2020-04-23	58.119999	58.660000	57.470001	57.590000	47.612385	15684400
2020-04-24	57.639999	57.990002	56.830002	57.930000	47.893482	15371500
2020-04-27	57.930000	58.290001	57.200001	57.810001	47.794277	16050100
2020-04-28	57.820000	58.380001	57.619999	57.830002	47.810814	13392600
2020-04-29	58.380001	58.599998	57.700001	58.119999	48.050560	17818100
2020-04-30	57.830002	57.959999	57.209999	57.450001	47.496639	17532400
2020-05-01	57.759998	57.790001	56.529999	56.830002	46.984055	13857400
2020-05-04	56.849998	57.029999	55.799999	56.240002	46.496281	11833600
2020-05-05	56.000000	56.939999	56.000000	56.509998	46.719498	10902400
2020-05-06	56.360001	56.660000	55.540001	55.639999	46.000229	12460400
2020-05-07	56.099998	56.150002	55.180000	55.580002	45.950619	14083100
2020-05-08	56.220001	57.029999	56.029999	57.000000	47.124603	11097900
2020-05-11	56.869999	56.910000	56.240002	56.400002	46.628559	12636800
2020-05-12	56.750000	56.750000	55.450001	55.459999	45.851414	13117700
2020-05-13	55.160000	55.549999	54.560001	54.849998	45.347099	20604500
2020-05-14	54.500000	54.930000	53.849998	54.910000	45.396706	15859200
2020-05-15	54.630001	54.759998	54.209999	54.709999	45.231358	10174000
2020-05-18	55.650002	56.200001	55.040001	55.720001	46.066368	15735900
2020-05-19	55.430000	55.549999	54.320000	54.380001	44.958530	18467100
2020-05-20	54.540001	54.900002	54.049999	54.259998	44.859310	21405400
2020-05-21	54.430000	54.639999	53.860001	53.970001	44.619556	18201000
2020-05-22	53.959999	54.290001	53.669998	54.099998	44.727039	19960000
2020-05-26	54.900002	55.250000	54.180000	54.299999	44.892387	20830500
2020-05-27	54.610001	55.220001	54.430000	55.139999	45.586849	17063800
2020-05-28	55.580002	55.790001	55.160000	55.720001	46.066368	15427900
2020-05-29	55.330002	57.790001	54.889999	57.380001	47.438774	34227800
2020-06-01	56.700001	56.900002	55.750000	55.779999	46.115974	18156100
2020-06-02	55.820000	56.459999	55.540001	56.400002	46.628559	17300400
2020-06-03	56.520000	56.980000	56.299999	56.830002	46.984055	16086700
2020-06-04	56.740002	57.369999	56.509998	57.220001	47.306499	16147300
2020-06-05	57.750000	58.119999	57.080002	57.740002	47.736393	17105600
2020-06-08	57.650002	58.200001	57.270000	58.090000	48.025757	14963000
2020-06-09	57.750000	58.130001	57.369999	57.860001	47.835609	14530800
2020-06-10	57.900002	58.230000	57.700001	58.049999	47.992691	13649100
2020-06-11	57.480000	57.939999	56.400002	56.450001	46.669891	23412500
2020-06-12	56.630001	56.810001	55.790001	56.529999	46.736034	17129000
2020-06-15	55.730000	56.540001	55.279999	56.150002	46.421875	14826800
2020-06-16	56.830002	57.320000	56.240002	56.919998	47.058464	15021300
2020-06-17	57.139999	57.169998	56.509998	56.650002	46.835243	10652100
2020-06-18	56.500000	56.959999	56.369999	56.889999	47.033661	9019500
2020-06-19	57.349998	57.470001	56.000000	56.160000	46.430138	28868200
2020-06-22	55.910000	56.259998	55.610001	55.660000	46.016762	12333900
2020-06-23	55.750000	55.849998	54.910000	54.939999	45.421501	20716400
2020-06-24	54.540001	54.560001	53.459999	53.930000	44.586491	24794600
2020-06-25	53.910000	54.389999	53.340000	54.279999	44.875851	17122500
2020-06-26	54.040001	54.060001	52.849998	53.160000	43.949894	30211900
2020-06-29	53.310001	54.709999	53.310001	54.689999	45.214817	15930300
2020-06-30	54.919998	55.290001	54.360001	55.130001	45.578590	17414800
2020-07-01	55.090000	55.330002	54.580002	54.669998	45.198284	12831600
2020-07-02	55.049999	55.410000	54.740002	54.790001	45.297497	15814500
2020-07-06	55.349998	55.430000	54.910000	55.240002	45.669537	11231100
2020-07-07	54.919998	55.330002	54.799999	55.040001	45.504177	13319700
2020-07-08	55.110001	55.439999	54.820000	55.380001	45.785278	15320800
2020-07-09	54.650002	54.650002	53.750000	53.939999	45.095554	17618400
2020-07-10	53.840000	54.580002	53.840000	54.490002	45.555370	15652200
2020-07-13	54.750000	54.770000	54.139999	54.450001	45.521931	15285100
2020-07-14	54.430000	55.650002	54.270000	55.439999	46.349590	15683600
2020-07-15	55.610001	55.720001	55.020000	55.060001	46.031902	13903600
2020-07-16	54.869999	55.830002	54.759998	55.779999	46.633846	13477400
2020-07-17	56.000000	56.599998	55.889999	56.299999	47.068581	13506300
2020-07-20	56.279999	56.279999	55.660000	55.869999	46.709095	10572900
2020-07-21	55.840000	56.500000	55.799999	55.840000	46.684013	12619700
2020-07-22	55.840000	55.950001	55.369999	55.750000	46.608765	11223500
2020-07-23	55.810001	56.090000	55.400002	55.849998	46.692364	16718700
2020-07-24	56.349998	57.570000	56.139999	56.849998	47.528397	17981700
2020-07-27	57.000000	57.330002	56.509998	56.869999	47.545124	12306700
2020-07-28	57.049999	57.700001	56.970001	57.480000	48.055099	13454700
2020-07-29	57.369999	57.689999	57.160000	57.450001	48.030022	9341800
2020-07-30	57.209999	57.459999	57.139999	57.299999	47.904617	12635800
2020-07-31	56.849998	57.500000	56.650002	57.480000	48.055099	16202900
2020-08-03	57.869999	57.869999	57.119999	57.240002	47.854458	13493400
2020-08-04	57.200001	58.139999	57.180000	57.910000	48.414593	11601000
2020-08-05	58.160000	58.189999	57.410000	57.540001	48.105267	9809300
2020-08-06	57.500000	57.950001	57.450001	57.830002	48.347717	10369900
2020-08-07	57.820000	58.549999	57.650002	58.529999	48.932934	12783900
2020-08-10	58.650002	59.150002	58.470001	58.990002	49.317513	12114500
2020-08-11	59.299999	59.610001	58.250000	58.509998	48.916206	12833100
2020-08-12	58.599998	58.970001	58.520000	58.599998	48.991455	10802100
2020-08-13	58.299999	58.599998	58.189999	58.520000	48.924576	7428600
2020-08-14	58.480000	58.939999	58.250000	58.790001	49.150307	8715900
2020-08-17	58.730000	58.930000	58.549999	58.779999	49.141941	8371900
2020-08-18	58.860001	59.470001	58.779999	59.180000	49.476353	10130600
2020-08-19	59.360001	59.439999	58.930000	59.049999	49.367668	10816300
2020-08-20	58.599998	59.090000	58.590000	58.959999	49.292427	8061500
2020-08-21	59.000000	59.040001	58.540001	58.990002	49.317513	11059300
2020-08-24	59.099998	59.610001	59.000000	59.570000	49.802406	10931500
2020-08-25	59.700001	59.750000	59.180000	59.419998	49.676994	11316800
2020-08-26	59.299999	59.500000	58.900002	59.459999	49.710438	15096400
2020-08-27	59.599998	59.790001	59.410000	59.430000	49.685360	11405300
2020-08-28	59.410000	59.410000	58.820000	59.259998	49.543232	11873900
2020-08-31	59.040001	59.439999	59.020000	59.270000	49.551594	14555500
2020-09-01	59.119999	59.299999	58.779999	59.160000	49.459629	13358400
2020-09-02	59.150002	60.740002	59.000000	60.529999	50.605000	21711900
2020-09-03	60.830002	61.279999	60.139999	60.610001	50.671886	23126800
2020-09-04	60.480000	61.500000	60.060001	60.480000	50.563194	22250100
2020-09-08	60.799999	60.799999	59.619999	59.959999	50.128460	18469700
2020-09-09	60.119999	60.750000	59.970001	60.040001	50.195343	15896200
2020-09-10	60.230000	60.250000	59.410000	59.529999	49.768967	15811200
2020-09-11	59.580002	59.959999	59.360001	59.790001	49.986340	13924800
2020-09-14	60.020000	60.779999	60.000000	60.320000	50.429428	11932500
2020-09-15	60.110001	61.099998	60.099998	60.599998	50.663517	9444300
2020-09-16	60.529999	60.930000	60.320000	60.369999	50.471230	12699000
2020-09-17	60.599998	60.990002	60.099998	60.590000	50.655163	14996200
2020-09-18	60.180000	60.939999	60.150002	60.349998	50.454506	22584500
2020-09-21	60.000000	60.080002	59.020000	59.610001	49.835850	15871400
2020-09-22	59.730000	60.369999	59.520000	59.820000	50.011421	12198900
2020-09-23	59.830002	60.139999	58.849998	58.910000	49.250622	15416200
2020-09-24	59.000000	59.560001	58.650002	59.189999	49.484711	10875300
2020-09-25	58.849998	59.450001	58.810001	59.389999	49.651924	10676300
2020-09-28	59.560001	59.799999	59.180000	59.360001	49.626839	11910500
2020-09-29	59.279999	59.490002	59.099998	59.240002	49.526520	10005900
2020-09-30	59.459999	59.709999	59.049999	59.490002	49.735527	16348400
2020-10-01	59.400002	59.599998	59.029999	59.450001	49.702084	14547100
2020-10-02	59.290001	59.549999	59.110001	59.240002	49.526520	10741800
2020-10-05	59.630001	59.840000	59.259998	59.660000	49.877644	10457400
2020-10-06	59.759998	59.970001	59.330002	59.459999	49.710438	12524900
2020-10-07	59.619999	59.779999	59.200001	59.610001	49.835850	13674700
2020-10-08	59.119999	59.730000	58.970001	59.189999	50.011597	14266400
2020-10-09	59.250000	59.540001	59.080002	59.330002	50.129883	9846200
2020-10-12	59.330002	59.680000	59.150002	59.549999	50.315769	20211200
2020-10-13	59.700001	59.720001	58.849998	59.360001	50.155228	22109600
2020-10-14	59.459999	59.520000	58.389999	58.430000	49.369453	16591900
2020-10-15	58.110001	58.279999	57.720001	58.160000	49.141315	13644500
2020-10-16	58.080002	58.430000	58.009998	58.049999	49.048367	13364200
2020-10-19	58.150002	58.290001	57.080002	57.299999	48.414669	16075100
2020-10-20	57.540001	57.669998	56.759998	57.250000	48.372421	18696200
2020-10-21	57.110001	57.709999	56.689999	56.750000	47.949959	21498300
2020-10-22	56.930000	57.660000	56.509998	57.330002	48.440018	16636100
2020-10-23	57.750000	57.970001	57.459999	57.959999	48.972328	12879600
2020-10-26	57.520000	57.849998	56.970001	57.810001	48.845589	15196800
2020-10-27	57.700001	57.849998	57.310001	57.380001	48.482262	12253000
2020-10-28	56.919998	57.349998	56.119999	56.310001	47.578194	18720200
2020-10-29	56.160000	57.310001	56.020000	56.759998	47.958405	19146100
2020-10-30	56.599998	57.070000	56.369999	56.990002	48.152744	17632800
2020-11-02	57.669998	58.209999	57.000000	57.700001	48.752640	16086400
2020-11-03	57.810001	58.380001	57.509998	57.750000	48.794888	10693500
2020-11-04	57.189999	57.849998	56.580002	57.220001	48.347080	20785700
2020-11-05	58.009998	58.970001	57.799999	58.150002	49.132858	20156400
2020-11-06	58.080002	58.750000	58.009998	58.529999	49.453938	11986200
2020-11-09	60.040001	60.580002	59.509998	59.840000	50.560802	24265900
2020-11-10	60.279999	61.410000	60.200001	61.099998	51.625423	22051800
2020-11-11	61.290001	61.349998	60.470001	61.000000	51.540920	12196900
2020-11-12	60.910000	61.009998	60.340000	60.790001	51.363483	13293300
2020-11-13	60.630001	61.189999	60.380001	61.060001	51.591625	10652800
2020-11-16	60.810001	61.459999	60.700001	60.889999	51.447983	14289400
2020-11-17	60.560001	61.020000	60.360001	60.750000	51.329685	11698200
2020-11-18	61.130001	61.150002	60.299999	60.320000	50.966373	11698800
2020-11-19	60.400002	60.439999	59.900002	60.209999	50.873428	12663000
2020-11-20	60.209999	60.330002	59.950001	60.040001	50.729786	14225400
2020-11-23	60.009998	60.389999	60.000000	60.230000	50.890324	11601400
2020-11-24	60.599998	60.799999	60.360001	60.639999	51.236748	15481400
2020-11-25	60.669998	60.740002	60.330002	60.410000	51.042412	10604300
2020-11-27	60.520000	60.740002	60.410000	60.580002	51.186050	5763700
2020-11-30	60.320000	60.599998	60.189999	60.410000	51.042412	21839100
2020-12-01	60.430000	60.919998	60.279999	60.580002	51.186050	14282600
2020-12-02	61.400002	61.950001	61.009998	61.360001	51.845104	14169900
2020-12-03	61.110001	61.830002	61.040001	61.740002	52.166172	11937200
2020-12-04	61.549999	61.799999	61.270000	61.549999	52.005634	10495800
2020-12-07	61.520000	61.700001	61.180000	61.349998	51.836647	12537500
2020-12-08	61.180000	61.700001	60.880001	61.450001	51.921143	13421100
2020-12-09	61.450001	61.820000	61.090000	61.459999	51.929592	14949500
2020-12-10	61.259998	61.349998	60.330002	60.509998	51.126907	15464400
2020-12-11	60.080002	60.529999	59.970001	60.349998	50.991722	13673000
2020-12-14	60.610001	61.060001	59.770000	59.980000	50.679092	15706500
2020-12-15	60.070000	60.740002	59.970001	60.549999	51.160702	15876000
2020-12-16	60.200001	60.450001	59.669998	59.910000	50.619946	17165900
2020-12-17	59.980000	60.150002	59.610001	60.009998	50.704441	12095500
2020-12-18	60.000000	60.779999	59.790001	60.459999	51.084660	31909400
2020-12-21	60.060001	60.130001	59.279999	59.490002	50.265076	18567500
2020-12-22	59.320000	59.419998	58.860001	58.990002	49.842609	12951500
2020-12-23	59.200001	59.279999	58.889999	58.959999	49.817257	14012100
2020-12-24	59.000000	59.070000	58.660000	58.840000	49.715870	7751100
2020-12-28	59.160000	59.180000	58.650002	58.980000	49.834160	15355600
2020-12-29	59.029999	59.240002	58.639999	58.810001	49.690521	15686100
2020-12-30	58.830002	58.939999	58.060001	58.139999	49.124416	18259800
2020-12-31	58.060001	58.799999	58.020000	58.750000	49.639824	12906300
2021-01-04	58.959999	59.150002	58.439999	58.849998	49.724316	19129800
2021-01-05	58.860001	59.090000	58.459999	58.580002	49.496185	16220000
2021-01-06	58.810001	59.540001	58.540001	59.290001	50.096085	22678500
2021-01-07	58.270000	58.759998	58.080002	58.529999	49.983360	19079900
2021-01-08	58.230000	58.360001	57.369999	57.799999	49.359955	28411600
2021-01-11	57.750000	58.049999	57.290001	57.459999	49.069607	15688000
2021-01-12	57.270000	57.450001	56.689999	57.259998	48.898804	22699300
2021-01-13	57.220001	57.250000	56.880001	57.060001	48.728016	16985400
2021-01-14	56.889999	57.430000	56.660000	57.040001	48.710938	18341100
2021-01-15	56.779999	57.500000	56.709999	57.380001	49.001286	15785300
2021-01-19	57.439999	57.580002	56.980000	57.049999	48.719471	18821300
2021-01-20	57.009998	57.389999	56.660000	57.259998	48.898804	19923100
2021-01-21	57.189999	57.509998	57.049999	57.270000	48.907349	13601500
2021-01-22	57.169998	57.689999	56.759998	57.470001	49.078140	16364500
2021-01-25	57.470001	58.619999	57.180000	58.419998	49.889420	22444300
2021-01-26	56.990002	57.279999	56.410000	56.570000	48.309566	37892700
2021-01-27	56.639999	56.959999	55.060001	55.130001	47.079838	37239000
2021-01-28	55.000000	56.330002	55.000000	55.369999	47.284786	24000800
2021-01-29	55.000000	55.270000	54.480000	54.750000	46.755322	26231200
2021-02-01	55.270000	55.270000	54.220001	54.279999	46.353951	20541100
2021-02-02	54.430000	55.169998	54.169998	54.500000	46.541824	18974500
2021-02-03	54.310001	54.900002	54.250000	54.790001	46.789482	13909300
2021-02-04	54.759998	55.369999	54.590000	55.139999	47.088371	14761700
2021-02-05	55.200001	55.680000	55.169998	55.320000	47.242092	12069500
2021-02-08	55.369999	55.480000	54.790001	55.049999	47.011513	17887700
2021-02-09	55.020000	55.299999	54.680000	55.000000	46.968822	19605600
2021-02-10	55.220001	55.439999	54.919998	54.959999	46.934658	16232800
2021-02-11	55.020000	55.060001	54.480000	54.599998	46.627228	17398800
2021-02-12	54.419998	54.680000	54.180000	54.200001	46.285629	18357300
2021-02-16	54.110001	54.320000	53.830002	54.150002	46.242939	22095700
2021-02-17	56.000000	57.250000	55.630001	56.990002	48.668240	40531300
2021-02-18	56.939999	57.610001	56.529999	56.980000	48.659695	20759900
2021-02-19	57.330002	57.400002	56.349998	56.450001	48.207081	18689400
2021-02-22	56.529999	56.840000	56.150002	56.450001	48.207081	17854900
2021-02-23	56.810001	57.529999	56.290001	57.029999	48.702389	21062000
2021-02-24	57.080002	57.419998	56.669998	57.119999	48.779251	17136900
2021-02-25	56.119999	56.860001	55.740002	56.500000	48.249783	24165300
2021-02-26	56.470001	56.610001	55.290001	55.299999	47.225014	23935200
2021-03-01	55.490002	55.950001	55.279999	55.360001	47.276245	20550400
2021-03-02	55.310001	55.520000	54.919998	54.980000	46.951740	17184600
2021-03-03	54.560001	55.970001	54.400002	55.380001	47.293324	22838700
2021-03-04	55.549999	55.619999	54.529999	54.799999	46.798019	23692000
2021-03-05	54.950001	56.200001	54.919998	56.000000	47.822792	23598100
2021-03-08	55.950001	57.299999	55.820000	56.790001	48.497433	23648800
2021-03-09	56.900002	57.099998	56.169998	56.200001	47.993591	20956400
2021-03-10	56.689999	57.290001	55.849998	57.080002	48.745094	18848600
2021-03-11	57.009998	57.189999	55.470001	55.509998	47.404343	30312900
2021-03-12	55.730000	56.169998	55.610001	55.630001	47.506821	22002400
2021-03-15	55.810001	55.939999	55.099998	55.639999	47.515358	18970600
2021-03-16	55.700001	55.919998	55.439999	55.639999	47.515358	19044700
2021-03-17	55.770000	56.119999	55.290001	55.750000	47.609303	17867000
2021-03-18	55.750000	56.369999	55.660000	56.310001	48.087536	19970700
2021-03-19	56.430000	56.520000	55.950001	56.240002	48.027756	39055000
2021-03-22	55.869999	56.669998	55.770000	56.590000	48.326641	20656600
2021-03-23	56.419998	57.419998	56.380001	56.910000	48.599918	20084100
2021-03-24	56.740002	57.430000	56.630001	57.009998	48.685310	14819800
2021-03-25	57.049999	57.540001	56.700001	57.380001	49.001286	18047400
2021-03-26	57.430000	58.250000	57.380001	58.180000	49.684464	19632700
2021-03-29	58.090000	58.980000	57.950001	58.830002	50.239552	18577300
2021-03-30	58.869999	58.970001	58.230000	58.590000	50.034595	13239700
2021-03-31	58.400002	58.520000	58.060001	58.150002	49.658852	19531700
2021-04-01	58.020000	58.389999	57.740002	58.299999	49.786953	12885100
2021-04-05	58.529999	59.130001	58.459999	58.869999	50.273712	14326300
2021-04-06	58.810001	59.110001	58.680000	59.110001	50.478668	12198300
2021-04-07	59.130001	59.459999	58.790001	59.000000	50.384735	13218400
2021-04-08	58.040001	58.130001	57.529999	57.599998	49.718365	16472400
2021-04-09	57.599998	57.799999	57.250000	57.490002	49.623428	13872000
2021-04-12	57.660000	57.889999	57.430000	57.540001	49.666580	19564600
2021-04-13	57.369999	57.759998	57.160000	57.619999	49.735630	15489100
2021-04-14	57.500000	58.130001	57.290001	57.700001	49.804688	13890100
2021-04-15	57.560001	57.910000	57.540001	57.700001	49.804688	13338400
2021-04-16	58.070000	58.480000	57.799999	58.279999	50.305321	19866200
2021-04-19	58.500000	58.709999	58.090000	58.389999	50.400269	11955400
2021-04-20	58.119999	58.540001	57.970001	58.389999	50.400269	16673600
2021-04-21	58.400002	58.840000	58.049999	58.139999	50.184479	18310100
2021-04-22	57.939999	58.090000	57.139999	57.279999	49.442150	20921900
2021-04-23	57.130001	57.470001	56.779999	57.299999	49.459415	18099400
2021-04-26	57.360001	57.389999	56.849998	56.939999	49.148674	15073600
2021-04-27	56.580002	56.720001	56.200001	56.320000	48.613518	21858600
2021-04-28	56.369999	56.660000	56.340000	56.430000	48.708466	12862500
2021-04-29	56.549999	57.520000	56.529999	57.320000	49.476677	18169200
2021-04-30	57.349998	57.860001	56.959999	57.790001	49.882366	16861500
2021-05-03	58.230000	58.330002	57.869999	57.919998	49.994583	17559100
2021-05-04	57.980000	58.650002	57.950001	58.599998	50.581535	22067700
2021-05-05	58.630001	59.060001	58.549999	58.689999	50.659218	17882200
2021-05-06	58.910000	59.369999	58.689999	59.290001	51.177120	14593100
2021-05-07	58.799999	59.070000	58.599998	58.720001	50.685120	15678600
2021-05-10	59.080002	59.849998	59.020000	59.520000	51.375648	22563000
2021-05-11	59.790001	59.790001	58.290001	58.540001	50.529743	17971900
2021-05-12	58.250000	58.900002	58.150002	58.410000	50.417530	14718600
2021-05-13	58.000000	59.189999	57.959999	58.810001	50.762806	13305100
2021-05-14	59.009998	59.259998	58.669998	58.689999	50.659218	13770000
2021-05-17	58.889999	59.070000	57.869999	57.939999	50.011841	22387000
2021-05-18	57.500000	57.500000	56.639999	57.180000	49.355839	26579000
2021-05-19	56.520000	56.939999	56.349998	56.919998	49.131413	20213500
2021-05-20	56.910000	57.250000	56.750000	56.790001	49.019199	20768900
2021-05-21	57.060001	57.299999	56.740002	56.910000	49.122784	15474400
2021-05-24	57.090000	57.299999	56.779999	56.980000	49.183205	12970700
2021-05-25	57.000000	57.029999	56.290001	56.480000	48.751629	15935100
2021-05-26	56.470001	56.560001	56.270000	56.360001	48.648041	14045200
2021-05-27	56.320000	56.549999	56.020000	56.290001	48.587620	30754300
2021-05-28	56.349998	56.639999	56.290001	56.490002	48.760250	14027800
2021-06-01	56.750000	56.860001	56.240002	56.380001	48.665302	14922800
2021-06-02	56.310001	56.840000	56.169998	56.650002	48.898357	13681100
2021-06-03	56.700001	57.220001	56.580002	56.980000	49.183205	14212500
2021-06-04	56.919998	57.369999	56.900002	57.299999	49.459415	11868100
2021-06-07	57.230000	57.330002	57.070000	57.200001	49.373100	11144100
2021-06-08	57.240002	57.250000	56.790001	57.150002	49.329941	15858400
2021-06-09	57.150002	57.529999	57.009998	57.049999	49.243629	14705100
2021-06-10	57.330002	57.610001	57.220001	57.340000	49.493950	12013600
2021-06-11	57.490002	57.549999	57.009998	57.330002	49.485317	12929000
2021-06-14	57.189999	57.270000	56.849998	57.180000	49.355839	11907600
2021-06-15	57.180000	57.450001	57.160000	57.290001	49.450787	12602700
2021-06-16	57.369999	57.389999	56.630001	56.639999	48.889721	15678400
2021-06-17	56.650002	56.919998	56.500000	56.529999	48.794773	14761100
2021-06-18	56.310001	56.310001	55.570000	55.820000	48.181931	38210500
2021-06-21	56.070000	56.490002	55.980000	56.389999	48.673935	13628200
2021-06-22	56.689999	56.779999	56.279999	56.369999	48.656673	13866600
2021-06-23	56.450001	56.750000	56.049999	56.070000	48.397720	16524500
2021-06-24	56.160000	56.410000	56.060001	56.369999	48.656673	15386200
2021-06-25	56.270000	56.520000	56.189999	56.380001	48.665302	14540300
2021-06-28	56.380001	56.500000	56.169998	56.180000	48.492672	13754900
2021-06-29	56.200001	56.369999	55.820000	55.840000	48.199196	15313000
2021-06-30	55.759998	56.139999	55.759998	56.029999	48.363194	14559700
2021-07-01	56.180000	56.430000	56.020000	56.290001	48.587620	11672200
2021-07-02	56.380001	56.570000	56.259998	56.439999	48.717098	11387100
2021-07-06	56.480000	56.509998	56.000000	56.410000	48.691196	13815900
2021-07-07	56.349998	56.580002	56.209999	56.529999	48.794773	14393300
2021-07-08	55.750000	55.980000	55.549999	55.680000	48.601009	18384000
2021-07-09	55.700001	56.230000	55.619999	56.070000	48.941422	13757000
2021-07-12	55.990002	56.360001	55.880001	56.150002	49.011253	13451500
2021-07-13	56.270000	56.480000	56.000000	56.090000	48.958874	12511900
2021-07-14	56.090000	56.430000	56.029999	56.320000	49.159634	14821700
2021-07-15	56.320000	56.599998	56.240002	56.549999	49.360397	12813900
2021-07-16	56.680000	56.790001	56.410000	56.459999	49.281841	11637900
2021-07-19	56.169998	56.439999	55.310001	55.840000	48.740669	21958500
2021-07-20	55.950001	56.770000	55.540001	55.580002	48.513721	20258900
2021-07-21	56.540001	56.849998	55.919998	55.950001	48.836681	25264100
2021-07-22	56.150002	56.279999	55.619999	55.950001	48.836681	16231400
2021-07-23	55.830002	56.029999	55.639999	55.880001	48.775581	14894300
2021-07-26	55.880001	55.939999	55.549999	55.779999	48.688290	15330500
2021-07-27	55.669998	56.340000	55.480000	56.200001	49.054890	15225800
2021-07-28	56.240002	56.320000	55.689999	55.720001	48.635921	14595900
2021-07-29	55.889999	56.180000	55.880001	55.980000	48.862862	12841900
2021-07-30	56.029999	56.180000	55.759998	55.779999	48.688290	13856900
2021-08-02	56.060001	56.259998	55.680000	55.759998	48.670834	13833400
2021-08-03	55.759998	55.950001	55.570000	55.730000	48.644646	12573100
2021-08-04	55.599998	55.709999	55.279999	55.369999	48.330421	16446100
2021-08-05	55.410000	55.500000	55.250000	55.299999	48.269318	12776600
2021-08-06	55.330002	55.590000	55.209999	55.220001	48.199490	12660300
2021-08-09	55.279999	55.419998	55.110001	55.119999	48.112202	13452400
2021-08-10	55.099998	55.529999	55.000000	55.480000	48.426441	11756900
2021-08-11	55.610001	55.849998	55.520000	55.570000	48.504997	11727300
2021-08-12	55.619999	55.799999	55.529999	55.639999	48.566086	10744800
2021-08-13	55.700001	55.980000	55.680000	55.869999	48.766842	8384600
2021-08-16	55.919998	56.070000	55.580002	55.980000	48.862862	12964200
2021-08-17	55.869999	56.200001	55.770000	56.180000	49.037441	11847600
2021-08-18	56.049999	56.070000	55.450001	55.470001	48.417706	15093500
2021-08-19	55.299999	55.660000	55.189999	55.369999	48.330421	12679900
2021-08-20	55.330002	55.709999	55.200001	55.520000	48.461346	10645100
2021-08-23	55.549999	55.709999	55.410000	55.419998	48.374058	11963700
2021-08-24	55.410000	55.419998	55.000000	55.009998	48.016186	15478400
2021-08-25	55.020000	55.080002	54.810001	54.930000	47.946354	14666300
2021-08-26	54.910000	55.060001	54.570000	54.599998	47.658318	15256200
2021-08-27	54.650002	54.830002	54.529999	54.770000	47.806702	13213800
2021-08-30	54.740002	54.959999	54.680000	54.770000	47.806702	11621200
2021-08-31	54.709999	55.139999	54.580002	55.000000	48.007462	18405600
2021-09-01	55.000000	55.150002	54.799999	54.939999	47.955086	12647300
2021-09-02	54.930000	55.310001	54.900002	55.290001	48.260586	12875900
2021-09-03	55.240002	55.500000	55.169998	55.430000	48.382790	11006200
2021-09-07	55.380001	55.500000	54.799999	54.820000	47.850342	15500900
2021-09-08	54.790001	55.090000	54.790001	54.910000	47.928898	11835900
2021-09-09	54.830002	54.869999	54.430000	54.439999	47.518650	19403300
2021-09-10	54.560001	54.669998	54.220001	54.230000	47.335354	15944100
2021-09-13	54.400002	54.980000	54.400002	54.619999	47.675770	20749000
2021-09-14	54.650002	54.770000	54.279999	54.410000	47.492466	16937500
2021-09-15	54.310001	54.660000	54.310001	54.570000	47.632126	15330000
2021-09-16	54.619999	54.790001	54.349998	54.430000	47.509926	14431400
2021-09-17	54.139999	54.459999	54.060001	54.279999	47.378998	30787600
2021-09-20	54.060001	54.580002	54.009998	54.259998	47.361542	20440500
2021-09-21	54.290001	54.639999	54.009998	54.029999	47.160778	16906900
2021-09-22	54.139999	54.389999	54.020000	54.060001	47.186970	15907900
2021-09-23	54.200001	54.610001	54.009998	54.419998	47.501198	14714100
2021-09-24	54.360001	54.570000	54.250000	54.369999	47.457554	12663900
2021-09-27	54.450001	54.650002	54.380001	54.470001	47.544846	13118200
2021-09-28	54.450001	54.689999	54.029999	54.160000	47.274254	19528200
2021-09-29	54.090000	54.660000	54.090000	54.380001	47.466286	14823000
2021-09-30	54.500000	54.509998	54.000000	54.009998	47.143322	18736600
2021-10-01	54.020000	54.560001	53.919998	54.299999	47.396450	18618400
2021-10-04	54.450001	54.849998	54.279999	54.500000	47.571026	18159200
2021-10-05	54.639999	54.810001	54.320000	54.509998	47.579754	13218200
2021-10-06	54.340000	54.590000	54.009998	54.529999	47.597214	21339800
2021-10-07	54.040001	54.349998	53.830002	53.900002	47.606045	18069600
2021-10-08	53.869999	53.970001	53.220001	53.240002	47.023117	21384600
2021-10-11	53.259998	53.290001	51.980000	52.180000	46.086895	32088400
2021-10-12	52.180000	52.180000	51.110001	51.330002	45.336147	42154000
2021-10-13	51.209999	51.410000	50.860001	51.349998	45.353809	27246900
2021-10-14	51.270000	51.990002	51.160000	51.919998	45.857250	27764900
2021-10-15	52.080002	52.810001	52.020000	52.270000	46.166378	27005500
2021-10-18	52.160000	52.320000	51.639999	51.910000	45.848419	20853500
2021-10-19	52.000000	52.419998	51.919998	52.349998	46.237041	16094800
2021-10-20	52.790001	53.740002	52.720001	53.610001	47.349911	30659500
2021-10-21	53.770000	53.930000	53.070000	53.389999	47.155598	17771100
2021-10-22	53.419998	53.419998	52.880001	52.930000	46.749317	16074000
2021-10-25	52.970001	53.099998	52.459999	52.580002	46.440182	15987400
2021-10-26	52.700001	53.169998	52.560001	53.080002	46.881802	15185200
2021-10-27	53.169998	53.200001	52.470001	52.630001	46.484341	15007400
2021-10-28	52.750000	53.150002	52.619999	52.799999	46.634495	18374700
2021-10-29	52.500000	53.049999	52.410000	52.990002	46.802307	17763200
2021-11-01	53.240002	53.369999	52.869999	52.950001	46.766975	14177700
2021-11-02	53.049999	53.090000	52.509998	52.570000	46.431355	16913800
2021-11-03	52.590000	53.070000	52.520000	52.939999	46.758144	12240000
2021-11-04	52.910000	52.910000	51.200001	51.849998	45.795425	30807500
2021-11-05	52.020000	52.799999	52.020000	52.240002	46.139885	17442800
2021-11-08	52.299999	52.419998	51.910000	52.330002	46.219372	15985200
2021-11-09	52.299999	52.369999	51.990002	52.240002	46.139885	16014100
2021-11-10	52.419998	52.759998	52.209999	52.599998	46.457844	16261100
2021-11-11	52.740002	52.740002	52.360001	52.450001	46.325359	10983700
2021-11-12	52.509998	52.520000	52.290001	52.340000	46.228203	14378500
2021-11-15	52.439999	52.540001	52.070000	52.400002	46.281200	14282700
2021-11-16	52.509998	52.619999	52.040001	52.060001	45.980900	15876100
2021-11-17	52.009998	52.060001	51.610001	51.730000	45.689438	17679200
2021-11-18	51.500000	51.650002	51.130001	51.240002	45.256657	19490300
2021-11-19	51.279999	51.320000	50.669998	50.860001	44.921028	21105200
2021-11-22	50.849998	52.029999	50.650002	51.540001	45.521629	22751600
2021-11-23	51.560001	52.150002	51.560001	51.750000	45.707096	21501600
2021-11-24	51.630001	52.110001	51.590000	51.660000	45.627605	15474500
2021-11-26	51.150002	52.200001	51.099998	51.799999	45.751266	17048100
2021-11-29	51.610001	51.849998	51.330002	51.660000	45.627605	18652500
2021-11-30	51.259998	51.360001	50.040001	50.270000	44.399921	47766200
2021-12-01	50.500000	50.919998	49.740002	49.770000	43.958317	26295500
2021-12-02	49.830002	51.169998	49.779999	50.730000	44.806210	27364400
2021-12-03	50.590000	51.490002	50.520000	51.419998	45.415634	24711700
2021-12-06	51.639999	51.930000	50.959999	51.070000	45.106506	22433100
2021-12-07	51.000000	51.009998	50.130001	50.790001	44.859203	27754700
2021-12-08	50.720001	50.849998	50.150002	50.490002	44.594231	20452700
2021-12-09	50.400002	50.400002	49.869999	50.160000	44.302765	23628300
2021-12-10	50.330002	50.330002	49.990002	50.189999	44.329266	18498700
2021-12-13	50.099998	50.540001	49.689999	50.279999	44.408756	27618800
2021-12-14	50.369999	51.150002	50.180000	50.650002	44.735546	31555900
2021-12-15	50.830002	51.040001	50.480000	50.549999	44.647228	24115700
2021-12-16	50.660000	52.919998	50.549999	52.750000	46.590332	40091300
2021-12-17	53.049999	53.220001	52.360001	53.169998	46.961285	54501100
2021-12-20	52.730000	53.340000	52.689999	53.090000	46.890625	23418000
2021-12-21	53.259998	53.330002	52.650002	52.779999	46.616825	23905300
2021-12-22	52.580002	52.900002	52.060001	52.770000	46.607998	16486500
2021-12-23	52.849998	53.090000	52.669998	52.680000	46.528507	14921400
2021-12-27	52.689999	52.820000	52.450001	52.680000	46.528507	19705800
2021-12-28	52.630001	53.090000	52.610001	52.720001	46.563835	12126500
2021-12-29	52.770000	52.880001	52.340000	52.360001	46.245872	15109500
2021-12-30	52.380001	52.570000	52.080002	52.250000	46.148716	15615500
2021-12-31	52.200001	52.310001	51.880001	51.959999	45.892574	15911400
2022-01-03	52.070000	52.560001	51.980000	52.439999	46.316528	18240100
2022-01-04	52.639999	53.709999	52.549999	53.470001	47.226257	26376800
2022-01-05	53.840000	54.639999	53.509998	54.020000	47.712032	28697300
2022-01-06	54.480000	54.549999	53.660000	53.759998	47.482388	21563800
2022-01-07	53.259998	54.360001	53.259998	54.240002	48.483528	26512500
2022-01-10	54.490002	54.830002	53.810001	53.869999	48.152794	24929400
2022-01-11	53.919998	54.080002	53.160000	53.590000	47.902515	18598500
2022-01-12	53.389999	53.660000	53.090000	53.450001	47.777370	12778300
2022-01-13	53.520000	54.029999	53.180000	53.520000	47.839943	18178200
2022-01-14	53.590000	53.700001	53.080002	53.279999	47.625408	18695800
2022-01-18	53.099998	53.570000	52.580002	53.430000	47.759487	21570300
2022-01-19	53.470001	53.680000	52.869999	53.500000	47.822060	18374200
2022-01-20	53.490002	53.939999	53.080002	53.400002	47.732677	24297100
2022-01-21	53.730000	53.900002	53.070000	53.160000	47.518150	25294800
2022-01-24	53.110001	53.709999	52.200001	52.959999	47.339371	32500600
2022-01-25	53.130001	53.849998	52.259998	52.900002	47.285744	32075900
2022-01-26	52.619999	52.860001	50.810001	51.020000	45.605267	41504700
2022-01-27	50.910000	52.070000	50.810001	51.189999	45.757217	35339600
2022-01-28	51.439999	52.930000	51.189999	52.900002	47.285744	29490800
2022-01-31	52.520000	53.320000	52.209999	53.230000	47.580719	25182400
2022-02-01	53.400002	53.599998	52.209999	53.200001	47.553898	33045600
2022-02-02	53.560001	54.279999	53.299999	53.799999	48.090229	24160200
2022-02-03	54.000000	54.570000	53.700001	53.790001	48.081287	21219800
2022-02-04	53.520000	53.830002	53.230000	53.310001	47.652229	16199800
2022-02-07	53.230000	53.360001	52.509998	53.000000	47.375126	15438900
2022-02-08	53.009998	53.169998	52.580002	52.820000	47.214233	13911700
2022-02-09	53.150002	53.660000	52.880001	53.500000	47.822060	16449300
2022-02-10	53.340000	53.540001	52.900002	53.040001	47.410885	18644400
2022-02-11	52.950001	53.459999	52.700001	53.320000	47.661163	18833100
2022-02-14	53.250000	53.450001	52.500000	53.270000	47.616478	16081700
2022-02-15	53.299999	53.590000	53.150002	53.360001	47.696926	12824100
2022-02-16	53.189999	53.799999	53.090000	53.400002	47.732677	17277700
2022-02-17	53.099998	53.590000	52.779999	53.580002	47.893574	17462500
2022-02-18	53.560001	53.959999	53.279999	53.830002	48.117046	20298500
2022-02-22	54.000000	54.029999	53.590000	53.900002	48.179611	19858400
2022-02-23	53.900002	53.930000	53.240002	53.410000	47.741615	17841900
2022-02-24	52.970001	53.160000	51.709999	52.590000	47.008648	30079700
2022-02-25	53.080002	54.540001	53.080002	54.119999	48.376259	31444200
2022-02-28	53.799999	54.099998	53.400002	53.669998	47.974018	30593900
2022-03-01	53.500000	54.189999	53.259998	53.610001	47.920391	24693100
2022-03-02	53.669998	54.410000	53.529999	54.139999	48.394138	20712900
2022-03-03	54.380001	55.150002	54.180000	54.660000	48.858952	27577700
2022-03-04	54.430000	55.389999	54.259998	55.110001	49.261192	26913800
2022-03-07	54.750000	55.240002	54.500000	54.680000	48.876831	24962800
2022-03-08	54.959999	55.340000	53.189999	53.250000	47.598595	36526700
2022-03-09	53.720001	53.810001	53.009998	53.080002	47.446644	23049800
2022-03-10	53.000000	53.340000	52.779999	53.230000	47.580719	17501800
2022-03-11	53.360001	53.580002	53.009998	53.040001	47.410885	20838500
2022-03-14	53.430000	53.669998	52.439999	52.500000	46.928192	23124100
2022-03-15	52.689999	53.000000	52.209999	52.759998	47.160595	20477600
2022-03-16	52.869999	53.000000	51.950001	52.490002	46.919258	28500700
2022-03-17	52.480000	52.540001	52.000000	52.360001	46.803051	22931500
2022-03-18	52.119999	52.290001	50.799999	50.799999	45.408611	70390600
2022-03-21	51.369999	51.810001	50.970001	51.099998	45.676769	39892800
2022-03-22	51.189999	51.459999	50.950001	51.000000	45.587395	28676600
2022-03-23	51.049999	51.459999	50.959999	50.970001	45.560574	25988800
2022-03-24	51.040001	51.189999	50.930000	51.000000	45.587395	21087300
2022-03-25	51.060001	51.459999	50.970001	51.279999	45.837669	18765800
2022-03-28	51.360001	51.389999	50.950001	51.169998	45.739346	21688600
2022-03-29	51.320000	51.340000	50.959999	51.250000	45.810860	28193400
2022-03-30	51.220001	51.630001	51.080002	51.610001	46.132645	23821200
2022-03-31	51.660000	51.750000	50.930000	50.939999	45.533752	31027600
2022-04-01	51.020000	52.189999	50.820000	52.119999	46.588528	30550300
2022-04-04	52.020000	52.500000	51.639999	52.459999	46.892441	25793000
2022-04-05	52.200001	52.900002	52.130001	52.779999	47.178474	23150600
2022-04-06	52.810001	53.430000	52.570000	53.200001	47.553898	28661700
2022-04-07	52.450001	52.980000	52.040001	52.669998	47.653419	22790600
2022-04-08	52.730000	53.680000	52.500000	53.529999	48.431519	24852200
2022-04-11	53.869999	54.700001	53.709999	53.900002	48.766273	33614900
2022-04-12	53.869999	54.049999	53.419998	53.669998	48.558178	21136400
2022-04-13	53.590000	54.369999	53.590000	54.139999	48.983410	19798000
2022-04-14	54.000000	54.189999	53.779999	53.830002	48.702946	16915100
2022-04-18	53.759998	54.279999	53.220001	53.389999	48.304852	14394300
2022-04-19	53.580002	53.910000	53.459999	53.750000	48.630558	12890000
2022-04-20	53.759998	54.490002	53.700001	54.410000	49.227699	19563400
2022-04-21	54.610001	55.509998	54.470001	55.009998	49.770550	32821100
2022-04-22	53.439999	53.540001	51.459999	51.910000	46.965809	44958400
2022-04-25	51.340000	51.439999	49.540001	50.279999	45.491062	46028400
2022-04-26	50.259998	50.650002	49.369999	49.410000	44.703926	29507700
2022-04-27	49.509998	49.509998	48.419998	48.459999	43.844410	30582000
2022-04-28	48.689999	49.169998	48.299999	48.400002	43.790127	33011700
2022-04-29	48.160000	48.200001	46.169998	46.299999	41.890141	41014200
2022-05-02	46.509998	47.060001	45.549999	46.230000	41.826805	33309400
2022-05-03	46.389999	47.410000	46.060001	47.169998	42.677273	33263100
2022-05-04	47.240002	48.419998	47.000000	48.369999	43.762978	29564600
2022-05-05	48.029999	48.330002	47.410000	47.840000	43.283463	20664300
2022-05-06	47.599998	48.439999	47.520000	48.270000	43.672508	19322000
2022-05-09	48.130001	48.860001	47.750000	48.619999	43.989162	24391300
2022-05-10	48.900002	49.439999	47.770000	48.130001	43.545841	23007300
2022-05-11	48.180000	48.520000	47.619999	47.880001	43.319649	20133200
2022-05-12	47.810001	48.180000	47.410000	48.060001	43.482506	21623900
2022-05-13	48.250000	48.450001	47.610001	48.180000	43.591080	21080500
2022-05-16	47.980000	49.200001	47.759998	49.040001	44.369167	22754700
2022-05-17	48.950001	49.209999	48.529999	48.939999	44.278690	22043100
2022-05-18	48.950001	49.459999	48.630001	48.889999	44.233456	22365100
2022-05-19	48.459999	49.180000	48.130001	49.099998	44.423454	23186400
2022-05-20	49.040001	49.599998	48.919998	49.529999	44.812492	24181800
2022-05-23	49.790001	50.270000	49.500000	49.669998	44.939159	16761800
2022-05-24	49.689999	50.820000	48.860001	50.680000	45.852959	25414700
2022-05-25	50.500000	51.270000	50.389999	51.240002	46.359627	19831500
2022-05-26	51.310001	51.610001	50.910000	50.990002	46.133434	15500400
2022-05-27	50.750000	51.430000	50.529999	51.400002	46.504391	13347300
2022-05-31	51.259998	51.560001	50.849998	51.290001	46.404865	25016600
2022-06-01	51.439999	51.630001	51.049999	51.400002	46.504391	15358100
2022-06-02	51.549999	51.590000	50.389999	51.290001	46.404865	13527800
2022-06-03	50.939999	51.250000	50.689999	50.810001	45.970585	10819800
2022-06-06	50.930000	51.349998	50.720001	51.240002	46.359627	12898100
2022-06-07	51.150002	51.700001	50.930000	51.650002	46.730579	15383000
2022-06-08	51.730000	51.959999	51.439999	51.549999	46.640099	13249700
2022-06-09	51.619999	51.770000	50.919998	50.939999	46.088200	12078400
2022-06-10	50.650002	51.400002	50.470001	50.820000	45.979626	19868500
2022-06-13	50.619999	50.790001	49.400002	49.590000	44.866779	23762500
2022-06-14	49.590000	49.840000	48.900002	49.160000	44.477737	20278700
2022-06-15	49.230000	49.830002	48.599998	49.150002	44.468689	22005600
2022-06-16	48.520000	48.970001	48.009998	48.840000	44.188213	22029300
2022-06-17	48.610001	49.490002	48.529999	49.029999	44.360119	36469500
2022-06-21	49.310001	50.910000	49.220001	50.650002	45.825817	34258500
2022-06-22	50.259998	51.169998	50.209999	50.790001	45.952488	23650600
2022-06-23	51.029999	52.180000	51.029999	52.090000	47.128670	21736400
2022-06-24	52.029999	52.150002	50.570000	50.959999	46.106297	28490700
2022-06-27	51.290001	51.490002	50.650002	50.959999	46.106297	16974900
2022-06-28	51.070000	51.299999	50.430000	50.459999	45.653915	16615700
2022-06-29	50.480000	51.000000	50.320000	50.939999	46.088200	13901400
2022-06-30	50.669998	51.220001	50.459999	50.750000	45.916294	18880500
2022-07-01	50.959999	51.770000	50.580002	51.639999	46.721527	14189300
2022-07-05	51.419998	51.459999	50.480000	51.419998	46.522476	19675600
2022-07-06	51.419998	51.889999	51.130001	51.509998	46.603909	14938900
2022-07-07	50.959999	51.060001	50.360001	50.709999	46.457329	13617100
2022-07-08	50.520000	50.919998	50.410000	50.490002	46.255779	13959200
2022-07-11	50.369999	50.740002	50.259998	50.500000	46.264935	12259000
2022-07-12	50.650002	51.360001	50.279999	50.779999	46.521458	20528700
2022-07-13	50.439999	51.090000	50.200001	50.509998	46.274101	13362500
2022-07-14	49.919998	50.560001	49.730000	50.490002	46.255779	10271700
2022-07-15	51.000000	51.040001	50.349998	51.020000	46.741333	13021300
2022-07-18	51.060001	51.169998	50.169998	50.279999	46.063389	16173100
2022-07-19	50.480000	50.560001	50.240002	50.450001	46.219131	14638500
2022-07-20	50.470001	50.549999	49.009998	49.070000	44.954865	29611400
2022-07-21	47.630001	47.880001	46.680000	47.660000	43.663109	32321000
2022-07-22	45.950001	46.180000	43.770000	44.450001	40.722301	58265000
2022-07-25	44.380001	44.799999	44.049999	44.759998	41.006310	27180700
2022-07-26	44.500000	45.169998	44.270000	44.919998	41.152889	20571800
2022-07-27	44.810001	45.090000	44.450001	44.910000	41.143734	21560500
2022-07-28	44.840000	45.720001	44.750000	45.549999	41.730053	22051900
2022-07-29	45.709999	46.500000	45.580002	46.189999	42.316387	23129800
2022-08-01	46.290001	46.500000	45.919998	46.259998	42.380512	18612100
2022-08-02	46.250000	46.430000	45.310001	45.340000	41.537670	18710300
2022-08-03	45.459999	45.610001	45.180000	45.330002	41.528511	17314100
2022-08-04	45.220001	45.220001	44.360001	44.430000	40.703983	29704300
2022-08-05	44.480000	44.980000	44.360001	44.950001	41.180378	17297500
2022-08-08	44.950001	45.009998	44.349998	44.540001	40.804760	20597000
2022-08-09	44.610001	44.849998	44.389999	44.680000	40.933022	14554000
2022-08-10	45.009998	45.060001	44.650002	44.840000	41.079601	16402700
2022-08-11	44.959999	45.259998	44.740002	44.779999	41.024635	15407300
2022-08-12	44.950001	45.259998	44.810001	45.150002	41.363605	15090900
2022-08-15	45.029999	45.639999	44.939999	45.560001	41.739223	15713600
2022-08-16	45.500000	46.049999	45.380001	45.799999	41.959095	14112800
2022-08-17	45.430000	45.720001	45.259998	45.340000	41.537670	11294400
2022-08-18	44.419998	44.529999	43.910000	44.189999	40.484112	25957400
2022-08-19	44.099998	44.490002	43.959999	44.419998	40.694820	19485400
2022-08-22	44.400002	44.470001	44.090000	44.169998	40.465786	15031400
2022-08-23	44.000000	44.130001	43.419998	43.470001	39.824493	19014200
2022-08-24	43.549999	43.630001	43.220001	43.549999	39.897781	17384400
2022-08-25	43.650002	43.820000	43.419998	43.740002	40.071846	14327600
2022-08-26	43.590000	43.700001	43.240002	43.250000	39.622944	16795700
2022-08-29	43.020000	43.570000	43.020000	43.330002	39.696236	15039500
2022-08-30	43.380001	43.380001	42.500000	42.529999	38.963322	20705100
2022-08-31	42.470001	42.590000	41.759998	41.810001	38.303707	28368200
2022-09-01	41.639999	42.049999	41.639999	41.810001	38.303707	21641700
2022-09-02	42.000000	42.209999	41.150002	41.299999	37.836472	21155700
2022-09-06	41.349998	41.689999	41.090000	41.099998	37.653248	23898600
2022-09-07	41.139999	41.650002	41.000000	41.080002	37.634930	25548300
2022-09-08	41.000000	41.720001	40.709999	41.320000	37.854794	28753200
2022-09-09	41.680000	42.320000	41.470001	42.240002	38.697643	20259500
2022-09-12	42.590000	42.849998	42.410000	42.759998	39.174038	18553200
2022-09-13	42.400002	42.610001	41.570000	41.750000	38.248734	21284500
2022-09-14	41.750000	41.930000	40.980000	41.279999	37.818153	23152200
2022-09-15	41.029999	41.270000	40.709999	41.029999	37.589115	22763400
2022-09-16	40.980000	41.540001	40.660000	41.250000	37.790668	45069300
2022-09-19	41.060001	41.250000	40.689999	41.240002	37.781509	18960900
2022-09-20	40.990002	40.990002	40.470001	40.590000	37.186016	15561200
2022-09-21	40.689999	40.900002	39.470001	39.480000	36.169102	25612100
2022-09-22	39.470001	40.400002	39.259998	39.930000	36.581367	19806400
2022-09-23	39.560001	39.869999	39.110001	39.520000	36.205753	19439700
2022-09-26	39.230000	39.380001	38.630001	38.930000	35.665230	21345700
2022-09-27	39.200001	39.700001	38.779999	38.889999	35.628582	20357700
2022-09-28	39.060001	39.509998	39.009998	39.389999	36.086655	20567400
2022-09-29	39.110001	39.200001	38.450001	38.639999	35.399544	17806900
2022-09-30	38.540001	38.790001	37.950001	37.970001	34.785740	23523600
2022-10-03	38.500000	39.369999	38.389999	39.160000	35.875942	21495300
2022-10-04	39.500000	39.849998	39.250000	39.810001	36.471436	25922500
2022-10-05	39.340000	39.619999	38.869999	39.400002	36.095814	17797900
2022-10-06	39.470001	39.660000	37.770000	37.840000	35.250874	36663300
2022-10-07	37.630001	37.700001	36.810001	36.849998	34.328613	31838700
2022-10-10	37.130001	37.320000	36.369999	36.619999	34.114353	21622200
2022-10-11	36.560001	36.689999	35.930000	35.939999	33.480873	27708900
2022-10-12	35.900002	36.200001	35.599998	35.680000	33.238670	23336800
2022-10-13	35.119999	36.590000	35.040001	36.400002	33.909405	33118100
2022-10-14	36.799999	36.910000	36.340000	36.380001	33.890770	26019000
2022-10-17	36.720001	37.299999	36.590000	37.180000	34.636036	21962900
2022-10-18	37.669998	37.700001	36.830002	37.070000	34.533558	27488600
2022-10-19	36.570000	37.369999	36.560001	36.570000	34.067772	29563600
2022-10-20	36.570000	37.529999	36.549999	37.000000	34.468349	35523700
2022-10-21	35.520000	35.700001	34.549999	35.349998	32.931248	51671100
2022-10-24	35.660000	36.389999	35.570000	35.970001	33.508823	28844800
2022-10-25	35.910000	36.480000	35.799999	36.430000	33.937347	25496500
2022-10-26	36.380001	36.709999	36.200001	36.430000	33.937347	20328200
2022-10-27	36.689999	36.720001	36.130001	36.180000	33.704456	20268000
2022-10-28	36.799999	38.040001	36.570000	37.669998	35.092503	31824300
2022-10-31	37.509998	37.540001	37.020000	37.369999	34.813030	26630600
2022-11-01	37.980000	38.090000	37.299999	37.369999	34.813030	22968900
2022-11-02	37.250000	38.349998	37.160000	37.709999	35.129765	30648900
2022-11-03	37.360001	37.540001	37.119999	37.150002	34.608086	22329800
2022-11-04	37.349998	37.369999	36.799999	37.240002	34.691933	17599400
2022-11-07	37.320000	37.450001	36.980000	37.189999	34.645348	19697600
2022-11-08	37.200001	37.990002	37.160000	37.869999	35.278820	17392700
2022-11-09	37.919998	38.130001	37.590000	37.619999	35.045929	17574600
2022-11-10	38.299999	38.549999	37.820000	38.520000	35.884346	23049000
2022-11-11	38.549999	38.689999	37.810001	38.299999	35.679398	22981000
2022-11-14	38.450001	38.990002	38.299999	38.310001	35.688717	23028500
2022-11-15	38.490002	38.830002	37.459999	37.700001	35.120453	25074100
2022-11-16	37.660000	38.070000	37.630001	37.880001	35.288136	18962200
2022-11-17	37.549999	38.180000	37.290001	38.160000	35.548981	18780400
2022-11-18	38.290001	38.770000	38.290001	38.549999	35.912292	17821700
2022-11-21	38.599998	39.130001	38.520000	38.619999	35.977505	19184200
2022-11-22	38.840000	39.320000	38.840000	39.200001	36.517822	19809500
2022-11-23	39.029999	39.200001	38.610001	38.919998	36.256977	14170000
2022-11-25	39.099998	39.360001	38.970001	39.020000	36.350136	7725700
2022-11-28	39.009998	39.090000	38.130001	38.240002	35.623505	21560900
2022-11-29	38.020000	38.369999	37.950001	38.340000	35.716660	14008800
2022-11-30	38.209999	39.139999	38.150002	38.980000	36.312870	31358800
2022-12-01	39.180000	39.230000	37.810001	38.330002	35.707348	26276600
2022-12-02	37.930000	38.299999	37.700001	38.180000	35.567608	21677100
2022-12-05	37.980000	38.110001	36.900002	37.070000	34.533558	27561000
2022-12-06	36.990002	37.070000	36.630001	36.889999	34.365871	26293700
2022-12-07	36.740002	37.310001	36.669998	37.169998	34.626713	23065900
2022-12-08	37.110001	37.240002	36.869999	37.099998	34.561504	19549100
2022-12-09	37.209999	37.630001	36.959999	37.400002	34.840981	20671200
2022-12-12	37.689999	37.959999	37.279999	37.950001	35.353348	19629600
2022-12-13	38.389999	38.619999	37.840000	37.860001	35.269505	30176800
2022-12-14	37.869999	38.090000	37.240002	37.450001	34.887558	23329800
2022-12-15	37.750000	38.340000	37.660000	37.770000	35.185665	33007200
2022-12-16	37.509998	37.570000	36.669998	37.119999	34.580135	62763800
2022-12-19	37.330002	37.470001	36.580002	37.029999	34.496296	26127200
2022-12-20	36.990002	37.209999	36.619999	36.990002	34.459034	24147300
2022-12-21	37.270000	37.849998	37.240002	37.779999	35.194977	24504300
2022-12-22	37.680000	38.320000	37.369999	38.310001	35.688717	26865300
2022-12-23	38.310001	38.540001	37.919998	38.410000	35.781876	16918300
2022-12-27	38.490002	39.400002	38.320000	39.250000	36.564396	25315900
2022-12-28	39.189999	39.660000	38.590000	38.810001	36.154507	21793200
2022-12-29	38.900002	39.529999	38.810001	39.259998	36.573708	17347000
2022-12-30	39.310001	39.689999	39.070000	39.400002	36.704136	44007200
