# Supplementary material for: Enhancing stock index prediction: A hybrid LSTM-PSO model for improved forecasting accuracy
Source: PLoS One. 2025 Jan 14;20(1):e0310296. doi: 10.1371/journal.pone.0310296 (PMC11731719; doi:10.1371/journal.pone.0310296)
Supplement: S1 File — (ZIP) [file pone.0310296.s001.zip › data&code∩╝êPSO-LSTM∩╝ë/data/stock_data/AMGN.csv]

Date	Open	High	Low	Close	Adj Close	Volume
2018/1/2	175.350006	177.820007	174.419998	177	148.734177	2301100
2018/1/3	176.910004	181.440002	175.759995	180.339996	151.540741	3084000
2018/1/4	180.630005	180.860001	178.75	179.580002	150.902145	2021100
2018/1/5	180.839996	180.880005	179.029999	180.649994	151.801254	2211400
2018/1/8	180.479996	181.25	178.429993	180.600006	151.759232	2356200
2018/1/9	180.529999	184.529999	180.119995	183.380005	154.095291	3031700
2018/1/10	182.660004	183.699997	180.369995	182.860001	153.65831	2542700
2018/1/11	182.860001	182.860001	181.100006	181.960007	152.902069	2101300
2018/1/12	182.339996	185.610001	181.75	185.039993	155.490204	3111400
2018/1/16	185.619995	187.449997	184.169998	185.539993	155.91037	3374600
2018/1/17	187.699997	189.300003	185.899994	188.009995	157.985901	4018200
2018/1/18	187.449997	188.559998	185.5	187.589996	157.632965	3084900
2018/1/19	188.360001	189.720001	187.600006	189.279999	159.053101	3652300
2018/1/22	189.729996	192.570007	189.429993	192.330002	161.616074	3579800
2018/1/23	193	196.029999	191.600006	191.990005	161.330338	3486700
2018/1/24	192.75	192.940002	189.509995	190.630005	160.187531	2765700
2018/1/25	191.399994	191.800003	188.899994	190.080002	159.725342	2470300
2018/1/26	191.050003	196.800003	190.990005	196.009995	164.708374	3920300
2018/1/29	196.210007	201.229996	195.649994	198	166.380569	4565700
2018/1/30	196.179993	196.470001	190.550003	191.270004	160.725327	3990800
2018/1/31	191.639999	192.270004	184.649994	186.050003	156.338913	4677700
2018/2/1	185	186.830002	182.330002	185.559998	155.927185	4078100
2018/2/2	183.460007	192.600006	183.009995	187.009995	157.145615	7029400
2018/2/5	186.820007	188.600006	174.619995	174.75	146.84346	6922800
2018/2/6	177.990005	180.279999	172.039993	176.649994	148.440018	7527700
2018/2/7	176.25	180.990005	176	177.470001	149.12912	5715700
2018/2/8	177.929993	180.419998	173	173.119995	145.473755	6026800
2018/2/9	174.130005	175.460007	168.25	173.460007	145.75943	6093900
2018/2/12	174.300003	176.669998	173	174.869995	146.94429	4324800
2018/2/13	173.869995	176.699997	172.460007	175.940002	147.84343	3834700
2018/2/14	174.080002	180.309998	174.059998	179.520004	151.992081	5958700
2018/2/15	180	185	179.899994	183.600006	155.446411	4493400
2018/2/16	183.800003	186.119995	182.679993	183.550003	155.404068	4365800
2018/2/20	182.889999	184.309998	182.139999	182.979996	154.921494	4078400
2018/2/21	183.190002	185.5	182.399994	182.429993	154.455811	4054600
2018/2/22	182.509995	185.160004	182.009995	182.449997	154.472778	3868200
2018/2/23	183.630005	186.789993	182.770004	186.669998	158.045609	4163400
2018/2/26	187.460007	190.369995	187.029999	188.5	159.595032	4943600
2018/2/27	188.830002	190.100006	185.550003	185.789993	157.300583	5016100
2018/2/28	185.880005	187.389999	183.690002	183.770004	155.590332	4544000
2018/3/1	184.210007	185.570007	180.380005	183.289993	155.183945	11757800
2018/3/2	181.059998	185.800003	181.050003	185.080002	156.699448	19115500
2018/3/5	185.050003	190.690002	185	190.130005	160.975067	15187800
2018/3/6	188.199997	191.639999	186.929993	190.350006	161.161346	18446500
2018/3/7	189.729996	190.220001	186.410004	187.529999	158.773773	7009900
2018/3/8	187.899994	188.399994	185.509995	187.160004	158.460495	9192600
2018/3/9	188	191.380005	186.320007	191.100006	161.796356	5674100
2018/3/12	189.5	190.389999	188.320007	189.300003	160.272369	6972400
2018/3/13	189.600006	190.830002	188.630005	189.75	160.653336	4712900
2018/3/14	191.179993	192.619995	189.800003	190.570007	161.347656	3613300
2018/3/15	190.050003	190.880005	187.910004	189.75	160.653336	3320500
2018/3/16	189.75	190.25	187.229996	188.240005	159.374924	16878400
2018/3/19	187.289993	187.929993	180.669998	182.550003	154.557404	3970400
2018/3/20	183.059998	184.020004	181.169998	182.029999	154.117111	2582200
2018/3/21	181.429993	184.039993	181.399994	181.589996	153.744598	2531100
2018/3/22	179.919998	180.75	176	176.080002	149.079544	3553000
2018/3/23	176.570007	179.179993	169.350006	169.429993	143.44928	4529600
2018/3/26	172.779999	175.869995	170.110001	175.190002	148.326004	4217100
2018/3/27	176.160004	176.360001	169.820007	171.149994	144.905518	3963100
2018/3/28	171.350006	172.5	168.020004	170.460007	144.321304	4545900
2018/3/29	170.990005	172.240005	169.639999	170.479996	144.338257	3769800
2018/4/2	169.919998	170.580002	163.309998	166.050003	140.587585	4759800
2018/4/3	166.970001	169.220001	165.080002	168.220001	142.42482	3374000
2018/4/4	166.169998	174.270004	165.880005	173.520004	146.912109	3796700
2018/4/5	174	174.429993	170.990005	172	145.625168	2766600
2018/4/6	170.860001	171.720001	166.199997	168.139999	142.357056	3747800
2018/4/9	169.199997	172.949997	167.990005	169.619995	143.610107	3856800
2018/4/10	170.889999	173.880005	170.110001	173.130005	146.581879	2872300
2018/4/11	171.800003	174.070007	171.600006	172.410004	145.972321	2575900
2018/4/12	172.679993	174.110001	170.960007	171.020004	144.795471	3471400
2018/4/13	172.110001	172.429993	170.789993	171.479996	145.184921	2656400
2018/4/16	172.75	173.130005	171.070007	171.380005	145.100281	2656400
2018/4/17	173	175.630005	171.580002	174.880005	148.063538	3283900
2018/4/18	174.610001	176.160004	174.440002	175.110001	148.25827	2205600
2018/4/19	174.470001	175.399994	171.789993	172.929993	146.412582	2269400
2018/4/20	173.100006	173.470001	170.570007	171.559998	145.252579	2958600
2018/4/23	171.619995	176.970001	171.25	174.660004	147.877304	3568700
2018/4/24	175.550003	175.759995	170.529999	171.940002	145.574356	4389400
2018/4/25	173.660004	175.440002	170.339996	174.830002	148.02124	4693800
2018/4/26	175.419998	176.679993	171.789993	175.369995	148.478394	3682400
2018/4/27	174.919998	177.919998	174.860001	177.460007	150.24794	2424800
2018/4/30	177.910004	178.740005	174.350006	174.479996	147.724884	3608700
2018/5/1	172.149994	173.990005	167.979996	169.279999	143.32225	4799400
2018/5/2	169.300003	171.070007	168.300003	169.429993	143.44928	4085700
2018/5/3	169.279999	170.339996	166.050003	166.389999	140.875427	4152900
2018/5/4	165.960007	169.5	165.220001	167.979996	142.221603	3430000
2018/5/7	168.580002	169.929993	167.5	168.059998	142.289352	3175800
2018/5/8	168.809998	170.5	167.5	168.490005	142.653397	3937700
2018/5/9	168.699997	170.529999	167.089996	169.639999	143.627029	2861400
2018/5/10	170.259995	171.490005	169.360001	170.770004	144.583817	2947100
2018/5/11	170.380005	174.350006	170.029999	173.889999	147.225357	3740500
2018/5/14	174.100006	177.800003	173.039993	175.960007	148.977951	3370600
2018/5/15	174.809998	175.309998	171.100006	172.339996	145.91304	4491700
2018/5/16	171.350006	174.580002	170.619995	173.800003	148.284927	2494200
2018/5/17	173.309998	175.429993	172.529999	174.649994	149.010132	2268400
2018/5/18	176.509995	177.339996	174.690002	176.300003	150.417877	3377200
2018/5/21	177.119995	177.940002	175.899994	176.470001	150.562927	2557200
2018/5/22	176.710007	179.570007	176.509995	178.360001	152.175461	2742700
2018/5/23	177.119995	179.990005	176.660004	179.940002	153.523499	2242000
2018/5/24	180	180.259995	176.990005	177.960007	151.834198	2386100
2018/5/25	177.960007	179.080002	177.600006	178.240005	152.073074	1812000
2018/5/29	176.990005	178.380005	175.770004	177.440002	151.390503	2382000
2018/5/30	178.289993	181.779999	178.009995	180.240005	153.779465	3419200
2018/5/31	180.309998	180.949997	178.380005	179.619995	153.250488	5247200
2018/6/1	180.75	184.770004	180.360001	183.570007	156.620621	2892800
2018/6/4	183.179993	185.970001	182.830002	185.440002	158.216064	2298800
2018/6/5	182.800003	184.710007	179.789993	181.729996	155.050735	3980800
2018/6/6	182.009995	184.149994	180.869995	183.550003	156.603546	2213100
2018/6/7	183.470001	184.050003	182.509995	183.300003	156.390259	2729600
2018/6/8	183.889999	185.649994	183.600006	184.300003	157.243439	2865000
2018/6/11	184.139999	184.820007	182.929993	184.610001	157.507935	2409400
2018/6/12	184.270004	185.119995	183.410004	185.070007	157.900436	2045300
2018/6/13	185.360001	186.570007	183.449997	183.679993	156.714447	2243900
2018/6/14	184.089996	186.070007	182.699997	185.789993	158.514694	2289600
2018/6/15	186.470001	186.740005	184.020004	185.009995	157.849197	6474500
2018/6/18	184.130005	184.5	182.380005	183.949997	156.944809	2370700
2018/6/19	182.830002	186.339996	182.830002	186.190002	158.855957	2538500
2018/6/20	186.25	187.509995	184.740005	186.509995	159.128952	2415200
2018/6/21	186.509995	186.509995	184.419998	185.990005	158.685333	2206400
2018/6/22	186.309998	188.089996	184.830002	185.149994	157.968613	11153100
2018/6/25	185.009995	186.690002	184.070007	185.360001	158.147842	2678200
2018/6/26	185.339996	185.949997	183.979996	184.589996	157.49086	2070600
2018/6/27	184.919998	187.360001	183.470001	183.529999	156.586472	2354800
2018/6/28	183.160004	184.580002	181.699997	183.339996	156.424377	2286300
2018/6/29	183.589996	186.050003	183.589996	184.589996	157.49086	2606200
2018/7/2	184.089996	185.460007	182.699997	185.289993	158.088089	2069800
2018/7/3	186.449997	187.399994	185.570007	185.710007	158.446442	1348000
2018/7/5	186.139999	188.169998	185.610001	187.360001	159.854218	1801000
2018/7/6	188.570007	191.490005	188.009995	191.009995	162.968369	2751600
2018/7/9	191.5	194.389999	191.169998	194.169998	165.664444	3065500
2018/7/10	194.169998	196.149994	192.539993	195.690002	166.961288	2757000
2018/7/11	194.600006	195.190002	192.520004	193.149994	164.794205	2431400
2018/7/12	194.190002	194.259995	192.559998	194.080002	165.587677	2251900
2018/7/13	194.990005	196.75	193.380005	195.910004	167.149002	2232000
2018/7/16	195.710007	196.570007	194.110001	194.880005	166.270233	1824800
2018/7/17	192.369995	194.899994	192.110001	193.919998	165.451157	2567300
2018/7/18	193.25	194	192.050003	192.800003	164.495544	2215800
2018/7/19	191.860001	192.850006	190.289993	191.759995	163.608246	2539200
2018/7/20	191.479996	191.479996	189.490005	190.490005	162.524734	2252200
2018/7/23	190.110001	190.970001	189.160004	189.970001	162.081039	1767000
2018/7/24	191.25	193.199997	190.5	191.399994	163.301117	2440400
2018/7/25	191.619995	193.460007	190.770004	193.039993	164.700333	2009300
2018/7/26	195.029999	195.589996	192.679993	194.050003	165.562073	2835800
2018/7/27	196	196.220001	189.570007	192.440002	164.188431	4100200
2018/7/30	191.5	192.210007	189.940002	190.630005	162.64418	2984700
2018/7/31	191	197.490005	190.869995	196.550003	167.695023	4429300
2018/8/1	196.330002	196.979996	194.699997	195.839996	167.089279	2632800
2018/8/2	194.639999	197.419998	192.729996	196.380005	167.550003	2500400
2018/8/3	196.270004	198.410004	196.100006	197.990005	168.923676	2176200
2018/8/6	197.440002	199.830002	196.520004	197.610001	168.599442	1913800
2018/8/7	197.690002	200.899994	197.639999	200.399994	170.979843	2349800
2018/8/8	198.5	198.5	195.070007	196.199997	167.396454	3145900
2018/8/9	195.429993	196.320007	193.830002	193.970001	165.493759	2766500
2018/8/10	193.300003	195.179993	192.259995	194.419998	165.877731	1769100
2018/8/13	194.690002	196.320007	193.720001	195.610001	166.893066	1802900
2018/8/14	195.940002	196.960007	194.889999	195.759995	167.021042	1240200
2018/8/15	194.830002	195.479996	192.889999	195.259995	166.594406	1900200
2018/8/16	194.460007	197.130005	192.729996	196.440002	168.741928	2361700
2018/8/17	196.240005	198.509995	195.279999	197.419998	169.583755	2183800
2018/8/20	197.889999	198.5	196.869995	197.559998	169.704025	1747900
2018/8/21	197.929993	198.399994	196.729996	197.309998	169.489243	1666900
2018/8/22	197.149994	198.75	195.830002	197.839996	169.944534	1709300
2018/8/23	197.369995	197.75	195.619995	196.600006	168.879364	1351200
2018/8/24	196.880005	197.5	195.600006	196.639999	168.913757	1358500
2018/8/27	197.520004	198.660004	196.789993	198.600006	170.597397	2034400
2018/8/28	199.020004	199.830002	198	198.619995	170.614532	1644200
2018/8/29	197.789993	200	196.919998	199.75	171.585236	1775100
2018/8/30	199.580002	200.690002	198.699997	200.350006	172.100616	1992500
2018/8/31	199.830002	200.470001	198.389999	199.809998	171.636734	2981400
2018/9/4	199.25	199.75	195.330002	196.729996	168.991089	2293500
2018/9/5	197.130005	198.669998	196.850006	197.75	169.867188	1809000
2018/9/6	197.550003	198.589996	195.119995	196.149994	168.492828	1797300
2018/9/7	195.429993	197.550003	194.75	196.300003	168.621674	2604100
2018/9/10	197.360001	203.690002	196.389999	202.5	173.947479	4310800
2018/9/11	201	203	199.270004	199.470001	171.344681	3386000
2018/9/12	199.679993	201.5	198.139999	199.5	171.370468	2133500
2018/9/13	200.240005	203.089996	199.410004	202.929993	174.316818	2780200
2018/9/14	203.639999	204.419998	200	200.580002	172.298203	2504200
2018/9/17	200.289993	201.449997	199.509995	200.809998	172.495728	1950100
2018/9/18	200.419998	203.869995	199.199997	202.339996	173.810013	1982300
2018/9/19	202.690002	204.399994	201.570007	203.199997	174.548798	2204600
2018/9/20	203.600006	205.25	203.020004	205.100006	176.180878	2225000
2018/9/21	205.660004	206.619995	204.169998	205.100006	176.180878	7314000
2018/9/24	204.529999	207.669998	204.110001	207.210007	177.993347	2642000
2018/9/25	208.279999	208.899994	206.259995	206.460007	177.349121	2556200
2018/9/26	206.289993	208.880005	206.289993	206.830002	177.666962	2162600
2018/9/27	207.410004	210.190002	206.839996	208.889999	179.436462	2571200
2018/9/28	208.539993	208.800003	206.770004	207.289993	178.062057	3238200
2018/10/1	207.729996	209.339996	206.619995	206.910004	177.735672	2518100
2018/10/2	206.419998	208.100006	206.089996	207.669998	178.388504	2172100
2018/10/3	208.25	208.25	206.639999	206.899994	177.727066	2258800
2018/10/4	206.089996	207.149994	200.809998	203.470001	174.780685	3219800
2018/10/5	204.449997	206.089996	201.830002	204.020004	175.253159	2481000
2018/10/8	203.369995	206.130005	203.229996	205.570007	176.58461	2878100
2018/10/9	205.75	208.080002	204.490005	206	176.953964	2509100
2018/10/10	205	206.350006	200.770004	201.199997	172.830734	4148000
2018/10/11	201.550003	202.960007	192.380005	193.850006	166.51712	4175000
2018/10/12	195.619995	198.089996	194.149994	197.389999	169.557999	3231400
2018/10/15	196.199997	198.410004	195	195.589996	168.01178	2091100
2018/10/16	197.220001	202.679993	196.220001	202.339996	173.810013	2261500
2018/10/17	201.410004	203.309998	198.940002	202.770004	174.179413	2459700
2018/10/18	203.169998	204.509995	200.279999	202.720001	174.13649	2433600
2018/10/19	202.740005	205.119995	201.449997	201.800003	173.346176	2692500
2018/10/22	201.160004	201.800003	197.470001	198.020004	170.099167	2717500
2018/10/23	196.300003	199.089996	193.720001	197.639999	169.772751	2553500
2018/10/24	196.940002	197.960007	187.369995	187.880005	161.388885	4288300
2018/10/25	188.660004	190.5	181.309998	188.100006	161.577866	4983700
2018/10/26	185.399994	187.330002	183.279999	185.979996	159.75679	4580400
2018/10/29	189.320007	190.910004	184.800003	188.190002	161.655136	3829500
2018/10/30	189.429993	191	187.029999	189.080002	162.419678	4040600
2018/10/31	189.080002	195.330002	189.039993	192.789993	165.606583	4541000
2018/11/1	192.809998	194.380005	190.960007	192.899994	165.701035	2827300
2018/11/2	194.289993	195.350006	185.830002	187.059998	160.684509	3696300
2018/11/5	187.679993	190.720001	187.550003	189.919998	163.141296	2713500
2018/11/6	190.210007	192.699997	189.520004	190.75	163.854233	2139000
2018/11/7	192.809998	197.729996	192.009995	197.619995	169.755524	3077800
2018/11/8	197.539993	198.279999	195.279999	196.020004	168.381119	2636600
2018/11/9	195.369995	196.910004	192.179993	193.160004	165.924408	2344900
2018/11/12	193.649994	194.720001	190.479996	191.559998	164.549988	2109100
2018/11/13	192.910004	194.820007	191.029999	191.550003	164.541428	2232200
2018/11/14	192.029999	193.399994	189.660004	190.360001	163.519226	2850300
2018/11/15	188.339996	192.630005	187.119995	192.449997	166.468872	2607100
2018/11/16	192.360001	195.240005	191.690002	194.179993	167.965286	3862300
2018/11/19	194.919998	196.770004	192.869995	194.910004	168.596771	2629900
2018/11/20	196.320007	198.679993	192.759995	196.440002	169.920197	3288800
2018/11/21	195.169998	197.550003	192.610001	192.770004	166.745651	2173600
2018/11/23	191.25	194.479996	190.770004	192.570007	166.572693	1349200
2018/11/26	194.940002	196.309998	192.490005	194.300003	168.069122	2194600
2018/11/27	193.160004	197.229996	191.869995	197.100006	170.491089	2329200
2018/11/28	196.960007	202.020004	196.059998	201.419998	174.22789	2617800
2018/11/29	199.779999	204	199.529999	202.369995	175.049652	1937800
2018/11/30	202.149994	208.990005	201.789993	208.25	180.135818	4537200
2018/12/3	208.100006	208.300003	200.380005	202.929993	175.534042	4035300
2018/12/4	204.600006	205.740005	197.289993	197.759995	171.061981	3881100
2018/12/6	195.720001	199.009995	193.199997	199.009995	172.143265	3437300
2018/12/7	197.889999	198.399994	191.050003	191.440002	165.59523	3152400
2018/12/10	193.029999	194.789993	188.190002	194.089996	167.887436	2718300
2018/12/11	195.910004	198.410004	194.339996	196.179993	169.695297	3047500
2018/12/12	198.089996	199.440002	196.300003	196.410004	169.894211	2665600
2018/12/13	196.770004	197.660004	195.220001	197.529999	170.863022	2129800
2018/12/14	195.039993	196.149994	191.660004	192.070007	166.140182	2981300
2018/12/17	192.240005	194.449997	188.639999	190.080002	164.418839	2919400
2018/12/18	191.440002	191.940002	184.410004	187.100006	161.841095	3164300
2018/12/19	187.020004	191.759995	182.529999	185.490005	160.448486	3995400
2018/12/20	185.059998	186.539993	182.720001	184.960007	159.990036	3806200
2018/12/21	183.850006	187.610001	179.210007	180.210007	155.881287	7829800
2018/12/24	179.5	182.929993	178.289993	178.399994	154.315613	2205100
2018/12/26	179.039993	188.029999	178.880005	187.860001	162.498535	2868200
2018/12/27	185.360001	190.410004	183.619995	190.330002	164.635071	3137900
2018/12/28	191.630005	194.589996	190.059998	190.729996	164.981049	2477500
2018/12/31	191.929993	195.800003	191.610001	194.669998	168.38916	2764800
2019/1/2	192.520004	193.199997	188.949997	191.899994	165.993073	3009100
2019/1/3	192.149994	194.179993	188.669998	188.979996	163.467285	3973900
2019/1/4	191.460007	196.520004	190.839996	195.440002	169.055176	4193400
2019/1/7	194.759995	199.360001	194	198.070007	171.330139	3032500
2019/1/8	199.199997	201.119995	196.679993	200.610001	173.527222	3290300
2019/1/9	202.360001	202.899994	199.630005	200.369995	173.319611	2869700
2019/1/10	200.369995	203.520004	199.470001	202.679993	175.317764	3131300
2019/1/11	200.639999	200.990005	198	200.559998	173.483994	3379700
2019/1/14	199.490005	200	196.660004	196.779999	170.21431	3378600
2019/1/15	196.300003	199.990005	196.039993	199.380005	172.463303	2859800
2019/1/16	199.300003	200.440002	197.600006	198.889999	172.039459	3302400
2019/1/17	198.380005	202.529999	197.979996	201.919998	174.660385	2440200
2019/1/18	203.330002	204.330002	201.039993	203.880005	176.355804	3095000
2019/1/22	202.619995	203.479996	200.779999	201.979996	174.712296	3173100
2019/1/23	201.990005	203.949997	200.130005	201.559998	174.348969	1917500
2019/1/24	201.610001	202.399994	199.740005	200.970001	173.838623	2390800
2019/1/25	201.949997	202.229996	196.880005	198.770004	171.935638	4383600
2019/1/28	194.970001	194.970001	190.009995	191.949997	166.036346	4186200
2019/1/29	192.179993	193.669998	190.800003	192.110001	166.174744	3182100
2019/1/30	188.889999	189.759995	179.649994	184.860001	159.903488	8089100
2019/1/31	184.779999	187.600006	183.910004	187.110001	161.849777	4397900
2019/2/1	186.509995	187.830002	185.559998	187.070007	161.815155	2488900
2019/2/4	186.960007	187.139999	184.289993	186.179993	161.045288	2930900
2019/2/5	186.199997	189.059998	185.720001	188.309998	162.887756	4933300
2019/2/6	188.309998	191.869995	188.110001	190.759995	165.007004	3322400
2019/2/7	190.669998	190.669998	182.669998	184.229996	159.358582	4188100
2019/2/8	183.410004	186.050003	183.410004	186	160.889618	2601000
2019/2/11	186.789993	187.110001	185.509995	185.789993	160.707947	2867300
2019/2/12	187.330002	188.960007	186.429993	188.429993	162.991577	2412400
2019/2/13	189.220001	190.119995	188.399994	188.979996	163.467285	2166000
2019/2/14	187.589996	187.800003	185.759995	186.679993	162.726379	2611500
2019/2/15	188.070007	189.100006	185.990005	188.339996	164.173386	3314600
2019/2/19	187.789993	188.470001	186.850006	186.970001	162.979156	2267500
2019/2/20	187.190002	189.220001	186.479996	186.919998	162.935562	3046400
2019/2/21	186.389999	187.399994	184.75	185.5	161.6978	2947600
2019/2/22	185.889999	188.860001	185.809998	187.5	163.441177	2774100
2019/2/25	188.660004	190.470001	187.889999	189.809998	165.454773	3182600
2019/2/26	189.559998	191.649994	189.360001	190.080002	165.69014	2431000
2019/2/27	188.740005	192.190002	188.660004	191.419998	166.85817	1886200
2019/2/28	191.380005	191.630005	189.729996	190.080002	165.69014	2776200
2019/3/1	191.389999	192.059998	190.470001	191.160004	166.631516	2409400
2019/3/4	191.820007	192.119995	187.410004	189.779999	165.428619	2274800
2019/3/5	190	190.669998	188.789993	188.820007	164.591812	3445200
2019/3/6	188.880005	189.369995	182.429993	183.149994	159.649323	3956100
2019/3/7	182.919998	183.160004	180.600006	181.460007	158.176163	3421700
2019/3/8	180.600006	181.309998	179.009995	180.869995	157.66188	2750900
2019/3/11	181.839996	184.600006	181.399994	184.139999	160.512314	2816900
2019/3/12	184.610001	184.949997	183.520004	184.179993	160.547165	2677500
2019/3/13	184.699997	188.339996	184.190002	187.350006	163.310394	2719700
2019/3/14	187.529999	188.860001	185.889999	187.759995	163.667801	2909600
2019/3/15	188.460007	191.639999	188.100006	191.240005	166.701263	6865000
2019/3/18	191.080002	192.520004	190.190002	191.309998	166.762283	2430200
2019/3/19	191.929993	192.759995	190.919998	191.490005	166.919174	2268700
2019/3/20	191.5	192.770004	189.869995	191.119995	166.596664	2378700
2019/3/21	189.729996	192.369995	189.179993	191.889999	167.267883	2292900
2019/3/22	190.960007	192.869995	186.550003	186.699997	162.743805	3144700
2019/3/25	186.639999	187.779999	185.039993	186.589996	162.647934	2523700
2019/3/26	187.550003	189.589996	187.029999	188.270004	164.112381	2359100
2019/3/27	188.25	188.600006	185.220001	186.320007	162.412582	2022600
2019/3/28	187.080002	187.889999	186	187.649994	163.57193	1885600
2019/3/29	189.369995	191	188.5	189.979996	165.602951	3189700
2019/4/1	191.139999	192.559998	190.509995	191.770004	167.163269	2660500
2019/4/2	191.809998	192.820007	191.199997	192.429993	167.738586	2141800
2019/4/3	193.179993	193.869995	191.710007	192.919998	168.165665	1948100
2019/4/4	192.850006	194.429993	190.990005	192.330002	167.651413	1785900
2019/4/5	193.880005	196.869995	193.300003	195.410004	170.336197	2163300
2019/4/8	194.529999	195.309998	192.559998	194.880005	169.874222	1629800
2019/4/9	193.589996	194	192.509995	192.979996	168.218002	1872600
2019/4/10	194.149994	195	192.339996	193.889999	169.011261	1653200
2019/4/11	194.570007	194.789993	190.649994	192.110001	167.459625	2082600
2019/4/12	193.020004	193.479996	190.789993	191.419998	166.85817	2060800
2019/4/15	191.839996	193.179993	189.850006	191.199997	166.666412	2038300
2019/4/16	192.270004	192.570007	187.440002	188.050003	163.920578	2727300
2019/4/17	188.350006	188.740005	181.529999	182.470001	159.05658	5242100
2019/4/18	183.240005	183.490005	176.850006	177.470001	154.698135	8266600
2019/4/22	177.100006	177.570007	174.869995	176.360001	153.73056	3215800
2019/4/23	176.940002	180.649994	175.75	179.759995	156.69429	3471700
2019/4/24	180.139999	180.830002	178.259995	178.300003	155.421646	2711600
2019/4/25	177.080002	181.020004	175.919998	180.479996	157.321915	2453700
2019/4/26	180.699997	181.850006	180.029999	181.470001	158.184891	2445400
2019/4/29	181.449997	182.470001	179.589996	181.169998	157.923401	2662500
2019/4/30	181.630005	182.039993	177.880005	179.320007	156.310776	3963000
2019/5/1	175.399994	178.5	171.25	176.139999	153.538788	6109100
2019/5/2	176.059998	178.300003	174.300003	176.5	153.852615	3014000
2019/5/3	176.929993	177.770004	176.470001	177.309998	154.55864	2944500
2019/5/6	175.490005	177.240005	173.880005	177.059998	154.340759	2735000
2019/5/7	175.139999	176.410004	172.5	173.869995	151.560089	2797000
2019/5/8	173.5	175.5	171.699997	172.149994	150.060776	3368400
2019/5/9	171.240005	173.179993	169.440002	172.869995	150.688385	2854400
2019/5/10	172.460007	172.460007	168.440002	171.850006	149.799271	2942300
2019/5/13	169.240005	169.600006	167.169998	167.600006	146.094635	3371800
2019/5/14	167.679993	169.720001	167.300003	167.809998	146.277649	2525300
2019/5/15	167.229996	170.600006	166.300003	169.869995	148.073318	2860200
2019/5/16	169.399994	172.020004	169.339996	169.919998	149.392105	2716200
2019/5/17	169.270004	171.240005	169.110001	169.910004	149.383316	2266600
2019/5/20	168.679993	170.399994	168.149994	168.389999	148.046951	2144300
2019/5/21	169.770004	170.020004	168.529999	169.690002	149.18988	2249300
2019/5/22	169.350006	172.050003	168.580002	171.300003	150.605438	2615500
2019/5/23	171.339996	173.059998	170.490005	172.110001	151.317566	2902500
2019/5/24	172.619995	173.770004	171.089996	171.279999	150.58783	2417100
2019/5/28	171.559998	172.770004	168.759995	168.850006	148.451431	4066200
2019/5/29	168	169.759995	167.330002	169.179993	148.741501	2671600
2019/5/30	169.440002	170.050003	168.199997	169.039993	148.618423	1943300
2019/5/31	168.059998	168.869995	166.679993	166.699997	146.561111	2808900
2019/6/3	172	176.809998	170.559998	172.360001	151.537354	5774800
2019/6/4	174.029999	175.360001	170.559998	174.729996	153.621033	4553200
2019/6/5	175.679993	175.770004	173.089996	174.550003	153.462769	2606400
2019/6/6	174.779999	176.059998	174.089996	174.449997	153.374847	2396800
2019/6/7	175.630005	176	173.279999	175.509995	154.306824	2072000
2019/6/10	175.949997	176.160004	174.050003	175.580002	154.368347	2091400
2019/6/11	176.270004	177.149994	174.199997	174.619995	153.524323	2313800
2019/6/12	175.300003	176.690002	174.160004	175.600006	154.385925	1888600
2019/6/13	175.830002	177.449997	175.229996	176.710007	155.361816	1675800
2019/6/14	176.970001	177.899994	175.550003	176.080002	154.807938	1621800
2019/6/17	176.039993	178.550003	175.399994	178.389999	156.838852	1916800
2019/6/18	179.270004	182.820007	179.119995	181.610001	159.669846	3125500
2019/6/19	181.479996	183.119995	180.639999	182.770004	160.689728	2396500
2019/6/20	184.779999	185.289993	182.110001	184.080002	161.841476	2780400
2019/6/21	183.889999	187.130005	182.910004	187.110001	164.505386	6948100
2019/6/24	186.070007	187	184.699997	184.830002	162.50087	2948300
2019/6/25	184.600006	186.779999	183.169998	184.440002	162.157944	2264700
2019/6/26	184.710007	184.940002	182.740005	183.169998	161.041412	2124600
2019/6/27	183.350006	185.440002	183.029999	184.020004	161.788727	2193700
2019/6/28	184.169998	186.100006	183.660004	184.279999	162.017303	3753200
2019/7/1	186.880005	187.300003	185.100006	186.350006	163.837204	2079800
2019/7/2	186.029999	186.669998	184.199997	186.639999	164.092209	1796300
2019/7/3	187.580002	189.419998	187.199997	188.580002	165.797806	1932600
2019/7/5	187.429993	188.880005	185.240005	185.940002	163.476791	2225800
2019/7/8	184.660004	185.009995	180.520004	182.240005	160.223785	2700900
2019/7/9	181.210007	182.270004	180.509995	181.589996	159.652252	2273700
2019/7/10	182.169998	183.289993	181.029999	182.270004	160.250122	1775700
2019/7/11	180.860001	181	175.949997	178	156.495941	3621900
2019/7/12	177.820007	178.089996	174.190002	174.929993	153.79686	4488700
2019/7/15	174.899994	177.440002	174.610001	176.119995	154.843094	3256800
2019/7/16	176.339996	177.770004	175.910004	177.470001	156.030014	2260100
2019/7/17	178.139999	179.449997	177.009995	177.059998	155.66954	1945200
2019/7/18	177.130005	180.429993	176.800003	179.539993	157.849915	2374400
2019/7/19	180.669998	181.580002	178.190002	178.389999	156.838852	2987200
2019/7/22	177.830002	178.809998	175.720001	175.889999	154.640869	2556800
2019/7/23	176.429993	176.770004	175.520004	176.009995	154.746384	2081800
2019/7/24	176.020004	176.75	174.880005	175.770004	154.535385	1898000
2019/7/25	175.779999	176.5	173.770004	174.110001	153.075912	2145500
2019/7/26	174.270004	175.509995	173.119995	175.339996	154.157318	3070400
2019/7/29	175.270004	177.160004	174.839996	176.080002	154.807938	1985400
2019/7/30	174.919998	176.720001	174.270004	176.449997	155.133255	2005100
2019/7/31	180	188	177.899994	186.580002	164.039429	7157600
2019/8/1	186.399994	189.460007	184.139999	186	163.529495	3484700
2019/8/2	186	187.860001	185.009995	187.220001	164.602097	2966500
2019/8/5	185.580002	185.960007	180.520004	181.5	159.573151	4060000
2019/8/6	181.100006	184.600006	180.029999	184.460007	162.175583	3172900
2019/8/7	183.039993	184.139999	179.610001	183.539993	161.366714	3308900
2019/8/8	183.470001	185.419998	183.050003	185.229996	162.852539	2449000
2019/8/9	185.149994	200	182.820007	196.25	172.541214	8417100
2019/8/12	197.899994	208.779999	197.25	205.779999	180.919907	10599300
2019/8/13	203.429993	211.899994	203	206.119995	181.218842	5586400
2019/8/14	202.809998	205.399994	198.720001	198.869995	176.083374	4507100
2019/8/15	200	201	198.630005	199.309998	176.472977	3065800
2019/8/16	201.830002	205.460007	200.360001	204.020004	180.643326	2922500
2019/8/19	203.229996	206.5	201.110001	206	182.396469	2974900
2019/8/20	205.899994	206.119995	202.949997	203.169998	179.890717	2710800
2019/8/21	204.449997	205.369995	203.580002	203.940002	180.572479	1755200
2019/8/22	205.270004	206.350006	202	203.419998	180.11203	2677600
2019/8/23	203.089996	203.619995	198.009995	199.080002	176.269363	3416200
2019/8/26	200.600006	206.399994	199.669998	205.410004	181.874039	4005200
2019/8/27	206.539993	208.949997	205.270004	206.490005	182.830292	3394000
2019/8/28	205.509995	210.139999	205.330002	207.520004	183.742294	3789300
2019/8/29	209	209.839996	205.259995	206.979996	183.264114	2391600
2019/8/30	208.990005	210.970001	206.880005	208.619995	184.716232	2621300
2019/9/3	207.300003	207.889999	204.679993	205.520004	181.971405	2193000
2019/9/4	206.699997	207.369995	203	206.320007	182.679779	1935700
2019/9/5	206.630005	208.470001	205.970001	207.649994	183.857391	1685300
2019/9/6	208.639999	209.350006	206.100006	207.729996	183.928207	2388000
2019/9/9	202.529999	202.949997	198.789993	202.339996	179.155807	4353200
2019/9/10	200.809998	201.970001	195.360001	196.869995	174.312546	4866300
2019/9/11	197.130005	198.460007	195.169998	195.839996	173.400543	2875300
2019/9/12	196.089996	196.830002	193.899994	194	171.771393	4448000
2019/9/13	194.410004	196.669998	194.330002	195.470001	173.072968	2428800
2019/9/16	196.160004	196.160004	193.509995	194.080002	171.842255	1597400
2019/9/17	194.039993	196.779999	194.039993	196.720001	174.179764	2447400
2019/9/18	196.360001	196.830002	193.259995	195.039993	172.69223	1897800
2019/9/19	195.720001	196.369995	194.520004	195.649994	173.232315	1483400
2019/9/20	196	199.320007	195.75	196.940002	174.374512	6680400
2019/9/23	197.75	198.809998	197.309998	197.759995	175.100555	1683900
2019/9/24	198.979996	199.800003	195.610001	196.550003	174.029221	2322500
2019/9/25	197.580002	198.330002	195.919998	196.059998	173.595352	1779900
2019/9/26	195.910004	196.309998	193.080002	195.380005	172.993271	1877800
2019/9/27	195.559998	196.850006	193.839996	194.940002	172.603699	1770300
2019/9/30	192.800003	196.679993	191.690002	193.509995	171.337555	2492300
2019/10/1	192.580002	195.880005	192.100006	193.190002	171.054199	2331000
2019/10/2	193.580002	193.580002	188.779999	189.210007	167.530228	2250800
2019/10/3	189.600006	192.669998	189	192.619995	170.549545	1888500
2019/10/4	193.139999	196.009995	193.139999	195.589996	173.179245	2158200
2019/10/7	194.539993	198.820007	194.449997	197.169998	174.578186	2199300
2019/10/8	196.550003	198	195	196.080002	173.613068	2032600
2019/10/9	198.679993	198.679993	195.960007	196.690002	174.153168	1292900
2019/10/10	198	199.360001	197.020004	198.679993	175.915176	1297500
2019/10/11	200.229996	203.889999	199.979996	200.800003	177.792267	2472200
2019/10/14	201.25	204.899994	201.229996	202.889999	179.642792	1638200
2019/10/15	203.460007	204.800003	202.600006	204.660004	181.209961	1492800
2019/10/16	204.149994	204.979996	202.179993	203.210007	179.926117	1758500
2019/10/17	201.589996	204.75	201.520004	203.559998	180.236008	1380800
2019/10/18	204.110001	204.119995	200.809998	202.720001	179.492249	2043400
2019/10/21	203.570007	203.610001	200.779999	202.929993	179.678207	1564000
2019/10/22	204.630005	206.059998	203.220001	204.830002	181.360504	2136700
2019/10/23	204.229996	205.889999	203.039993	203.320007	180.023514	1805800
2019/10/24	203.949997	204.300003	201.660004	203.059998	179.79332	1220800
2019/10/25	202.589996	203.710007	201.509995	203.050003	179.78447	1321500
2019/10/28	203.169998	205.979996	202.679993	205.009995	181.519867	1652800
2019/10/29	205.259995	211.25	204.910004	208.990005	185.043869	4460000
2019/10/30	206.350006	211	204.160004	210.880005	186.717255	3793500
2019/10/31	210.100006	213.669998	209.600006	213.25	188.815735	3255800
2019/11/1	214.259995	219.380005	214	217.949997	192.977158	3685500
2019/11/4	218.729996	219.839996	214.350006	214.410004	189.842819	2646600
2019/11/5	215.919998	219.490005	213.190002	215.080002	190.43605	3012000
2019/11/6	215.449997	218.580002	215.449997	216.399994	191.604797	2540200
2019/11/7	216.910004	218.509995	215.460007	217.990005	193.012604	2498300
2019/11/8	218.210007	221.25	217.460007	221.110001	195.775116	2069900
2019/11/11	220.240005	221.380005	218.699997	220.699997	195.412094	1364300
2019/11/12	221.309998	225.259995	219.869995	221.309998	195.952209	2704500
2019/11/13	220.429993	221.690002	218.539993	219.669998	194.500092	2333000
2019/11/14	218.220001	218.740005	213.550003	218.5	194.749695	2749300
2019/11/15	219.589996	220.929993	217.210007	220.860001	196.853149	2028600
2019/11/18	221.059998	221.589996	219.210007	220.669998	196.683792	2239500
2019/11/19	221.240005	224.679993	220.699997	224.5	200.097519	2551600
2019/11/20	224.380005	226.550003	223.130005	225.509995	200.997711	3524300
2019/11/21	227.119995	228.800003	225.020004	227.820007	203.056656	2659300
2019/11/22	228.080002	230.869995	227.830002	230.740005	205.659225	1975000
2019/11/25	231.080002	235.800003	231.080002	234.539993	209.046158	2637400
2019/11/26	233.979996	234.889999	232.009995	234.389999	208.912506	3300800
2019/11/27	234.649994	235.279999	231.850006	234.539993	209.046158	1579800
2019/11/29	234.130005	235.470001	233.75	234.720001	209.206619	945600
2019/12/2	234.539993	235.800003	232.630005	233.479996	208.101395	1633600
2019/12/3	231.479996	233.179993	230.779999	232.770004	207.468582	1825400
2019/12/4	232.729996	234.889999	232	233.880005	208.457916	1908500
2019/12/5	233.690002	233.770004	231.460007	233.410004	208.039017	2083600
2019/12/6	234.679993	235	233.190002	233.770004	208.359863	1860900
2019/12/9	234.960007	235.050003	232.630005	232.820007	207.513168	1867900
2019/12/10	231.919998	235.119995	231.509995	233.839996	208.422256	1494700
2019/12/11	234.029999	234.970001	233.029999	234.009995	208.573776	1754100
2019/12/12	234.580002	237.240005	234.059998	235.990005	210.338577	1851500
2019/12/13	235.600006	238.119995	235.139999	236.740005	211.007065	2041200
2019/12/16	239.5	244.529999	239.5	243.199997	216.764877	3047600
2019/12/17	243.580002	244.990005	241.279999	242.839996	216.444	2382500
2019/12/18	242.210007	243.220001	241.020004	241.940002	215.641815	2956700
2019/12/19	242.779999	243.300003	239.929993	241.839996	215.552704	2070800
2019/12/20	244.570007	244.570007	240.699997	243.059998	216.640076	5091600
2019/12/23	243.979996	244	241.589996	243.029999	216.613358	1686200
2019/12/24	242.820007	243.100006	241.720001	242.330002	215.989441	612800
2019/12/26	242.720001	243.639999	241.320007	241.899994	215.606155	1098300
2019/12/27	242.240005	242.990005	240.160004	241.529999	215.276367	1085000
2019/12/30	241.399994	242.979996	239.399994	240.270004	214.153351	1454400
2019/12/31	240.279999	241.460007	238.5	241.070007	214.866394	1748300
2020/1/2	243	243.190002	238.979996	240.100006	214.001846	2088000
2020/1/3	237.160004	240.259995	236.240005	238.470001	212.548981	1879000
2020/1/6	237.199997	240.449997	236.559998	240.300003	214.180099	1802800
2020/1/7	239.309998	240	237.589996	238.039993	212.16571	1518900
2020/1/8	237.929993	239.580002	236.610001	238.220001	212.326202	2214700
2020/1/9	239.690002	239.690002	237.970001	238.929993	212.959	1629000
2020/1/10	238.679993	240.929993	237.610001	238.259995	212.361847	1777600
2020/1/13	238.259995	238.330002	234.789993	236.919998	211.16748	2004400
2020/1/14	235.800003	240.679993	235.169998	240	213.91272	2239100
2020/1/15	240.669998	242.600006	240.050003	241.699997	215.427933	1920700
2020/1/16	242.179993	243.850006	239.850006	240.5	214.358337	2085700
2020/1/17	242.110001	242.139999	239.270004	241.490005	215.240753	2582800
2020/1/21	240.970001	242.009995	237.259995	237.600006	211.77359	3094200
2020/1/22	238.75	239.699997	235.759995	236.75	211.01593	1998200
2020/1/23	237.059998	237.059998	233.070007	235.039993	209.491806	2088700
2020/1/24	235.800003	235.880005	224.5	225.589996	201.069031	5019900
2020/1/27	223.679993	224.929993	221.169998	222.949997	198.715973	2843600
2020/1/28	223.570007	226.699997	222.850006	224.839996	200.400558	2103900
2020/1/29	225.5	228.929993	225	227.149994	202.459457	2001100
2020/1/30	226	226.970001	223.309998	226.149994	201.56813	2581600
2020/1/31	218.759995	219.080002	210.009995	216.050003	192.56601	5968900
2020/2/3	216.389999	219.619995	215.559998	216.880005	193.305786	2565400
2020/2/4	220.770004	223.850006	220.479996	221.809998	197.699905	2765300
2020/2/5	223.740005	234.639999	223.740005	231.940002	206.728806	3669500
2020/2/6	233.720001	233.889999	229.339996	231.449997	206.292038	2007500
2020/2/7	231.410004	232.179993	227.669998	229.330002	204.402512	2295100
2020/2/10	228.149994	228.960007	226.259995	227.419998	202.700089	2144700
2020/2/11	227.699997	229.470001	226.800003	228.960007	204.072708	1934500
2020/2/12	229.470001	230.229996	225.880005	227	202.32576	2501300
2020/2/13	224.990005	226.520004	222.820007	223.039993	200.207352	1946500
2020/2/14	222.929993	223.490005	221.339996	223.479996	200.602295	1611900
2020/2/18	224.149994	224.350006	220.919998	221.690002	198.99556	1936400
2020/2/19	222.940002	224.050003	222.050003	222.960007	200.135529	1322900
2020/2/20	223.199997	223.479996	218.509995	222.139999	199.399506	1638000
2020/2/21	222.240005	223.800003	220.990005	222.789993	199.982956	2047500
2020/2/24	219.880005	223.990005	215.759995	217.880005	195.575607	3049600
2020/2/25	218.080002	219.559998	209.820007	210.380005	188.843353	3915500
2020/2/26	216.179993	216.699997	212.020004	214.539993	192.577499	3314000
2020/2/27	214.919998	215.279999	203.220001	203.5	182.667664	4071100
2020/2/28	198.050003	203	195.179993	199.729996	179.28363	5316100
2020/3/2	199.899994	212.369995	198.710007	212.199997	190.477051	4245700
2020/3/3	210.339996	216.160004	202.660004	204.419998	183.4935	3975100
2020/3/4	209.529999	215.289993	207.619995	215.110001	193.089157	3880200
2020/3/5	207.660004	216.389999	207.580002	212.119995	190.405258	3185400
2020/3/6	203.970001	211.610001	203.820007	210.649994	189.085739	3100500
2020/3/9	197.740005	203.619995	190.75	198.369995	178.062836	4065600
2020/3/10	203.360001	207.100006	194.669998	206.800003	185.629852	3928700
2020/3/11	201	203.919998	195.809998	198.649994	178.314148	3777000
2020/3/12	184.630005	196.259995	181.770004	182.240005	163.584045	4902600
2020/3/13	189.759995	203.169998	188.520004	202.100006	181.41098	6903900
2020/3/16	184.669998	204.720001	182.960007	188.679993	169.364792	4932400
2020/3/17	192.210007	210.910004	191.649994	207.800003	186.527496	5912800
2020/3/18	198.559998	210.899994	196.740005	204.880005	183.906372	5597900
2020/3/19	201	208.75	195.270004	198.759995	178.412888	4796500
2020/3/20	198.889999	201.970001	186	188.25	168.978821	5726800
2020/3/23	188.889999	191.960007	177.050003	185.929993	166.896301	4396600
2020/3/24	191.470001	202.850006	190.009995	202.339996	181.626419	5288200
2020/3/25	197.770004	201.360001	190.009995	193.139999	173.36821	5301000
2020/3/26	193.119995	199.720001	190.5	198.490005	178.170547	5162200
2020/3/27	194.419998	205.869995	194.009995	198.270004	177.973038	4119600
2020/3/30	200.050003	209.449997	200.050003	208.479996	187.137863	3219000
2020/3/31	203.490005	207.25	200.699997	202.729996	181.976517	2929000
2020/4/1	197.559998	201.380005	194.990005	197.809998	177.56015	2747900
2020/4/2	194.410004	209.529999	194.210007	208.880005	187.496902	3867300
2020/4/3	207.429993	209.75	203.029999	205.410004	184.382156	2281400
2020/4/6	212	212.710007	206.850006	211.580002	189.920517	3702100
2020/4/7	213.449997	215.179993	207.330002	208.779999	187.407166	2447500
2020/4/8	208.899994	219.820007	207.339996	219.190002	196.75148	2861500
2020/4/9	217.399994	219.350006	215.699997	218.210007	195.871796	2503300
2020/4/13	216.979996	219.179993	215.149994	218.270004	195.925674	2168000
2020/4/14	221.009995	228.320007	220.25	226.800003	203.582443	3029000
2020/4/15	224.990005	225.509995	219.309998	221.800003	199.094299	3107000
2020/4/16	225	232.100006	223.220001	230.899994	207.262726	2617300
2020/4/17	236.830002	236.990005	229.220001	234.970001	210.916092	2864200
2020/4/20	234.199997	239.559998	232.389999	236.600006	212.379227	2824000
2020/4/21	235	235.770004	229	230.75	207.128082	2672900
2020/4/22	233.350006	234	227.589996	229.289993	205.81752	2845100
2020/4/23	229.089996	235.649994	228.880005	232.490005	208.689972	3226400
2020/4/24	234.039993	236.929993	230.800003	236.279999	212.091965	1946200
2020/4/27	236.630005	243	235	242.429993	217.612381	2472600
2020/4/28	243	244.949997	236.860001	237.669998	213.339676	2548900
2020/4/29	238.899994	239.309998	235.240005	235.690002	211.562363	3365100
2020/4/30	236.020004	240.070007	231.910004	239.220001	214.731003	5704500
2020/5/1	233	237.050003	228	230.979996	207.334534	3045400
2020/5/4	232.440002	232.919998	228.100006	230.910004	207.271698	2035800
2020/5/5	231.279999	237.979996	229.169998	236.360001	212.163773	1975500
2020/5/6	237.309998	239.679993	235.690002	236.589996	212.370239	1980500
2020/5/7	236.899994	237.970001	232.100006	233.330002	209.443954	2451200
2020/5/8	234.949997	235.729996	231.600006	234.820007	210.781448	1534300
2020/5/11	233.070007	243.490005	232.509995	242.740005	217.890671	2163700
2020/5/12	242.679993	244.5	237.050003	237.210007	212.926788	2241000
2020/5/13	235.220001	243.940002	235.220001	236.830002	212.585678	2292700
2020/5/14	235.949997	238.970001	233.800003	237.979996	213.617935	3322700
2020/5/15	234.429993	240.429993	233.889999	240.199997	217.070114	3111500
2020/5/18	243.660004	244.389999	231.800003	233.190002	210.735138	5631400
2020/5/19	232.639999	233.440002	227.169998	227.429993	205.529755	3835800
2020/5/20	229.270004	230.119995	225.639999	227.869995	205.927399	3714600
2020/5/21	228.110001	228.240005	224	224.779999	203.134964	2377500
2020/5/22	224.169998	226.770004	223.610001	226.429993	204.626053	2334300
2020/5/26	227.529999	228.350006	221.729996	222.399994	200.984131	2397800
2020/5/27	222.320007	225.130005	217.470001	224.809998	203.162094	2932100
2020/5/28	226.259995	226.619995	222.25	224.130005	202.547562	2591000
2020/5/29	225	230.570007	222.059998	229.699997	207.581161	4251200
2020/6/1	228.889999	230.539993	225.710007	226.910004	205.059845	1816700
2020/6/2	225.800003	226.360001	222.580002	223.720001	202.177032	3198900
2020/6/3	223.490005	224.289993	218.25	221	199.718948	3660500
2020/6/4	220.770004	223.449997	219.210007	220.880005	199.610519	2392800
2020/6/5	219.699997	225.949997	218.199997	225.669998	203.939224	3714600
2020/6/8	223.270004	226.25	221.75	225.75	204.011566	2270500
2020/6/9	226	228.309998	224.570007	224.899994	203.243393	2403600
2020/6/10	226.679993	229.490005	225.520004	227.119995	205.249619	2851300
2020/6/11	228.059998	229.779999	218.669998	218.899994	197.821182	3900700
2020/6/12	221.100006	222.350006	214.199997	217.899994	196.91745	2426600
2020/6/15	215.809998	221	213.860001	219.779999	198.616425	2471800
2020/6/16	222.830002	228.880005	222.619995	226.869995	205.023651	2581600
2020/6/17	228.539993	228.809998	224.529999	225.970001	204.210388	2751100
2020/6/18	226.860001	231.479996	225.679993	230.320007	208.14151	2469800
2020/6/19	233.380005	239.070007	231.309998	238.699997	215.714554	5319500
2020/6/22	236.309998	237.649994	233.059998	234.190002	211.638824	2337000
2020/6/23	234.869995	239.169998	233.440002	235.75	213.048599	2171500
2020/6/24	235.210007	237	231.399994	232.509995	210.120621	1972900
2020/6/25	231.5	235.440002	230.389999	235.110001	212.470215	2080300
2020/6/26	235.369995	236.860001	231.820007	232.839996	210.418808	3613300
2020/6/29	233.399994	234.139999	229.979996	231.559998	209.2621	1938000
2020/6/30	233.309998	237.320007	231.800003	235.860001	213.147995	2589000
2020/7/1	235.520004	256.230011	232.580002	255.119995	230.553375	6575800
2020/7/2	252.869995	261.459991	252.869995	258.23999	233.37291	3338000
2020/7/6	260.029999	264.970001	253.899994	256.25	231.574554	3460400
2020/7/7	253.600006	258.910004	252.089996	253.149994	228.773071	2365900
2020/7/8	253.149994	253.979996	249.25	251.589996	227.363312	1993700
2020/7/9	250.25	253.830002	248.839996	251.660004	227.426559	1739600
2020/7/10	250.649994	251.570007	247.070007	249.039993	225.058838	1326100
2020/7/13	249.830002	255.429993	249.279999	250.039993	225.96254	2528100
2020/7/14	242.759995	253.789993	240.479996	253.089996	228.718887	2368300
2020/7/15	254.570007	254.570007	250.770004	253.309998	228.917664	1650100
2020/7/16	252.059998	255.289993	249.919998	255.199997	230.625702	1530900
2020/7/17	256.700012	259.950012	254.759995	258.459991	233.571808	2044800
2020/7/20	260.079987	262.820007	258.320007	260.950012	235.821976	1497400
2020/7/21	258.619995	260.029999	257.279999	257.910004	233.074722	1821600
2020/7/22	259.790009	260	255.800003	256.980011	232.234299	1598100
2020/7/23	259.540009	260	251.600006	252.240005	227.950729	2532000
2020/7/24	251.259995	251.830002	245.5	247.979996	224.100922	2187900
2020/7/27	247.300003	255.100006	247.029999	253.649994	229.22496	2155700
2020/7/28	254.460007	258.399994	253.770004	255.270004	230.68895	2266600
2020/7/29	250.399994	252.850006	245.740005	248.850006	224.887161	3286700
2020/7/30	246.399994	247.820007	245.199997	246.139999	222.438095	1967400
2020/7/31	245.630005	246.100006	239.389999	244.669998	221.10968	2830100
2020/8/3	244.850006	249.020004	244.529999	247.360001	223.540619	1853900
2020/8/4	245.970001	246.169998	241.339996	243.589996	220.133667	1912100
2020/8/5	243.910004	245.410004	240.800003	241.470001	218.217819	1736400
2020/8/6	240.850006	242.199997	239.110001	241.550003	218.290085	1747000
2020/8/7	243.580002	243.619995	238.570007	240.690002	217.512939	1352300
2020/8/10	240.259995	240.669998	236.210007	238.169998	215.235596	1533200
2020/8/11	238.179993	238.899994	234.360001	234.649994	212.05452	2296200
2020/8/12	234.690002	243	234.690002	241.720001	218.443695	2325500
2020/8/13	241.309998	242.770004	239.610001	240.460007	217.305023	1362800
2020/8/14	239.210007	240.059998	238.619995	239.710007	218.078369	1225000
2020/8/17	240.210007	244.740005	240.210007	243.009995	221.080566	1697500
2020/8/18	243.520004	244.309998	240.020004	241.5	219.706833	1123800
2020/8/19	241.020004	243.729996	238.5	240.490005	218.787979	1900500
2020/8/20	240.130005	240.690002	237.300003	238.729996	217.186768	1172800
2020/8/21	238.880005	238.880005	235.509995	237.639999	216.195175	1959900
2020/8/24	237.729996	238.440002	233.559998	235.570007	214.311966	1565300
2020/8/25	242.899994	249.960007	240.800003	248.220001	225.820435	6392100
2020/8/26	248.330002	251.380005	245.759995	250.179993	227.603516	3125000
2020/8/27	252.240005	256.910004	250.410004	252.809998	229.996201	3928300
2020/8/28	253.399994	254.139999	247.789993	253.119995	230.278214	12838400
2020/8/31	252.929993	256.049988	250.100006	253.320007	230.46019	4053900
2020/9/1	250.050003	252.039993	248.679993	250.860001	228.222168	2869000
2020/9/2	251.220001	258.799988	251.220001	258.119995	234.827026	2871600
2020/9/3	259.290009	260.059998	246.350006	247.910004	225.538406	3137700
2020/9/4	251.330002	252.270004	244.580002	248.399994	225.984177	2910200
2020/9/8	246.229996	246.990005	239.529999	241.179993	219.41571	3358600
2020/9/9	242.639999	247.490005	241.820007	245.570007	223.409561	2244300
2020/9/10	244.559998	246.139999	238.899994	240.639999	218.924438	2126400
2020/9/11	241.699997	245.490005	241.070007	243.210007	221.262497	1899400
2020/9/14	244.839996	247.839996	244.25	246.75	224.483047	2086500
2020/9/15	248.699997	251.919998	248.100006	248.350006	225.93869	2243900
2020/9/16	251.350006	251.350006	247	247.759995	225.401917	2325300
2020/9/17	243.529999	249.720001	243.020004	248.080002	225.693039	2801100
2020/9/18	248.690002	249.839996	242.350006	247.720001	225.365524	6042400
2020/9/21	247.039993	247.039993	238.199997	243.190002	221.244324	2745300
2020/9/22	241.550003	248.289993	240.899994	247.5	225.165375	2172600
2020/9/23	247.300003	249.229996	241.479996	242.589996	220.698456	2104300
2020/9/24	242.149994	242.679993	237.779999	240.320007	218.633331	1827200
2020/9/25	239.509995	244.179993	237.809998	243.820007	221.817474	2635700
2020/9/28	247.679993	249.039993	244.770004	247.029999	224.737778	2213900
2020/9/29	247.550003	249.050003	245.479996	248.300003	225.893188	2008000
2020/9/30	249.809998	256.119995	248.100006	254.160004	231.22438	3526600
2020/10/1	255.070007	258.51001	254.050003	255.389999	232.343399	2428300
2020/10/2	252.399994	254.660004	244.009995	245.410004	223.263992	2514100
2020/10/5	246.520004	256.649994	246.240005	256.01001	232.907455	2852300
2020/10/6	257.399994	257.399994	252.139999	252.690002	229.887039	2431400
2020/10/7	253.960007	258.399994	253.100006	257.670013	234.417633	1842800
2020/10/8	249.270004	250.059998	239	240.089996	218.424072	5592300
2020/10/9	238.5	239.580002	234.020004	236.699997	215.339966	4183000
2020/10/12	237.729996	241.919998	235.759995	239.509995	217.896408	2881600
2020/10/13	239.199997	241.869995	238.869995	239.339996	217.74176	2065600
2020/10/14	240.399994	242.270004	237.199997	237.649994	216.204254	2693600
2020/10/15	236	236.990005	232.869995	235.009995	213.80246	2531000
2020/10/16	235.350006	239.160004	233.800003	235.720001	214.448425	2059300
2020/10/19	236.210007	237.440002	230.009995	230.710007	209.890549	2749800
2020/10/20	231.059998	232.899994	229.360001	231.100006	210.245331	1950100
2020/10/21	229.460007	231.110001	227.539993	228.970001	208.307541	1978700
2020/10/22	228.100006	229.929993	226.160004	227.979996	207.406891	2172900
2020/10/23	228.720001	230.070007	226.300003	227.160004	206.660873	2104200
2020/10/26	226.020004	228.229996	221.789993	224.889999	204.595734	3087100
2020/10/27	225.059998	225.949997	223.139999	223.460007	203.294785	1934400
2020/10/28	219.020004	221.059998	215.929993	216.380005	196.853653	2874000
2020/10/29	213.630005	220.330002	210.279999	217.820007	198.163727	2994100
2020/10/30	216.220001	217.270004	213.960007	216.940002	197.363144	3262500
2020/11/2	221.559998	222.369995	217.199997	220.210007	200.338058	2029000
2020/11/3	221.759995	223.080002	218.460007	220.059998	200.201584	2533600
2020/11/4	226.289993	235.979996	225.100006	230.330002	209.544815	3810000
2020/11/5	233.770004	233.830002	230	231.970001	211.036819	2070300
2020/11/6	232.660004	233.210007	230.039993	231.669998	210.76387	2028500
2020/11/9	242.940002	244.800003	234	235	213.793381	2996200
2020/11/10	244	245.839996	239.470001	241.600006	219.797821	3742800
2020/11/11	242.520004	245.669998	238.5	240.690002	218.96994	2244800
2020/11/12	240.550003	240.889999	235.639999	237.139999	215.74025	2438200
2020/11/13	236.889999	238.589996	235	237.360001	217.407288	1767100
2020/11/16	237.419998	239.820007	235.259995	236.660004	216.766113	2069200
2020/11/17	235.009995	236.929993	232.119995	232.440002	212.900879	1935100
2020/11/18	234.050003	234.369995	227.639999	227.759995	208.614258	2466200
2020/11/19	226.970001	226.970001	223.589996	224.669998	205.784012	2595700
2020/11/20	223.220001	225.089996	221.479996	223.169998	204.410126	2956200
2020/11/23	222.059998	223.169998	220.339996	222.220001	203.539948	2032600
2020/11/24	222.449997	223.050003	219.820007	220.460007	201.927933	3198300
2020/11/25	221.100006	223.770004	218.919998	220.309998	201.790527	2550300
2020/11/27	221.410004	226.210007	221.389999	224.809998	205.912262	1698300
2020/11/30	224.330002	225.279999	219.449997	222.039993	203.375107	4857700
2020/12/1	224.880005	225.779999	222.720001	225.080002	206.159561	3050600
2020/12/2	225.080002	230.080002	224.610001	226.559998	207.515152	2641200
2020/12/3	226	228.449997	225.520004	226.910004	207.835709	2167800
2020/12/4	225.75	230.330002	225.75	229.210007	209.942368	2008800
2020/12/7	229	229.210007	225.110001	226.449997	207.414383	2250300
2020/12/8	229.009995	229.100006	226.350006	228.940002	209.695068	2124500
2020/12/9	229.779999	231.589996	227.880005	229.850006	210.528564	2210000
2020/12/10	229.619995	230	227.520004	228.160004	208.980652	1558100
2020/12/11	226.470001	227.800003	225.5	227.399994	208.284546	2019300
2020/12/14	229.479996	232.190002	227.580002	229.460007	210.171356	2904700
2020/12/15	229.009995	231.279999	227	230.529999	211.151413	2566600
2020/12/16	229.990005	231.279999	228.110001	228.440002	209.237122	2589100
2020/12/17	229.119995	231.380005	228.830002	231.240005	211.801727	2510400
2020/12/18	232.039993	232.039993	227.25	228.490005	209.282898	5888900
2020/12/21	225.679993	227.940002	221.580002	227.309998	208.202087	2311400
2020/12/22	225.720001	226.479996	220.080002	220.990005	202.413361	3571600
2020/12/23	221.479996	223.580002	220.660004	222.940002	204.199432	1763500
2020/12/24	223.240005	224.580002	222.289993	222.929993	204.190277	955400
2020/12/28	223.029999	226.899994	223.029999	223.649994	204.849747	1495100
2020/12/29	225.880005	229.470001	225.270004	226.869995	207.799072	1564400
2020/12/30	227.979996	229.029999	226.580002	227.169998	208.073868	1891400
2020/12/31	227.309998	230.25	225.889999	229.919998	210.592697	1821000
2021/1/4	231.25	231.25	223.669998	226.660004	207.606735	3088200
2021/1/5	226.940002	228.899994	224.350006	227.759995	208.614258	2494000
2021/1/6	225	233.529999	225	233.25	213.642761	3754800
2021/1/7	231.860001	235.369995	231.470001	234.020004	214.348038	2647800
2021/1/8	235.529999	238.860001	235.100006	238.490005	218.442291	2511100
2021/1/11	240	240.350006	234.429993	237.570007	217.59964	2600500
2021/1/12	237.119995	238.779999	235.350006	236.589996	216.702011	1771500
2021/1/13	235.990005	238.5	235.220001	237.740005	217.755356	1412300
2021/1/14	236.5	243.490005	235.679993	241.660004	221.345825	2594000
2021/1/15	241.179993	246.839996	240.020004	245.490005	224.853851	2855200
2021/1/19	246.5	249	246.380005	248.270004	227.400162	2172900
2021/1/20	247.419998	253.350006	246.119995	252.360001	231.146362	2768200
2021/1/21	252	252.729996	249.520004	252.029999	230.844101	2215900
2021/1/22	252.259995	255.229996	250.559998	253.5	232.190536	1866600
2021/1/25	252.050003	257.109985	251.850006	257.100006	235.48793	1830700
2021/1/26	256.589996	259.070007	254.860001	258.600006	236.861816	2008900
2021/1/27	255.470001	259.440002	250.320007	251.059998	229.955627	3237900
2021/1/28	252.479996	276.690002	243.449997	247.75	226.923889	5205600
2021/1/29	244.929993	246.470001	240.25	241.429993	221.135147	3792800
2021/2/1	244.300003	245.479996	239.580002	240.429993	220.219208	2173500
2021/2/2	240	241.949997	236.800003	240.490005	220.274185	2444200
2021/2/3	231.559998	239.869995	231.389999	237.080002	217.150848	4479200
2021/2/4	236.279999	237.860001	233.75	237.220001	217.279037	2819700
2021/2/5	238.309998	238.880005	235.380005	236.320007	216.454712	2421800
2021/2/8	237.990005	239.630005	235.850006	237.570007	217.59964	2258200
2021/2/9	237.279999	237.669998	234.789993	236.649994	216.756973	1996500
2021/2/10	238.399994	240.300003	236.699997	238.460007	218.414841	2964400
2021/2/11	238.639999	239.130005	233.990005	235.039993	216.883041	1633900
2021/2/12	235.039993	237.350006	233.490005	237.210007	218.885422	1460300
2021/2/16	236.009995	237.690002	232.529999	232.839996	214.852982	2018100
2021/2/17	232.330002	235.839996	231.240005	235.610001	217.409012	1575400
2021/2/18	235.429993	235.429993	232.300003	232.529999	214.56691	1945300
2021/2/19	232.009995	233.149994	230.850006	231.690002	213.79184	2471500
2021/2/22	230.330002	233.800003	230.119995	231.470001	213.588821	2334800
2021/2/23	232.649994	238	230.970001	232.460007	214.50235	2919200
2021/2/24	229.869995	230.789993	227.710007	229.990005	212.22316	2690500
2021/2/25	229.990005	230.5	226.899994	227.520004	209.94397	2769200
2021/2/26	230.309998	230.309998	223.619995	224.919998	207.5448	3453500
2021/3/1	225.880005	227.929993	225.229996	227.039993	209.501038	2178100
2021/3/2	227	227.889999	225.279999	225.690002	208.255325	2407500
2021/3/3	223.520004	225.690002	221.309998	223.940002	206.640518	2610600
2021/3/4	227.820007	227.869995	220.25	221.910004	204.767365	3577000
2021/3/5	222.449997	228.149994	221.449997	227.729996	210.137726	3021300
2021/3/8	228.080002	232.199997	226.699997	227.809998	210.211563	3101000
2021/3/9	230	233.119995	228.779999	228.990005	211.300415	3057300
2021/3/10	231.460007	233.490005	229.020004	229.960007	212.19548	2309800
2021/3/11	230.660004	233.960007	228.779999	231.169998	213.311996	2244000
2021/3/12	230.240005	230.759995	228.690002	230.360001	212.564575	1752600
2021/3/15	230	236.160004	229.800003	235.960007	217.731979	2911000
2021/3/16	238.119995	242.020004	236.619995	240.320007	221.755173	3386300
2021/3/17	240.309998	245.899994	239.220001	244.270004	225.400024	3255500
2021/3/18	240.5	247.139999	240.5	244.419998	225.538452	3063100
2021/3/19	245.740005	247.399994	241.630005	245.940002	226.94101	12589900
2021/3/22	242.360001	249.770004	242.360001	249.690002	230.401321	2059800
2021/3/23	249.990005	250	244.899994	245.039993	226.110519	2604700
2021/3/24	245	247.389999	243.820007	245.470001	226.507339	2237500
2021/3/25	247.039993	247.539993	244.979996	246.25	227.227036	2707600
2021/3/26	245.970001	253.279999	245.539993	252.860001	233.326431	2638900
2021/3/29	251.529999	256.600006	251.449997	254.960007	235.264221	2488100
2021/3/30	253.179993	254.009995	248.830002	249.75	230.45668	1979000
2021/3/31	249.229996	249.949997	247.360001	248.809998	229.58931	3571900
2021/4/1	249.729996	250	246.410004	249.169998	229.921494	2176900
2021/4/5	249.059998	252.630005	249.059998	252.020004	232.551346	2230500
2021/4/6	251.740005	252.539993	248.240005	249.100006	229.856903	2040100
2021/4/7	248.169998	250.220001	247.100006	248.119995	228.952606	1583500
2021/4/8	249.100006	249.479996	245.979996	246.880005	227.808411	1633600
2021/4/9	247.710007	249.100006	245.809998	248.949997	229.718491	1368600
2021/4/12	248.520004	250	247.789993	248.940002	229.709259	1722000
2021/4/13	249.149994	250.350006	247.089996	249.949997	230.641235	1766000
2021/4/14	249.979996	251.5	249	249.619995	230.336731	1753800
2021/4/15	251.100006	257	250.5	255.130005	235.421066	2366300
2021/4/16	256.440002	258.820007	254.669998	255.710007	235.956268	2768700
2021/4/19	252.850006	256.109985	252.639999	255.970001	236.196198	2345100
2021/4/20	254.839996	260.359985	254.839996	259.140015	239.121292	1579300
2021/4/21	260.410004	261	257.75	258.779999	238.789124	2173600
2021/4/22	257.540009	258.480011	253.660004	255.050003	235.34726	3370700
2021/4/23	254.979996	258.140015	253.669998	257.029999	237.174316	2426900
2021/4/26	256.649994	256.75	254.419998	255.520004	235.780945	1782700
2021/4/27	255.190002	256.529999	253.759995	255.130005	235.421066	2184900
2021/4/28	241.520004	243.970001	233.759995	236.710007	218.424057	7550800
2021/4/29	235.070007	236	231.029999	234.710007	216.578552	4053400
2021/4/30	234.270004	240.660004	234.199997	239.639999	221.127716	3420900
2021/5/3	240.669998	247.020004	240.550003	245.380005	226.424286	3587700
2021/5/4	247.270004	247.580002	242.869995	247.360001	228.251343	3555900
2021/5/5	246.289993	249.979996	245.910004	249.350006	230.087601	2765100
2021/5/6	249.279999	251.479996	246.960007	251.300003	231.886978	2790800
2021/5/7	251.779999	255.729996	251.779999	254.210007	234.572159	2512700
2021/5/10	256	258.809998	252.059998	252.619995	233.104965	4079900
2021/5/11	253.160004	255.960007	251.619995	252.300003	232.809723	2307100
2021/5/12	251.410004	253.720001	249.679993	250.830002	231.453278	2431900
2021/5/13	250.169998	254.089996	249.789993	252.070007	232.597488	3275300
2021/5/14	252.889999	254.589996	251.149994	251.380005	233.591751	2286800
2021/5/17	252.289993	254.660004	250.639999	252.380005	234.520996	1922200
2021/5/18	252.080002	253.100006	250.320007	250.860001	233.108536	1729400
2021/5/19	248.389999	249.089996	246.75	248.630005	231.036346	2652500
2021/5/20	248.009995	254.389999	247.910004	251.929993	234.102829	2227400
2021/5/21	253.710007	254.059998	250.740005	251.009995	233.247925	2177900
2021/5/24	250.559998	253.479996	247.570007	247.75	230.218597	2552000
2021/5/25	246.660004	247.75	241.779999	242	224.875519	3210600
2021/5/26	241.839996	242.479996	238.330002	238.550003	221.669647	3812100
2021/5/27	238.910004	239.460007	234.580002	235.309998	218.658905	3701100
2021/5/28	236.210007	240.869995	236.130005	237.940002	221.102814	3239300
2021/6/1	242.199997	242.279999	232.940002	233.580002	217.051331	3799600
2021/6/2	234.899994	236.690002	233.889999	235.160004	218.519516	2266800
2021/6/3	233.669998	236.580002	233.360001	235.740005	219.058502	2010600
2021/6/4	236.740005	239.279999	235.75	236.850006	220.089905	1875700
2021/6/7	236.919998	240.570007	235.199997	237.190002	220.405884	2153800
2021/6/8	238.929993	239.119995	235.25	236.820007	220.062042	1638000
2021/6/9	237.919998	241.309998	236.729996	239.520004	222.570999	3047700
2021/6/10	239.570007	245.330002	239.220001	244.639999	227.32869	2655900
2021/6/11	244.880005	245.5	241.979996	242.770004	225.591034	2002300
2021/6/14	242.559998	242.720001	239.289993	241.190002	224.122833	2083200
2021/6/15	241.740005	241.979996	239.050003	239.850006	222.87764	2508800
2021/6/16	240.869995	244.509995	238	239.580002	222.626755	3185600
2021/6/17	239.539993	242.429993	238.339996	240.759995	223.723267	2142800
2021/6/18	239.580002	241	236.470001	238.679993	221.790451	5560400
2021/6/21	239.639999	240.910004	237.649994	240.240005	223.240051	2149000
2021/6/22	239.710007	240.75	238.289993	239.910004	222.933411	1780400
2021/6/23	239.649994	239.75	236.929993	238.710007	221.818314	1654300
2021/6/24	240.410004	243.029999	239.289993	240.949997	223.899796	1943000
2021/6/25	241.639999	243.649994	240.110001	242.679993	225.50737	4309900
2021/6/28	244.029999	245.509995	242.660004	242.839996	225.656067	1680700
2021/6/29	243.220001	243.940002	242.059998	242.460007	225.302963	1337200
2021/6/30	242.720001	244.270004	242.059998	243.75	226.501694	2325100
2021/7/1	243.740005	247.100006	243.550003	246.899994	229.428757	2091600
2021/7/2	247.330002	249.899994	246.25	248.699997	231.101395	1943600
2021/7/6	247.259995	248.119995	243.169998	243.649994	226.408737	2792300
2021/7/7	244.070007	244.279999	241.339996	243.220001	226.009171	2381700
2021/7/8	244.240005	246.699997	242.449997	244.279999	226.994171	1994300
2021/7/9	243.089996	245.929993	241.710007	245.199997	227.849045	1609900
2021/7/12	244.490005	247.899994	243.539993	244.369995	227.077789	2149400
2021/7/13	245.389999	246.75	242.979996	244.830002	227.505249	1618200
2021/7/14	244.220001	245.330002	241.490005	244.699997	227.38446	2185200
2021/7/15	244.330002	247.570007	242.139999	246.630005	229.177887	2106700
2021/7/16	248.080002	249.529999	246.539993	247.960007	230.413788	3141400
2021/7/19	247.800003	249.949997	244.850006	246.729996	229.270813	2529900
2021/7/20	247.270004	250.389999	245.710007	246.889999	229.419479	3035200
2021/7/21	246.910004	246.960007	242.690002	244.850006	227.523849	1901900
2021/7/22	243.979996	246.220001	243.130005	244.740005	227.421631	1379800
2021/7/23	246.270004	248.559998	244.869995	247.720001	230.19075	1747300
2021/7/26	247.720001	248.389999	244.809998	245.080002	227.737549	1518500
2021/7/27	244.119995	245.610001	243.380005	244.679993	227.365845	2166400
2021/7/28	244.550003	247.699997	243.520004	244.25	226.966309	1649100
2021/7/29	244.460007	245.160004	242.210007	242.460007	225.302963	1498900
2021/7/30	242.619995	243.100006	240.630005	241.539993	224.448044	2284100
2021/8/2	242.119995	242.479996	238.369995	239.789993	222.821869	1849400
2021/8/3	240.759995	244.389999	239.410004	244.080002	226.808334	2320400
2021/8/4	238.369995	239.419998	227.100006	228.309998	212.154221	6952800
2021/8/5	228.75	234.039993	228.059998	233.990005	217.432327	3294100
2021/8/6	231.850006	233.25	228.770004	230.149994	213.864029	2363800
2021/8/9	230.520004	231.399994	227.220001	227.889999	211.763977	2250300
2021/8/10	228.199997	228.199997	223.940002	227.960007	211.82901	2860200
2021/8/11	229.139999	230	227.490005	228.130005	211.986984	2104900
2021/8/12	228.199997	229.479996	225.809998	228.149994	212.005539	1798600
2021/8/13	229.110001	231.889999	228.759995	229.679993	213.427292	1797300
2021/8/16	228.259995	231.289993	227.919998	231.070007	216.376999	2434500
2021/8/17	229.660004	231.279999	229.520004	231.199997	216.498734	2666500
2021/8/18	230.520004	231.330002	226.600006	226.839996	212.41597	2988100
2021/8/19	225.690002	227.699997	223.300003	224.389999	210.12178	2669000
2021/8/20	224.389999	226.240005	222.009995	223.529999	209.316452	2811600
2021/8/23	224.179993	227.440002	223.770004	225.639999	211.292282	1932600
2021/8/24	225.520004	225.679993	223.559998	224.380005	210.112396	1790400
2021/8/25	224.309998	224.830002	221.179993	221.589996	207.499786	2173200
2021/8/26	222.059998	222.059998	220.160004	221.470001	207.387436	2844500
2021/8/27	222.220001	225.360001	220.220001	222.779999	208.614151	2660900
2021/8/30	222.279999	225.309998	222.100006	224.130005	209.878296	1881800
2021/8/31	224.940002	225.649994	223.339996	225.529999	211.189255	2904700
2021/9/1	225.550003	226.119995	221.880005	223.350006	209.147888	2699000
2021/9/2	223.639999	226.029999	223.429993	225.960007	211.591934	1817800
2021/9/3	225.759995	227.190002	224.199997	226.369995	211.975861	1664100
2021/9/7	223	224.940002	219.520004	221.339996	207.265686	3281800
2021/9/8	221.330002	222.289993	220.100006	220.869995	206.825592	2140400
2021/9/9	220.5	220.649994	215.410004	215.580002	201.871948	3273600
2021/9/10	216.5	216.990005	213.550003	213.75	200.15831	2217800
2021/9/13	217.059998	219.050003	215.070007	216.720001	202.939468	2553400
2021/9/14	217.600006	217.919998	215.119995	216.039993	202.302734	1999300
2021/9/15	216.770004	219.919998	215.860001	218.130005	204.259811	2555600
2021/9/16	218.020004	218.649994	214	217.360001	203.538788	2695600
2021/9/17	217.229996	219.880005	215.869995	219.380005	205.430344	5659900
2021/9/20	218.380005	219.850006	214.279999	215.110001	201.431839	3293000
2021/9/21	215.710007	218.100006	214.360001	215.360001	201.665939	2112100
2021/9/22	216.559998	216.559998	213.460007	213.639999	200.055344	2542800
2021/9/23	212.509995	215.559998	212.300003	215.050003	201.375641	2181500
2021/9/24	214.75	215.529999	213.199997	213.610001	200.027237	1908600
2021/9/27	213.25	214.949997	212.699997	213.110001	199.559006	1943000
2021/9/28	212.300003	214.759995	211.649994	212.270004	198.772446	2919000
2021/9/29	212.5	216.800003	211.850006	214.899994	201.235184	1900800
2021/9/30	215.789993	216.669998	212.520004	212.649994	199.128281	2491900
2021/10/1	213.589996	214.610001	210.800003	213.919998	200.31749	2629400
2021/10/4	214.100006	215.639999	210.770004	211.440002	197.995178	2856300
2021/10/5	211.210007	213.990005	211.080002	211.860001	198.388504	2481900
2021/10/6	211.320007	212.080002	208.970001	209.979996	196.628067	2928200
2021/10/7	208.529999	212.449997	208.529999	209.119995	195.822739	3331700
2021/10/8	210.130005	210.179993	207.649994	208.949997	195.663528	2349800
2021/10/11	209.059998	209.889999	206.589996	206.699997	193.55661	1982200
2021/10/12	207.429993	207.559998	200.470001	201.889999	189.05246	3544000
2021/10/13	202.820007	204.889999	202.100006	203.610001	190.663086	3303300
2021/10/14	204.490005	207.5	204.490005	206.779999	193.631516	3015100
2021/10/15	208.490005	209.020004	206.229996	207.839996	194.62413	3684600
2021/10/18	206.360001	207	202.449997	203.130005	190.213623	2812500
2021/10/19	204.490005	206.899994	203.080002	206.779999	193.631516	2480500
2021/10/20	207.399994	211.589996	206.25	209.660004	196.328415	2308600
2021/10/21	210.149994	210.259995	207.669998	208.990005	195.701004	1921100
2021/10/22	209.699997	210.5	208.5	209.240005	195.935104	1349300
2021/10/25	209.5	209.820007	206.970001	207.630005	194.427505	1916500
2021/10/26	208.199997	209.979996	207.630005	208.679993	195.410706	1664400
2021/10/27	209.869995	210.399994	205.809998	206.580002	193.444244	2003300
2021/10/28	207.089996	209.490005	205.610001	207.169998	193.996719	2166500
2021/10/29	206.350006	207.699997	204.199997	206.970001	193.809448	2592300
2021/11/1	208	212.089996	207.770004	209.789993	196.450104	3105300
2021/11/2	210.509995	214.720001	208.139999	214.259995	200.63591	3329300
2021/11/3	210.910004	219.25	209.800003	218.130005	204.259811	3775600
2021/11/4	218.300003	218.449997	211.720001	214.929993	201.26329	2781300
2021/11/5	215.610001	217.419998	212.729996	213.770004	200.177032	2300100
2021/11/8	214.059998	214.440002	210.929993	211.369995	197.929642	2532900
2021/11/9	211.020004	213.699997	210.470001	211.710007	198.248047	2296300
2021/11/10	213.279999	215.5	212.529999	213.210007	199.652664	2360400
2021/11/11	214.080002	214.080002	210.559998	211.559998	198.107574	2615700
2021/11/12	212.300003	212.880005	210.380005	211.389999	197.94838	4614100
2021/11/15	210.690002	210.889999	207.080002	207.399994	195.842636	3129200
2021/11/16	208.029999	209.039993	205.270004	205.389999	193.944641	2942500
2021/11/17	205.210007	207.350006	203.600006	205.820007	194.350708	3329300
2021/11/18	205.630005	206.229996	203.729996	204.020004	192.651001	4261500
2021/11/19	205.270004	206.199997	203.669998	206.080002	194.596207	3217100
2021/11/22	205.449997	206.300003	200.75	202.729996	191.432877	2835100
2021/11/23	202.229996	205.479996	201.270004	204.529999	193.132568	2149300
2021/11/24	204.300003	205.279999	202.949997	203.970001	192.603806	1699800
2021/11/26	204.740005	206	200.520004	201.089996	189.884277	3197900
2021/11/29	202.479996	204.830002	201.589996	203.470001	192.131668	2519900
2021/11/30	202.729996	203.869995	198.729996	198.880005	187.797424	5400100
2021/12/1	200.440002	205.639999	198.639999	200.800003	189.610443	3057700
2021/12/2	200.729996	203.100006	199.309998	201.169998	189.959808	2858200
2021/12/3	201.380005	203.800003	200.839996	202.440002	191.159058	3591900
2021/12/6	206.380005	211.789993	205.970001	208.789993	197.155197	3998600
2021/12/7	209.149994	212.440002	207.360001	211.320007	199.54422	3309500
2021/12/8	212.889999	213.910004	210.429993	213.529999	201.631058	2624400
2021/12/9	213.529999	213.979996	209.5	212.570007	200.724548	2699800
2021/12/10	213.300003	214.449997	210.009995	210.889999	199.138168	2812200
2021/12/13	210.429993	213.190002	209	211.389999	199.610306	2721300
2021/12/14	211.320007	214.809998	210.229996	213.740005	201.829376	2602600
2021/12/15	214	219.5	213.119995	219.25	207.032318	3924500
2021/12/16	220	231.039993	220	222.580002	210.176743	6027200
2021/12/17	222.690002	224.160004	219.320007	222.5	210.101212	6424000
2021/12/20	222.25	222.490005	218.690002	219.990005	207.731064	2922200
2021/12/21	220.550003	223.25	219.960007	220.919998	208.609238	2987500
2021/12/22	220	221.899994	217.759995	221.529999	209.185257	2677700
2021/12/23	222.369995	224.479996	221.5	223.789993	211.319321	1668800
2021/12/27	223.809998	225.460007	222.669998	225.169998	212.622421	1763200
2021/12/28	225.169998	226.979996	225.050003	225.770004	213.18898	1304500
2021/12/29	225.580002	228.210007	224.990005	227.600006	214.917007	1389400
2021/12/30	227.600006	229.550003	226.139999	226.470001	213.849991	1507400
2021/12/31	226.259995	227.740005	224.800003	224.970001	212.433563	1668400
2022/1/3	223.630005	226.970001	222.029999	226.690002	214.057724	2742800
2022/1/4	225.759995	228.800003	224.25	227.839996	215.143631	2491700
2022/1/5	227.039993	229.869995	224.520004	225.139999	212.594101	2806000
2022/1/6	225.139999	226.660004	223.690002	225.169998	212.622421	2198300
2022/1/7	223.539993	228.190002	223.539993	227.289993	214.624283	2343000
2022/1/10	229.25	230.639999	226	230.369995	217.532669	3191900
2022/1/11	230.470001	232.509995	228.110001	232.380005	219.430664	2317900
2022/1/12	232.380005	232.610001	228.520004	231.759995	218.845184	1885800
2022/1/13	232.050003	233.229996	230.330002	230.850006	217.985901	2152900
2022/1/14	230.690002	235.800003	229.990005	235.360001	222.244583	3012000
2022/1/18	233.520004	234.770004	231.699997	233.830002	220.79985	3720400
2022/1/19	233.800003	234.330002	230.699997	231.300003	218.410828	2061200
2022/1/20	233.729996	233.729996	228.809998	228.899994	216.144562	2093700
2022/1/21	230.600006	231.460007	227.309998	227.720001	215.030319	3534800
2022/1/24	227.479996	229.139999	219.979996	226.080002	213.48172	4419100
2022/1/25	223.679993	227.5	222.270004	225.039993	212.49968	2769900
2022/1/26	221.619995	226.929993	221.119995	222.539993	210.138962	2861600
2022/1/27	222.399994	228.039993	222.309998	224	211.517639	2744000
2022/1/28	224.050003	229.149994	222.25	229.139999	216.371201	2502100
2022/1/31	226.979996	227.940002	225.520004	227.139999	214.482651	4504300
2022/2/1	227.139999	229.199997	225.520004	228.679993	215.936798	2498200
2022/2/2	228.139999	229.139999	225.740005	228.929993	216.172867	2397800
2022/2/3	228.660004	229	223.75	224.039993	211.555405	3002400
2022/2/4	222.119995	224.759995	220.970001	222.110001	209.732925	3162000
2022/2/7	222.089996	224.759995	220.630005	223.529999	211.073807	3596400
2022/2/8	232.940002	244.710007	232.210007	241.009995	227.579727	8394800
2022/2/9	241.039993	241.039993	235.320007	237.190002	223.97261	5075200
2022/2/10	235	236.139999	227.710007	228.820007	216.069046	5035000
2022/2/11	228.520004	231.470001	228.149994	228.199997	215.483582	3557700
2022/2/14	226.610001	226.929993	220.860001	224.270004	213.588348	3931500
2022/2/15	225	226.160004	221.220001	223.940002	213.274063	2474500
2022/2/16	223.470001	225.100006	221.039993	222.660004	212.055023	2369000
2022/2/17	221.479996	223.289993	219.429993	221.679993	211.121704	2157000
2022/2/18	220.970001	223.979996	219.789993	220.770004	210.255066	2795800
2022/2/22	220.759995	222.899994	219.300003	221.410004	210.864563	2835900
2022/2/23	222.679993	223.75	220.619995	221	210.474075	2994800
2022/2/24	218.929993	219.899994	214.389999	219.270004	208.826492	3746700
2022/2/25	222.490005	228.139999	221.960007	227.029999	216.216888	3557100
2022/2/28	224.029999	226.75	222.529999	226.479996	215.693085	4738100
2022/3/1	225.279999	227.789993	223.740005	225.210007	214.483566	4573500
2022/3/2	225.039993	230.399994	224.649994	228.589996	217.702576	3387200
2022/3/3	230.880005	234.270004	230.009995	232.639999	221.559677	3638400
2022/3/4	230.699997	235.740005	230.139999	232.910004	221.816833	3764400
2022/3/7	231.289993	239.660004	231.229996	234.360001	223.197784	3713200
2022/3/8	233.860001	236.880005	230.559998	231.100006	220.093048	2974900
2022/3/9	234.229996	234.529999	230.429993	231.460007	220.435913	2640900
2022/3/10	229.660004	230.419998	226.080002	226.949997	216.140701	3957200
2022/3/11	228.110001	230.029999	226.770004	228.850006	217.950211	2667000
2022/3/14	231.080002	232.449997	228.919998	229.210007	218.29306	2902700
2022/3/15	231.380005	233.059998	228.110001	231.559998	220.531128	3178200
2022/3/16	232.520004	232.520004	228.449997	231.669998	220.63591	4220300
2022/3/17	231.720001	236.570007	231.220001	235.860001	224.626328	3262300
2022/3/18	234.910004	236.399994	232.75	236.25	224.997787	7617100
2022/3/21	237.070007	240.320007	234.729996	236.320007	225.064423	2385200
2022/3/22	236.320007	237.520004	234.539993	236.470001	225.207306	2212200
2022/3/23	237.289993	239.380005	234.039993	234.179993	223.026352	2533100
2022/3/24	235.800003	237.850006	234	236.869995	225.588211	2349000
2022/3/25	236.869995	239.490005	236.210007	238.789993	227.416779	1424500
2022/3/28	238.820007	240.570007	237.979996	240.470001	229.016754	2045300
2022/3/29	241.660004	242.610001	238.610001	241.539993	230.035797	2230600
2022/3/30	243.570007	244.729996	242.020004	242.570007	231.016769	2593300
2022/3/31	244.179993	245.479996	241.679993	241.820007	230.30246	3102800
2022/4/1	243.029999	243.949997	240.729996	243.119995	231.540543	1883900
2022/4/4	242.839996	246.449997	242.649994	244.869995	233.207184	3518800
2022/4/5	243.740005	248.75	243.740005	244.559998	232.911972	2180800
2022/4/6	244.850006	251.460007	244.850006	249.929993	238.026169	3869000
2022/4/7	249.199997	252.729996	249.020004	251.639999	239.654755	2674400
2022/4/8	251.529999	253.889999	250.539993	252.020004	240.016663	2745800
2022/4/11	253.600006	258.450012	250.149994	250.869995	238.921417	2975200
2022/4/12	250.970001	252.550003	246.770004	250.039993	238.130951	2261100
2022/4/13	251.139999	253.970001	249.770004	253.509995	241.435684	2402800
2022/4/14	254.399994	257.570007	253.649994	254.020004	241.921402	2861800
2022/4/18	252.490005	255.389999	251.149994	251.929993	239.930954	3615500
2022/4/19	252.490005	255.729996	250.350006	253.369995	241.302368	2355100
2022/4/20	254.070007	256.899994	253.5	255.380005	243.216614	1888100
2022/4/21	256.410004	258.390015	254.949997	255.460007	243.292831	2117300
2022/4/22	254.100006	255.899994	250.059998	250.350006	238.426193	2617800
2022/4/25	251.009995	252.649994	247.910004	252.169998	240.1595	2271000
2022/4/26	250.300003	253	249.720001	249.869995	237.969055	3306000
2022/4/27	249.039993	252.020004	246.440002	248.789993	236.940491	2973500
2022/4/28	235.729996	242.910004	231.149994	238.130005	226.788223	6609500
2022/4/29	236.5	240.479996	232.740005	233.190002	222.083511	4029300
2022/5/2	233.369995	234.050003	227.320007	230.919998	219.9216	4154800
2022/5/3	233.75	234.190002	229.600006	232.190002	221.131119	2443800
2022/5/4	232.570007	237.110001	231.399994	236.100006	224.854919	2494900
2022/5/5	235.5	238.839996	232.240005	234.350006	223.188263	3357100
2022/5/6	231.759995	237.460007	231.75	236.5	225.23584	4682100
2022/5/9	236.580002	242.779999	234.539993	239.240005	227.845352	4376300
2022/5/10	242.210007	244.410004	240.470001	240.710007	229.245346	4234800
2022/5/11	240.360001	243.380005	239.210007	240.639999	229.17868	3411700
2022/5/12	240.059998	244.839996	239.050003	244.720001	233.064331	3733300
2022/5/13	244.639999	245	241.289993	243.399994	231.807205	2631900
2022/5/16	241.240005	245.110001	241.160004	243.869995	234.12085	2414500
2022/5/17	245.139999	246.220001	239.259995	245.350006	235.541687	2344100
2022/5/18	246.490005	247.289993	243	243.960007	234.207275	3376800
2022/5/19	242.350006	245.860001	241.860001	244.770004	234.984894	2414200
2022/5/20	244.059998	247.660004	242.960007	247.5	237.605759	3860500
2022/5/23	249.679993	251.050003	247.880005	249.039993	239.084183	2272600
2022/5/24	248.669998	252.399994	248.330002	251.889999	241.820251	2667300
2022/5/25	253	254.809998	250.029999	253.009995	242.895493	3538400
2022/5/26	253.389999	255.610001	252.080002	253.050003	242.933884	2222300
2022/5/27	253.5	256.230011	250.919998	255.259995	245.055527	2678900
2022/5/31	255	257.26001	251.009995	256.73999	246.476334	6737500
2022/6/1	257.880005	257.970001	251.350006	253.419998	243.289078	2664600
2022/6/2	252.619995	252.729996	243.850006	248.279999	238.354553	3916200
2022/6/3	248.300003	250.690002	247.720001	248.449997	238.517761	2086500
2022/6/6	248.330002	248.830002	243.610001	245.440002	235.628098	2413700
2022/6/7	244.649994	246.800003	243.369995	246.410004	236.559326	2693800
2022/6/8	246.660004	246.880005	243.580002	245.479996	235.666504	2353900
2022/6/9	244.720001	246.720001	241.440002	241.75	232.085617	2695200
2022/6/10	240.020004	242.080002	237.399994	240.009995	230.415176	2910900
2022/6/13	237.940002	239.050003	235.990005	236.770004	227.304718	4462300
2022/6/14	236.970001	238.699997	233.440002	235.699997	226.277466	3020800
2022/6/15	236.529999	237.259995	231.979996	235.580002	226.162262	3076700
2022/6/16	233.600006	234.539993	229.589996	230.710007	221.486954	4102700
2022/6/17	230.130005	238.25	229.490005	234.720001	225.336639	13114500
2022/6/21	236.839996	238.860001	233.929993	238.410004	228.879135	3882200
2022/6/22	237.169998	242.339996	236.899994	240.139999	230.539978	4172900
2022/6/23	241.720001	244.020004	240.910004	243.089996	233.37204	3229600
2022/6/24	244	246	242.880005	245.369995	235.560898	4527700
2022/6/27	245.169998	246.289993	244.029999	244.850006	235.061707	2767500
2022/6/28	245.929993	247.580002	243.389999	243.509995	233.775238	2430100
2022/6/29	246.259995	247.100006	243.720001	245.429993	235.618484	2610400
2022/6/30	244.169998	245	240.729996	243.300003	233.573669	3033800
2022/7/1	243.25	246	240.720001	245.550003	235.733704	2745500
2022/7/5	245.190002	246.740005	242.320007	246.729996	236.866531	2483600
2022/7/6	246.619995	248.080002	244.539993	245.25	235.445694	4320500
2022/7/7	244.5	248.029999	244.289993	247.419998	237.528946	3068200
2022/7/8	248.149994	250.240005	247.199997	248.479996	238.54657	2215400
2022/7/11	249.279999	250.110001	246.990005	247.779999	237.874557	1805000
2022/7/12	247.779999	250.089996	245.679993	246.970001	237.096924	2699300
2022/7/13	246.369995	248.75	245.160004	247.089996	237.212128	2498000
2022/7/14	245.020004	246.820007	242.949997	245.589996	235.77211	2886400
2022/7/15	247.389999	249.130005	245.440002	248.690002	238.748169	2805500
2022/7/18	248.550003	249.449997	242.919998	243.839996	234.092056	2231400
2022/7/19	246.960007	247.779999	245.039993	247.320007	237.432953	3375000
2022/7/20	246.699997	248.460007	244.649994	246.630005	236.770538	2664600
2022/7/21	245.740005	246.800003	243.610001	245.779999	235.954514	2009500
2022/7/22	246.800003	249.130005	245.220001	245.949997	236.117722	1843600
2022/7/25	246.860001	249.089996	246.559998	248.720001	238.776993	1771100
2022/7/26	249.630005	253.770004	248.75	251.139999	241.100235	2528600
2022/7/27	249.160004	252.75	248.089996	251.720001	241.657028	2180900
2022/7/28	251.720001	251.720001	245.729996	249.75	239.765808	2214400
2022/7/29	248.460007	249.570007	245.740005	247.470001	237.57695	3289700
2022/8/1	247.339996	248.160004	244.649994	245.639999	235.820099	1960500
2022/8/2	246.690002	247.850006	243.779999	243.910004	234.159271	2295100
2022/8/3	245.940002	249.330002	245.179993	247.139999	237.260147	2061400
2022/8/4	247	249	246.199997	246.979996	237.106537	2650600
2022/8/5	246.460007	247.080002	241.789993	246.25	236.405716	2723900
2022/8/8	245	247.740005	244.309998	247.289993	237.404129	2784400
2022/8/9	247.210007	249.720001	247.210007	248.360001	238.431366	2061600
2022/8/10	249.809998	252.460007	248.529999	252.089996	242.012253	2628600
2022/8/11	252.039993	253.360001	247.990005	248.350006	238.421783	2686900
2022/8/12	248.520004	249.850006	246.300003	248.389999	238.460159	3461100
2022/8/15	249.070007	251.529999	247.880005	251.080002	241.042633	2659100
2022/8/16	251.860001	254.160004	251.660004	253.149994	243.029877	2206100
2022/8/17	251.190002	252.649994	249.75	250.580002	242.420395	1882200
2022/8/18	250.929993	251.039993	247.949997	249.699997	241.569046	1888800
2022/8/19	247.630005	252.009995	247.630005	250.860001	242.691269	2207500
2022/8/22	249.979996	251.229996	246.539993	246.899994	238.860214	3078300
2022/8/23	246.690002	246.690002	242.850006	244.470001	236.509338	2659700
2022/8/24	243.570007	244.979996	242.610001	244.490005	236.528687	2329200
2022/8/25	246.009995	246.059998	243.809998	245.679993	237.679947	1725400
2022/8/26	244.050003	246.360001	240.449997	240.649994	232.813736	2969400
2022/8/29	238.839996	241.029999	238.009995	239.380005	231.585098	2113000
2022/8/30	239.880005	240.309998	238.289993	239.119995	231.333557	3673000
2022/8/31	241.589996	243.889999	239.850006	240.300003	232.475128	4303900
2022/9/1	241.119995	245.740005	240.740005	245.5	237.505798	2488200
2022/9/2	246.479996	247.779999	241.339996	242.369995	234.477737	2325100
2022/9/6	243.740005	244.589996	241.539993	242.220001	234.332611	2102600
2022/9/7	242.800003	245.320007	242.270004	244.789993	236.818924	2127300
2022/9/8	244.800003	246	242.910004	245.449997	237.457428	2895800
2022/9/9	245.449997	249.229996	245.029999	247.690002	239.624512	2318000
2022/9/12	238	241.699997	235.110001	237.619995	229.882401	6294600
2022/9/13	237.029999	237.139999	226.619995	226.860001	219.472778	4447200
2022/9/14	227.529999	228.779999	226.130005	228.119995	220.691742	2715600
2022/9/15	228.100006	229.009995	225.860001	227.660004	220.246735	2206100
2022/9/16	226.889999	232.220001	226.610001	231.139999	223.613419	4604100
2022/9/19	230.639999	230.860001	227.100006	230.759995	223.245789	1981400
2022/9/20	228.5	229.990005	226.529999	227.710007	220.29509	1745900
2022/9/21	229.130005	230.619995	224.360001	224.460007	217.15094	2186300
2022/9/22	223.550003	229.369995	223.300003	227.75	220.333801	2081200
2022/9/23	227.990005	228.610001	224.559998	226.970001	219.579208	2148600
2022/9/26	226.770004	228.639999	225.380005	226.869995	219.482452	2454000
2022/9/27	226.970001	229.960007	225.020004	225.990005	218.631119	2009800
2022/9/28	229.960007	231.869995	227.740005	230.979996	223.458618	2782400
2022/9/29	231.550003	231.550003	226.970001	228.410004	220.972321	2335700
2022/9/30	228.419998	230	225.169998	225.399994	218.060333	2543400
2022/10/3	228.270004	230.949997	226.419998	230.440002	222.936203	2521700
2022/10/4	230.979996	234.089996	229.800003	233.020004	225.432205	2331000
2022/10/5	232.630005	235.419998	230.960007	233.820007	226.206146	2060400
2022/10/6	232.520004	233.139999	230.229996	230.940002	223.419922	1523800
2022/10/7	230	231.520004	228.570007	229.029999	221.572113	2060000
2022/10/10	231.080002	234.139999	229.889999	232.149994	224.590515	1630100
2022/10/11	239.490005	250.479996	237.839996	245.440002	237.447769	6256000
2022/10/12	244.360001	248.729996	243.410004	246.440002	238.415207	2639800
2022/10/13	244.770004	252.369995	242.839996	251.660004	243.465225	3288900
2022/10/14	252	253.110001	250.229996	251.339996	243.155655	2864400
2022/10/17	251.419998	253.419998	249.490005	252.929993	244.693863	2577100
2022/10/18	253.860001	254.699997	251.029999	252.119995	243.910248	2060000
2022/10/19	251.309998	252.350006	246.940002	248.190002	240.1082	1883000
2022/10/20	247.550003	249.059998	246.009995	247.449997	239.392319	2058000
2022/10/21	247.520004	252.389999	247.009995	251.940002	243.736115	3531200
2022/10/24	254.949997	261.589996	254.899994	261.320007	252.810684	2883200
2022/10/25	260.48999	261.790009	257.190002	259.98999	251.523972	2548900
2022/10/26	262.98999	267.980011	261.51001	266.660004	257.976807	3008900
2022/10/27	268	269.309998	265.880005	267.230011	258.528229	2260900
2022/10/28	269.679993	274.540009	269.119995	273.809998	264.893951	2924100
2022/10/31	269.200012	271.809998	268	270.350006	261.546631	3033600
2022/11/1	269.600006	272.869995	268.380005	272.059998	263.200928	2062600
2022/11/2	271.640015	274.880005	268.950012	269.01001	260.250275	2637300
2022/11/3	268.529999	268.600006	265.019989	265.880005	257.222198	2779500
2022/11/4	261.940002	269.299988	259.839996	269.040009	260.279297	3402000
2022/11/7	268.149994	277.480011	267.75	277.019989	267.99939	2926700
2022/11/8	282.570007	296.670013	282.220001	292.390015	282.868988	6911300
2022/11/9	290	296.220001	289.26001	289.649994	280.21817	3469100
2022/11/10	294.079987	294.480011	285.350006	291.01001	281.533875	4083200
2022/11/11	288.549988	289.359985	279.619995	285.019989	275.738922	3255100
2022/11/14	284.700012	290.899994	284.700012	285.299988	276.009796	2812800
2022/11/15	286.019989	289.429993	280.220001	283.600006	274.365204	2763200
2022/11/16	284.019989	286.98999	282.559998	283.769989	276.420502	2443500
2022/11/17	282.920013	288.799988	282.660004	287.299988	279.8591	2172000
2022/11/18	284.429993	288.73999	284.429993	287.290009	279.849365	2371700
2022/11/21	289.089996	291.600006	287.899994	288.160004	280.696808	2795100
2022/11/22	288.01001	289.399994	283.519989	287.049988	279.61554	3636000
2022/11/23	287.440002	289.540009	281.600006	283.399994	276.06012	2875600
2022/11/25	281.950012	285.570007	281.410004	283.73999	276.391266	1220700
2022/11/28	285	288.279999	282.190002	282.619995	275.300293	2375900
2022/11/29	283.380005	283.380005	279.679993	281.98999	274.686615	2135300
2022/11/30	282.559998	287.959991	278.929993	286.399994	278.982422	5776200
2022/12/1	288	288.089996	279.880005	285.940002	278.534332	2914600
2022/12/2	284.059998	286.119995	283.190002	285.51001	278.115448	2267000
2022/12/5	283.790009	286.779999	283	284.910004	277.531006	3274700
2022/12/6	285.839996	287.440002	281.690002	283.290009	275.952972	2608800
2022/12/7	283.410004	285.929993	281.809998	285.76001	278.359009	2492600
2022/12/8	286.51001	286.589996	283.73999	285.570007	278.173889	1769800
2022/12/9	284.190002	285.170013	278.339996	278.649994	271.433105	2205700
2022/12/12	272.820007	279.480011	272.630005	276.779999	269.611542	3427400
2022/12/13	282.019989	282.670013	271.619995	272.26001	265.208649	3871300
2022/12/14	271.970001	273.369995	267.290009	271.130005	264.10791	3795000
2022/12/15	270.440002	271.119995	263.450012	266.140015	259.247162	3200400
2022/12/16	264.950012	267.980011	264.309998	267.410004	260.484222	8789000
2022/12/19	266.820007	268.910004	263.809998	265.700012	258.818542	2679800
2022/12/20	266.690002	267.679993	262.820007	264.75	257.893127	1609100
2022/12/21	264.880005	267.399994	264.25	266.26001	259.364044	2057000
2022/12/22	265.799988	266.170013	263.190002	265.26001	258.389923	1979100
2022/12/23	264.880005	265.290009	262.899994	263.920013	257.084625	1465500
2022/12/27	265.690002	266.609985	262.880005	263.390015	256.56839	1604700
2022/12/28	264.420013	265.619995	261.140015	261.420013	254.649399	1349500
2022/12/29	262.470001	264.880005	262.140015	263.160004	256.34433	1446400
2022/12/30	262.730011	263.230011	259.51001	262.640015	255.837769	1622000
