# Supplementary material for: Enhancing stock index prediction: A hybrid LSTM-PSO model for improved forecasting accuracy
Source: PLoS One. 2025 Jan 14;20(1):e0310296. doi: 10.1371/journal.pone.0310296 (PMC11731719; doi:10.1371/journal.pone.0310296)
Supplement: S1 File — (ZIP) [file pone.0310296.s001.zip › data&code∩╝êPSO-LSTM∩╝ë/data/stock_data/UNH.csv]

Date	Open	High	Low	Close	Adj Close	Volume
2018-01-02	221.020004	222.449997	220.000000	221.160004	203.196320	3485000
2018-01-03	221.619995	223.809998	220.520004	223.479996	205.327835	2417600
2018-01-04	224.339996	226.100006	224.169998	224.449997	206.219070	2749100
2018-01-05	225.190002	229.050003	224.720001	228.729996	210.151413	2432800
2018-01-08	228.130005	228.710007	224.610001	224.759995	206.503876	2850800
2018-01-09	224.759995	226.630005	223.300003	225.880005	207.532913	2672200
2018-01-10	224.830002	225.009995	223.029999	224.199997	205.989365	2311600
2018-01-11	224.179993	225.919998	223.699997	225.389999	207.082748	2543600
2018-01-12	227.449997	229.899994	226.520004	228.639999	210.068756	3943800
2018-01-16	233.369995	235.000000	231.250000	232.899994	213.982712	6852600
2018-01-17	234.669998	238.960007	233.850006	238.429993	219.063568	5124800
2018-01-18	239.259995	243.899994	238.550003	243.160004	223.409363	6234200
2018-01-19	244.179993	244.350006	241.070007	243.350006	223.583893	4293600
2018-01-22	243.589996	243.800003	241.360001	243.559998	223.776855	4012200
2018-01-23	242.990005	246.979996	242.410004	245.210007	225.292847	3300000
2018-01-24	246.009995	247.309998	243.710007	244.850006	224.962112	2733300
2018-01-25	244.750000	246.190002	243.899994	245.179993	225.265274	2420500
2018-01-26	245.000000	248.740005	244.460007	248.470001	228.288055	2615300
2018-01-29	249.279999	250.789993	247.399994	247.410004	227.314163	2564700
2018-01-30	232.880005	242.740005	232.100006	236.649994	217.428131	11565500
2018-01-31	242.839996	247.000000	235.759995	236.779999	217.547607	5187400
2018-02-01	235.259995	237.820007	233.830002	235.220001	216.114319	4268300
2018-02-02	233.000000	236.300003	231.190002	231.880005	213.045578	3959900
2018-02-05	230.789993	233.110001	208.479996	220.020004	202.148911	6290000
2018-02-06	212.199997	226.509995	210.210007	225.179993	206.889740	7064800
2018-02-07	222.330002	229.289993	221.509995	225.820007	207.477798	5589200
2018-02-08	225.330002	226.630005	216.259995	216.460007	198.878082	4902400
2018-02-09	218.000000	223.279999	212.009995	220.960007	203.012558	6225300
2018-02-12	222.440002	228.000000	222.149994	225.690002	207.358383	4912000
2018-02-13	223.149994	227.119995	222.389999	226.639999	208.231216	3536800
2018-02-14	224.949997	229.339996	223.919998	228.779999	210.197372	2878400
2018-02-15	229.270004	230.000000	221.740005	226.020004	207.661575	4662700
2018-02-16	225.990005	230.550003	225.699997	229.369995	210.739426	3621700
2018-02-20	227.910004	228.750000	225.610001	226.660004	208.249573	3172300
2018-02-21	226.149994	229.350006	225.110001	225.130005	206.843872	3371900
2018-02-22	226.300003	229.839996	225.080002	227.089996	208.644653	2767900
2018-02-23	227.899994	230.320007	225.910004	230.160004	211.465302	2393900
2018-02-26	231.639999	234.509995	229.699997	234.059998	215.048508	3307000
2018-02-27	234.399994	235.889999	232.440002	232.520004	213.633621	2899500
2018-02-28	234.419998	234.750000	226.089996	226.160004	207.790192	4368600
2018-03-01	225.699997	229.289993	222.740005	224.449997	206.219070	3514600
2018-03-02	223.210007	225.820007	222.589996	225.190002	206.898926	2613600
2018-03-05	223.369995	229.429993	222.789993	228.380005	209.829849	2627300
2018-03-06	228.919998	229.149994	223.889999	226.179993	207.808548	2652800
2018-03-07	224.350006	227.820007	223.750000	227.270004	208.810013	3242200
2018-03-08	227.929993	227.990005	223.919998	224.729996	207.159988	3500900
2018-03-09	226.110001	226.520004	222.500000	225.429993	207.805237	4834600
2018-03-12	226.210007	227.000000	222.770004	222.770004	205.353210	3117300
2018-03-13	223.529999	228.059998	223.160004	226.940002	209.197174	3343800
2018-03-14	227.130005	229.389999	225.020004	225.380005	207.759125	3048200
2018-03-15	225.830002	230.759995	225.660004	229.479996	211.538589	3330200
2018-03-16	229.660004	231.270004	227.750000	227.860001	210.045242	5690300
2018-03-19	227.309998	227.970001	223.679993	225.050003	207.454971	3407300
2018-03-20	225.160004	227.600006	223.880005	226.779999	209.049683	3429100
2018-03-21	226.449997	227.440002	222.820007	222.820007	205.399292	3419800
2018-03-22	221.649994	221.660004	215.100006	215.210007	198.384277	5894800
2018-03-23	215.750000	217.729996	212.500000	212.550003	195.932220	5741200
2018-03-26	215.190002	219.410004	214.699997	219.070007	201.942474	3561300
2018-03-27	220.320007	221.949997	216.410004	217.960007	200.919220	3722100
2018-03-28	218.889999	219.910004	217.039993	218.500000	201.417023	3179500
2018-03-29	219.380005	223.350006	214.000000	214.000000	197.268875	5529400
2018-04-02	218.460007	222.990005	214.630005	217.199997	200.218674	6220700
2018-04-03	220.339996	225.100006	219.690002	224.580002	207.021698	4652000
2018-04-04	220.690002	229.479996	220.419998	228.789993	210.902527	4674000
2018-04-05	229.460007	231.580002	226.800003	229.070007	211.160675	3348100
2018-04-06	226.649994	228.190002	221.820007	223.960007	206.450150	3231700
2018-04-09	225.580002	226.130005	222.360001	222.729996	205.316299	3031500
2018-04-10	225.399994	228.160004	223.490005	226.789993	209.058914	2737500
2018-04-11	224.270004	225.389999	221.690002	221.899994	204.551193	3482100
2018-04-12	224.039993	225.750000	223.410004	224.240005	206.708252	2664500
2018-04-13	225.100006	226.130005	223.080002	224.279999	206.745148	2496600
2018-04-16	227.110001	231.850006	226.350006	230.320007	212.312881	4510600
2018-04-17	239.309998	241.669998	236.080002	238.550003	219.899475	6180300
2018-04-18	239.000000	239.740005	236.300003	236.399994	217.917557	2940100
2018-04-19	236.199997	238.270004	234.800003	235.759995	217.327621	2734900
2018-04-20	236.050003	237.100006	233.500000	235.059998	216.682312	2842000
2018-04-23	235.289993	236.210007	233.080002	234.339996	216.018646	3051700
2018-04-24	235.949997	237.320007	232.559998	234.220001	215.908005	2771200
2018-04-25	233.449997	235.100006	230.440002	234.899994	216.534851	3118800
2018-04-26	235.729996	237.839996	234.330002	237.029999	218.498306	2252800
2018-04-27	237.630005	240.539993	237.149994	240.179993	221.401993	2301800
2018-04-30	241.000000	241.000000	236.399994	236.399994	217.917557	3446900
2018-05-01	237.000000	237.490005	234.360001	236.850006	218.332352	2633500
2018-05-02	235.380005	236.210007	232.860001	233.460007	215.207413	3542700
2018-05-03	231.970001	234.800003	229.309998	234.149994	215.843460	2731600
2018-05-04	233.100006	236.649994	232.160004	235.899994	217.456665	1999900
2018-05-07	235.880005	236.990005	232.630005	233.779999	215.502441	3237800
2018-05-08	233.720001	233.720001	230.649994	232.029999	213.889221	2698300
2018-05-09	233.050003	233.419998	228.229996	229.210007	211.289719	3504200
2018-05-10	230.149994	234.289993	229.360001	233.710007	215.437897	2169000
2018-05-11	233.580002	238.800003	232.949997	238.279999	219.650620	3044900
2018-05-14	238.899994	243.669998	238.820007	242.899994	223.909348	3893600
2018-05-15	241.860001	242.220001	238.669998	239.500000	220.775192	2396600
2018-05-16	239.649994	241.809998	238.570007	241.720001	222.821625	1906100
2018-05-17	241.490005	243.559998	240.539993	242.960007	223.964706	2418700
2018-05-18	243.369995	244.759995	242.389999	244.639999	225.513351	2283600
2018-05-21	245.000000	249.169998	244.839996	247.899994	228.518463	3040700
2018-05-22	248.000000	248.050003	243.839996	245.179993	226.011124	2644100
2018-05-23	244.029999	245.500000	241.639999	244.259995	225.163025	3047800
2018-05-24	244.570007	245.440002	242.199997	242.729996	223.752670	2610400
2018-05-25	242.949997	245.580002	242.440002	244.949997	225.799118	1554900
2018-05-29	243.860001	243.860001	240.240005	242.169998	223.236465	2837800
2018-05-30	243.740005	245.750000	242.630005	244.940002	225.789886	2071900
2018-05-31	244.210007	244.750000	240.679993	241.509995	222.628036	2966100
2018-06-01	243.740005	243.740005	241.289993	243.350006	224.324173	2371400
2018-06-04	244.000000	245.240005	242.740005	244.630005	225.504120	2188900
2018-06-05	245.089996	245.110001	241.910004	244.429993	225.319748	1531900
2018-06-06	246.320007	248.720001	245.130005	248.649994	229.209824	2650300
2018-06-07	249.759995	250.000000	248.250000	248.979996	229.513992	2117200
2018-06-08	249.460007	251.500000	248.070007	250.679993	231.081085	3034600
2018-06-11	250.839996	254.990005	250.399994	253.779999	233.938736	2775200
2018-06-12	253.199997	253.940002	250.169998	253.580002	233.754410	2567200
2018-06-13	254.139999	256.730011	252.479996	252.869995	233.099899	3138300
2018-06-14	254.470001	255.990005	253.660004	255.330002	235.367569	2456600
2018-06-15	254.270004	255.979996	252.559998	255.979996	236.801437	4772200
2018-06-18	254.000000	255.009995	252.139999	254.869995	235.774582	1961900
2018-06-19	252.970001	253.300003	251.160004	253.020004	234.063217	2370200
2018-06-20	253.320007	253.729996	251.880005	252.809998	233.868942	2580400
2018-06-21	252.949997	253.649994	250.919998	251.889999	233.017883	2150300
2018-06-22	252.240005	255.110001	251.190002	254.369995	235.312057	2604000
2018-06-25	254.360001	255.130005	248.610001	250.710007	231.926285	3060800
2018-06-26	250.559998	252.470001	249.539993	249.770004	231.056702	2158000
2018-06-27	250.289993	251.759995	248.130005	248.169998	229.576584	2481000
2018-06-28	247.130005	248.000000	242.229996	244.899994	226.551559	3556900
2018-06-29	244.899994	247.500000	244.600006	245.339996	226.958618	2772600
2018-07-02	245.000000	247.729996	244.119995	247.479996	228.938278	1793300
2018-07-03	248.300003	248.750000	246.740005	246.979996	228.475723	1248000
2018-07-05	249.110001	250.929993	247.580002	250.500000	231.731995	2182900
2018-07-06	251.009995	251.729996	249.419998	250.759995	231.972534	1572300
2018-07-09	252.130005	254.009995	251.050003	253.669998	234.664536	2039600
2018-07-10	254.179993	256.899994	253.750000	255.539993	236.394394	2012200
2018-07-11	255.139999	256.000000	253.740005	254.589996	235.515564	1486000
2018-07-12	256.179993	256.820007	254.919998	256.049988	236.866150	1592700
2018-07-13	256.390015	259.010010	256.019989	258.700012	239.317688	2356200
2018-07-16	258.290009	258.450012	256.440002	256.980011	237.726532	3625400
2018-07-17	251.550003	252.520004	246.270004	250.289993	231.537766	6932300
2018-07-18	251.110001	256.609985	250.440002	255.419998	236.283371	3359800
2018-07-19	255.320007	256.500000	251.850006	252.929993	233.979904	2307600
2018-07-20	251.169998	253.550003	251.169998	252.699997	233.767136	1959600
2018-07-23	252.910004	255.229996	252.429993	252.740005	233.804199	1479600
2018-07-24	254.860001	254.960007	252.009995	253.759995	234.747787	2476500
2018-07-25	254.809998	255.270004	252.770004	254.860001	235.765335	3016900
2018-07-26	256.250000	257.869995	255.800003	257.000000	237.744995	2021300
2018-07-27	257.790009	257.790009	255.389999	255.949997	236.773666	1656800
2018-07-30	255.910004	256.890015	253.110001	253.839996	234.821793	1681500
2018-07-31	254.139999	255.199997	252.850006	253.220001	234.248199	2355900
2018-08-01	256.100006	256.100006	252.809998	253.369995	234.387009	3006700
2018-08-02	253.500000	256.299988	252.229996	256.079987	236.893921	1854400
2018-08-03	256.450012	257.559998	254.300003	257.220001	237.948563	1422300
2018-08-06	256.500000	257.540009	255.470001	256.760010	237.522995	1398100
2018-08-07	257.640015	258.839996	257.130005	257.649994	238.346283	1462800
2018-08-08	258.109985	259.500000	257.920013	258.809998	239.419388	1494300
2018-08-09	259.910004	263.019989	259.309998	261.589996	241.991119	2315000
2018-08-10	260.489990	261.500000	259.109985	260.359985	240.853210	1625000
2018-08-13	261.000000	262.549988	260.299988	260.910004	241.362061	1635100
2018-08-14	260.890015	264.299988	260.850006	263.480011	243.739532	1941600
2018-08-15	261.980011	262.690002	259.190002	260.609985	241.084534	2017700
2018-08-16	261.570007	263.750000	261.450012	263.100006	243.388031	2115900
2018-08-17	263.549988	264.130005	261.720001	262.329987	242.675659	1969700
2018-08-20	263.000000	263.489990	261.570007	262.399994	242.740417	1786200
2018-08-21	261.850006	262.519989	260.730011	261.690002	242.083633	1559300
2018-08-22	261.950012	261.950012	260.250000	260.739990	241.204819	2148500
2018-08-23	261.019989	262.559998	259.559998	261.420013	241.833862	1603500
2018-08-24	261.750000	264.779999	261.750000	264.279999	244.479553	2238600
2018-08-27	265.000000	267.450012	264.420013	267.079987	247.069763	2614000
2018-08-28	268.540009	269.140015	267.329987	268.510010	248.392670	2603900
2018-08-29	268.390015	269.320007	267.250000	269.000000	248.846024	2880600
2018-08-30	269.459991	270.170013	268.109985	268.390015	248.281586	2976300
2018-08-31	268.279999	269.209991	267.200012	268.459991	248.346390	2961500
2018-09-04	268.000000	269.410004	266.570007	268.510010	248.392670	2097300
2018-09-05	268.559998	268.799988	266.929993	267.640015	247.587891	2230600
2018-09-06	267.600006	270.019989	266.940002	269.649994	250.288879	2556100
2018-09-07	269.640015	271.160004	267.510010	268.279999	249.017273	2958000
2018-09-10	266.779999	266.799988	258.750000	259.730011	241.081161	4146200
2018-09-11	257.920013	261.420013	257.480011	261.040009	242.297104	2283300
2018-09-12	261.119995	264.489990	260.850006	262.670013	243.810089	2236300
2018-09-13	264.160004	265.690002	263.420013	265.489990	246.427597	2734500
2018-09-14	265.399994	266.649994	263.279999	265.309998	246.260544	2084600
2018-09-17	266.500000	266.660004	263.410004	263.869995	244.923904	1940400
2018-09-18	262.929993	264.089996	262.000000	263.290009	244.385605	3557000
2018-09-19	264.470001	265.609985	263.160004	265.329987	246.279053	2274300
2018-09-20	266.079987	267.940002	266.059998	266.390015	247.263000	2095000
2018-09-21	266.100006	267.839996	265.850006	266.670013	247.522949	5671600
2018-09-24	267.010010	269.529999	266.670013	267.359985	248.163284	2699800
2018-09-25	267.299988	267.329987	263.029999	263.510010	244.589722	3789700
2018-09-26	264.500000	265.489990	262.450012	262.910004	244.032837	2238000
2018-09-27	263.000000	265.410004	262.929993	264.649994	245.647888	2761400
2018-09-28	264.380005	266.190002	263.850006	266.040009	246.938156	2875100
2018-10-01	267.250000	270.019989	267.019989	269.100006	249.778397	3314500
2018-10-02	269.000000	271.440002	267.500000	270.630005	251.198654	2777300
2018-10-03	272.000000	272.070007	269.769989	270.899994	251.449142	3002200
2018-10-04	271.000000	271.619995	267.309998	268.320007	249.054382	2186600
2018-10-05	268.649994	271.000000	267.950012	269.200012	249.871170	2045700
2018-10-08	268.839996	269.649994	265.649994	269.010010	249.694870	1865000
2018-10-09	269.190002	271.959991	268.470001	270.109985	250.715836	2510100
2018-10-10	270.600006	271.420013	262.519989	263.079987	244.190613	4267300
2018-10-11	262.000000	264.399994	255.779999	257.119995	238.658569	4558500
2018-10-12	259.700012	261.390015	256.859985	259.609985	240.969803	4006300
2018-10-15	260.130005	262.440002	259.309998	260.250000	241.563812	3583400
2018-10-16	269.690002	272.809998	265.000000	272.570007	252.999207	6453600
2018-10-17	270.190002	271.000000	265.630005	267.299988	248.107605	3985100
2018-10-18	267.350006	267.880005	263.709991	266.809998	247.652847	3132100
2018-10-19	266.619995	267.980011	263.890015	265.299988	246.251236	3336600
2018-10-22	266.750000	266.829987	260.059998	262.190002	243.364548	2618100
2018-10-23	259.720001	265.519989	259.200012	264.859985	245.842773	4081800
2018-10-24	264.010010	265.329987	255.929993	256.320007	237.916016	5265600
2018-10-25	258.160004	265.179993	253.369995	264.239990	245.267349	4675600
2018-10-26	261.500000	262.399994	257.019989	258.179993	239.642456	4830600
2018-10-29	259.720001	262.040009	253.320007	256.519989	238.101639	3697700
2018-10-30	256.690002	259.690002	253.979996	258.279999	239.735260	4169200
2018-10-31	260.869995	264.070007	260.220001	261.350006	242.584869	4230200
2018-11-01	262.920013	264.679993	259.760010	260.929993	242.195007	2771300
2018-11-02	264.609985	266.380005	259.559998	261.010010	242.269257	2593600
2018-11-05	262.149994	263.000000	260.070007	261.010010	242.269257	3287000
2018-11-06	260.700012	264.010010	260.700012	263.540009	244.617599	2582400
2018-11-07	266.899994	276.750000	266.899994	274.630005	254.911392	5796800
2018-11-08	276.000000	278.000000	274.700012	276.649994	256.786316	3809100
2018-11-09	276.859985	278.000000	274.190002	276.549988	256.693481	2904300
2018-11-12	276.000000	277.790009	272.000000	272.380005	252.822891	3140600
2018-11-13	272.579987	273.600006	268.140015	269.220001	249.889771	2516900
2018-11-14	269.290009	270.519989	263.350006	264.959991	245.935654	3511900
2018-11-15	264.000000	265.920013	260.850006	264.940002	245.917114	3657600
2018-11-16	264.989990	271.799988	264.920013	271.109985	251.644043	3857800
2018-11-19	271.480011	272.269989	264.179993	266.049988	246.947418	3670800
2018-11-20	265.619995	266.779999	260.399994	261.500000	242.724075	3617700
2018-11-21	262.589996	264.630005	260.450012	260.549988	241.842300	3234300
2018-11-23	260.000000	262.940002	258.279999	261.619995	242.835434	1159300
2018-11-26	264.619995	268.299988	263.500000	266.160004	247.049469	3879800
2018-11-27	265.570007	271.299988	265.029999	271.149994	251.681183	3497300
2018-11-28	272.820007	282.399994	272.820007	280.950012	260.777557	5044300
2018-11-29	280.429993	285.450012	280.309998	282.549988	262.262695	4177800
2018-11-30	282.989990	283.640015	279.070007	281.359985	261.992676	6143200
2018-12-03	283.000000	286.529999	282.709991	286.329987	266.620544	4178800
2018-12-04	286.149994	287.940002	276.910004	278.549988	259.376007	4635500
2018-12-06	273.019989	276.940002	265.250000	276.850006	257.792999	6694600
2018-12-07	273.760010	276.420013	267.279999	269.179993	250.650970	3506900
2018-12-10	268.589996	269.000000	260.230011	266.529999	248.183426	4061300
2018-12-11	269.579987	271.529999	265.670013	267.220001	248.825989	3102800
2018-12-12	271.950012	274.559998	270.489990	270.640015	252.010559	3167900
2018-12-13	270.859985	273.320007	269.619995	272.149994	253.416626	2350400
2018-12-14	270.359985	270.570007	263.709991	265.019989	246.777405	3360500
2018-12-17	261.040009	262.750000	256.730011	258.070007	240.305756	5806800
2018-12-18	259.700012	259.989990	248.199997	252.970001	235.556839	5065500
2018-12-19	252.369995	256.559998	247.589996	250.309998	233.079971	5468500
2018-12-20	248.500000	249.009995	240.050003	242.440002	225.751694	7311700
2018-12-21	240.729996	247.500000	237.449997	238.339996	221.933899	12209700
2018-12-24	236.240005	237.899994	232.559998	232.940002	216.905624	3091000
2018-12-26	232.699997	243.369995	231.809998	243.350006	226.599045	4159300
2018-12-27	239.100006	245.970001	235.240005	245.970001	229.038712	4295800
2018-12-28	246.710007	249.789993	244.809998	246.240005	229.290131	3312700
2018-12-31	248.059998	250.279999	246.940002	249.119995	231.971863	3123200
2019-01-02	245.000000	246.350006	241.470001	243.490005	226.729401	4063600
2019-01-03	243.479996	243.479996	236.130005	236.850006	220.546448	4623200
2019-01-04	239.800003	243.460007	238.800003	239.619995	223.125793	5367600
2019-01-07	240.399994	241.979996	238.229996	240.080002	223.554138	4133000
2019-01-08	242.330002	244.789993	239.710007	243.289993	226.543137	3618600
2019-01-09	244.759995	246.630005	242.059998	243.639999	226.869095	3425400
2019-01-10	242.080002	245.139999	241.410004	244.869995	228.014420	3374100
2019-01-11	243.449997	247.759995	243.270004	247.669998	230.621674	3967100
2019-01-14	246.589996	249.919998	246.110001	248.059998	230.984802	4955500
2019-01-15	250.000000	256.920013	247.000000	256.869995	239.188400	5325600
2019-01-16	258.730011	262.190002	258.170013	261.459991	243.462463	6069400
2019-01-17	260.989990	261.739990	257.890015	259.769989	241.888809	3583600
2019-01-18	262.600006	266.260010	260.420013	265.500000	247.224365	4844800
2019-01-22	264.059998	267.500000	263.739990	265.690002	247.401276	4052700
2019-01-23	267.750000	269.470001	263.670013	267.019989	248.639694	2971100
2019-01-24	266.799988	268.160004	264.260010	266.130005	247.810959	2927300
2019-01-25	268.799988	270.410004	265.700012	268.049988	249.598831	2809100
2019-01-28	266.899994	266.929993	264.609985	266.769989	248.406952	2837300
2019-01-29	266.000000	268.450012	265.440002	267.339996	248.937683	2173000
2019-01-30	269.690002	272.440002	267.190002	270.369995	251.759094	3659000
2019-01-31	270.480011	271.739990	268.989990	270.200012	251.600861	4055100
2019-02-01	268.470001	269.390015	266.029999	268.720001	250.222687	3946800
2019-02-04	268.309998	268.690002	264.269989	268.209991	249.747864	3398900
2019-02-05	270.119995	272.089996	265.839996	266.309998	247.978607	3597000
2019-02-06	265.140015	269.929993	264.980011	269.500000	250.948990	2570000
2019-02-07	268.640015	270.579987	267.260010	269.000000	250.483521	2458200
2019-02-08	267.500000	268.700012	260.320007	261.899994	243.872177	4547000
2019-02-11	261.170013	261.179993	256.339996	257.140015	239.439835	4856200
2019-02-12	259.220001	264.000000	256.920013	263.500000	245.362000	4327900
2019-02-13	263.519989	266.290009	263.149994	263.799988	245.641327	3066400
2019-02-14	263.239990	267.070007	262.709991	265.329987	247.066010	3015300
2019-02-15	267.790009	271.130005	266.619995	271.130005	252.466797	3673700
2019-02-19	271.170013	272.489990	269.279999	270.410004	251.796326	2486700
2019-02-20	269.209991	270.589996	268.179993	269.510010	250.958298	2802800
2019-02-21	269.470001	269.940002	265.100006	266.399994	248.062454	2554300
2019-02-22	266.500000	268.390015	265.950012	267.109985	248.723495	3191100
2019-02-25	267.579987	268.170013	264.380005	264.600006	246.386261	3679100
2019-02-26	264.660004	265.429993	262.799988	262.980011	244.877838	3212900
2019-02-27	261.609985	261.609985	248.940002	250.080002	232.865784	8952900
2019-02-28	249.699997	251.949997	239.149994	242.220001	225.546814	11034300
2019-03-01	243.559998	248.000000	243.559998	246.149994	229.206314	6921300
2019-03-04	248.119995	248.449997	234.509995	236.020004	219.773621	8646300
2019-03-05	236.529999	243.199997	234.940002	241.429993	224.811157	6924500
2019-03-06	241.740005	241.740005	237.029999	239.070007	222.613663	4878700
2019-03-07	240.300003	241.179993	235.550003	236.699997	220.406799	5033500
2019-03-08	235.149994	239.410004	234.639999	237.289993	221.799530	4921700
2019-03-11	239.210007	244.020004	236.419998	243.149994	227.276993	4539600
2019-03-12	244.949997	247.479996	243.740005	245.880005	229.828766	4235800
2019-03-13	247.960007	252.759995	247.080002	252.250000	235.782913	4881600
2019-03-14	253.000000	255.059998	252.339996	253.270004	236.736374	3865200
2019-03-15	254.339996	254.740005	249.940002	251.399994	234.988403	6466200
2019-03-18	252.660004	255.309998	250.419998	255.000000	238.353394	3927400
2019-03-19	255.949997	259.250000	255.139999	257.130005	240.344360	4164800
2019-03-20	257.429993	257.690002	249.970001	250.500000	234.147156	4193500
2019-03-21	249.190002	252.960007	248.660004	252.020004	235.567917	2699700
2019-03-22	250.570007	251.199997	246.990005	247.089996	230.959763	3777900
2019-03-25	247.419998	247.419998	240.779999	246.860001	230.744797	4110900
2019-03-26	247.259995	247.889999	241.720001	243.389999	227.501312	4416200
2019-03-27	242.940002	245.679993	238.160004	241.710007	225.930984	4819200
2019-03-28	242.589996	242.850006	238.889999	242.229996	226.417053	3601500
2019-03-29	244.289993	247.759995	241.869995	247.259995	231.118698	4294200
2019-04-01	249.710007	250.199997	243.059998	245.539993	229.510971	4809500
2019-04-02	245.509995	246.399994	242.800003	244.410004	228.454758	4057100
2019-04-03	246.309998	247.539993	244.589996	245.839996	229.791382	2851400
2019-04-04	245.479996	249.110001	244.639999	247.389999	231.240173	2255500
2019-04-05	248.949997	249.309998	245.169998	248.779999	232.539459	3343000
2019-04-08	249.679993	249.679993	246.309998	248.750000	232.511414	2195400
2019-04-09	247.570007	249.940002	245.949997	248.789993	232.548828	2903800
2019-04-10	248.779999	249.869995	245.520004	246.029999	229.968933	2753700
2019-04-11	246.050003	246.919998	232.679993	235.419998	220.051605	8223400
2019-04-12	236.500000	236.779999	220.770004	223.220001	208.648026	13979400
2019-04-15	225.770004	230.970001	224.410004	230.199997	215.172363	10021800
2019-04-16	238.009995	238.009995	215.820007	220.960007	206.535538	27361400
2019-04-17	223.789993	224.240005	208.070007	216.839996	202.684540	22101400
2019-04-18	217.139999	223.000000	214.210007	221.750000	207.273987	13927200
2019-04-22	224.000000	227.559998	221.500000	227.110001	212.284088	11191800
2019-04-23	228.250000	231.940002	226.100006	230.580002	215.527557	10261400
2019-04-24	230.089996	231.630005	227.750000	230.350006	215.312561	6104100
2019-04-25	228.529999	232.119995	228.130005	230.789993	215.723862	5954500
2019-04-26	232.139999	237.110001	231.190002	237.000000	221.528458	6186200
2019-04-29	237.399994	238.059998	234.160004	237.449997	221.949051	5345300
2019-04-30	238.080002	238.080002	230.190002	233.070007	217.855011	7632300
2019-05-01	233.070007	234.619995	230.350006	231.949997	216.808105	4823200
2019-05-02	230.899994	233.339996	228.080002	232.449997	217.275482	5499200
2019-05-03	232.839996	233.899994	227.179993	231.949997	216.808105	4323100
2019-05-06	228.169998	240.570007	227.500000	240.500000	224.799973	7180200
2019-05-07	239.190002	243.149994	236.399994	238.050003	222.509933	5104700
2019-05-08	238.000000	240.809998	235.529999	239.149994	223.538116	3768400
2019-05-09	236.600006	240.539993	235.669998	237.970001	222.435135	4299500
2019-05-10	239.970001	242.619995	236.369995	240.589996	224.884094	4374400
2019-05-13	236.449997	240.100006	236.199997	239.550003	223.912003	4684400
2019-05-14	240.639999	240.990005	236.279999	236.429993	220.995651	5329700
2019-05-15	235.000000	237.529999	232.619995	236.080002	220.668533	5099700
2019-05-16	235.889999	240.449997	235.720001	236.789993	221.332184	4456400
2019-05-17	236.169998	242.440002	235.649994	241.380005	225.622513	4486400
2019-05-20	240.000000	246.740005	239.770004	245.990005	229.931580	5390800
2019-05-21	247.009995	251.179993	246.800003	249.940002	233.623734	5345300
2019-05-22	249.100006	251.029999	248.710007	249.339996	233.062897	4038000
2019-05-23	247.979996	248.149994	244.389999	246.500000	230.408279	3934600
2019-05-24	247.250000	249.360001	245.509995	247.630005	231.464539	2973900
2019-05-28	248.500000	249.300003	241.979996	242.059998	226.258133	6172700
2019-05-29	239.850006	243.029999	237.899994	242.399994	226.575943	3958400
2019-05-30	241.919998	245.350006	241.339996	243.500000	227.604126	2646600
2019-05-31	241.949997	243.619995	239.479996	241.800003	226.015106	3285700
2019-06-03	241.490005	243.800003	236.020004	236.559998	221.117172	4999400
2019-06-04	238.130005	241.050003	234.830002	240.759995	225.042999	4992000
2019-06-05	243.169998	245.789993	241.229996	242.770004	226.921799	3194400
2019-06-06	243.130005	243.940002	241.729996	241.820007	226.033813	2630100
2019-06-07	242.899994	247.070007	242.190002	246.770004	230.660660	2837400
2019-06-10	247.080002	249.669998	245.990005	248.139999	231.941238	2331000
2019-06-11	248.520004	250.690002	245.729996	245.869995	229.819382	3043000
2019-06-12	246.199997	246.500000	242.300003	244.500000	228.538818	3251800
2019-06-13	244.820007	245.339996	243.119995	244.960007	228.968811	3107800
2019-06-14	244.720001	246.100006	242.789993	245.369995	230.367706	2165500
2019-06-17	246.000000	247.100006	245.220001	245.970001	230.931030	2270300
2019-06-18	247.500000	249.339996	245.149994	245.699997	230.677582	3482500
2019-06-19	246.000000	251.369995	245.509995	250.190002	234.893005	4204600
2019-06-20	251.600006	252.820007	247.399994	247.759995	232.611618	3800800
2019-06-21	248.779999	253.490005	246.899994	252.279999	236.855240	6323500
2019-06-24	251.330002	252.630005	247.860001	249.639999	234.376663	3163800
2019-06-25	249.300003	251.039993	247.419998	247.660004	232.517715	3182700
2019-06-26	248.000000	248.080002	243.130005	243.470001	228.583908	3852900
2019-06-27	244.259995	248.149994	243.160004	246.339996	231.278412	3366200
2019-06-28	246.500000	246.750000	238.649994	244.009995	229.090881	6727600
2019-07-01	245.949997	246.169998	240.720001	242.639999	227.804657	4102700
2019-07-02	242.589996	243.990005	239.539993	243.970001	229.053345	3863500
2019-07-03	244.320007	247.520004	244.039993	245.210007	230.217514	2559400
2019-07-05	244.389999	248.759995	244.059998	246.990005	231.888657	2965000
2019-07-08	246.410004	247.979996	244.880005	247.839996	232.686691	1902500
2019-07-09	244.630005	246.080002	243.690002	246.000000	230.959229	2774800
2019-07-10	246.820007	249.110001	245.479996	247.479996	232.348724	2753000
2019-07-11	255.800003	261.690002	249.050003	261.160004	245.192307	10268800
2019-07-12	261.630005	266.519989	261.630005	265.899994	249.642517	5336100
2019-07-15	265.059998	267.649994	264.250000	265.959991	249.698853	2611400
2019-07-16	265.329987	267.140015	263.190002	264.660004	248.478348	3121600
2019-07-17	264.000000	268.690002	263.500000	266.649994	250.346588	3995200
2019-07-18	265.640015	266.510010	257.260010	260.600006	244.666550	5825800
2019-07-19	261.100006	262.720001	256.399994	256.649994	240.958054	4413200
2019-07-22	258.140015	258.950012	254.529999	255.320007	239.709396	4104300
2019-07-23	254.470001	256.100006	252.020004	255.009995	239.418304	2889300
2019-07-24	252.789993	252.830002	245.130005	251.130005	235.775574	4864000
2019-07-25	251.130005	252.750000	248.289993	248.699997	233.494110	3362800
2019-07-26	249.020004	253.880005	246.509995	252.940002	237.474899	3362600
2019-07-29	252.839996	255.300003	252.339996	253.820007	238.301086	2005500
2019-07-30	252.660004	255.059998	250.470001	254.929993	239.343201	1908800
2019-07-31	256.320007	257.160004	248.479996	249.009995	233.785141	3532400
2019-08-01	249.190002	251.580002	247.279999	249.250000	234.010498	3613600
2019-08-02	249.690002	251.570007	246.100006	250.050003	234.761627	2677600
2019-08-05	248.130005	249.940002	242.589996	245.059998	230.076675	5812400
2019-08-06	245.929993	248.279999	243.570007	248.279999	233.099792	3533000
2019-08-07	246.270004	247.039993	241.259995	246.449997	231.381699	3205800
2019-08-08	246.190002	247.669998	243.369995	247.619995	232.480164	2830700
2019-08-09	247.720001	250.419998	246.139999	248.630005	233.428436	2535000
2019-08-12	246.789993	247.960007	243.029999	243.199997	228.330383	2667400
2019-08-13	241.679993	250.460007	241.509995	249.220001	233.982315	2763400
2019-08-14	246.729996	248.410004	243.009995	243.199997	228.330383	3464300
2019-08-15	244.350006	245.259995	241.449997	244.250000	229.316193	2513500
2019-08-16	245.380005	247.110001	244.179993	245.690002	230.668152	2810000
2019-08-19	247.490005	248.490005	244.089996	244.710007	229.748108	2672300
2019-08-20	244.210007	244.600006	239.919998	240.160004	225.476257	3201300
2019-08-21	240.190002	241.889999	239.300003	240.350006	225.654648	2761900
2019-08-22	240.350006	240.350006	232.669998	232.940002	218.697708	4498200
2019-08-23	232.899994	235.100006	229.380005	230.660004	216.557114	4826600
2019-08-26	232.520004	234.559998	230.460007	231.080002	216.951431	2918300
2019-08-27	231.720001	232.399994	222.600006	222.929993	209.299728	4988100
2019-08-28	222.419998	229.770004	220.779999	227.350006	213.449509	4847600
2019-08-29	228.419998	232.300003	228.009995	230.619995	216.519562	4052500
2019-08-30	233.669998	235.050003	232.289993	234.000000	219.692871	3384100
2019-09-03	231.740005	232.169998	228.470001	230.619995	216.519562	3382300
2019-09-04	231.949997	232.949997	226.500000	226.729996	212.867401	4526100
2019-09-05	230.000000	231.509995	227.580002	229.589996	215.552536	4256900
2019-09-06	230.169998	231.960007	228.589996	229.000000	214.998596	4183200
2019-09-09	229.000000	232.000000	228.559998	230.679993	216.575897	3895600
2019-09-10	231.449997	234.289993	230.830002	232.460007	218.247101	4257600
2019-09-11	232.490005	234.250000	228.580002	234.210007	219.890091	3168100
2019-09-12	235.000000	236.399994	229.699997	230.100006	216.031372	4713700
2019-09-13	232.990005	236.559998	231.539993	233.610001	220.361023	4523200
2019-09-16	232.820007	236.050003	232.149994	234.429993	221.134537	2973600
2019-09-17	233.070007	233.990005	231.169998	232.520004	219.332855	2392900
2019-09-18	230.800003	233.130005	229.229996	230.610001	217.531189	2960500
2019-09-19	232.000000	233.949997	231.229996	232.850006	219.644150	2666700
2019-09-20	234.770004	235.000000	231.919998	232.889999	219.681885	6220100
2019-09-23	229.770004	230.779999	228.320007	228.770004	215.795547	3281200
2019-09-24	229.380005	229.839996	222.919998	225.000000	212.239365	5006800
2019-09-25	224.279999	226.500000	222.130005	222.169998	209.569855	4658000
2019-09-26	223.039993	223.630005	213.429993	215.479996	203.259247	10444400
2019-09-27	218.179993	218.880005	215.020004	215.259995	203.051758	4834900
2019-09-30	213.639999	218.529999	213.119995	217.320007	204.994904	5286300
2019-10-01	219.190002	219.190002	212.080002	217.210007	204.891144	5523600
2019-10-02	216.149994	219.360001	215.279999	216.750000	204.457214	4921200
2019-10-03	215.630005	216.360001	213.050003	215.360001	203.146057	3375800
2019-10-04	216.839996	219.860001	215.139999	219.800003	207.334244	3700500
2019-10-07	219.050003	222.529999	218.990005	221.240005	208.692612	3843200
2019-10-08	219.490005	221.979996	218.399994	220.110001	207.626709	4817000
2019-10-09	221.710007	223.470001	220.169998	222.080002	209.484970	4483100
2019-10-10	218.190002	224.130005	217.520004	223.729996	211.041336	5252200
2019-10-11	225.539993	228.850006	221.589996	222.070007	209.475540	5891600
2019-10-14	221.630005	223.339996	219.899994	220.589996	208.079437	4075300
2019-10-15	232.690002	239.839996	231.089996	238.589996	225.058640	13397700
2019-10-16	236.289993	237.479996	234.080002	236.990005	223.549347	5368600
2019-10-17	238.690002	244.610001	237.270004	243.669998	229.850525	6301200
2019-10-18	244.449997	246.410004	241.759995	245.339996	231.425766	4922100
2019-10-21	245.020004	245.600006	242.149994	243.919998	230.086319	3029200
2019-10-22	243.639999	251.500000	243.149994	249.479996	235.330994	5660800
2019-10-23	248.389999	251.750000	246.729996	247.800003	233.746262	3706600
2019-10-24	248.029999	248.490005	243.910004	244.509995	230.642853	2546900
2019-10-25	243.910004	246.080002	242.149994	244.910004	231.020172	2815100
2019-10-28	245.259995	248.389999	244.919998	247.050003	233.038818	2957100
2019-10-29	247.039993	253.199997	246.309998	252.289993	237.981613	3528900
2019-10-30	252.169998	255.279999	251.979996	254.800003	240.349304	3299600
2019-10-31	254.380005	255.720001	249.910004	252.699997	238.368362	3960400
2019-11-01	253.990005	256.329987	252.160004	252.210007	237.906158	2919600
2019-11-04	253.630005	253.830002	249.910004	251.250000	237.000610	3186400
2019-11-05	253.740005	254.270004	250.089996	250.300003	236.104523	5393400
2019-11-06	249.710007	251.990005	249.089996	250.520004	236.312042	3668600
2019-11-07	251.949997	256.750000	251.259995	256.459991	241.915115	3646300
2019-11-08	256.769989	258.339996	255.000000	256.970001	242.396255	2200300
2019-11-11	255.050003	256.459991	253.330002	254.089996	239.679550	1765600
2019-11-12	253.589996	255.759995	253.410004	255.250000	240.773727	1892500
2019-11-13	254.869995	256.880005	253.190002	253.570007	239.189056	3289800
2019-11-14	253.800003	256.079987	253.470001	255.830002	241.320862	2101900
2019-11-15	256.109985	275.570007	255.360001	269.399994	254.121231	10136000
2019-11-18	269.000000	278.450012	269.000000	272.929993	257.451050	6985200
2019-11-19	275.239990	275.359985	271.549988	274.230011	258.677368	4002000
2019-11-20	272.250000	276.029999	271.239990	275.559998	259.931885	4141600
2019-11-21	275.220001	277.679993	273.910004	276.549988	260.865692	3309900
2019-11-22	276.529999	277.769989	275.000000	276.839996	261.139313	2802700
2019-11-25	277.779999	283.000000	277.010010	282.670013	266.638672	4082900
2019-11-26	280.709991	282.250000	280.160004	281.399994	265.440674	2998600
2019-11-27	281.010010	281.929993	278.690002	280.670013	264.752106	2323900
2019-11-29	278.100006	280.920013	277.329987	279.869995	263.997437	1520900
2019-12-02	281.779999	282.000000	278.570007	279.660004	263.799408	2517100
2019-12-03	276.970001	278.420013	273.850006	276.899994	261.195862	3239200
2019-12-04	281.619995	281.839996	278.640015	279.320007	263.478607	2694200
2019-12-05	279.239990	282.820007	277.480011	282.000000	266.006653	3357300
2019-12-06	282.839996	283.040009	279.109985	280.190002	265.315399	2828900
2019-12-09	280.769989	280.869995	277.420013	277.540009	262.806061	2697100
2019-12-10	277.600006	279.600006	274.010010	279.519989	264.680939	2515300
2019-12-11	278.299988	280.660004	278.029999	280.500000	265.608948	2751300
2019-12-12	281.029999	283.989990	280.040009	283.609985	268.553802	2996200
2019-12-13	284.970001	287.809998	284.119995	285.480011	270.324585	3599300
2019-12-16	287.970001	295.440002	287.059998	292.029999	276.526855	4663600
2019-12-17	291.239990	292.779999	289.170013	290.470001	275.049713	4409100
2019-12-18	291.000000	294.859985	290.989990	292.899994	277.350616	3621600
2019-12-19	295.000000	297.200012	293.619995	294.619995	278.979370	2905900
2019-12-20	298.899994	300.000000	292.510010	292.589996	277.057129	6608300
2019-12-23	293.429993	295.850006	292.809998	295.089996	279.424377	2098900
2019-12-24	295.260010	295.829987	293.559998	294.540009	278.903564	714000
2019-12-26	295.299988	296.260010	294.540009	295.649994	279.954620	1050600
2019-12-27	296.010010	296.540009	295.010010	295.970001	280.257751	1547100
2019-12-30	296.049988	296.540009	293.450012	293.850006	278.250275	1511700
2019-12-31	293.660004	294.089996	291.149994	293.980011	278.373322	2224200
2020-01-02	293.980011	295.700012	289.790009	292.500000	276.971954	2543400
2020-01-03	287.269989	291.880005	284.359985	289.540009	274.169067	2711400
2020-01-06	288.000000	291.660004	287.220001	291.549988	276.072357	3079100
2020-01-07	290.700012	291.489990	287.579987	289.790009	274.405731	2492900
2020-01-08	291.500000	297.380005	290.040009	295.899994	280.191437	3379200
2020-01-09	294.290009	297.200012	293.720001	294.220001	278.600586	2838200
2020-01-10	296.070007	296.070007	292.209991	295.130005	279.462219	2477900
2020-01-13	294.369995	294.450012	285.019989	285.850006	270.674927	6994900
2020-01-14	285.600006	288.239990	284.250000	288.239990	272.938049	6056300
2020-01-15	289.019989	299.640015	289.000000	296.410004	280.674377	6081300
2020-01-16	298.000000	300.989990	295.929993	300.739990	284.774445	3710300
2020-01-17	300.010010	300.700012	295.880005	298.470001	282.624969	4632200
2020-01-21	296.890015	302.540009	296.010010	300.529999	284.575623	4962800
2020-01-22	301.989990	302.130005	297.350006	300.589996	284.632477	3117600
2020-01-23	300.010010	300.579987	296.649994	299.459991	283.562347	3169600
2020-01-24	298.339996	299.929993	291.559998	292.809998	277.265472	3678500
2020-01-27	288.000000	288.079987	280.070007	284.089996	269.008362	4399400
2020-01-28	283.910004	288.369995	283.299988	285.869995	270.693878	4341000
2020-01-29	284.000000	286.190002	280.890015	282.899994	267.881561	3963800
2020-01-30	281.839996	281.839996	275.920013	280.980011	266.063507	4211800
2020-01-31	278.170013	278.779999	271.179993	272.450012	257.986328	5532600
2020-02-03	275.130005	276.850006	270.820007	274.019989	259.472961	5646800
2020-02-04	277.279999	283.500000	276.880005	280.839996	265.930908	4290200
2020-02-05	285.600006	297.000000	285.440002	295.730011	280.030426	5761000
2020-02-06	297.000000	297.269989	290.000000	292.459991	276.933990	3044000
2020-02-07	292.869995	293.390015	288.910004	289.220001	273.866028	3425900
2020-02-10	286.230011	289.290009	285.450012	287.029999	271.792267	3147400
2020-02-11	286.850006	291.570007	285.899994	290.790009	275.352783	2992200
2020-02-12	295.000000	305.000000	294.010010	303.480011	287.368988	6701900
2020-02-13	300.140015	305.899994	300.140015	302.200012	286.156921	3565500
2020-02-14	302.209991	303.970001	297.309998	298.779999	282.918549	2485600
2020-02-18	299.670013	303.350006	299.000000	302.140015	286.100159	3241700
2020-02-19	303.369995	306.709991	302.730011	305.309998	289.101837	3021100
2020-02-20	303.200012	304.160004	297.890015	302.130005	286.090637	2885500
2020-02-21	300.470001	302.510010	298.609985	301.429993	285.427826	2987100
2020-02-24	286.890015	288.989990	277.640015	277.790009	263.042847	8790600
2020-02-25	280.149994	281.980011	262.010010	263.390015	249.407272	8171200
2020-02-26	264.720001	269.829987	258.709991	263.000000	249.037979	6806600
2020-02-27	258.420013	262.149994	252.070007	253.919998	240.440002	7604300
2020-02-28	246.199997	257.100006	245.300003	254.960007	241.424835	9961000
2020-03-02	257.339996	273.239990	250.320007	273.109985	258.611267	8866300
2020-03-03	275.350006	280.350006	259.230011	261.399994	247.522949	9188100
2020-03-04	290.000000	295.839996	282.209991	289.420013	274.055420	14533000
2020-03-05	281.600006	289.420013	279.940002	282.959991	267.938354	5908400
2020-03-06	275.420013	284.970001	271.899994	283.869995	268.800018	5361900
2020-03-09	264.459991	281.440002	259.239990	273.440002	258.923737	8070700
2020-03-10	279.720001	283.899994	272.500000	280.000000	265.135498	7366000
2020-03-11	274.760010	285.239990	273.260010	277.779999	263.033356	7744600
2020-03-12	260.000000	272.230011	250.000000	250.410004	237.116348	10496600
2020-03-13	260.989990	273.220001	242.270004	272.040009	258.713928	9308400
2020-03-16	243.919998	245.679993	223.949997	225.039993	214.016220	10303500
2020-03-17	230.820007	248.759995	228.289993	244.220001	232.256653	9642200
2020-03-18	225.750000	231.449997	200.190002	217.059998	206.427124	12917500
2020-03-19	216.979996	226.119995	208.940002	219.800003	209.032867	8065200
2020-03-20	223.179993	232.639999	203.460007	206.589996	196.469986	9364100
2020-03-23	202.039993	205.750000	187.720001	194.860001	185.314621	10654500
2020-03-24	202.139999	220.270004	199.000000	219.800003	209.032867	8894400
2020-03-25	219.089996	247.509995	216.000000	234.490005	223.003311	10014000
2020-03-26	234.029999	257.959991	232.300003	255.389999	242.879486	7517600
2020-03-27	242.940002	251.600006	238.240005	242.449997	230.573395	4879500
2020-03-30	242.639999	254.089996	242.639999	251.279999	238.970840	5329000
2020-03-31	243.479996	254.529999	243.000000	249.380005	237.163910	5450000
2020-04-01	238.690002	246.610001	235.440002	237.320007	225.694656	4548800
2020-04-02	235.300003	242.000000	226.029999	240.440002	228.661804	4636800
2020-04-03	238.320007	239.339996	227.270004	229.490005	218.248230	4650300
2020-04-06	240.000000	249.289993	235.119995	248.339996	236.174835	6365900
2020-04-07	259.809998	266.709991	246.539993	248.039993	235.889511	4984100
2020-04-08	247.690002	269.160004	246.259995	267.829987	254.710052	6390200
2020-04-09	265.000000	270.399994	261.600006	264.130005	251.191376	4923300
2020-04-13	262.059998	264.959991	258.179993	263.510010	250.601730	2964900
2020-04-14	269.000000	273.070007	267.000000	270.500000	257.249329	4778900
2020-04-15	276.329987	282.989990	270.679993	281.679993	267.881683	7841800
2020-04-16	283.440002	300.000000	280.010010	298.429993	283.811188	7738900
2020-04-17	300.989990	304.000000	287.100006	290.559998	276.326691	5857500
2020-04-20	285.299988	289.010010	281.269989	282.140015	268.319214	4072600
2020-04-21	274.950012	280.000000	273.250000	274.190002	260.758545	3977500
2020-04-22	279.579987	283.820007	276.709991	277.019989	263.449921	3663300
2020-04-23	279.059998	288.459991	278.540009	285.329987	271.352814	4420500
2020-04-24	287.290009	291.899994	284.000000	291.290009	277.020966	3265000
2020-04-27	293.209991	296.859985	290.630005	293.980011	279.579132	3706200
2020-04-28	298.000000	298.250000	285.619995	288.359985	274.234406	3862900
2020-04-29	292.000000	292.750000	286.100006	287.649994	273.559204	4258400
2020-04-30	286.649994	295.000000	285.519989	292.470001	278.143066	7631700
2020-05-01	288.390015	289.000000	279.600006	284.510010	270.572968	3526100
2020-05-04	284.489990	287.940002	282.109985	287.540009	273.454590	2894200
2020-05-05	289.959991	296.000000	287.290009	293.040009	278.685181	2501300
2020-05-06	295.100006	297.679993	288.440002	288.769989	274.624420	2579200
2020-05-07	291.059998	292.290009	284.519989	285.000000	271.039001	3162300
2020-05-08	289.489990	290.000000	285.660004	287.000000	272.941071	3200000
2020-05-11	285.559998	290.100006	285.260010	288.690002	274.548309	3490700
2020-05-12	291.769989	293.149994	287.700012	287.700012	273.606750	4214300
2020-05-13	284.489990	286.399994	275.559998	278.000000	264.381958	5474100
2020-05-14	275.929993	292.450012	275.640015	290.609985	276.374176	5704600
2020-05-15	292.410004	300.000000	290.720001	290.959991	276.707031	12182800
2020-05-18	298.480011	299.720001	292.019989	293.359985	278.989471	4015100
2020-05-19	290.739990	294.630005	288.880005	289.049988	274.890686	3059400
2020-05-20	292.899994	292.899994	286.700012	287.989990	273.882599	3200600
2020-05-21	286.040009	290.130005	284.929993	286.910004	272.855469	3604900
2020-05-22	287.299988	290.239990	284.790009	289.940002	275.737000	2922800
2020-05-26	296.500000	297.029999	292.500000	294.890015	280.444580	4567800
2020-05-27	297.420013	303.799988	290.799988	303.769989	288.889557	5618900
2020-05-28	305.950012	309.660004	303.290009	303.970001	289.079742	4387700
2020-05-29	304.720001	308.369995	300.850006	304.850006	289.916687	6251500
2020-06-01	304.019989	305.980011	300.559998	305.929993	290.943756	2894000
2020-06-02	305.579987	308.100006	301.730011	306.309998	291.305115	2756800
2020-06-03	307.850006	310.119995	302.739990	305.350006	290.392181	4360000
2020-06-04	303.179993	304.470001	294.290009	298.079987	283.478302	4374300
2020-06-05	304.000000	314.279999	300.500000	311.850006	296.573792	5554300
2020-06-08	308.640015	315.839996	307.929993	309.480011	294.319916	4635500
2020-06-09	309.899994	312.649994	307.329987	309.209991	294.063080	3061500
2020-06-10	308.940002	310.309998	302.859985	305.750000	290.772491	3296100
2020-06-11	303.359985	303.359985	280.799988	283.730011	269.831207	6638900
2020-06-12	290.649994	294.100006	278.700012	285.149994	271.181702	5416800
2020-06-15	278.019989	287.000000	273.709991	286.279999	272.256317	4494600
2020-06-16	295.440002	297.570007	287.440002	293.000000	278.647156	4245400
2020-06-17	295.100006	295.100006	291.230011	292.600006	278.266754	2538000
2020-06-18	290.429993	291.779999	286.600006	291.480011	277.201630	2926600
2020-06-19	294.429993	296.519989	290.910004	291.239990	278.166229	5172800
2020-06-22	289.790009	293.000000	286.260010	292.670013	279.532074	2174100
2020-06-23	294.010010	299.279999	291.070007	297.600006	284.240784	4023400
2020-06-24	293.989990	297.100006	285.570007	289.179993	276.198730	3399900
2020-06-25	288.279999	296.779999	286.059998	296.220001	282.922699	3112500
2020-06-26	295.140015	296.579987	285.820007	286.880005	274.002014	5043200
2020-06-29	288.450012	292.279999	286.619995	289.760010	276.752716	2356700
2020-06-30	288.570007	296.450012	287.660004	294.950012	281.709717	2932900
2020-07-01	295.829987	300.399994	295.239990	297.730011	284.364929	2303800
2020-07-02	300.500000	303.079987	297.179993	298.260010	284.871094	1971700
2020-07-06	303.000000	303.489990	299.329987	302.809998	289.216858	2395000
2020-07-07	300.660004	303.559998	295.950012	296.649994	283.333374	2075700
2020-07-08	297.350006	300.869995	295.679993	298.359985	284.966583	1987400
2020-07-09	295.100006	298.549988	287.500000	291.160004	278.089844	3061700
2020-07-10	294.239990	294.239990	287.100006	291.230011	278.156738	2391600
2020-07-13	292.089996	304.519989	291.769989	299.709991	286.256042	4263300
2020-07-14	297.809998	309.739990	296.709991	308.519989	294.670532	4234900
2020-07-15	301.119995	310.690002	298.660004	304.070007	290.420319	5116900
2020-07-16	305.010010	310.850006	303.160004	307.149994	293.362030	3844500
2020-07-17	309.089996	310.970001	306.250000	306.529999	292.769836	3016500
2020-07-20	306.790009	308.600006	302.380005	303.459991	289.837708	2375500
2020-07-21	305.029999	307.000000	303.109985	305.109985	291.413605	2340200
2020-07-22	304.859985	306.910004	301.809998	306.709991	292.941803	1935800
2020-07-23	308.200012	308.500000	301.269989	302.970001	289.369751	2367700
2020-07-24	303.329987	304.279999	299.230011	300.790009	287.287567	2415700
2020-07-27	298.429993	302.130005	297.369995	298.600006	285.195862	2060500
2020-07-28	297.890015	301.399994	297.209991	299.929993	286.466156	2257400
2020-07-29	301.459991	309.750000	300.000000	306.679993	292.913147	2672700
2020-07-30	301.679993	306.459991	298.890015	305.230011	291.528259	2205300
2020-07-31	303.440002	303.739990	298.049988	302.779999	289.188263	3913500
2020-08-03	303.589996	304.910004	299.200012	303.609985	289.980988	2628500
2020-08-04	301.910004	308.859985	300.070007	304.500000	290.831024	3594900
2020-08-05	306.829987	312.959991	305.019989	312.470001	298.443207	2982200
2020-08-06	312.000000	316.239990	310.399994	314.059998	299.961884	3305300
2020-08-07	313.339996	319.000000	313.339996	317.029999	302.798553	2600800
2020-08-10	317.000000	320.470001	315.579987	319.100006	304.775635	2563600
2020-08-11	322.920013	324.570007	314.660004	315.549988	301.384918	3018200
2020-08-12	318.000000	323.290009	317.640015	322.269989	307.803314	2915800
2020-08-13	320.679993	321.869995	317.839996	321.519989	307.086945	2159500
2020-08-14	320.540009	323.929993	318.730011	323.700012	309.169098	1787200
2020-08-17	321.450012	323.799988	319.350006	320.510010	306.122345	2772500
2020-08-18	321.980011	322.670013	315.709991	316.809998	302.588379	2520000
2020-08-19	316.769989	319.489990	315.179993	315.399994	301.241760	2066700
2020-08-20	314.829987	315.279999	312.010010	313.329987	299.264587	2245600
2020-08-21	311.279999	315.279999	310.089996	314.140015	300.038300	2488500
2020-08-24	316.809998	316.899994	306.489990	308.839996	294.976166	2922200
2020-08-25	312.200012	312.359985	307.799988	312.220001	298.204437	1879300
2020-08-26	310.980011	311.359985	303.609985	308.820007	294.957062	3178900
2020-08-27	310.410004	314.769989	305.489990	311.670013	297.679169	2321000
2020-08-28	312.339996	315.820007	308.970001	314.369995	300.257935	2883500
2020-08-31	314.890015	319.559998	312.540009	312.549988	298.519592	4341600
2020-09-01	310.160004	314.720001	310.000000	312.829987	298.787018	2487100
2020-09-02	312.559998	321.279999	312.559998	320.239990	305.864441	2846500
2020-09-03	322.000000	323.820007	313.730011	316.230011	302.034485	3872500
2020-09-04	316.480011	317.829987	306.630005	312.000000	297.994385	2901000
2020-09-08	311.029999	311.459991	303.829987	307.250000	293.457520	2594500
2020-09-09	309.679993	315.320007	308.420013	312.019989	298.013397	2195600
2020-09-10	312.730011	314.440002	303.720001	304.600006	290.926544	2421200
2020-09-11	305.070007	306.459991	297.290009	301.480011	289.133087	3085900
2020-09-14	303.010010	311.119995	303.010010	308.570007	295.932770	1795500
2020-09-15	310.049988	311.459991	306.049988	307.230011	294.647644	1468300
2020-09-16	309.070007	312.250000	306.200012	306.519989	293.966705	3438200
2020-09-17	304.500000	307.380005	302.109985	304.980011	292.489777	2394100
2020-09-18	305.010010	310.390015	303.769989	308.019989	295.405273	3795400
2020-09-21	300.470001	300.529999	291.660004	299.190002	286.936920	4124700
2020-09-22	298.440002	300.619995	292.920013	294.260010	282.208801	3163600
2020-09-23	295.000000	296.100006	291.829987	292.140015	280.175598	3709900
2020-09-24	292.190002	294.929993	289.640015	292.660004	280.674316	2869100
2020-09-25	291.250000	303.269989	291.220001	302.500000	290.111328	2455800
2020-09-28	306.390015	310.010010	302.829987	303.230011	290.811432	2575700
2020-09-29	303.670013	305.500000	300.679993	304.149994	291.693756	1797800
2020-09-30	304.019989	314.519989	303.989990	311.769989	299.001709	3497300
2020-10-01	312.910004	315.170013	309.149994	313.070007	300.248413	2731200
2020-10-02	312.100006	317.390015	308.359985	311.980011	299.203094	2338000
2020-10-05	315.070007	318.420013	313.119995	318.149994	305.120361	1638600
2020-10-06	318.950012	320.299988	313.489990	314.450012	301.571899	2434400
2020-10-07	315.820007	324.739990	315.820007	323.170013	309.934845	2596600
2020-10-08	323.429993	325.350006	320.989990	322.410004	309.205963	2056700
2020-10-09	324.660004	328.170013	323.920013	327.839996	314.413574	2028900
2020-10-12	329.119995	333.559998	329.010010	329.970001	316.456329	2424200
2020-10-13	328.500000	333.700012	327.709991	331.420013	317.846954	2713500
2020-10-14	322.070007	330.570007	320.200012	321.850006	308.668915	4455400
2020-10-15	318.850006	326.970001	316.329987	324.570007	311.277466	3172200
2020-10-16	325.459991	332.350006	324.730011	329.899994	316.389221	3293300
2020-10-19	328.540009	330.779999	322.059998	324.220001	310.941803	2482100
2020-10-20	326.619995	328.619995	323.279999	323.410004	310.164978	1988600
2020-10-21	323.410004	326.489990	322.179993	322.790009	309.570374	2139000
2020-10-22	322.320007	328.059998	322.250000	325.730011	312.389923	2100600
2020-10-23	329.160004	335.649994	328.130005	330.600006	317.060577	2349500
2020-10-26	326.320007	327.750000	318.540009	323.059998	309.829285	2408500
2020-10-27	323.059998	323.500000	319.429993	320.510010	307.383789	2427700
2020-10-28	313.329987	317.809998	307.440002	308.000000	295.386078	3301400
2020-10-29	306.589996	309.480011	301.459991	303.679993	291.243011	3279200
2020-10-30	303.230011	307.170013	299.600006	305.140015	292.643250	3556800
2020-11-02	312.640015	312.640015	307.359985	312.100006	299.318207	4519000
2020-11-03	317.470001	326.440002	315.019989	321.350006	308.189423	4043900
2020-11-04	345.230011	360.440002	341.140015	354.559998	340.039246	10344900
2020-11-05	358.070007	360.980011	349.679993	354.399994	339.885773	4786500
2020-11-06	350.359985	352.000000	344.570007	347.459991	333.229980	2994900
2020-11-09	366.309998	367.950012	348.980011	350.000000	335.665985	4635300
2020-11-10	349.489990	355.899994	348.170013	353.690002	339.204865	3733200
2020-11-11	356.160004	356.809998	349.410004	351.700012	337.296356	2048200
2020-11-12	351.399994	360.519989	349.750000	354.410004	339.895416	2907300
2020-11-13	356.859985	357.940002	352.790009	355.670013	341.103729	2442100
2020-11-16	358.950012	359.579987	351.010010	356.820007	342.206726	2790100
2020-11-17	352.390015	353.359985	347.500000	352.100006	337.680023	2557600
2020-11-18	353.429993	354.049988	343.089996	344.510010	330.400848	2722500
2020-11-19	342.290009	343.070007	334.329987	337.000000	323.198364	3935600
2020-11-20	335.000000	337.660004	331.709991	334.700012	320.992584	3702000
2020-11-23	335.549988	336.260010	331.589996	335.059998	321.337860	2535700
2020-11-24	336.179993	340.000000	334.429993	336.010010	322.248932	3759700
2020-11-25	338.820007	338.820007	329.140015	333.190002	319.544434	3145100
2020-11-27	333.529999	338.899994	331.839996	337.940002	324.099884	1558600
2020-11-30	335.109985	337.940002	330.290009	336.339996	322.565460	5265700
2020-12-01	344.769989	354.100006	339.929993	341.190002	327.216858	3817700
2020-12-02	341.769989	351.829987	341.500000	347.559998	333.325928	2864300
2020-12-03	347.899994	352.769989	346.489990	348.679993	334.400085	4169200
2020-12-04	346.000000	351.470001	345.750000	349.890015	336.767822	3255100
2020-12-07	348.720001	349.890015	345.220001	347.859985	334.813904	2999400
2020-12-08	344.750000	349.899994	344.079987	347.859985	334.813904	2471200
2020-12-09	348.890015	349.410004	341.609985	344.410004	331.493286	2600400
2020-12-10	345.160004	345.459991	339.260010	339.649994	326.911835	2896900
2020-12-11	338.130005	338.880005	334.329987	337.070007	324.428589	3071700
2020-12-14	340.029999	343.230011	335.859985	336.130005	323.523865	2479000
2020-12-15	339.140015	341.010010	337.040009	339.670013	326.931183	2616500
2020-12-16	336.829987	341.660004	334.260010	339.339996	326.613464	2365600
2020-12-17	339.809998	342.600006	337.309998	341.670013	328.856018	2525700
2020-12-18	342.519989	342.609985	334.000000	338.380005	325.689453	8742700
2020-12-21	332.070007	336.950012	329.399994	336.079987	323.475708	2892700
2020-12-22	335.160004	336.980011	333.470001	335.010010	322.445892	2069700
2020-12-23	336.489990	341.649994	336.029999	337.589996	324.929077	2348100
2020-12-24	336.440002	341.410004	336.440002	340.790009	328.009094	1360600
2020-12-28	343.209991	347.790009	343.059998	345.950012	332.975555	2308200
2020-12-29	347.989990	351.290009	345.000000	347.350006	334.323090	2275700
2020-12-30	347.079987	349.010010	344.470001	344.989990	332.051575	1866000
2020-12-31	345.040009	351.089996	344.049988	350.679993	337.528137	1969000
2021-01-04	351.450012	352.079987	340.380005	349.500000	336.392426	4203800
2021-01-05	348.690002	351.359985	344.480011	344.799988	331.868683	3160500
2021-01-06	337.109985	359.489990	335.109985	359.269989	345.796051	6561400
2021-01-07	358.540009	366.450012	357.920013	365.029999	351.339966	3366700
2021-01-08	367.000000	367.489990	358.760010	363.390015	349.761444	2947800
2021-01-11	362.619995	364.290009	359.190002	360.750000	347.220520	2695100
2021-01-12	357.940002	360.079987	355.230011	357.369995	343.967255	2372500
2021-01-13	356.040009	356.809998	351.230011	355.040009	341.724701	1974500
2021-01-14	356.850006	358.809998	350.420013	350.529999	337.383789	2919900
2021-01-15	349.119995	353.049988	345.739990	351.299988	338.124908	3777000
2021-01-19	356.209991	356.959991	351.559998	352.190002	338.981506	3361300
2021-01-20	351.880005	352.079987	345.829987	350.839996	337.682129	3036800
2021-01-21	350.809998	360.890015	350.739990	355.000000	341.686188	3749800
2021-01-22	353.309998	354.619995	347.540009	347.549988	334.515533	2585100
2021-01-25	347.149994	350.390015	344.600006	347.809998	334.765778	2506300
2021-01-26	350.510010	351.510010	342.570007	343.109985	330.242004	2467500
2021-01-27	337.040009	338.000000	329.010010	332.989990	320.501587	4770900
2021-01-28	336.640015	346.579987	334.510010	338.149994	325.468079	2769900
2021-01-29	336.529999	339.019989	330.630005	333.579987	321.069427	3899200
2021-02-01	335.029999	338.149994	332.739990	334.000000	321.473755	3020200
2021-02-02	337.100006	344.640015	337.100006	338.720001	326.016693	2663700
2021-02-03	338.000000	340.160004	334.600006	337.890015	325.217834	2537100
2021-02-04	332.320007	335.290009	328.390015	329.320007	316.969269	5962200
2021-02-05	332.109985	333.480011	323.480011	324.510010	312.339600	7227900
2021-02-08	327.010010	327.019989	323.809998	324.339996	312.176056	4758200
2021-02-09	323.899994	331.040009	321.709991	329.630005	317.267578	4096900
2021-02-10	332.660004	335.760010	329.769989	333.399994	320.896240	4122700
2021-02-11	335.000000	336.649994	331.500000	333.070007	320.578644	2776700
2021-02-12	331.679993	332.399994	327.880005	328.239990	315.929718	2760800
2021-02-16	327.359985	329.839996	322.480011	324.619995	312.445526	4339000
2021-02-17	323.459991	328.600006	322.239990	326.859985	314.601501	2620000
2021-02-18	325.899994	329.579987	325.200012	328.410004	316.093353	2383500
2021-02-19	328.750000	328.850006	324.109985	324.579987	312.406982	2313800
2021-02-22	321.500000	329.049988	320.350006	327.640015	315.352234	2688300
2021-02-23	329.989990	333.940002	326.640015	329.510010	317.152100	3225700
2021-02-24	328.489990	333.600006	326.040009	332.209991	319.750854	3360500
2021-02-25	331.000000	333.600006	327.359985	328.869995	316.536102	2780100
2021-02-26	330.549988	337.910004	329.850006	332.220001	319.760468	5430000
2021-03-01	334.359985	338.910004	333.679993	334.649994	322.099335	4198900
2021-03-02	335.000000	337.670013	333.890015	334.640015	322.089722	2568900
2021-03-03	333.320007	338.160004	332.779999	332.869995	320.386078	3039700
2021-03-04	334.170013	340.839996	332.670013	333.809998	321.290802	4991600
2021-03-05	335.029999	348.290009	335.019989	347.100006	334.082428	4563100
2021-03-08	347.010010	354.000000	345.600006	350.170013	337.037323	3419900
2021-03-09	352.920013	361.250000	351.339996	351.980011	338.779419	4277600
2021-03-10	353.910004	354.480011	348.500000	349.600006	336.488647	3012300
2021-03-11	350.760010	355.970001	349.869995	353.100006	339.857422	2520500
2021-03-12	353.170013	356.820007	351.989990	356.019989	343.885284	2088700
2021-03-15	356.920013	357.940002	351.549988	353.880005	341.818237	2343400
2021-03-16	353.529999	355.359985	351.910004	354.600006	342.513672	2904200
2021-03-17	355.170013	358.070007	351.829987	352.179993	340.176147	2633100
2021-03-18	352.869995	364.320007	352.339996	362.049988	349.709717	3311600
2021-03-19	361.920013	370.459991	359.010010	365.579987	353.119385	8572900
2021-03-22	365.000000	368.579987	360.109985	366.859985	354.355774	3505200
2021-03-23	368.850006	371.540009	367.220001	368.500000	355.939911	3100100
2021-03-24	366.049988	373.799988	365.510010	370.600006	357.968384	3407800
2021-03-25	370.600006	372.109985	363.390015	371.089996	358.441620	3021500
2021-03-26	371.679993	377.059998	370.290009	376.480011	363.647919	2959800
2021-03-29	376.359985	380.500000	374.989990	379.059998	366.139954	2740400
2021-03-30	377.549988	379.880005	371.799988	373.559998	360.827393	3066000
2021-03-31	372.799988	377.000000	371.799988	372.070007	359.388245	3356500
2021-04-01	372.200012	372.690002	365.760010	367.070007	354.558655	2977700
2021-04-05	369.619995	372.630005	367.640015	370.179993	357.562622	2709400
2021-04-06	368.779999	369.790009	362.720001	364.369995	351.950684	2698600
2021-04-07	364.190002	365.880005	360.549988	365.640015	353.177338	2158900
2021-04-08	363.109985	366.910004	363.109985	364.890015	352.453003	2426700
2021-04-09	368.350006	376.609985	367.000000	376.299988	363.473999	2483200
2021-04-12	374.480011	379.829987	374.029999	376.279999	363.454742	3057300
2021-04-13	376.250000	379.309998	374.329987	374.500000	361.735413	2652300
2021-04-14	375.339996	378.010010	374.579987	375.630005	362.826904	2805600
2021-04-15	380.000000	392.359985	380.000000	390.010010	376.716797	4488300
2021-04-16	393.920013	393.920013	385.459991	391.010010	377.682739	4532400
2021-04-19	390.000000	393.390015	388.470001	389.839996	376.552490	2965400
2021-04-20	389.859985	397.880005	389.420013	396.529999	383.014526	3348100
2021-04-21	398.859985	401.480011	395.440002	398.809998	385.216827	2473300
2021-04-22	398.440002	398.760010	393.190002	396.540009	383.024170	2718600
2021-04-23	395.619995	401.989990	394.500000	400.309998	386.665710	2263200
2021-04-26	399.809998	400.000000	395.209991	395.859985	382.367340	1642300
2021-04-27	394.660004	396.329987	392.299988	394.500000	381.053680	1758500
2021-04-28	395.179993	396.989990	393.299988	394.589996	381.140656	1886500
2021-04-29	396.750000	402.160004	396.299988	401.549988	387.863403	1996500
2021-04-30	401.000000	401.859985	398.350006	398.799988	385.207184	2328100
2021-05-03	401.000000	406.769989	400.529999	405.899994	392.065155	2568500
2021-05-04	405.480011	412.470001	403.500000	411.339996	397.319733	3237200
2021-05-05	410.500000	412.750000	406.799988	412.500000	398.440186	2767600
2021-05-06	413.000000	416.850006	412.559998	414.970001	400.825958	3058700
2021-05-07	415.000000	419.019989	414.070007	417.649994	403.414673	1851000
2021-05-10	419.269989	425.980011	418.220001	420.890015	406.544189	2489300
2021-05-11	421.000000	422.290009	410.609985	411.700012	397.667450	3024000
2021-05-12	409.290009	410.850006	404.679993	405.369995	391.553192	2888100
2021-05-13	406.279999	413.179993	404.320007	408.559998	394.634491	2637500
2021-05-14	410.989990	412.589996	408.500000	409.799988	395.832184	2072900
2021-05-17	409.309998	412.510010	408.570007	408.630005	394.702087	1583900
2021-05-18	409.690002	412.959991	406.269989	410.380005	396.392456	2694800
2021-05-19	409.489990	410.720001	404.250000	409.500000	395.542419	2783100
2021-05-20	409.529999	413.829987	408.320007	408.640015	394.711700	2105800
2021-05-21	410.760010	418.630005	409.459991	411.630005	397.599854	4295400
2021-05-24	412.369995	413.899994	409.920013	410.950012	396.942993	1883600
2021-05-25	411.850006	413.859985	408.890015	413.049988	398.971436	2285600
2021-05-26	412.100006	415.299988	411.010010	413.209991	399.126007	1903900
2021-05-27	414.920013	415.109985	410.380005	412.700012	398.633423	2041800
2021-05-28	412.700012	415.470001	410.019989	411.920013	397.879974	2367900
2021-06-01	413.730011	413.730011	406.160004	406.720001	392.857178	2199600
2021-06-02	409.140015	409.140015	404.549988	405.850006	392.016876	2232900
2021-06-03	403.500000	409.760010	402.839996	407.959991	394.054932	2281200
2021-06-04	410.959991	411.000000	404.649994	405.640015	391.814056	2990900
2021-06-07	406.959991	407.209991	398.690002	400.250000	386.607758	3353800
2021-06-08	400.720001	402.750000	398.750000	401.739990	388.046906	3051300
2021-06-09	403.329987	405.779999	400.529999	401.100006	387.428772	1925700
2021-06-10	401.910004	402.850006	398.470001	401.489990	387.805420	4033600
2021-06-11	403.350006	403.359985	394.779999	397.890015	384.328186	3094300
2021-06-14	397.299988	399.470001	395.130005	399.160004	385.554871	2674900
2021-06-15	399.959991	401.500000	396.470001	400.279999	386.636719	2845800
2021-06-16	401.100006	403.149994	396.670013	397.250000	383.709961	3330800
2021-06-17	396.000000	398.070007	394.609985	397.350006	383.806580	3532000
2021-06-18	387.279999	392.660004	387.250000	389.369995	377.476044	5521400
2021-06-21	389.369995	399.200012	389.220001	398.070007	385.910309	3839300
2021-06-22	400.609985	400.649994	397.820007	398.690002	386.511353	3964600
2021-06-23	397.820007	399.000000	395.269989	395.559998	383.476990	2942100
2021-06-24	398.320007	402.160004	396.839996	398.869995	386.685883	3309100
2021-06-25	400.100006	409.980011	399.019989	404.950012	392.580170	16928900
2021-06-28	404.950012	404.989990	397.929993	401.459991	389.196747	3193300
2021-06-29	401.970001	403.200012	397.480011	398.100006	385.939392	2458800
2021-06-30	397.540009	401.399994	396.799988	400.440002	388.207855	2875600
2021-07-01	402.029999	405.209991	401.809998	404.890015	392.522003	2678100
2021-07-02	405.089996	409.869995	403.880005	409.359985	396.855408	1982400
2021-07-06	408.670013	411.160004	405.709991	410.260010	397.727966	2615300
2021-07-07	410.350006	412.179993	407.200012	411.660004	399.085144	2270400
2021-07-08	408.609985	410.829987	405.079987	409.950012	397.427368	2032300
2021-07-09	412.529999	413.250000	410.640015	412.109985	399.521393	2078900
2021-07-12	411.019989	416.399994	410.309998	416.040009	403.331360	2802600
2021-07-13	416.380005	419.690002	415.709991	418.540009	405.754974	2948900
2021-07-14	420.769989	422.529999	413.350006	414.739990	402.071075	3538700
2021-07-15	411.910004	421.730011	407.200012	420.049988	407.218872	3546500
2021-07-16	421.359985	422.290009	417.640015	419.700012	406.879578	2625400
2021-07-19	417.239990	419.529999	406.809998	409.059998	396.564575	3611300
2021-07-20	411.000000	417.730011	410.609985	412.970001	400.355133	3186700
2021-07-21	417.059998	417.230011	410.829987	414.640015	401.974152	1863700
2021-07-22	416.019989	416.829987	413.730011	415.769989	403.069611	1421900
2021-07-23	417.899994	419.339996	415.989990	417.700012	404.940643	1611700
2021-07-26	416.829987	417.670013	410.899994	413.540009	400.907745	2232600
2021-07-27	412.000000	415.260010	409.459991	415.100006	402.420013	2630600
2021-07-28	414.489990	414.489990	406.799988	409.170013	396.671204	2446600
2021-07-29	411.279999	412.579987	408.420013	412.079987	399.492310	1597300
2021-07-30	410.760010	413.769989	410.250000	412.220001	399.628052	1864200
2021-08-02	413.570007	416.440002	412.809998	415.570007	402.875702	1806500
2021-08-03	415.820007	422.140015	415.079987	421.899994	409.012329	2496500
2021-08-04	422.049988	423.660004	419.709991	421.540009	408.663391	1995400
2021-08-05	422.059998	422.250000	407.890015	411.190002	398.629456	3598600
2021-08-06	412.010010	416.769989	412.010010	415.119995	402.439453	1944000
2021-08-09	414.950012	416.230011	410.350006	410.869995	398.319275	1509800
2021-08-10	410.510010	413.649994	408.570007	411.779999	399.201508	1441800
2021-08-11	413.029999	413.929993	407.510010	407.739990	395.284912	1542600
2021-08-12	407.000000	408.730011	404.299988	405.959991	393.559235	1939900
2021-08-13	407.079987	410.049988	405.920013	409.670013	397.155945	1537800
2021-08-16	409.839996	417.420013	407.329987	417.209991	404.465607	2377500
2021-08-17	417.100006	422.500000	416.630005	421.779999	408.895996	2258000
2021-08-18	421.350006	421.589996	417.089996	417.320007	404.572235	3037000
2021-08-19	415.380005	428.350006	412.399994	427.890015	414.819427	3204500
2021-08-20	428.350006	431.359985	426.910004	429.709991	416.583771	2401900
2021-08-23	430.559998	430.559998	424.899994	425.359985	412.366608	2375900
2021-08-24	425.519989	425.940002	421.720001	423.410004	410.476196	1619300
2021-08-25	421.850006	423.619995	419.450012	419.739990	406.918396	1939000
2021-08-26	419.769989	421.390015	416.630005	416.850006	404.116638	1385400
2021-08-27	418.010010	420.350006	416.119995	418.760010	405.968292	1621600
2021-08-30	418.760010	420.570007	417.890015	418.299988	405.522339	1284200
2021-08-31	417.000000	420.739990	414.220001	416.269989	403.554291	4249100
2021-09-01	416.540009	419.869995	411.239990	417.350006	404.601318	2034400
2021-09-02	419.160004	424.399994	418.239990	423.709991	410.767090	3137400
2021-09-03	421.929993	424.000000	420.609985	422.859985	409.943024	1604800
2021-09-07	420.299988	422.260010	417.579987	421.239990	408.372467	1920300
2021-09-08	421.190002	422.869995	414.200012	415.390015	402.701202	2262500
2021-09-09	415.339996	420.220001	413.929993	414.549988	401.886871	3508500
2021-09-10	415.559998	416.000000	402.589996	403.910004	392.946320	4215800
2021-09-13	407.980011	416.809998	406.450012	414.519989	403.268311	3068200
2021-09-14	417.589996	417.589996	411.369995	412.540009	401.342102	2879800
2021-09-15	412.519989	421.420013	409.500000	417.519989	406.186890	3180600
2021-09-16	419.670013	423.399994	414.959991	416.839996	405.525391	2262700
2021-09-17	414.970001	421.089996	414.970001	420.160004	408.755219	4534200
2021-09-20	416.920013	419.299988	408.720001	412.700012	401.497772	2799800
2021-09-21	415.010010	418.779999	412.209991	412.339996	401.147461	2382200
2021-09-22	404.940002	412.000000	404.940002	408.700012	397.606293	3629400
2021-09-23	409.799988	414.850006	407.510010	408.029999	396.954498	2681600
2021-09-24	406.940002	407.890015	405.230011	407.079987	396.030304	1950400
2021-09-27	407.829987	412.149994	404.959991	405.269989	394.269409	2608600
2021-09-28	402.600006	404.000000	397.019989	398.619995	387.799927	3115400
2021-09-29	397.000000	401.850006	395.799988	400.410004	389.541321	2056300
2021-09-30	401.489990	403.489990	390.459991	390.739990	380.133850	3779900
2021-10-01	391.600006	393.690002	383.119995	392.429993	381.777924	3146600
2021-10-04	391.619995	395.149994	384.760010	387.010010	376.505066	3074800
2021-10-05	389.339996	396.010010	389.239990	393.429993	382.750763	3269400
2021-10-06	390.750000	394.779999	385.839996	394.250000	383.548553	2809200
2021-10-07	396.760010	408.170013	396.709991	404.700012	393.714905	2813700
2021-10-08	406.410004	409.119995	402.640015	408.459991	397.372803	2012200
2021-10-11	408.000000	411.220001	404.209991	404.989990	393.996979	2164200
2021-10-12	405.109985	408.380005	402.309998	403.239990	392.294464	2415700
2021-10-13	403.339996	405.309998	398.109985	403.549988	392.596069	3021800
2021-10-14	425.660004	433.500000	417.799988	420.359985	408.949829	6038800
2021-10-15	422.049988	430.489990	421.500000	428.070007	416.450531	3312000
2021-10-18	428.000000	428.000000	423.839996	424.619995	413.094208	2232800
2021-10-19	426.829987	427.820007	423.399994	424.380005	412.860718	1616800
2021-10-20	427.000000	435.529999	426.839996	435.089996	423.279968	2764000
2021-10-21	435.500000	442.500000	435.079987	442.279999	430.274841	2465100
2021-10-22	440.839996	449.290009	440.459991	449.160004	436.968048	2736200
2021-10-25	450.000000	452.640015	446.440002	449.489990	437.289154	3553500
2021-10-26	450.489990	457.709991	447.589996	454.640015	442.299347	3103900
2021-10-27	454.640015	460.440002	453.480011	453.480011	441.170807	3520400
2021-10-28	453.000000	457.899994	452.519989	455.440002	443.077606	1672600
2021-10-29	454.410004	461.390015	453.059998	460.470001	447.971100	2497800
2021-11-01	461.820007	465.760010	451.179993	454.109985	441.783691	2203100
2021-11-02	456.260010	456.440002	450.380005	452.040009	439.769928	2600000
2021-11-03	450.420013	457.519989	447.040009	457.329987	444.916321	2438200
2021-11-04	457.600006	458.510010	452.160004	456.760010	444.361755	2517300
2021-11-05	457.829987	461.519989	454.579987	455.809998	443.437592	2905000
2021-11-08	456.850006	464.190002	454.309998	462.619995	450.062714	2279900
2021-11-09	462.619995	464.470001	460.290009	464.350006	451.745789	2657800
2021-11-10	465.390015	466.000000	456.630005	459.899994	447.416565	2818200
2021-11-11	460.000000	460.850006	455.440002	457.390015	444.974731	2246800
2021-11-12	460.670013	461.000000	457.079987	458.989990	446.531281	2609500
2021-11-15	458.000000	458.209991	450.500000	450.799988	438.563568	2849600
2021-11-16	452.989990	458.350006	449.369995	449.619995	437.415558	3383800
2021-11-17	450.390015	453.959991	448.730011	448.950012	436.763763	2281500
2021-11-18	448.730011	452.809998	447.109985	449.470001	437.269653	2073800
2021-11-19	448.130005	449.450012	439.500000	440.000000	428.056732	3536100
2021-11-22	442.820007	443.750000	437.390015	437.540009	425.663483	2598700
2021-11-23	436.010010	447.519989	436.000000	447.130005	434.993225	2857000
2021-11-24	446.640015	450.980011	445.640015	450.160004	437.940979	2248800
2021-11-26	444.920013	448.179993	438.209991	439.910004	427.969177	2480600
2021-11-29	443.559998	453.079987	440.549988	452.000000	439.731018	4079700
2021-11-30	447.059998	451.350006	441.250000	444.220001	432.162170	7435400
2021-12-01	452.890015	455.920013	444.140015	444.339996	432.278900	4325500
2021-12-02	443.149994	447.890015	439.220001	446.019989	433.913300	4738700
2021-12-03	447.769989	454.440002	445.170013	449.320007	438.549438	3038300
2021-12-06	452.149994	461.779999	451.519989	460.109985	449.080780	4721500
2021-12-07	462.750000	465.750000	460.230011	464.730011	453.590057	3105200
2021-12-08	466.089996	470.170013	462.489990	468.859985	457.621063	3228300
2021-12-09	468.529999	474.480011	467.359985	473.320007	461.974152	2977400
2021-12-10	472.000000	478.480011	471.010010	478.230011	466.766418	2572300
2021-12-13	477.019989	480.260010	474.010010	478.140015	466.678619	2724800
2021-12-14	479.750000	483.040009	477.179993	479.459991	467.966949	3018000
2021-12-15	480.600006	495.399994	480.140015	494.380005	482.529297	4188600
2021-12-16	494.010010	496.959991	490.109985	492.859985	481.045715	4080800
2021-12-17	491.420013	493.130005	486.380005	487.119995	475.443329	5707200
2021-12-20	482.000000	485.010010	475.260010	483.730011	472.134583	3145600
2021-12-21	487.019989	489.000000	482.200012	487.209991	475.531158	2536000
2021-12-22	487.149994	495.450012	485.899994	494.130005	482.285339	1687500
2021-12-23	495.000000	498.149994	492.809998	495.380005	483.505371	1706500
2021-12-27	498.679993	500.299988	496.640015	499.500000	487.526642	1349400
2021-12-28	502.000000	505.320007	500.399994	502.940002	490.884094	1495500
2021-12-29	504.779999	507.220001	502.000000	505.579987	493.460785	1573900
2021-12-30	507.929993	509.230011	503.649994	504.429993	492.338409	1309800
2021-12-31	504.140015	506.869995	502.040009	502.140015	490.103333	1695400
2022-01-03	500.000000	502.899994	493.049988	502.279999	490.239990	3033600
2022-01-04	503.200012	503.750000	490.880005	490.899994	479.132721	3908100
2022-01-05	494.769989	497.000000	489.690002	489.690002	477.951721	3921100
2022-01-06	480.000000	484.140015	463.119995	469.649994	458.392090	6555200
2022-01-07	467.690002	467.970001	455.549988	458.600006	447.606995	5494200
2022-01-10	456.000000	465.859985	454.440002	465.000000	453.853638	5831800
2022-01-11	467.200012	470.450012	460.670013	469.000000	457.757690	3332800
2022-01-12	468.970001	475.320007	466.339996	473.720001	462.364563	3502300
2022-01-13	475.890015	476.549988	465.980011	467.429993	456.225342	3005300
2022-01-14	469.890015	473.170013	465.079987	468.690002	457.455109	3665400
2022-01-18	465.170013	465.709991	458.350006	460.989990	449.939697	3938800
2022-01-19	468.000000	475.489990	461.510010	462.519989	451.433014	4030900
2022-01-20	464.380005	471.630005	462.000000	463.000000	451.901520	3228600
2022-01-21	463.500000	470.790009	461.070007	461.170013	450.115387	4273200
2022-01-24	458.070007	464.140015	448.130005	462.269989	451.188995	4780700
2022-01-25	454.070007	459.489990	447.269989	456.839996	445.889191	3428900
2022-01-26	458.450012	463.880005	453.450012	458.429993	447.441010	4435900
2022-01-27	458.079987	468.679993	457.010010	461.600006	450.535095	3508100
2022-01-28	461.399994	466.279999	455.079987	466.059998	454.888184	3364400
2022-01-31	465.000000	473.179993	464.399994	472.570007	461.242096	3500500
2022-02-01	475.000000	475.000000	462.750000	468.410004	457.181854	3148600
2022-02-02	469.059998	481.980011	469.059998	479.779999	468.279297	3026800
2022-02-03	498.649994	500.179993	483.570007	488.769989	477.053772	4370900
2022-02-04	481.750000	489.630005	480.190002	483.170013	471.588043	3066400
2022-02-07	484.910004	487.260010	481.299988	483.700012	472.105316	2937200
2022-02-08	481.350006	495.670013	481.350006	493.410004	481.582550	3534700
2022-02-09	497.000000	500.929993	496.290009	498.100006	486.160126	2818100
2022-02-10	492.239990	494.220001	485.070007	486.720001	475.052948	2626100
2022-02-11	484.679993	490.429993	476.440002	478.130005	466.668854	2493800
2022-02-14	475.109985	477.739990	469.329987	474.399994	463.028259	2549500
2022-02-15	475.940002	481.170013	475.200012	478.230011	466.766418	3001000
2022-02-16	475.500000	481.730011	471.399994	480.049988	468.542786	2651800
2022-02-17	478.170013	479.290009	468.890015	470.339996	459.065582	2403100
2022-02-18	470.250000	474.920013	466.829987	467.809998	456.596222	2992300
2022-02-22	463.829987	467.190002	457.820007	462.510010	451.423279	3029800
2022-02-23	467.190002	467.720001	458.839996	459.619995	448.602539	2840300
2022-02-24	449.519989	456.589996	445.739990	455.890015	444.962006	3933000
2022-02-25	456.649994	475.779999	456.230011	475.750000	464.345917	3314400
2022-02-28	465.850006	477.309998	465.609985	475.869995	464.463013	3918300
2022-03-01	470.890015	476.959991	467.730011	476.250000	464.833862	2917600
2022-03-02	478.190002	487.170013	477.890015	485.380005	473.745087	3675900
2022-03-03	486.000000	491.380005	482.220001	486.589996	474.926025	3139400
2022-03-04	480.690002	499.660004	477.489990	498.649994	486.696960	4170100
2022-03-07	500.000000	500.000000	483.019989	486.869995	475.199341	4123300
2022-03-08	478.799988	484.489990	471.519989	473.459991	462.110779	3849500
2022-03-09	482.579987	487.720001	473.589996	485.570007	473.930481	3115500
2022-03-10	479.329987	493.709991	477.829987	491.440002	479.659821	2834800
2022-03-11	487.829987	493.799988	482.510010	482.869995	472.689880	2615000
2022-03-14	490.399994	495.589996	485.279999	487.920013	477.633423	2704100
2022-03-15	490.000000	499.940002	487.309998	497.910004	487.412750	3043000
2022-03-16	499.829987	505.500000	490.010010	498.260010	487.755432	3497100
2022-03-17	496.000000	507.119995	495.179993	507.019989	496.330750	2357200
2022-03-18	508.739990	510.679993	501.559998	506.119995	495.449707	5065600
2022-03-21	505.010010	513.000000	504.359985	507.660004	496.957245	2617700
2022-03-22	509.269989	511.850006	504.839996	505.320007	494.666595	2752500
2022-03-23	502.269989	507.059998	501.329987	503.230011	492.620636	2753200
2022-03-24	505.000000	515.780029	503.859985	513.460022	502.634979	2789200
2022-03-25	514.190002	516.530029	509.239990	513.030029	502.214081	2551100
2022-03-28	514.320007	517.140015	508.809998	513.200012	502.380463	2643000
2022-03-29	517.099976	519.590027	507.299988	510.730011	499.962555	3478400
2022-03-30	515.109985	521.200012	512.479980	520.820007	509.839783	3041200
2022-03-31	517.099976	521.890015	509.670013	509.970001	499.218536	3979700
2022-04-01	510.679993	514.780029	506.600006	512.590027	501.783356	2344100
2022-04-04	512.210022	512.479980	504.529999	510.019989	499.267487	2657500
2022-04-05	510.000000	524.729980	508.000000	517.760010	506.844330	3268600
2022-04-06	518.219971	533.520020	518.000000	531.750000	520.539368	3955600
2022-04-07	530.000000	538.280029	528.390015	536.950012	525.629700	2867000
2022-04-08	539.000000	548.969971	538.099976	545.960022	534.449768	3986700
2022-04-11	543.599976	547.609985	536.640015	537.440002	526.109375	3574000
2022-04-12	535.409973	540.729980	530.780029	533.710022	522.458008	3575700
2022-04-13	533.320007	538.280029	528.619995	537.000000	525.678589	3012000
2022-04-14	538.500000	553.289978	534.070007	534.820007	523.544678	4211300
2022-04-18	537.900024	541.000000	530.380005	534.080017	522.820313	2087100
2022-04-19	535.890015	542.479980	535.239990	537.700012	526.363953	2207600
2022-04-20	542.140015	548.359985	539.000000	546.010010	534.498779	2986300
2022-04-21	545.500000	548.000000	536.030029	537.440002	526.109375	2539900
2022-04-22	532.059998	533.349976	520.179993	520.940002	509.957275	3453300
2022-04-25	520.400024	526.260010	511.730011	524.270020	513.217102	3030400
2022-04-26	524.239990	526.260010	513.510010	513.780029	502.948273	2895300
2022-04-27	514.909973	520.900024	509.820007	513.809998	502.977600	3353700
2022-04-28	516.760010	526.280029	513.169983	524.419983	513.363892	2582700
2022-04-29	518.849976	519.900024	506.959991	508.549988	497.828491	2873200
2022-05-02	510.809998	513.510010	493.339996	501.149994	490.584503	3184300
2022-05-03	501.130005	505.519989	497.480011	499.619995	489.086761	2763400
2022-05-04	499.500000	509.769989	493.089996	507.619995	496.918091	4002600
2022-05-05	507.209991	510.670013	489.230011	494.720001	484.290070	3359700
2022-05-06	485.010010	501.570007	485.000000	499.619995	489.086761	3260300
2022-05-09	490.399994	494.630005	484.429993	486.420013	476.165039	3862700
2022-05-10	493.809998	496.350006	481.119995	488.010010	477.721527	4275500
2022-05-11	484.390015	500.519989	484.390015	486.149994	475.900757	3936300
2022-05-12	486.100006	486.890015	471.420013	478.799988	468.705688	3997600
2022-05-13	480.980011	487.000000	475.809998	485.399994	475.166504	2453400
2022-05-16	485.410004	495.559998	484.149994	489.220001	478.906036	2338800
2022-05-17	494.000000	494.720001	488.459991	492.529999	482.146210	2289000
2022-05-18	488.260010	489.209991	468.359985	471.380005	461.442169	3240500
2022-05-19	464.320007	481.579987	463.329987	478.549988	468.460938	3813800
2022-05-20	481.380005	487.470001	472.309998	485.730011	475.489563	3068200
2022-05-23	486.290009	495.739990	486.290009	492.079987	481.705688	2279800
2022-05-24	490.790009	498.079987	488.660004	497.559998	487.070221	2658100
2022-05-25	498.519989	502.309998	491.260010	498.089996	487.588989	3161600
2022-05-26	501.739990	507.260010	499.410004	502.230011	491.641754	2705800
2022-05-27	491.000000	507.109985	489.390015	507.109985	496.418793	3349100
2022-05-31	503.619995	504.109985	495.660004	496.779999	486.306610	4003100
2022-06-01	498.320007	501.380005	487.779999	492.549988	482.165771	1765900
2022-06-02	494.000000	496.149994	482.970001	492.260010	481.881927	2093500
2022-06-03	488.329987	491.670013	484.899994	485.609985	475.372070	1756900
2022-06-06	489.429993	493.630005	486.290009	490.179993	479.845764	1781500
2022-06-07	489.500000	497.609985	487.119995	497.100006	486.619904	2341900
2022-06-08	494.000000	497.899994	488.549988	493.529999	483.125183	3268100
2022-06-09	492.880005	496.459991	487.609985	489.429993	479.111603	3148800
2022-06-10	484.799988	490.160004	480.929993	484.630005	474.412781	2599900
2022-06-13	475.130005	481.339996	467.260010	469.700012	459.797546	3764600
2022-06-14	467.500000	469.179993	457.420013	461.750000	452.015137	3814200
2022-06-15	464.200012	469.019989	456.500000	464.329987	454.540741	2550700
2022-06-16	453.399994	457.809998	450.679993	456.089996	448.066681	3135600
2022-06-17	450.750000	461.459991	449.700012	452.059998	444.107574	5277400
2022-06-21	457.809998	485.119995	457.100006	480.320007	471.870453	5726800
2022-06-22	475.720001	495.920013	474.540009	489.679993	481.065765	5061000
2022-06-23	494.950012	503.579987	491.959991	499.809998	491.017578	4687700
2022-06-24	499.440002	499.760010	486.559998	495.640015	486.920959	15861100
2022-06-27	492.829987	511.890015	492.579987	505.660004	496.764679	3907100
2022-06-28	512.080017	518.609985	505.079987	508.440002	499.495758	4978200
2022-06-29	508.850006	518.700012	506.010010	515.710022	506.637909	3823400
2022-06-30	513.549988	516.320007	509.720001	513.630005	504.594482	3568900
2022-07-01	512.320007	517.530029	502.309998	517.400024	508.298157	2426600
2022-07-05	507.640015	511.000000	492.250000	505.239990	496.352020	3029600
2022-07-06	505.640015	517.409973	504.299988	515.289978	506.225220	2506700
2022-07-07	515.250000	517.299988	512.229980	514.380005	505.331268	2385400
2022-07-08	512.309998	528.369995	511.010010	518.630005	509.506470	3092100
2022-07-11	514.859985	521.469971	511.809998	516.950012	507.856079	1743600
2022-07-12	513.250000	519.140015	510.619995	514.419983	505.370605	2706500
2022-07-13	508.070007	511.859985	501.190002	501.239990	492.422394	3467700
2022-07-14	495.000000	505.890015	492.279999	502.429993	493.591492	3765500
2022-07-15	526.059998	531.989990	515.450012	529.750000	520.430908	5742500
2022-07-18	531.000000	532.159973	518.750000	519.369995	510.233521	3212000
2022-07-19	521.090027	533.840027	520.590027	533.450012	524.065857	2953500
2022-07-20	533.450012	534.049988	515.729980	519.469971	510.331726	4327500
2022-07-21	519.390015	522.469971	511.140015	522.460022	513.269165	2667600
2022-07-22	526.000000	527.599976	518.400024	521.409973	512.237549	1850300
2022-07-25	526.090027	532.890015	524.219971	529.469971	520.155823	2337200
2022-07-26	533.799988	537.640015	531.030029	531.590027	522.238525	2637800
2022-07-27	533.539978	537.859985	528.039978	534.609985	525.205444	2268100
2022-07-28	537.489990	544.340027	531.739990	541.489990	531.964294	2344500
2022-07-29	540.010010	543.849976	536.690002	542.340027	532.799438	2945700
2022-08-01	542.270020	543.650024	531.000000	535.380005	525.961853	2335000
2022-08-02	537.549988	540.530029	531.719971	535.460022	526.040527	2114200
2022-08-03	537.260010	543.619995	535.690002	540.650024	531.139160	1802900
2022-08-04	539.289978	540.429993	532.760010	533.750000	524.360596	2368000
2022-08-05	530.000000	535.500000	527.559998	535.059998	525.647461	2373400
2022-08-08	539.909973	541.299988	533.419983	536.599976	527.160400	1656400
2022-08-09	540.000000	545.739990	536.380005	537.260010	527.808777	2147200
2022-08-10	540.260010	541.979980	533.809998	537.719971	528.260681	2291400
2022-08-11	538.239990	538.630005	529.669983	532.859985	523.486145	3006200
2022-08-12	535.609985	544.400024	534.450012	543.700012	534.135437	1981000
2022-08-15	541.669983	547.210022	538.559998	544.640015	535.059021	1447300
2022-08-16	545.210022	547.440002	542.390015	546.119995	536.512878	1773000
2022-08-17	545.239990	547.789978	541.570007	545.000000	535.412659	1471700
2022-08-18	545.010010	548.130005	541.820007	545.219971	535.628723	1486400
2022-08-19	545.500000	553.130005	544.820007	548.320007	538.674194	2258000
2022-08-22	541.390015	549.520020	541.349976	544.570007	534.990173	1672900
2022-08-23	543.289978	543.289978	533.210022	535.799988	526.374451	2039600
2022-08-24	536.679993	539.859985	535.020020	536.460022	527.022888	1761200
2022-08-25	535.010010	542.020020	531.250000	541.570007	532.042969	1965800
2022-08-26	542.260010	543.190002	528.219971	529.250000	519.939697	1906700
2022-08-29	526.000000	532.900024	522.869995	529.770020	520.450500	1594000
2022-08-30	530.409973	531.090027	521.789978	522.840027	513.642517	2013400
2022-08-31	520.820007	527.099976	519.159973	519.330017	510.194214	2891300
2022-09-01	519.330017	524.260010	515.090027	524.000000	514.782043	2085300
2022-09-02	529.619995	529.789978	513.809998	516.349976	507.266541	1944200
2022-09-06	519.929993	527.450012	516.919983	517.679993	508.573212	2711900
2022-09-07	517.000000	523.500000	514.679993	521.679993	512.502808	2504400
2022-09-08	520.950012	528.489990	518.809998	527.510010	518.230286	1557500
2022-09-09	527.830017	527.830017	522.580017	524.340027	516.732361	2495500
2022-09-12	525.000000	535.020020	522.500000	531.250000	523.542053	2792000
2022-09-13	524.000000	525.260010	511.970001	513.960022	506.502991	3172500
2022-09-14	514.000000	515.380005	506.100006	509.769989	502.373718	2648100
2022-09-15	516.299988	527.979980	514.140015	522.909973	515.323059	3058100
2022-09-16	518.520020	522.820007	517.080017	521.020020	513.460510	3981700
2022-09-19	518.590027	524.000000	512.969971	523.549988	515.953796	2130800
2022-09-20	524.239990	524.669983	514.809998	522.799988	515.214722	2421700
2022-09-21	525.030029	528.010010	512.020020	512.080017	504.650269	2427700
2022-09-22	511.029999	520.969971	506.109985	517.460022	509.952209	2285600
2022-09-23	513.559998	514.659973	506.380005	513.609985	506.157990	2536900
2022-09-26	507.390015	512.570007	499.000000	508.359985	500.984222	2867400
2022-09-27	510.369995	516.789978	503.579987	508.369995	500.994049	2583400
2022-09-28	506.480011	516.270020	500.799988	513.940002	506.483246	3027300
2022-09-29	514.770020	514.770020	502.470001	508.829987	501.447388	2392000
2022-09-30	511.100006	516.549988	504.839996	505.040009	497.712372	3116000
2022-10-03	507.079987	517.809998	505.399994	515.510010	508.030457	2562400
2022-10-04	518.349976	524.590027	516.830017	523.169983	515.579285	3189800
2022-10-05	521.000000	529.349976	520.130005	527.070007	519.422791	2281800
2022-10-06	528.330017	528.580017	516.739990	519.130005	511.597992	2187300
2022-10-07	514.169983	514.169983	501.059998	504.850006	497.525146	3273700
2022-10-10	505.600006	506.309998	495.019989	498.859985	491.622040	2459100
2022-10-11	496.970001	506.829987	495.179993	499.809998	492.558258	2844500
2022-10-12	502.130005	508.250000	498.209991	499.959991	492.706085	2254300
2022-10-13	493.450012	513.469971	487.739990	509.910004	502.511719	3999700
2022-10-14	520.000000	529.909973	511.929993	513.130005	505.684998	5628900
2022-10-17	517.739990	524.309998	515.280029	521.880005	514.308044	3282300
2022-10-18	532.000000	532.000000	518.330017	522.210022	514.633301	2345500
2022-10-19	521.739990	523.820007	514.599976	520.320007	512.770752	2500500
2022-10-20	523.049988	529.419983	519.780029	520.880005	513.322510	2390800
2022-10-21	518.059998	536.530029	518.010010	533.729980	525.986145	2896000
2022-10-24	538.070007	546.479980	537.799988	541.599976	533.741943	2627100
2022-10-25	537.789978	543.919983	533.900024	540.219971	532.382019	2411900
2022-10-26	541.380005	547.640015	540.210022	543.169983	535.289124	2863500
2022-10-27	546.520020	546.520020	539.760010	541.799988	533.938965	2212100
2022-10-28	544.969971	553.000000	543.690002	551.239990	543.242065	2761900
2022-10-31	555.000000	558.099976	550.130005	555.150024	547.095398	2770400
2022-11-01	555.000000	555.690002	544.219971	547.309998	539.369080	3338900
2022-11-02	544.409973	554.580017	543.070007	543.429993	535.545410	2696200
2022-11-03	541.739990	547.869995	538.130005	543.609985	535.722778	2245300
2022-11-04	547.049988	547.760010	527.140015	538.169983	530.361755	3513100
2022-11-07	538.169983	546.950012	535.469971	545.020020	537.112366	2540300
2022-11-08	547.049988	554.799988	542.000000	553.049988	545.025818	2797000
2022-11-09	553.780029	554.609985	539.440002	540.659973	532.815552	2672600
2022-11-10	548.929993	551.700012	533.950012	544.169983	536.274658	3426400
2022-11-11	546.280029	546.280029	509.649994	522.080017	514.505249	7034300
2022-11-14	522.000000	528.979980	513.409973	513.750000	506.296021	5238400
2022-11-15	512.809998	516.640015	500.769989	503.010010	495.711823	5103800
2022-11-16	505.890015	514.130005	505.470001	511.519989	504.098358	3430800
2022-11-17	512.159973	526.979980	512.159973	515.309998	507.833344	4246300
2022-11-18	522.119995	533.000000	519.460022	530.000000	522.310242	3566000
2022-11-21	529.010010	531.950012	515.380005	517.190002	509.686127	3349600
2022-11-22	519.940002	524.659973	519.909973	523.090027	515.500488	2567400
2022-11-23	525.000000	530.440002	523.000000	529.710022	522.024475	2238300
2022-11-25	534.000000	540.849976	532.520020	537.619995	529.819641	1419200
2022-11-28	535.830017	539.580017	531.690002	532.270020	524.547302	2699900
2022-11-29	531.669983	532.969971	523.650024	528.000000	520.339294	3751000
2022-11-30	529.719971	548.080017	527.479980	547.760010	539.812561	9688900
2022-12-01	552.359985	553.000000	535.799988	536.909973	529.119995	2997800
2022-12-02	532.830017	538.609985	532.440002	536.159973	530.009644	2346200
2022-12-05	531.489990	540.380005	530.880005	535.039978	528.902527	2424800
2022-12-06	534.419983	540.590027	534.239990	539.320007	533.133423	3097700
2022-12-07	540.840027	545.909973	539.630005	542.909973	536.682251	2849100
2022-12-08	544.859985	551.289978	543.780029	547.919983	541.634766	2272300
2022-12-09	547.929993	548.489990	538.869995	539.200012	533.014771	2852400
2022-12-12	541.849976	546.080017	539.280029	545.859985	539.598389	2714100
2022-12-13	550.559998	550.989990	535.099976	538.219971	532.046021	3369700
2022-12-14	541.929993	543.479980	531.570007	538.359985	532.184448	2654600
2022-12-15	533.989990	534.070007	525.469971	527.679993	521.626892	2963800
2022-12-16	525.150024	525.809998	515.719971	523.700012	517.692627	7109100
2022-12-19	524.599976	527.210022	520.929993	523.599976	517.593811	1808100
2022-12-20	526.989990	526.989990	519.700012	520.210022	514.242676	2086100
2022-12-21	523.630005	527.880005	518.099976	527.539978	521.488525	2182000
2022-12-22	526.479980	529.010010	521.630005	527.090027	521.043701	1851600
2022-12-23	524.099976	531.309998	522.900024	531.309998	525.215332	1292300
2022-12-27	533.929993	535.840027	529.849976	531.989990	525.887512	1596700
2022-12-28	535.070007	538.150024	527.729980	528.450012	522.388123	1694200
2022-12-29	532.539978	533.679993	528.859985	529.880005	523.801758	1379700
2022-12-30	530.000000	530.500000	524.840027	530.179993	524.098206	1849600
