# Supplementary material for: Enhancing stock index prediction: A hybrid LSTM-PSO model for improved forecasting accuracy
Source: PLoS One. 2025 Jan 14;20(1):e0310296. doi: 10.1371/journal.pone.0310296 (PMC11731719; doi:10.1371/journal.pone.0310296)
Supplement: S1 File — (ZIP) [file pone.0310296.s001.zip › data&code∩╝êPSO-LSTM∩╝ë/data/stock_data/HON.csv]

Date	Open	High	Low	Close	Adj Close	Volume
2018-01-02	147.428665	147.601196	146.364792	147.323242	131.062653	2987743
2018-01-03	146.546906	147.217819	145.492599	146.106018	129.979767	6612348
2018-01-04	146.460632	148.080414	146.364792	148.080414	131.736282	4691432
2018-01-05	148.540466	149.757706	148.089996	149.115540	132.657135	2586470
2018-01-08	149.518097	149.652267	147.821640	148.310440	131.940918	2858680
2018-01-09	148.569229	150.256104	148.377533	149.527679	133.023773	3538841
2018-01-10	149.681030	150.591553	148.578812	150.562805	133.944672	2673172
2018-01-11	150.591553	151.434998	150.486130	151.358307	134.652344	2430384
2018-01-12	151.990891	152.863083	151.243301	152.460526	135.632919	2445200
2018-01-16	152.527618	153.208115	150.744904	151.329559	134.626816	3570768
2018-01-17	151.137878	152.345520	150.907837	151.827957	135.070190	3300227
2018-01-18	152.297592	153.016434	151.214554	151.224136	134.533051	2770934
2018-01-19	151.827957	152.105911	151.051605	152.096313	135.308914	3928742
2018-01-22	152.105911	152.364685	151.444580	151.952560	135.181015	3411031
2018-01-23	152.383850	153.677765	152.163406	152.958923	136.076294	4071577
2018-01-24	153.572327	153.946121	152.518036	153.323135	136.400345	2769891
2018-01-25	153.926956	155.163361	153.035599	155.115433	137.994797	4260111
2018-01-26	155.949280	158.239975	154.310333	158.134552	140.680710	5237418
2018-01-29	158.000366	158.268738	154.693726	154.760803	137.679306	3828893
2018-01-30	153.687347	154.310333	151.444580	152.364685	135.547638	4056761
2018-01-31	153.342300	153.859863	152.680969	153.035599	136.144547	3432524
2018-02-01	152.393433	154.128235	151.837540	153.016434	136.127472	2872870
2018-02-02	152.096313	152.882248	149.891891	150.141083	133.569458	4391156
2018-02-05	148.990952	150.974930	140.882462	143.930328	128.044250	6022436
2018-02-06	141.543793	146.106018	141.074158	145.109222	129.093018	5549798
2018-02-07	145.099640	148.109177	144.735428	144.907944	128.913956	3309408
2018-02-08	145.195480	145.195480	139.665237	139.952774	124.505699	3508375
2018-02-09	140.911224	143.106064	137.872940	141.754654	126.108742	5640257
2018-02-12	142.847290	144.371216	140.968719	143.259415	127.447365	3605407
2018-02-13	142.674759	143.240250	141.946335	142.329727	126.620300	2937349
2018-02-14	141.668396	144.505402	140.939972	144.131607	128.223312	3088635
2018-02-15	145.281754	147.467010	144.524567	147.045288	130.815384	3792898
2018-02-16	146.729004	148.588394	146.441467	147.629944	131.335526	2922533
2018-02-20	146.556488	148.866348	146.221024	147.927063	131.599838	3874801
2018-02-21	148.540466	150.342361	147.629944	147.649109	131.352600	4230688
2018-02-22	147.610779	148.367950	146.441467	146.939865	131.356812	2320832
2018-02-23	147.447845	148.818420	147.236984	148.674652	132.907669	3302731
2018-02-26	149.115540	150.208176	148.665070	149.997314	134.090088	3028747
2018-02-27	150.121918	150.419037	147.447845	147.524521	131.879501	3232513
2018-02-28	147.984573	148.540466	144.706680	144.831268	129.471893	3681989
2018-03-01	145.042130	145.157150	140.537415	141.093323	126.130356	4826859
2018-03-02	140.240295	142.607666	140.058197	141.984680	126.927177	3551466
2018-03-05	141.438370	142.789780	140.431992	142.339310	127.244186	3547397
2018-03-06	143.153992	143.690720	142.157196	143.125229	127.946770	2903544
2018-03-07	141.438370	145.051712	141.122070	144.160355	128.872101	4157653
2018-03-08	145.070892	145.598038	143.930328	144.946289	129.574692	2281080
2018-03-09	145.693878	148.051666	145.300919	147.802460	132.127975	3009653
2018-03-12	148.003738	148.042084	145.617203	145.904739	130.431488	2519904
2018-03-13	146.297699	147.236984	144.802521	145.205063	129.806030	1967658
2018-03-14	146.259369	146.297699	143.853653	144.169952	128.880676	2116335
2018-03-15	144.419144	145.339249	143.882416	144.792938	129.437607	1927906
2018-03-16	145.003799	146.106018	145.003799	145.473434	130.045959	4516879
2018-03-19	144.792938	145.157150	143.077316	143.959091	128.692200	2267621
2018-03-20	144.572495	145.588455	143.920746	144.227448	128.932098	2839065
2018-03-21	144.505402	146.422302	143.824905	145.070892	129.686111	2701969
2018-03-22	143.384018	144.035767	140.316971	140.777039	125.847580	2691222
2018-03-23	140.882462	141.975098	137.154099	137.326614	122.763123	3771196
2018-03-26	139.416031	141.198746	138.332993	140.834534	125.898972	2342847
2018-03-27	141.447952	141.994263	137.604568	138.342575	123.671318	3214255
2018-03-28	137.920853	139.023071	136.569443	137.307449	122.745972	5239922
2018-03-29	138.026291	139.799423	137.623734	138.505508	123.816948	2684753
2018-04-02	137.863342	138.630112	134.345840	136.511932	122.034821	4269501
2018-04-03	137.058258	138.342575	135.745178	138.265900	123.602753	3344674
2018-04-04	135.927277	139.042236	135.668503	138.821793	124.099709	2889042
2018-04-05	139.761078	140.834534	139.243515	140.316971	125.436333	2336691
2018-04-06	139.138092	139.856918	135.601410	136.809052	122.300407	2992229
2018-04-09	137.364960	139.272263	136.713211	136.895309	122.377556	2037040
2018-04-10	138.994324	140.959137	138.591766	139.578979	124.776596	3005271
2018-04-11	138.486343	139.665237	137.968781	138.285065	123.619904	2037771
2018-04-12	139.070999	141.045395	139.070999	140.384064	125.496292	2428506
2018-04-13	141.083740	141.246674	139.339355	140.048615	125.196426	1657365
2018-04-16	141.265839	141.975098	140.355316	140.652435	125.736198	2677033
2018-04-17	141.745071	142.847290	141.553375	142.521408	127.406975	2197612
2018-04-18	143.153992	143.997421	142.396820	143.163574	127.981056	2870679
2018-04-19	142.607666	143.719467	141.390442	141.975098	126.918602	3320259
2018-04-20	144.505402	145.272156	141.792984	144.313705	129.009216	5498674
2018-04-23	144.447891	145.329666	141.428787	142.444733	127.338455	4655228
2018-04-24	142.693939	143.844070	138.831375	141.102905	126.138901	4373419
2018-04-25	141.332932	142.042191	139.023071	140.949554	126.001839	3001828
2018-04-26	141.198746	141.860077	140.000687	140.700363	125.779060	2508844
2018-04-27	140.451157	141.074158	139.809006	140.824951	125.890442	2224531
2018-04-30	140.920807	141.572540	138.591766	138.668442	123.962624	3375870
2018-05-01	138.371323	138.706787	136.272324	138.505508	123.816948	2536910
2018-05-02	138.524673	139.329773	136.770721	137.039078	122.506042	2448643
2018-05-03	136.329834	138.083786	133.713257	137.403290	122.831635	4545050
2018-05-04	136.166885	138.601349	135.668503	137.911270	123.285736	2754449
2018-05-07	138.217972	138.917648	137.700409	138.170059	123.517090	1905369
2018-05-08	137.585403	138.342575	136.866562	138.237137	123.577049	2950704
2018-05-09	138.687622	139.674820	138.189224	139.636475	124.828003	2580001
2018-05-10	139.933594	141.275421	139.646057	141.179581	126.207481	2059264
2018-05-11	140.872879	142.118866	140.738693	141.237091	126.258850	1610309
2018-05-14	141.706726	142.272217	140.681183	141.179581	126.207481	1896918
2018-05-15	140.968719	141.543793	140.767456	141.227509	126.250305	2793262
2018-05-16	141.026230	141.754654	140.623688	141.419189	126.421669	2033180
2018-05-17	140.920807	141.476700	140.316971	141.007065	126.692924	2054673
2018-05-18	141.227509	142.569336	140.662018	142.176376	127.743553	3074237
2018-05-21	143.211502	144.850449	142.828110	144.237030	129.594986	2553500
2018-05-22	144.840866	146.125183	144.246628	144.601242	129.922211	3493247
2018-05-23	143.767395	145.118805	143.585297	145.032547	130.309738	2952060
2018-05-24	145.137985	145.990997	143.575699	144.802521	130.103088	2753615
2018-05-25	144.543747	145.233826	143.575699	144.399979	129.741394	2018260
2018-05-29	143.374435	143.939911	141.352097	142.042191	127.623009	2450834
2018-05-30	142.588501	144.505402	142.588501	144.189117	129.551941	2286819
2018-05-31	144.505402	144.505402	141.620468	141.764236	127.373192	5256199
2018-06-01	142.665176	144.074097	142.598083	143.853653	129.250519	1808651
2018-06-04	143.767395	144.256210	143.010223	143.901581	129.293594	2187283
2018-06-05	144.217865	144.390381	143.364853	143.642792	129.061096	1761491
2018-06-06	143.863235	144.725845	142.540588	144.725845	130.034195	2716993
2018-06-07	144.764175	146.077255	144.725845	145.770554	130.972809	2070010
2018-06-08	145.473434	146.058090	145.377594	145.550110	130.774796	2025772
2018-06-11	145.607620	146.106018	145.214661	145.559692	130.783401	1799469
2018-06-12	145.626785	146.153931	145.262573	145.933487	131.119247	2344829
2018-06-13	145.626785	146.163513	145.090057	145.521362	130.748947	2019095
2018-06-14	146.019745	146.153931	144.054932	144.917542	130.206451	2641872
2018-06-15	144.208282	144.208282	142.598083	143.987839	129.371078	4095365
2018-06-18	142.847290	143.872818	142.377640	143.719467	129.129974	1650896
2018-06-19	142.281799	142.751434	140.815369	141.160416	126.830704	2703847
2018-06-20	141.074158	141.649216	140.125290	140.451157	126.193428	2019095
2018-06-21	139.904846	140.106125	137.614151	137.987946	123.980286	3339352
2018-06-22	139.358536	139.358536	137.901688	138.016693	124.006126	3013201
2018-06-25	137.460800	138.553436	136.051880	138.055038	124.040565	3729879
2018-06-26	138.495926	139.109329	137.930435	138.026291	124.014732	3319320
2018-06-27	139.176422	139.751495	137.173264	137.192429	123.265518	3246077
2018-06-28	137.872940	138.064621	136.416092	137.182846	123.256897	2981691
2018-06-29	137.384125	139.607727	137.240356	138.064621	124.049179	2951225
2018-07-02	137.403290	138.936813	137.067841	138.793045	124.703659	2351194
2018-07-03	139.061417	140.527832	138.678024	138.917648	124.815605	1301164
2018-07-05	139.847336	140.029449	138.275482	138.898468	124.798378	2065837
2018-07-06	138.524673	140.269058	138.419250	139.665237	125.487312	1972353
2018-07-09	139.895264	141.869659	139.693985	141.294601	126.951286	2083574
2018-07-10	141.639633	142.070938	141.265839	141.888840	127.485161	1800095
2018-07-11	140.844131	140.844131	138.400085	138.515091	124.453941	2428193
2018-07-12	139.876099	141.869659	139.339355	141.745071	127.355995	3249728
2018-07-13	141.697144	142.368057	140.959137	141.371277	127.020172	2678806
2018-07-16	141.352097	141.495865	139.952774	140.316971	126.072876	1855393
2018-07-17	140.307388	142.483078	139.751495	142.320129	127.872696	2605041
2018-07-18	142.473495	143.297760	142.224289	142.952713	128.441086	3175755
2018-07-19	141.764236	142.789780	141.179581	141.409607	127.054596	3156661
2018-07-20	142.991058	147.591614	142.923965	146.767349	131.868469	6728786
2018-07-23	146.757751	147.399918	144.850449	147.313660	132.359314	4559031
2018-07-24	147.620361	149.412659	146.824844	148.712997	133.616623	3982892
2018-07-25	147.131546	151.645844	147.131546	151.454163	136.079483	4111120
2018-07-26	151.645844	153.073944	151.530838	152.508453	137.026733	4997030
2018-07-27	152.633057	153.083527	151.780029	152.719315	137.216232	2961450
2018-07-30	152.585129	153.064362	150.131500	150.399872	135.132202	3254737
2018-07-31	150.994110	153.208115	150.994110	153.016434	137.483200	2841882
2018-08-01	153.275208	153.342300	149.958984	150.371109	135.106415	3521000
2018-08-02	149.211395	149.748123	148.396713	149.422241	134.253845	2232773
2018-08-03	149.268890	149.681030	147.821640	148.597977	133.513245	3093956
2018-08-06	148.348785	148.751328	147.409500	148.530884	133.452972	3205803
2018-08-07	148.904678	149.978149	148.482971	149.863129	134.649963	1699516
2018-08-08	149.824799	149.958984	148.636322	148.751328	133.651047	1770881
2018-08-09	148.415878	148.952606	147.198639	147.562851	132.583221	2612762
2018-08-10	147.045288	147.246567	146.192276	146.729004	131.834015	1609266
2018-08-13	146.844025	147.121964	145.492599	146.019745	131.196747	2123743
2018-08-14	146.355209	148.444626	146.086838	147.725784	132.729599	2697065
2018-08-15	146.594818	147.121964	144.927124	146.815262	131.911499	2367887
2018-08-16	146.844025	148.080414	146.700256	147.697037	133.352341	2191665
2018-08-17	147.639526	149.000534	147.121964	148.722580	134.278275	2120091
2018-08-20	148.904678	149.345566	148.387115	149.010117	134.537872	2233504
2018-08-21	149.479752	150.802414	149.470169	150.457367	135.844559	2573219
2018-08-22	150.265686	150.265686	148.463791	149.642685	135.109039	2126664
2018-08-23	151.300812	152.240082	150.486130	151.348724	136.649368	3644533
2018-08-24	151.233719	151.875870	150.581970	150.965347	136.303223	2587722
2018-08-27	151.377487	152.939758	151.377487	152.728897	137.895493	1936044
2018-08-28	153.361465	153.649002	152.565964	153.447739	138.544525	3136212
2018-08-29	153.505234	154.310333	153.198532	153.639420	138.717606	2256562
2018-08-30	153.256042	153.687347	152.403030	152.824738	137.982025	1587877
2018-08-31	152.316757	152.891830	151.885468	152.450943	137.644531	2514270
2018-09-04	152.460526	153.045181	151.636261	153.006851	138.146469	2437270
2018-09-05	153.112274	155.374222	153.064362	155.067520	140.006989	3343004
2018-09-06	155.709671	157.875763	155.709671	157.195267	141.928070	4265119
2018-09-07	156.581863	157.271942	155.498810	156.045135	140.889633	2886955
2018-09-10	156.792725	157.425293	156.342255	156.581863	141.374237	2426941
2018-09-11	156.188904	156.792725	155.355042	156.284744	141.105988	2657105
2018-09-12	155.901367	157.770340	155.843857	157.080261	141.824249	2346603
2018-09-13	157.789505	158.968399	157.789505	158.824631	143.399200	2183631
2018-09-14	158.671280	159.112167	157.923691	158.249557	142.879990	2048309
2018-09-17	158.144135	159.543472	157.616989	158.862976	143.433807	2945487
2018-09-18	159.025909	159.370956	157.770340	159.236771	143.771317	2717619
2018-09-19	159.351776	159.763916	158.805466	158.910889	143.477097	1538631
2018-09-20	159.677658	159.955612	158.077042	159.620148	144.117462	2132298
2018-09-21	159.955612	160.664856	159.390121	160.386902	144.809723	3276856
2018-09-24	159.696823	159.984360	158.383743	158.585022	143.182861	2031511
2018-09-25	158.930069	159.275101	158.105804	158.680862	143.269348	2398249
2018-09-26	159.025909	159.821426	157.866180	158.872559	143.442459	2898328
2018-09-27	159.227188	159.380539	158.220810	158.489182	143.096313	1820858
2018-09-28	158.508347	159.773499	158.307068	159.485962	143.996323	2289636
2018-10-01	161.211243	162.519379	160.377914	161.279068	145.615265	2261731
2018-10-02	160.765503	161.472870	160.455429	160.881790	145.256592	2780724
2018-10-03	161.521317	161.589142	159.767441	160.251938	144.687881	2370504
2018-10-04	159.883728	160.726746	157.800385	159.602707	144.101730	3074947
2018-10-05	159.874023	160.552322	158.488373	158.982559	143.541779	2516222
2018-10-08	158.934113	159.883728	158.129852	159.748062	144.232956	1927260
2018-10-09	159.147293	159.147293	155.813950	155.949615	140.803421	3787337
2018-10-10	155.755814	155.755814	151.656982	151.763565	137.023895	4686725
2018-10-11	151.705429	153.265503	148.662796	148.856583	134.399261	5015210
2018-10-12	150.319763	152.393417	149.496124	151.356583	136.656494	4585279
2018-10-15	150.901169	152.858521	150.600769	151.366272	136.665192	3427891
2018-10-16	152.189926	154.757751	151.947678	154.612396	139.596069	2928610
2018-10-17	154.554260	155.523254	152.257751	153.149231	138.274979	3578460
2018-10-18	152.306198	152.500000	149.253876	150.377914	135.772827	3750288
2018-10-19	151.259689	152.848831	147.674423	148.711243	134.268021	7008931
2018-10-22	149.001938	149.447678	146.414734	147.877914	133.515640	4646786
2018-10-23	144.748062	147.587204	142.296509	145.930237	131.757126	5542459
2018-10-24	145.998062	146.153107	140.513565	140.833328	127.155266	4772381
2018-10-25	142.616272	143.905045	141.686050	142.906982	129.027466	2893109
2018-10-26	141.220932	143.488373	140.281006	141.511627	127.767639	3591773
2018-10-29	145.119995	145.990005	139.300003	141.059998	127.359886	4741300
2018-10-30	141.460007	143.089996	140.669998	142.960007	129.075394	4204600
2018-10-31	144.899994	146.589996	144.089996	144.820007	130.754776	4733900
2018-11-01	145.440002	145.539993	143.500000	144.449997	130.420654	3792000
2018-11-02	145.610001	146.539993	143.699997	145.479996	131.350601	4860500
2018-11-05	145.589996	148.160004	145.490005	147.179993	132.885513	4181600
2018-11-06	147.690002	149.429993	147.600006	148.449997	134.032166	3178400
2018-11-07	150.050003	151.600006	148.750000	150.199997	135.612152	2185000
2018-11-08	150.039993	151.490005	149.910004	150.550003	135.928207	2801000
2018-11-09	150.089996	150.710007	148.830002	150.320007	135.720596	2378400
2018-11-12	150.169998	150.630005	147.910004	148.130005	133.743240	2261200
2018-11-13	147.949997	150.789993	147.160004	147.679993	133.336929	2472900
2018-11-14	148.649994	148.940002	147.210007	147.529999	133.201508	2827300
2018-11-15	145.649994	148.449997	145.210007	147.770004	134.163940	3029000
2018-11-16	147.479996	148.990005	146.809998	148.550003	134.872116	3157200
2018-11-19	148.429993	149.779999	146.960007	147.470001	133.891571	2256900
2018-11-20	145.699997	146.949997	143.300003	144.050003	130.786407	3578500
2018-11-21	144.949997	145.729996	144.029999	144.100006	130.831818	2866600
2018-11-23	142.639999	144.119995	142.009995	143.259995	130.069183	1513300
2018-11-26	143.869995	144.589996	142.020004	143.220001	130.032867	4029100
2018-11-27	142.380005	143.679993	142.139999	142.889999	129.733246	3659100
2018-11-28	143.679993	144.419998	142.100006	144.300003	131.013458	4295300
2018-11-29	144.300003	146.850006	143.809998	145.740005	132.320862	2646900
2018-11-30	145.899994	147.100006	145.330002	146.750000	133.237854	5394000
2018-12-03	150.000000	151.509995	148.809998	148.979996	135.262527	4319300
2018-12-04	148.300003	149.250000	142.509995	142.679993	129.542572	4113600
2018-12-06	140.250000	141.720001	137.139999	141.559998	128.525711	5946100
2018-12-07	140.830002	143.179993	138.110001	138.710007	125.938110	3644500
2018-12-10	138.699997	139.240005	135.649994	137.949997	125.248123	3121800
2018-12-11	139.789993	140.190002	136.119995	136.809998	124.213043	4124800
2018-12-12	138.770004	140.839996	138.229996	138.289993	125.556778	4201100
2018-12-13	139.110001	140.199997	137.899994	138.820007	126.037971	2361500
2018-12-14	137.429993	138.380005	136.059998	136.440002	123.877151	2597800
2018-12-17	135.830002	137.179993	133.580002	134.380005	122.006828	3133200
2018-12-18	135.949997	136.759995	134.380005	135.179993	122.733162	2637800
2018-12-19	135.550003	137.759995	132.149994	133.259995	120.989967	3868700
2018-12-20	132.729996	133.619995	129.369995	130.669998	118.638412	4518900
2018-12-21	130.009995	132.449997	129.330002	129.440002	117.521683	6903700
2018-12-24	128.600006	128.990005	124.629997	124.830002	113.336159	2838800
2018-12-26	125.019997	129.600006	123.480003	129.570007	117.639717	3440200
2018-12-27	127.620003	131.630005	126.839996	131.570007	119.455566	3249600
2018-12-28	132.119995	133.070007	130.250000	130.759995	118.720131	2759200
2018-12-31	131.559998	132.160004	130.470001	132.119995	119.954918	2199900
2019-01-02	130.190002	132.089996	129.500000	131.830002	119.691612	2756000
2019-01-03	132.100006	132.979996	129.070007	130.070007	118.093689	3184000
2019-01-04	132.619995	135.039993	132.050003	134.619995	122.224716	3583600
2019-01-07	134.339996	136.000000	133.149994	135.369995	122.905678	2944600
2019-01-08	136.059998	136.880005	134.320007	135.089996	122.651451	2636100
2019-01-09	136.199997	136.740005	135.070007	135.720001	123.223427	1992900
2019-01-10	135.220001	137.940002	134.669998	137.750000	125.066544	2149700
2019-01-11	136.750000	137.750000	136.410004	137.360001	124.712418	1890400
2019-01-14	136.339996	138.039993	135.979996	137.610001	124.939392	3100600
2019-01-15	137.429993	138.149994	136.539993	137.770004	125.084686	1841900
2019-01-16	137.520004	138.699997	137.250000	138.020004	125.311691	2247300
2019-01-17	137.309998	140.630005	137.190002	139.880005	127.000397	2577400
2019-01-18	141.779999	142.509995	140.360001	141.850006	128.788986	5421600
2019-01-22	140.960007	141.149994	138.699997	139.820007	126.945938	3196500
2019-01-23	140.820007	141.289993	139.229996	140.740005	127.781258	2966300
2019-01-24	140.889999	142.000000	140.460007	141.179993	128.180695	2707200
2019-01-25	142.500000	142.699997	141.419998	141.710007	128.661911	3206300
2019-01-28	140.330002	140.789993	138.869995	140.479996	127.545143	3478300
2019-01-29	140.850006	142.210007	140.500000	141.740005	128.689117	2424500
2019-01-30	142.460007	143.750000	140.940002	143.279999	130.087341	3112800
2019-01-31	142.800003	144.059998	142.250000	143.630005	130.405106	3473600
2019-02-01	148.699997	149.000000	144.339996	144.710007	131.385681	5536500
2019-02-04	144.479996	148.009995	144.440002	147.929993	134.309158	4692800
2019-02-05	148.399994	148.690002	147.410004	148.690002	134.999252	2962700
2019-02-06	148.990005	149.490005	148.289993	148.899994	135.189850	3147200
2019-02-07	147.669998	148.899994	147.250000	148.149994	134.508926	2961700
2019-02-08	147.979996	148.639999	147.190002	148.610001	134.926559	3952100
2019-02-11	148.990005	149.320007	148.050003	148.479996	134.808578	2977700
2019-02-12	149.199997	150.509995	148.960007	150.360001	136.515457	2654900
2019-02-13	150.990005	152.679993	150.679993	151.479996	137.532333	2759700
2019-02-14	150.929993	151.639999	149.960007	150.520004	136.660706	2110700
2019-02-15	152.000000	153.320007	151.589996	153.320007	139.202896	3039400
2019-02-19	152.610001	153.750000	152.389999	153.279999	139.166580	2479600
2019-02-20	153.330002	154.839996	153.009995	154.580002	140.346893	2622400
2019-02-21	153.539993	153.750000	152.080002	152.610001	139.297211	2706300
2019-02-22	153.250000	153.600006	152.380005	153.199997	139.835724	2868500
2019-02-25	154.199997	154.679993	153.729996	154.059998	140.620712	2312500
2019-02-26	153.889999	154.809998	153.619995	153.919998	140.492935	1986300
2019-02-27	153.860001	154.740005	153.110001	154.600006	141.113617	1751400
2019-02-28	154.089996	154.570007	153.410004	154.070007	140.629852	2843900
2019-03-01	154.990005	155.850006	154.639999	155.720001	142.135910	3385400
2019-03-04	156.789993	156.979996	153.979996	154.500000	141.022354	4068400
2019-03-05	154.509995	155.190002	153.610001	154.149994	140.702896	3381900
2019-03-06	154.100006	155.020004	153.729996	153.740005	140.328644	3929400
2019-03-07	153.570007	153.839996	151.639999	152.479996	139.178543	3579600
2019-03-08	151.270004	151.809998	150.380005	151.589996	138.366180	2920700
2019-03-11	151.000000	153.229996	150.550003	153.190002	139.826599	2792800
2019-03-12	153.570007	154.369995	152.800003	153.500000	140.109573	1822000
2019-03-13	154.300003	155.440002	153.850006	155.039993	141.515244	2533900
2019-03-14	155.350006	155.630005	154.369995	155.250000	141.706924	2657600
2019-03-15	155.149994	156.009995	155.029999	155.350006	141.798218	5287300
2019-03-18	155.550003	157.089996	154.899994	156.929993	143.240326	2395900
2019-03-19	157.619995	158.160004	156.660004	157.240005	143.523285	2694600
2019-03-20	157.190002	157.679993	155.649994	156.289993	142.656204	2373700
2019-03-21	156.369995	158.910004	156.100006	158.449997	144.627731	1951900
2019-03-22	157.600006	157.830002	155.619995	155.830002	142.236298	2430900
2019-03-25	155.929993	157.229996	155.610001	155.929993	142.327606	2048500
2019-03-26	156.869995	157.869995	156.580002	157.479996	143.742371	2214400
2019-03-27	157.330002	158.289993	156.199997	157.110001	143.404633	2764700
2019-03-28	157.619995	158.669998	157.009995	158.539993	144.709930	2179200
2019-03-29	159.190002	159.490005	157.979996	158.919998	145.056778	2704700
2019-04-01	160.000000	161.770004	159.759995	161.470001	147.384293	2393600
2019-04-02	161.320007	161.550003	159.860001	161.039993	146.991791	3332700
2019-04-03	161.630005	161.949997	160.160004	160.289993	146.307236	3815200
2019-04-04	160.259995	161.350006	159.789993	161.070007	147.019180	1967300
2019-04-05	161.619995	162.179993	161.179993	161.699997	147.594254	1745000
2019-04-08	161.199997	162.100006	160.550003	162.059998	147.922821	1854000
2019-04-09	161.179993	161.529999	160.550003	160.850006	146.818405	1932500
2019-04-10	160.800003	160.800003	159.210007	159.970001	146.015137	2381000
2019-04-11	160.179993	161.050003	159.679993	160.899994	146.864044	1756200
2019-04-12	161.910004	162.630005	161.399994	162.470001	148.297073	2118900
2019-04-15	162.750000	162.869995	161.789993	162.000000	147.868103	2392800
2019-04-16	162.580002	162.919998	162.130005	162.860001	148.653061	3007100
2019-04-17	163.309998	164.649994	162.660004	162.889999	148.680389	3416400
2019-04-18	167.520004	169.860001	165.889999	169.059998	154.312225	6376900
2019-04-22	168.250000	169.419998	167.500000	168.240005	153.563736	3264700
2019-04-23	168.250000	172.000000	168.009995	171.809998	156.822311	4169400
2019-04-24	171.770004	172.110001	171.050003	171.289993	156.347702	3825200
2019-04-25	170.699997	170.949997	168.619995	170.419998	155.553543	3340300
2019-04-26	170.160004	172.289993	170.000000	172.250000	157.223923	2703300
2019-04-29	171.899994	173.119995	171.770004	172.550003	157.497742	2943100
2019-04-30	173.009995	174.009995	172.479996	173.630005	158.483566	3651700
2019-05-01	173.759995	174.339996	170.830002	170.940002	156.028198	3762200
2019-05-02	170.410004	171.539993	169.559998	171.380005	156.429794	4421600
2019-05-03	171.580002	173.639999	171.399994	173.539993	158.401382	4128600
2019-05-06	170.490005	173.500000	170.259995	172.610001	157.552536	3001700
2019-05-07	170.690002	171.770004	168.880005	169.850006	155.033295	4683900
2019-05-08	169.750000	171.440002	169.500000	170.360001	155.498795	2899600
2019-05-09	169.220001	170.500000	168.179993	170.389999	155.526169	2959600
2019-05-10	169.759995	172.100006	168.020004	171.630005	156.658005	2342300
2019-05-13	168.479996	168.899994	165.309998	166.820007	152.267624	3704800
2019-05-14	166.929993	169.279999	166.800003	168.160004	153.490707	2620700
2019-05-15	167.000000	170.000000	166.529999	169.380005	154.604263	1869400
2019-05-16	169.860001	172.050003	169.779999	170.789993	155.891281	3032800
2019-05-17	169.270004	171.210007	168.850006	169.949997	155.124527	2095000
2019-05-20	169.389999	169.960007	168.009995	168.619995	153.910599	2061700
2019-05-21	169.850006	170.570007	169.059998	169.600006	154.805115	2536400
2019-05-22	169.470001	170.490005	169.000000	169.309998	154.540390	2251500
2019-05-23	166.960007	167.279999	165.330002	166.440002	152.660156	2716300
2019-05-24	167.750000	167.860001	166.539993	166.679993	152.880249	2035500
2019-05-28	166.860001	167.619995	164.940002	165.259995	151.577805	3877400
2019-05-29	163.720001	165.130005	162.679993	164.369995	150.761475	2527900
2019-05-30	164.660004	165.740005	164.589996	165.449997	151.752060	1951600
2019-05-31	163.740005	165.220001	163.649994	164.309998	150.706467	1895500
2019-06-03	164.479996	166.970001	164.320007	166.470001	152.687622	2384800
2019-06-04	168.050003	168.800003	166.940002	168.149994	154.228516	2700200
2019-06-05	169.169998	169.679993	168.220001	169.410004	155.384232	2707400
2019-06-06	169.470001	170.679993	168.919998	170.259995	156.163879	2229200
2019-06-07	171.059998	173.240005	170.929993	172.259995	157.998260	2027800
2019-06-10	173.490005	173.970001	171.199997	171.279999	157.099411	3015800
2019-06-11	172.490005	173.410004	170.389999	171.649994	157.438766	1726700
2019-06-12	171.860001	173.169998	171.440002	172.899994	158.585251	1570800
2019-06-13	173.570007	173.589996	172.330002	173.190002	158.851257	1400700
2019-06-14	172.940002	173.509995	171.100006	172.809998	158.502716	1627600
2019-06-17	173.380005	173.500000	172.020004	172.360001	158.089951	1646400
2019-06-18	173.559998	176.429993	173.139999	175.750000	161.199310	2883700
2019-06-19	175.639999	176.149994	174.250000	175.410004	160.887482	2187000
2019-06-20	176.419998	177.360001	175.130005	176.289993	161.694626	4234300
2019-06-21	176.880005	176.889999	173.559998	174.309998	159.878525	3813800
2019-06-24	174.289993	175.509995	174.210007	174.610001	160.153717	1795600
2019-06-25	175.020004	175.410004	173.630005	173.940002	159.539169	1843700
2019-06-26	174.550003	174.789993	173.539993	173.589996	159.218155	1815800
2019-06-27	174.080002	174.619995	173.210007	173.839996	159.447449	1811600
2019-06-28	174.190002	175.380005	174.000000	174.589996	160.135376	3551300
2019-07-01	176.630005	176.990005	175.660004	176.809998	162.171555	1613600
2019-07-02	176.990005	177.479996	176.149994	176.619995	161.997284	1407000
2019-07-03	176.770004	178.470001	176.210007	178.399994	163.629898	1240000
2019-07-05	177.210007	177.449997	174.669998	176.589996	161.969788	1208800
2019-07-08	176.300003	176.309998	174.800003	175.669998	161.125931	1573900
2019-07-09	175.000000	175.759995	174.589996	175.520004	160.988373	1595900
2019-07-10	176.119995	176.940002	174.369995	174.460007	160.016113	1865600
2019-07-11	174.830002	175.029999	173.240005	174.539993	160.089493	2426400
2019-07-12	174.750000	177.190002	174.750000	177.139999	162.474213	2197200
2019-07-15	177.360001	177.360001	174.529999	175.009995	160.520554	1668000
2019-07-16	175.000000	175.889999	174.300003	174.779999	160.309616	1989000
2019-07-17	174.570007	174.649994	168.520004	168.619995	154.659637	5475500
2019-07-18	170.600006	173.880005	169.699997	173.880005	159.484161	4128000
2019-07-19	174.039993	175.000000	172.919998	172.990005	158.667847	3037900
2019-07-22	173.020004	174.490005	172.429993	173.580002	159.208954	1764200
2019-07-23	175.210007	175.589996	173.470001	174.860001	160.383011	2081300
2019-07-24	174.250000	175.309998	173.800003	173.960007	159.557526	1751300
2019-07-25	174.550003	174.660004	173.009995	173.770004	159.383255	1759200
2019-07-26	173.520004	173.729996	172.660004	173.610001	159.236465	1758900
2019-07-29	173.860001	174.860001	173.380005	174.529999	160.080338	1519800
2019-07-30	174.220001	174.949997	173.339996	173.910004	159.511673	1433500
2019-07-31	173.479996	173.979996	170.169998	172.460007	158.181702	2896900
2019-08-01	171.889999	173.809998	169.250000	169.550003	155.512665	2751600
2019-08-02	168.889999	169.050003	166.639999	168.009995	154.100143	2154700
2019-08-05	165.179993	165.990005	160.889999	162.009995	148.596863	3295400
2019-08-06	163.369995	165.529999	163.220001	164.520004	150.899078	3604800
2019-08-07	162.960007	163.839996	161.070007	163.389999	149.862671	3079200
2019-08-08	164.589996	167.440002	164.199997	167.009995	153.182907	2428800
2019-08-09	166.889999	167.669998	165.250000	166.669998	152.871048	1802100
2019-08-12	165.419998	166.869995	164.419998	164.690002	151.055008	1490200
2019-08-13	164.910004	170.029999	164.500000	167.979996	154.072601	3221800
2019-08-14	166.029999	166.789993	163.979996	164.039993	150.458786	2457300
2019-08-15	163.320007	163.889999	161.100006	162.270004	149.583069	2220400
2019-08-16	163.809998	165.559998	163.220001	165.029999	152.127304	1748200
2019-08-19	167.210007	167.330002	165.500000	165.860001	152.892426	1647200
2019-08-20	165.610001	165.850006	163.389999	163.470001	150.689285	1726200
2019-08-21	165.000000	165.000000	162.779999	163.789993	150.984238	1732200
2019-08-22	164.679993	164.899994	161.580002	162.899994	150.163818	1940000
2019-08-23	161.479996	162.279999	155.490005	156.490005	144.255005	4342900
2019-08-26	157.869995	158.029999	154.910004	156.910004	144.642166	3094000
2019-08-27	158.110001	158.199997	156.240005	157.479996	145.167618	2530200
2019-08-28	157.169998	160.000000	156.460007	159.550003	147.075760	2363400
2019-08-29	161.479996	164.000000	160.940002	163.600006	150.809128	3919300
2019-08-30	165.000000	165.639999	164.100006	164.619995	151.749359	3156600
2019-09-03	163.509995	164.460007	162.649994	163.529999	150.744598	2799500
2019-09-04	165.179993	167.729996	165.179993	167.139999	154.072311	3974700
2019-09-05	168.610001	170.960007	168.509995	170.369995	157.049789	4511600
2019-09-06	170.949997	171.789993	170.520004	171.160004	157.778046	3327800
2019-09-09	171.889999	172.729996	169.059998	169.660004	156.395340	4991800
2019-09-10	168.630005	169.639999	166.899994	169.610001	156.349213	4221600
2019-09-11	169.789993	171.360001	169.199997	171.279999	157.888657	4047500
2019-09-12	171.529999	172.000000	168.399994	168.630005	155.445862	2777500
2019-09-13	168.929993	169.179993	167.479996	167.710007	154.597778	2739600
2019-09-16	167.039993	167.410004	165.759995	166.210007	153.215042	2427700
2019-09-17	166.490005	166.789993	165.259995	166.460007	153.445511	2287200
2019-09-18	165.889999	167.990005	165.509995	167.970001	154.837433	1831700
2019-09-19	168.080002	168.759995	166.529999	166.770004	153.731277	1950200
2019-09-20	167.600006	168.710007	166.690002	168.309998	155.150833	5050400
2019-09-23	166.740005	167.809998	166.210007	167.139999	154.072311	2325500
2019-09-24	167.789993	168.449997	164.929993	165.759995	152.800232	2638200
2019-09-25	165.929993	167.279999	165.259995	166.929993	153.878769	1645000
2019-09-26	166.869995	168.000000	166.470001	167.029999	153.970932	1983000
2019-09-27	167.860001	168.479996	166.309998	168.039993	154.901978	2514800
2019-09-30	168.830002	169.539993	168.059998	169.199997	155.971283	2079500
2019-10-01	169.550003	170.160004	164.020004	164.190002	151.352982	2793200
2019-10-02	162.139999	162.830002	159.440002	161.080002	148.486130	4520100
2019-10-03	160.610001	161.529999	158.839996	161.520004	148.891724	3088200
2019-10-04	162.000000	163.770004	161.830002	163.630005	150.836716	2741600
2019-10-07	163.279999	164.570007	162.539993	163.179993	150.421936	2214400
2019-10-08	161.320007	161.369995	158.589996	158.619995	146.218460	3418100
2019-10-09	160.630005	160.669998	158.750000	159.839996	147.343063	1680400
2019-10-10	159.860001	162.250000	159.850006	160.970001	148.384735	1613100
2019-10-11	163.009995	165.350006	162.740005	163.529999	150.744598	2244900
2019-10-14	163.619995	164.220001	162.509995	162.979996	150.237595	1055900
2019-10-15	163.520004	164.820007	163.119995	163.639999	150.845963	2814500
2019-10-16	163.610001	164.339996	162.679993	163.630005	150.836716	3449800
2019-10-17	166.300003	168.990005	165.589996	167.520004	154.422638	3302700
2019-10-18	167.149994	167.470001	162.429993	165.570007	152.625092	4421900
2019-10-21	166.970001	169.240005	166.570007	168.940002	155.731628	2534400
2019-10-22	168.699997	170.110001	167.889999	168.940002	155.731628	3290100
2019-10-23	169.940002	170.000000	169.000000	169.850006	156.570480	2379100
2019-10-24	169.960007	171.720001	168.960007	171.460007	158.054596	2181000
2019-10-25	171.240005	172.100006	170.649994	171.630005	158.211288	1950200
2019-10-28	171.970001	173.720001	171.970001	172.679993	159.179199	2367200
2019-10-29	172.100006	173.309998	171.639999	173.160004	159.621674	2714000
2019-10-30	173.240005	175.000000	173.050003	174.600006	160.949097	1956400
2019-10-31	174.169998	174.600006	171.630005	172.729996	159.225281	2143200
2019-11-01	174.289993	176.289993	173.929993	176.119995	162.350220	2835200
2019-11-04	176.600006	180.000000	176.600006	180.000000	165.926880	4383300
2019-11-05	179.770004	181.830002	179.229996	180.679993	166.553726	5156200
2019-11-06	180.679993	180.979996	179.720001	180.809998	166.673553	2742400
2019-11-07	181.800003	181.990005	179.380005	179.660004	165.613480	2548800
2019-11-08	179.660004	181.229996	179.550003	181.210007	167.042297	1636800
2019-11-11	180.690002	181.440002	179.789993	180.830002	166.692017	1594600
2019-11-12	181.169998	183.119995	181.100006	182.009995	167.779739	1816900
2019-11-13	180.789993	182.789993	180.509995	181.949997	167.724442	1855200
2019-11-14	180.669998	181.369995	179.110001	179.649994	166.427475	2208300
2019-11-15	180.910004	181.949997	180.660004	181.750000	168.372894	3242700
2019-11-18	181.440002	181.440002	179.380005	179.800003	166.566437	2405800
2019-11-19	180.500000	180.699997	179.009995	180.119995	166.862885	2673200
2019-11-20	180.929993	181.699997	176.539993	177.220001	164.176315	4190700
2019-11-21	176.929993	177.690002	175.399994	176.529999	163.537109	3135100
2019-11-22	176.880005	177.520004	175.660004	176.789993	163.777969	1852200
2019-11-25	177.860001	177.949997	175.970001	176.509995	163.518585	2657500
2019-11-26	177.500000	179.690002	177.059998	178.520004	165.380676	4578900
2019-11-27	178.589996	179.649994	178.130005	179.419998	166.214401	1044800
2019-11-29	178.779999	179.169998	177.679993	178.550003	165.408447	1633100
2019-12-02	178.550003	178.750000	174.300003	174.320007	161.489777	3053500
2019-12-03	172.580002	173.309998	171.259995	172.550003	159.850052	3775500
2019-12-04	173.970001	175.990005	173.149994	173.210007	160.461472	2933400
2019-12-05	173.669998	174.300003	172.630005	174.009995	161.202576	2342100
2019-12-06	174.910004	176.229996	174.740005	175.460007	162.545853	2118000
2019-12-09	175.179993	175.759995	174.250000	174.490005	161.647263	1556500
2019-12-10	174.490005	174.800003	173.660004	174.039993	161.230408	2027800
2019-12-11	174.589996	176.190002	174.190002	176.009995	163.055374	2174100
2019-12-12	176.339996	178.160004	175.199997	177.389999	164.333801	2277600
2019-12-13	177.389999	178.789993	176.830002	176.979996	163.953979	2050200
2019-12-16	177.270004	178.000000	176.139999	176.399994	163.416656	3207600
2019-12-17	176.250000	177.240005	175.809998	176.699997	163.694611	3039800
2019-12-18	176.559998	177.029999	174.410004	174.639999	161.786179	3614700
2019-12-19	175.009995	176.619995	174.490005	176.500000	163.509338	2680600
2019-12-20	177.149994	177.690002	176.149994	176.410004	163.425934	4351900
2019-12-23	177.380005	177.380005	175.809998	176.429993	163.444473	2577700
2019-12-24	176.440002	176.850006	175.729996	176.309998	163.333313	625500
2019-12-26	176.559998	176.899994	175.720001	176.880005	163.861359	1269700
2019-12-27	177.080002	177.240005	176.289993	176.479996	163.490784	1303900
2019-12-30	176.559998	177.000000	175.759995	176.419998	163.435242	1670100
2019-12-31	176.460007	177.080002	175.460007	177.000000	163.972549	1728900
2020-01-02	177.500000	180.800003	177.139999	180.789993	167.483597	2857400
2020-01-03	178.339996	179.830002	177.410004	178.860001	165.695618	2805200
2020-01-06	177.839996	178.380005	176.929993	177.509995	164.444992	3277900
2020-01-07	177.369995	178.070007	175.589996	177.610001	164.537628	3002800
2020-01-08	177.669998	179.100006	176.729996	177.759995	164.676590	2545500
2020-01-09	178.699997	179.429993	178.059998	179.070007	165.890182	1789500
2020-01-10	179.899994	179.899994	178.139999	178.679993	165.528870	1671700
2020-01-13	179.250000	181.339996	178.690002	181.270004	167.928223	2261900
2020-01-14	180.490005	181.220001	179.509995	180.449997	167.168594	2191200
2020-01-15	181.289993	182.440002	179.850006	180.729996	167.427948	2600800
2020-01-16	181.500000	182.490005	180.789993	182.259995	168.845383	2215400
2020-01-17	182.860001	184.059998	182.529999	183.229996	169.744003	2608000
2020-01-21	183.039993	183.300003	180.470001	180.929993	167.613235	2188600
2020-01-22	181.559998	181.880005	179.809998	180.050003	166.798065	1881700
2020-01-23	179.809998	180.539993	179.029999	179.580002	166.362625	2434000
2020-01-24	179.919998	180.259995	176.490005	177.130005	164.092941	2737000
2020-01-27	174.270004	175.339996	173.470001	173.539993	160.767197	2491500
2020-01-28	174.119995	176.750000	173.240005	175.460007	162.545853	2178400
2020-01-29	177.000000	177.740005	175.630005	175.669998	162.740402	2199000
2020-01-30	173.800003	178.770004	173.800003	178.339996	165.213867	3076100
2020-01-31	177.910004	177.910004	171.339996	173.220001	160.470749	5500000
2020-02-03	174.460007	175.619995	170.669998	171.320007	158.710617	3542700
2020-02-04	174.080002	176.059998	174.000000	175.210007	162.314255	2992500
2020-02-05	176.910004	177.630005	175.399994	176.899994	163.879883	2818100
2020-02-06	178.000000	178.000000	176.160004	176.350006	163.370361	2427500
2020-02-07	175.850006	176.720001	174.699997	175.279999	162.379105	3254500
2020-02-10	174.919998	177.119995	174.110001	176.949997	163.926208	2399700
2020-02-11	178.250000	179.940002	177.199997	179.149994	165.964279	2948500
2020-02-12	179.479996	181.639999	179.050003	181.179993	167.844864	2950800
2020-02-13	180.330002	180.949997	178.690002	180.119995	166.862885	1985700
2020-02-14	180.509995	181.860001	179.979996	180.809998	167.502106	2489000
2020-02-18	180.100006	180.490005	178.949997	179.419998	166.214401	1818600
2020-02-19	179.830002	181.679993	179.500000	180.860001	167.548386	2464500
2020-02-20	180.929993	182.210007	179.009995	180.699997	167.400177	2336800
2020-02-21	179.610001	180.990005	178.750000	179.880005	166.640549	1940400
2020-02-24	174.440002	177.369995	173.460007	175.270004	162.369843	3204300
2020-02-25	175.639999	176.550003	166.830002	167.800003	155.449661	4092200
2020-02-26	168.589996	172.080002	166.770004	167.179993	154.875275	3411700
2020-02-27	163.009995	166.830002	159.520004	159.550003	148.606888	3951300
2020-02-28	153.750000	162.169998	150.619995	162.169998	151.047180	9558100
2020-03-02	163.089996	165.479996	157.589996	164.240005	152.975220	6744900
2020-03-03	164.279999	168.179993	160.559998	161.889999	150.786407	6108500
2020-03-04	164.899994	171.929993	164.259995	171.190002	159.448486	4532500
2020-03-05	166.500000	167.910004	163.220001	164.919998	153.608582	5394700
2020-03-06	158.809998	165.119995	157.580002	164.029999	152.779633	5021600
2020-03-09	152.500000	157.259995	149.740005	152.860001	142.375763	5849000
2020-03-10	155.850006	161.940002	153.350006	161.690002	150.600098	5477600
2020-03-11	156.830002	157.479996	151.559998	153.389999	142.869354	4826900
2020-03-12	143.389999	145.479996	134.440002	134.850006	125.600990	7170500
2020-03-13	142.149994	149.679993	138.020004	149.410004	139.162338	6324800
2020-03-16	128.000000	143.229996	124.010002	135.270004	125.992188	5891000
2020-03-17	136.229996	141.970001	130.190002	131.800003	122.760178	8524800
2020-03-18	121.919998	124.129997	101.099998	119.610001	111.406265	7633900
2020-03-19	117.750000	122.419998	112.019997	118.959999	110.800842	6814100
2020-03-20	120.889999	121.160004	110.779999	112.500000	104.783913	6801200
2020-03-23	107.489998	111.080002	101.080002	103.860001	96.736519	8200400
2020-03-24	110.000000	119.529999	109.250000	119.510002	111.313110	5799100
2020-03-25	120.290001	135.339996	119.800003	129.649994	120.757629	7159100
2020-03-26	131.830002	139.389999	131.160004	137.399994	127.976074	5594400
2020-03-27	131.419998	135.210007	128.139999	131.270004	122.266556	3924900
2020-03-30	130.750000	133.759995	130.130005	131.750000	122.713638	5035700
2020-03-31	131.839996	136.110001	130.000000	133.789993	124.613708	5296000
2020-04-01	128.279999	131.279999	125.500000	129.710007	120.813530	4246100
2020-04-02	128.600006	133.149994	127.139999	132.809998	123.700920	3504200
2020-04-03	132.500000	132.839996	126.529999	127.449997	118.708534	4031500
2020-04-06	133.520004	135.369995	132.509995	134.000000	124.809319	4874300
2020-04-07	140.639999	142.220001	135.000000	135.240005	125.964241	4051700
2020-04-08	136.669998	140.380005	135.210007	139.250000	129.699203	3890600
2020-04-09	140.000000	146.300003	139.699997	143.429993	133.592499	4365000
2020-04-13	142.759995	143.210007	136.509995	137.940002	128.479034	3016300
2020-04-14	140.710007	143.729996	138.550003	140.589996	130.947281	3486600
2020-04-15	137.570007	137.970001	132.509995	134.839996	125.591660	3252800
2020-04-16	134.580002	135.300003	129.580002	132.330002	123.253830	4016700
2020-04-17	135.869995	140.199997	135.669998	138.320007	128.833038	4750700
2020-04-20	135.789993	138.190002	134.889999	135.699997	126.392677	2529000
2020-04-21	133.070007	134.020004	130.720001	132.000000	122.946472	2418100
2020-04-22	134.220001	134.710007	131.750000	133.029999	123.905815	2629700
2020-04-23	134.750000	138.589996	134.160004	134.679993	125.442650	2786400
2020-04-24	135.699997	136.240005	132.360001	135.520004	126.225044	2837900
2020-04-27	136.529999	141.080002	135.779999	139.880005	130.286011	3137700
2020-04-28	143.320007	146.589996	142.119995	142.759995	132.968445	3377900
2020-04-29	145.500000	147.869995	144.009995	146.160004	136.135300	2651200
2020-04-30	143.490005	143.990005	140.559998	141.899994	132.167450	4492600
2020-05-01	139.330002	139.500000	134.169998	137.250000	127.836395	3681100
2020-05-04	133.899994	136.360001	132.809998	135.199997	125.926979	4123000
2020-05-05	137.089996	137.089996	134.529999	134.869995	125.619637	3122300
2020-05-06	136.110001	136.110001	132.979996	133.039993	123.915131	2349500
2020-05-07	134.619995	135.649994	132.009995	132.789993	123.682281	3096500
2020-05-08	134.669998	137.320007	134.399994	136.910004	127.519707	2740400
2020-05-11	135.759995	135.919998	134.149994	134.279999	125.070061	2356400
2020-05-12	135.320007	136.029999	127.500000	127.589996	118.838928	4870400
2020-05-13	127.129997	127.139999	121.879997	122.970001	114.535805	5786200
2020-05-14	120.269997	127.260002	117.110001	127.050003	119.208443	5226200
2020-05-15	125.370003	126.660004	123.730003	125.410004	117.669655	4660300
2020-05-18	130.500000	137.589996	129.679993	136.039993	127.643578	6402800
2020-05-19	135.250000	135.419998	131.940002	131.949997	123.806023	4427800
2020-05-20	134.550003	136.679993	134.259995	136.029999	127.634193	2949700
2020-05-21	137.529999	138.789993	136.289993	137.690002	129.191742	2374300
2020-05-22	137.470001	139.339996	136.449997	139.179993	130.589767	2958000
2020-05-26	143.770004	146.259995	143.410004	144.940002	135.994263	4370200
2020-05-27	148.360001	150.940002	146.869995	148.589996	139.418991	4291700
2020-05-28	150.000000	151.210007	144.679993	147.559998	138.452576	3481800
2020-05-29	145.720001	149.899994	144.330002	145.850006	136.848099	4135000
2020-06-01	145.490005	147.789993	144.910004	146.179993	137.157730	2071100
2020-06-02	147.789993	148.729996	146.449997	148.350006	139.193817	3625800
2020-06-03	150.240005	154.380005	150.050003	153.350006	143.885193	2992700
2020-06-04	152.009995	156.179993	151.130005	155.910004	146.287201	3768200
2020-06-05	162.910004	165.720001	160.539993	161.369995	151.410202	4524900
2020-06-08	161.570007	164.300003	161.070007	162.919998	152.864517	3573400
2020-06-09	160.360001	161.000000	157.539993	158.100006	148.342041	3679100
2020-06-10	157.720001	157.850006	153.429993	154.119995	144.607666	3309800
2020-06-11	148.660004	148.820007	143.089996	143.440002	134.586868	4184900
2020-06-12	148.210007	149.000000	141.149994	144.509995	135.590805	3612400
2020-06-15	140.119995	148.100006	139.699997	146.630005	137.579971	3314000
2020-06-16	152.110001	152.410004	146.169998	149.110001	139.906921	3804500
2020-06-17	149.690002	150.070007	147.809998	148.339996	139.184433	3507600
2020-06-18	146.850006	149.000000	146.320007	148.229996	139.081223	2581600
2020-06-19	150.460007	150.839996	144.729996	145.369995	136.397720	5265900
2020-06-22	144.610001	146.500000	143.339996	144.940002	135.994263	2529900
2020-06-23	146.889999	147.240005	144.720001	144.860001	135.919205	2309800
2020-06-24	142.820007	143.330002	138.080002	138.350006	129.811020	3371200
2020-06-25	138.029999	142.800003	137.789993	142.460007	133.667328	4019000
2020-06-26	142.309998	142.309998	137.529999	138.210007	129.679642	10255300
2020-06-29	140.110001	143.300003	139.279999	143.240005	134.399216	2971200
2020-06-30	142.259995	145.520004	142.020004	144.589996	135.665863	3688000
2020-07-01	145.220001	146.479996	142.970001	144.110001	135.215485	2609500
2020-07-02	145.580002	147.149994	144.550003	145.020004	136.069321	2758500
2020-07-06	147.250000	148.300003	146.130005	147.220001	138.133545	2336700
2020-07-07	146.000000	146.100006	144.259995	144.970001	136.022415	2622000
2020-07-08	144.429993	145.929993	143.910004	145.589996	136.604141	3587800
2020-07-09	144.740005	145.520004	141.330002	141.369995	132.644608	3167200
2020-07-10	141.630005	143.119995	140.899994	142.449997	133.657959	2325000
2020-07-13	143.580002	145.880005	142.250000	143.490005	134.633759	2585700
2020-07-14	143.490005	148.309998	142.289993	148.100006	138.959244	2649800
2020-07-15	151.199997	152.690002	150.869995	151.929993	142.552826	2984600
2020-07-16	151.009995	153.509995	150.250000	153.080002	143.631866	3697600
2020-07-17	153.500000	155.380005	152.460007	155.000000	145.433365	4886500
2020-07-20	154.119995	154.880005	152.520004	153.389999	143.922729	4876200
2020-07-21	153.880005	157.020004	153.880005	154.759995	145.208176	2394000
2020-07-22	154.110001	155.610001	153.910004	154.610001	145.067444	1798600
2020-07-23	154.360001	155.490005	152.869995	153.729996	144.241760	2625600
2020-07-24	154.000000	154.250000	149.039993	149.429993	140.207123	4368300
2020-07-27	148.800003	150.960007	147.919998	150.759995	141.455048	3378300
2020-07-28	150.500000	152.080002	149.419998	152.009995	142.627899	3904200
2020-07-29	151.570007	155.429993	151.169998	154.580002	145.039291	3311500
2020-07-30	152.929993	153.070007	149.029999	149.160004	139.953796	2749100
2020-07-31	148.919998	149.479996	147.000000	149.369995	140.150864	4061200
2020-08-03	150.130005	150.250000	147.309998	148.529999	139.362701	2105400
2020-08-04	147.259995	148.160004	146.210007	147.330002	138.236725	3078300
2020-08-05	148.789993	151.000000	148.550003	150.820007	141.511368	4097200
2020-08-06	150.919998	152.899994	150.339996	152.580002	143.162720	2502700
2020-08-07	152.440002	155.259995	151.860001	155.110001	145.536575	2520200
2020-08-10	155.160004	159.880005	155.160004	159.429993	149.589920	2858800
2020-08-11	160.720001	163.250000	160.100006	160.279999	150.387482	3773700
2020-08-12	162.520004	162.820007	158.990005	160.070007	150.190460	2669400
2020-08-13	157.679993	159.649994	157.570007	158.979996	150.011169	2574900
2020-08-14	158.000000	160.869995	157.960007	160.279999	151.237808	2844700
2020-08-17	160.029999	160.880005	158.050003	158.759995	149.803574	2817200
2020-08-18	158.990005	159.759995	157.220001	157.380005	148.501419	1869300
2020-08-19	157.570007	158.130005	156.160004	156.850006	148.001343	2098100
2020-08-20	155.500000	157.020004	155.210007	156.169998	147.359695	1600300
2020-08-21	155.960007	157.759995	155.960007	157.500000	148.614639	2507800
2020-08-24	158.100006	159.449997	156.509995	159.369995	150.379150	2087000
2020-08-25	164.339996	167.000000	163.520004	164.529999	155.248047	7400500
2020-08-26	164.800003	166.429993	163.339996	165.309998	155.984055	3466600
2020-08-27	166.190002	168.690002	165.089996	165.990005	156.625702	4281100
2020-08-28	166.320007	168.699997	165.460007	168.380005	158.880875	13011800
2020-08-31	168.580002	168.589996	164.690002	165.550003	156.210556	4561900
2020-09-01	163.789993	168.160004	163.500000	167.970001	158.494003	3974600
2020-09-02	168.729996	172.929993	167.919998	172.470001	162.740128	4111900
2020-09-03	173.369995	173.820007	165.059998	166.300003	156.918228	3527700
2020-09-04	168.720001	169.660004	164.580002	166.690002	157.286194	3326500
2020-09-08	165.190002	166.440002	163.300003	164.270004	155.002731	2796800
2020-09-09	165.250000	167.550003	164.860001	165.750000	156.399216	2807500
2020-09-10	167.300003	167.300003	163.820007	164.270004	155.002731	2814900
2020-09-11	164.509995	167.449997	164.270004	166.449997	157.059738	2116700
2020-09-14	168.009995	169.539993	167.369995	168.470001	158.965805	2134000
2020-09-15	169.270004	169.990005	168.070007	168.300003	158.805389	1851200
2020-09-16	169.289993	171.360001	168.479996	170.000000	160.409454	3152000
2020-09-17	168.039993	171.449997	166.710007	170.339996	160.730301	2661400
2020-09-18	169.479996	170.470001	167.699997	168.699997	159.182816	4908000
2020-09-21	164.820007	165.179993	158.589996	161.369995	152.266327	4459600
2020-09-22	160.850006	163.000000	160.119995	162.679993	153.502426	2501000
2020-09-23	162.320007	163.899994	157.830002	158.789993	149.831879	2507600
2020-09-24	158.320007	160.919998	156.850006	158.759995	149.803574	2238300
2020-09-25	157.649994	162.059998	157.169998	161.490005	152.379562	2593900
2020-09-28	164.440002	166.149994	163.229996	164.639999	155.351868	2512600
2020-09-29	164.559998	166.229996	163.470001	164.509995	155.229172	2169300
2020-09-30	165.770004	167.919998	163.020004	164.610001	155.323532	2883400
2020-10-01	166.199997	167.139999	162.119995	163.679993	154.446014	2409300
2020-10-02	161.619995	167.000000	161.350006	165.610001	156.267120	2339900
2020-10-05	166.990005	169.250000	166.740005	168.720001	159.201691	1750000
2020-10-06	169.110001	171.419998	166.619995	166.889999	157.474945	2345800
2020-10-07	168.990005	172.199997	168.520004	171.550003	161.872055	2030200
2020-10-08	172.380005	173.869995	171.479996	173.779999	163.976212	1977900
2020-10-09	174.399994	176.059998	173.270004	174.380005	164.542374	2636900
2020-10-12	175.059998	176.979996	174.119995	175.360001	165.467087	3396300
2020-10-13	173.929993	174.940002	170.520004	171.550003	161.872055	2315300
2020-10-14	173.089996	174.960007	172.800003	173.470001	163.683716	2384600
2020-10-15	171.059998	173.539993	170.330002	172.610001	162.872208	2436600
2020-10-16	173.300003	176.399994	172.800003	174.860001	164.995285	3628800
2020-10-19	174.589996	175.160004	171.050003	171.589996	161.909760	2103500
2020-10-20	172.470001	175.720001	172.470001	173.259995	163.485550	1580300
2020-10-21	172.589996	175.220001	172.550003	172.869995	163.117554	1827000
2020-10-22	173.610001	177.250000	173.039993	176.850006	166.873062	1882100
2020-10-23	178.000000	178.639999	173.660004	175.539993	165.636932	1987900
2020-10-26	173.199997	173.199997	167.600006	170.169998	160.569885	2323700
2020-10-27	169.039993	169.850006	166.660004	166.750000	157.342834	2009300
2020-10-28	162.520004	165.509995	160.970001	161.160004	152.068207	3233500
2020-10-29	160.410004	165.740005	159.419998	164.600006	155.314102	3113600
2020-10-30	161.539993	165.759995	161.050003	164.949997	155.644363	4389500
2020-11-02	169.199997	174.500000	168.110001	173.610001	163.815811	4198300
2020-11-03	175.529999	180.389999	174.250000	179.210007	169.099884	3719800
2020-11-04	176.440002	182.429993	173.279999	178.910004	168.816818	4318600
2020-11-05	180.389999	184.380005	180.220001	183.279999	172.940308	4585100
2020-11-06	183.529999	186.000000	182.880005	184.270004	173.874435	3080300
2020-11-09	204.899994	210.000000	193.419998	196.990005	185.876846	7735200
2020-11-10	199.410004	203.020004	198.130005	201.979996	190.585312	5882200
2020-11-11	202.300003	202.949997	198.339996	199.289993	188.047058	3238500
2020-11-12	197.550003	199.309998	195.679993	197.240005	186.985321	2659800
2020-11-13	198.839996	201.899994	198.839996	201.539993	191.061768	2355200
2020-11-16	205.990005	209.610001	203.399994	208.589996	197.745209	4898800
2020-11-17	206.910004	206.910004	203.360001	205.330002	194.654678	3447800
2020-11-18	204.500000	204.970001	200.960007	201.110001	190.654099	4422300
2020-11-19	201.279999	203.089996	199.889999	202.720001	192.180420	3263000
2020-11-20	201.770004	203.330002	200.500000	202.000000	191.497818	2359000
2020-11-23	203.649994	205.300003	203.419998	204.580002	193.943710	2806400
2020-11-24	208.300003	208.789993	206.740005	207.889999	197.081604	4053600
2020-11-25	208.000000	208.639999	206.550003	207.679993	196.882492	2434300
2020-11-27	207.669998	209.419998	207.600006	209.410004	198.522583	1434200
2020-11-30	207.169998	208.250000	203.919998	203.919998	193.318024	6465700
2020-12-01	207.089996	209.830002	205.929993	206.199997	195.479477	3795500
2020-12-02	205.990005	209.039993	205.970001	208.000000	197.185898	2459900
2020-12-03	206.610001	209.440002	206.410004	208.220001	197.394440	2779400
2020-12-04	209.389999	212.889999	209.389999	212.679993	201.622574	3198800
2020-12-07	211.509995	211.789993	209.350006	211.100006	200.124725	2595100
2020-12-08	210.320007	213.059998	209.899994	212.070007	201.044281	2302300
2020-12-09	212.839996	213.820007	210.720001	212.240005	201.205444	2946400
2020-12-10	210.250000	212.800003	210.220001	211.970001	200.949509	2987200
2020-12-11	209.550003	215.259995	209.550003	214.630005	203.471176	3120700
2020-12-14	216.000000	216.699997	211.699997	211.850006	200.835724	3345300
2020-12-15	214.000000	214.899994	211.880005	214.169998	203.035095	2502500
2020-12-16	213.389999	214.330002	209.229996	210.309998	199.375793	2930100
2020-12-17	210.949997	211.940002	210.000000	211.940002	200.921036	2148300
2020-12-18	212.289993	212.509995	208.619995	210.039993	199.119812	6686200
2020-12-21	205.630005	211.160004	204.850006	210.660004	199.707581	2467500
2020-12-22	210.570007	211.210007	207.850006	207.940002	197.129013	2019600
2020-12-23	209.610001	212.139999	209.240005	209.990005	199.072433	2046700
2020-12-24	210.529999	210.699997	208.600006	209.529999	198.636337	754900
2020-12-28	211.000000	211.229996	209.380005	209.940002	199.025024	1715700
2020-12-29	211.399994	211.399994	207.880005	209.130005	198.257126	1527600
2020-12-30	210.000000	211.589996	209.559998	210.949997	199.982498	1602100
2020-12-31	211.000000	213.000000	209.669998	212.699997	201.641541	1406400
2021-01-04	212.839996	213.009995	206.360001	207.949997	197.138489	2328900
2021-01-05	206.979996	210.190002	206.979996	208.460007	197.621964	2172100
2021-01-06	209.449997	213.979996	209.229996	212.259995	201.224396	2747900
2021-01-07	212.889999	214.009995	210.800003	212.610001	201.556198	2057300
2021-01-08	212.800003	213.410004	207.669998	210.029999	199.110352	3278900
2021-01-11	208.110001	209.619995	207.830002	208.360001	197.527176	2938900
2021-01-12	207.860001	209.479996	205.259995	208.880005	198.020111	2498800
2021-01-13	208.279999	208.619995	206.399994	207.020004	196.256851	2145100
2021-01-14	208.039993	209.779999	207.179993	208.610001	197.764175	3661500
2021-01-15	207.529999	207.860001	205.199997	205.970001	195.261429	3887500
2021-01-19	208.240005	208.759995	206.449997	206.759995	196.010361	2656300
2021-01-20	207.919998	208.669998	206.669998	208.080002	197.261749	2452400
2021-01-21	206.860001	207.809998	205.100006	205.229996	194.559906	2705100
2021-01-22	204.259995	204.460007	201.389999	202.250000	191.734833	3502700
2021-01-25	201.339996	202.559998	200.100006	201.869995	191.374588	4737700
2021-01-26	203.839996	204.770004	200.979996	201.059998	190.606720	2201900
2021-01-27	198.110001	200.759995	196.529999	199.380005	189.014069	4108600
2021-01-28	200.619995	205.350006	199.630005	202.839996	192.294174	3731700
2021-01-29	196.509995	200.940002	194.550003	195.369995	185.212509	4635100
2021-02-01	197.550003	197.770004	195.279999	195.559998	185.392639	2889000
2021-02-02	197.830002	200.869995	197.509995	200.119995	189.715576	2767800
2021-02-03	199.630005	199.899994	197.410004	199.139999	188.786530	1910100
2021-02-04	199.830002	201.460007	198.830002	200.589996	190.161133	2273300
2021-02-05	202.229996	203.869995	201.279999	202.919998	192.370010	1868100
2021-02-08	203.820007	204.899994	202.559998	203.860001	193.261124	2075700
2021-02-09	203.600006	203.800003	201.080002	202.020004	191.516815	1794000
2021-02-10	203.000000	203.350006	201.179993	202.160004	191.649551	1894600
2021-02-11	202.179993	203.100006	200.880005	202.179993	191.668488	1709000
2021-02-12	202.369995	203.789993	201.649994	203.570007	192.986206	1990300
2021-02-16	204.860001	205.570007	201.880005	203.440002	192.862976	2283400
2021-02-17	201.360001	202.190002	199.860001	201.899994	191.403030	2910200
2021-02-18	201.500000	204.820007	200.649994	203.520004	192.938812	1764900
2021-02-19	204.119995	206.830002	203.320007	203.559998	192.976730	2434400
2021-02-22	203.039993	204.300003	202.419998	203.619995	193.033615	2205300
2021-02-23	205.009995	205.839996	202.970001	205.039993	194.379745	2459300
2021-02-24	204.889999	212.139999	203.500000	211.029999	200.058350	3341500
2021-02-25	209.949997	210.460007	204.259995	204.789993	195.002136	2735000
2021-02-26	205.630005	205.800003	202.070007	202.350006	192.678772	3665700
2021-03-01	204.330002	208.149994	203.690002	206.220001	196.363800	2536000
2021-03-02	206.770004	207.990005	205.179993	206.580002	196.706573	2500200
2021-03-03	206.119995	209.449997	206.119995	207.009995	197.116028	2706400
2021-03-04	207.350006	208.039993	200.509995	202.940002	193.240570	2798800
2021-03-05	204.529999	207.460007	201.779999	206.580002	196.706573	2857800
2021-03-08	207.539993	212.449997	207.199997	207.699997	197.773071	3215900
2021-03-09	208.990005	209.940002	206.490005	207.610001	197.687347	2643300
2021-03-10	207.679993	213.270004	207.649994	212.910004	202.734055	4332500
2021-03-11	211.789993	214.759995	211.199997	212.500000	202.343643	2959700
2021-03-12	213.289993	215.389999	213.199997	214.380005	204.133789	1839200
2021-03-15	213.710007	217.000000	212.699997	216.199997	205.866806	2561000
2021-03-16	216.360001	216.470001	211.410004	211.809998	201.686615	2577700
2021-03-17	213.500000	214.429993	211.940002	213.029999	202.848312	2730200
2021-03-18	213.500000	219.000000	213.179993	215.020004	204.743195	4293900
2021-03-19	215.369995	215.589996	212.169998	212.910004	202.734055	10110800
2021-03-22	211.110001	212.679993	209.529999	212.130005	201.991302	3306500
2021-03-23	210.419998	212.350006	207.869995	208.589996	198.620529	1913800
2021-03-24	209.960007	215.050003	209.889999	212.220001	202.077026	2562100
2021-03-25	212.210007	214.050003	208.250000	213.880005	203.657700	2217500
2021-03-26	215.119995	218.690002	214.139999	218.529999	208.085419	2540000
2021-03-29	217.649994	219.669998	217.139999	218.880005	208.418701	3063900
2021-03-30	219.000000	219.309998	217.050003	218.089996	207.666489	2448100
2021-03-31	218.190002	219.169998	216.750000	217.070007	206.695221	2450000
2021-04-01	217.960007	217.970001	215.490005	216.800003	206.438141	2109600
2021-04-05	218.710007	220.110001	218.369995	219.270004	208.790070	2258700
2021-04-06	219.570007	221.050003	218.509995	219.190002	208.713913	1796000
2021-04-07	218.220001	219.880005	217.279999	218.500000	208.056854	1717200
2021-04-08	218.179993	219.960007	216.639999	219.860001	209.351883	2071700
2021-04-09	227.500000	227.630005	223.309998	226.979996	216.131577	3861900
2021-04-12	225.639999	229.229996	225.559998	228.600006	217.674133	2660100
2021-04-13	229.210007	229.949997	227.600006	229.000000	218.055023	2749900
2021-04-14	228.000000	230.990005	228.000000	229.380005	218.416870	2186500
2021-04-15	230.229996	230.710007	228.570007	229.839996	218.854874	2009400
2021-04-16	231.679993	232.350006	230.050003	232.110001	221.016403	4098100
2021-04-19	231.710007	232.110001	230.500000	230.970001	219.930862	2904400
2021-04-20	230.000000	230.190002	225.779999	227.330002	216.464828	2050600
2021-04-21	227.130005	230.669998	226.929993	230.500000	219.483337	1722400
2021-04-22	230.399994	232.029999	228.800003	229.259995	218.302597	2516200
2021-04-23	225.199997	226.949997	222.220001	224.500000	213.770096	5310400
2021-04-26	225.589996	225.740005	221.259995	221.520004	210.932526	3611400
2021-04-27	222.020004	223.750000	221.110001	222.929993	212.275116	2786500
2021-04-28	222.740005	224.139999	222.500000	222.869995	212.218018	2167900
2021-04-29	223.710007	224.160004	221.679993	223.899994	213.198776	1789700
2021-04-30	223.020004	223.580002	221.039993	223.039993	212.379883	2216900
2021-05-03	224.240005	224.779999	222.259995	223.199997	212.532242	2218700
2021-05-04	222.139999	225.600006	220.750000	225.429993	214.655655	2827000
2021-05-05	226.289993	227.270004	225.759995	226.190002	215.379333	2713900
2021-05-06	227.250000	228.820007	225.449997	228.660004	217.731277	2052900
2021-05-07	228.130005	229.699997	226.369995	228.789993	217.855072	1957100
2021-05-10	229.000000	232.649994	229.000000	230.940002	219.902298	2391600
2021-05-11	228.059998	229.259995	224.250000	229.160004	218.207367	3380200
2021-05-12	226.639999	227.259995	219.889999	220.039993	209.523270	4197100
2021-05-13	218.830002	224.869995	218.740005	223.679993	213.893326	2904700
2021-05-14	225.740005	228.229996	224.860001	227.360001	217.412308	2081300
2021-05-17	227.860001	227.860001	224.740005	226.470001	216.561234	2058100
2021-05-18	225.369995	225.990005	222.229996	222.320007	212.592819	2400400
2021-05-19	220.669998	221.470001	216.779999	221.320007	211.636566	3050200
2021-05-20	220.490005	222.889999	220.470001	222.130005	212.411133	2207800
2021-05-21	223.000000	225.630005	222.660004	223.199997	213.434311	2274600
2021-05-24	224.500000	225.520004	223.169998	225.000000	215.155548	1813500
2021-05-25	225.000000	225.710007	223.389999	224.039993	214.237564	1804600
2021-05-26	224.960007	224.990005	223.309998	224.270004	214.457489	1747800
2021-05-27	226.690002	231.740005	226.589996	231.270004	221.151245	6646900
2021-05-28	232.000000	232.240005	230.309998	230.910004	220.806976	2529300
2021-06-01	232.889999	233.690002	231.509995	232.949997	222.757721	2234000
2021-06-02	234.020004	234.020004	230.500000	230.740005	220.644424	2225400
2021-06-03	230.710007	231.639999	228.470001	229.199997	219.171799	2321300
2021-06-04	229.759995	230.750000	229.190002	230.050003	219.984604	1300000
2021-06-07	229.509995	230.360001	227.529999	228.190002	218.205994	2032400
2021-06-08	228.309998	230.820007	227.440002	229.809998	219.755112	1720600
2021-06-09	229.820007	230.399994	227.600006	227.809998	217.842636	1973400
2021-06-10	229.119995	230.059998	226.149994	226.250000	216.350861	2223600
2021-06-11	227.750000	228.330002	223.960007	225.179993	215.327682	1998600
2021-06-14	224.919998	224.949997	222.729996	223.169998	213.405655	2586100
2021-06-15	223.020004	223.860001	221.669998	222.500000	212.764938	2063000
2021-06-16	222.500000	222.899994	218.600006	218.990005	209.408508	3052300
2021-06-17	219.199997	220.199997	214.729996	216.289993	206.826660	2425400
2021-06-18	213.600006	215.289993	211.960007	212.500000	203.202469	5426300
2021-06-21	214.740005	217.429993	214.339996	216.000000	206.549347	2872400
2021-06-22	215.679993	216.800003	214.880005	215.490005	206.061661	2110900
2021-06-23	215.669998	216.369995	214.559998	214.660004	205.267975	2234200
2021-06-24	215.789993	218.039993	214.649994	217.690002	208.165421	3364300
2021-06-25	217.869995	220.169998	217.330002	218.740005	209.169449	5219100
2021-06-28	219.119995	220.110001	216.300003	216.789993	207.304794	2360300
2021-06-29	217.029999	218.360001	215.419998	215.949997	206.501526	3001900
2021-06-30	215.529999	219.860001	215.529999	219.350006	209.752777	2866300
2021-07-01	220.580002	221.259995	219.660004	220.619995	210.967209	1630200
2021-07-02	220.990005	222.050003	219.710007	221.320007	211.636566	1542700
2021-07-06	220.089996	220.949997	215.929993	218.559998	208.997314	1935600
2021-07-07	218.029999	221.589996	218.009995	220.740005	211.081940	1563200
2021-07-08	218.559998	220.710007	217.130005	219.320007	209.724091	2404700
2021-07-09	221.029999	224.600006	220.740005	224.339996	214.524445	2161800
2021-07-12	222.880005	225.699997	222.130005	225.020004	215.174728	2066300
2021-07-13	225.850006	225.850006	223.710007	224.080002	214.275803	1417300
2021-07-14	224.169998	228.759995	224.169998	227.770004	217.804367	2631800
2021-07-15	230.000000	233.429993	229.039993	232.809998	222.623840	5546800
2021-07-16	232.190002	233.860001	229.619995	230.330002	220.252350	3592800
2021-07-19	225.669998	226.610001	220.009995	220.660004	211.005478	6107100
2021-07-20	221.639999	231.270004	221.500000	229.660004	219.611710	28237100
2021-07-21	229.199997	232.070007	228.729996	231.850006	221.705841	4554700
2021-07-22	232.710007	234.250000	230.130005	232.740005	222.556931	3680200
2021-07-23	229.000000	231.119995	226.179993	229.320007	219.286545	3908400
2021-07-26	228.479996	229.759995	225.220001	229.250000	219.219620	2776700
2021-07-27	228.679993	232.270004	228.089996	230.360001	220.281036	2167100
2021-07-28	230.070007	232.279999	229.369995	230.490005	220.405350	1713900
2021-07-29	232.889999	233.250000	231.339996	232.880005	222.690796	1501900
2021-07-30	232.789993	233.940002	232.080002	233.789993	223.560959	2237300
2021-08-02	235.139999	236.860001	232.220001	232.419998	222.250900	2025300
2021-08-03	233.169998	233.850006	230.580002	232.649994	222.470825	1783000
2021-08-04	231.800003	232.979996	228.910004	229.589996	219.544724	2324000
2021-08-05	229.529999	231.550003	228.949997	229.880005	219.822037	1467200
2021-08-06	230.000000	230.889999	229.009995	229.679993	219.630814	1327400
2021-08-09	228.770004	229.320007	227.550003	228.229996	218.244247	1369800
2021-08-10	228.410004	232.070007	228.119995	231.880005	221.734558	2388800
2021-08-11	232.600006	234.679993	231.869995	234.179993	223.933914	2098500
2021-08-12	233.520004	233.750000	230.699997	231.940002	222.676239	1917200
2021-08-13	231.850006	232.660004	231.149994	231.759995	222.503418	1404700
2021-08-16	231.860001	233.800003	230.169998	233.740005	224.404327	1794500
2021-08-17	233.190002	233.699997	228.339996	231.449997	222.205795	2679100
2021-08-18	229.960007	231.490005	228.240005	228.419998	219.296829	2555300
2021-08-19	227.580002	229.240005	226.039993	227.729996	218.634399	1945100
2021-08-20	228.130005	228.729996	226.509995	227.699997	218.605576	2081000
2021-08-23	227.250000	231.610001	227.250000	229.110001	219.959259	2143300
2021-08-24	228.850006	230.919998	228.309998	230.440002	221.236160	1265400
2021-08-25	230.860001	232.339996	228.800003	230.660004	221.447357	1804200
2021-08-26	230.080002	231.179993	229.429993	230.880005	221.658569	1303100
2021-08-27	231.580002	233.559998	230.660004	231.139999	221.908188	1663600
2021-08-30	231.220001	232.779999	230.559998	231.869995	222.609024	1318300
2021-08-31	231.429993	232.649994	230.570007	231.910004	222.647446	1956300
2021-09-01	232.949997	233.190002	229.300003	229.800003	220.621689	2484300
2021-09-02	230.919998	231.440002	229.770004	230.970001	221.744965	1594500
2021-09-03	231.000000	231.000000	227.770004	228.360001	219.239212	1622400
2021-09-07	227.699997	227.699997	222.770004	222.929993	214.026093	3222400
2021-09-08	222.750000	224.899994	221.820007	224.399994	215.437408	2428600
2021-09-09	223.910004	224.979996	222.330002	222.929993	214.026093	1937900
2021-09-10	222.970001	225.190002	222.210007	222.369995	213.488449	2357900
2021-09-13	224.320007	225.710007	222.210007	223.600006	214.669342	2771400
2021-09-14	224.050003	224.119995	219.710007	220.190002	211.395523	2699700
2021-09-15	220.630005	222.910004	220.139999	221.690002	212.835632	2021700
2021-09-16	221.270004	221.410004	218.520004	219.649994	210.877075	2393500
2021-09-17	219.860001	219.860001	217.500000	218.490005	209.763458	4391600
2021-09-20	216.089996	217.839996	214.190002	215.729996	207.113647	4008500
2021-09-21	216.789993	216.940002	214.350006	214.899994	206.316803	2568700
2021-09-22	216.440002	218.429993	216.320007	217.020004	208.352112	2281100
2021-09-23	217.300003	221.369995	217.300003	219.699997	210.925110	2180000
2021-09-24	219.740005	220.809998	218.470001	219.190002	210.435471	1949100
2021-09-27	218.940002	219.830002	217.729996	217.899994	209.196976	2199300
2021-09-28	216.619995	218.350006	214.470001	214.970001	206.384003	2654100
2021-09-29	215.830002	216.410004	214.550003	214.919998	206.336014	2109000
2021-09-30	216.169998	216.250000	212.100006	212.279999	203.801468	2934400
2021-10-01	212.979996	216.419998	211.639999	215.649994	207.036850	2276500
2021-10-04	215.250000	216.619995	213.190002	214.210007	205.654373	2632200
2021-10-05	213.610001	217.050003	213.610001	215.720001	207.104065	1560100
2021-10-06	213.770004	216.990005	213.119995	216.860001	208.198547	1735900
2021-10-07	218.000000	219.860001	217.710007	218.369995	209.648224	1852600
2021-10-08	218.679993	219.550003	216.740005	217.699997	209.004974	1344800
2021-10-11	217.380005	218.220001	215.259995	215.289993	206.691238	1355200
2021-10-12	215.699997	216.240005	213.929993	214.330002	205.769562	1383700
2021-10-13	215.289993	216.679993	212.940002	215.580002	206.969650	1600200
2021-10-14	217.160004	218.779999	216.529999	218.589996	209.859451	1425500
2021-10-15	220.300003	221.449997	219.259995	220.720001	211.904343	2180600
2021-10-18	218.580002	221.470001	217.839996	220.630005	211.817947	1883300
2021-10-19	221.360001	221.839996	219.460007	221.779999	212.922012	1599600
2021-10-20	222.229996	223.690002	220.830002	223.639999	214.707733	1656900
2021-10-21	223.619995	224.860001	221.240005	224.520004	215.552612	2649200
2021-10-22	222.970001	223.899994	217.240005	217.399994	208.716965	3498600
2021-10-25	216.809998	219.000000	215.649994	217.539993	208.851364	2710400
2021-10-26	218.199997	220.470001	216.770004	218.320007	209.600235	2443900
2021-10-27	218.100006	218.160004	215.220001	215.720001	207.104065	1647100
2021-10-28	214.380005	218.779999	214.380005	218.479996	209.753830	1947900
2021-10-29	218.000000	220.300003	217.059998	218.619995	209.888245	2615300
2021-11-01	218.699997	220.050003	218.070007	219.759995	210.982697	1697800
2021-11-02	220.539993	221.970001	219.250000	221.190002	212.355606	2297400
2021-11-03	220.910004	223.050003	219.580002	222.800003	213.901306	2057300
2021-11-04	222.669998	224.839996	222.080002	222.490005	213.603668	2320000
2021-11-05	224.240005	227.610001	223.820007	226.059998	217.031067	2329200
2021-11-08	227.809998	228.240005	224.380005	225.729996	216.714264	1715400
2021-11-09	225.699997	228.259995	225.350006	227.750000	218.653564	2369000
2021-11-10	227.270004	227.910004	225.179993	225.410004	217.342255	1324800
2021-11-11	225.500000	225.500000	220.600006	221.009995	213.099747	1595800
2021-11-12	221.940002	222.539993	219.500000	222.389999	214.430359	2184600
2021-11-15	222.630005	224.039993	221.639999	222.470001	214.507477	1207900
2021-11-16	222.619995	223.279999	221.059998	221.369995	213.446838	1648500
2021-11-17	220.990005	221.289993	219.600006	220.490005	212.598358	1896600
2021-11-18	219.500000	220.949997	219.020004	220.699997	212.800842	1688300
2021-11-19	221.009995	221.199997	217.169998	218.490005	210.669952	2096100
2021-11-22	218.330002	221.050003	218.029999	218.139999	210.332474	2451600
2021-11-23	217.360001	218.460007	215.149994	216.000000	208.269058	4021400
2021-11-24	215.139999	215.910004	211.839996	212.210007	204.614700	3266000
2021-11-26	204.949997	209.000000	202.570007	208.210007	200.757858	3857800
2021-11-29	210.210007	210.210007	207.000000	207.660004	200.227539	2598100
2021-11-30	206.229996	206.470001	201.110001	202.240005	195.001526	5680300
2021-12-01	205.649994	205.880005	199.179993	199.419998	192.282471	3123100
2021-12-02	200.960007	205.449997	199.500000	204.000000	196.698563	6004900
2021-12-03	204.009995	204.479996	201.000000	203.500000	196.216431	3545900
2021-12-06	205.229996	208.089996	204.869995	206.250000	198.868027	4376400
2021-12-07	207.330002	209.600006	205.759995	207.149994	199.735794	4786700
2021-12-08	204.839996	205.330002	202.520004	204.649994	197.325272	4997400
2021-12-09	204.580002	207.160004	202.949997	206.000000	198.626968	4992000
2021-12-10	206.839996	210.039993	205.820007	209.809998	202.300613	3410200
2021-12-13	209.800003	210.750000	208.600006	209.229996	201.741364	2892300
2021-12-14	208.830002	211.539993	205.910004	206.679993	199.282623	3790600
2021-12-15	207.550003	210.399994	205.240005	209.759995	202.252380	2952000
2021-12-16	211.250000	211.279999	209.300003	209.610001	202.107788	2993200
2021-12-17	209.460007	210.110001	204.710007	205.169998	197.826675	5579100
2021-12-20	202.119995	202.649994	198.100006	199.850006	192.697098	3387400
2021-12-21	201.149994	202.779999	200.309998	201.669998	194.451950	2628200
2021-12-22	201.220001	202.000000	200.080002	201.839996	194.615875	3111100
2021-12-23	203.199997	206.309998	203.000000	205.220001	197.874878	2376100
2021-12-27	205.690002	206.639999	204.910004	206.429993	199.041580	2486400
2021-12-28	206.470001	208.110001	206.220001	207.050003	199.639404	1971200
2021-12-29	207.910004	208.039993	206.460007	207.529999	200.102219	1714500
2021-12-30	208.100006	208.899994	206.910004	207.110001	199.697250	1273100
2021-12-31	206.860001	209.190002	206.380005	208.509995	201.047134	1536500
2022-01-03	207.860001	209.350006	205.559998	206.800003	199.398346	2578600
2022-01-04	206.710007	209.550003	205.649994	209.000000	201.519577	3256400
2022-01-05	209.539993	215.580002	209.119995	211.059998	203.505844	4088500
2022-01-06	211.800003	214.350006	210.619995	210.820007	203.274445	3270400
2022-01-07	212.149994	217.309998	211.570007	215.750000	208.028000	3056700
2022-01-10	215.669998	216.460007	211.860001	213.460007	205.819962	3453700
2022-01-11	214.419998	216.990005	211.520004	216.309998	208.567963	3529500
2022-01-12	217.490005	219.190002	217.350006	218.250000	210.438538	3104800
2022-01-13	218.399994	221.889999	218.070007	219.429993	211.576279	3082500
2022-01-14	217.610001	217.970001	215.360001	217.649994	209.860016	3343100
2022-01-18	214.880005	215.940002	212.059998	213.589996	205.945313	3055000
2022-01-19	214.410004	214.770004	210.600006	210.729996	203.187668	2614800
2022-01-20	211.679993	214.449997	208.729996	208.919998	201.442459	2568700
2022-01-21	209.259995	209.600006	204.960007	205.100006	197.759201	4440800
2022-01-24	204.199997	204.779999	198.979996	204.449997	197.132446	5438100
2022-01-25	200.710007	203.789993	197.910004	202.300003	195.059402	5237800
2022-01-26	203.149994	205.889999	198.720001	200.649994	193.468430	3387600
2022-01-27	203.070007	204.830002	199.259995	200.649994	193.468430	2750000
2022-01-28	200.380005	202.050003	196.050003	201.990005	194.760513	3392300
2022-01-31	200.559998	204.979996	199.309998	204.479996	197.161362	3297800
2022-02-01	203.929993	205.820007	201.509995	205.339996	197.990601	3053300
2022-02-02	205.419998	207.839996	204.639999	207.550003	200.121475	2835900
2022-02-03	200.160004	201.000000	191.580002	191.740005	184.877365	8679900
2022-02-04	191.869995	192.789993	188.029999	191.500000	184.645966	5479900
2022-02-07	192.149994	194.589996	190.809998	192.479996	185.590851	3457800
2022-02-08	192.479996	195.059998	191.050003	194.559998	187.596451	2735800
2022-02-09	196.119995	197.020004	194.690002	196.619995	189.582703	3210500
2022-02-10	194.110001	196.970001	191.020004	191.750000	184.886978	3659600
2022-02-11	191.809998	192.889999	186.550003	186.990005	180.297363	5323500
2022-02-14	187.380005	188.419998	184.539993	186.690002	180.008102	3156800
2022-02-15	188.179993	189.929993	186.529999	189.529999	182.746460	2828500
2022-02-16	189.539993	189.800003	186.800003	189.059998	182.293274	3085600
2022-02-17	187.479996	187.880005	184.300003	184.589996	177.983261	3075900
2022-02-18	183.929993	185.059998	181.389999	182.130005	175.611298	5038400
2022-02-22	183.119995	185.279999	180.940002	182.559998	176.025940	4008000
2022-02-23	183.570007	183.880005	178.800003	178.960007	172.554779	3582400
2022-02-24	174.949997	182.690002	174.419998	182.339996	176.781860	5899700
2022-02-25	182.100006	189.520004	182.070007	188.559998	182.812241	5001000
2022-02-28	186.050003	189.940002	186.050003	189.750000	183.965988	4111100
2022-03-01	186.649994	189.850006	182.929993	183.600006	178.003464	5463000
2022-03-02	185.339996	188.250000	184.160004	186.440002	180.756882	5340700
2022-03-03	189.470001	191.850006	187.119995	187.520004	181.803970	5022900
2022-03-04	185.649994	187.669998	184.520004	187.429993	181.716705	5062000
2022-03-07	187.039993	187.300003	182.020004	182.160004	176.607361	3533800
2022-03-08	182.190002	187.020004	182.119995	183.240005	177.654419	4575000
2022-03-09	186.360001	187.229996	184.889999	185.399994	179.748581	2899400
2022-03-10	182.539993	185.110001	182.220001	184.360001	178.740280	2455400
2022-03-11	186.380005	186.929993	182.029999	182.240005	176.684937	2725500
2022-03-14	183.470001	185.210007	182.720001	183.199997	177.615646	3002100
2022-03-15	185.130005	188.169998	184.789993	187.789993	182.065720	3922800
2022-03-16	189.600006	191.250000	186.520004	191.029999	185.206970	4132700
2022-03-17	189.649994	192.610001	189.199997	191.929993	186.079544	3153500
2022-03-18	191.770004	194.919998	189.800003	194.720001	188.784485	8748600
2022-03-21	193.570007	194.410004	191.520004	193.020004	187.136307	3500600
2022-03-22	193.139999	195.919998	193.139999	195.029999	189.085022	2369500
2022-03-23	194.440002	194.960007	192.009995	192.339996	186.477036	1816100
2022-03-24	193.179993	194.720001	192.050003	194.690002	188.755402	2197800
2022-03-25	195.350006	198.360001	195.320007	197.789993	191.760880	2543100
2022-03-28	197.089996	197.339996	194.250000	197.110001	191.101639	3270500
2022-03-29	199.080002	199.389999	194.830002	197.539993	191.518539	3350300
2022-03-30	197.119995	198.179993	195.690002	196.539993	190.549011	2427500
2022-03-31	196.669998	198.210007	194.550003	194.580002	188.648743	3276000
2022-04-01	195.899994	196.110001	193.500000	196.029999	190.054565	2286600
2022-04-04	195.330002	196.630005	193.440002	196.070007	190.093353	2051200
2022-04-05	194.639999	196.470001	193.089996	193.630005	187.727737	2293800
2022-04-06	191.919998	195.070007	191.130005	193.619995	187.718018	2942500
2022-04-07	192.500000	193.600006	188.440002	192.699997	186.826050	2201500
2022-04-08	193.000000	193.389999	189.809998	190.160004	184.363480	2877800
2022-04-11	190.270004	191.250000	188.729996	189.270004	183.500626	2700700
2022-04-12	190.899994	192.889999	190.000000	190.990005	185.168198	3098800
2022-04-13	191.830002	195.009995	191.320007	194.850006	188.910538	2391300
2022-04-14	195.169998	196.699997	194.910004	195.190002	189.240173	4275800
2022-04-18	194.289993	195.880005	191.139999	192.070007	186.215271	1958000
2022-04-19	193.070007	197.360001	192.570007	197.199997	191.188889	3340700
2022-04-20	198.179993	199.500000	196.009995	196.339996	190.355103	2622900
2022-04-21	197.960007	200.589996	195.460007	195.940002	189.967300	2418200
2022-04-22	194.600006	194.619995	190.350006	190.630005	184.819138	3040800
2022-04-25	190.330002	191.899994	187.330002	191.820007	185.972900	2397500
2022-04-26	189.509995	190.860001	187.570007	187.669998	181.949371	2849000
2022-04-27	186.440002	188.779999	185.759995	186.350006	180.669632	3053500
2022-04-28	187.779999	190.669998	185.250000	189.919998	184.130798	3424500
2022-04-29	200.190002	201.990005	192.869995	193.509995	187.611359	7248500
2022-05-02	194.490005	200.919998	191.929993	196.869995	190.868942	7099600
2022-05-03	196.320007	198.350006	195.250000	197.039993	191.033783	5359800
2022-05-04	197.490005	206.399994	197.350006	205.850006	199.575211	5483700
2022-05-05	203.699997	204.669998	196.470001	197.869995	191.838470	5759000
2022-05-06	197.279999	197.419998	193.160004	195.429993	189.472839	3624800
2022-05-09	195.110001	195.800003	192.360001	193.960007	188.047668	3781400
2022-05-10	196.279999	197.240005	192.220001	194.770004	188.832962	4767500
2022-05-11	194.830002	196.860001	191.419998	192.020004	186.166809	3283900
2022-05-12	190.979996	194.750000	188.690002	192.919998	187.998840	3990300
2022-05-13	193.410004	194.949997	190.929993	193.529999	188.593292	3237400
2022-05-16	193.600006	195.289993	192.330002	193.960007	189.012314	2624200
2022-05-17	195.970001	200.050003	195.800003	199.059998	193.982193	2723900
2022-05-18	197.759995	198.690002	193.250000	193.869995	188.924591	3185900
2022-05-19	192.029999	195.210007	188.119995	192.649994	187.735718	3126200
2022-05-20	193.529999	194.210007	185.779999	189.750000	184.909698	3884100
2022-05-23	191.910004	192.179993	188.500000	189.580002	184.744034	3726000
2022-05-24	189.309998	190.759995	184.889999	189.960007	185.114334	2842400
2022-05-25	189.119995	191.169998	186.699997	190.440002	185.582092	2512000
2022-05-26	191.279999	194.179993	191.190002	193.100006	188.174240	2238600
2022-05-27	194.990005	196.389999	194.039993	196.350006	191.341339	2246400
2022-05-31	193.559998	195.389999	191.570007	193.619995	188.680984	3503400
2022-06-01	194.500000	194.720001	190.389999	191.910004	187.014603	2361300
2022-06-02	193.789993	197.199997	192.059998	197.039993	192.013748	2510600
2022-06-03	195.350006	196.169998	193.610001	194.820007	189.850372	2254900
2022-06-06	196.589996	196.970001	194.490005	195.190002	190.210953	1586200
2022-06-07	193.630005	197.990005	192.149994	197.619995	192.578949	2130100
2022-06-08	196.639999	196.880005	193.619995	194.520004	189.558029	1688800
2022-06-09	193.240005	195.580002	191.850006	192.009995	187.112045	1674800
2022-06-10	188.320007	188.690002	186.210007	186.279999	181.528198	2878700
2022-06-13	182.360001	186.119995	182.330002	184.419998	179.715683	4764300
2022-06-14	185.139999	187.020004	182.440002	183.279999	178.604736	3452500
2022-06-15	184.419998	187.279999	182.779999	184.970001	180.251633	2979200
2022-06-16	181.850006	182.399994	179.039993	179.880005	175.291473	4428200
2022-06-17	179.399994	182.369995	178.190002	179.699997	175.116058	5633600
2022-06-21	181.750000	181.910004	179.410004	180.509995	175.905396	2935500
2022-06-22	178.460007	179.770004	176.169998	177.729996	173.196320	2906700
2022-06-23	177.229996	178.610001	172.919998	174.570007	170.116943	3333400
2022-06-24	176.490005	180.139999	175.699997	180.020004	175.427902	4155300
2022-06-27	180.990005	181.139999	177.399994	178.289993	173.742020	2600700
2022-06-28	179.470001	181.460007	175.750000	175.949997	171.461716	3181100
2022-06-29	176.050003	176.479996	171.410004	173.199997	168.781876	2428300
2022-06-30	171.259995	174.419998	170.179993	173.809998	169.376297	2872200
2022-07-01	173.649994	175.369995	171.570007	175.110001	170.643143	1973100
2022-07-05	173.729996	173.729996	168.960007	172.089996	167.700195	3345600
2022-07-06	172.770004	174.250000	171.080002	173.210007	168.791626	2201900
2022-07-07	174.210007	174.210007	171.259995	173.789993	169.356796	2756700
2022-07-08	173.889999	174.330002	171.520004	173.339996	168.918289	1614800
2022-07-11	175.009995	175.050003	172.089996	172.839996	168.431046	3224200
2022-07-12	171.720001	176.820007	171.720001	173.610001	169.181396	2757600
2022-07-13	170.779999	172.330002	169.869995	170.869995	166.511322	1997100
2022-07-14	168.720001	169.779999	167.350006	169.509995	165.185989	1824200
2022-07-15	171.029999	172.949997	170.130005	172.800003	168.392075	2188500
2022-07-18	173.139999	174.229996	170.529999	170.949997	166.589249	1657000
2022-07-19	172.919998	177.690002	172.789993	177.229996	172.709076	2455400
2022-07-20	176.809998	178.639999	176.179993	178.259995	173.712799	1648800
2022-07-21	178.259995	180.229996	177.110001	180.029999	175.437637	1853700
2022-07-22	180.500000	182.889999	180.199997	181.470001	176.840912	2327100
2022-07-25	181.770004	182.440002	180.360001	181.259995	176.636276	1941200
2022-07-26	181.649994	183.529999	180.410004	181.419998	176.792175	2324100
2022-07-27	180.350006	185.020004	179.550003	183.660004	178.975067	3506100
2022-07-28	189.110001	191.479996	186.880005	190.440002	185.582092	3653900
2022-07-29	190.479996	193.130005	188.860001	192.460007	187.550583	2907400
2022-08-01	191.410004	193.160004	190.899994	191.990005	187.092560	2333300
2022-08-02	191.130005	191.350006	188.660004	189.119995	184.295761	3335500
2022-08-03	189.360001	191.910004	187.800003	191.500000	186.615067	2535100
2022-08-04	191.130005	192.820007	190.440002	192.440002	187.531097	1701200
2022-08-05	191.570007	192.850006	190.279999	192.270004	187.365417	1848700
2022-08-08	194.190002	195.460007	193.089996	193.970001	189.022049	2077700
2022-08-09	194.570007	194.910004	193.399994	194.089996	189.138977	2281600
2022-08-10	196.940002	198.320007	196.369995	197.229996	192.198898	2639600
2022-08-11	197.000000	199.619995	197.000000	198.509995	194.412247	2392700
2022-08-12	199.330002	200.979996	198.240005	200.869995	196.723541	2257800
2022-08-15	200.630005	202.699997	199.440002	202.250000	198.075043	2307900
2022-08-16	200.419998	204.259995	200.059998	203.669998	199.465714	1661200
2022-08-17	201.809998	203.970001	201.250000	202.779999	198.594101	1661200
2022-08-18	202.509995	204.000000	202.380005	203.720001	199.514694	1509200
2022-08-19	202.619995	202.820007	200.860001	201.559998	197.399292	2040700
2022-08-22	199.580002	199.669998	197.330002	197.839996	193.756073	2588000
2022-08-23	198.360001	198.830002	197.139999	197.550003	193.472061	1607600
2022-08-24	196.740005	198.529999	196.320007	197.789993	193.707092	1351800
2022-08-25	199.220001	200.500000	197.919998	200.429993	196.292603	1631500
2022-08-26	199.240005	200.440002	192.940002	193.059998	189.074753	2837000
2022-08-29	192.779999	193.899994	191.199997	192.419998	188.447952	2095700
2022-08-30	191.960007	193.039993	189.289993	190.699997	186.763443	2224000
2022-08-31	192.570007	192.660004	189.009995	189.350006	185.441330	2629300
2022-09-01	189.149994	191.139999	188.539993	190.729996	186.792847	2242600
2022-09-02	193.089996	193.429993	186.229996	186.889999	183.032120	2748400
2022-09-06	187.110001	188.429993	184.360001	185.600006	181.768738	2548900
2022-09-07	185.899994	189.759995	185.830002	189.089996	185.186691	2344300
2022-09-08	188.339996	188.339996	184.440002	187.820007	183.942917	3506500
2022-09-09	189.110001	192.009995	188.809998	191.690002	187.733032	2909900
2022-09-12	193.199997	193.669998	191.380005	192.029999	188.066010	2766700
2022-09-13	188.509995	190.039993	184.619995	184.979996	181.161530	4858500
2022-09-14	185.250000	185.250000	178.190002	179.970001	176.254974	4949900
2022-09-15	179.139999	179.990005	176.199997	176.860001	173.209152	3452100
2022-09-16	173.559998	177.639999	172.520004	177.350006	173.689041	6417900
2022-09-19	176.000000	179.070007	175.740005	178.630005	174.942642	2416200
2022-09-20	177.039993	177.550003	175.070007	177.009995	173.356064	2478800
2022-09-21	177.910004	179.630005	174.289993	174.300003	170.702011	2505400
2022-09-22	173.539993	174.750000	172.020004	173.250000	169.673676	2229900
2022-09-23	172.779999	174.300003	169.919998	171.380005	167.842285	3202300
2022-09-26	171.529999	172.330002	168.860001	170.070007	166.559326	3271600
2022-09-27	170.860001	172.460007	168.380005	170.070007	166.559326	2692400
2022-09-28	171.860001	174.759995	170.429993	173.830002	170.241699	3077800
2022-09-29	173.360001	173.360001	168.110001	170.070007	166.559326	3117000
2022-09-30	170.100006	171.199997	166.630005	166.970001	163.523315	3810300
2022-10-03	170.070007	174.380005	169.080002	173.039993	169.468002	3379000
2022-10-04	174.899994	178.410004	174.830002	178.190002	174.511703	3691300
2022-10-05	176.619995	179.770004	175.009995	177.809998	174.139557	2940200
2022-10-06	176.289993	177.690002	173.860001	175.039993	171.426712	2599200
2022-10-07	173.589996	174.160004	170.369995	171.410004	167.871658	2961600
2022-10-10	172.809998	173.800003	170.119995	171.889999	168.341751	1932100
2022-10-11	171.399994	175.759995	170.779999	173.619995	170.036026	2908300
2022-10-12	174.059998	175.000000	172.199997	172.789993	169.223160	2728000
2022-10-13	169.399994	178.389999	169.220001	177.550003	173.884903	3223000
2022-10-14	178.149994	178.520004	173.830002	174.160004	170.564896	2970300
2022-10-17	177.660004	179.000000	176.130005	177.039993	173.385452	3437900
2022-10-18	180.179993	181.160004	177.639999	179.880005	176.166809	1978600
2022-10-19	179.500000	180.830002	177.940002	179.279999	175.579193	1688000
2022-10-20	179.360001	180.820007	177.110001	177.639999	173.973053	2687500
2022-10-21	176.990005	183.309998	176.520004	182.809998	179.036346	2959800
2022-10-24	184.509995	188.080002	183.839996	186.899994	183.041885	3271000
2022-10-25	186.660004	189.860001	186.199997	189.649994	185.735138	2907100
2022-10-26	191.630005	192.949997	189.759995	190.270004	186.342346	4202900
2022-10-27	193.360001	199.580002	192.800003	196.490005	192.433945	4754000
2022-10-28	199.000000	205.160004	196.690002	204.929993	200.699707	4892700
2022-10-31	202.410004	204.990005	202.289993	204.020004	199.808502	4433400
2022-11-01	204.449997	205.080002	201.520004	203.100006	198.907501	4376600
2022-11-02	203.339996	206.889999	200.050003	200.470001	196.331787	4692700
2022-11-03	200.369995	206.050003	199.169998	204.389999	200.170853	4653700
2022-11-04	206.300003	208.029999	204.210007	207.850006	203.559448	4125000
2022-11-07	207.699997	210.240005	207.139999	209.770004	205.439804	2671700
2022-11-08	209.330002	212.380005	208.880005	211.360001	206.996979	2631300
2022-11-09	210.000000	211.539993	208.440002	208.630005	205.323944	3040400
2022-11-10	214.850006	215.070007	211.149994	214.800003	211.396164	4354600
2022-11-11	214.589996	214.960007	211.449997	212.729996	209.358948	4226800
2022-11-14	212.779999	216.080002	211.830002	213.000000	209.624680	3074000
2022-11-15	215.360001	216.190002	213.089996	215.429993	212.016159	2367400
2022-11-16	215.759995	216.229996	213.309998	214.000000	210.608826	2446900
2022-11-17	212.250000	215.380005	212.020004	214.509995	211.110733	2689300
2022-11-18	216.389999	217.350006	213.160004	214.529999	211.130432	2974700
2022-11-21	215.000000	217.220001	213.850006	216.559998	213.128265	2346500
2022-11-22	217.130005	219.009995	217.000000	218.759995	215.293396	2516400
2022-11-23	218.789993	220.679993	218.300003	218.910004	215.441040	2686700
2022-11-25	217.740005	220.960007	217.740005	220.050003	216.562958	1119900
2022-11-28	219.699997	220.210007	215.470001	215.770004	212.350800	2642600
2022-11-29	215.919998	217.419998	215.179993	216.720001	213.285736	2101700
2022-11-30	216.320007	220.649994	213.690002	219.550003	216.070892	4675000
2022-12-01	220.279999	220.619995	216.350006	217.389999	213.945114	3990400
2022-12-02	214.830002	219.860001	214.720001	219.080002	215.608337	2194300
2022-12-05	217.750000	218.589996	215.199997	215.600006	212.183502	3077800
2022-12-06	216.270004	216.740005	211.360001	213.190002	209.811661	2518400
2022-12-07	213.970001	214.089996	212.009995	213.449997	210.067551	2983500
2022-12-08	213.850006	214.589996	212.210007	213.350006	209.969131	2169500
2022-12-09	213.350006	214.490005	211.399994	211.630005	208.276398	2260000
2022-12-12	212.160004	214.589996	211.059998	214.500000	211.100906	3347000
2022-12-13	219.550003	219.960007	213.139999	214.960007	211.553619	3449800
2022-12-14	216.220001	217.869995	213.050003	214.720001	211.317429	2545900
2022-12-15	212.889999	213.720001	208.029999	208.970001	205.658554	3221400
2022-12-16	207.350006	210.289993	206.229996	209.740005	206.416351	7128500
2022-12-19	209.259995	212.330002	208.369995	209.410004	206.091568	3089800
2022-12-20	209.570007	212.759995	209.220001	211.490005	208.138626	1875900
2022-12-21	212.960007	215.300003	212.750000	215.100006	211.691406	2625200
2022-12-22	214.339996	214.610001	208.990005	212.309998	208.945618	2220000
2022-12-23	212.000000	214.710007	211.460007	213.869995	210.480896	1300700
2022-12-27	213.899994	215.779999	213.710007	214.889999	211.484726	1461000
2022-12-28	215.929993	216.509995	212.009995	212.190002	208.827530	1607300
2022-12-29	213.089996	215.250000	212.770004	214.750000	211.346954	1879900
2022-12-30	213.979996	214.500000	211.929993	214.300003	210.904083	1600000
