# Supplementary material for: Enhancing stock index prediction: A hybrid LSTM-PSO model for improved forecasting accuracy
Source: PLoS One. 2025 Jan 14;20(1):e0310296. doi: 10.1371/journal.pone.0310296 (PMC11731719; doi:10.1371/journal.pone.0310296)
Supplement: S1 File — (ZIP) [file pone.0310296.s001.zip › data&code∩╝êPSO-LSTM∩╝ë/data/stock_data/AAPL.csv]

Date	Open	High	Low	Close	Adj Close	Volume
2018/1/2	42.540001	43.075001	42.314999	43.064999	40.776531	102223600
2018/1/3	43.1325	43.637501	42.990002	43.057499	40.769421	118071600
2018/1/4	43.134998	43.3675	43.02	43.2575	40.958794	89738400
2018/1/5	43.360001	43.842499	43.262501	43.75	41.425125	94640000
2018/1/8	43.587502	43.9025	43.482498	43.587502	41.271259	82271200
2018/1/9	43.637501	43.764999	43.352501	43.5825	41.266529	86336000
2018/1/10	43.290001	43.575001	43.25	43.572498	41.257057	95839600
2018/1/11	43.647499	43.872501	43.622501	43.82	41.491402	74670800
2018/1/12	44.044998	44.34	43.912498	44.272499	41.919861	101672400
2018/1/16	44.474998	44.8475	44.035	44.047501	41.706821	118263600
2018/1/17	44.037498	44.8125	43.767502	44.775002	42.395657	137547200
2018/1/18	44.842499	45.025002	44.5625	44.814999	42.433525	124773600
2018/1/19	44.6525	44.895	44.352501	44.615002	42.244152	129700400
2018/1/22	44.325001	44.445	44.150002	44.25	41.89856	108434400
2018/1/23	44.325001	44.860001	44.205002	44.259998	41.908024	130756400
2018/1/24	44.3125	44.325001	43.299999	43.555	41.24049	204420400
2018/1/25	43.627499	43.737499	42.6325	42.7775	40.504299	166116000
2018/1/26	43	43	42.514999	42.877499	40.598988	156572000
2018/1/29	42.540001	42.540001	41.767502	41.990002	39.758659	202561600
2018/1/30	41.3825	41.842499	41.174999	41.7425	39.524311	184192800
2018/1/31	41.717499	42.110001	41.625	41.857498	39.633186	129915600
2018/2/1	41.7925	42.154999	41.689999	41.945	39.716045	188923200
2018/2/2	41.5	41.700001	40.025002	40.125	37.99276	346375200
2018/2/5	39.775002	40.970001	39	39.122501	37.04353	290954000
2018/2/6	38.7075	40.93	38.5	40.7575	38.591652	272975200
2018/2/7	40.772499	40.849998	39.767502	39.884998	37.765511	206434400
2018/2/8	40.072498	40.25	38.7575	38.787498	36.72633	217562000
2018/2/9	39.267502	39.4725	37.560001	39.102501	37.175549	282690400
2018/2/12	39.625	40.9725	39.377499	40.677502	38.672939	243278000
2018/2/13	40.487499	41.1875	40.412498	41.084999	39.060349	130196800
2018/2/14	40.759998	41.884998	40.720001	41.842499	39.780514	162579600
2018/2/15	42.447498	43.272499	42.25	43.247501	41.116291	204588800
2018/2/16	43.09	43.705002	42.942501	43.107498	40.983177	160704400
2018/2/20	43.012501	43.564999	42.855	42.962502	40.845329	135722000
2018/2/21	43.2075	43.529999	42.752499	42.767502	40.659939	149886400
2018/2/22	42.950001	43.487499	42.927502	43.125	40.999813	123967600
2018/2/23	43.4175	43.912498	43.384998	43.875	41.712856	135249600
2018/2/26	44.087502	44.8475	44.052502	44.7425	42.537609	152648800
2018/2/27	44.775002	45.119999	44.540001	44.5975	42.399757	155712400
2018/2/28	44.814999	45.154999	44.512501	44.529999	42.335583	151128400
2018/3/1	44.634998	44.945	43.165001	43.75	41.594025	195208000
2018/3/2	43.200001	44.075001	43.112499	44.052502	41.881618	153816000
2018/3/5	43.802502	44.435001	43.630001	44.205002	42.0266	113605600
2018/3/6	44.477501	44.5625	44.032501	44.1675	41.990936	95154000
2018/3/7	43.735001	43.962502	43.567501	43.7575	41.601143	126814000
2018/3/8	43.869999	44.279999	43.767502	44.235001	42.055115	95096400
2018/3/9	44.490002	45	44.3475	44.994999	42.777657	128740800
2018/3/12	45.072498	45.5975	45.052502	45.43	43.191242	128828400
2018/3/13	45.647499	45.875	44.810001	44.9925	42.775291	126774000
2018/3/14	45.080002	45.130001	44.452499	44.610001	42.41164	117473600
2018/3/15	44.625	45.060001	44.517502	44.662498	42.461548	90975200
2018/3/16	44.662498	44.779999	44.404999	44.505001	42.311821	157618800
2018/3/19	44.330002	44.3675	43.415001	43.825001	41.665321	133787200
2018/3/20	43.810001	44.200001	43.735001	43.810001	41.651058	78597600
2018/3/21	43.759998	43.772499	42.814999	42.817501	40.707481	148219600
2018/3/22	42.5	43.169998	42.150002	42.212502	40.13229	165963200
2018/3/23	42.0975	42.48	41.235001	41.235001	39.202965	164115200
2018/3/26	42.017502	43.275002	41.610001	43.192501	41.063992	150164800
2018/3/27	43.419998	43.787498	41.73	42.084999	40.011078	163690400
2018/3/28	41.8125	42.505001	41.297501	41.619999	39.568981	166674000
2018/3/29	41.952499	42.9375	41.724998	41.945	39.877975	153594000
2018/4/2	41.66	42.235001	41.1175	41.669998	39.616531	150347200
2018/4/3	41.91	42.1875	41.220001	42.0975	40.022957	121112000
2018/4/4	41.220001	43.002499	41.192501	42.9025	40.788284	138422000
2018/4/5	43.145	43.557499	43.02	43.200001	41.071121	107732800
2018/4/6	42.7425	43.119999	42.049999	42.095001	40.02058	140021200
2018/4/9	42.470001	43.272499	42.462502	42.512501	40.417503	116070800
2018/4/10	43.25	43.5	42.8825	43.3125	41.178082	113634400
2018/4/11	43.057499	43.48	42.924999	43.110001	40.985558	89726400
2018/4/12	43.352501	43.75	43.259998	43.535	41.389606	91557200
2018/4/13	43.695	43.959999	43.462502	43.682499	41.529842	100497200
2018/4/16	43.7575	44.047501	43.7075	43.955002	41.788914	86313600
2018/4/17	44.122501	44.735001	44.102501	44.560001	42.364109	106421600
2018/4/18	44.452499	44.705002	44.220001	44.459999	42.269024	83018000
2018/4/19	43.439999	43.8475	43.165001	43.200001	41.071121	139235200
2018/4/20	42.650002	42.805	41.357498	41.43	39.388351	261964400
2018/4/23	41.7075	41.73	41.022499	41.310001	39.274269	146062000
2018/4/24	41.4175	41.5825	40.305	40.735001	38.727608	134768000
2018/4/25	40.654999	41.355	40.602501	40.912498	38.896351	113528400
2018/4/26	41.029999	41.432499	40.842499	41.055	39.031834	111852000
2018/4/27	41	41.0825	40.157501	40.580002	38.580246	142623200
2018/4/30	40.532501	41.814999	40.459999	41.314999	39.279015	169709600
2018/5/1	41.602501	42.299999	41.317501	42.275002	40.191711	214277600
2018/5/2	43.807499	44.4375	43.450001	44.142502	41.967175	266157600
2018/5/3	43.970001	44.375	43.610001	44.2225	42.043232	136272800
2018/5/4	44.5625	46.0625	44.5425	45.9575	43.692741	224805200
2018/5/7	46.294998	46.9175	46.1875	46.290001	44.00885	169805600
2018/5/8	46.247501	46.555	45.9175	46.512501	44.220387	113611200
2018/5/9	46.637501	46.849998	46.305	46.84	44.53175	92844800
2018/5/10	46.935001	47.592499	46.912498	47.509998	45.168728	111957200
2018/5/11	47.372501	47.514999	46.862499	47.147499	44.996944	104848800
2018/5/14	47.252499	47.3825	46.965	47.037498	44.891953	83115200
2018/5/15	46.695	46.767502	46.275002	46.610001	44.483963	94780800
2018/5/16	46.517502	47.115002	46.5	47.044998	44.899113	76732400
2018/5/17	47	47.227501	46.59	46.747501	44.615185	69176000
2018/5/18	46.797501	46.952499	46.532501	46.577499	44.452934	73190800
2018/5/21	47	47.317501	46.727501	46.907501	44.767883	73603200
2018/5/22	47.095001	47.220001	46.695	46.790001	44.65575	60962800
2018/5/23	46.587502	47.125	46.439999	47.09	44.942066	80233600
2018/5/24	47.192501	47.209999	46.552502	47.037498	44.891953	92936000
2018/5/25	47.057499	47.412498	46.912498	47.145	44.99456	69844000
2018/5/29	46.900002	47.1875	46.717499	46.974998	44.832302	90056400
2018/5/30	46.93	47	46.695	46.875	44.73687	74762000
2018/5/31	46.805	47.057499	46.535	46.717499	44.586548	109931200
2018/6/1	46.997501	47.564999	46.9375	47.560001	45.390621	93770000
2018/6/4	47.91	48.355	47.837502	47.9575	45.769985	105064800
2018/6/5	48.267502	48.485001	48.09	48.327499	46.123119	86264000
2018/6/6	48.407501	48.52	47.98	48.494999	46.282974	83734400
2018/6/7	48.535	48.549999	48.084999	48.365002	46.158905	85388800
2018/6/8	47.7925	48	47.442501	47.924999	45.738972	106627200
2018/6/11	47.837502	47.9925	47.552502	47.807499	45.626827	73234000
2018/6/12	47.8475	48.1525	47.787498	48.07	45.877357	67644400
2018/6/13	48.105	48.220001	47.610001	47.674999	45.500374	86553600
2018/6/14	47.887501	47.892502	47.555	47.700001	45.524235	86440400
2018/6/15	47.5075	47.540001	47.064999	47.209999	45.056591	246876800
2018/6/18	46.970001	47.305	46.799999	47.185001	45.03273	73939600
2018/6/19	46.285	46.5825	45.862499	46.422501	44.305016	134314000
2018/6/20	46.587502	46.799999	46.432499	46.625	44.498272	82514800
2018/6/21	46.8125	47.087502	46.235001	46.365002	44.25013	102847600
2018/6/22	46.529999	46.537498	46.174999	46.23	44.121292	108801600
2018/6/25	45.849998	46.23	45.182499	45.5425	43.465145	126652400
2018/6/26	45.747501	46.6325	45.634998	46.107498	44.004383	98276800
2018/6/27	46.307499	46.82	46.0075	46.040001	43.939953	101141200
2018/6/28	46.025002	46.552502	45.950001	46.375	44.259678	69460800
2018/6/29	46.572498	46.797501	45.727501	46.2775	44.166626	90950800
2018/7/2	45.955002	46.825001	45.855	46.794998	44.660515	70925200
2018/7/3	46.947498	46.987499	45.884998	45.98	43.882687	55819200
2018/7/5	46.314999	46.602501	46.07	46.349998	44.235813	66416800
2018/7/6	46.355	47.107498	46.299999	46.9925	44.84901	69940800
2018/7/9	47.375	47.669998	47.325001	47.645	45.471745	79026400
2018/7/10	47.677502	47.82	47.544998	47.587502	45.41687	63756400
2018/7/11	47.125	47.445	46.9025	46.970001	44.827538	75326000
2018/7/12	47.3825	47.852501	47.327499	47.7575	45.579105	72164400
2018/7/13	47.77	47.959999	47.724998	47.8325	45.650688	50055600
2018/7/16	47.880001	48.162498	47.605	47.727501	45.550484	60172400
2018/7/17	47.4375	47.967499	47.299999	47.862499	45.679321	62138000
2018/7/18	47.945	47.950001	47.482498	47.599998	45.428791	65573600
2018/7/19	47.422501	48.137501	47.422501	47.970001	45.781929	81147200
2018/7/20	47.945	48.107498	47.5425	47.860001	45.676945	82704800
2018/7/23	47.669998	47.990002	47.389999	47.9025	45.717495	63957600
2018/7/24	48.112499	48.415001	48.012501	48.25	46.049156	74791600
2018/7/25	48.264999	48.712502	48.107498	48.705002	46.483402	66839600
2018/7/26	48.6525	48.990002	48.4025	48.552502	46.337864	76304000
2018/7/27	48.747501	48.797501	47.525002	47.744999	45.567184	96096000
2018/7/30	47.974998	48.049999	47.267502	47.477501	45.311882	84118000
2018/7/31	47.575001	48.035	47.334999	47.572498	45.402554	157492000
2018/8/1	49.782501	50.439999	49.327499	50.375	48.077225	271742800
2018/8/2	50.145	52.095001	50.087502	51.8475	49.482544	249616000
2018/8/3	51.7575	52.185001	51.369999	51.997501	49.625721	133789600
2018/8/6	52	52.3125	51.767502	52.267502	49.883404	101701600
2018/8/7	52.330002	52.375	51.689999	51.7775	49.415749	102349600
2018/8/8	51.512501	51.952499	51.130001	51.8125	49.44915	90102000
2018/8/9	52.3825	52.445	51.799999	52.220001	49.838074	93970400
2018/8/10	51.84	52.275002	51.6675	51.8825	49.689621	98444800
2018/8/13	52.327499	52.737499	51.924999	52.217499	50.01046	103563600
2018/8/14	52.540001	52.639999	52.064999	52.4375	50.221169	82992000
2018/8/15	52.305	52.685001	52.0825	52.560001	50.338486	115230400
2018/8/16	52.9375	53.452499	52.8675	53.330002	51.075939	114001600
2018/8/17	53.360001	54.487499	53.290001	54.395	52.095928	141708000
2018/8/20	54.525002	54.794998	53.7775	53.865002	51.588322	121150800
2018/8/21	54.200001	54.297501	53.5075	53.759998	51.487766	104639200
2018/8/22	53.525002	54.09	53.459999	53.762501	51.490158	76072400
2018/8/23	53.662498	54.262501	53.650002	53.872501	51.595497	75532800
2018/8/24	54.150002	54.224998	53.7775	54.040001	51.755936	73905600
2018/8/27	54.287498	54.685001	54.0825	54.485001	52.182117	82100400
2018/8/28	54.752499	55.134998	54.73	54.924999	52.603519	91107200
2018/8/29	55.037498	55.872501	54.852501	55.744999	53.388866	109019200
2018/8/30	55.8125	57.064999	55.599998	56.2575	53.879704	195175200
2018/8/31	56.627499	57.217499	56.5	56.907501	54.502224	173360400
2018/9/4	57.102501	57.294998	56.657501	57.09	54.677013	109560400
2018/9/5	57.247501	57.4175	56.275002	56.717499	54.320263	133332000
2018/9/6	56.557499	56.837502	55.325001	55.775002	53.417606	137160000
2018/9/7	55.462502	56.342499	55.177502	55.325001	52.98661	150479200
2018/9/10	55.237499	55.462502	54.1175	54.5825	52.275501	158066000
2018/9/11	54.502499	56.075001	54.139999	55.962502	53.597176	142996000
2018/9/12	56.235001	56.25	54.959999	55.267502	52.931549	197114800
2018/9/13	55.880001	57.087502	55.642502	56.602501	54.210114	166825600
2018/9/14	56.4375	56.709999	55.630001	55.959999	53.59478	127997200
2018/9/17	55.537498	55.737499	54.317501	54.470001	52.167759	148780400
2018/9/18	54.447498	55.462502	54.279999	54.560001	52.253952	126286800
2018/9/19	54.625	54.904999	53.825001	54.592499	52.285069	108495200
2018/9/20	55.060001	55.57	54.787498	55.0075	52.682533	106435200
2018/9/21	55.195	55.34	54.322498	54.415001	52.115074	384986800
2018/9/24	54.205002	55.314999	54.157501	55.197498	52.864506	110773600
2018/9/25	54.9375	55.705002	54.924999	55.547501	53.199711	98217600
2018/9/26	55.25	55.9375	54.939999	55.105	52.775909	95938800
2018/9/27	55.955002	56.610001	55.884998	56.237499	53.860542	120724800
2018/9/28	56.197498	56.459999	56.005001	56.435001	54.049706	91717600
2018/10/1	56.987499	57.355	56.587502	56.814999	54.413639	94403200
2018/10/2	56.8125	57.5	56.657501	57.32	54.897289	99152800
2018/10/3	57.512501	58.3675	57.445	58.017502	55.565319	114619200
2018/10/4	57.695	58.087502	56.682499	56.997501	54.588421	128168000
2018/10/5	56.990002	57.102501	55.145	56.072498	53.70253	134322000
2018/10/8	55.552502	56.200001	55.049999	55.942501	53.578022	118655600
2018/10/9	55.91	56.817501	55.5625	56.717499	54.320263	107564000
2018/10/10	56.365002	56.587502	54.012501	54.09	51.803814	167962400
2018/10/11	53.630001	54.875	53.080002	53.612499	51.3465	212497600
2018/10/12	55.105	55.720001	54.209999	55.5275	53.180557	161351600
2018/10/15	55.290001	55.4575	54.317501	54.34	52.043247	123164000
2018/10/16	54.732498	55.747501	54.189999	55.537498	53.190128	116736000
2018/10/17	55.575001	55.66	54.834999	55.297501	52.960274	91541600
2018/10/18	54.465	54.935001	53.25	54.005001	51.722404	130325200
2018/10/19	54.514999	55.314999	54.357498	54.827499	52.510143	132314800
2018/10/22	54.947498	55.84	54.735001	55.162498	52.830986	115168400
2018/10/23	53.9575	55.8125	53.674999	55.682499	53.329006	155071200
2018/10/24	55.650002	56.057499	53.634998	53.772499	51.499725	163702000
2018/10/25	54.427502	55.345001	54.1875	54.950001	52.627464	119423200
2018/10/26	53.974998	55.047501	53.1675	54.075001	51.789463	189033600
2018/10/29	54.797501	54.922501	51.522499	53.060001	50.817348	183742000
2018/10/30	52.787498	53.794998	52.317501	53.325001	51.071148	146640000
2018/10/31	54.220001	55.112499	54.154999	54.715	52.402397	153435600
2018/11/1	54.762501	55.59	54.202499	55.555	53.206894	233292800
2018/11/2	52.387501	53.412498	51.357498	51.869999	49.677639	365314800
2018/11/5	51.075001	51.0975	49.5425	50.397499	48.26738	264654800
2018/11/6	50.48	51.18	50.422501	50.942501	48.789337	127531600
2018/11/7	51.4925	52.514999	51.032501	52.487499	50.269043	133697600
2018/11/8	52.494999	52.529999	51.6875	52.122501	50.093651	101450400
2018/11/9	51.387501	51.502499	50.5625	51.1175	49.127766	137463200
2018/11/12	49.75	49.962502	48.447498	48.5425	46.652996	204542000
2018/11/13	47.907501	49.294998	47.862499	48.057499	46.186882	187531600
2018/11/14	48.474998	48.619999	46.482498	46.700001	44.882217	243204000
2018/11/15	47.0975	47.9925	46.724998	47.852501	45.989853	185915200
2018/11/16	47.625	48.7425	47.365002	48.3825	46.499226	147713200
2018/11/19	47.5	47.674999	46.247501	46.465	44.656376	167701200
2018/11/20	44.592499	45.3675	43.877499	44.244999	42.522785	271300800
2018/11/21	44.932499	45.067501	44.137501	44.195	42.474728	124496800
2018/11/23	43.735001	44.150002	43.025002	43.072498	41.39592	94496000
2018/11/26	43.560001	43.737499	42.564999	43.654999	41.955738	179994000
2018/11/27	42.877499	43.692501	42.720001	43.560001	41.864445	165549600
2018/11/28	44.182499	45.322498	43.732498	45.235001	43.474243	184250000
2018/11/29	45.665001	45.700001	44.424999	44.887501	43.140266	167080000
2018/11/30	45.072498	45.0825	44.2575	44.645	42.907215	158126000
2018/12/3	46.115002	46.235001	45.302502	46.205002	44.406487	163210000
2018/12/4	45.237499	45.5975	44.067501	44.172501	42.453102	165377200
2018/12/6	42.939999	43.695	42.605	43.68	41.979771	172393600
2018/12/7	43.372501	43.622501	42.075001	42.122501	40.482899	169126400
2018/12/10	41.25	42.522499	40.8325	42.400002	40.749592	248104000
2018/12/11	42.915001	42.947498	41.75	42.157501	40.516537	189126800
2018/12/12	42.599998	42.98	42.255001	42.275002	40.629459	142510800
2018/12/13	42.622501	43.142502	42.387501	42.737499	41.073959	127594400
2018/12/14	42.25	42.27	41.32	41.369999	39.759682	162814800
2018/12/17	41.362499	42.087502	40.682499	40.985001	39.389671	177151600
2018/12/18	41.345001	41.8825	41.0975	41.517502	39.901455	135366000
2018/12/19	41.5	41.862499	39.772499	40.2225	38.656857	196189200
2018/12/20	40.099998	40.5275	38.825001	39.2075	37.681355	259092000
2018/12/21	39.215	39.540001	37.407501	37.682499	36.215725	382978400
2018/12/24	37.037498	37.887501	36.647499	36.7075	35.278679	148676800
2018/12/26	37.075001	39.307499	36.68	39.2925	37.763046	234330000
2018/12/27	38.959999	39.192501	37.517502	39.037498	37.517975	212468400
2018/12/28	39.375	39.630001	38.637501	39.057499	37.537193	169165600
2018/12/31	39.6325	39.84	39.119999	39.435001	37.899998	140014000
2019/1/2	38.7225	39.712502	38.557499	39.48	37.94326	148158800
2019/1/3	35.994999	36.43	35.5	35.547501	34.16383	365248800
2019/1/4	36.1325	37.137501	35.950001	37.064999	35.622257	234428400
2019/1/7	37.174999	37.2075	36.474998	36.982498	35.542969	219111200
2019/1/8	37.389999	37.955002	37.130001	37.6875	36.220535	164101200
2019/1/9	37.822498	38.6325	37.407501	38.327499	36.835609	180396400
2019/1/10	38.125	38.4925	37.715	38.450001	36.953342	143122800
2019/1/11	38.220001	38.424999	37.877499	38.072498	36.590534	108092800
2019/1/14	37.712502	37.817501	37.305	37.5	36.040321	129756800
2019/1/15	37.567501	38.3475	37.512501	38.267502	36.777962	114843600
2019/1/16	38.27	38.970001	38.25	38.735001	37.227264	122278800
2019/1/17	38.549999	39.415001	38.314999	38.965	37.448307	119284800
2019/1/18	39.375	39.470001	38.994999	39.205002	37.678955	135004000
2019/1/22	39.102501	39.182499	38.154999	38.325001	36.833214	121576000
2019/1/23	38.537498	38.785	37.924999	38.48	36.982178	92522400
2019/1/24	38.5275	38.619999	37.935001	38.174999	36.689045	101766000
2019/1/25	38.869999	39.532501	38.580002	39.439999	37.904808	134142000
2019/1/28	38.947498	39.0825	38.415001	39.075001	37.554028	104768400
2019/1/29	39.0625	39.532501	38.5275	38.669998	37.164795	166348800
2019/1/30	40.8125	41.537498	40.057499	41.3125	39.704426	244439200
2019/1/31	41.5275	42.25	41.139999	41.610001	39.990341	162958400
2019/2/1	41.740002	42.244999	41.482498	41.630001	40.009563	130672400
2019/2/4	41.852501	42.915001	41.82	42.8125	41.146034	125982000
2019/2/5	43.215	43.77	43.087502	43.544998	41.850021	144406400
2019/2/6	43.662498	43.892502	43.212502	43.560001	41.864445	112958400
2019/2/7	43.099998	43.485001	42.584999	42.735001	41.07156	126966800
2019/2/8	42.247501	42.665001	42.105	42.602501	41.119816	95280000
2019/2/11	42.762501	42.802502	42.3125	42.357498	40.883339	83973600
2019/2/12	42.525002	42.75	42.424999	42.7225	41.235641	89134000
2019/2/13	42.8475	43.119999	42.48	42.544998	41.064316	89960800
2019/2/14	42.427502	42.814999	42.345001	42.700001	41.213924	87342800
2019/2/15	42.8125	42.924999	42.4375	42.605	41.122223	98507200
2019/2/19	42.427502	42.860001	42.372501	42.732498	41.245281	75891200
2019/2/20	42.797501	43.330002	42.747501	43.0075	41.510715	104457600
2019/2/21	42.950001	43.092499	42.575001	42.764999	41.276661	68998800
2019/2/22	42.895	43.25	42.845001	43.2425	41.737537	75652800
2019/2/25	43.540001	43.967499	43.487499	43.557499	42.04158	87493600
2019/2/26	43.427502	43.825001	43.2925	43.5825	42.065716	68280800
2019/2/27	43.302502	43.75	43.182499	43.717499	42.196007	111341600
2019/2/28	43.580002	43.727501	43.23	43.287498	41.780979	112861600
2019/3/1	43.57	43.787498	43.2225	43.7425	42.220146	103544800
2019/3/4	43.922501	44.4375	43.4925	43.962502	42.432495	109744800
2019/3/5	43.985001	44	43.634998	43.8825	42.355263	78949600
2019/3/6	43.6675	43.872501	43.485001	43.630001	42.111557	83241600
2019/3/7	43.467499	43.610001	43.005001	43.125	41.62413	99185600
2019/3/8	42.580002	43.267502	42.375	43.227501	41.723068	95997600
2019/3/11	43.872501	44.779999	43.837502	44.724998	43.168442	128044000
2019/3/12	45	45.6675	44.842499	45.227501	43.653458	129870400
2019/3/13	45.5625	45.825001	45.23	45.427502	43.846497	124130000
2019/3/14	45.974998	46.025002	45.639999	45.932499	44.33392	94318000
2019/3/15	46.212502	46.8325	45.935001	46.529999	44.910625	156171600
2019/3/18	46.450001	47.0975	46.447498	47.005001	45.369102	104879200
2019/3/19	47.087502	47.247501	46.48	46.6325	45.009563	126585600
2019/3/20	46.557499	47.372501	46.182499	47.040001	45.402882	124140800
2019/3/21	47.505001	49.0825	47.452499	48.772499	47.075081	204136800
2019/3/22	48.834999	49.422501	47.695	47.762501	46.100235	169630800
2019/3/25	47.877499	47.994999	46.650002	47.185001	45.542828	175381200
2019/3/26	47.915001	48.220001	46.145	46.697498	45.072296	199202000
2019/3/27	47.1875	47.439999	46.637501	47.1175	45.47768	119393600
2019/3/28	47.237499	47.389999	46.8825	47.18	45.538002	83121600
2019/3/29	47.4575	47.52	47.134998	47.487499	45.834801	94256000
2019/4/1	47.91	47.919998	47.095001	47.810001	46.146084	111448000
2019/4/2	47.772499	48.615002	47.762501	48.505001	46.816891	91062800
2019/4/3	48.3125	49.125	48.287498	48.837502	47.137821	93087200
2019/4/4	48.697498	49.092499	48.285	48.922501	47.21986	76457200
2019/4/5	49.112499	49.275002	48.982498	49.25	47.535961	74106400
2019/4/8	49.105	50.057499	49.084999	50.025002	48.283989	103526800
2019/4/9	50.080002	50.712502	49.807499	49.875	48.139206	143072800
2019/4/10	49.669998	50.185001	49.544998	50.154999	48.40947	86781200
2019/4/11	50.212502	50.25	49.610001	49.737499	48.0065	83603200
2019/4/12	49.799999	50.035	49.052502	49.717499	47.98719	111042800
2019/4/15	49.645	49.962502	49.502499	49.807499	48.074059	70146400
2019/4/16	49.865002	50.342499	49.639999	49.8125	48.078884	102785600
2019/4/17	49.884998	50.845001	49.6525	50.782501	49.015133	115627200
2019/4/18	50.779999	51.037498	50.630001	50.965	49.19128	96783200
2019/4/22	50.7075	51.235001	50.584999	51.1325	49.352943	77758000
2019/4/23	51.107498	51.9375	50.974998	51.869999	50.064774	93292000
2019/4/24	51.84	52.119999	51.762501	51.790001	49.987572	70162400
2019/4/25	51.7075	51.939999	51.279999	51.32	49.533924	74172800
2019/4/26	51.224998	51.25	50.529999	51.075001	49.297455	74596400
2019/4/29	51.099998	51.4925	50.965	51.1525	49.372253	88818800
2019/4/30	50.764999	50.849998	49.7775	50.1675	48.421532	186139600
2019/5/1	52.470001	53.827499	52.307499	52.630001	50.798325	259309200
2019/5/2	52.459999	53.162498	52.032501	52.287498	50.467747	127985200
2019/5/3	52.7225	52.959999	52.557499	52.9375	51.095131	83569600
2019/5/6	51.072498	52.209999	50.875	52.119999	50.306084	129772400
2019/5/7	51.470001	51.855	50.2075	50.715	48.949982	155054800
2019/5/8	50.474998	51.334999	50.4375	50.724998	48.959625	105358000
2019/5/9	50.099998	50.419998	49.165001	50.18	48.433594	139634400
2019/5/10	49.355	49.712502	48.192501	49.294998	47.762623	164834800
2019/5/13	46.927502	47.369999	45.712502	46.43	44.986691	229722400
2019/5/14	46.602501	47.424999	46.352501	47.165001	45.698841	146118800
2019/5/15	46.567501	47.9375	46.505001	47.73	46.246277	106178800
2019/5/16	47.477501	48.1175	47.209999	47.52	46.042801	132125600
2019/5/17	46.732498	47.724998	46.689999	47.25	45.781193	131516400
2019/5/20	45.880001	46.087502	45.07	45.772499	44.349625	154449200
2019/5/21	46.305	47	46.174999	46.650002	45.199844	113459200
2019/5/22	46.165001	46.427502	45.637501	45.695	44.274536	118994400
2019/5/23	44.950001	45.134998	44.452499	44.915001	43.51878	146118800
2019/5/24	45.049999	45.535	44.654999	44.7425	43.351643	94858800
2019/5/28	44.73	45.147499	44.477501	44.557499	43.172398	111792800
2019/5/29	44.105	44.837502	44	44.345001	42.966499	113924800
2019/5/30	44.487499	44.807499	44.1675	44.575001	43.189354	84873600
2019/5/31	44.057499	44.497501	43.747501	43.767502	42.406952	108174400
2019/6/3	43.900002	44.48	42.567501	43.325001	41.978207	161584400
2019/6/4	43.860001	44.9575	43.630001	44.91	43.513927	123872000
2019/6/5	46.07	46.247501	45.285	45.634998	44.216404	119093600
2019/6/6	45.77	46.3675	45.537498	46.305	44.865578	90105200
2019/6/7	46.627499	47.98	46.442501	47.537498	46.059757	122737600
2019/6/10	47.952499	48.842499	47.904999	48.145	46.648376	104883600
2019/6/11	48.715	49	48.400002	48.702499	47.188549	107731600
2019/6/12	48.487499	48.9925	48.3475	48.547501	47.038364	73012800
2019/6/13	48.674999	49.197498	48.400002	48.537498	47.028675	86698400
2019/6/14	47.887501	48.397499	47.575001	48.185001	46.68713	75046000
2019/6/17	48.224998	48.740002	48.0425	48.4725	46.965694	58676400
2019/6/18	49.012501	50.072498	48.802502	49.612499	48.070255	106204000
2019/6/19	49.919998	49.970001	49.327499	49.467499	47.929764	84496800
2019/6/20	50.092499	50.1525	49.5075	49.865002	48.314907	86056000
2019/6/21	49.700001	50.212502	49.537498	49.695	48.150196	191202400
2019/6/24	49.634998	50.040001	49.5425	49.645	48.101746	72881600
2019/6/25	49.607498	49.814999	48.822498	48.892502	47.372635	84281200
2019/6/26	49.442501	50.247501	49.337502	49.950001	48.397278	104270000
2019/6/27	50.072498	50.392502	49.892502	49.935001	48.382736	83598800
2019/6/28	49.669998	49.875	49.262501	49.48	47.941872	124442400
2019/7/1	50.7925	51.122501	50.162498	50.387501	48.821167	109012000
2019/7/2	50.352501	50.782501	50.34	50.682499	49.106991	67740800
2019/7/3	50.82	51.110001	50.672501	51.102501	49.513939	45448000
2019/7/5	50.837502	51.27	50.724998	51.057499	49.470333	69062000
2019/7/8	50.202499	50.349998	49.602501	50.005001	48.450554	101354400
2019/7/9	49.799999	50.377499	49.702499	50.310001	48.746078	82312000
2019/7/10	50.462502	50.932499	50.389999	50.807499	49.228115	71588400
2019/7/11	50.827499	51.0975	50.427502	50.4375	48.86961	80767200
2019/7/12	50.612499	51	50.549999	50.825001	49.245064	70380800
2019/7/15	51.022499	51.467499	51	51.302502	49.707726	67789600
2019/7/16	51.147499	51.5275	50.875	51.125	49.53574	67467200
2019/7/17	51.012501	51.272499	50.817501	50.837502	49.257179	56430000
2019/7/18	51	51.470001	50.924999	51.415001	49.816727	74162400
2019/7/19	51.447498	51.625	50.59	50.647499	49.073074	83717200
2019/7/22	50.912498	51.807499	50.9025	51.805	50.194599	89111600
2019/7/23	52.115002	52.227501	51.822498	52.209999	50.587006	73420800
2019/7/24	51.9175	52.287498	51.7925	52.1675	50.545834	59966400
2019/7/25	52.2225	52.310001	51.682499	51.755001	50.14616	55638400
2019/7/26	51.869999	52.432499	51.785	51.935001	50.32056	70475600
2019/7/29	52.115002	52.66	52.110001	52.419998	50.790478	86693600
2019/7/30	52.189999	52.540001	51.827499	52.195	50.572479	135742800
2019/7/31	54.105	55.342499	52.825001	53.259998	51.60437	277125600
2019/8/1	53.474998	54.5075	51.685001	52.107498	50.487694	216071600
2019/8/2	51.3825	51.607498	50.407501	51.005001	49.41946	163448400
2019/8/5	49.497501	49.662498	48.145	48.334999	46.832455	209572000
2019/8/6	49.077499	49.517502	48.509998	49.25	47.719025	143299200
2019/8/7	48.852501	49.889999	48.455002	49.759998	48.213158	133457600
2019/8/8	50.049999	50.8825	49.8475	50.857498	49.276554	108038000
2019/8/9	50.325001	50.689999	49.822498	50.247501	48.870495	98478800
2019/8/12	49.904999	50.512501	49.787498	50.119999	48.746483	89927600
2019/8/13	50.255001	53.035	50.119999	52.2425	50.810822	188874000
2019/8/14	50.790001	51.610001	50.647499	50.6875	49.298435	146189600
2019/8/15	50.865002	51.285	49.9175	50.435001	49.05286	108909600
2019/8/16	51.07	51.790001	50.959999	51.625	50.210243	110481600
2019/8/19	52.654999	53.182499	52.5075	52.587502	51.14637	97654400
2019/8/20	52.720001	53.337502	52.580002	52.59	51.1488	107537200
2019/8/21	53.247501	53.412498	52.900002	53.16	51.703178	86141600
2019/8/22	53.297501	53.610001	52.6875	53.115002	51.659409	89014800
2019/8/23	52.357498	53.012501	50.25	50.66	49.27169	187272000
2019/8/26	51.465	51.797501	51.264999	51.622501	50.207817	104174400
2019/8/27	51.965	52.137501	50.8825	51.040001	49.641273	103493200
2019/8/28	51.025002	51.43	50.830002	51.3825	49.974392	63755200
2019/8/29	52.125	52.330002	51.665001	52.252499	50.820545	83962000
2019/8/30	52.540001	52.612499	51.799999	52.185001	50.754898	84573600
2019/9/3	51.607498	51.744999	51.055	51.424999	50.015713	80092000
2019/9/4	52.0975	52.369999	51.830002	52.297501	50.864307	76752400
2019/9/5	53	53.4925	52.877499	53.32	51.858788	95654800
2019/9/6	53.512501	53.605	53.127499	53.314999	51.853931	77449200
2019/9/9	53.709999	54.110001	52.767502	53.5425	52.075203	109237600
2019/9/10	53.465	54.195	52.927502	54.174999	52.690365	127111600
2019/9/11	54.517502	55.927502	54.432499	55.897499	54.365654	177158400
2019/9/12	56.200001	56.605	55.715	55.772499	54.244083	128906800
2019/9/13	55	55.197498	54.255001	54.6875	53.188824	159053200
2019/9/16	54.432499	55.032501	54.389999	54.974998	53.468441	84632400
2019/9/17	54.990002	55.205002	54.779999	55.174999	53.662956	73274800
2019/9/18	55.264999	55.712502	54.860001	55.692501	54.166279	101360000
2019/9/19	55.502499	55.939999	55.092499	55.240002	53.726173	88242400
2019/9/20	55.345001	55.639999	54.3675	54.432499	52.940804	221652400
2019/9/23	54.737499	54.959999	54.412498	54.68	53.181526	76662000
2019/9/24	55.2575	55.622501	54.297501	54.419998	52.92865	124763200
2019/9/25	54.637501	55.375	54.285	55.2575	53.743198	87613600
2019/9/26	55	55.235001	54.7075	54.9725	53.466011	75334000
2019/9/27	55.134998	55.240002	54.32	54.705002	53.205837	101408000
2019/9/30	55.224998	56.145	55.197498	55.9925	54.458061	103909600
2019/10/1	56.267502	57.055	56.049999	56.147499	54.608803	139223200
2019/10/2	55.764999	55.895	54.482498	54.740002	53.239883	138449200
2019/10/3	54.607498	55.240002	53.782501	55.205002	53.692139	114426000
2019/10/4	56.41	56.872501	55.9725	56.752499	55.197231	138478800
2019/10/7	56.567501	57.482498	56.459999	56.764999	55.209389	122306000
2019/10/8	56.455002	57.014999	56.0825	56.099998	54.562614	111820000
2019/10/9	56.7575	56.947498	56.41	56.7575	55.202087	74770400
2019/10/10	56.982498	57.610001	56.825001	57.522499	55.946121	113013600
2019/10/11	58.237499	59.41	58.077499	59.052502	57.4342	166795600
2019/10/14	58.724998	59.532501	58.6675	58.967499	57.351528	96427600
2019/10/15	59.0975	59.412498	58.720001	58.830002	57.217796	87360000
2019/10/16	58.342499	58.810001	58.299999	58.592499	56.986805	73903200
2019/10/17	58.772499	59.037498	58.380001	58.82	57.208073	67585200
2019/10/18	58.647499	59.395	58.572498	59.102501	57.48283	97433600
2019/10/21	59.380001	60.247501	59.330002	60.127499	58.479733	87247200
2019/10/22	60.290001	60.549999	59.904999	59.990002	58.346008	82293600
2019/10/23	60.525002	60.810001	60.305	60.794998	59.128944	75828800
2019/10/24	61.127499	61.200001	60.452499	60.895	59.226208	69275200
2019/10/25	60.790001	61.682499	60.720001	61.645	59.95565	73477200
2019/10/28	61.855	62.3125	61.68	62.262501	60.556225	96572800
2019/10/29	62.2425	62.4375	60.642502	60.822498	59.155693	142839600
2019/10/30	61.189999	61.325001	60.302502	60.814999	59.148399	124522000
2019/10/31	61.810001	62.2925	59.314999	62.189999	60.48571	139162000
2019/11/1	62.384998	63.982498	62.290001	63.955002	62.202351	151125200
2019/11/4	64.332497	64.462502	63.845001	64.375	62.610844	103272000
2019/11/5	64.262497	64.547501	64.080002	64.282501	62.520885	79897600
2019/11/6	64.192497	64.372498	63.842499	64.309998	62.547623	75864400
2019/11/7	64.684998	65.087502	64.527496	64.857498	63.269489	94940400
2019/11/8	64.672501	65.110001	64.212502	65.035004	63.442661	69986400
2019/11/11	64.574997	65.6175	64.57	65.550003	63.945034	81821200
2019/11/12	65.387497	65.697502	65.230003	65.489998	63.886509	87388800
2019/11/13	65.282501	66.195	65.267502	66.1175	64.498665	102734400
2019/11/14	65.9375	66.220001	65.525002	65.660004	64.052361	89182800
2019/11/15	65.919998	66.445	65.752502	66.440002	64.81324	100206400
2019/11/18	66.449997	66.857498	66.057503	66.775002	65.140045	86703200
2019/11/19	66.974998	67	66.347504	66.572502	64.942513	76167200
2019/11/20	66.385002	66.519997	65.099998	65.797501	64.186501	106234400
2019/11/21	65.922501	66.002502	65.294998	65.502502	63.898712	121395200
2019/11/22	65.647499	65.794998	65.209999	65.445	63.842602	65325200
2019/11/25	65.677498	66.610001	65.629997	66.592499	64.962029	84020400
2019/11/26	66.735001	66.790001	65.625	66.072502	64.454742	105207600
2019/11/27	66.394997	66.995003	66.327499	66.959999	65.320526	65235600
2019/11/29	66.650002	67	66.474998	66.8125	65.176636	46617600
2019/12/2	66.817497	67.0625	65.862503	66.040001	64.423058	94487200
2019/12/3	64.577499	64.8825	64.072502	64.862503	63.274372	114430400
2019/12/4	65.267502	65.827499	65.169998	65.434998	63.832848	67181600
2019/12/5	65.947502	66.472504	65.682503	66.394997	64.769348	74424400
2019/12/6	66.870003	67.75	66.824997	67.677498	66.020439	106075600
2019/12/9	67.5	67.699997	66.227501	66.730003	65.096153	128042400
2019/12/10	67.150002	67.517502	66.464996	67.120003	65.476608	90420400
2019/12/11	67.202499	67.775002	67.125	67.692497	66.035072	78756800
2019/12/12	66.945	68.139999	66.830002	67.864998	66.203362	137310400
2019/12/13	67.864998	68.824997	67.732498	68.787498	67.103271	133587600
2019/12/16	69.25	70.197502	69.245003	69.964996	68.25193	128186000
2019/12/17	69.892502	70.442497	69.699997	70.102501	68.38607	114158400
2019/12/18	69.949997	70.474998	69.779999	69.934998	68.222687	116028400
2019/12/19	69.875	70.294998	69.737503	70.004997	68.290962	98369200
2019/12/20	70.557503	70.662498	69.639999	69.860001	68.149506	275978000
2019/12/23	70.1325	71.0625	70.092499	71	69.261612	98572000
2019/12/24	71.172501	71.222504	70.730003	71.067497	69.327446	48478800
2019/12/26	71.205002	72.495003	71.175003	72.477501	70.702927	93121200
2019/12/27	72.779999	73.4925	72.029999	72.449997	70.676094	146266000
2019/12/30	72.364998	73.172501	71.305	72.879997	71.095566	144114400
2019/12/31	72.482498	73.419998	72.379997	73.412498	71.615036	100805600
2020/1/2	74.059998	75.150002	73.797501	75.087502	73.249039	135480400
2020/1/3	74.287498	75.144997	74.125	74.357498	72.536903	146322800
2020/1/6	73.447502	74.989998	73.1875	74.949997	73.114899	118387200
2020/1/7	74.959999	75.224998	74.370003	74.597504	72.771027	108872000
2020/1/8	74.290001	76.110001	74.290001	75.797501	73.94162	132079200
2020/1/9	76.809998	77.607498	76.550003	77.407501	75.512238	170108400
2020/1/10	77.650002	78.167503	77.0625	77.582497	75.682938	140644800
2020/1/13	77.910004	79.267502	77.787498	79.239998	77.299858	121532000
2020/1/14	79.175003	79.392502	78.042503	78.169998	76.256058	161954400
2020/1/15	77.962502	78.875	77.387497	77.834999	75.929253	121923600
2020/1/16	78.397499	78.925003	78.022499	78.809998	76.880371	108829200
2020/1/17	79.067497	79.684998	78.75	79.682503	77.731529	137816400
2020/1/21	79.297501	79.754997	79	79.142502	77.20475	110843200
2020/1/22	79.644997	79.997498	79.327499	79.425003	77.480331	101832400
2020/1/23	79.480003	79.889999	78.912498	79.807503	77.853447	104472000
2020/1/24	80.0625	80.832497	79.379997	79.577499	77.629089	146537600
2020/1/27	77.514999	77.942497	76.220001	77.237503	75.346375	161940000
2020/1/28	78.150002	79.599998	78.047501	79.422501	77.477882	162234000
2020/1/29	81.112503	81.962502	80.345001	81.084999	79.099693	216229200
2020/1/30	80.135002	81.022499	79.6875	80.967499	78.985046	126743200
2020/1/31	80.232498	80.669998	77.072502	77.377502	75.482971	199588400
2020/2/3	76.074997	78.372498	75.555	77.165001	75.275665	173788400
2020/2/4	78.827499	79.910004	78.407501	79.712502	77.760765	136616400
2020/2/5	80.879997	81.190002	79.737503	80.362503	78.394867	118826800
2020/2/6	80.642502	81.305	80.065002	81.302498	79.311844	105425600
2020/2/7	80.592499	80.849998	79.5	80.0075	78.233795	117684000
2020/2/10	78.544998	80.387497	78.462502	80.387497	78.605354	109348800
2020/2/11	80.900002	80.974998	79.677498	79.902496	78.131126	94323200
2020/2/12	80.3675	81.805	80.3675	81.800003	79.986557	113730400
2020/2/13	81.047501	81.555	80.837502	81.217499	79.416969	94747600
2020/2/14	81.184998	81.495003	80.712502	81.237503	79.436523	80113600
2020/2/18	78.839996	79.9375	78.652496	79.75	77.98201	152531200
2020/2/19	80	81.142502	80	80.904999	79.111389	93984000
2020/2/20	80.657501	81.162498	79.552498	80.074997	78.299797	100566000
2020/2/21	79.654999	80.112503	77.625	78.262497	76.527481	129554000
2020/2/24	74.315002	76.044998	72.307503	74.544998	72.892395	222195200
2020/2/25	75.237503	75.6325	71.532501	72.019997	70.423363	230673600
2020/2/26	71.6325	74.470001	71.625	73.162498	71.540558	198054800
2020/2/27	70.275002	71.5	68.239998	68.379997	66.864059	320605600
2020/2/28	64.315002	69.602501	64.092499	68.339996	66.824936	426510000
2020/3/2	70.57	75.360001	69.43	74.702499	73.046402	341397200
2020/3/3	75.917503	76	71.449997	72.330002	70.726509	319475600
2020/3/4	74.110001	75.849998	73.282501	75.684998	74.007111	219178400
2020/3/5	73.879997	74.887497	72.852501	73.230003	71.606544	187572800
2020/3/6	70.5	72.705002	70.307503	72.2575	70.655602	226176800
2020/3/9	65.9375	69.522499	65.75	66.542503	65.067307	286744800
2020/3/10	69.285004	71.610001	67.342499	71.334999	69.753548	285290000
2020/3/11	69.347504	70.305	67.964996	68.857498	67.330963	255598800
2020/3/12	63.985001	67.5	62	62.057499	60.681732	418474000
2020/3/13	66.222504	69.980003	63.237499	69.4925	67.951904	370732000
2020/3/16	60.487499	64.769997	60	60.552502	59.210091	322423600
2020/3/17	61.877499	64.402496	59.599998	63.215	61.813572	324056000
2020/3/18	59.942501	62.5	59.279999	61.6675	60.300385	300233600
2020/3/19	61.8475	63.209999	60.6525	61.195	59.838356	271857200
2020/3/20	61.794998	62.9575	57	57.310001	56.039478	401693200
2020/3/23	57.02	57.125	53.1525	56.092499	54.848969	336752800
2020/3/24	59.09	61.922501	58.575001	61.720001	60.351715	287531200
2020/3/25	62.6875	64.5625	61.075001	61.380001	60.019241	303602000
2020/3/26	61.630001	64.669998	61.59	64.610001	63.177647	252087200
2020/3/27	63.1875	63.967499	61.762501	61.935001	60.561947	204216800
2020/3/30	62.685001	63.880001	62.349998	63.702499	62.290257	167976400
2020/3/31	63.900002	65.622498	63	63.572498	62.163136	197002000
2020/4/1	61.625	62.18	59.782501	60.227501	58.8923	176218400
2020/4/2	60.084999	61.287498	59.224998	61.232498	59.875015	165934000
2020/4/3	60.700001	61.424999	59.7425	60.352501	59.01453	129880000
2020/4/6	62.724998	65.777496	62.345001	65.6175	64.162804	201820400
2020/4/7	67.699997	67.925003	64.75	64.857498	63.419647	202887200
2020/4/8	65.684998	66.842499	65.307503	66.517502	65.042862	168895200
2020/4/9	67.175003	67.517502	66.175003	66.997498	65.512215	161834800
2020/4/13	67.077499	68.425003	66.457497	68.3125	66.798065	131022800
2020/4/14	70	72.0625	69.512497	71.762497	70.171593	194994800
2020/4/15	70.599998	71.582497	70.157501	71.107498	69.531097	131154400
2020/4/16	71.845001	72.050003	70.587502	71.672501	70.083565	157125200
2020/4/17	71.172501	71.737503	69.214996	70.699997	69.132629	215250000
2020/4/20	69.487503	70.419998	69.212502	69.232498	67.697662	130015200
2020/4/21	69.07	69.3125	66.357498	67.092499	65.605103	180991600
2020/4/22	68.402496	69.474998	68.050003	69.025002	67.494759	116862400
2020/4/23	68.967499	70.4375	68.717499	68.7575	67.2332	124814400
2020/4/24	69.300003	70.752502	69.25	70.7425	69.174179	126161200
2020/4/27	70.449997	71.135002	69.987503	70.792503	69.223091	117087600
2020/4/28	71.269997	71.457497	69.550003	69.644997	68.101021	112004800
2020/4/29	71.182503	72.417503	70.972504	71.932503	70.337814	137280800
2020/4/30	72.489998	73.6325	72.087502	73.449997	71.821663	183064000
2020/5/1	71.5625	74.75	71.462502	72.267502	70.665382	240616800
2020/5/4	72.292503	73.422501	71.580002	73.290001	71.665215	133568000
2020/5/5	73.764999	75.25	73.614998	74.389999	72.740837	147751200
2020/5/6	75.114998	75.809998	74.717499	75.157501	73.491318	142333600
2020/5/7	75.805	76.292503	75.4925	75.934998	74.251556	115215200
2020/5/8	76.410004	77.587502	76.072502	77.532501	76.018883	133838400
2020/5/11	77.025002	79.262497	76.809998	78.752502	77.215073	145946400
2020/5/12	79.457497	79.922501	77.727501	77.852501	76.332642	162301200
2020/5/13	78.037498	78.987503	75.802498	76.912498	75.410988	200622400
2020/5/14	76.127502	77.447502	75.3825	77.385002	75.874283	158929200
2020/5/15	75.087502	76.974998	75.052498	76.927498	75.425697	166348400
2020/5/18	78.292503	79.125	77.580002	78.739998	77.202805	135178400
2020/5/19	78.7575	79.629997	78.252502	78.285004	76.756691	101729600
2020/5/20	79.169998	79.879997	79.129997	79.807503	78.249481	111504800
2020/5/21	79.665001	80.222504	78.967499	79.212502	77.666092	102688800
2020/5/22	78.942497	79.807503	78.837502	79.722504	78.166138	81803200
2020/5/26	80.875	81.059998	79.125	79.182503	77.636665	125522000
2020/5/27	79.035004	79.677498	78.272499	79.527496	77.974937	112945200
2020/5/28	79.192497	80.860001	78.907501	79.5625	78.009254	133560800
2020/5/29	79.8125	80.287498	79.1175	79.485001	77.933273	153532400
2020/6/1	79.4375	80.587502	79.302498	80.462502	78.891685	80791200
2020/6/2	80.1875	80.860001	79.732498	80.834999	79.25692	87642800
2020/6/3	81.165001	81.550003	80.574997	81.279999	79.693237	104491200
2020/6/4	81.097504	81.404999	80.195	80.580002	79.006897	87560400
2020/6/5	80.837502	82.9375	80.807503	82.875	81.257095	137250400
2020/6/8	82.5625	83.400002	81.830002	83.364998	81.737518	95654400
2020/6/9	83.035004	86.402496	83.002502	85.997498	84.318634	147712400
2020/6/10	86.974998	88.692497	86.522499	88.209999	86.48793	166651600
2020/6/11	87.327499	87.764999	83.870003	83.974998	82.335609	201662400
2020/6/12	86.18	86.949997	83.555	84.699997	83.046455	200146000
2020/6/15	83.3125	86.419998	83.144997	85.747498	84.073509	138808800
2020/6/16	87.864998	88.300003	86.18	88.019997	86.301636	165428800
2020/6/17	88.787498	88.849998	87.772499	87.897499	86.181541	114406400
2020/6/18	87.852501	88.362503	87.305	87.932503	86.215858	96820400
2020/6/19	88.660004	89.139999	86.287498	87.43	85.72316	264476000
2020/6/22	87.834999	89.864998	87.787498	89.717499	87.966011	135445200
2020/6/23	91	93.095001	90.567497	91.6325	89.84362	212155600
2020/6/24	91.25	92.197502	89.629997	90.014999	88.257698	192623200
2020/6/25	90.175003	91.25	89.392502	91.209999	89.429382	137522400
2020/6/26	91.102501	91.330002	88.254997	88.407501	86.68158	205256800
2020/6/29	88.3125	90.542503	87.82	90.445	88.679298	130646000
2020/6/30	90.019997	91.495003	90	91.199997	89.419579	140223200
2020/7/1	91.279999	91.839996	90.977501	91.027496	89.250435	110737200
2020/7/2	91.962502	92.6175	90.910004	91.027496	89.250435	114041600
2020/7/6	92.5	93.945	92.467499	93.462502	91.637886	118655600
2020/7/7	93.852501	94.654999	93.057503	93.172501	91.353554	112424400
2020/7/8	94.18	95.375	94.089996	95.342499	93.481186	117092000
2020/7/9	96.262497	96.317497	94.672501	95.752502	93.883194	125642800
2020/7/10	95.334999	95.980003	94.705002	95.919998	94.047409	90257200
2020/7/13	97.264999	99.955002	95.2575	95.477501	93.613556	191649200
2020/7/14	94.839996	97.254997	93.877502	97.057503	95.16272	170989200
2020/7/15	98.989998	99.247498	96.489998	97.724998	95.817169	153198000
2020/7/16	96.5625	97.404999	95.904999	96.522499	94.638161	110577600
2020/7/17	96.987503	97.147499	95.839996	96.327499	94.44696	92186800
2020/7/20	96.417503	98.5	96.0625	98.357498	96.43734	90318000
2020/7/21	99.172501	99.25	96.7425	97	95.106331	103433200
2020/7/22	96.692497	97.974998	96.602501	97.272499	95.373512	89001600
2020/7/23	96.997498	97.077499	92.010002	92.845001	91.032471	197004400
2020/7/24	90.987503	92.970001	89.144997	92.614998	90.806938	185438800
2020/7/27	93.709999	94.904999	93.480003	94.809998	92.959076	121214000
2020/7/28	94.3675	94.550003	93.247498	93.252502	91.431999	103625600
2020/7/29	93.75	95.230003	93.712502	95.040001	93.184608	90329200
2020/7/30	94.1875	96.297501	93.767502	96.190002	94.312157	158130000
2020/7/31	102.885002	106.415001	100.824997	106.260002	104.185555	374336800
2020/8/3	108.199997	111.637497	107.892502	108.9375	106.810776	308151200
2020/8/4	109.1325	110.790001	108.387497	109.665001	107.524086	173071600
2020/8/5	109.377502	110.392502	108.897499	110.0625	107.913834	121776800
2020/8/6	110.404999	114.412498	109.797501	113.902496	111.678864	202428800
2020/8/7	113.205002	113.675003	110.292503	111.112503	109.139755	198045600
2020/8/10	112.599998	113.775002	110	112.727501	110.726074	212403600
2020/8/11	111.970001	112.482498	109.107498	109.375	107.433121	187902400
2020/8/12	110.497498	113.275002	110.297501	113.010002	111.003578	165598000
2020/8/13	114.43	116.042503	113.927498	115.010002	112.968071	210082000
2020/8/14	114.830002	115	113.044998	114.907501	112.867378	165565200
2020/8/17	116.0625	116.087502	113.962502	114.607498	112.572701	119561600
2020/8/18	114.352501	116	114.0075	115.5625	113.510735	105633600
2020/8/19	115.982498	117.162498	115.610001	115.707497	113.653168	145538000
2020/8/20	115.75	118.392502	115.732498	118.275002	116.175087	126907200
2020/8/21	119.262497	124.8675	119.25	124.370003	122.161873	338054800
2020/8/24	128.697495	128.785004	123.9375	125.857498	123.622955	345937600
2020/8/25	124.697502	125.18	123.052498	124.824997	122.608803	211495600
2020/8/26	126.18	126.9925	125.082497	126.522499	124.276161	163022400
2020/8/27	127.142502	127.485001	123.832497	125.010002	122.790504	155552400
2020/8/28	126.012497	126.442497	124.577499	124.807503	122.591614	187630000
2020/8/31	127.580002	131	126	129.039993	126.748962	225702700
2020/9/1	132.759995	134.800003	130.529999	134.179993	131.797684	151948100
2020/9/2	137.589996	137.979996	127	131.399994	129.067032	200119000
2020/9/3	126.910004	128.839996	120.5	120.879997	118.733833	257599600
2020/9/4	120.07	123.699997	110.889999	120.959999	118.812416	332607200
2020/9/8	113.949997	118.989998	112.68	112.82	110.816933	231366600
2020/9/9	117.260002	119.139999	115.260002	117.32	115.237038	176940500
2020/9/10	120.360001	120.5	112.5	113.489998	111.475044	182274400
2020/9/11	114.57	115.230003	110	112	110.011497	180860300
2020/9/14	114.720001	115.93	112.800003	115.360001	113.311829	140150100
2020/9/15	118.330002	118.830002	113.610001	115.540001	113.488632	184642000
2020/9/16	115.230003	116	112.040001	112.129997	110.139175	154679000
2020/9/17	109.720001	112.199997	108.709999	110.339996	108.380974	178011000
2020/9/18	110.400002	110.879997	106.089996	106.839996	104.943108	287104900
2020/9/21	104.540001	110.190002	103.099998	110.080002	108.125587	195713800
2020/9/22	112.68	112.860001	109.160004	111.809998	109.824875	183055400
2020/9/23	111.620003	112.110001	106.769997	107.120003	105.218124	150718700
2020/9/24	105.169998	110.25	105	108.220001	106.298607	167743300
2020/9/25	108.43	112.440002	107.669998	112.279999	110.28653	149981400
2020/9/28	115.010002	115.32	112.779999	114.959999	112.918953	137672400
2020/9/29	114.550003	115.309998	113.57	114.089996	112.064384	99382200
2020/9/30	113.790001	117.260002	113.620003	115.809998	113.753838	142675200
2020/10/1	117.639999	117.720001	115.830002	116.790001	114.716438	116120400
2020/10/2	112.889999	115.370003	112.220001	113.019997	111.01339	144712000
2020/10/5	113.910004	116.650002	113.550003	116.5	114.43161	106243800
2020/10/6	115.699997	116.120003	112.25	113.160004	111.150917	161498200
2020/10/7	114.620003	115.550003	114.129997	115.080002	113.036804	96849000
2020/10/8	116.25	116.400002	114.589996	114.970001	112.928772	83477200
2020/10/9	115.279999	117	114.919998	116.970001	114.893272	100506900
2020/10/12	120.059998	125.18	119.279999	124.400002	122.19133	240226800
2020/10/13	125.269997	125.389999	119.650002	121.099998	118.949936	262330500
2020/10/14	121	123.029999	119.620003	121.190002	119.038338	150712000
2020/10/15	118.720001	121.199997	118.150002	120.709999	118.566856	112559200
2020/10/16	121.279999	121.550003	118.809998	119.019997	116.90686	115393800
2020/10/19	119.959999	120.419998	115.660004	115.980003	113.920837	120639300
2020/10/20	116.199997	118.980003	115.629997	117.510002	115.423683	124423700
2020/10/21	116.669998	118.709999	116.449997	116.870003	114.795029	89946000
2020/10/22	117.449997	118.040001	114.589996	115.75	113.694923	101988000
2020/10/23	116.389999	116.550003	114.279999	115.040001	112.997513	82572600
2020/10/26	114.010002	116.550003	112.879997	115.050003	113.007355	111850700
2020/10/27	115.489998	117.279999	114.540001	116.599998	114.529823	92276800
2020/10/28	115.050003	115.43	111.099998	111.199997	109.225693	143937800
2020/10/29	112.370003	116.93	112.199997	115.32	113.27256	146129200
2020/10/30	111.059998	111.989998	107.720001	108.860001	106.927231	190272600
2020/11/2	109.110001	110.68	107.32	108.769997	106.838852	122866900
2020/11/3	109.660004	111.489998	108.730003	110.440002	108.479195	107624400
2020/11/4	114.139999	115.589996	112.349998	114.949997	112.909119	138235500
2020/11/5	117.949997	119.620003	116.870003	119.029999	116.916695	126387100
2020/11/6	118.32	119.199997	116.129997	118.690002	116.783844	114457900
2020/11/9	120.5	121.989998	116.050003	116.32	114.451927	154515300
2020/11/10	115.550003	117.589996	114.129997	115.970001	114.107536	138023400
2020/11/11	117.190002	119.629997	116.440002	119.489998	117.570999	112295000
2020/11/12	119.620003	120.529999	118.57	119.209999	117.295509	103162300
2020/11/13	119.440002	119.669998	117.870003	119.260002	117.344711	81581900
2020/11/16	118.919998	120.989998	118.150002	120.300003	118.368004	91183000
2020/11/17	119.550003	120.669998	118.959999	119.389999	117.47261	74271000
2020/11/18	118.610001	119.82	118	118.029999	116.134445	76322100
2020/11/19	117.589996	119.059998	116.809998	118.639999	116.73465	74113000
2020/11/20	118.639999	118.769997	117.290001	117.339996	115.455536	73604300
2020/11/23	117.18	117.620003	113.75	113.849998	112.021584	127959300
2020/11/24	113.910004	115.849998	112.589996	115.169998	113.320389	113874200
2020/11/25	115.550003	116.75	115.169998	116.029999	114.166565	76499200
2020/11/27	116.57	117.489998	116.220001	116.589996	114.717583	46691300
2020/11/30	116.970001	120.970001	116.809998	119.050003	117.138077	169410200
2020/12/1	121.010002	123.470001	120.010002	122.720001	120.749123	127728200
2020/12/2	122.019997	123.370003	120.889999	123.080002	121.103348	89004200
2020/12/3	123.519997	123.779999	122.209999	122.940002	120.965607	78967600
2020/12/4	122.599998	122.860001	121.519997	122.25	120.286667	78260400
2020/12/7	122.309998	124.57	122.25	123.75	121.762589	86712000
2020/12/8	124.370003	124.980003	123.089996	124.379997	122.382469	82225500
2020/12/9	124.529999	125.949997	121	121.779999	119.824211	115089200
2020/12/10	120.5	123.870003	120.150002	123.239998	121.260788	81312200
2020/12/11	122.43	122.760002	120.550003	122.410004	120.444107	86939800
2020/12/14	122.599998	123.349998	121.540001	121.779999	119.824211	79184500
2020/12/15	124.339996	127.900002	124.129997	127.879997	125.826256	157243700
2020/12/16	127.410004	128.369995	126.559998	127.809998	125.757385	98208600
2020/12/17	128.899994	129.580002	128.039993	128.699997	126.633095	94359800
2020/12/18	128.960007	129.100006	126.120003	126.660004	124.625862	192541500
2020/12/21	125.019997	128.309998	123.449997	128.229996	126.170631	121251600
2020/12/22	131.610001	134.410004	129.649994	131.880005	129.762024	168904800
2020/12/23	132.160004	132.429993	130.779999	130.960007	128.856812	88223700
2020/12/24	131.320007	133.460007	131.100006	131.970001	129.850601	54930100
2020/12/28	133.990005	137.339996	133.509995	136.690002	134.494781	124486200
2020/12/29	138.050003	138.789993	134.339996	134.869995	132.703995	121047300
2020/12/30	135.580002	135.990005	133.399994	133.720001	131.572479	96452100
2020/12/31	134.080002	134.740005	131.720001	132.690002	130.559006	99116600
2021/1/4	133.520004	133.610001	126.760002	129.410004	127.331696	143301900
2021/1/5	128.889999	131.740005	128.429993	131.009995	128.905991	97664900
2021/1/6	127.720001	131.050003	126.379997	126.599998	124.566818	155088000
2021/1/7	128.360001	131.630005	127.860001	130.919998	128.817459	109578200
2021/1/8	132.429993	132.630005	130.229996	132.050003	129.929291	105158200
2021/1/11	129.190002	130.169998	128.5	128.979996	126.908585	100384500
2021/1/12	128.5	129.690002	126.860001	128.800003	126.731491	91951100
2021/1/13	128.759995	131.449997	128.490005	130.889999	128.787949	88636800
2021/1/14	130.800003	131	128.759995	128.910004	126.839714	90221800
2021/1/15	128.779999	130.220001	127	127.139999	125.098152	111598500
2021/1/19	127.779999	128.710007	126.940002	127.830002	125.777069	90757300
2021/1/20	128.660004	132.490005	128.550003	132.029999	129.909607	104319500
2021/1/21	133.800003	139.669998	133.589996	136.869995	134.67186	120150900
2021/1/22	136.279999	139.850006	135.020004	139.070007	136.836533	114459400
2021/1/25	143.070007	145.089996	136.539993	142.919998	140.624695	157611700
2021/1/26	143.600006	144.300003	141.369995	143.160004	140.860901	98390600
2021/1/27	143.429993	144.300003	140.410004	142.059998	139.778549	140843800
2021/1/28	139.520004	141.990005	136.699997	137.089996	134.888367	142621100
2021/1/29	135.830002	136.740005	130.210007	131.960007	129.840744	177523800
2021/2/1	133.75	135.380005	130.929993	134.139999	131.985718	106239800
2021/2/2	135.729996	136.309998	134.610001	134.990005	132.822083	83305400
2021/2/3	135.759995	135.770004	133.610001	133.940002	131.78894	89880900
2021/2/4	136.300003	137.399994	134.589996	137.389999	135.183563	84183100
2021/2/5	137.350006	137.419998	135.860001	136.759995	134.764725	75693800
2021/2/8	136.029999	136.960007	134.919998	136.910004	134.912537	71297200
2021/2/9	136.619995	137.880005	135.850006	136.009995	134.025665	76774200
2021/2/10	136.479996	136.990005	134.399994	135.389999	133.414734	73046600
2021/2/11	135.899994	136.389999	133.770004	135.130005	133.158508	64280000
2021/2/12	134.350006	135.529999	133.690002	135.369995	133.394989	60145100
2021/2/16	135.490005	136.009995	132.789993	133.190002	131.246811	80576300
2021/2/17	131.25	132.220001	129.470001	130.839996	128.931107	97918500
2021/2/18	129.199997	130	127.410004	129.710007	127.817589	96856700
2021/2/19	130.240005	130.710007	128.800003	129.869995	127.975273	87668800
2021/2/22	128.009995	129.720001	125.599998	126	124.161713	103916400
2021/2/23	123.760002	126.709999	118.389999	125.860001	124.023766	158273000
2021/2/24	124.940002	125.559998	122.230003	125.349998	123.521194	111039900
2021/2/25	124.68	126.459999	120.540001	120.989998	119.224808	148199500
2021/2/26	122.589996	124.849998	121.199997	121.260002	119.490868	164560400
2021/3/1	123.75	127.93	122.790001	127.790001	125.925591	116307900
2021/3/2	128.410004	128.720001	125.010002	125.120003	123.294548	102260900
2021/3/3	124.809998	125.709999	121.839996	122.059998	120.279213	112966300
2021/3/4	121.75	123.599998	118.620003	120.129997	118.377342	178155000
2021/3/5	120.980003	121.940002	117.57	121.419998	119.648537	153766600
2021/3/8	120.93	121	116.209999	116.360001	114.662354	154376600
2021/3/9	119.029999	122.059998	118.790001	121.089996	119.323349	129525800
2021/3/10	121.690002	122.169998	119.449997	119.980003	118.229553	111943300
2021/3/11	122.540001	123.209999	121.260002	121.959999	120.180656	103026500
2021/3/12	120.400002	121.169998	119.160004	121.029999	119.264236	88105100
2021/3/15	121.410004	124	120.419998	123.989998	122.18103	92403800
2021/3/16	125.699997	127.220001	124.720001	125.57	123.737991	115227900
2021/3/17	124.050003	125.860001	122.339996	124.760002	122.939804	111932600
2021/3/18	122.879997	123.18	120.32	120.529999	118.771515	121229700
2021/3/19	119.900002	121.43	119.68	119.989998	118.239395	185549500
2021/3/22	120.330002	123.870003	120.260002	123.389999	121.58979	111912300
2021/3/23	123.330002	124.239998	122.139999	122.540001	120.752205	95467100
2021/3/24	122.82	122.900002	120.07	120.089996	118.337936	88530500
2021/3/25	119.540001	121.660004	119	120.589996	118.83065	98844700
2021/3/26	120.349998	121.480003	118.919998	121.209999	119.441597	94071200
2021/3/29	121.650002	122.580002	120.730003	121.389999	119.61898	80819200
2021/3/30	120.110001	120.400002	118.860001	119.900002	118.150711	85671900
2021/3/31	121.650002	123.519997	121.150002	122.150002	120.367889	118323800
2021/4/1	123.660004	124.18	122.489998	123	121.20549	75089100
2021/4/5	123.870003	126.160004	123.07	125.900002	124.063171	88651200
2021/4/6	126.5	127.129997	125.650002	126.209999	124.368652	80171300
2021/4/7	125.830002	127.919998	125.139999	127.900002	126.033997	83466700
2021/4/8	128.949997	130.389999	128.520004	130.360001	128.458099	88844600
2021/4/9	129.800003	133.039993	129.470001	133	131.059555	106686700
2021/4/12	132.520004	132.850006	130.630005	131.240005	129.325256	91420000
2021/4/13	132.440002	134.660004	131.929993	134.429993	132.468719	91266500
2021/4/14	134.940002	135	131.660004	132.029999	130.103729	87222800
2021/4/15	133.820007	135	133.639999	134.5	132.537689	89347100
2021/4/16	134.300003	134.669998	133.279999	134.160004	132.202652	84922400
2021/4/19	133.509995	135.470001	133.339996	134.839996	132.872742	94264200
2021/4/20	135.020004	135.529999	131.809998	133.110001	131.167984	94812300
2021/4/21	132.360001	133.75	131.300003	133.5	131.552307	68847100
2021/4/22	133.039993	134.149994	131.410004	131.940002	130.015045	84566500
2021/4/23	132.160004	135.119995	132.160004	134.320007	132.360321	78657500
2021/4/26	134.830002	135.059998	133.559998	134.720001	132.754501	66905100
2021/4/27	135.009995	135.410004	134.110001	134.389999	132.429306	66015800
2021/4/28	134.309998	135.020004	133.080002	133.580002	131.631134	107760100
2021/4/29	136.470001	137.070007	132.449997	133.479996	131.532578	151101000
2021/4/30	131.779999	133.559998	131.070007	131.460007	129.542038	109839500
2021/5/3	132.039993	134.070007	131.830002	132.539993	130.606308	75135100
2021/5/4	131.190002	131.490005	126.699997	127.849998	125.984711	137564700
2021/5/5	129.199997	130.449997	127.970001	128.100006	126.231087	84000900
2021/5/6	127.889999	129.75	127.129997	129.740005	127.847145	78128300
2021/5/7	130.850006	131.259995	129.479996	130.210007	128.528244	78973300
2021/5/10	129.410004	129.539993	126.809998	126.849998	125.211632	88071200
2021/5/11	123.5	126.269997	122.769997	125.910004	124.283775	126142800
2021/5/12	123.400002	124.639999	122.25	122.769997	121.184334	112172300
2021/5/13	124.580002	126.150002	124.260002	124.970001	123.355911	105861300
2021/5/14	126.25	127.889999	125.849998	127.449997	125.803886	81918000
2021/5/17	126.82	126.93	125.169998	126.269997	124.639114	74244600
2021/5/18	126.559998	126.989998	124.779999	124.849998	123.23745	63342900
2021/5/19	123.160004	124.919998	122.860001	124.690002	123.079521	92612000
2021/5/20	125.230003	127.720001	125.099998	127.309998	125.66568	76857100
2021/5/21	127.82	128	125.209999	125.43	123.809975	79295400
2021/5/24	126.010002	127.940002	125.940002	127.099998	125.458412	63092900
2021/5/25	127.82	128.320007	126.32	126.900002	125.260994	72009500
2021/5/26	126.959999	127.389999	126.419998	126.849998	125.211632	56575900
2021/5/27	126.440002	127.639999	125.080002	125.279999	123.661911	94625600
2021/5/28	125.57	125.800003	124.550003	124.610001	123.000572	71311100
2021/6/1	125.080002	125.349998	123.940002	124.279999	122.674828	67637100
2021/6/2	124.279999	125.239998	124.050003	125.059998	123.444756	59278900
2021/6/3	124.68	124.849998	123.129997	123.540001	121.944389	76229200
2021/6/4	124.07	126.160004	123.849998	125.889999	124.26403	75169300
2021/6/7	126.169998	126.32	124.830002	125.900002	124.273895	71057600
2021/6/8	126.599998	128.460007	126.209999	126.739998	125.103065	74403800
2021/6/9	127.209999	127.75	126.519997	127.129997	125.488014	56877900
2021/6/10	127.019997	128.190002	125.940002	126.110001	124.481178	71186400
2021/6/11	126.529999	127.440002	126.099998	127.349998	125.705177	53522400
2021/6/14	127.82	130.539993	127.07	130.479996	128.794754	96906500
2021/6/15	129.940002	130.600006	129.389999	129.639999	127.965607	62746300
2021/6/16	130.369995	130.889999	128.460007	130.149994	128.469009	91815000
2021/6/17	129.800003	132.550003	129.649994	131.789993	130.08786	96721700
2021/6/18	130.710007	131.509995	130.240005	130.460007	128.775024	108953300
2021/6/21	130.300003	132.410004	129.210007	132.300003	130.591248	79663300
2021/6/22	132.130005	134.080002	131.619995	133.979996	132.249557	74783600
2021/6/23	133.770004	134.320007	133.229996	133.699997	131.97316	60214200
2021/6/24	134.449997	134.639999	132.929993	133.410004	131.686905	68711000
2021/6/25	133.460007	133.889999	132.809998	133.110001	131.390762	70783700
2021/6/28	133.410004	135.25	133.350006	134.779999	133.039215	62111300
2021/6/29	134.800003	136.490005	134.350006	136.330002	134.569183	64556100
2021/6/30	136.169998	137.410004	135.869995	136.960007	135.19104	63261400
2021/7/1	136.600006	137.330002	135.759995	137.270004	135.49707	52485800
2021/7/2	137.899994	140	137.75	139.960007	138.152298	78852600
2021/7/6	140.070007	143.149994	140.070007	142.020004	140.185699	108181800
2021/7/7	143.539993	144.889999	142.660004	144.570007	142.702759	104911600
2021/7/8	141.580002	144.059998	140.669998	143.240005	141.389954	105575500
2021/7/9	142.75	145.649994	142.649994	145.110001	143.235794	99890800
2021/7/12	146.210007	146.320007	144	144.5	142.633652	76299700
2021/7/13	144.029999	147.460007	143.630005	145.639999	143.758942	100827100
2021/7/14	148.100006	149.570007	147.679993	149.149994	147.223602	127050800
2021/7/15	149.240005	150	147.089996	148.479996	146.562256	106820300
2021/7/16	148.460007	149.759995	145.880005	146.389999	144.499237	93251400
2021/7/19	143.75	144.070007	141.669998	142.449997	140.610153	121434600
2021/7/20	143.460007	147.100006	142.960007	146.149994	144.262329	96350000
2021/7/21	145.529999	146.130005	144.630005	145.399994	143.522049	74993500
2021/7/22	145.940002	148.199997	145.809998	146.800003	144.903946	77338200
2021/7/23	147.550003	148.720001	146.919998	148.559998	146.641251	71447400
2021/7/26	148.270004	149.830002	147.699997	148.990005	147.065704	72434100
2021/7/27	149.119995	149.210007	145.550003	146.770004	144.874359	104818600
2021/7/28	144.809998	146.970001	142.539993	144.979996	143.107468	118931200
2021/7/29	144.690002	146.550003	144.580002	145.639999	143.758942	56699500
2021/7/30	144.380005	146.330002	144.110001	145.860001	143.97612	70440600
2021/8/2	146.360001	146.949997	145.25	145.520004	143.640518	62880000
2021/8/3	145.809998	148.039993	145.179993	147.360001	145.456726	64786600
2021/8/4	147.270004	147.789993	146.279999	146.949997	145.052032	56368300
2021/8/5	146.979996	147.839996	146.169998	147.059998	145.160629	46397700
2021/8/6	146.350006	147.110001	145.630005	146.139999	144.468613	54126800
2021/8/9	146.199997	146.699997	145.520004	146.089996	144.419174	48908700
2021/8/10	146.440002	147.710007	145.300003	145.600006	143.934799	69023100
2021/8/11	146.050003	146.720001	145.529999	145.860001	144.191833	48493500
2021/8/12	146.190002	149.050003	145.839996	148.889999	147.187164	72282600
2021/8/13	148.970001	149.440002	148.270004	149.100006	147.39476	59375000
2021/8/16	148.539993	151.190002	146.470001	151.119995	149.391663	103296000
2021/8/17	150.229996	151.679993	149.089996	150.190002	148.472305	92229700
2021/8/18	149.800003	150.720001	146.149994	146.360001	144.686096	86326000
2021/8/19	145.029999	148	144.5	146.699997	145.022217	86960300
2021/8/20	147.440002	148.5	146.779999	148.190002	146.495163	60549600
2021/8/23	148.309998	150.190002	147.889999	149.710007	147.997772	60131800
2021/8/24	149.449997	150.860001	149.149994	149.619995	147.908798	48606400
2021/8/25	149.809998	150.320007	147.800003	148.360001	146.663223	58991300
2021/8/26	148.350006	149.119995	147.509995	147.539993	145.852585	48597200
2021/8/27	147.479996	148.75	146.830002	148.600006	146.900482	55802400
2021/8/30	149	153.490005	148.610001	153.119995	151.36879	90956700
2021/8/31	152.660004	152.800003	151.289993	151.830002	150.093552	86453100
2021/9/1	152.830002	154.979996	152.339996	152.509995	150.765747	80313700
2021/9/2	153.869995	154.720001	152.399994	153.649994	151.892731	71115500
2021/9/3	153.759995	154.630005	153.089996	154.300003	152.535294	57808700
2021/9/7	154.970001	157.259995	154.389999	156.690002	154.89798	82278300
2021/9/8	156.979996	157.039993	153.979996	155.110001	153.336014	74420200
2021/9/9	155.490005	156.110001	153.949997	154.070007	152.307907	57305700
2021/9/10	155	155.479996	148.699997	148.970001	147.266251	140893200
2021/9/13	150.630005	151.419998	148.75	149.550003	147.839615	102404300
2021/9/14	150.350006	151.070007	146.910004	148.119995	146.42598	109296300
2021/9/15	148.559998	149.440002	146.369995	149.029999	147.325562	83281300
2021/9/16	148.440002	148.970001	147.220001	148.789993	147.088318	68034100
2021/9/17	148.820007	148.820007	145.759995	146.059998	144.389542	129868800
2021/9/20	143.800003	144.839996	141.270004	142.940002	141.305222	123478900
2021/9/21	143.929993	144.600006	142.779999	143.429993	141.789581	75834000
2021/9/22	144.449997	146.429993	143.699997	145.850006	144.181931	76404300
2021/9/23	146.649994	147.080002	145.639999	146.830002	145.150742	64838200
2021/9/24	145.660004	147.470001	145.559998	146.919998	145.2397	53477900
2021/9/27	145.470001	145.960007	143.820007	145.369995	143.707413	74150700
2021/9/28	143.25	144.75	141.690002	141.910004	140.286987	108972300
2021/9/29	142.470001	144.449997	142.029999	142.830002	141.196487	74602000
2021/9/30	143.660004	144.380005	141.279999	141.5	139.881699	89056700
2021/10/1	141.899994	142.919998	139.110001	142.649994	141.018524	94639600
2021/10/4	141.759995	142.210007	138.270004	139.139999	137.548676	98322000
2021/10/5	139.490005	142.240005	139.360001	141.110001	139.496155	80861100
2021/10/6	139.470001	142.149994	138.369995	142	140.375977	83221100
2021/10/7	143.059998	144.220001	142.720001	143.289993	141.651199	61732700
2021/10/8	144.029999	144.179993	142.559998	142.899994	141.265656	58773200
2021/10/11	142.270004	144.809998	141.809998	142.809998	141.176712	64452200
2021/10/12	143.229996	143.25	141.039993	141.509995	139.891586	73035900
2021/10/13	141.240005	141.399994	139.199997	140.910004	139.298431	78762700
2021/10/14	142.110001	143.880005	141.509995	143.759995	142.115845	69907100
2021/10/15	143.770004	144.899994	143.509995	144.839996	143.183472	67940300
2021/10/18	143.449997	146.839996	143.160004	146.550003	144.873917	85589200
2021/10/19	147.009995	149.169998	146.550003	148.759995	147.058655	76378900
2021/10/20	148.699997	149.75	148.119995	149.259995	147.552917	58418800
2021/10/21	148.809998	149.639999	147.869995	149.479996	147.770401	61421000
2021/10/22	149.690002	150.179993	148.639999	148.690002	146.989456	58883400
2021/10/25	148.679993	149.369995	147.619995	148.639999	146.940033	50720600
2021/10/26	149.330002	150.839996	149.009995	149.320007	147.612228	60893400
2021/10/27	149.360001	149.729996	148.490005	148.850006	147.147629	56094900
2021/10/28	149.820007	153.169998	149.720001	152.570007	150.825089	100077900
2021/10/29	147.220001	149.940002	146.410004	149.800003	148.086761	124953200
2021/11/1	148.990005	149.699997	147.800003	148.960007	147.256378	74588300
2021/11/2	148.660004	151.570007	148.649994	150.020004	148.30426	69122000
2021/11/3	150.389999	151.970001	149.820007	151.490005	149.757446	54511500
2021/11/4	151.580002	152.429993	150.639999	150.960007	149.233505	60394600
2021/11/5	151.889999	152.199997	150.059998	151.279999	149.768097	65463900
2021/11/8	151.410004	151.570007	150.160004	150.440002	148.936493	55020900
2021/11/9	150.199997	151.429993	150.059998	150.809998	149.30278	56787900
2021/11/10	150.020004	150.130005	147.850006	147.919998	146.441666	65187100
2021/11/11	148.960007	149.429993	147.679993	147.869995	146.392166	41000000
2021/11/12	148.429993	150.399994	147.479996	149.990005	148.490982	63804000
2021/11/15	150.369995	151.880005	149.429993	150	148.5009	59222800
2021/11/16	149.940002	151.490005	149.339996	151	149.490906	59256200
2021/11/17	151	155	150.990005	153.490005	151.956009	88807000
2021/11/18	153.710007	158.669998	153.050003	157.869995	156.292221	137827700
2021/11/19	157.649994	161.020004	156.529999	160.550003	158.94545	117305600
2021/11/22	161.679993	165.699997	161	161.020004	159.410751	117467900
2021/11/23	161.119995	161.800003	159.059998	161.410004	159.796844	96041900
2021/11/24	160.75	162.139999	159.639999	161.940002	160.321564	69463600
2021/11/26	159.570007	160.449997	156.360001	156.809998	155.242828	76959800
2021/11/29	159.369995	161.190002	158.789993	160.240005	158.63855	88748200
2021/11/30	159.990005	165.520004	159.919998	165.300003	163.647964	174048100
2021/12/1	167.479996	170.300003	164.529999	164.770004	163.12326	152052500
2021/12/2	158.740005	164.199997	157.800003	163.759995	162.123352	136739200
2021/12/3	164.020004	164.960007	159.720001	161.839996	160.222549	118023100
2021/12/6	164.289993	167.880005	164.279999	165.320007	163.667786	107497000
2021/12/7	169.080002	171.580002	168.339996	171.179993	169.469193	120405400
2021/12/8	172.130005	175.960007	170.699997	175.080002	173.330215	116998900
2021/12/9	174.910004	176.75	173.919998	174.559998	172.815445	108923700
2021/12/10	175.210007	179.630005	174.690002	179.449997	177.65657	115402700
2021/12/13	181.119995	182.130005	175.529999	175.740005	173.983643	153237000
2021/12/14	175.25	177.740005	172.210007	174.330002	172.587738	139380400
2021/12/15	175.110001	179.5	172.309998	179.300003	177.508057	131063300
2021/12/16	179.279999	181.139999	170.75	172.259995	170.538391	150185800
2021/12/17	169.929993	173.470001	169.690002	171.139999	169.429642	195432700
2021/12/20	168.279999	170.580002	167.460007	169.75	168.053513	107499100
2021/12/21	171.559998	173.199997	169.119995	172.990005	171.261108	91185900
2021/12/22	173.039993	175.860001	172.149994	175.639999	173.884644	92135300
2021/12/23	175.850006	176.850006	175.270004	176.279999	174.51825	68356600
2021/12/27	177.089996	180.419998	177.070007	180.330002	178.527786	74919600
2021/12/28	180.160004	181.330002	178.529999	179.289993	177.498169	79144300
2021/12/29	179.330002	180.630005	178.139999	179.380005	177.587265	62348900
2021/12/30	179.470001	180.570007	178.089996	178.199997	176.419052	59773000
2021/12/31	178.089996	179.229996	177.259995	177.570007	175.79538	64062300
2022/1/3	177.830002	182.880005	177.710007	182.009995	180.190964	104487900
2022/1/4	182.630005	182.940002	179.119995	179.699997	177.904068	99310400
2022/1/5	179.610001	180.169998	174.639999	174.919998	173.171844	94537600
2022/1/6	172.699997	175.300003	171.639999	172	170.281021	96904000
2022/1/7	172.889999	174.139999	171.029999	172.169998	170.449295	86709100
2022/1/10	169.080002	172.5	168.169998	172.190002	170.469116	106765600
2022/1/11	172.320007	175.179993	170.820007	175.080002	173.330215	76138300
2022/1/12	176.119995	177.179993	174.820007	175.529999	173.775726	74805200
2022/1/13	175.779999	176.619995	171.789993	172.190002	170.469116	84505800
2022/1/14	171.339996	173.779999	171.089996	173.070007	171.340332	80440800
2022/1/18	171.509995	172.539993	169.410004	169.800003	168.102997	90956700
2022/1/19	170	171.080002	165.940002	166.229996	164.56868	94815000
2022/1/20	166.979996	169.679993	164.179993	164.509995	162.86586	91420500
2022/1/21	164.419998	166.330002	162.300003	162.410004	160.786865	122848900
2022/1/24	160.020004	162.300003	154.699997	161.619995	160.004745	162294600
2022/1/25	158.979996	162.759995	157.020004	159.779999	158.183151	115798400
2022/1/26	163.5	164.389999	157.820007	159.690002	158.094025	108275300
2022/1/27	162.449997	163.839996	158.279999	159.220001	157.628754	121954600
2022/1/28	165.710007	170.350006	162.800003	170.330002	168.627701	179935700
2022/1/31	170.160004	175	169.509995	174.779999	173.033218	115541600
2022/2/1	174.009995	174.839996	172.309998	174.610001	172.864929	86213900
2022/2/2	174.75	175.880005	173.330002	175.839996	174.082626	84914300
2022/2/3	174.479996	176.240005	172.119995	172.899994	171.171997	89418100
2022/2/4	171.679993	174.100006	170.679993	172.389999	170.884567	82465400
2022/2/7	172.860001	173.949997	170.949997	171.660004	170.160934	77251200
2022/2/8	171.729996	175.350006	171.429993	174.830002	173.303253	74829200
2022/2/9	176.050003	176.649994	174.899994	176.279999	174.740585	71285000
2022/2/10	174.139999	175.479996	171.550003	172.119995	170.616913	90865900
2022/2/11	172.330002	173.080002	168.039993	168.639999	167.167313	98670700
2022/2/14	167.369995	169.580002	166.559998	168.880005	167.405212	86185500
2022/2/15	170.970001	172.949997	170.25	172.789993	171.281052	62527400
2022/2/16	171.850006	173.339996	170.050003	172.550003	171.043167	61177400
2022/2/17	171.029999	171.910004	168.470001	168.880005	167.405212	69589300
2022/2/18	169.820007	170.539993	166.190002	167.300003	165.838989	82772700
2022/2/22	164.979996	166.690002	162.149994	164.320007	162.88504	91162800
2022/2/23	165.539993	166.149994	159.75	160.070007	158.672165	90009200
2022/2/24	152.580002	162.850006	152	162.740005	161.318832	141147500
2022/2/25	163.839996	165.119995	160.869995	164.850006	163.4104	91974200
2022/2/28	163.059998	165.419998	162.429993	165.119995	163.678024	95056600
2022/3/1	164.699997	166.600006	161.970001	163.199997	161.774826	83474400
2022/3/2	164.389999	167.360001	162.949997	166.559998	165.105453	79724800
2022/3/3	168.470001	168.910004	165.550003	166.229996	164.778351	76678400
2022/3/4	164.490005	165.550003	162.100006	163.169998	161.745071	83737200
2022/3/7	163.360001	165.020004	159.039993	159.300003	157.90889	96418800
2022/3/8	158.820007	162.880005	155.800003	157.440002	156.065109	131148300
2022/3/9	161.479996	163.410004	159.410004	162.949997	161.526993	91454900
2022/3/10	160.199997	160.389999	155.979996	158.520004	157.135666	105342000
2022/3/11	158.929993	159.279999	154.5	154.729996	153.378769	96970100
2022/3/14	151.449997	154.119995	150.100006	150.619995	149.304657	108732100
2022/3/15	150.899994	155.570007	150.380005	155.089996	153.735641	92964300
2022/3/16	157.050003	160	154.460007	159.589996	158.19632	102300200
2022/3/17	158.610001	161	157.630005	160.619995	159.217331	75615400
2022/3/18	160.509995	164.479996	159.759995	163.979996	162.548004	123511700
2022/3/21	163.509995	166.350006	163.009995	165.380005	163.935791	95811400
2022/3/22	165.509995	169.419998	164.910004	168.820007	167.345734	81532000
2022/3/23	167.990005	172.639999	167.649994	170.210007	168.723587	98062700
2022/3/24	171.059998	174.139999	170.210007	174.070007	172.549896	90131400
2022/3/25	173.880005	175.279999	172.75	174.720001	173.194214	80546200
2022/3/28	172.169998	175.729996	172	175.600006	174.066528	90371900
2022/3/29	176.690002	179.009995	176.339996	178.960007	177.397186	100589400
2022/3/30	178.550003	179.610001	176.699997	177.770004	176.217575	92633200
2022/3/31	177.839996	178.029999	174.399994	174.610001	173.08519	103049300
2022/4/1	174.029999	174.880005	171.940002	174.309998	172.787796	78751300
2022/4/4	174.570007	178.490005	174.440002	178.440002	176.881729	76468400
2022/4/5	177.5	178.300003	174.419998	175.059998	173.531235	73401800
2022/4/6	172.360001	173.630005	170.130005	171.830002	170.329437	89058800
2022/4/7	171.160004	173.360001	169.850006	172.139999	170.636719	77594700
2022/4/8	171.779999	171.779999	169.199997	170.089996	168.60463	76575500
2022/4/11	168.710007	169.029999	165.5	165.75	164.302536	72246700
2022/4/12	168.020004	169.869995	166.639999	167.660004	166.195862	79265200
2022/4/13	167.389999	171.039993	166.770004	170.399994	168.911957	70618900
2022/4/14	170.619995	171.270004	165.039993	165.289993	163.846558	75329400
2022/4/18	163.919998	166.600006	163.570007	165.070007	163.628494	69023900
2022/4/19	165.020004	167.820007	163.910004	167.399994	165.93811	67723800
2022/4/20	168.759995	168.880005	166.100006	167.229996	165.769623	67929800
2022/4/21	168.910004	171.529999	165.910004	166.419998	164.966675	87227800
2022/4/22	166.460007	167.869995	161.5	161.789993	160.377121	84882400
2022/4/25	161.119995	163.169998	158.460007	162.880005	161.457626	96046400
2022/4/26	162.25	162.339996	156.720001	156.800003	155.43071	95623200
2022/4/27	155.910004	159.789993	155.380005	156.570007	155.202728	88063200
2022/4/28	159.25	164.520004	158.929993	163.639999	162.210983	130216800
2022/4/29	161.839996	166.199997	157.25	157.649994	156.27327	131747600
2022/5/2	156.710007	158.229996	153.270004	157.960007	156.580582	123055300
2022/5/3	158.149994	160.710007	156.320007	159.479996	158.087296	88966500
2022/5/4	159.669998	166.479996	159.259995	166.020004	164.57019	108256500
2022/5/5	163.850006	164.080002	154.949997	156.770004	155.400955	130525300
2022/5/6	156.009995	159.440002	154.179993	157.279999	156.135574	116124600
2022/5/9	154.929993	155.830002	151.490005	152.059998	150.953568	131577900
2022/5/10	155.520004	156.740005	152.929993	154.509995	153.385727	115366700
2022/5/11	153.5	155.449997	145.809998	146.5	145.434021	142689800
2022/5/12	142.770004	146.199997	138.800003	142.559998	141.522675	182602000
2022/5/13	144.589996	148.100006	143.110001	147.110001	146.039581	113990900
2022/5/16	145.550003	147.520004	144.179993	145.539993	144.480988	86643800
2022/5/17	148.860001	149.770004	146.679993	149.240005	148.154083	78336300
2022/5/18	146.850006	147.360001	139.899994	140.820007	139.795334	109742900
2022/5/19	139.880005	141.660004	136.600006	137.350006	136.350601	136095600
2022/5/20	139.089996	140.699997	132.610001	137.589996	136.588837	137426100
2022/5/23	137.789993	143.259995	137.649994	143.110001	142.06868	117726300
2022/5/24	140.809998	141.970001	137.330002	140.360001	139.338699	104132700
2022/5/25	138.429993	141.789993	138.339996	140.520004	139.497543	92482700
2022/5/26	137.389999	144.339996	137.139999	143.779999	142.73381	90601500
2022/5/27	145.389999	149.679993	145.259995	149.639999	148.551163	90978500
2022/5/31	149.070007	150.660004	146.839996	148.839996	147.756973	103718400
2022/6/1	149.899994	151.740005	147.679993	148.710007	147.62793	74286600
2022/6/2	147.830002	151.270004	146.860001	151.210007	150.109756	72348100
2022/6/3	146.899994	147.970001	144.460007	145.380005	144.322174	88570300
2022/6/6	147.029999	148.570007	144.899994	146.139999	145.076645	71598400
2022/6/7	144.350006	149	144.100006	148.710007	147.62793	67808200
2022/6/8	148.580002	149.869995	147.460007	147.960007	146.883408	53950200
2022/6/9	147.080002	147.949997	142.529999	142.639999	141.602097	69473000
2022/6/10	140.279999	140.759995	137.059998	137.130005	136.132217	91437900
2022/6/13	132.869995	135.199997	131.440002	131.880005	130.92041	122207100
2022/6/14	133.130005	133.889999	131.479996	132.759995	131.793991	84784300
2022/6/15	134.289993	137.339996	132.160004	135.429993	134.444565	91533000
2022/6/16	132.080002	132.389999	129.039993	130.059998	129.113647	108123900
2022/6/17	130.070007	133.080002	129.809998	131.559998	130.602737	134520300
2022/6/21	133.419998	137.059998	133.320007	135.869995	134.881363	81000500
2022/6/22	134.789993	137.759995	133.910004	135.350006	134.365158	73409200
2022/6/23	136.820007	138.589996	135.630005	138.270004	137.263885	72433800
2022/6/24	139.899994	141.910004	139.770004	141.660004	140.629227	89116800
2022/6/27	142.699997	143.490005	140.970001	141.660004	140.629227	70207900
2022/6/28	142.130005	143.419998	137.320007	137.440002	136.439926	67083400
2022/6/29	137.460007	140.669998	136.669998	139.229996	138.216904	66242400
2022/6/30	137.25	138.369995	133.770004	136.720001	135.725189	98964500
2022/7/1	136.039993	139.039993	135.660004	138.929993	137.919098	71051600
2022/7/5	137.770004	141.610001	136.929993	141.559998	140.529953	73353800
2022/7/6	141.350006	144.119995	141.080002	142.919998	141.880066	74064300
2022/7/7	143.289993	146.550003	143.279999	146.350006	145.285126	66253700
2022/7/8	145.259995	147.550003	145	147.039993	145.970078	64547800
2022/7/11	145.669998	146.639999	143.779999	144.869995	143.815887	63141600
2022/7/12	145.759995	148.449997	145.050003	145.860001	144.798676	77588800
2022/7/13	142.990005	146.449997	142.119995	145.490005	144.431366	71185600
2022/7/14	144.080002	148.949997	143.25	148.470001	147.389679	78140700
2022/7/15	149.779999	150.860001	148.199997	150.169998	149.077301	76259900
2022/7/18	150.740005	151.570007	146.699997	147.070007	145.999878	81420900
2022/7/19	147.919998	151.229996	146.910004	151	149.901276	82982400
2022/7/20	151.119995	153.720001	150.369995	153.039993	151.926422	64823400
2022/7/21	154.5	155.570007	151.940002	155.350006	154.219635	65086600
2022/7/22	155.389999	156.279999	153.410004	154.089996	152.968796	66675400
2022/7/25	154.009995	155.039993	152.279999	152.949997	151.837067	53623900
2022/7/26	152.259995	153.089996	150.800003	151.600006	150.496933	55138700
2022/7/27	152.580002	157.330002	152.160004	156.789993	155.649124	78620700
2022/7/28	156.979996	157.639999	154.410004	157.350006	156.205078	81378700
2022/7/29	161.240005	163.630005	159.5	162.509995	161.327515	101786900
2022/8/1	161.009995	163.589996	160.889999	161.509995	160.334808	67829400
2022/8/2	160.100006	162.410004	159.630005	160.009995	158.845688	59907000
2022/8/3	160.839996	166.589996	160.75	166.130005	164.921188	82507500
2022/8/4	166.009995	167.190002	164.429993	165.809998	164.603516	55474100
2022/8/5	163.210007	165.850006	163	165.350006	164.374863	56697000
2022/8/8	166.369995	167.809998	164.199997	164.869995	163.89769	60276900
2022/8/9	164.020004	165.820007	163.25	164.919998	163.947403	63135500
2022/8/10	167.679993	169.339996	166.899994	169.240005	168.241943	70170500
2022/8/11	170.059998	170.990005	168.190002	168.490005	167.496353	57149200
2022/8/12	169.820007	172.169998	169.399994	172.100006	171.085068	68039400
2022/8/15	171.520004	173.389999	171.350006	173.190002	172.168625	54091700
2022/8/16	172.779999	173.710007	171.660004	173.029999	172.009567	56377100
2022/8/17	172.770004	176.149994	172.570007	174.550003	173.520615	79542000
2022/8/18	173.75	174.899994	173.119995	174.149994	173.122955	62290100
2022/8/19	173.029999	173.740005	171.309998	171.520004	170.508469	70346300
2022/8/22	169.690002	169.860001	167.139999	167.570007	166.581787	69026800
2022/8/23	167.080002	168.710007	166.649994	167.229996	166.24379	54147100
2022/8/24	167.320007	168.110001	166.25	167.529999	166.542007	53841500
2022/8/25	168.779999	170.139999	168.350006	170.029999	169.027252	51218200
2022/8/26	170.570007	171.050003	163.559998	163.619995	162.65506	78961000
2022/8/29	161.149994	162.899994	159.820007	161.380005	160.428268	73314000
2022/8/30	162.130005	162.559998	157.720001	158.910004	157.972855	77906200
2022/8/31	160.309998	160.580002	157.139999	157.220001	156.292816	87991100
2022/9/1	156.639999	158.419998	154.669998	157.960007	157.028442	74229900
2022/9/2	159.75	160.360001	154.970001	155.809998	154.891113	76957800
2022/9/6	156.470001	157.089996	153.690002	154.529999	153.618668	73714800
2022/9/7	154.820007	156.669998	153.610001	155.960007	155.040237	87449600
2022/9/8	154.639999	156.360001	152.679993	154.460007	153.549103	84923800
2022/9/9	155.470001	157.820007	154.75	157.369995	156.44191	68028800
2022/9/12	159.589996	164.259995	159.300003	163.429993	162.466187	104956000
2022/9/13	159.899994	160.539993	153.369995	153.839996	152.932739	122656600
2022/9/14	154.789993	157.100006	153.610001	155.309998	154.394073	87965400
2022/9/15	154.649994	155.240005	151.380005	152.369995	151.471405	90481100
2022/9/16	151.210007	151.350006	148.369995	150.699997	149.811249	162278800
2022/9/19	149.309998	154.559998	149.100006	154.479996	153.56897	81474200
2022/9/20	153.399994	158.080002	153.080002	156.899994	155.974701	107689800
2022/9/21	157.339996	158.740005	153.600006	153.720001	152.813446	101696800
2022/9/22	152.380005	154.470001	150.910004	152.740005	151.839218	86652500
2022/9/23	151.190002	151.470001	148.559998	150.429993	149.542862	96029900
2022/9/26	149.660004	153.770004	149.639999	150.770004	149.880859	93339400
2022/9/27	152.740005	154.720001	149.949997	151.759995	150.865005	84442700
2022/9/28	147.639999	150.639999	144.839996	149.839996	148.956345	146691400
2022/9/29	146.100006	146.720001	140.679993	142.479996	141.639725	128138200
2022/9/30	141.279999	143.100006	138	138.199997	137.384979	124925300
2022/10/3	138.210007	143.070007	137.690002	142.449997	141.609924	114311700
2022/10/4	145.029999	146.220001	144.259995	146.100006	145.238403	87830100
2022/10/5	144.070007	147.380005	143.009995	146.399994	145.536606	79471000
2022/10/6	145.809998	147.539993	145.220001	145.429993	144.572342	68402200
2022/10/7	142.539993	143.100006	139.449997	140.089996	139.263824	85925600
2022/10/10	140.419998	141.889999	138.570007	140.419998	139.591888	74899000
2022/10/11	139.899994	141.350006	138.220001	138.979996	138.160385	77033700
2022/10/12	139.130005	140.360001	138.160004	138.339996	137.524139	70433700
2022/10/13	134.990005	143.589996	134.369995	142.990005	142.146729	113224000
2022/10/14	144.309998	144.520004	138.190002	138.380005	137.563919	88598000
2022/10/17	141.070007	142.899994	140.270004	142.410004	141.57016	85250900
2022/10/18	145.490005	146.699997	140.610001	143.75	142.902252	99136600
2022/10/19	141.690002	144.949997	141.5	143.860001	143.011612	61758300
2022/10/20	143.020004	145.889999	142.649994	143.389999	142.544373	64522000
2022/10/21	142.869995	147.850006	142.649994	147.270004	146.401505	86548600
2022/10/24	147.190002	150.229996	146	149.449997	148.568634	75981900
2022/10/25	150.089996	152.490005	149.360001	152.339996	151.441605	74732300
2022/10/26	150.960007	151.990005	148.039993	149.350006	148.469238	88194300
2022/10/27	148.070007	149.050003	144.130005	144.800003	143.94606	109180200
2022/10/28	148.199997	157.5	147.820007	155.740005	154.821548	164762400
2022/10/31	153.160004	154.240005	151.919998	153.339996	152.435684	97943200
2022/11/1	155.080002	155.449997	149.130005	150.649994	149.761551	80379300
2022/11/2	148.949997	152.169998	145	145.029999	144.174698	93604600
2022/11/3	142.059998	142.800003	138.75	138.880005	138.060974	97918500
2022/11/4	142.089996	142.669998	134.380005	138.380005	137.79213	140814800
2022/11/7	137.110001	139.149994	135.669998	138.919998	138.329819	83374600
2022/11/8	140.410004	141.429993	137.490005	139.5	138.907364	89908500
2022/11/9	138.5	138.550003	134.589996	134.869995	134.297028	74917800
2022/11/10	141.240005	146.869995	139.5	146.869995	146.246033	118854000
2022/11/11	145.820007	150.009995	144.369995	149.699997	149.064026	93979700
2022/11/14	148.970001	150.279999	147.429993	148.279999	147.650055	73374100
2022/11/15	152.220001	153.589996	148.559998	150.039993	149.402573	89868300
2022/11/16	149.130005	149.869995	147.289993	148.789993	148.157883	64218300
2022/11/17	146.429993	151.479996	146.149994	150.720001	150.079681	80389400
2022/11/18	152.309998	152.699997	149.970001	151.289993	150.647263	74829600
2022/11/21	150.160004	150.369995	147.720001	148.009995	147.38121	58724100
2022/11/22	148.130005	150.419998	146.929993	150.179993	149.541977	51804100
2022/11/23	149.449997	151.830002	149.339996	151.070007	150.428207	58301400
2022/11/25	148.309998	148.880005	147.119995	148.110001	147.480789	35195900
2022/11/28	145.139999	146.639999	143.380005	144.220001	143.607315	69246000
2022/11/29	144.289993	144.809998	140.350006	141.169998	140.570267	83763800
2022/11/30	141.399994	148.720001	140.550003	148.029999	147.401123	111380900
2022/12/1	148.210007	149.130005	146.610001	148.309998	147.679932	71250400
2022/12/2	145.960007	148	145.649994	147.809998	147.182068	65447400
2022/12/5	147.770004	150.919998	145.770004	146.630005	146.00708	68826400
2022/12/6	147.070007	147.300003	141.919998	142.910004	142.302872	64727200
2022/12/7	142.190002	143.369995	140	140.940002	140.341248	69721100
2022/12/8	142.360001	143.520004	141.100006	142.649994	142.043976	62128300
2022/12/9	142.339996	145.570007	140.899994	142.160004	141.556061	76097000
2022/12/12	142.699997	144.5	141.059998	144.490005	143.87616	70462700
2022/12/13	149.5	149.970001	144.240005	145.470001	144.852005	93886200
2022/12/14	145.350006	146.660004	141.160004	143.210007	142.601608	82291200
2022/12/15	141.110001	141.800003	136.029999	136.5	135.920105	98931900
2022/12/16	136.690002	137.649994	133.729996	134.509995	133.938568	160156900
2022/12/19	135.110001	135.199997	131.320007	132.369995	131.807632	79592600
2022/12/20	131.389999	133.25	129.889999	132.300003	131.737946	77432800
2022/12/21	132.979996	136.809998	132.75	135.449997	134.874573	85928000
2022/12/22	134.350006	134.559998	130.300003	132.229996	131.668243	77852100
2022/12/23	130.919998	132.419998	129.639999	131.860001	131.29982	63814900
2022/12/27	131.380005	131.410004	128.720001	130.029999	129.477585	69007800
2022/12/28	129.669998	131.029999	125.870003	126.040001	125.504539	85438400
2022/12/29	127.989998	130.479996	127.730003	129.610001	129.059372	75703700
2022/12/30	128.410004	129.949997	127.43	129.929993	129.378006	77034200
