# Supplementary material for: Enhancing stock index prediction: A hybrid LSTM-PSO model for improved forecasting accuracy
Source: PLoS One. 2025 Jan 14;20(1):e0310296. doi: 10.1371/journal.pone.0310296 (PMC11731719; doi:10.1371/journal.pone.0310296)
Supplement: S1 File — (ZIP) [file pone.0310296.s001.zip › data&code∩╝êPSO-LSTM∩╝ë/data/stock_data/WMT.csv]

Date	Open	High	Low	Close	Adj Close	Volume
2018-01-02	99.300003	99.790001	98.519997	98.589996	88.952393	10150500
2018-01-03	98.849998	100.000000	98.769997	99.449997	89.728310	8903600
2018-01-04	99.540001	99.779999	98.910004	99.540001	89.809517	6830400
2018-01-05	99.639999	100.379997	99.610001	100.129997	90.341843	7284000
2018-01-08	100.250000	101.750000	100.209999	101.610001	91.677162	8843900
2018-01-09	102.029999	102.349998	100.309998	100.389999	90.576431	7312700
2018-01-10	99.750000	99.889999	98.529999	99.669998	89.926796	7930400
2018-01-11	99.699997	100.449997	98.779999	100.019997	90.242615	6537700
2018-01-12	100.389999	101.440002	100.300003	100.870003	91.009521	6951200
2018-01-16	101.339996	101.910004	100.339996	100.690002	90.847122	7170700
2018-01-17	101.150002	102.940002	100.699997	102.699997	92.660637	8681900
2018-01-18	104.739998	104.940002	103.620003	104.300003	94.104225	12307900
2018-01-19	104.639999	104.930000	103.660004	104.589996	94.365860	8378600
2018-01-22	104.500000	105.449997	104.040001	105.449997	95.141792	7308300
2018-01-23	105.290001	106.150002	104.570000	105.900002	95.547798	8287800
2018-01-24	106.349998	106.440002	104.820000	105.790001	95.448563	6823100
2018-01-25	105.849998	106.809998	105.849998	106.599998	96.179390	5857100
2018-01-26	107.000000	108.410004	106.680000	108.389999	97.794418	6786300
2018-01-29	108.110001	109.980003	107.989998	109.550003	98.841011	8355200
2018-01-30	109.139999	109.360001	107.150002	107.730003	97.198929	9180500
2018-01-31	107.769997	108.180000	106.070000	106.599998	96.179390	9812800
2018-02-01	105.959999	106.559998	105.180000	105.519997	95.204964	6386800
2018-02-02	105.150002	106.470001	104.150002	104.480003	94.266617	9253100
2018-02-05	103.400002	104.610001	97.089996	100.089996	90.305756	12561600
2018-02-06	97.639999	101.080002	97.250000	100.900002	91.036591	16413800
2018-02-07	100.500000	104.589996	100.010002	102.849998	92.795967	11165200
2018-02-08	103.230003	103.480003	100.000000	100.019997	90.242615	13975100
2018-02-09	100.529999	101.099998	96.430000	99.370003	89.656143	14184600
2018-02-12	100.129997	100.449997	98.800003	99.550003	89.818550	9135100
2018-02-13	99.330002	101.220001	99.330002	100.980003	91.108780	6622800
2018-02-14	100.860001	102.250000	100.209999	101.699997	91.758369	7307600
2018-02-15	102.550003	103.639999	101.830002	103.230003	93.138809	7494900
2018-02-16	103.089996	104.940002	101.980003	104.779999	94.537300	16064300
2018-02-20	96.989998	97.940002	94.099998	94.110001	84.910332	52088500
2018-02-21	95.110001	95.339996	91.239998	91.519997	82.573502	49503700
2018-02-22	91.430000	93.389999	91.309998	92.769997	83.701332	20365000
2018-02-23	92.879997	93.489998	91.760002	92.889999	83.809586	12791500
2018-02-26	92.900002	93.800003	92.220001	93.120003	84.017090	14699300
2018-02-27	93.629997	93.720001	91.510002	91.519997	82.573502	13376100
2018-02-28	92.000000	92.099998	90.000000	90.010002	81.211143	14143700
2018-03-01	90.169998	90.180000	87.709999	89.080002	80.372040	18909600
2018-03-02	87.269997	88.900002	87.239998	88.769997	80.092346	19043400
2018-03-05	88.139999	90.500000	88.070000	89.980003	81.184052	13383200
2018-03-06	90.349998	90.500000	88.629997	89.059998	80.353973	11054700
2018-03-07	87.980003	88.529999	87.339996	87.739998	79.163017	11453000
2018-03-08	87.769997	88.129997	87.339996	87.919998	79.798363	9588700
2018-03-09	88.239998	88.720001	87.529999	88.720001	80.524460	9754400
2018-03-12	88.699997	89.440002	87.879997	88.070000	79.934509	8474000
2018-03-13	88.389999	88.900002	87.980003	88.300003	80.143250	7173000
2018-03-14	88.510002	88.989998	87.500000	87.669998	79.571465	11040600
2018-03-15	87.680000	88.790001	85.900002	87.510002	79.426247	16615200
2018-03-16	87.720001	90.089996	87.500000	89.169998	80.932899	28396000
2018-03-19	88.910004	89.080002	87.099998	87.449997	79.371780	12053400
2018-03-20	87.860001	88.150002	87.370003	87.949997	79.825600	8258000
2018-03-21	87.889999	89.680000	87.680000	88.180000	80.034348	11836000
2018-03-22	87.529999	88.269997	86.989998	87.139999	79.090424	12248200
2018-03-23	87.349998	87.690002	85.279999	85.419998	77.529305	10125100
2018-03-26	86.220001	87.690002	86.110001	87.500000	79.417152	9199800
2018-03-27	87.959999	88.040001	85.480003	86.050003	78.101105	6545800
2018-03-28	86.260002	88.239998	86.190002	87.769997	79.662216	11576300
2018-03-29	87.900002	89.339996	87.769997	88.970001	80.751373	9274600
2018-04-02	88.000000	88.239998	84.839996	85.550003	77.647293	19128900
2018-04-03	86.250000	86.949997	85.550003	86.800003	78.781815	9695500
2018-04-04	85.599998	87.500000	85.440002	87.220001	79.163025	6536600
2018-04-05	87.599998	88.349998	87.050003	87.809998	79.698540	6380900
2018-04-06	86.830002	87.900002	86.129997	86.690002	78.681999	6350000
2018-04-09	86.849998	87.449997	86.239998	86.279999	78.309845	8368100
2018-04-10	86.839996	87.099998	85.660004	86.449997	78.464149	9127400
2018-04-11	86.000000	86.860001	85.800003	85.910004	77.974022	6279000
2018-04-12	86.190002	86.830002	85.410004	85.430000	77.538383	6856300
2018-04-13	85.889999	86.269997	85.190002	86.019997	78.073891	7559200
2018-04-16	86.199997	87.650002	86.120003	86.839996	78.818130	7020700
2018-04-17	87.480003	88.169998	87.410004	87.900002	79.780205	6801900
2018-04-18	88.199997	88.559998	87.510002	87.570000	79.480698	5854000
2018-04-19	87.410004	88.040001	86.580002	87.889999	79.771141	6588300
2018-04-20	87.870003	88.379997	86.669998	86.980003	78.945213	8324900
2018-04-23	86.889999	87.080002	86.019997	86.099998	78.146492	7360500
2018-04-24	86.769997	86.910004	85.570000	86.529999	78.536766	8469700
2018-04-25	86.320000	87.699997	85.889999	87.169998	79.117645	6760400
2018-04-26	87.169998	88.320000	86.900002	87.940002	79.816513	5782500
2018-04-27	87.870003	87.900002	87.080002	87.290001	79.226555	5651100
2018-04-30	87.940002	89.660004	87.919998	88.459999	80.288475	8685900
2018-05-01	87.669998	88.010002	86.349998	87.410004	79.335457	6957700
2018-05-02	87.129997	87.250000	86.160004	86.339996	78.364296	6083000
2018-05-03	86.190002	86.290001	85.120003	86.230003	78.264488	6876100
2018-05-04	86.000000	88.099998	85.360001	87.529999	79.444382	6971500
2018-05-07	87.489998	87.500000	85.269997	85.470001	77.574684	10783600
2018-05-08	85.519997	85.849998	84.919998	85.739998	77.819733	6551400
2018-05-09	82.559998	83.680000	82.000000	83.059998	75.387299	32265200
2018-05-10	82.639999	83.769997	82.010002	82.690002	75.524307	15857600
2018-05-11	82.690002	83.519997	81.949997	83.379997	76.154510	9934800
2018-05-14	83.889999	84.790001	83.650002	84.389999	77.077003	9499200
2018-05-15	84.059998	84.879997	83.800003	84.519997	77.195709	9322900
2018-05-16	84.870003	86.129997	84.739998	86.129997	78.666214	13733600
2018-05-17	87.040001	87.589996	83.849998	84.489998	77.168320	29720700
2018-05-18	84.239998	84.440002	83.489998	83.639999	76.391998	12043100
2018-05-21	84.139999	84.540001	83.820000	84.510002	77.186600	10715700
2018-05-22	84.500000	84.809998	83.290001	83.370003	76.145401	8067300
2018-05-23	82.949997	83.019997	82.169998	83.010002	75.816582	9399200
2018-05-24	83.000000	83.000000	81.779999	82.849998	75.670441	8576200
2018-05-25	82.849998	83.339996	82.320000	82.459999	75.314232	5913500
2018-05-29	81.959999	82.519997	81.809998	82.400002	75.259468	8428200
2018-05-30	82.449997	84.230003	82.260002	84.120003	76.830399	9314100
2018-05-31	83.940002	84.309998	82.510002	82.540001	75.387299	11468700
2018-06-01	83.040001	83.419998	82.849998	82.989998	75.798309	5237900
2018-06-04	83.500000	85.519997	83.300003	85.419998	78.017731	10922000
2018-06-05	85.449997	85.470001	84.250000	84.620003	77.287064	8281400
2018-06-06	84.949997	85.150002	84.349998	84.559998	77.232262	7362800
2018-06-07	84.779999	85.760002	84.690002	84.949997	77.588448	7705700
2018-06-08	84.779999	85.190002	84.139999	84.360001	77.049599	7602400
2018-06-11	84.410004	84.540001	83.790001	84.300003	76.994797	6252300
2018-06-12	84.320000	84.589996	83.470001	84.099998	76.812119	8061700
2018-06-13	83.889999	84.370003	83.849998	84.089996	76.802971	6358400
2018-06-14	84.220001	84.809998	83.669998	83.790001	76.528984	7517400
2018-06-15	83.500000	83.989998	83.059998	83.699997	76.446777	12503000
2018-06-18	83.050003	83.570000	82.820000	83.000000	75.807457	8502300
2018-06-19	82.599998	83.620003	82.370003	83.610001	76.364594	9352500
2018-06-20	83.709999	83.820000	83.160004	83.610001	76.364594	7966600
2018-06-21	83.400002	84.550003	82.900002	84.209999	76.912598	8092000
2018-06-22	84.459999	84.849998	84.099998	84.820000	77.469734	10813000
2018-06-25	84.589996	86.599998	84.480003	86.470001	78.976753	15939500
2018-06-26	86.529999	87.050003	85.760002	85.980003	78.529228	10126200
2018-06-27	85.900002	87.489998	85.550003	86.889999	79.360352	10299700
2018-06-28	86.849998	87.290001	85.690002	85.860001	78.419594	8467000
2018-06-29	85.900002	86.199997	85.519997	85.650002	78.227806	8255600
2018-07-02	85.650002	85.940002	83.400002	84.000000	76.720787	8125100
2018-07-03	84.089996	85.050003	84.089996	84.440002	77.122665	4396200
2018-07-05	84.940002	85.580002	84.269997	84.570000	77.241402	5367500
2018-07-06	84.199997	84.870003	83.820000	84.510002	77.186600	5613700
2018-07-09	85.000000	86.470001	84.769997	85.930000	78.483551	6575400
2018-07-10	85.930000	87.330002	85.879997	87.209999	79.652641	6048400
2018-07-11	87.059998	87.150002	86.389999	86.529999	79.031540	5595900
2018-07-12	86.940002	87.410004	86.220001	86.519997	79.022408	4888600
2018-07-13	86.519997	87.989998	86.500000	87.699997	80.100159	6388600
2018-07-16	87.620003	87.720001	86.830002	87.639999	80.045349	4447200
2018-07-17	87.400002	88.699997	87.400002	88.190002	80.547699	5911500
2018-07-18	88.330002	89.190002	87.940002	88.070000	80.438087	5045500
2018-07-19	87.860001	88.480003	87.410004	87.720001	80.118423	4883100
2018-07-20	87.400002	88.169998	87.199997	88.059998	80.428963	4815100
2018-07-23	87.650002	88.150002	87.379997	87.629997	80.036247	4150000
2018-07-24	88.120003	88.500000	87.610001	87.959999	80.337624	5589500
2018-07-25	87.269997	88.019997	87.110001	87.900002	80.282829	5809100
2018-07-26	88.500000	89.430000	88.180000	88.230003	80.584236	6548300
2018-07-27	88.639999	88.879997	88.029999	88.129997	80.492889	4679400
2018-07-30	88.000000	88.940002	87.889999	88.879997	81.177902	6010700
2018-07-31	89.000000	89.660004	88.800003	89.230003	81.497574	6708100
2018-08-01	88.860001	89.129997	87.879997	88.239998	80.593369	5050000
2018-08-02	87.940002	88.839996	87.620003	88.760002	81.068298	4306100
2018-08-03	89.190002	90.279999	89.000000	89.599998	81.835510	5747200
2018-08-06	89.309998	89.980003	89.129997	89.669998	81.899429	4651600
2018-08-07	89.830002	90.360001	89.650002	89.769997	81.990761	4526700
2018-08-08	89.970001	90.230003	89.370003	90.050003	82.246513	5041100
2018-08-09	89.459999	89.629997	88.760002	89.010002	81.768806	4727900
2018-08-10	88.699997	90.370003	88.650002	90.180000	82.843651	8244900
2018-08-13	90.199997	90.540001	89.370003	89.639999	82.347572	5879200
2018-08-14	89.639999	91.120003	89.629997	90.849998	83.459137	5836800
2018-08-15	90.250000	90.410004	89.669998	90.220001	82.880379	8616900
2018-08-16	100.110001	100.209999	97.910004	98.639999	90.615395	42631300
2018-08-17	97.769997	99.669998	97.610001	97.849998	89.889664	16463300
2018-08-20	97.669998	98.290001	95.949997	96.000000	88.190170	12679300
2018-08-21	95.959999	96.360001	95.360001	96.080002	88.263641	10531300
2018-08-22	96.199997	96.849998	95.230003	95.669998	87.887009	7765700
2018-08-23	95.500000	95.860001	95.059998	95.180000	87.436867	6096400
2018-08-24	95.089996	95.660004	94.349998	94.949997	87.225578	8594300
2018-08-27	95.260002	95.610001	94.290001	94.540001	86.848930	7040300
2018-08-28	94.769997	96.349998	94.529999	96.070000	88.254463	9983000
2018-08-29	96.279999	96.830002	95.529999	95.639999	87.859444	7862800
2018-08-30	95.500000	96.500000	95.449997	96.099998	88.282013	7058700
2018-08-31	96.190002	96.440002	95.110001	95.860001	88.061539	6324700
2018-09-04	95.800003	96.269997	95.239998	95.360001	87.602219	8280700
2018-09-05	95.669998	96.830002	95.360001	96.620003	88.759735	9474600
2018-09-06	96.529999	96.720001	96.010002	96.449997	88.603569	6150800
2018-09-07	95.800003	96.480003	95.639999	95.830002	88.033989	6672400
2018-09-10	96.110001	97.190002	96.089996	96.900002	89.016945	8332600
2018-09-11	97.269997	97.660004	96.489998	96.639999	88.778099	6463500
2018-09-12	96.260002	96.739998	95.930000	95.970001	88.162598	5900000
2018-09-13	95.320000	95.620003	94.910004	95.120003	87.381752	7652900
2018-09-14	94.529999	94.839996	94.349998	94.589996	86.894867	6319400
2018-09-17	94.750000	95.480003	94.370003	94.820000	87.106140	5329800
2018-09-18	94.459999	95.589996	94.150002	95.430000	87.666519	6759800
2018-09-19	95.570000	95.889999	94.879997	95.239998	87.491989	5675100
2018-09-20	95.349998	95.790001	94.949997	95.750000	87.960495	5552300
2018-09-21	95.919998	96.290001	95.629997	95.900002	88.098289	9530100
2018-09-24	95.440002	96.000000	94.860001	94.919998	87.198021	5337000
2018-09-25	95.989998	96.519997	94.989998	95.099998	87.363380	6193200
2018-09-26	95.099998	95.589996	94.519997	94.589996	86.894867	5918600
2018-09-27	94.190002	94.959999	93.820000	94.129997	86.472282	5363400
2018-09-28	94.279999	94.370003	93.690002	93.910004	86.270195	6306300
2018-10-01	94.290001	94.660004	94.040001	94.400002	86.720337	4994300
2018-10-02	93.930000	95.610001	93.849998	95.150002	87.409317	7754600
2018-10-03	95.500000	95.540001	94.040001	94.070000	86.417175	6327400
2018-10-04	94.070000	94.500000	93.199997	94.209999	86.545784	6045300
2018-10-05	93.860001	94.190002	92.889999	93.309998	85.718994	6693400
2018-10-08	93.250000	94.930000	93.019997	94.690002	86.986748	5762600
2018-10-09	95.639999	97.739998	95.190002	97.080002	89.182312	11598900
2018-10-10	96.599998	97.849998	95.699997	95.760002	87.969696	9002800
2018-10-11	95.809998	96.290001	93.599998	93.919998	86.279358	9926500
2018-10-12	94.760002	95.169998	93.669998	94.809998	87.096954	8553900
2018-10-15	94.500000	94.989998	93.820000	93.820000	86.187523	8305500
2018-10-16	94.699997	96.070000	94.339996	95.809998	88.015617	11241700
2018-10-17	95.180000	96.620003	94.900002	96.559998	88.704597	9539400
2018-10-18	96.400002	97.250000	95.739998	96.169998	88.346329	11398400
2018-10-19	96.000000	97.650002	96.000000	97.150002	89.246613	8950700
2018-10-22	97.339996	97.580002	96.739998	97.139999	89.237427	7122900
2018-10-23	96.500000	97.989998	96.110001	97.800003	89.843742	9405800
2018-10-24	97.500000	99.169998	97.279999	97.559998	89.623238	10364700
2018-10-25	98.010002	99.480003	97.000000	99.180000	91.111465	10737100
2018-10-26	98.809998	99.669998	98.019997	98.940002	90.890991	14925600
2018-10-29	99.510002	101.730003	99.089996	99.800003	91.681007	12706100
2018-10-30	100.209999	102.599998	100.059998	102.419998	94.087891	12708500
2018-10-31	102.489998	102.489998	100.120003	100.279999	92.121956	12354900
2018-11-01	99.959999	101.169998	99.720001	100.580002	92.397568	7735100
2018-11-02	100.879997	101.570000	100.309998	101.339996	93.095734	7303200
2018-11-05	101.190002	103.169998	100.629997	102.910004	94.538017	7616800
2018-11-06	102.540001	103.440002	102.050003	103.330002	94.923851	6368700
2018-11-07	103.660004	104.470001	103.050003	104.320000	95.833313	8672600
2018-11-08	104.330002	105.260002	104.029999	104.879997	96.347733	5961400
2018-11-09	105.000000	105.900002	104.809998	105.559998	96.972435	8450400
2018-11-12	105.500000	106.209999	103.650002	103.870003	95.419907	8943100
2018-11-13	103.669998	104.150002	102.540001	102.940002	94.565575	7956700
2018-11-14	103.000000	103.150002	101.010002	101.529999	93.270287	10481900
2018-11-15	102.320000	102.800003	98.620003	99.540001	91.442184	16082600
2018-11-16	98.820000	99.419998	96.919998	97.690002	89.742676	14235200
2018-11-19	97.940002	98.250000	96.430000	96.779999	88.906700	9214400
2018-11-20	94.980003	95.199997	93.599998	94.160004	86.499855	12620600
2018-11-21	94.360001	94.919998	93.309998	94.169998	86.509033	9350900
2018-11-23	94.129997	95.550003	94.129997	95.099998	87.363380	4890000
2018-11-26	95.690002	96.070000	94.739998	95.150002	87.409317	10034600
2018-11-27	94.989998	95.540001	94.410004	95.040001	87.308266	9042300
2018-11-28	95.449997	97.620003	95.050003	97.459999	89.531380	10070800
2018-11-29	97.019997	97.830002	96.739998	97.290001	89.375206	6241300
2018-11-30	97.400002	98.430000	97.070000	97.650002	89.705948	10664000
2018-12-03	98.019997	99.589996	97.669998	98.750000	90.716438	9082100
2018-12-04	98.250000	98.959999	95.610001	95.809998	88.015617	10426300
2018-12-06	94.940002	95.410004	93.099998	94.769997	87.535316	10367200
2018-12-07	94.500000	95.129997	92.449997	93.190002	86.075935	8496500
2018-12-10	93.559998	94.250000	92.339996	93.940002	86.768677	7276900
2018-12-11	94.250000	94.489998	93.250000	93.849998	86.685547	6452500
2018-12-12	94.300003	94.300003	93.059998	93.110001	86.002029	9639200
2018-12-13	93.250000	93.680000	92.430000	92.959999	85.863503	8042300
2018-12-14	92.050003	92.559998	91.570000	91.849998	84.838203	11493600
2018-12-17	91.220001	92.010002	90.160004	90.769997	83.840668	9001800
2018-12-18	90.800003	91.260002	90.279999	91.080002	84.126999	9606700
2018-12-19	91.290001	93.000000	90.250000	90.550003	83.637474	12231500
2018-12-20	90.110001	90.110001	86.139999	87.279999	80.617096	16373800
2018-12-21	86.870003	89.470001	86.800003	87.129997	80.478546	14921500
2018-12-24	86.540001	87.570000	85.779999	85.820000	79.268562	6110300
2018-12-26	86.419998	90.419998	86.300003	90.410004	83.508163	10028300
2018-12-27	89.750000	91.610001	88.440002	91.589996	84.598068	9881500
2018-12-28	92.070000	93.470001	91.650002	92.129997	85.096878	9874000
2018-12-31	92.669998	93.389999	92.250000	93.150002	86.038994	7005800
2019-01-02	91.639999	93.650002	91.639999	93.339996	86.214470	8152700
2019-01-03	93.209999	94.709999	92.699997	92.860001	85.771118	8277300
2019-01-04	93.209999	93.660004	92.690002	93.440002	86.306854	8029100
2019-01-07	93.620003	95.169998	93.180000	94.540001	87.322868	7789700
2019-01-08	95.059998	95.760002	93.910004	95.199997	87.932487	7200900
2019-01-09	95.709999	96.139999	94.769997	94.889999	87.646149	6272300
2019-01-10	93.879997	94.980003	93.120003	94.959999	87.710800	9396300
2019-01-11	94.989998	95.290001	94.550003	94.839996	87.599968	5394600
2019-01-14	94.480003	95.449997	94.279999	94.949997	87.701576	7085100
2019-01-15	95.470001	96.599998	95.379997	96.250000	88.902344	7058200
2019-01-16	95.930000	96.860001	95.830002	96.349998	88.994705	5410000
2019-01-17	96.320000	97.209999	96.160004	96.739998	89.354927	5614500
2019-01-18	96.949997	98.199997	96.849998	97.730003	90.269348	6120600
2019-01-22	97.150002	98.430000	96.779999	97.489998	90.047684	8063200
2019-01-23	98.870003	99.349998	97.529999	98.709999	91.174530	8345800
2019-01-24	98.199997	98.459999	96.430000	98.360001	90.851242	7609700
2019-01-25	98.750000	98.910004	96.750000	96.940002	89.539658	7218200
2019-01-28	96.529999	97.070000	96.080002	97.059998	89.650482	5875800
2019-01-29	96.769997	97.160004	96.510002	96.709999	89.327217	5253400
2019-01-30	96.680000	96.800003	94.260002	94.800003	87.563026	11849300
2019-01-31	94.629997	96.870003	94.629997	95.830002	88.514397	14723000
2019-02-01	95.919998	96.000000	93.110001	93.860001	86.694778	12591900
2019-02-04	93.860001	94.769997	93.349998	94.769997	87.535316	7268600
2019-02-05	95.250000	95.940002	95.019997	95.599998	88.301956	6099900
2019-02-06	95.430000	96.010002	95.220001	95.639999	88.338890	4264900
2019-02-07	95.110001	96.820000	95.000000	96.730003	89.345695	7010100
2019-02-08	96.339996	96.690002	95.139999	95.580002	88.283485	6169200
2019-02-11	95.650002	96.349998	95.639999	96.199997	88.856148	5542800
2019-02-12	96.820000	97.169998	96.500000	96.970001	89.567390	5881300
2019-02-13	97.300003	98.000000	97.089996	97.940002	90.463310	5458500
2019-02-14	97.680000	99.199997	97.019997	98.519997	90.999054	7200800
2019-02-15	98.980003	100.000000	98.860001	99.989998	92.356827	9481000
2019-02-19	102.379997	104.180000	102.070000	102.199997	94.398109	20697300
2019-02-20	101.809998	102.339996	98.650002	99.879997	92.255226	17631800
2019-02-21	99.660004	99.919998	98.910004	99.389999	91.802628	6413200
2019-02-22	99.820000	100.160004	99.139999	99.550003	91.950394	8086900
2019-02-25	100.120003	100.129997	99.050003	99.120003	91.553230	9235000
2019-02-26	99.019997	99.059998	97.870003	98.690002	91.156067	8488100
2019-02-27	98.120003	98.389999	97.589996	98.110001	90.620338	7902300
2019-02-28	98.110001	99.470001	97.769997	98.989998	91.433167	11375900
2019-03-01	99.470001	99.559998	97.120003	97.930000	90.454079	10352500
2019-03-04	98.120003	98.589996	97.370003	97.849998	90.380188	7683800
2019-03-05	98.129997	99.190002	98.089996	98.339996	90.832771	6119300
2019-03-06	98.269997	99.000000	97.860001	98.260002	90.758881	4696600
2019-03-07	97.709999	98.199997	97.239998	97.449997	90.010696	6126600
2019-03-08	97.550003	98.419998	97.000000	97.589996	90.140053	5659000
2019-03-11	98.040001	98.580002	97.820000	98.480003	90.962105	5345300
2019-03-12	98.529999	98.739998	98.050003	98.370003	90.860489	5070500
2019-03-13	98.699997	99.349998	98.389999	99.029999	91.470100	5482300
2019-03-14	98.410004	98.430000	97.589996	98.220001	91.210098	4925800
2019-03-15	98.279999	98.510002	97.599998	98.419998	91.395821	14600000
2019-03-18	98.300003	99.769997	98.260002	99.660004	92.547310	5770100
2019-03-19	99.989998	100.489998	99.570000	99.849998	92.723763	5414400
2019-03-20	99.199997	99.550003	98.540001	98.639999	91.600113	6323100
2019-03-21	98.250000	99.129997	98.099998	99.059998	91.990128	6551000
2019-03-22	98.580002	99.529999	97.940002	98.279999	91.265800	6708100
2019-03-25	97.800003	98.620003	97.629997	98.169998	91.163658	5407400
2019-03-26	98.360001	98.849998	98.029999	98.320000	91.302956	4945900
2019-03-27	98.139999	98.860001	95.000000	97.209999	90.272171	8471200
2019-03-28	97.589996	97.870003	96.529999	97.129997	90.197876	8054300
2019-03-29	97.589996	97.669998	97.040001	97.529999	90.569344	7439900
2019-04-01	97.970001	98.360001	97.559998	97.820000	90.838623	8505800
2019-04-02	97.760002	98.309998	96.900002	96.940002	90.021446	6274000
2019-04-03	97.120003	97.400002	96.790001	97.190002	90.253601	5687500
2019-04-04	97.250000	98.279999	97.239998	98.110001	91.107941	4026300
2019-04-05	98.250000	99.199997	98.160004	98.830002	91.776550	4656000
2019-04-08	98.449997	99.250000	98.260002	99.230003	92.148018	5422400
2019-04-09	98.800003	99.230003	98.150002	98.690002	91.646553	4367500
2019-04-10	98.510002	99.720001	98.500000	99.599998	92.491592	4091100
2019-04-11	99.699997	100.830002	99.470001	100.800003	93.605972	5606900
2019-04-12	101.000000	102.019997	101.000000	101.559998	94.311722	5162000
2019-04-15	101.300003	102.910004	101.260002	102.430000	95.119614	5111900
2019-04-16	102.889999	103.389999	102.540001	102.930000	95.583939	4828400
2019-04-17	103.000000	103.400002	102.410004	103.160004	95.797539	3729200
2019-04-18	103.110001	103.800003	102.889999	103.180000	95.816101	3727800
2019-04-22	102.779999	103.540001	102.169998	102.370003	95.063904	5079400
2019-04-23	102.529999	103.290001	101.940002	103.070000	95.713966	5050800
2019-04-24	103.139999	103.849998	103.089996	103.529999	96.141121	4697800
2019-04-25	103.239998	104.150002	102.830002	103.519997	96.131813	3961100
2019-04-26	100.449997	102.339996	99.660004	101.529999	94.283867	8107700
2019-04-29	101.879997	102.000000	100.779999	101.559998	94.311722	6379700
2019-04-30	101.769997	102.919998	101.449997	102.839996	95.500359	6133600
2019-05-01	102.769997	102.809998	101.279999	101.360001	94.125992	5337200
2019-05-02	101.430000	102.059998	100.239998	101.150002	93.930992	5007000
2019-05-03	102.320000	102.750000	101.800003	102.080002	94.794609	5316900
2019-05-06	100.750000	102.550003	100.540001	102.459999	95.147484	4613700
2019-05-07	101.800003	102.169998	100.760002	101.300003	94.070274	4575600
2019-05-08	100.250000	101.040001	99.860001	100.300003	93.141640	5882000
2019-05-09	99.269997	99.940002	98.849998	99.540001	92.926926	6240100
2019-05-10	99.760002	102.110001	99.699997	101.910004	95.139465	8742700
2019-05-13	100.449997	101.150002	99.010002	99.889999	93.253662	7361500
2019-05-14	100.139999	100.870003	99.889999	100.290001	93.627090	6353700
2019-05-15	100.199997	100.360001	99.129997	99.879997	93.244324	6740300
2019-05-16	102.830002	103.959999	100.839996	101.309998	94.579323	17122000
2019-05-17	100.239998	101.949997	99.910004	100.860001	94.159210	12371300
2019-05-20	100.389999	101.980003	100.250000	101.519997	94.775360	7194100
2019-05-21	101.510002	101.650002	100.400002	101.120003	94.401955	6889100
2019-05-22	101.599998	102.430000	101.059998	102.230003	95.438217	7340900
2019-05-23	101.820000	101.930000	100.650002	101.860001	95.092773	6454600
2019-05-24	102.180000	102.889999	102.080002	102.669998	95.848953	4483200
2019-05-28	102.559998	103.570000	102.400002	102.419998	95.615593	10271700
2019-05-29	102.110001	102.879997	101.470001	102.120003	95.335510	6520200
2019-05-30	102.489998	103.489998	101.910004	102.190002	95.400864	5019600
2019-05-31	101.349998	102.019997	100.599998	101.440002	94.700699	5927500
2019-06-03	101.629997	102.680000	101.400002	101.959999	95.186134	6614700
2019-06-04	102.610001	102.650002	101.440002	102.559998	95.746300	5964900
2019-06-05	102.750000	104.779999	102.599998	104.419998	97.482727	6902900
2019-06-06	104.489998	105.660004	104.199997	105.110001	98.126877	8063700
2019-06-07	105.230003	106.360001	105.050003	106.059998	99.013748	6809400
2019-06-10	106.480003	107.779999	106.370003	107.519997	100.376747	6325700
2019-06-11	108.000000	108.970001	107.750000	107.940002	100.768860	6747300
2019-06-12	107.919998	108.910004	107.919998	108.820000	101.590385	4635100
2019-06-13	109.000000	109.580002	108.169998	108.650002	101.431694	5485000
2019-06-14	108.779999	109.589996	108.459999	109.070000	101.823776	4525900
2019-06-17	109.120003	109.550003	108.260002	109.160004	101.907814	4147000
2019-06-18	109.800003	109.959999	108.910004	109.650002	102.365250	4911200
2019-06-19	109.800003	109.839996	108.870003	109.620003	102.337234	3924600
2019-06-20	109.820000	110.489998	109.279999	110.320000	102.990723	5001500
2019-06-21	110.339996	112.190002	110.260002	111.129997	103.746925	13178600
2019-06-24	111.489998	112.220001	111.029999	111.239998	103.849609	6032800
2019-06-25	110.879997	111.430000	110.400002	110.720001	103.364143	6105000
2019-06-26	110.849998	111.080002	110.099998	110.160004	102.841377	4161700
2019-06-27	110.059998	110.510002	108.860001	110.099998	102.785355	5481300
2019-06-28	110.550003	111.510002	110.239998	110.489998	103.149429	6506700
2019-07-01	111.300003	111.970001	110.019997	110.620003	103.270821	5514700
2019-07-02	110.830002	111.610001	110.339996	111.599998	104.185692	4062900
2019-07-03	111.180000	112.400002	111.000000	112.320000	104.857872	3207300
2019-07-05	112.000000	112.239998	111.209999	111.980003	104.540459	3579400
2019-07-08	111.919998	112.930000	111.699997	112.720001	105.231293	4715700
2019-07-09	112.889999	113.379997	112.599998	112.879997	105.380653	5423400
2019-07-10	113.120003	113.610001	112.389999	112.980003	105.474022	4579000
2019-07-11	113.339996	113.940002	113.019997	113.919998	106.351563	3896600
2019-07-12	114.089996	114.769997	113.620003	114.599998	106.986389	3743300
2019-07-15	114.669998	115.080002	114.449997	114.980003	107.341156	3346000
2019-07-16	115.330002	115.489998	114.040001	114.760002	107.135757	3488200
2019-07-17	114.809998	115.169998	114.199997	114.599998	106.986389	2688500
2019-07-18	114.349998	114.779999	113.739998	114.720001	107.098419	3223600
2019-07-19	115.000000	115.309998	113.860001	113.900002	106.332886	3796300
2019-07-22	114.099998	114.339996	112.320000	112.820000	105.324638	4516900
2019-07-23	113.120003	113.199997	111.570000	112.089996	104.643143	5754200
2019-07-24	112.029999	112.790001	111.570000	112.000000	104.559135	4177300
2019-07-25	112.180000	112.389999	111.660004	112.220001	104.764519	3851500
2019-07-26	112.120003	113.339996	111.820000	113.019997	105.511368	4729000
2019-07-29	112.839996	112.980003	111.760002	112.269997	104.811188	3746600
2019-07-30	112.059998	112.400002	111.669998	112.059998	104.615143	3035200
2019-07-31	111.910004	112.339996	109.629997	110.379997	103.046761	6211300
2019-08-01	110.320000	112.169998	109.320000	109.379997	102.113182	7455000
2019-08-02	109.739998	110.139999	108.150002	109.400002	102.131866	5656700
2019-08-05	108.000000	108.000000	105.589996	105.820000	98.789726	7570000
2019-08-06	106.190002	107.839996	105.589996	107.269997	100.143356	7016400
2019-08-07	107.019997	108.639999	105.919998	108.199997	101.011574	7278500
2019-08-08	108.010002	108.839996	107.769997	108.519997	101.809006	4374400
2019-08-09	108.059998	108.459999	106.709999	107.279999	100.645691	4193500
2019-08-12	106.720001	106.839996	104.839996	105.220001	98.713097	5868400
2019-08-13	105.250000	108.110001	104.849998	107.410004	100.767670	6675300
2019-08-14	105.480003	108.059998	105.139999	106.199997	99.632492	9312800
2019-08-15	112.529999	113.639999	110.160004	112.690002	105.721138	19812900
2019-08-16	114.080002	114.930000	112.059998	112.989998	106.002602	10965200
2019-08-19	114.349998	114.779999	113.599998	113.809998	106.771866	7178100
2019-08-20	113.860001	114.040001	112.010002	112.050003	105.120728	6112300
2019-08-21	113.980003	114.070000	111.879997	112.019997	105.092567	8156400
2019-08-22	112.199997	112.790001	111.349998	111.910004	104.989365	5995400
2019-08-23	111.620003	111.910004	110.129997	110.830002	103.976151	6236700
2019-08-26	111.559998	112.269997	111.220001	111.989998	105.064430	5935700
2019-08-27	112.419998	112.809998	111.510002	112.419998	105.467834	5733700
2019-08-28	112.279999	113.080002	111.680000	112.720001	105.749290	5371000
2019-08-29	114.199997	114.589996	113.309998	114.080002	107.025177	5270500
2019-08-30	115.000000	115.379997	113.900002	114.260002	107.194061	5705300
2019-09-03	113.680000	115.309998	113.489998	114.639999	107.550545	5942700
2019-09-04	115.690002	115.959999	114.820000	115.910004	108.742012	5782900
2019-09-05	117.669998	117.959999	115.269997	115.440002	108.301071	5826400
2019-09-06	115.440002	115.750000	114.620003	114.730003	107.635002	4346400
2019-09-09	114.500000	116.610001	114.400002	116.330002	109.136040	5973700
2019-09-10	115.989998	116.959999	115.480003	116.050003	108.873367	4857400
2019-09-11	116.000000	116.699997	115.220001	116.019997	108.845207	5284100
2019-09-12	116.650002	117.070000	115.900002	116.919998	109.689560	4474300
2019-09-13	117.160004	118.190002	116.949997	117.430000	110.168015	5638600
2019-09-16	116.540001	117.169998	115.379997	115.570000	108.423042	6090300
2019-09-17	115.320000	116.690002	115.250000	116.510002	109.304893	4604500
2019-09-18	116.910004	117.230003	116.180000	117.160004	109.914726	3956000
2019-09-19	117.400002	117.809998	116.769997	117.110001	109.867805	3380600
2019-09-20	117.349998	117.639999	116.800003	116.980003	109.745850	11332400
2019-09-23	116.610001	118.410004	116.559998	117.620003	110.346252	5162500
2019-09-24	118.250000	119.860001	118.010002	118.400002	111.078026	7273100
2019-09-25	118.470001	118.720001	117.809998	118.470001	111.143715	4613600
2019-09-26	118.800003	119.550003	118.190002	118.300003	110.984215	3986900
2019-09-27	119.209999	119.230003	117.750000	118.449997	111.124931	3434700
2019-09-30	118.669998	119.440002	118.559998	118.680000	111.340721	3401400
2019-10-01	118.849998	119.110001	117.720001	117.849998	110.562035	3729300
2019-10-02	117.400002	117.550003	115.610001	116.120003	108.939026	5944500
2019-10-03	115.879997	116.800003	114.580002	116.309998	109.117271	5206500
2019-10-04	116.400002	118.300003	116.190002	118.160004	110.852882	4627000
2019-10-07	118.099998	118.300003	116.879997	117.230003	109.980392	4695000
2019-10-08	116.809998	118.669998	116.660004	117.580002	110.308723	5125100
2019-10-09	118.180000	119.300003	118.019997	118.930000	111.575256	3903400
2019-10-10	118.900002	119.879997	118.599998	119.610001	112.213203	4341500
2019-10-11	119.919998	120.709999	118.720001	120.239998	112.804245	6127900
2019-10-14	119.849998	120.459999	119.099998	119.169998	111.800385	4573300
2019-10-15	119.330002	119.989998	118.870003	119.529999	112.138161	4516700
2019-10-16	119.309998	120.110001	119.099998	119.419998	112.034958	3781600
2019-10-17	119.669998	120.250000	119.360001	119.839996	112.428970	3910900
2019-10-18	120.449997	120.599998	119.129997	119.139999	111.772263	5592300
2019-10-21	119.300003	119.830002	118.820000	119.739998	112.335167	3410100
2019-10-22	119.750000	120.169998	119.389999	119.580002	112.185059	2544700
2019-10-23	119.169998	119.849998	118.690002	119.349998	111.969276	2840000
2019-10-24	119.150002	119.570000	118.510002	119.099998	111.734734	2900300
2019-10-25	119.000000	119.330002	118.199997	119.040001	111.678452	2564300
2019-10-28	119.250000	119.699997	118.529999	119.220001	111.847313	3404600
2019-10-29	118.500000	118.730003	117.080002	117.150002	109.905319	4791100
2019-10-30	117.180000	118.370003	117.050003	118.099998	110.796577	2996200
2019-10-31	117.930000	118.279999	116.830002	117.260002	110.008530	4881300
2019-11-01	117.919998	117.970001	117.230003	117.620003	110.346252	3762600
2019-11-04	118.400002	119.110001	117.169998	117.570000	110.299347	4646000
2019-11-05	117.680000	119.139999	117.080002	118.860001	111.509583	4217100
2019-11-06	118.830002	119.620003	118.709999	119.500000	112.110001	3614400
2019-11-07	120.000000	120.919998	119.540001	120.230003	112.794861	4441400
2019-11-08	120.309998	120.879997	118.940002	119.440002	112.053703	3832700
2019-11-11	118.699997	119.629997	118.279999	119.040001	111.678452	4439000
2019-11-12	119.599998	120.000000	118.809998	119.120003	111.753494	5063100
2019-11-13	119.160004	121.360001	118.660004	120.980003	113.498482	7711800
2019-11-14	124.599998	125.379997	119.510002	120.650002	113.188896	22504200
2019-11-15	120.680000	121.000000	118.379997	118.870003	111.518951	10137700
2019-11-18	118.449997	120.870003	118.239998	120.250000	112.813606	6548000
2019-11-19	120.110001	120.360001	119.709999	119.889999	112.475883	3715400
2019-11-20	120.209999	120.480003	118.400002	119.129997	111.762871	5075900
2019-11-21	118.830002	120.000000	118.669998	119.860001	112.447739	4302800
2019-11-22	120.150002	120.300003	119.269997	119.360001	111.978653	3843100
2019-11-25	120.000000	120.019997	117.900002	118.919998	111.565865	5881500
2019-11-26	118.959999	119.300003	118.449997	119.190002	111.819176	6292500
2019-11-27	119.389999	119.800003	118.730003	118.760002	111.415749	3434100
2019-11-29	119.139999	119.970001	119.000000	119.089996	111.725342	3157300
2019-12-02	119.150002	119.379997	117.839996	119.279999	111.903603	5670900
2019-12-03	118.400002	118.959999	117.769997	118.669998	111.331322	6594800
2019-12-04	119.120003	119.199997	118.300003	118.690002	111.350090	5556600
2019-12-05	118.360001	118.779999	117.419998	118.660004	111.821281	4352800
2019-12-06	119.080002	119.800003	118.919998	119.779999	112.876732	4340800
2019-12-09	119.570000	119.860001	119.180000	119.360001	112.480934	4816000
2019-12-10	119.349998	119.559998	119.019997	119.139999	112.273613	4282300
2019-12-11	119.400002	119.650002	118.529999	119.000000	112.141678	3506400
2019-12-12	119.000000	120.110001	118.680000	119.760002	112.857880	4149000
2019-12-13	119.160004	120.650002	119.019997	120.290001	113.357330	5366300
2019-12-16	120.419998	121.349998	120.419998	120.540001	113.592934	5350700
2019-12-17	120.949997	121.699997	120.699997	121.279999	114.290276	4575800
2019-12-18	121.510002	121.680000	119.839996	119.860001	112.952118	5103000
2019-12-19	119.940002	120.510002	119.779999	120.080002	113.159462	4464100
2019-12-20	121.480003	122.120003	120.019997	120.290001	113.357330	7954400
2019-12-23	120.199997	120.690002	119.010002	119.029999	112.169960	4485800
2019-12-24	119.129997	119.599998	119.010002	119.510002	112.622292	2227400
2019-12-26	119.610001	119.849998	118.949997	119.519997	112.631714	4223800
2019-12-27	119.940002	119.940002	119.250000	119.589996	112.697678	3544000
2019-12-30	119.800003	119.809998	119.129997	119.400002	112.518639	2945800
2019-12-31	119.500000	119.800003	118.190002	118.839996	111.990898	4912000
2020-01-02	118.860001	119.889999	118.699997	118.940002	112.085144	6764900
2020-01-03	118.269997	118.790001	117.589996	117.889999	111.095650	5399200
2020-01-06	117.400002	118.089996	116.769997	117.650002	110.869499	6445500
2020-01-07	117.260002	117.519997	116.199997	116.559998	109.842308	6846900
2020-01-08	116.300003	116.730003	115.680000	116.160004	109.465355	5875800
2020-01-09	116.150002	117.370003	116.080002	117.360001	110.596207	5563700
2020-01-10	117.239998	117.339996	115.980003	116.379997	109.672661	6054800
2020-01-13	116.379997	116.550003	115.370003	115.879997	109.201500	6112600
2020-01-14	115.470001	116.209999	115.129997	116.180000	109.484207	6585800
2020-01-15	114.629997	115.870003	114.519997	115.279999	108.636070	7454200
2020-01-16	115.500000	115.930000	115.279999	115.900002	109.220337	5369400
2020-01-17	116.050003	116.300003	114.639999	114.959999	108.334511	10045000
2020-01-21	114.589996	115.690002	114.519997	115.589996	108.928207	7353700
2020-01-22	115.220001	116.529999	115.180000	116.099998	109.408813	4926100
2020-01-23	116.209999	116.309998	115.040001	115.809998	109.135529	4305100
2020-01-24	116.000000	116.029999	114.150002	114.370003	107.778534	4383400
2020-01-27	113.190002	116.230003	112.680000	115.860001	109.182640	7018400
2020-01-28	115.980003	116.900002	115.949997	116.599998	109.879997	5270200
2020-01-29	116.559998	117.120003	115.889999	115.889999	109.210907	3775500
2020-01-30	115.610001	116.720001	115.330002	116.580002	109.861168	4581500
2020-01-31	115.800003	116.260002	113.900002	114.489998	107.891609	7775800
2020-02-03	114.900002	115.389999	114.099998	114.269997	107.684280	4347100
2020-02-04	115.239998	116.239998	114.889999	115.269997	108.626663	5232200
2020-02-05	115.599998	116.949997	114.849998	116.809998	110.077888	5682900
2020-02-06	116.830002	117.230003	116.059998	116.309998	109.606712	5352900
2020-02-07	116.110001	116.760002	115.760002	116.449997	109.738655	3689600
2020-02-10	115.750000	116.980003	115.050003	115.250000	108.607826	6144900
2020-02-11	115.430000	115.500000	114.440002	115.400002	108.749153	5796800
2020-02-12	115.500000	116.419998	115.410004	115.849998	109.173225	4735600
2020-02-13	115.849998	117.540001	115.580002	117.440002	110.671608	5333200
2020-02-14	117.669998	118.570000	117.160004	117.889999	111.095650	8130600
2020-02-18	118.470001	119.949997	117.360001	119.629997	112.735382	11513200
2020-02-19	119.500000	119.940002	117.680000	117.680000	110.897774	7187800
2020-02-20	117.209999	118.110001	116.860001	117.690002	110.907166	5022900
2020-02-21	117.440002	118.750000	117.309998	118.580002	111.745888	6242100
2020-02-24	117.459999	118.459999	115.949997	116.320000	109.616127	6616000
2020-02-25	116.349998	117.070000	114.050003	114.389999	107.797379	7764300
2020-02-26	114.699997	115.169998	113.650002	113.779999	107.222511	6673300
2020-02-27	112.559998	114.070000	110.349998	110.400002	104.037331	9492300
2020-02-28	107.690002	108.519997	104.370003	107.680000	101.474068	17456400
2020-03-02	107.599998	116.400002	107.290001	115.879997	109.201500	17074200
2020-03-03	116.080002	117.529999	112.339996	112.910004	106.402657	11113600
2020-03-04	114.239998	116.839996	113.470001	116.769997	110.040199	8208400
2020-03-05	114.400002	117.250000	113.910004	115.919998	109.239182	8546100
2020-03-06	113.870003	117.910004	113.010002	117.230003	110.473701	9803700
2020-03-09	113.820000	120.629997	112.730003	117.160004	110.407722	19747800
2020-03-10	118.099998	120.680000	114.919998	119.790001	112.886147	12599100
2020-03-11	117.510002	119.029999	112.800003	114.430000	107.835060	10540000
2020-03-12	106.019997	111.489998	102.980003	104.050003	98.053307	18774400
2020-03-13	108.239998	114.589996	103.879997	114.099998	107.524071	14320700
2020-03-16	105.199997	111.330002	102.000000	106.760002	100.607101	12251300
2020-03-17	112.769997	119.269997	110.459999	119.260002	112.386711	17602000
2020-03-18	115.000000	128.080002	114.500000	122.580002	115.515373	25785300
2020-03-19	124.459999	127.000000	117.629997	119.449997	113.063820	19033500
2020-03-20	119.500000	122.790001	111.889999	113.970001	107.876808	18474500
2020-03-23	114.169998	117.540001	112.209999	114.279999	108.170219	13122000
2020-03-24	115.870003	117.370003	111.309998	115.029999	108.880119	14235000
2020-03-25	112.970001	114.000000	108.050003	109.400002	103.551125	17762500
2020-03-26	109.400002	110.870003	106.849998	109.820000	103.948669	19416900
2020-03-27	110.110001	112.279999	108.599998	109.580002	103.721497	12053500
2020-03-30	111.860001	115.800003	110.940002	115.190002	109.031578	9737500
2020-03-31	114.309998	116.190002	112.639999	113.620003	107.545532	8752800
2020-04-01	112.150002	115.529999	111.800003	114.139999	108.037704	9423200
2020-04-02	113.180000	119.110001	112.339996	118.650002	112.306595	9838500
2020-04-03	117.209999	119.910004	117.029999	119.480003	113.092224	9541700
2020-04-06	119.059998	126.389999	118.940002	126.070000	119.329895	15922900
2020-04-07	123.980003	126.489998	121.639999	121.989998	115.468018	13789900
2020-04-08	123.690002	123.809998	120.589996	121.839996	115.326050	9292200
2020-04-09	118.220001	122.870003	117.660004	121.800003	115.288193	10942900
2020-04-13	121.269997	125.669998	121.169998	125.300003	118.601051	8064700
2020-04-14	127.099998	129.789993	126.040001	129.000000	122.103264	11366300
2020-04-15	129.000000	129.880005	127.120003	128.759995	121.876068	7478400
2020-04-16	129.000000	132.919998	128.250000	132.330002	125.255211	10627400
2020-04-17	131.479996	132.970001	129.729996	132.119995	125.056435	10305100
2020-04-20	132.389999	133.380005	129.759995	129.850006	122.907791	8133900
2020-04-21	130.070007	131.029999	128.160004	129.210007	122.302017	9300200
2020-04-22	130.000000	132.380005	128.899994	131.589996	124.554756	6482700
2020-04-23	129.850006	131.089996	127.730003	128.529999	121.658394	9613300
2020-04-24	129.350006	129.889999	128.559998	129.440002	122.519722	5781200
2020-04-27	130.000000	130.309998	128.169998	128.300003	121.440681	5974600
2020-04-28	128.279999	130.240005	127.699997	128.000000	121.156708	6910700
2020-04-29	125.570000	125.760002	122.550003	123.599998	116.991959	14870700
2020-04-30	123.080002	123.440002	121.040001	121.550003	115.051552	13499300
2020-05-01	121.480003	123.690002	120.779999	122.919998	116.348297	10381300
2020-05-04	123.839996	124.400002	121.709999	123.699997	117.086594	5935900
2020-05-05	123.800003	125.260002	123.260002	124.730003	118.061539	6445800
2020-05-06	125.209999	125.489998	122.849998	123.300003	116.707985	5769700
2020-05-07	123.459999	123.980003	121.500000	121.889999	115.880898	9115200
2020-05-08	122.750000	123.010002	121.620003	122.940002	116.879128	6943600
2020-05-11	123.040001	124.309998	123.010002	123.669998	117.573128	8447300
2020-05-12	124.480003	125.660004	123.779999	123.779999	117.677704	6366700
2020-05-13	123.500000	126.239998	123.089996	123.709999	117.611145	9725100
2020-05-14	124.849998	125.129997	121.300003	123.419998	117.335449	7411000
2020-05-15	123.470001	125.940002	123.089996	125.940002	119.731216	10590000
2020-05-18	127.500000	128.559998	126.099998	127.660004	121.366425	12877900
2020-05-19	131.750000	131.990005	124.809998	124.949997	118.790016	24915400
2020-05-20	126.489998	126.589996	124.629997	125.449997	119.265350	10748800
2020-05-21	124.889999	126.139999	124.250000	124.989998	118.828056	7482700
2020-05-22	125.099998	125.349998	123.769997	124.330002	118.200584	7453200
2020-05-26	124.339996	125.510002	123.629997	123.860001	117.753761	7910200
2020-05-27	123.970001	124.489998	121.029999	122.480003	116.441803	10357900
2020-05-28	123.720001	124.949997	123.160004	123.690002	117.592148	8141600
2020-05-29	124.239998	124.709999	121.930000	124.059998	117.943893	9770400
2020-06-01	123.440002	124.410004	122.360001	123.959999	117.848816	6850100
2020-06-02	123.589996	124.150002	122.809998	123.940002	117.829803	6395900
2020-06-03	123.900002	123.989998	122.660004	123.470001	117.382980	6754300
2020-06-04	122.800003	123.889999	121.820000	122.110001	116.090042	8005000
2020-06-05	122.570000	122.680000	119.910004	121.559998	115.567139	13112400
2020-06-08	119.580002	121.239998	119.459999	121.239998	115.262932	9448100
2020-06-09	121.599998	122.000000	120.559998	121.349998	115.367500	6915400
2020-06-10	121.559998	122.500000	121.129997	121.160004	115.186867	9380500
2020-06-11	120.989998	122.580002	119.480003	120.089996	114.169609	11387600
2020-06-12	120.510002	120.750000	117.059998	117.739998	111.935463	10786400
2020-06-15	118.400002	118.680000	117.010002	118.080002	112.258720	10901100
2020-06-16	119.800003	120.230003	118.540001	119.650002	113.751320	8389200
2020-06-17	119.860001	120.129997	118.400002	119.029999	113.161880	6722300
2020-06-18	118.540001	119.059998	117.660004	117.989998	112.173141	6690000
2020-06-19	118.889999	120.300003	117.750000	119.849998	113.941444	13359600
2020-06-22	120.970001	122.089996	120.400002	121.680000	115.681236	9112800
2020-06-23	122.750000	122.849998	120.959999	121.070000	115.101311	6575900
2020-06-24	120.739998	121.120003	119.580002	120.300003	114.369278	6871600
2020-06-25	119.760002	120.160004	118.379997	119.709999	113.808350	6856600
2020-06-26	119.599998	120.839996	118.019997	118.320000	112.486862	8997200
2020-06-29	118.500000	119.680000	118.220001	119.059998	113.190414	5503800
2020-06-30	119.220001	120.129997	118.540001	119.779999	113.874901	6836400
2020-07-01	119.449997	119.919998	118.660004	119.690002	113.789330	6577900
2020-07-02	120.089996	120.879997	118.860001	119.209999	113.333015	5898600
2020-07-06	119.800003	119.870003	118.220001	118.889999	113.028786	7231700
2020-07-07	118.449997	127.550003	118.220001	126.949997	120.691406	31152700
2020-07-08	128.000000	128.130005	124.400002	124.440002	118.305183	17405700
2020-07-09	125.610001	128.179993	124.949997	127.750000	121.451981	14257200
2020-07-10	128.740005	131.369995	127.260002	130.679993	124.237534	14745600
2020-07-13	131.330002	133.630005	128.889999	129.520004	123.134743	14112800
2020-07-14	129.279999	132.500000	129.029999	132.009995	125.501961	8818600
2020-07-15	132.270004	134.130005	130.800003	132.000000	125.492470	10577100
2020-07-16	132.050003	132.729996	131.240005	132.199997	125.682594	5892200
2020-07-17	133.369995	133.369995	131.470001	131.740005	125.245285	6063200
2020-07-20	131.960007	132.740005	131.139999	131.470001	124.988586	6114200
2020-07-21	131.559998	133.990005	131.449997	132.330002	125.806190	7237500
2020-07-22	132.570007	133.029999	131.190002	132.660004	126.119919	5388200
2020-07-23	133.000000	133.149994	131.309998	131.639999	125.150208	5598800
2020-07-24	130.949997	132.399994	130.509995	131.240005	124.769913	4345800
2020-07-27	130.860001	131.979996	130.860001	131.210007	124.741425	4681900
2020-07-28	131.500000	132.380005	130.919998	131.759995	125.264297	4804700
2020-07-29	131.559998	131.860001	129.850006	130.690002	124.247040	4741100
2020-07-30	129.419998	130.419998	128.720001	130.119995	123.705124	4596100
2020-07-31	129.649994	130.089996	127.620003	129.399994	123.020638	7210500
2020-08-03	129.910004	130.119995	128.270004	129.300003	122.925560	4990500
2020-08-04	129.649994	131.710007	128.940002	131.639999	125.150208	6073200
2020-08-05	130.449997	130.750000	128.830002	129.809998	123.410416	8494500
2020-08-06	129.130005	130.229996	129.029999	129.350006	122.973114	4832100
2020-08-07	129.580002	130.460007	129.110001	129.970001	123.562538	5519500
2020-08-10	130.240005	132.339996	129.649994	131.880005	125.378380	5894400
2020-08-11	132.589996	132.869995	129.729996	130.199997	123.781189	8453400
2020-08-12	130.470001	132.229996	129.080002	131.889999	125.387886	6364800
2020-08-13	131.210007	131.960007	130.729996	131.850006	125.865181	6622400
2020-08-14	132.339996	132.970001	131.630005	132.600006	126.581139	6702100
2020-08-17	134.350006	136.130005	133.850006	135.600006	129.445007	13155000
2020-08-18	136.169998	137.630005	133.169998	134.710007	128.595367	26744200
2020-08-19	134.210007	134.660004	131.850006	132.410004	126.399780	12718400
2020-08-20	131.210007	132.070007	130.050003	130.570007	124.643303	8936900
2020-08-21	130.550003	132.669998	130.100006	131.630005	125.655190	8288000
2020-08-24	132.250000	132.479996	130.330002	131.330002	125.368797	6604600
2020-08-25	130.800003	131.240005	129.669998	130.630005	124.700562	7240800
2020-08-26	130.210007	130.880005	129.699997	130.699997	124.767387	6271600
2020-08-27	131.080002	139.350006	130.899994	136.630005	130.428207	39672900
2020-08-28	141.000000	141.070007	137.839996	140.300003	133.931625	21350300
2020-08-31	137.479996	138.889999	135.529999	138.850006	132.547440	15078800
2020-09-01	141.199997	149.589996	140.050003	147.589996	140.890732	35599400
2020-09-02	151.250000	151.330002	145.610001	147.679993	140.976639	17222000
2020-09-03	146.699997	149.600006	141.809998	144.539993	137.979141	16005000
2020-09-04	144.020004	145.039993	140.100006	142.830002	136.346771	11327400
2020-09-08	141.410004	141.899994	138.259995	138.449997	132.165588	11322300
2020-09-09	140.089996	142.610001	139.449997	139.889999	133.540222	11223000
2020-09-10	140.059998	140.539993	136.589996	136.809998	130.600037	11236400
2020-09-11	137.050003	138.440002	135.550003	136.699997	130.495041	9626600
2020-09-14	136.139999	141.100006	135.880005	137.320007	131.086899	15244600
2020-09-15	138.229996	139.080002	136.679993	137.360001	131.125076	10142600
2020-09-16	138.410004	138.679993	136.050003	136.259995	130.075012	9286800
2020-09-17	135.429993	137.570007	135.020004	136.690002	130.485458	12415000
2020-09-18	136.440002	137.529999	134.750000	135.289993	129.149033	18236400
2020-09-21	136.500000	137.240005	135.289993	137.070007	130.848251	15758500
2020-09-22	137.070007	138.990005	136.570007	138.309998	132.031952	11034000
2020-09-23	139.000000	139.240005	135.820007	135.990005	129.817291	7711100
2020-09-24	135.729996	137.789993	135.070007	136.699997	130.495041	9817700
2020-09-25	136.520004	137.539993	135.960007	137.270004	131.039169	7539600
2020-09-28	137.160004	138.050003	136.720001	137.250000	131.020065	7065700
2020-09-29	137.250000	138.139999	136.389999	137.139999	130.915070	9234300
2020-09-30	137.389999	141.740005	137.199997	139.910004	133.559326	11608800
2020-10-01	140.800003	144.380005	140.259995	143.080002	136.585480	14430300
2020-10-02	142.339996	143.100006	140.130005	140.500000	134.122559	8195000
2020-10-05	141.289993	142.190002	141.070007	141.800003	135.363525	4753000
2020-10-06	141.869995	142.940002	140.250000	140.630005	134.246658	7158500
2020-10-07	141.259995	141.550003	140.250000	140.889999	134.494843	5649700
2020-10-08	141.509995	142.089996	141.119995	141.360001	134.943512	4892300
2020-10-09	141.660004	143.339996	141.559998	142.779999	136.299057	4831600
2020-10-12	143.020004	145.389999	143.020004	144.250000	137.702316	6134100
2020-10-13	144.679993	146.600006	144.360001	146.229996	139.592438	7933400
2020-10-14	146.399994	146.529999	143.759995	143.940002	137.406418	6570300
2020-10-15	143.089996	144.960007	142.839996	144.529999	137.969620	4564200
2020-10-16	145.399994	146.149994	144.470001	144.710007	138.141464	5645000
2020-10-19	145.100006	145.369995	142.750000	142.949997	136.461334	4881100
2020-10-20	144.110001	145.529999	143.619995	143.899994	137.368240	4841000
2020-10-21	143.839996	145.729996	143.839996	144.399994	137.845535	4371400
2020-10-22	144.190002	144.559998	142.690002	143.550003	137.034119	4448000
2020-10-23	143.970001	144.139999	142.850006	143.850006	137.320496	3513500
2020-10-26	142.839996	143.119995	140.940002	142.160004	135.707199	5370600
2020-10-27	142.050003	143.699997	141.970001	142.869995	136.384995	3943700
2020-10-28	140.960007	142.130005	139.880005	140.039993	133.683411	5616400
2020-10-29	140.000000	141.110001	138.699997	139.919998	133.568848	5051300
2020-10-30	139.179993	140.089996	137.369995	138.750000	132.451965	6200600
2020-11-02	140.589996	140.809998	139.029999	140.399994	134.027069	5525200
2020-11-03	141.649994	144.160004	141.570007	142.779999	136.299057	5137700
2020-11-04	141.570007	144.389999	141.339996	141.960007	135.516296	5975800
2020-11-05	144.000000	144.229996	142.940002	143.470001	136.957748	4734200
2020-11-06	144.360001	146.220001	143.550003	145.770004	139.153336	5399500
2020-11-09	148.000000	148.199997	143.479996	143.539993	137.024567	9399500
2020-11-10	143.750000	146.440002	143.529999	145.559998	138.952881	6066400
2020-11-11	146.919998	148.960007	146.399994	147.979996	141.263016	6268600
2020-11-12	148.479996	148.710007	147.100006	148.229996	141.501724	4188100
2020-11-13	148.940002	150.940002	147.520004	150.539993	143.706802	6579400
2020-11-16	150.529999	153.399994	149.279999	152.440002	145.520569	11520100
2020-11-17	150.500000	153.240005	149.179993	149.369995	142.589920	14237200
2020-11-18	149.860001	151.669998	149.050003	149.089996	142.322647	8312300
2020-11-19	149.460007	152.449997	149.320007	152.119995	145.215103	6196900
2020-11-20	151.169998	152.759995	149.809998	150.240005	143.420441	7312400
2020-11-23	150.369995	151.399994	149.369995	150.929993	144.079132	6185700
2020-11-24	151.740005	151.979996	150.270004	151.360001	144.489609	5718400
2020-11-25	151.250000	152.389999	151.210007	151.830002	144.938293	4611100
2020-11-27	152.149994	152.720001	151.100006	151.600006	144.718719	3666500
2020-11-30	151.600006	152.949997	150.100006	152.789993	145.854691	10898500
2020-12-01	153.600006	153.660004	151.660004	152.639999	145.711502	7645100
2020-12-02	152.000000	152.619995	149.529999	150.520004	143.687759	7849000
2020-12-03	150.279999	150.279999	148.389999	149.300003	142.523117	8575300
2020-12-04	149.509995	149.509995	147.580002	148.910004	142.150818	6963100
2020-12-07	148.460007	148.990005	147.160004	148.110001	141.387115	6159700
2020-12-08	147.360001	149.850006	147.179993	149.449997	142.666290	6905500
2020-12-09	150.000000	150.000000	147.889999	148.270004	141.539871	6713200
2020-12-10	147.750000	148.149994	146.570007	147.039993	140.878784	6884100
2020-12-11	146.919998	147.509995	145.940002	147.000000	140.840454	5620300
2020-12-14	147.699997	147.720001	145.399994	145.649994	139.547043	8362700
2020-12-15	145.520004	146.360001	144.860001	145.580002	139.479980	10623800
2020-12-16	146.240005	146.889999	145.080002	145.429993	139.336243	8550300
2020-12-17	146.059998	146.440002	145.149994	146.100006	139.978165	10226500
2020-12-18	146.619995	147.179993	145.160004	145.949997	139.834473	13794700
2020-12-21	145.500000	146.669998	145.059998	145.970001	139.853607	8517700
2020-12-22	145.149994	146.229996	143.139999	144.199997	138.157776	12533000
2020-12-23	143.539993	144.220001	142.300003	143.220001	137.218872	6810200
2020-12-24	143.539993	144.389999	143.179993	143.500000	137.487106	3018200
2020-12-28	144.039993	145.300003	143.330002	145.220001	139.135040	6448300
2020-12-29	145.639999	145.850006	143.589996	144.300003	138.253586	5979400
2020-12-30	144.880005	145.149994	143.940002	144.179993	138.138596	6250400
2020-12-31	144.199997	144.270004	142.850006	144.149994	138.109863	5938000
2021-01-04	144.300003	146.889999	144.279999	146.529999	140.390152	10727400
2021-01-05	146.600006	147.070007	144.490005	145.750000	139.642838	8832700
2021-01-06	145.089996	148.100006	145.009995	146.660004	140.514709	7306300
2021-01-07	147.619995	147.759995	146.039993	146.649994	140.505127	6846000
2021-01-08	146.880005	147.000000	145.809998	146.630005	140.485947	8159400
2021-01-11	146.000000	147.990005	146.000000	147.289993	141.118286	8754800
2021-01-12	149.000000	149.929993	148.320007	148.970001	142.727936	7791100
2021-01-13	148.750000	149.070007	147.429993	147.449997	141.271591	5356500
2021-01-14	147.820007	148.000000	146.039993	146.970001	140.811737	7672400
2021-01-15	145.139999	145.899994	143.669998	144.639999	138.579346	11973500
2021-01-19	144.639999	145.070007	142.669998	143.389999	137.381714	8041200
2021-01-20	143.589996	145.660004	142.889999	145.509995	139.412857	7925200
2021-01-21	145.360001	145.729996	144.210007	144.850006	138.780548	4775300
2021-01-22	145.600006	147.339996	145.119995	146.330002	140.198517	6406500
2021-01-25	145.360001	146.250000	144.270004	146.199997	140.073990	6343700
2021-01-26	145.630005	147.809998	145.470001	147.509995	141.329041	5010500
2021-01-27	146.960007	147.860001	143.550003	143.839996	137.812866	9970100
2021-01-28	144.460007	146.259995	143.630005	143.750000	137.726639	7433900
2021-01-29	143.179993	143.750000	140.350006	140.490005	134.603256	10836400
2021-02-01	140.910004	141.490005	139.190002	139.270004	133.434372	8648400
2021-02-02	139.759995	142.149994	139.440002	140.770004	134.871521	9000800
2021-02-03	140.660004	142.050003	140.630005	141.199997	135.283493	4988900
2021-02-04	141.789993	143.179993	141.259995	142.529999	136.557770	5782100
2021-02-05	143.460007	144.850006	142.529999	144.360001	138.311096	6817200
2021-02-08	144.809998	145.580002	144.460007	145.029999	138.952988	5275100
2021-02-09	144.580002	146.320007	144.580002	145.830002	139.719482	5302300
2021-02-10	145.830002	145.899994	143.539993	144.130005	138.090744	6192300
2021-02-11	144.139999	144.949997	143.710007	144.020004	137.985321	4263800
2021-02-12	144.160004	144.610001	143.669998	144.470001	138.416443	4474500
2021-02-16	145.940002	146.389999	144.929993	145.660004	139.556580	9297000
2021-02-17	144.649994	147.500000	144.500000	147.199997	141.032074	8523700
2021-02-18	139.000000	140.699997	137.500000	137.660004	131.891815	32309100
2021-02-19	137.800003	139.419998	137.669998	138.339996	132.543289	12202000
2021-02-22	137.740005	138.339996	136.250000	137.690002	131.920578	10702200
2021-02-23	137.110001	137.389999	135.059998	135.470001	129.793564	10433400
2021-02-24	135.869995	136.160004	133.050003	133.210007	127.628304	15521900
2021-02-25	133.100006	134.009995	131.479996	131.949997	126.421074	11108200
2021-02-26	131.479996	131.809998	129.860001	129.919998	124.476135	14156900
2021-03-01	131.580002	132.570007	131.130005	131.369995	125.865364	11544800
2021-03-02	131.509995	132.750000	130.009995	130.110001	124.658180	9743600
2021-03-03	129.500000	129.929993	127.550003	127.589996	122.243767	13945800
2021-03-04	127.860001	129.580002	126.279999	127.529999	122.186272	15116000
2021-03-05	126.830002	129.750000	126.750000	129.119995	123.709656	11357900
2021-03-08	129.330002	129.839996	127.809998	127.879997	122.521606	13662800
2021-03-09	128.800003	129.880005	128.320007	128.889999	123.489311	10662900
2021-03-10	128.860001	133.050003	128.470001	132.179993	126.641418	14976400
2021-03-11	133.360001	133.490005	131.529999	132.130005	126.593536	11829900
2021-03-12	132.520004	134.520004	132.080002	134.119995	128.500137	9479200
2021-03-15	134.740005	134.750000	132.820007	133.429993	127.839020	8357300
2021-03-16	132.820007	134.279999	132.820007	133.389999	127.800735	6627000
2021-03-17	132.500000	133.139999	131.979996	132.279999	126.737251	8052100
2021-03-18	131.160004	131.949997	129.929993	130.009995	125.082428	9938500
2021-03-19	130.130005	132.500000	129.899994	131.740005	126.746864	19234500
2021-03-22	131.000000	132.449997	130.990005	132.369995	127.352982	8218000
2021-03-23	131.710007	134.300003	131.630005	133.940002	128.863495	9718300
2021-03-24	134.429993	134.429993	133.050003	133.110001	128.064957	7849100
2021-03-25	133.259995	134.529999	132.869995	134.009995	128.930832	9375300
2021-03-26	134.000000	135.199997	133.419998	135.130005	130.008408	9551200
2021-03-29	135.000000	137.009995	134.600006	136.669998	131.489990	10048800
2021-03-30	136.330002	137.589996	135.470001	135.740005	130.595276	9076700
2021-03-31	135.550003	136.860001	134.960007	135.830002	130.681839	8182000
2021-04-01	135.940002	136.889999	135.330002	135.619995	130.479797	8531700
2021-04-05	136.720001	140.160004	136.199997	139.429993	134.145416	13347700
2021-04-06	139.110001	140.949997	138.520004	140.100006	134.790024	10348200
2021-04-07	140.300003	140.750000	139.649994	139.800003	134.501358	6787200
2021-04-08	140.449997	141.119995	139.660004	139.710007	134.414780	6365200
2021-04-09	139.630005	140.089996	138.710007	139.779999	134.482147	6892200
2021-04-12	140.070007	140.380005	139.339996	139.800003	134.501358	6241000
2021-04-13	139.800003	140.000000	138.869995	139.369995	134.087677	5799300
2021-04-14	139.119995	139.460007	138.419998	139.320007	134.039581	7308200
2021-04-15	139.399994	140.470001	139.199997	140.160004	134.847733	7236800
2021-04-16	140.889999	140.960007	139.710007	140.610001	135.280685	8829500
2021-04-19	140.289993	140.570007	139.610001	139.710007	134.414780	6427000
2021-04-20	139.419998	141.770004	138.820007	140.789993	135.453827	8150700
2021-04-21	140.770004	141.699997	140.529999	141.199997	135.848328	5778400
2021-04-22	141.080002	141.449997	139.419998	139.669998	134.376312	6568400
2021-04-23	139.100006	140.339996	139.029999	139.899994	134.597580	7657000
2021-04-26	139.910004	140.000000	137.639999	137.910004	132.682983	7615400
2021-04-27	138.000000	138.949997	137.550003	138.380005	133.135223	5383800
2021-04-28	138.350006	138.589996	137.869995	137.889999	132.663773	4762200
2021-04-29	137.899994	140.000000	137.899994	139.630005	134.337814	6532000
2021-04-30	139.710007	139.990005	139.110001	139.910004	134.607224	6560000
2021-05-03	139.679993	142.740005	139.679993	142.119995	136.733444	9046500
2021-05-04	141.539993	142.029999	140.100006	140.720001	135.386520	6361400
2021-05-05	140.710007	141.199997	140.250000	140.600006	135.271057	6117000
2021-05-06	140.000000	141.360001	139.449997	141.050003	136.236923	5434000
2021-05-07	141.630005	141.720001	139.320007	140.199997	135.415939	7802800
2021-05-10	140.449997	142.080002	140.309998	140.820007	136.014786	8769200
2021-05-11	140.869995	140.869995	138.320007	139.550003	134.788132	8821400
2021-05-12	138.869995	138.979996	135.910004	135.940002	131.301315	8666100
2021-05-13	136.229996	138.979996	135.759995	138.240005	133.522827	7158400
2021-05-14	138.809998	140.240005	138.429993	139.520004	134.759171	5363900
2021-05-17	140.000000	140.399994	138.770004	138.889999	134.150635	6558600
2021-05-18	143.509995	144.580002	141.210007	141.910004	137.067581	19394600
2021-05-19	140.710007	143.720001	140.500000	141.919998	137.077255	11624900
2021-05-20	141.500000	142.869995	140.699997	142.419998	137.560181	10180300
2021-05-21	142.520004	143.080002	141.600006	141.750000	136.913055	7642500
2021-05-24	141.759995	142.419998	141.360001	141.759995	136.922684	6315300
2021-05-25	141.800003	142.639999	141.070007	142.339996	137.482910	7168400
2021-05-26	142.389999	142.880005	141.759995	142.169998	137.318710	6431400
2021-05-27	143.350006	143.679993	141.690002	141.690002	136.855103	18859000
2021-05-28	141.929993	142.449997	141.639999	142.029999	137.183502	7062100
2021-06-01	142.210007	142.800003	141.270004	141.660004	136.826126	6922500
2021-06-02	141.389999	141.710007	140.089996	141.350006	136.526718	7766000
2021-06-03	141.389999	141.850006	140.750000	141.600006	136.768173	6124800
2021-06-04	141.460007	142.289993	141.250000	141.850006	137.009659	4545300
2021-06-07	141.850006	141.970001	140.389999	140.899994	136.092056	5543600
2021-06-08	140.509995	140.899994	139.809998	139.830002	135.058563	6706900
2021-06-09	139.339996	140.009995	139.029999	139.080002	134.334152	5695100
2021-06-10	139.080002	140.190002	139.080002	139.880005	135.106873	5459500
2021-06-11	140.229996	140.850006	139.860001	140.750000	135.947159	8410800
2021-06-14	140.929993	140.929993	140.029999	140.559998	135.763641	5046900
2021-06-15	140.839996	140.910004	139.660004	140.000000	135.222778	6442400
2021-06-16	139.850006	140.039993	136.970001	137.149994	132.469986	9598300
2021-06-17	137.000000	138.350006	136.710007	137.720001	133.020569	6447300
2021-06-18	135.440002	136.389999	134.399994	135.169998	130.557587	14937600
2021-06-21	135.660004	136.750000	135.350006	136.399994	131.745590	6925000
2021-06-22	136.229996	137.720001	136.229996	137.029999	132.354095	6369000
2021-06-23	136.500000	136.990005	135.929993	135.960007	131.320633	6463500
2021-06-24	136.169998	137.240005	136.100006	136.910004	132.238220	7814700
2021-06-25	137.130005	138.860001	136.919998	138.529999	133.802933	9546900
2021-06-28	138.039993	138.639999	136.600006	138.100006	133.387589	5183000
2021-06-29	137.899994	138.470001	137.229996	137.300003	132.614914	11987500
2021-06-30	139.559998	142.580002	138.690002	141.020004	136.207947	15170400
2021-07-01	140.410004	141.250000	139.009995	139.320007	134.565979	8782900
2021-07-02	139.350006	141.080002	139.350006	140.110001	135.329025	8760200
2021-07-06	139.899994	140.750000	139.509995	139.940002	135.164841	6093100
2021-07-07	139.759995	141.190002	139.360001	139.710007	134.942642	8535800
2021-07-08	138.339996	140.649994	138.220001	139.589996	134.826736	7089000
2021-07-09	140.410004	140.839996	139.929993	140.300003	135.512527	5061800
2021-07-12	140.690002	140.789993	139.330002	140.050003	135.271072	6505000
2021-07-13	139.990005	141.179993	139.940002	140.580002	135.782974	6315900
2021-07-14	140.710007	141.800003	139.830002	141.550003	136.719864	6270700
2021-07-15	142.000000	142.639999	141.089996	141.660004	136.826126	5991600
2021-07-16	141.699997	142.130005	140.949997	141.559998	136.729538	6031800
2021-07-19	141.410004	142.979996	139.770004	141.229996	136.410782	9127700
2021-07-20	140.970001	142.470001	140.779999	141.869995	137.028931	6340100
2021-07-21	142.500000	142.539993	140.710007	141.169998	136.352844	6197300
2021-07-22	141.130005	142.119995	140.800003	141.270004	136.449432	4337800
2021-07-23	141.520004	142.720001	141.009995	142.429993	137.569839	5315800
2021-07-26	142.360001	143.860001	141.460007	142.630005	137.763000	6172400
2021-07-27	143.000000	143.000000	141.960007	142.639999	137.772675	5131900
2021-07-28	142.479996	143.250000	141.660004	142.059998	137.212463	4690500
2021-07-29	142.639999	142.850006	142.020004	142.240005	137.386353	3687700
2021-07-30	141.199997	142.960007	141.199997	142.550003	137.685760	5444100
2021-08-02	142.830002	142.869995	141.669998	142.220001	137.367020	6652800
2021-08-03	142.440002	143.899994	142.360001	143.820007	138.912445	6305100
2021-08-04	143.380005	143.940002	142.740005	142.839996	137.965851	5100500
2021-08-05	144.229996	145.539993	143.990005	145.490005	140.525436	9001800
2021-08-06	146.210007	146.470001	144.949997	145.229996	140.274292	6421200
2021-08-09	145.910004	146.479996	145.399994	145.580002	140.612366	5270600
2021-08-10	146.970001	148.949997	146.250000	148.679993	143.606583	12754000
2021-08-11	149.509995	151.580002	149.160004	150.009995	144.891205	13818600
2021-08-12	149.000000	150.210007	148.809998	149.059998	144.503403	6089700
2021-08-13	149.380005	150.360001	149.160004	149.529999	144.959045	5327100
2021-08-16	149.679993	151.729996	149.039993	150.750000	146.141739	15930500
2021-08-17	150.399994	152.500000	149.100006	150.699997	146.093292	16983400
2021-08-18	150.550003	152.570007	149.020004	149.100006	144.542221	9403900
2021-08-19	148.330002	150.660004	148.000000	150.110001	145.521347	7543500
2021-08-20	150.479996	151.720001	149.750000	151.449997	146.820343	6466800
2021-08-23	151.529999	151.789993	150.410004	150.449997	145.850937	5388700
2021-08-24	150.500000	150.500000	148.699997	148.899994	144.348297	6276300
2021-08-25	148.410004	149.279999	148.029999	148.960007	144.406479	7307100
2021-08-26	147.470001	148.270004	146.669998	147.350006	142.845718	7822300
2021-08-27	147.509995	147.690002	146.179993	146.520004	142.041061	7696200
2021-08-30	146.419998	148.000000	146.020004	147.699997	143.184982	5480200
2021-08-31	147.990005	148.440002	147.240005	148.100006	143.572754	8359500
2021-09-01	147.559998	147.929993	146.570007	147.779999	143.262543	6352200
2021-09-02	148.119995	148.789993	147.690002	148.559998	144.018707	6672700
2021-09-03	148.199997	149.649994	147.899994	149.250000	144.687607	5737300
2021-09-07	148.970001	149.169998	147.059998	147.270004	142.768143	8448400
2021-09-08	146.949997	148.320007	146.729996	147.460007	142.952332	6502800
2021-09-09	147.460007	147.610001	145.839996	146.419998	141.944122	7442900
2021-09-10	147.199997	147.240005	145.429993	145.889999	141.430313	5258400
2021-09-13	146.520004	147.149994	144.639999	145.059998	140.625687	6509800
2021-09-14	145.479996	145.880005	143.919998	144.300003	139.888916	5511300
2021-09-15	144.070007	144.750000	143.789993	144.550003	140.131302	4950000
2021-09-16	144.440002	145.309998	143.690002	145.029999	140.596619	6142800
2021-09-17	144.139999	146.160004	144.020004	144.729996	140.305771	24344200
2021-09-20	143.500000	145.190002	141.619995	142.740005	138.376617	8351500
2021-09-21	142.699997	144.580002	142.669998	143.020004	138.648041	5812500
2021-09-22	143.470001	143.600006	142.289993	142.690002	138.328140	5014800
2021-09-23	143.220001	143.630005	142.449997	142.770004	138.405701	5195100
2021-09-24	142.500000	143.690002	142.490005	143.169998	138.793457	4453500
2021-09-27	142.869995	143.550003	141.839996	142.250000	137.901581	7083600
2021-09-28	141.880005	142.070007	139.990005	140.500000	136.205078	6860300
2021-09-29	140.649994	141.830002	140.320007	140.440002	136.146912	7125200
2021-09-30	140.639999	141.729996	139.250000	139.380005	135.119324	7485900
2021-10-01	139.259995	139.630005	135.919998	137.050003	132.860535	10004800
2021-10-04	137.089996	138.229996	134.710007	135.729996	131.580917	9990100
2021-10-05	135.949997	137.710007	135.899994	136.619995	132.443710	6865800
2021-10-06	136.240005	137.789993	136.130005	137.619995	133.413116	6458900
2021-10-07	138.779999	140.699997	138.759995	139.240005	134.983597	7022700
2021-10-08	139.660004	140.089996	139.009995	139.660004	135.390747	4615800
2021-10-11	139.520004	140.779999	139.440002	139.529999	135.264740	4349400
2021-10-12	139.339996	140.410004	139.070007	139.380005	135.119324	5263100
2021-10-13	139.500000	140.009995	138.130005	138.369995	134.140198	5979300
2021-10-14	138.500000	140.070007	138.500000	139.869995	135.594330	6594500
2021-10-15	140.619995	141.100006	139.960007	140.550003	136.253555	6912400
2021-10-18	140.000000	142.009995	139.830002	141.679993	137.348999	6629000
2021-10-19	144.630005	145.610001	143.660004	144.690002	140.266998	11148100
2021-10-20	144.889999	146.490005	144.889999	146.000000	141.536957	5817900
2021-10-21	146.580002	146.919998	145.809998	146.809998	142.322174	4651500
2021-10-22	147.100006	149.690002	147.100006	148.339996	143.805450	7065200
2021-10-25	148.779999	150.520004	148.009995	150.059998	145.472824	6429300
2021-10-26	150.000000	150.550003	148.460007	148.750000	144.202896	5806200
2021-10-27	148.960007	149.020004	147.389999	147.529999	143.020203	4855200
2021-10-28	148.339996	148.979996	147.710007	148.449997	143.912079	4199500
2021-10-29	147.910004	150.100006	147.559998	149.419998	144.852417	7340900
2021-11-01	149.979996	150.750000	149.350006	149.789993	145.211105	4183200
2021-11-02	149.970001	150.179993	149.279999	149.720001	145.143250	4546300
2021-11-03	149.600006	150.289993	149.029999	150.179993	145.589157	4736500
2021-11-04	150.179993	151.850006	149.830002	151.279999	146.655548	5049700
2021-11-05	152.000000	152.000000	149.619995	150.229996	145.637665	5027300
2021-11-08	150.220001	150.509995	148.729996	149.270004	144.707016	5124400
2021-11-09	149.520004	149.869995	148.869995	149.789993	145.211105	5000600
2021-11-10	148.729996	149.619995	147.979996	148.440002	143.902359	5601200
2021-11-11	148.770004	148.990005	148.190002	148.500000	143.960526	4534400
2021-11-12	149.000000	149.240005	147.539993	147.759995	143.243149	6104600
2021-11-15	148.149994	148.449997	146.399994	146.910004	142.419159	9632000
2021-11-16	145.100006	146.679993	142.300003	143.169998	138.793457	24662200
2021-11-17	143.160004	144.720001	141.820007	141.940002	137.601089	11038700
2021-11-18	142.139999	143.289993	140.860001	143.160004	138.783783	8131400
2021-11-19	143.619995	144.000000	141.940002	142.389999	138.037292	9373100
2021-11-22	142.660004	145.360001	142.000000	144.779999	140.354263	9708800
2021-11-23	144.250000	145.979996	143.250000	145.809998	141.352783	9969300
2021-11-24	145.729996	147.059998	145.639999	146.539993	142.060455	6029800
2021-11-26	146.440002	147.880005	144.419998	144.899994	140.470566	7013200
2021-11-29	145.000000	145.250000	142.229996	142.630005	138.269958	11013200
2021-11-30	141.479996	142.500000	140.009995	140.630005	136.331116	21606300
2021-12-01	140.509995	140.720001	137.039993	137.139999	132.947800	12207100
2021-12-02	137.630005	138.440002	135.240005	135.470001	131.328842	13268600
2021-12-03	135.860001	137.880005	135.289993	137.509995	133.306488	14714200
2021-12-06	137.559998	139.360001	137.100006	139.000000	134.750946	10863100
2021-12-07	139.600006	139.830002	138.089996	138.550003	134.314713	12579700
2021-12-08	138.059998	138.500000	136.009995	137.149994	132.957474	11498800
2021-12-09	136.630005	138.570007	135.710007	138.500000	134.806808	10783900
2021-12-10	138.339996	141.300003	137.570007	141.029999	137.269348	12858500
2021-12-13	140.240005	143.750000	140.009995	143.570007	139.741623	18013100
2021-12-14	143.300003	145.279999	142.149994	144.940002	141.075104	15573800
2021-12-15	145.210007	146.470001	143.399994	145.770004	141.882980	11163300
2021-12-16	145.770004	146.529999	142.889999	143.339996	139.517761	13023200
2021-12-17	142.750000	143.949997	138.389999	138.750000	135.050140	26193700
2021-12-20	138.119995	139.750000	137.600006	139.199997	135.488159	10339300
2021-12-21	138.899994	139.860001	138.009995	139.619995	135.896957	8206800
2021-12-22	139.899994	139.990005	138.529999	139.800003	136.072159	5676000
2021-12-23	139.800003	140.160004	138.850006	139.490005	135.770432	5864200
2021-12-27	139.600006	140.869995	139.570007	140.759995	137.006561	5346900
2021-12-28	140.600006	142.970001	140.600006	142.779999	138.972687	5261000
2021-12-29	142.660004	143.529999	142.320007	142.710007	138.904541	4348400
2021-12-30	143.259995	143.699997	142.479996	143.169998	139.352280	4983000
2021-12-31	143.199997	145.039993	142.919998	144.690002	140.831772	5982600
2022-01-03	144.000000	144.789993	143.009995	144.649994	140.792801	6902200
2022-01-04	144.039993	145.139999	141.759995	142.000000	138.213501	11310000
2022-01-05	142.850006	145.949997	142.740005	143.919998	140.082306	11806000
2022-01-06	143.619995	144.639999	142.399994	143.520004	139.692963	7276300
2022-01-07	143.500000	145.360001	142.960007	144.889999	141.026443	6574500
2022-01-10	145.440002	145.589996	143.119995	144.610001	140.753891	7577200
2022-01-11	144.210007	144.619995	143.179993	144.199997	140.354828	7222900
2022-01-12	143.679993	143.960007	143.000000	143.440002	139.615112	6315600
2022-01-13	143.429993	145.679993	143.110001	145.470001	141.590973	8084200
2022-01-14	144.220001	146.630005	144.220001	145.059998	141.191879	8955800
2022-01-18	144.410004	144.699997	142.130005	142.520004	138.719620	7041300
2022-01-19	142.539993	144.990005	141.919998	143.940002	140.101776	7558000
2022-01-20	142.350006	144.460007	141.070007	141.220001	137.454315	7462400
2022-01-21	141.220001	142.259995	140.059998	140.190002	136.451767	9169400
2022-01-24	139.070007	140.529999	137.309998	140.199997	136.461517	9566400
2022-01-25	139.990005	140.369995	136.809998	137.149994	133.492798	9826500
2022-01-26	137.339996	138.789993	135.160004	135.750000	132.130173	8728500
2022-01-27	136.919998	139.080002	135.369995	135.839996	132.217758	9253000
2022-01-28	136.000000	137.570007	133.949997	137.520004	133.852966	8377300
2022-01-31	137.089996	140.039993	136.699997	139.809998	136.081894	6731200
2022-02-01	139.210007	141.149994	138.990005	140.910004	137.152588	6774400
2022-02-02	141.000000	141.639999	140.149994	140.850006	137.094177	6049900
2022-02-03	140.259995	141.990005	139.770004	140.990005	137.230438	6913700
2022-02-04	140.889999	141.000000	138.350006	139.330002	135.614700	7345500
2022-02-07	140.059998	140.070007	137.610001	137.960007	134.281219	6670100
2022-02-08	138.320007	139.240005	137.509995	137.990005	134.310440	6486300
2022-02-09	138.500000	138.789993	137.470001	137.690002	134.018433	7157900
2022-02-10	136.550003	137.009995	135.460007	136.080002	132.451370	9270200
2022-02-11	136.820007	137.179993	134.169998	135.330002	131.721375	7911100
2022-02-14	135.330002	135.960007	132.710007	133.949997	130.378143	9787800
2022-02-15	134.740005	135.669998	133.789993	134.369995	130.786942	7274800
2022-02-16	134.330002	134.880005	132.699997	133.529999	129.969345	9496900
2022-02-17	134.000000	139.470001	133.779999	138.880005	135.176697	17943800
2022-02-18	138.100006	139.589996	137.160004	137.990005	134.310440	10367800
2022-02-22	137.770004	138.240005	135.940002	136.449997	132.811493	8460300
2022-02-23	136.860001	137.190002	134.839996	135.050003	131.448807	7010300
2022-02-24	133.910004	135.009995	132.009995	134.529999	130.942673	10572500
2022-02-25	134.809998	136.779999	134.089996	136.380005	132.743378	8332600
2022-02-28	135.000000	136.070007	133.770004	135.160004	131.555893	8762200
2022-03-01	135.869995	137.889999	135.020004	135.990005	132.363754	8008300
2022-03-02	135.660004	136.830002	135.179993	136.160004	132.529221	7954600
2022-03-03	137.289993	140.470001	136.550003	139.289993	135.575760	9961700
2022-03-04	137.809998	142.940002	137.589996	142.820007	139.011627	11858800
2022-03-07	141.300003	143.630005	140.449997	141.669998	137.892273	15290000
2022-03-08	141.500000	142.460007	138.580002	138.740005	135.040451	9435200
2022-03-09	140.000000	140.240005	138.139999	139.460007	135.741241	7374300
2022-03-10	139.490005	143.000000	139.009995	142.630005	138.826691	9170900
2022-03-11	142.300003	144.050003	141.880005	142.070007	138.281631	6387400
2022-03-14	142.020004	144.850006	141.990005	144.050003	140.208832	7548800
2022-03-15	144.529999	146.149994	143.850006	145.779999	141.892700	7624200
2022-03-16	145.389999	146.940002	143.699997	145.350006	141.474167	8205300
2022-03-17	144.449997	145.300003	142.649994	145.009995	141.689133	6341000
2022-03-18	145.179993	145.570007	144.110001	145.440002	142.109299	10411100
2022-03-21	145.429993	147.289993	143.619995	144.229996	140.927002	7116900
2022-03-22	144.610001	144.970001	142.979996	143.800003	140.506836	6745000
2022-03-23	143.139999	143.729996	141.520004	141.949997	138.699203	6541800
2022-03-24	142.389999	143.910004	141.880005	142.830002	139.559067	4480300
2022-03-25	143.449997	143.929993	142.259995	143.449997	140.164871	4695100
2022-03-28	143.500000	146.059998	143.300003	146.000000	142.656448	6701900
2022-03-29	146.600006	148.100006	146.250000	147.229996	143.858292	6644800
2022-03-30	147.130005	150.179993	147.039993	149.869995	146.437836	8330500
2022-03-31	148.789993	150.539993	148.179993	148.919998	145.509598	9054600
2022-04-01	149.660004	151.270004	148.839996	151.009995	147.551727	6979900
2022-04-04	150.910004	153.199997	150.080002	151.039993	147.581039	8444200
2022-04-05	150.880005	153.330002	150.880005	151.470001	148.001205	6219300
2022-04-06	151.020004	155.419998	150.500000	154.990005	151.440582	9339500
2022-04-07	155.100006	157.539993	154.440002	156.539993	152.955078	9029400
2022-04-08	156.910004	158.410004	156.210007	157.410004	153.805161	7764800
2022-04-11	156.970001	158.240005	153.630005	154.289993	150.756607	8237600
2022-04-12	154.240005	155.399994	152.550003	153.229996	149.720886	8920400
2022-04-13	153.449997	157.789993	153.350006	157.220001	153.619522	9761500
2022-04-14	157.110001	158.289993	156.429993	157.080002	153.482712	7453500
2022-04-18	156.750000	157.979996	155.210007	155.880005	152.310196	4890600
2022-04-19	156.669998	157.949997	156.039993	157.649994	154.039658	5285000
2022-04-20	158.350006	160.350006	158.289993	159.630005	155.974304	6607200
2022-04-21	159.919998	160.770004	159.070007	159.869995	156.208832	6056100
2022-04-22	160.250000	160.360001	156.660004	156.860001	153.267761	7015400
2022-04-25	156.369995	157.470001	154.350006	156.940002	153.345932	6019200
2022-04-26	156.369995	158.130005	155.199997	155.300003	151.743484	6533700
2022-04-27	155.529999	156.199997	154.020004	154.240005	150.707748	5832300
2022-04-28	155.229996	156.979996	154.100006	156.210007	152.632645	4985300
2022-04-29	155.809998	156.220001	152.710007	152.990005	149.486374	7029600
2022-05-02	154.960007	154.990005	150.320007	151.979996	148.499496	6672000
2022-05-03	152.429993	154.279999	151.779999	152.509995	149.017365	5983500
2022-05-04	152.029999	154.820007	151.509995	154.619995	151.079071	6674200
2022-05-05	153.639999	153.830002	151.399994	152.740005	149.784607	7744800
2022-05-06	151.710007	153.949997	148.270004	149.559998	146.666107	11419400
2022-05-09	148.470001	153.100006	148.190002	151.309998	148.382248	9402400
2022-05-10	151.429993	152.289993	148.559998	149.179993	146.293457	8287100
2022-05-11	149.399994	150.750000	146.910004	147.619995	144.763626	9292900
2022-05-12	147.860001	150.149994	146.520004	147.479996	144.626373	8414800
2022-05-13	147.710007	148.380005	146.139999	148.050003	145.185349	6654100
2022-05-16	149.380005	149.729996	146.460007	148.210007	145.342255	7149700
2022-05-17	136.429993	137.440002	130.639999	131.350006	128.808487	44313400
2022-05-18	128.029999	128.270004	121.529999	122.430000	120.061066	34751000
2022-05-19	120.870003	121.790001	118.599998	119.070000	116.766083	23669500
2022-05-20	119.639999	120.839996	117.269997	119.199997	116.893570	16452000
2022-05-23	119.919998	123.769997	119.860001	122.599998	120.227768	14560300
2022-05-24	121.209999	124.550003	121.080002	124.129997	121.728165	11528300
2022-05-25	124.000000	124.669998	122.599998	123.370003	120.982880	9040600
2022-05-26	125.300003	126.400002	124.400002	126.000000	123.561996	9399200
2022-05-27	125.489998	128.619995	125.309998	128.479996	125.993996	8433300
2022-05-31	127.459999	129.899994	127.419998	128.630005	126.141098	12304100
2022-06-01	128.500000	128.919998	124.680000	125.449997	123.022621	9511600
2022-06-02	125.570000	127.529999	124.330002	127.510002	125.042770	7738100
2022-06-03	126.669998	127.419998	125.089996	125.320000	122.895142	6100900
2022-06-06	125.820000	126.300003	124.589996	124.870003	122.453865	6618500
2022-06-07	121.239998	123.489998	120.879997	123.370003	120.982880	15902600
2022-06-08	122.349998	123.910004	121.949997	122.300003	119.933578	7507600
2022-06-09	122.000000	124.349998	120.989998	121.019997	118.678345	6626700
2022-06-10	119.750000	122.739998	119.339996	121.699997	119.345184	8412700
2022-06-13	119.739998	121.239998	119.089996	119.410004	117.099503	8299300
2022-06-14	119.129997	120.000000	118.169998	119.459999	117.148529	7181400
2022-06-15	119.970001	120.410004	117.900002	119.379997	117.070084	8638000
2022-06-16	118.349998	121.760002	118.230003	120.620003	118.286095	10235600
2022-06-17	120.019997	120.879997	117.970001	118.290001	116.001183	12279600
2022-06-21	118.300003	122.779999	118.220001	122.169998	119.806107	7972200
2022-06-22	122.099998	123.250000	120.589996	120.690002	118.354736	6745000
2022-06-23	121.750000	123.959999	121.199997	123.620003	121.228043	6013600
2022-06-24	124.089996	125.309998	123.160004	123.720001	121.326103	10615300
2022-06-27	123.779999	124.739998	122.790001	124.120003	121.718369	6629700
2022-06-28	124.660004	125.570000	122.290001	122.370003	120.002228	5133000
2022-06-29	122.889999	123.349998	120.970001	121.919998	119.560936	6370500
2022-06-30	120.879997	122.059998	119.889999	121.580002	119.227516	6388700
2022-07-01	121.940002	122.919998	121.160004	122.629997	120.257187	5820300
2022-07-05	122.209999	124.510002	121.610001	124.250000	121.845848	6072700
2022-07-06	124.480003	126.279999	124.300003	125.129997	122.708824	7100000
2022-07-07	125.190002	125.529999	124.120003	125.320000	122.895142	5829100
2022-07-08	125.820000	126.610001	125.150002	125.400002	122.973602	4917000
2022-07-11	125.019997	126.330002	124.620003	125.449997	123.022621	3844300
2022-07-12	125.110001	127.129997	124.720001	125.070000	122.649986	4577400
2022-07-13	124.440002	126.459999	123.910004	125.370003	122.944191	4229700
2022-07-14	124.160004	128.320007	124.139999	127.820000	125.346779	6968500
2022-07-15	128.800003	130.270004	128.050003	129.070007	126.572594	7061400
2022-07-18	128.649994	130.300003	128.259995	128.770004	126.278397	4747900
2022-07-19	129.389999	129.960007	128.600006	129.559998	127.053101	5665100
2022-07-20	130.509995	131.309998	129.500000	130.639999	128.112228	6188300
2022-07-21	130.679993	132.559998	130.500000	132.550003	129.985260	6254900
2022-07-22	132.539993	133.389999	131.229996	132.210007	129.651825	4538800
2022-07-25	132.389999	132.699997	131.460007	132.020004	129.465500	6845100
2022-07-26	121.129997	122.690002	120.059998	121.980003	119.619781	31797200
2022-07-27	121.239998	126.769997	121.029999	126.589996	124.140572	14053200
2022-07-28	126.269997	130.509995	126.269997	129.750000	127.239433	11087400
2022-07-29	128.320007	132.259995	128.009995	132.050003	129.494949	10047300
2022-08-01	131.059998	134.229996	131.000000	132.539993	129.975433	8332100
2022-08-02	133.149994	133.710007	131.399994	132.679993	130.112747	6565000
2022-08-03	132.160004	132.940002	129.860001	130.500000	127.974922	10667700
2022-08-04	130.669998	130.800003	125.330002	125.570000	123.140305	17702000
2022-08-05	125.510002	126.809998	125.120003	126.580002	124.130775	10669000
2022-08-08	126.650002	128.210007	126.610001	127.610001	125.140839	6058400
2022-08-09	127.889999	128.970001	127.209999	128.869995	126.376442	6441700
2022-08-10	130.000000	130.149994	128.389999	129.139999	126.641228	8417000
2022-08-11	129.699997	130.369995	128.600006	129.820007	127.862549	7951500
2022-08-12	130.000000	132.839996	129.820007	132.220001	130.226334	8875000
2022-08-15	131.630005	133.570007	131.360001	132.600006	130.600616	8838700
2022-08-16	138.899994	140.929993	138.190002	139.369995	137.268539	30591100
2022-08-17	138.570007	142.720001	138.399994	139.520004	137.416275	13930700
2022-08-18	139.529999	140.419998	138.500000	139.070007	136.973068	6399200
2022-08-19	138.919998	139.070007	136.910004	137.020004	134.953964	7639600
2022-08-22	136.199997	136.720001	134.440002	134.570007	132.540909	6222400
2022-08-23	134.610001	134.960007	133.210007	134.000000	131.979507	5651700
2022-08-24	134.350006	135.289993	133.600006	134.970001	132.934891	5255500
2022-08-25	135.279999	135.990005	135.029999	135.869995	133.821304	6471500
2022-08-26	136.110001	136.830002	131.509995	131.600006	129.615692	7110600
2022-08-29	130.830002	133.869995	130.589996	132.880005	130.876404	5793900
2022-08-30	133.339996	133.649994	131.740005	132.479996	130.482422	4822700
2022-08-31	132.779999	133.789993	131.929993	132.550003	130.551361	7486900
2022-09-01	132.539993	135.139999	132.399994	134.479996	132.452271	7247300
2022-09-02	134.850006	135.669998	132.440002	133.000000	130.994583	5744800
2022-09-06	133.050003	133.619995	130.720001	132.339996	130.344528	7299900
2022-09-07	133.059998	135.970001	132.740005	135.740005	133.693253	5686300
2022-09-08	135.399994	136.869995	134.880005	136.429993	134.372849	5652000
2022-09-09	136.300003	137.500000	136.130005	136.839996	134.776688	5380200
2022-09-12	137.080002	138.250000	136.970001	138.070007	135.988144	4761500
2022-09-13	136.860001	137.949997	134.809998	135.220001	133.181107	5895800
2022-09-14	135.630005	136.529999	134.100006	134.919998	132.885635	6644900
2022-09-15	135.050003	135.149994	132.970001	133.470001	131.457489	6729800
2022-09-16	132.000000	134.550003	131.279999	133.190002	131.181732	13958100
2022-09-19	132.820007	134.759995	132.470001	134.330002	132.304535	5617700
2022-09-20	133.479996	133.880005	132.539993	133.550003	131.536285	4654500
2022-09-21	135.440002	137.449997	134.619995	134.770004	132.737900	8301200
2022-09-22	134.570007	134.720001	132.839996	133.389999	131.378708	5581500
2022-09-23	132.869995	133.179993	128.770004	130.059998	128.098907	9065100
2022-09-26	128.750000	132.139999	128.270004	131.309998	129.330063	7670400
2022-09-27	132.229996	133.429993	130.300003	130.949997	128.975494	5723900
2022-09-28	131.410004	133.649994	129.720001	133.110001	131.102921	5612800
2022-09-29	133.500000	134.119995	131.630005	132.250000	130.255875	5080500
2022-09-30	132.240005	132.360001	129.699997	129.699997	127.744331	6534100
2022-10-03	130.240005	132.789993	130.009995	132.529999	130.531677	5858300
2022-10-04	133.860001	135.199997	133.369995	134.250000	132.225723	5378100
2022-10-05	133.759995	134.619995	132.509995	132.919998	130.915802	4851300
2022-10-06	133.080002	134.479996	131.580002	131.679993	129.694473	4733500
2022-10-07	131.309998	131.649994	128.070007	128.559998	126.621536	5693500
2022-10-10	129.529999	129.929993	128.279999	129.320007	127.370079	3803900
2022-10-11	129.509995	133.800003	129.460007	132.669998	130.669571	7092000
2022-10-12	133.009995	134.770004	130.970001	131.169998	129.192169	5649200
2022-10-13	129.279999	132.940002	128.369995	132.279999	130.285431	6848500
2022-10-14	132.440002	133.220001	130.050003	130.429993	128.463318	5547000
2022-10-17	130.960007	132.830002	130.589996	131.369995	129.389160	5937500
2022-10-18	133.429993	135.100006	133.330002	134.139999	132.117401	5614100
2022-10-19	134.330002	134.729996	132.970001	133.759995	131.743118	3779800
2022-10-20	133.979996	135.399994	133.649994	134.089996	132.068146	4251600
2022-10-21	134.809998	137.410004	134.000000	136.800003	134.737289	6044900
2022-10-24	137.449997	140.479996	137.130005	139.410004	137.307922	6268900
2022-10-25	139.089996	140.440002	138.320007	140.070007	137.957993	5017100
2022-10-26	140.360001	142.039993	139.820007	141.139999	139.011826	6918100
2022-10-27	141.009995	142.100006	140.289993	140.729996	138.608002	5534300
2022-10-28	140.050003	142.899994	140.039993	142.509995	140.361176	4549400
2022-10-31	142.339996	143.070007	141.770004	142.330002	140.183899	7524000
2022-11-01	142.970001	143.550003	141.500000	141.690002	139.553558	4938100
2022-11-02	141.160004	143.570007	140.699997	140.750000	138.627716	5174000
2022-11-03	139.509995	141.710007	139.080002	140.720001	138.598190	3658800
2022-11-04	142.029999	142.210007	138.789993	140.970001	138.844406	4889800
2022-11-07	141.259995	142.970001	141.259995	142.449997	140.302094	3788000
2022-11-08	142.580002	144.070007	141.509995	142.789993	140.636948	5022800
2022-11-09	142.759995	143.160004	139.210007	139.470001	137.367020	5310700
2022-11-10	142.509995	142.690002	140.500000	142.360001	140.213440	6770200
2022-11-11	142.669998	143.119995	139.990005	142.580002	140.430130	6423600
2022-11-14	141.639999	143.320007	138.270004	138.389999	136.303299	12508600
2022-11-15	145.610001	150.270004	144.550003	147.440002	145.216858	25516200
2022-11-16	147.880005	150.199997	147.119995	148.500000	146.260864	10864400
2022-11-17	147.009995	148.729996	146.710007	148.000000	145.768402	8263800
2022-11-18	149.669998	150.240005	148.770004	150.229996	147.964798	6329000
2022-11-21	150.610001	152.139999	150.190002	151.149994	148.870895	7052400
2022-11-22	152.000000	152.449997	151.119995	151.690002	149.402771	5632800
2022-11-23	152.080002	153.369995	151.880005	152.419998	150.121765	5640200
2022-11-25	152.119995	153.089996	151.860001	153.070007	150.761978	2925800
2022-11-28	152.720001	154.639999	152.720001	153.509995	151.195343	5891600
2022-11-29	153.029999	153.710007	152.550003	152.970001	150.663467	4613900
2022-11-30	152.610001	152.770004	151.199997	152.419998	150.121765	10446000
2022-12-01	152.050003	153.610001	150.729996	153.369995	151.057434	7577400
2022-12-02	151.479996	153.240005	151.479996	153.220001	150.909698	6911000
2022-12-05	152.750000	153.000000	150.509995	151.649994	149.363373	7869400
2022-12-06	151.199997	151.910004	149.210007	149.889999	147.629913	6875200
2022-12-07	150.500000	151.210007	148.820007	149.110001	146.861679	5850100
2022-12-08	149.160004	149.279999	148.139999	148.779999	147.089066	4504200
2022-12-09	147.470001	147.720001	145.220001	145.309998	143.658508	9309800
2022-12-12	145.899994	148.100006	145.559998	148.020004	146.337708	6477400
2022-12-13	150.000000	150.199997	146.740005	147.490005	145.813736	7802700
2022-12-14	147.089996	148.529999	145.960007	146.669998	145.003052	6778200
2022-12-15	145.580002	146.419998	143.630005	145.360001	143.707916	5838000
2022-12-16	144.479996	144.720001	142.570007	142.750000	141.127594	13447700
2022-12-19	143.009995	143.559998	141.729996	142.800003	141.177017	5022500
2022-12-20	142.919998	144.639999	142.250000	144.050003	142.412827	5669800
2022-12-21	144.320007	145.940002	144.259995	145.179993	143.529984	4575500
2022-12-22	144.770004	144.979996	141.929993	143.479996	141.849289	4360800
2022-12-23	143.050003	143.800003	142.279999	143.770004	142.136002	3182500
2022-12-27	144.039993	144.449997	143.190002	143.809998	142.175537	3348200
2022-12-28	143.470001	143.669998	140.910004	141.289993	139.684174	5082100
2022-12-29	142.139999	143.020004	141.750000	142.149994	140.534409	3057300
2022-12-30	141.559998	141.990005	140.809998	141.789993	140.178513	3835300
