# Supplementary material for: Enhancing stock index prediction: A hybrid LSTM-PSO model for improved forecasting accuracy
Source: PLoS One. 2025 Jan 14;20(1):e0310296. doi: 10.1371/journal.pone.0310296 (PMC11731719; doi:10.1371/journal.pone.0310296)
Supplement: S1 File — (ZIP) [file pone.0310296.s001.zip › data&code∩╝êPSO-LSTM∩╝ë/data/stock_data/TRV.csv]

Date	Open	High	Low	Close	Adj Close	Volume
2018-01-02	136.300003	136.300003	131.460007	131.979996	115.449005	2388800
2018-01-03	131.440002	132.779999	131.440002	132.399994	115.816406	1308100
2018-01-04	133.179993	133.750000	132.360001	132.399994	115.816406	1195500
2018-01-05	132.580002	132.580002	131.369995	132.160004	115.606483	1144100
2018-01-08	132.160004	132.399994	131.100006	131.449997	114.985413	1343300
2018-01-09	132.589996	134.190002	132.199997	132.470001	115.877632	2120800
2018-01-10	132.500000	133.020004	131.820007	132.110001	115.562737	1171700
2018-01-11	132.089996	132.880005	131.660004	132.339996	115.763908	1046500
2018-01-12	133.050003	134.990005	132.029999	134.729996	117.854561	2010100
2018-01-16	135.100006	136.029999	134.419998	135.520004	118.545601	1809300
2018-01-17	136.600006	137.399994	135.529999	136.860001	119.717773	1730100
2018-01-18	137.059998	137.699997	136.179993	137.339996	120.137665	1561200
2018-01-19	137.759995	137.990005	136.690002	137.850006	120.583771	1628100
2018-01-22	137.460007	139.350006	137.320007	139.350006	121.895920	2922500
2018-01-23	144.339996	146.960007	142.789993	146.259995	127.940361	5048100
2018-01-24	146.910004	148.050003	146.270004	147.619995	129.130020	2377500
2018-01-25	147.429993	148.880005	146.949997	148.470001	129.873596	2213500
2018-01-26	149.399994	150.190002	148.259995	149.419998	130.704559	2538400
2018-01-29	149.520004	149.690002	148.559998	148.960007	130.302231	1866500
2018-01-30	148.690002	150.419998	148.000000	148.720001	130.092270	2397400
2018-01-31	148.309998	150.179993	147.720001	149.919998	131.141983	2083600
2018-02-01	149.679993	150.479996	148.800003	150.000000	131.212006	1993900
2018-02-02	149.690002	150.550003	147.809998	147.949997	129.418716	2297900
2018-02-05	146.630005	147.880005	139.570007	141.520004	123.794083	3358900
2018-02-06	137.020004	141.210007	136.330002	140.850006	123.208031	3932100
2018-02-07	140.080002	143.940002	139.960007	142.139999	124.336426	3034200
2018-02-08	141.520004	141.979996	134.910004	135.009995	118.099495	3160300
2018-02-09	135.910004	138.149994	132.759995	137.080002	119.910233	3655400
2018-02-12	137.270004	139.169998	136.080002	138.139999	120.837448	2404600
2018-02-13	137.639999	138.820007	136.720001	138.580002	121.222366	1282300
2018-02-14	137.630005	140.880005	137.630005	140.600006	122.989311	1907100
2018-02-15	141.949997	142.240005	139.910004	140.880005	123.234238	1406200
2018-02-16	140.929993	141.880005	140.440002	141.160004	123.479164	1923900
2018-02-20	140.479996	140.800003	138.389999	139.070007	121.650970	1533100
2018-02-21	139.279999	140.919998	138.520004	138.539993	121.187340	1334500
2018-02-22	138.679993	139.990005	137.350006	137.639999	120.400085	1744700
2018-02-23	138.300003	139.850006	137.570007	139.740005	122.237061	2006300
2018-02-26	140.210007	143.399994	140.210007	142.580002	124.721359	1809600
2018-02-27	143.130005	143.410004	141.080002	141.539993	123.811592	1869500
2018-02-28	141.970001	142.770004	138.889999	139.000000	121.589706	1462500
2018-03-01	139.399994	139.940002	137.179993	138.970001	121.563469	2382100
2018-03-02	138.000000	138.809998	136.759995	137.880005	120.610039	1844200
2018-03-05	138.020004	140.380005	137.699997	139.580002	122.097084	1903200
2018-03-06	140.130005	141.529999	139.300003	141.389999	123.680389	1468800
2018-03-07	140.449997	140.720001	137.529999	138.880005	121.484787	1779400
2018-03-08	138.919998	139.860001	138.199997	139.669998	122.812523	1657200
2018-03-09	140.199997	142.429993	139.830002	142.300003	125.125092	1429200
2018-03-12	142.789993	143.250000	140.899994	141.490005	124.412872	1215700
2018-03-13	142.289993	142.610001	140.509995	140.690002	123.709396	1347500
2018-03-14	141.679993	141.679993	139.009995	139.520004	122.680618	1285100
2018-03-15	140.240005	141.820007	139.380005	140.470001	123.515968	1318700
2018-03-16	140.149994	142.100006	140.029999	141.320007	124.263344	3954900
2018-03-19	141.289993	141.289993	139.559998	140.020004	123.120308	1515200
2018-03-20	140.639999	142.119995	140.179993	141.479996	124.404060	973800
2018-03-21	141.559998	142.639999	140.399994	141.100006	124.069908	1316300
2018-03-22	140.009995	140.630005	138.089996	138.149994	121.475967	2353100
2018-03-23	138.389999	138.389999	134.770004	134.899994	118.618217	1690900
2018-03-26	136.570007	138.389999	136.169998	138.220001	121.537506	1364500
2018-03-27	139.179993	139.179993	135.929993	136.750000	120.244957	1513000
2018-03-28	137.119995	139.339996	136.490005	138.789993	122.038712	1788100
2018-03-29	139.479996	139.970001	138.470001	138.860001	122.100281	1378000
2018-04-02	138.520004	138.729996	132.889999	134.839996	118.565468	2215400
2018-04-03	135.399994	137.279999	134.839996	136.990005	120.455963	1472100
2018-04-04	135.020004	138.809998	134.539993	138.630005	121.898003	1479700
2018-04-05	139.199997	140.029999	138.050003	139.289993	122.478386	1209600
2018-04-06	138.550003	139.539993	136.429993	137.250000	120.684608	1738600
2018-04-09	137.759995	139.119995	136.470001	137.229996	120.667038	1758300
2018-04-10	138.699997	139.259995	137.119995	137.860001	121.220970	1325900
2018-04-11	135.800003	137.130005	135.639999	136.589996	120.104240	920300
2018-04-12	137.350006	138.330002	136.729996	137.289993	120.719788	1094200
2018-04-13	138.369995	138.610001	135.600006	136.289993	119.840454	1030600
2018-04-16	137.550003	138.320007	136.300003	137.550003	120.948372	1354900
2018-04-17	138.470001	138.990005	137.009995	137.339996	120.763741	1817400
2018-04-18	137.770004	137.919998	135.179993	136.470001	119.998718	1399000
2018-04-19	135.750000	137.520004	135.649994	136.589996	120.104240	1716100
2018-04-20	136.860001	137.839996	135.850006	136.839996	120.324081	1428500
2018-04-23	137.089996	137.679993	136.029999	137.229996	120.667038	1720400
2018-04-24	132.139999	133.929993	130.789993	132.880005	116.842041	3147900
2018-04-25	131.910004	133.279999	131.389999	132.220001	116.261711	1860000
2018-04-26	132.339996	133.330002	131.509995	132.949997	116.903603	1712800
2018-04-27	132.339996	133.779999	131.949997	133.190002	117.114624	1107100
2018-04-30	133.880005	134.350006	131.479996	131.600006	115.716522	1712100
2018-05-01	131.559998	131.559998	129.699997	131.089996	115.268074	1264700
2018-05-02	130.509995	130.789993	127.230003	128.320007	112.832420	2205800
2018-05-03	127.410004	127.809998	125.150002	127.309998	111.944321	2267700
2018-05-04	126.709999	130.440002	126.519997	129.710007	114.054657	1545400
2018-05-07	129.639999	129.830002	128.770004	128.990005	113.421555	1222900
2018-05-08	128.979996	129.630005	127.889999	128.660004	113.131386	1239000
2018-05-09	129.389999	130.210007	128.580002	129.750000	114.089790	1164900
2018-05-10	129.940002	131.149994	129.440002	130.880005	115.083427	916700
2018-05-11	130.990005	132.089996	130.610001	131.250000	115.408760	1046700
2018-05-14	131.509995	131.770004	129.720001	130.000000	114.309647	1221100
2018-05-15	129.199997	130.350006	128.839996	129.860001	114.186546	1547500
2018-05-16	129.830002	130.539993	129.520004	130.149994	114.441528	840500
2018-05-17	130.000000	130.830002	129.679993	130.720001	114.942749	807800
2018-05-18	130.759995	130.770004	129.520004	129.850006	114.177742	986100
2018-05-21	130.710007	131.960007	130.020004	131.139999	115.312027	1027600
2018-05-22	131.130005	132.059998	130.570007	131.419998	115.558273	769200
2018-05-23	131.100006	131.240005	130.110001	130.899994	115.101006	1085800
2018-05-24	130.770004	130.850006	129.339996	130.649994	114.881187	818100
2018-05-25	130.169998	131.470001	130.139999	131.029999	115.215317	846500
2018-05-29	129.889999	130.160004	127.510002	128.210007	112.735680	1742500
2018-05-30	129.179993	130.720001	128.910004	130.169998	114.459145	1273600
2018-05-31	129.910004	129.940002	127.709999	128.520004	113.008286	1790200
2018-06-01	129.839996	129.979996	128.710007	129.289993	113.685318	1001100
2018-06-04	129.940002	130.509995	129.520004	129.720001	114.063423	1064000
2018-06-05	129.259995	129.520004	128.080002	129.169998	113.579803	1381200
2018-06-06	129.899994	130.479996	127.610001	128.770004	113.228096	2388700
2018-06-07	128.369995	130.080002	127.639999	129.770004	114.793831	1463300
2018-06-08	129.990005	131.639999	129.550003	131.320007	116.164955	1606400
2018-06-11	131.339996	131.490005	130.440002	130.500000	115.439583	807800
2018-06-12	130.509995	130.889999	129.100006	129.580002	114.625755	1088400
2018-06-13	130.029999	130.820007	129.229996	129.720001	114.749580	1170200
2018-06-14	129.940002	130.080002	128.750000	128.860001	113.988838	1219000
2018-06-15	128.059998	129.429993	127.760002	129.369995	114.439987	3281500
2018-06-18	128.050003	128.250000	126.739998	127.589996	112.865417	1689800
2018-06-19	126.540001	128.350006	126.540001	128.160004	113.369637	1153500
2018-06-20	128.800003	128.830002	124.910004	124.989998	110.565437	1442500
2018-06-21	124.370003	124.940002	122.830002	123.449997	109.203186	1593800
2018-06-22	124.199997	125.309998	123.680000	124.410004	110.052399	1485200
2018-06-25	124.309998	124.919998	122.459999	123.720001	109.442024	1704700
2018-06-26	123.830002	124.400002	122.529999	122.620003	108.468979	1312900
2018-06-27	122.529999	123.470001	121.290001	121.339996	107.336716	1055700
2018-06-28	121.040001	122.830002	120.739998	122.449997	108.318573	1265800
2018-06-29	122.489998	124.019997	122.099998	122.339996	108.221268	1220500
2018-07-02	122.080002	122.449997	121.400002	122.389999	108.265518	1095500
2018-07-03	123.070000	124.050003	122.639999	122.769997	108.601662	659100
2018-07-05	123.430000	123.489998	121.809998	122.599998	108.451263	1292000
2018-07-06	122.610001	123.800003	121.820000	123.180000	108.964340	1007000
2018-07-09	123.839996	125.599998	123.540001	125.400002	110.928154	1130300
2018-07-10	125.589996	126.139999	125.389999	125.870003	111.343918	1366600
2018-07-11	125.360001	125.669998	124.529999	125.050003	110.618546	1200400
2018-07-12	126.430000	126.430000	125.110001	126.019997	111.476601	1297100
2018-07-13	126.169998	126.790001	125.459999	126.629997	112.016197	902100
2018-07-16	127.010002	128.229996	126.620003	128.190002	113.396179	1101000
2018-07-17	128.580002	129.449997	127.870003	128.789993	113.926926	2028100
2018-07-18	128.830002	130.460007	128.339996	130.000000	114.997284	1461000
2018-07-19	127.000000	127.500000	124.610001	125.180000	110.733543	2796100
2018-07-20	124.860001	126.129997	124.339996	125.199997	110.751228	1879900
2018-07-23	125.550003	125.550003	123.580002	124.239998	109.902008	1654700
2018-07-24	124.739998	125.389999	123.940002	124.750000	110.353172	1899000
2018-07-25	124.769997	126.430000	123.980003	126.279999	111.706589	2167900
2018-07-26	127.250000	130.119995	126.489998	129.490005	114.546165	2253500
2018-07-27	129.940002	131.630005	129.710007	130.729996	115.643013	1954000
2018-07-30	130.520004	131.979996	130.130005	131.100006	115.970345	1487700
2018-07-31	131.279999	131.419998	129.770004	130.139999	115.121117	1679200
2018-08-01	130.029999	130.449997	128.910004	128.960007	114.077309	1388500
2018-08-02	128.059998	128.860001	127.000000	128.330002	113.520020	1778600
2018-08-03	128.139999	129.699997	127.730003	129.699997	114.731911	1882800
2018-08-06	129.720001	130.520004	129.600006	130.000000	114.997284	1544100
2018-08-07	130.509995	131.130005	129.779999	129.940002	114.944214	817500
2018-08-08	129.869995	129.869995	129.110001	129.210007	114.298454	1430700
2018-08-09	129.100006	130.119995	128.610001	129.559998	114.608047	859300
2018-08-10	128.729996	129.160004	127.610001	128.869995	113.997696	957800
2018-08-13	128.690002	129.350006	127.610001	128.050003	113.272339	1209800
2018-08-14	127.959999	127.989998	126.680000	127.540001	112.821182	1143800
2018-08-15	127.120003	129.089996	126.919998	128.770004	113.909241	1261600
2018-08-16	129.259995	130.970001	129.139999	130.339996	115.298042	1324500
2018-08-17	130.169998	130.809998	129.610001	130.419998	115.368805	1664300
2018-08-20	130.750000	131.639999	130.500000	131.419998	116.253441	1147000
2018-08-21	131.220001	132.259995	130.929993	131.710007	116.509941	1267400
2018-08-22	131.880005	131.880005	129.259995	129.410004	114.475388	1083900
2018-08-23	129.500000	129.869995	128.940002	129.520004	114.572685	1115400
2018-08-24	130.059998	130.679993	129.850006	130.509995	115.448418	1180300
2018-08-27	131.809998	132.330002	131.339996	131.889999	116.669159	1277700
2018-08-28	132.050003	132.770004	132.050003	132.279999	117.014145	1056000
2018-08-29	132.580002	133.250000	131.940002	132.660004	117.350311	1024600
2018-08-30	132.550003	132.639999	131.100006	131.649994	116.456856	1262100
2018-08-31	131.419998	131.720001	130.669998	131.600006	116.412628	1002900
2018-09-04	131.710007	132.240005	131.009995	132.130005	116.881485	973900
2018-09-05	132.020004	133.309998	132.020004	132.589996	117.288361	1209500
2018-09-06	132.429993	133.399994	132.089996	132.570007	117.270706	1274200
2018-09-07	131.539993	132.110001	129.970001	130.089996	115.749207	1300200
2018-09-10	129.389999	129.550003	126.930000	127.599998	113.533699	1840800
2018-09-11	126.519997	128.309998	125.709999	127.849998	113.756126	1797100
2018-09-12	127.870003	128.199997	126.300003	126.889999	112.901955	1750400
2018-09-13	128.500000	129.410004	127.739998	128.830002	114.628082	1413400
2018-09-14	129.000000	130.119995	128.679993	130.009995	115.677994	1194700
2018-09-17	130.220001	130.600006	129.589996	129.889999	115.571243	996200
2018-09-18	130.000000	131.740005	129.500000	131.369995	116.888092	1473600
2018-09-19	131.669998	133.500000	131.369995	132.500000	117.893532	1470900
2018-09-20	133.330002	134.610001	133.100006	134.149994	119.361618	1635700
2018-09-21	134.460007	134.509995	133.190002	134.440002	119.619659	2738500
2018-09-24	134.440002	134.440002	132.720001	132.830002	118.187164	1055700
2018-09-25	133.100006	133.100006	131.139999	131.289993	116.816925	844500
2018-09-26	131.740005	131.740005	129.199997	129.500000	115.224243	1317100
2018-09-27	129.389999	129.929993	128.470001	129.119995	114.886116	836500
2018-09-28	128.710007	129.919998	128.220001	129.710007	115.411095	1452900
2018-10-01	130.000000	130.639999	128.630005	128.970001	114.752632	1362900
2018-10-02	128.690002	129.600006	128.240005	129.509995	115.233109	1311100
2018-10-03	130.169998	130.339996	129.070007	129.539993	115.259819	1547200
2018-10-04	129.880005	130.880005	129.550003	130.789993	116.372017	1242600
2018-10-05	130.179993	131.440002	129.830002	130.130005	115.784767	870500
2018-10-08	130.009995	132.470001	129.919998	131.660004	117.146111	986800
2018-10-09	131.539993	132.029999	130.320007	131.589996	117.083817	865200
2018-10-10	130.910004	131.600006	128.009995	128.169998	114.040863	1656700
2018-10-11	127.980003	128.000000	123.589996	124.309998	110.606361	2438600
2018-10-12	124.260002	125.099998	121.470001	123.650002	110.019119	2327400
2018-10-15	123.339996	124.699997	123.019997	123.389999	109.787788	1305200
2018-10-16	123.820000	124.849998	123.339996	124.750000	110.997871	1232600
2018-10-17	124.769997	127.190002	124.580002	126.440002	112.501564	2106800
2018-10-18	126.620003	127.300003	123.699997	125.139999	111.344872	2818800
2018-10-19	124.330002	126.790001	124.010002	126.070000	112.172348	2044600
2018-10-22	125.900002	126.650002	123.980003	124.070000	110.392830	1413500
2018-10-23	122.500000	124.580002	122.300003	123.800003	110.152580	2001000
2018-10-24	123.470001	123.680000	121.300003	121.559998	108.159523	2291800
2018-10-25	121.970001	122.269997	120.370003	121.239998	107.874809	2318100
2018-10-26	121.019997	122.110001	119.669998	121.290001	107.919289	3574600
2018-10-29	122.820000	124.500000	121.589996	122.320000	108.835739	2323000
2018-10-30	122.970001	126.010002	122.089996	125.870003	111.994392	2217000
2018-10-31	126.220001	126.959999	125.029999	125.129997	111.335968	2161700
2018-11-01	124.980003	125.339996	124.019997	125.199997	111.398247	1320000
2018-11-02	126.699997	126.930000	123.959999	124.900002	111.131332	1637000
2018-11-05	125.160004	127.379997	125.160004	126.529999	112.581635	1098200
2018-11-06	126.239998	128.660004	126.129997	128.600006	114.423462	1586600
2018-11-07	129.119995	130.369995	128.220001	130.279999	115.918236	1452400
2018-11-08	130.050003	131.509995	129.979996	130.990005	116.550003	1879200
2018-11-09	131.139999	131.809998	130.279999	131.029999	116.585587	1379400
2018-11-12	130.300003	130.800003	126.830002	127.040001	113.035408	1794500
2018-11-13	126.879997	128.270004	126.430000	126.809998	112.830788	1419900
2018-11-14	127.150002	127.500000	122.230003	123.040001	109.476372	3153400
2018-11-15	122.480003	125.610001	121.400002	125.589996	111.745262	2409000
2018-11-16	124.980003	128.789993	124.709999	128.770004	114.574707	2734100
2018-11-19	128.929993	130.570007	128.600006	130.520004	116.131798	2118100
2018-11-20	130.949997	131.100006	128.259995	128.369995	114.218811	1893600
2018-11-21	128.100006	129.539993	127.309998	127.760002	113.676056	1503200
2018-11-23	127.440002	127.650002	126.360001	126.599998	112.643929	405800
2018-11-26	127.680000	130.339996	127.180000	130.339996	115.971634	1850300
2018-11-27	129.860001	130.570007	128.309998	129.610001	115.322113	1274200
2018-11-28	129.520004	130.990005	128.720001	130.699997	116.291939	1579400
2018-11-29	130.050003	131.210007	129.270004	130.630005	116.229668	1620600
2018-11-30	130.389999	130.949997	128.710007	130.369995	115.998329	2142700
2018-12-03	130.570007	130.919998	127.610001	130.110001	115.766998	1597300
2018-12-04	130.220001	130.520004	126.099998	126.690002	112.724007	2141200
2018-12-06	125.489998	126.430000	121.750000	125.410004	111.585114	2775800
2018-12-07	124.639999	126.190002	122.870003	123.559998	110.618240	1679600
2018-12-10	123.449997	123.559998	120.500000	123.000000	110.116898	1534100
2018-12-11	123.680000	124.419998	120.449997	120.970001	108.299507	1877200
2018-12-12	122.209999	123.290001	121.029999	122.010002	109.230576	1703200
2018-12-13	122.029999	122.610001	120.720001	121.500000	108.773994	1282300
2018-12-14	120.330002	121.449997	119.949997	120.550003	107.923508	2097800
2018-12-17	120.720001	121.790001	119.500000	119.930000	107.368439	1829400
2018-12-18	120.410004	121.070000	118.419998	119.300003	106.804436	1695200
2018-12-19	119.610001	121.680000	118.220001	119.160004	106.679100	1829600
2018-12-20	118.500000	119.440002	116.930000	117.320000	105.031807	2621900
2018-12-21	117.790001	120.309998	116.019997	116.059998	103.903801	4523600
2018-12-24	115.410004	115.870003	112.599998	112.629997	100.833023	1344700
2018-12-26	112.500000	117.169998	111.080002	117.169998	104.897522	1931300
2018-12-27	115.750000	118.709999	114.660004	118.669998	106.240410	1807400
2018-12-28	119.150002	119.760002	117.779999	118.239998	105.855453	1386700
2018-12-31	118.480003	119.750000	118.050003	119.750000	107.207298	1157300
2019-01-02	117.489998	118.190002	116.330002	117.370003	105.076576	1793400
2019-01-03	117.050003	117.300003	115.059998	115.260002	103.187569	1887500
2019-01-04	116.660004	118.779999	116.129997	118.680000	106.249359	1793900
2019-01-07	118.209999	119.540001	117.709999	118.300003	105.909172	1082800
2019-01-08	119.379997	119.510002	116.839996	117.839996	105.497345	1403900
2019-01-09	118.660004	119.559998	117.980003	118.680000	106.249359	1753000
2019-01-10	118.529999	120.349998	118.389999	120.269997	107.672836	1061500
2019-01-11	119.889999	120.860001	119.269997	120.470001	107.851891	839400
2019-01-14	119.870003	120.970001	119.790001	120.580002	107.950348	1406800
2019-01-15	120.529999	121.860001	120.529999	121.820000	109.060471	1373400
2019-01-16	122.290001	122.580002	121.180000	122.300003	109.490204	1349800
2019-01-17	121.639999	122.989998	121.279999	122.940002	110.063164	1109200
2019-01-18	123.720001	124.410004	122.739998	124.010002	111.021103	1923900
2019-01-22	123.500000	125.500000	121.339996	122.360001	109.543915	2155800
2019-01-23	122.669998	123.250000	120.599998	123.019997	110.134781	2008700
2019-01-24	122.750000	124.459999	122.580002	124.379997	111.352325	1621000
2019-01-25	125.010002	126.169998	124.540001	124.980003	111.889496	1972800
2019-01-28	124.239998	125.129997	123.610001	125.029999	111.934258	1284500
2019-01-29	124.739998	125.470001	124.379997	124.820000	111.746269	1275200
2019-01-30	124.709999	126.190002	124.080002	125.879997	112.695229	1682400
2019-01-31	125.400002	125.800003	124.379997	125.540001	112.390846	1619500
2019-02-01	126.029999	126.529999	125.129997	126.489998	113.241341	1064700
2019-02-04	126.489998	126.500000	125.019997	126.040001	112.838455	1214100
2019-02-05	126.120003	126.250000	125.330002	126.180000	112.963814	1306400
2019-02-06	125.980003	125.980003	124.870003	125.550003	112.399796	1504900
2019-02-07	125.190002	126.800003	125.110001	126.760002	113.483078	1083900
2019-02-08	126.529999	126.760002	124.620003	125.790001	112.614670	1252700
2019-02-11	126.040001	126.040001	124.360001	125.419998	112.283409	1610200
2019-02-12	126.430000	127.370003	126.110001	127.260002	113.930695	1729500
2019-02-13	127.790001	129.130005	127.550003	128.039993	114.628990	1351000
2019-02-14	127.129997	127.949997	126.230003	126.930000	113.635246	1266500
2019-02-15	128.050003	128.839996	127.870003	128.740005	115.255669	1304600
2019-02-19	128.309998	129.460007	128.009995	129.100006	115.577980	1459300
2019-02-20	129.050003	130.130005	128.979996	129.740005	116.150932	1784800
2019-02-21	129.910004	130.000000	129.139999	129.820007	116.222565	1227800
2019-02-22	130.210007	131.309998	129.979996	131.020004	117.296852	1422900
2019-02-25	131.300003	133.130005	131.300003	132.490005	118.612892	2051100
2019-02-26	132.460007	133.899994	132.360001	133.270004	119.311188	2278700
2019-02-27	132.809998	133.419998	132.440002	132.619995	118.729294	1350100
2019-02-28	132.580002	133.070007	132.220001	132.910004	118.988907	1739700
2019-03-01	133.520004	134.350006	132.460007	133.029999	119.096336	1360400
2019-03-04	133.240005	133.660004	130.919998	132.149994	118.308495	907900
2019-03-05	132.419998	132.820007	131.279999	132.690002	118.791939	1324200
2019-03-06	132.710007	133.360001	131.690002	131.800003	117.995148	896700
2019-03-07	131.720001	131.850006	130.649994	131.490005	117.717628	1141100
2019-03-08	130.309998	131.110001	130.000000	131.020004	117.987801	1153800
2019-03-11	132.130005	132.419998	131.460007	131.869995	118.753227	1293300
2019-03-12	132.210007	132.880005	131.720001	132.720001	119.518692	967300
2019-03-13	132.970001	133.869995	132.759995	133.000000	119.770851	1189600
2019-03-14	133.160004	133.509995	132.639999	133.059998	119.824890	1035600
2019-03-15	133.479996	134.710007	132.940002	134.179993	120.833481	2113100
2019-03-18	134.649994	135.160004	134.300003	134.940002	121.517906	1370200
2019-03-19	135.550003	136.080002	132.619995	132.929993	119.707802	1675800
2019-03-20	133.100006	133.100006	131.250000	131.330002	118.266975	1339500
2019-03-21	130.679993	134.440002	130.250000	134.369995	121.004593	1527500
2019-03-22	133.919998	136.250000	133.779999	134.899994	121.481880	2352800
2019-03-25	135.110001	135.750000	134.369995	134.949997	121.526878	1143500
2019-03-26	135.600006	135.940002	133.940002	134.979996	121.553894	1501100
2019-03-27	135.130005	136.949997	134.979996	136.350006	122.787628	1198700
2019-03-28	136.710007	137.179993	135.449997	136.899994	123.282913	732400
2019-03-29	137.720001	138.130005	136.649994	137.160004	123.517059	1328400
2019-04-01	137.559998	138.600006	137.369995	138.020004	124.291512	1547400
2019-04-02	138.380005	138.380005	136.589996	136.809998	123.201889	1050200
2019-04-03	137.509995	137.509995	135.520004	136.600006	123.012764	1122000
2019-04-04	136.899994	136.990005	135.979996	136.520004	122.940758	1115200
2019-04-05	136.529999	137.089996	136.110001	136.399994	122.832657	1090400
2019-04-08	136.809998	136.809998	135.460007	135.880005	122.364380	1006300
2019-04-09	135.490005	135.490005	134.369995	135.190002	121.743027	1377700
2019-04-10	135.429993	135.779999	134.600006	135.460007	121.986183	1250600
2019-04-11	135.729996	136.429993	135.089996	136.279999	122.724594	955900
2019-04-12	136.979996	137.850006	136.720001	137.720001	124.021370	1098300
2019-04-15	137.809998	137.899994	136.600006	136.789993	123.183846	779100
2019-04-16	137.380005	138.580002	137.130005	138.339996	124.579681	1038500
2019-04-17	138.279999	138.279999	135.800003	135.869995	122.355392	1434500
2019-04-18	138.750000	141.520004	138.000000	138.929993	125.111023	2199200
2019-04-22	138.380005	138.669998	136.580002	136.610001	123.021797	1254000
2019-04-23	137.000000	138.169998	136.809998	138.009995	124.282532	1389900
2019-04-24	138.679993	139.669998	137.539993	139.179993	125.336159	1161200
2019-04-25	138.229996	139.550003	137.240005	139.190002	125.345116	1129000
2019-04-26	139.250000	140.429993	139.250000	140.240005	126.290733	776900
2019-04-29	140.500000	141.940002	140.419998	141.460007	127.389343	983800
2019-04-30	141.830002	143.860001	141.610001	143.750000	129.451614	1558600
2019-05-01	143.619995	144.179993	142.970001	143.080002	128.848206	1249300
2019-05-02	143.399994	144.000000	142.089996	142.699997	128.506012	1050800
2019-05-03	142.860001	144.220001	142.279999	143.350006	129.091385	1109200
2019-05-06	142.009995	143.830002	141.369995	143.429993	129.163376	969700
2019-05-07	142.830002	143.779999	141.199997	141.710007	127.614494	1191000
2019-05-08	141.500000	142.729996	141.289993	141.529999	127.452415	1011300
2019-05-09	140.839996	142.139999	139.960007	141.830002	127.722534	928100
2019-05-10	141.160004	144.009995	140.770004	143.960007	129.640701	973100
2019-05-13	142.380005	143.789993	141.949997	143.410004	129.145370	1611800
2019-05-14	143.070007	146.380005	143.070007	145.710007	131.216644	1775100
2019-05-15	145.059998	146.889999	144.729996	146.520004	131.946045	1431100
2019-05-16	146.369995	148.270004	146.369995	147.410004	132.747528	1686500
2019-05-17	145.970001	148.520004	145.880005	147.490005	132.819611	1721400
2019-05-20	147.500000	148.850006	147.240005	148.169998	133.431931	1440600
2019-05-21	148.360001	148.839996	146.940002	147.470001	132.801544	1390700
2019-05-22	147.479996	148.259995	146.940002	147.960007	133.242844	1104200
2019-05-23	147.320007	147.460007	145.479996	146.940002	132.324249	1803100
2019-05-24	147.380005	148.100006	146.750000	147.940002	133.224823	919300
2019-05-28	148.000000	148.800003	146.250000	146.279999	131.729919	1243900
2019-05-29	145.759995	145.960007	143.690002	145.070007	130.640289	1484900
2019-05-30	145.490005	146.270004	144.479996	145.729996	131.234604	1068600
2019-05-31	145.139999	146.330002	144.490005	145.570007	131.090546	1405400
2019-06-03	145.490005	146.839996	144.869995	146.789993	132.189178	1628800
2019-06-04	147.360001	147.800003	146.610001	147.550003	132.873642	1513400
2019-06-05	148.080002	149.860001	147.929993	149.850006	134.944824	1474800
2019-06-06	149.520004	149.669998	148.360001	149.000000	134.179367	1796800
2019-06-07	147.929993	150.020004	147.929993	149.529999	135.401810	1257900
2019-06-10	149.360001	149.899994	148.889999	149.320007	135.211700	1187500
2019-06-11	150.000000	150.070007	148.699997	149.190002	135.093948	968400
2019-06-12	149.529999	150.610001	149.449997	149.729996	135.582916	1026000
2019-06-13	149.789993	150.039993	148.550003	149.410004	135.293167	1508100
2019-06-14	149.690002	150.639999	148.789993	150.110001	135.927048	1124000
2019-06-17	150.300003	150.520004	149.660004	149.919998	135.755005	821200
2019-06-18	149.860001	151.490005	149.580002	150.330002	136.126266	1329000
2019-06-19	150.320007	152.009995	150.320007	151.600006	137.276245	1010100
2019-06-20	152.039993	152.500000	150.839996	152.190002	137.810486	932200
2019-06-21	152.240005	153.199997	151.210007	151.479996	137.167587	2316400
2019-06-24	151.740005	153.130005	151.600006	152.020004	137.656555	980100
2019-06-25	152.009995	153.630005	151.479996	153.130005	138.661682	1296800
2019-06-26	152.899994	153.169998	148.619995	148.699997	134.650238	1506200
2019-06-27	147.449997	149.520004	147.289993	149.199997	135.103012	1615500
2019-06-28	149.789993	150.539993	148.460007	149.520004	135.392792	2320000
2019-07-01	150.899994	151.429993	149.889999	151.419998	137.113251	1146100
2019-07-02	151.720001	152.839996	151.240005	152.830002	138.390045	915700
2019-07-03	153.389999	154.619995	153.050003	154.300003	139.721146	613900
2019-07-05	153.809998	154.240005	152.509995	154.089996	139.530930	612100
2019-07-08	153.979996	154.259995	153.440002	153.800003	139.268402	773400
2019-07-09	153.190002	153.630005	152.440002	153.449997	138.951431	843400
2019-07-10	154.309998	154.729996	153.259995	153.330002	138.842773	747000
2019-07-11	152.970001	153.339996	151.190002	152.429993	138.027832	933800
2019-07-12	152.919998	153.460007	151.800003	153.389999	138.897095	867600
2019-07-15	153.169998	154.960007	153.169998	154.830002	140.201019	923400
2019-07-16	154.880005	155.089996	154.100006	154.589996	139.983765	878000
2019-07-17	154.039993	154.169998	152.350006	152.380005	137.982544	944500
2019-07-18	152.350006	152.869995	151.550003	152.710007	138.281357	762000
2019-07-19	151.649994	152.389999	150.169998	150.229996	136.035660	1374300
2019-07-22	150.169998	150.839996	149.309998	149.710007	135.564835	1197600
2019-07-23	148.500000	149.970001	145.369995	147.500000	133.563599	1970200
2019-07-24	147.600006	149.149994	146.839996	148.850006	134.786041	1308500
2019-07-25	147.949997	149.050003	147.220001	148.490005	134.460098	1188900
2019-07-26	148.360001	150.250000	147.250000	149.929993	135.763992	947600
2019-07-29	149.669998	151.029999	148.529999	148.740005	134.686462	1246200
2019-07-30	148.130005	149.550003	147.279999	147.619995	133.672287	1204700
2019-07-31	148.279999	148.839996	146.110001	146.619995	132.766785	1617600
2019-08-01	146.289993	148.149994	145.470001	145.779999	132.006149	1542800
2019-08-02	146.500000	147.759995	145.470001	146.919998	133.038467	1442800
2019-08-05	146.279999	147.470001	143.580002	143.929993	130.330948	1664300
2019-08-06	143.720001	146.039993	142.789993	145.960007	132.169174	1331300
2019-08-07	144.250000	148.029999	143.119995	147.360001	133.436844	1555700
2019-08-08	147.860001	148.779999	146.229996	148.220001	134.215607	1644100
2019-08-09	148.500000	149.639999	147.580002	149.070007	134.985291	1385900
2019-08-12	148.539993	149.320007	146.250000	146.449997	132.612823	1132300
2019-08-13	146.630005	148.880005	146.000000	148.220001	134.215607	1110300
2019-08-14	146.740005	147.809998	143.429993	143.479996	129.923447	1563500
2019-08-15	143.440002	146.240005	143.039993	145.589996	131.834091	1203900
2019-08-16	146.179993	147.139999	145.339996	146.809998	132.938828	1575500
2019-08-19	148.399994	148.399994	147.020004	147.580002	133.636078	1379600
2019-08-20	147.630005	148.460007	146.389999	146.509995	132.667145	905800
2019-08-21	146.750000	147.460007	146.250000	147.039993	133.147079	849700
2019-08-22	147.639999	148.169998	146.289993	147.809998	133.844330	696800
2019-08-23	147.330002	148.770004	144.169998	144.729996	131.055328	1430500
2019-08-26	145.600006	147.419998	145.210007	147.339996	133.418716	898100
2019-08-27	148.259995	148.570007	146.699997	147.100006	133.201431	987100
2019-08-28	146.880005	147.339996	145.669998	146.369995	132.540405	1072700
2019-08-29	147.570007	147.789993	146.259995	146.940002	133.056488	1152800
2019-08-30	147.669998	147.940002	146.149994	146.960007	133.074615	1029800
2019-09-03	146.240005	147.619995	145.779999	147.570007	133.627045	1061700
2019-09-04	148.460007	150.270004	147.839996	150.160004	135.972305	969400
2019-09-05	151.750000	152.630005	150.979996	151.740005	137.402985	1230100
2019-09-06	151.779999	153.649994	151.690002	152.839996	138.399094	1277000
2019-09-09	152.789993	153.380005	148.020004	149.229996	135.859055	1658300
2019-09-10	148.850006	149.139999	145.539993	146.570007	133.437378	1629000
2019-09-11	145.860001	146.360001	144.300003	146.229996	133.127853	1440000
2019-09-12	147.179993	148.910004	146.800003	148.300003	135.012421	1358900
2019-09-13	148.389999	148.570007	145.580002	146.309998	133.200699	1631700
2019-09-16	145.710007	147.229996	145.529999	146.339996	133.227997	1161000
2019-09-17	146.479996	148.119995	146.210007	147.250000	134.056458	1322900
2019-09-18	145.839996	147.000000	144.699997	146.470001	133.346344	1276900
2019-09-19	146.800003	148.410004	146.750000	146.940002	133.774200	952300
2019-09-20	146.559998	148.330002	146.070007	146.279999	133.173370	2418600
2019-09-23	146.179993	147.389999	145.830002	146.539993	133.410095	823800
2019-09-24	146.889999	148.210007	146.419998	146.750000	133.601242	1056200
2019-09-25	146.850006	147.009995	145.779999	146.850006	133.692337	839000
2019-09-26	146.899994	148.410004	146.830002	148.100006	134.830338	799900
2019-09-27	148.539993	148.649994	147.149994	148.000000	134.739243	1204100
2019-09-30	147.979996	149.380005	147.979996	148.690002	135.367462	886500
2019-10-01	149.270004	149.580002	145.520004	145.550003	132.508774	1236600
2019-10-02	144.830002	145.070007	141.759995	142.389999	129.631943	1376000
2019-10-03	142.119995	142.399994	140.690002	141.729996	129.031021	1215300
2019-10-04	142.000000	145.210007	141.800003	144.960007	131.971664	1229400
2019-10-07	144.639999	144.639999	143.059998	143.149994	130.323853	891500
2019-10-08	142.429993	142.429993	140.600006	140.630005	128.029602	1148500
2019-10-09	141.399994	141.669998	140.619995	141.300003	128.639618	724800
2019-10-10	141.160004	142.600006	140.789993	141.559998	128.876266	846200
2019-10-11	143.160004	143.839996	142.419998	142.600006	129.823105	1187500
2019-10-14	142.429993	143.300003	142.160004	143.110001	130.287399	602000
2019-10-15	143.490005	144.500000	143.139999	143.309998	130.469482	878200
2019-10-16	142.839996	142.910004	141.559998	142.570007	129.795776	912600
2019-10-17	142.610001	142.860001	140.429993	140.479996	127.893051	1111300
2019-10-18	140.759995	141.669998	140.210007	141.360001	128.694199	1505000
2019-10-21	141.990005	142.220001	141.410004	141.910004	129.194962	1716300
2019-10-22	132.570007	133.750000	129.820007	130.149994	118.488609	3551600
2019-10-23	130.070007	133.029999	129.690002	132.160004	120.318550	1933900
2019-10-24	132.339996	132.729996	131.039993	131.429993	119.653946	1281500
2019-10-25	131.050003	131.440002	129.500000	130.429993	118.743515	1342300
2019-10-28	130.750000	131.199997	129.229996	129.300003	117.714783	1525500
2019-10-29	129.050003	129.880005	128.289993	128.929993	117.377930	2190700
2019-10-30	129.100006	130.259995	128.740005	129.779999	118.151764	1353300
2019-10-31	129.410004	131.119995	128.949997	131.059998	119.317078	1864100
2019-11-01	131.520004	131.559998	129.770004	130.720001	119.007545	1005000
2019-11-04	131.139999	131.600006	129.839996	130.199997	118.534142	1106900
2019-11-05	130.190002	131.990005	130.149994	131.270004	119.508255	1590600
2019-11-06	131.279999	132.589996	131.080002	132.350006	120.491524	1559600
2019-11-07	132.699997	133.820007	132.619995	133.009995	121.092361	1333700
2019-11-08	132.729996	133.949997	132.500000	133.289993	121.347275	1301700
2019-11-11	133.000000	133.940002	132.800003	133.539993	121.574844	1319100
2019-11-12	133.690002	133.729996	132.440002	133.350006	121.401901	1050600
2019-11-13	132.699997	134.389999	132.509995	134.130005	122.112022	1074500
2019-11-14	133.839996	134.479996	133.279999	133.949997	121.948112	1018100
2019-11-15	133.889999	134.690002	133.350006	133.570007	121.602196	1450000
2019-11-18	133.649994	134.729996	133.649994	134.289993	122.257683	1286900
2019-11-19	134.649994	135.679993	134.360001	135.460007	123.322853	1810300
2019-11-20	134.779999	135.699997	134.440002	135.429993	123.295547	1301100
2019-11-21	135.949997	135.990005	133.789993	134.690002	122.621826	1230500
2019-11-22	134.710007	135.500000	134.389999	135.130005	123.022438	1222700
2019-11-25	135.570007	135.940002	134.869995	135.029999	122.931381	1161300
2019-11-26	134.830002	136.899994	134.699997	136.679993	124.433510	1827500
2019-11-27	137.080002	137.320007	136.130005	136.839996	124.579193	1057500
2019-11-29	136.830002	137.210007	136.470001	136.720001	124.469955	523300
2019-12-02	136.990005	137.259995	135.259995	135.259995	123.140747	1577300
2019-12-03	134.779999	135.100006	133.699997	134.619995	122.558105	1865200
2019-12-04	133.449997	135.490005	133.330002	135.169998	123.058823	1303000
2019-12-05	135.410004	135.410004	134.029999	134.309998	122.275856	1435000
2019-12-06	135.190002	136.149994	134.789993	135.720001	123.559555	1583700
2019-12-09	135.309998	135.630005	134.820007	135.449997	124.063293	987100
2019-12-10	135.449997	135.789993	135.149994	135.539993	124.145737	828600
2019-12-11	135.259995	135.639999	134.279999	134.630005	123.312248	1260100
2019-12-12	134.619995	136.220001	134.309998	135.610001	124.209846	1068900
2019-12-13	135.130005	136.210007	135.119995	135.660004	124.255676	985600
2019-12-16	136.070007	136.750000	135.679993	136.179993	124.731934	1312700
2019-12-17	136.279999	137.259995	136.199997	136.990005	125.473869	1083400
2019-12-18	137.169998	137.169998	134.940002	135.669998	124.264801	1582400
2019-12-19	135.399994	136.490005	135.100006	136.470001	124.997566	1741500
2019-12-20	137.149994	137.610001	136.039993	136.429993	124.960930	2676500
2019-12-23	136.800003	136.800003	135.580002	136.229996	124.777702	1003000
2019-12-24	136.449997	136.449997	135.550003	135.830002	124.411369	486200
2019-12-26	135.960007	136.309998	135.809998	136.289993	124.832703	927700
2019-12-27	136.479996	136.899994	135.970001	136.800003	125.299843	614400
2019-12-30	136.979996	136.979996	135.649994	136.490005	125.015884	799200
2019-12-31	136.309998	136.990005	136.130005	136.949997	125.437210	765100
2020-01-02	137.520004	137.740005	136.139999	137.509995	125.950134	1117300
2020-01-03	136.550003	137.369995	136.350006	137.020004	125.501343	927300
2020-01-06	136.149994	137.210007	135.639999	137.169998	125.638710	952800
2020-01-07	135.889999	136.630005	135.100006	135.160004	123.797699	1204600
2020-01-08	135.940002	137.699997	135.490005	136.610001	125.125801	1942800
2020-01-09	136.699997	137.910004	136.699997	137.619995	126.050903	1228600
2020-01-10	135.800003	136.470001	135.320007	135.509995	124.118233	1343200
2020-01-13	135.509995	136.300003	135.350006	136.259995	124.805214	1042500
2020-01-14	136.000000	137.559998	136.000000	136.649994	125.162422	1485300
2020-01-15	136.500000	137.979996	136.309998	137.570007	126.005081	905200
2020-01-16	138.000000	138.979996	137.820007	138.850006	127.177505	1249100
2020-01-17	139.000000	141.050003	138.839996	140.729996	128.899445	1534800
2020-01-21	140.770004	141.550003	140.380005	140.910004	129.064316	1604700
2020-01-22	141.289993	141.869995	140.490005	141.339996	129.458176	1656800
2020-01-23	136.289993	138.000000	133.479996	134.190002	122.909241	3636600
2020-01-24	133.729996	134.880005	133.610001	134.779999	123.449638	1755100
2020-01-27	134.350006	135.750000	133.559998	133.729996	122.487892	1519500
2020-01-28	134.490005	135.100006	134.339996	134.389999	123.092415	1297700
2020-01-29	134.500000	134.539993	132.949997	133.270004	122.066574	1270900
2020-01-30	132.600006	134.279999	132.110001	134.199997	122.918381	1409700
2020-01-31	133.660004	134.509995	131.429993	131.619995	120.555275	1844900
2020-02-03	132.509995	134.289993	132.279999	133.610001	122.377998	1494900
2020-02-04	134.410004	135.250000	132.479996	132.580002	121.434563	1541400
2020-02-05	133.860001	136.839996	133.860001	136.779999	125.281487	1404500
2020-02-06	137.279999	138.000000	136.479996	136.500000	125.025040	937600
2020-02-07	136.399994	136.880005	135.229996	136.009995	124.576233	900200
2020-02-10	136.009995	136.270004	135.139999	136.220001	124.768585	807700
2020-02-11	136.339996	137.509995	135.649994	137.380005	125.831108	1042000
2020-02-12	137.570007	137.690002	135.690002	135.710007	124.301453	824800
2020-02-13	135.910004	137.160004	135.229996	136.880005	125.373123	927200
2020-02-14	136.619995	138.160004	136.229996	137.759995	126.179100	981400
2020-02-18	137.479996	137.690002	135.759995	135.880005	124.457176	1206100
2020-02-19	136.000000	136.169998	134.190002	134.509995	123.202324	1272200
2020-02-20	133.979996	134.449997	132.600006	133.979996	122.716881	1629100
2020-02-21	134.259995	135.330002	133.240005	135.160004	123.797699	1469700
2020-02-24	133.520004	135.550003	133.320007	134.119995	122.845123	1828700
2020-02-25	134.110001	134.199997	130.729996	130.789993	119.795044	1949000
2020-02-26	131.279999	132.160004	128.559998	128.559998	117.752510	1715500
2020-02-27	127.349998	129.059998	124.040001	124.080002	113.649147	2689600
2020-02-28	121.720001	122.739998	117.379997	119.809998	109.738091	3753300
2020-03-02	119.809998	127.690002	119.330002	127.680000	116.946510	3349900
2020-03-03	127.580002	128.600006	124.370003	125.309998	114.775734	2694500
2020-03-04	126.260002	131.550003	125.320000	131.529999	120.472885	2423100
2020-03-05	127.650002	129.330002	126.809998	128.020004	117.257927	2445500
2020-03-06	124.209999	125.790001	122.459999	124.839996	114.345253	2550400
2020-03-09	116.120003	118.480003	113.300003	116.199997	107.135277	3658300
2020-03-10	118.580002	119.779999	113.800003	119.570000	110.242393	2615200
2020-03-11	115.690002	116.370003	111.190002	112.599998	103.816132	3032200
2020-03-12	105.610001	110.660004	101.220001	102.180000	94.208977	3485600
2020-03-13	107.510002	107.550003	99.190002	107.449997	99.067863	3602300
2020-03-16	97.849998	98.480003	84.860001	85.099998	78.461388	4731800
2020-03-17	87.110001	96.699997	80.400002	96.410004	88.889099	5424900
2020-03-18	90.250000	93.500000	76.989998	81.690002	75.317398	3939100
2020-03-19	81.160004	86.449997	77.519997	86.070000	79.355713	3177500
2020-03-20	86.150002	94.180000	84.959999	89.510002	82.527367	5949500
2020-03-23	87.599998	92.500000	87.110001	88.360001	81.467072	4915700
2020-03-24	91.320000	94.360001	86.760002	93.739998	86.427383	4293300
2020-03-25	93.370003	94.959999	87.660004	92.180000	84.989075	4151400
2020-03-26	93.089996	98.930000	90.099998	98.669998	90.972778	4610600
2020-03-27	94.870003	103.010002	94.809998	99.949997	92.152939	3085400
2020-03-30	99.849998	102.989998	96.199997	102.589996	94.587006	2733700
2020-03-31	100.739998	101.720001	99.010002	99.349998	91.599747	2919500
2020-04-01	94.760002	98.070000	94.400002	95.199997	87.773483	3182600
2020-04-02	94.550003	98.930000	93.900002	97.190002	89.608261	1852300
2020-04-03	96.089996	97.320000	92.940002	93.889999	86.565674	1784100
2020-04-06	98.000000	99.489998	96.779999	98.980003	91.258621	3042500
2020-04-07	102.470001	104.199997	100.669998	100.779999	92.918198	1944000
2020-04-08	101.599998	105.480003	100.120003	104.940002	96.753670	1482100
2020-04-09	106.339996	111.699997	105.750000	109.739998	101.179222	1693400
2020-04-13	109.610001	109.879997	105.830002	106.419998	98.118210	1241500
2020-04-14	107.230003	109.510002	106.339996	108.019997	99.593414	2122800
2020-04-15	103.019997	105.230003	101.970001	102.169998	94.199760	1994700
2020-04-16	101.959999	102.220001	98.970001	99.809998	92.023857	1721100
2020-04-17	103.300003	105.339996	102.150002	105.070000	96.873520	2038500
2020-04-20	103.290001	103.820000	100.099998	101.779999	93.840187	2204500
2020-04-21	98.489998	106.550003	96.550003	101.779999	93.840187	3049200
2020-04-22	103.510002	104.410004	100.440002	101.790001	93.849403	2274100
2020-04-23	101.750000	102.970001	100.250000	100.449997	92.613937	1832100
2020-04-24	100.889999	101.080002	98.639999	100.820000	92.955070	2130000
2020-04-27	101.699997	103.660004	101.430000	102.889999	94.863594	1405200
2020-04-28	104.970001	105.650002	102.889999	104.290001	96.154381	1907100
2020-04-29	105.889999	106.889999	103.910004	106.000000	97.730972	1420200
2020-04-30	104.269997	104.589996	100.910004	101.209999	93.314636	1908800
2020-05-01	99.480003	99.820000	95.639999	96.050003	88.557182	2580200
2020-05-04	95.220001	97.059998	93.449997	96.910004	89.350090	1657700
2020-05-05	97.620003	99.629997	96.760002	96.849998	89.294777	1798700
2020-05-06	97.620003	97.820000	93.230003	93.290001	86.012482	1309000
2020-05-07	94.199997	97.900002	94.199997	95.800003	88.326675	1333100
2020-05-08	97.500000	97.620003	95.510002	97.339996	89.746552	1125200
2020-05-11	96.629997	96.709999	94.459999	95.510002	88.059303	1016200
2020-05-12	95.709999	96.730003	93.889999	93.959999	86.630219	1913100
2020-05-13	92.870003	93.099998	89.529999	89.860001	82.850060	1964900
2020-05-14	88.199997	90.959999	85.099998	90.220001	83.181984	2651300
2020-05-15	89.230003	90.419998	87.730003	90.309998	83.264954	3352700
2020-05-18	93.989998	96.099998	93.500000	95.300003	87.865685	1706100
2020-05-19	94.790001	95.070000	92.930000	93.269997	85.994034	1598500
2020-05-20	94.580002	96.150002	93.769997	95.540001	88.086967	1835600
2020-05-21	95.000000	100.800003	94.930000	99.169998	91.433792	2993500
2020-05-22	99.290001	100.220001	98.199997	100.099998	92.291245	1705400
2020-05-26	103.720001	104.570000	102.730003	103.360001	95.296928	2840500
2020-05-27	106.980003	107.360001	105.029999	106.820000	98.487015	1738200
2020-05-28	108.489998	108.760002	106.580002	107.589996	99.196945	2028300
2020-05-29	106.330002	108.730003	105.680000	106.980003	98.634552	2973600
2020-06-01	106.790001	109.300003	105.419998	109.150002	100.635239	1726700
2020-06-02	110.070000	111.459999	108.550003	111.000000	102.340919	1795800
2020-06-03	113.029999	115.000000	112.519997	114.470001	105.540230	1774200
2020-06-04	113.980003	118.010002	112.949997	118.000000	108.794876	1695300
2020-06-05	121.269997	125.279999	120.180000	124.360001	114.658730	3129600
2020-06-08	125.000000	128.130005	124.620003	128.000000	118.014771	3168200
2020-06-09	124.290001	126.989998	123.919998	125.419998	116.409065	2875400
2020-06-10	123.750000	124.660004	120.970001	120.980003	112.288071	3377200
2020-06-11	116.410004	117.389999	110.370003	110.550003	102.607414	3541000
2020-06-12	114.720001	115.550003	110.559998	113.330002	105.187675	1885100
2020-06-15	109.500000	115.870003	108.160004	114.849998	106.598473	1942100
2020-06-16	119.449997	119.449997	114.169998	116.150002	107.805069	1545000
2020-06-17	116.809998	116.809998	114.540001	114.820000	106.570618	1328300
2020-06-18	113.870003	116.599998	113.500000	116.050003	107.712257	1111100
2020-06-19	117.750000	117.750000	115.250000	116.559998	108.185623	4756900
2020-06-22	115.260002	116.769997	114.279999	116.230003	107.879311	1967800
2020-06-23	117.870003	118.459999	115.989998	116.190002	107.842209	1723900
2020-06-24	114.589996	114.690002	111.400002	112.860001	104.751442	3024400
2020-06-25	112.550003	114.830002	111.529999	114.620003	106.384995	1212800
2020-06-26	113.260002	114.419998	110.550003	111.000000	103.025085	2515200
2020-06-29	112.389999	113.419998	110.889999	112.900002	104.788582	1161200
2020-06-30	112.470001	114.489998	112.099998	114.050003	105.855957	1464500
2020-07-01	113.959999	114.790001	112.199997	112.500000	104.417320	930500
2020-07-02	115.040001	116.000000	112.180000	112.459999	104.380180	1040300
2020-07-06	115.260002	116.379997	113.330002	114.570000	106.338593	1329600
2020-07-07	113.589996	113.820000	111.980003	112.480003	104.398773	1222600
2020-07-08	111.919998	113.779999	111.500000	113.180000	105.048477	1591200
2020-07-09	113.379997	113.379997	109.089996	110.040001	102.134048	1506400
2020-07-10	110.239998	114.239998	110.209999	113.839996	105.661034	1073600
2020-07-13	114.610001	116.419998	112.860001	114.239998	106.032303	1239700
2020-07-14	114.269997	118.970001	113.370003	118.550003	110.032639	2289800
2020-07-15	121.379997	121.559998	118.000000	119.139999	110.580254	1487400
2020-07-16	119.029999	122.690002	118.809998	120.500000	111.842545	1367400
2020-07-17	120.830002	120.830002	118.589996	119.160004	110.598831	1301500
2020-07-20	118.889999	120.400002	118.180000	118.769997	110.236855	1174100
2020-07-21	119.449997	121.699997	119.230003	120.419998	111.768288	1330200
2020-07-22	119.410004	122.559998	119.029999	122.239998	113.457535	1317500
2020-07-23	121.680000	122.300003	117.500000	118.610001	110.088341	2127200
2020-07-24	119.410004	120.470001	117.550003	118.279999	109.782043	1542800
2020-07-27	117.589996	117.839996	115.839996	116.629997	108.250580	1249400
2020-07-28	116.389999	117.230003	114.900002	115.029999	106.765526	1350300
2020-07-29	114.889999	117.250000	114.309998	116.849998	108.454781	1033600
2020-07-30	114.500000	116.699997	113.269997	115.930000	107.600883	1133700
2020-07-31	115.230003	115.779999	112.580002	114.419998	106.199371	1377600
2020-08-03	114.360001	115.540001	112.730003	114.400002	106.180809	1266600
2020-08-04	113.459999	114.070000	112.300003	113.099998	104.974205	1451600
2020-08-05	114.360001	115.779999	114.169998	115.080002	106.811958	958700
2020-08-06	114.360001	115.500000	113.339996	113.739998	105.568230	1632300
2020-08-07	113.099998	117.589996	113.019997	117.360001	108.928146	2062900
2020-08-10	118.000000	119.379997	116.970001	119.120003	110.561691	1063600
2020-08-11	121.400002	123.300003	119.620003	119.919998	111.304214	1609400
2020-08-12	121.559998	121.559998	118.269997	118.860001	110.320366	1144600
2020-08-13	118.279999	119.510002	117.540001	119.269997	110.700912	930300
2020-08-14	118.519997	119.930000	118.010002	118.599998	110.079063	625100
2020-08-17	118.089996	118.089996	114.919998	115.910004	107.582329	938000
2020-08-18	116.220001	116.250000	114.750000	114.930000	106.672729	768500
2020-08-19	115.260002	116.029999	112.779999	113.199997	105.067009	1200700
2020-08-20	112.000000	113.440002	111.870003	112.529999	104.445152	895100
2020-08-21	112.040001	112.919998	111.510002	111.830002	103.795448	1082600
2020-08-24	112.169998	114.959999	111.519997	114.900002	106.644890	1361900
2020-08-25	116.269997	116.430000	114.750000	115.620003	107.313148	1356500
2020-08-26	114.730003	114.730003	113.419998	113.540001	105.382591	1200100
2020-08-27	113.690002	118.820000	113.669998	117.180000	108.761078	1543900
2020-08-28	118.099998	118.099998	114.730003	115.889999	107.563766	1725800
2020-08-31	116.680000	116.970001	114.849998	116.040001	107.702980	2297900
2020-09-01	115.160004	115.339996	113.580002	114.690002	106.449982	969900
2020-09-02	114.529999	117.720001	114.019997	117.480003	109.039528	1391400
2020-09-03	118.309998	120.879997	114.440002	115.349998	107.062546	1299400
2020-09-04	117.199997	119.000000	114.879997	116.570000	108.194893	1460700
2020-09-08	116.309998	116.440002	112.660004	113.739998	105.568230	1686800
2020-09-09	114.209999	115.400002	112.930000	113.629997	106.260223	957600
2020-09-10	113.730003	114.949997	111.769997	111.800003	104.548920	950200
2020-09-11	112.519997	114.070000	111.650002	113.400002	106.045143	1040100
2020-09-14	114.169998	115.230003	113.760002	114.459999	107.036400	977300
2020-09-15	114.470001	114.680000	112.059998	112.150002	104.876221	1042000
2020-09-16	112.349998	114.949997	112.110001	113.169998	105.830070	1048900
2020-09-17	112.410004	113.419998	111.059998	112.599998	105.297043	1196900
2020-09-18	112.000000	113.190002	111.339996	111.610001	104.371254	2294700
2020-09-21	109.239998	110.379997	107.199997	109.449997	102.351334	1884100
2020-09-22	109.110001	111.449997	108.260002	109.250000	102.164314	1385100
2020-09-23	109.230003	110.379997	107.449997	107.489998	100.518463	2883500
2020-09-24	107.959999	109.430000	105.669998	107.820000	100.827042	1746300
2020-09-25	106.559998	108.320000	105.959999	108.110001	101.098244	1714100
2020-09-28	109.730003	111.900002	109.300003	110.220001	103.071396	1555900
2020-09-29	109.970001	110.250000	106.550003	107.440002	100.471695	1306500
2020-09-30	107.809998	109.129997	107.220001	108.190002	101.173065	1595800
2020-10-01	108.180000	109.000000	106.260002	107.809998	100.817696	1323600
2020-10-02	106.690002	109.489998	106.459999	108.580002	101.537750	1220300
2020-10-05	110.550003	112.029999	109.550003	111.910004	104.651779	1296300
2020-10-06	112.550003	113.309998	110.790001	111.529999	104.296432	1491800
2020-10-07	112.080002	114.339996	112.080002	113.800003	106.419212	1388000
2020-10-08	114.849998	116.949997	114.349998	115.620003	108.121162	734400
2020-10-09	116.440002	116.980003	115.230003	115.830002	108.317535	903800
2020-10-12	114.349998	116.919998	114.059998	116.540001	108.981491	1370800
2020-10-13	115.510002	116.169998	112.320000	112.889999	105.568230	1230200
2020-10-14	112.760002	114.459999	112.000000	112.029999	104.764000	1070100
2020-10-15	110.580002	113.059998	109.620003	112.639999	105.334427	1238900
2020-10-16	112.790001	114.260002	111.690002	113.320000	105.970329	1641100
2020-10-19	113.510002	114.370003	111.690002	111.839996	104.586319	1191400
2020-10-20	115.580002	118.449997	114.199997	118.110001	110.449661	2300800
2020-10-21	118.500000	125.180000	118.120003	125.000000	116.892799	2965200
2020-10-22	123.320000	126.860001	122.879997	126.139999	117.958862	2267000
2020-10-23	127.430000	127.550003	123.820000	125.970001	117.799881	1375900
2020-10-26	123.849998	124.019997	120.510002	121.540001	113.657211	1331800
2020-10-27	121.019997	122.449997	119.029999	119.089996	111.366104	1159000
2020-10-28	117.180000	122.320000	116.709999	121.500000	113.619797	2899800
2020-10-29	121.040001	123.739998	118.919998	122.459999	114.517532	2595800
2020-10-30	121.669998	122.790001	118.849998	120.709999	112.881035	2630300
2020-11-02	123.070000	124.309998	120.419998	123.919998	115.882851	1765700
2020-11-03	125.500000	127.510002	125.110001	126.339996	118.145889	1546200
2020-11-04	122.699997	127.110001	122.510002	123.400002	115.396584	2424100
2020-11-05	124.029999	128.550003	123.639999	127.510002	119.240013	1363000
2020-11-06	127.839996	129.080002	126.570000	127.000000	118.763069	1044200
2020-11-09	138.449997	138.470001	134.130005	134.279999	125.570923	2734300
2020-11-10	135.279999	136.820007	134.100006	136.360001	127.516029	1591100
2020-11-11	136.089996	136.600006	133.850006	134.960007	126.206818	966300
2020-11-12	133.979996	133.979996	131.190002	132.399994	123.812836	1289500
2020-11-13	133.770004	135.089996	132.630005	134.630005	125.898239	1135000
2020-11-16	137.800003	138.979996	134.979996	136.289993	127.450546	1163500
2020-11-17	136.080002	136.179993	134.080002	135.039993	126.281616	1218000
2020-11-18	135.440002	137.279999	134.259995	134.369995	125.655090	1333200
2020-11-19	133.119995	134.179993	131.460007	133.869995	125.187500	1118600
2020-11-20	132.949997	134.800003	132.679993	134.550003	125.823418	1322400
2020-11-23	135.559998	135.559998	133.630005	134.630005	125.898239	918000
2020-11-24	136.800003	136.940002	134.759995	136.389999	127.544083	2098500
2020-11-25	135.559998	136.500000	134.029999	136.020004	127.198051	986700
2020-11-27	135.679993	135.679993	133.550003	134.440002	125.720520	538000
2020-11-30	133.160004	134.000000	129.570007	129.649994	121.241203	2684100
2020-12-01	132.509995	134.240005	131.990005	133.410004	124.757362	1218300
2020-12-02	132.580002	134.279999	132.419998	134.039993	125.346451	948400
2020-12-03	133.750000	135.619995	132.429993	135.089996	126.328407	980800
2020-12-04	135.539993	136.190002	134.210007	136.160004	127.328987	934600
2020-12-07	134.619995	135.050003	133.429993	133.899994	125.215561	970900
2020-12-08	133.070007	135.800003	132.750000	135.259995	126.487335	1113300
2020-12-09	134.899994	135.809998	134.389999	134.910004	126.957848	1600100
2020-12-10	134.479996	137.539993	134.399994	136.710007	128.651794	1352800
2020-12-11	134.800003	136.649994	133.660004	134.949997	126.995537	1273500
2020-12-14	136.190002	136.779999	133.669998	133.990005	126.092110	1344500
2020-12-15	134.710007	137.320007	134.320007	137.259995	129.169342	975600
2020-12-16	137.729996	137.970001	136.220001	137.440002	129.338760	1253300
2020-12-17	137.750000	138.830002	137.750000	138.029999	129.893982	1428800
2020-12-18	138.589996	139.779999	137.500000	138.860001	130.675064	3347100
2020-12-21	139.149994	139.149994	136.259995	138.149994	130.006897	1373200
2020-12-22	137.539993	137.899994	136.259995	136.479996	128.435364	1186600
2020-12-23	137.289993	138.559998	136.910004	137.949997	129.818695	1901500
2020-12-24	138.059998	138.639999	136.839996	138.490005	130.326843	416800
2020-12-28	138.830002	139.880005	138.470001	139.190002	130.985611	1100300
2020-12-29	139.580002	139.649994	138.029999	138.350006	130.195129	859000
2020-12-30	138.949997	139.899994	138.850006	139.080002	130.882095	1253800
2020-12-31	139.080002	140.539993	138.110001	140.369995	132.096039	970200
2021-01-04	140.630005	140.660004	134.320007	135.649994	127.654274	1559700
2021-01-05	135.720001	136.449997	133.119995	134.529999	126.600304	937700
2021-01-06	136.130005	139.139999	135.460007	139.100006	130.900909	1278900
2021-01-07	139.520004	139.720001	137.720001	139.070007	130.872681	1258100
2021-01-08	139.210007	139.770004	137.899994	139.649994	131.418472	995100
2021-01-11	138.679993	139.350006	137.220001	137.429993	129.329346	1017200
2021-01-12	137.529999	140.710007	137.369995	140.419998	132.143097	830100
2021-01-13	140.009995	142.740005	139.600006	142.250000	133.865250	1409200
2021-01-14	142.429993	143.130005	141.110001	142.320007	133.931137	1621900
2021-01-15	141.839996	144.119995	141.070007	143.240005	134.796890	1915900
2021-01-19	143.630005	144.289993	142.039993	143.509995	135.050949	1616400
2021-01-20	143.279999	145.550003	142.669998	145.020004	136.471954	1929600
2021-01-21	148.130005	152.289993	147.100006	148.720001	139.953873	2835300
2021-01-22	146.839996	147.970001	144.449997	145.839996	137.243622	1237900
2021-01-25	144.500000	146.559998	143.259995	146.360001	137.732971	1284800
2021-01-26	146.809998	147.559998	143.690002	143.710007	135.239212	1277300
2021-01-27	141.869995	143.919998	139.300003	139.500000	131.277328	1637600
2021-01-28	140.279999	141.380005	139.110001	140.000000	131.747864	1680700
2021-01-29	138.970001	138.970001	135.869995	136.300003	128.265961	2277100
2021-02-01	137.080002	138.500000	135.889999	138.210007	130.063385	1232200
2021-02-02	139.160004	140.690002	138.250000	139.830002	131.587875	1403700
2021-02-03	139.410004	140.350006	138.020004	138.660004	130.486847	1083400
2021-02-04	139.240005	144.179993	138.789993	143.929993	135.446182	2701400
2021-02-05	144.660004	146.479996	143.570007	144.839996	136.302582	933600
2021-02-08	144.580002	146.240005	143.850006	146.199997	137.582382	756100
2021-02-09	146.130005	147.169998	145.679993	147.160004	138.485825	795500
2021-02-10	147.210007	147.690002	145.330002	145.929993	137.328293	1528600
2021-02-11	146.000000	147.179993	145.580002	146.339996	137.714157	887300
2021-02-12	145.839996	147.139999	144.839996	145.960007	137.356567	1313000
2021-02-16	147.009995	147.919998	145.669998	147.419998	138.730484	1122100
2021-02-17	146.910004	148.820007	146.759995	148.449997	139.699768	924300
2021-02-18	148.309998	148.410004	146.360001	147.690002	138.984573	918200
2021-02-19	148.139999	148.169998	145.740005	145.910004	137.309494	1124700
2021-02-22	145.830002	148.000000	144.889999	147.869995	139.153992	1243900
2021-02-23	149.369995	149.960007	147.199997	149.330002	140.527924	949200
2021-02-24	148.690002	151.240005	148.690002	150.960007	142.061844	1484300
2021-02-25	151.309998	151.479996	147.869995	148.000000	139.276291	1259900
2021-02-26	148.089996	148.179993	145.179993	145.500000	136.923676	1529100
2021-03-01	147.000000	151.009995	147.000000	150.389999	141.525436	1183900
2021-03-02	149.839996	150.919998	149.020004	149.119995	140.330292	1221400
2021-03-03	149.110001	152.149994	148.710007	150.710007	141.826584	1226200
2021-03-04	150.619995	152.020004	147.559998	149.020004	140.236191	1107000
2021-03-05	150.449997	153.220001	149.220001	152.360001	143.379318	1458700
2021-03-08	153.000000	157.250000	152.470001	155.750000	146.569489	1374800
2021-03-09	154.419998	155.960007	152.779999	153.820007	145.547562	1420100
2021-03-10	153.559998	156.429993	153.050003	155.380005	147.023697	1491600
2021-03-11	153.880005	155.369995	152.169998	155.089996	146.749298	2105200
2021-03-12	157.050003	159.039993	155.970001	157.270004	148.812057	1313300
2021-03-15	155.970001	157.500000	155.600006	157.339996	148.878265	873500
2021-03-16	156.869995	156.869995	154.410004	156.470001	148.055054	1049100
2021-03-17	157.149994	158.179993	155.539993	157.919998	149.427094	1393800
2021-03-18	159.800003	161.190002	156.350006	156.830002	148.395706	2301300
2021-03-19	156.250000	156.250000	148.880005	149.300003	141.270691	4099200
2021-03-22	149.149994	149.520004	146.759995	147.589996	139.652618	1381800
2021-03-23	147.649994	149.410004	146.789993	147.000000	139.094360	1616400
2021-03-24	147.690002	151.070007	147.460007	149.279999	141.251724	1995900
2021-03-25	149.880005	153.139999	147.919998	152.779999	144.563492	1402100
2021-03-26	153.699997	153.860001	151.500000	153.639999	145.377274	1123000
2021-03-29	151.809998	154.500000	150.770004	153.850006	145.575989	1393700
2021-03-30	154.570007	155.229996	153.300003	154.029999	145.746277	924000
2021-03-31	154.029999	154.130005	150.250000	150.399994	142.311508	1705200
2021-04-01	150.250000	151.300003	149.460007	150.619995	142.519669	1680000
2021-04-05	152.250000	152.429993	150.600006	152.029999	143.853821	1260700
2021-04-06	152.029999	153.940002	151.449997	151.750000	143.588913	1349200
2021-04-07	151.789993	152.449997	151.009995	152.289993	144.099854	1694200
2021-04-08	150.789993	151.119995	149.529999	150.360001	142.273636	1740700
2021-04-09	151.520004	152.550003	150.960007	151.649994	143.494263	1377600
2021-04-12	151.889999	152.220001	151.270004	151.839996	143.674057	1232200
2021-04-13	151.210007	152.399994	150.539993	152.210007	144.024170	1911200
2021-04-14	152.419998	156.350006	152.000000	155.429993	147.070953	1850700
2021-04-15	155.529999	155.970001	153.779999	154.360001	146.058533	1181300
2021-04-16	154.669998	156.460007	154.669998	155.949997	147.563019	1315500
2021-04-19	156.580002	157.960007	153.570007	154.380005	146.077469	1123100
2021-04-20	154.929993	157.399994	153.839996	155.729996	147.354889	1840900
2021-04-21	156.279999	157.759995	156.029999	157.380005	148.916122	859600
2021-04-22	156.710007	157.320007	154.309998	155.869995	147.487350	1446000
2021-04-23	156.539993	158.339996	156.009995	157.839996	149.351395	1079600
2021-04-26	157.839996	158.110001	155.429993	155.729996	147.354889	1033200
2021-04-27	155.710007	156.440002	154.559998	155.199997	146.853348	1339400
2021-04-28	155.729996	155.889999	152.850006	153.789993	145.519165	1167500
2021-04-29	154.759995	155.820007	154.320007	155.699997	147.326492	877000
2021-04-30	155.529999	156.600006	153.899994	154.660004	146.342392	952300
2021-05-03	156.110001	158.080002	155.710007	156.589996	148.168594	1094300
2021-05-04	156.389999	158.690002	155.970001	158.529999	150.004288	1389900
2021-05-05	158.119995	159.679993	156.250000	159.289993	150.723389	1453200
2021-05-06	160.000000	160.850006	159.160004	160.500000	151.868301	1007600
2021-05-07	158.300003	161.100006	158.139999	160.809998	152.161636	1057300
2021-05-10	161.589996	162.710007	161.089996	161.669998	152.975403	1214500
2021-05-11	161.869995	161.910004	156.320007	156.690002	148.263245	1180100
2021-05-12	157.660004	157.669998	153.660004	153.750000	145.481339	1343300
2021-05-13	152.809998	158.740005	152.750000	157.759995	149.275665	1315400
2021-05-14	157.759995	160.860001	157.429993	160.509995	151.877792	1001200
2021-05-17	159.360001	160.690002	158.960007	160.250000	151.631775	938000
2021-05-18	159.600006	159.639999	157.199997	157.289993	148.830948	1377500
2021-05-19	156.770004	157.360001	154.110001	157.000000	148.556549	1332700
2021-05-20	157.210007	159.639999	156.509995	158.809998	150.269196	1067100
2021-05-21	159.089996	160.949997	158.330002	159.080002	150.524704	907000
2021-05-24	159.399994	160.199997	158.289993	158.729996	150.193527	890800
2021-05-25	158.839996	159.500000	156.080002	156.550003	148.130768	1238600
2021-05-26	157.000000	157.839996	156.580002	157.139999	148.689011	1014000
2021-05-27	158.279999	159.479996	157.729996	159.350006	150.780167	2438800
2021-05-28	160.399994	160.399994	158.960007	159.699997	151.111328	963300
2021-06-01	161.119995	161.990005	160.259995	160.889999	152.237350	901300
2021-06-02	161.679993	161.740005	159.889999	160.199997	151.584457	976000
2021-06-03	159.910004	162.250000	158.949997	161.000000	152.341431	812500
2021-06-04	160.580002	161.000000	159.050003	160.000000	151.395218	960000
2021-06-07	160.429993	160.429993	157.639999	157.759995	149.275665	980500
2021-06-08	157.190002	157.929993	155.830002	157.539993	149.067490	988300
2021-06-09	156.070007	156.259995	154.500000	154.740005	147.240585	1099900
2021-06-10	155.630005	155.889999	153.929993	154.020004	146.555481	900500
2021-06-11	153.899994	155.820007	153.899994	154.479996	146.993149	933700
2021-06-14	154.250000	154.399994	152.580002	153.250000	145.822784	880600
2021-06-15	153.869995	155.419998	152.690002	154.619995	147.126373	864500
2021-06-16	153.899994	155.190002	152.679993	152.789993	145.385071	1156200
2021-06-17	153.240005	153.570007	148.600006	148.869995	141.655045	1108900
2021-06-18	146.839996	147.520004	144.440002	144.759995	137.744247	3109200
2021-06-21	146.369995	149.000000	145.809998	148.649994	141.445694	931100
2021-06-22	148.529999	149.190002	147.139999	148.300003	141.112701	727500
2021-06-23	148.839996	148.949997	147.830002	147.899994	140.732101	649600
2021-06-24	148.899994	150.500000	148.289993	149.970001	142.701721	1026900
2021-06-25	150.710007	151.960007	150.100006	151.720001	144.366913	1239700
2021-06-28	151.210007	151.350006	148.740005	149.449997	142.206940	873300
2021-06-29	150.289993	151.000000	148.899994	149.520004	142.273544	701400
2021-06-30	149.139999	150.169998	148.899994	149.710007	142.454361	996900
2021-07-01	150.000000	152.179993	149.250000	151.830002	144.471603	855900
2021-07-02	150.800003	151.610001	150.460007	151.229996	143.900665	662000
2021-07-06	151.169998	151.639999	148.369995	150.839996	143.529587	1006500
2021-07-07	150.070007	152.500000	149.500000	152.190002	144.814178	801000
2021-07-08	150.139999	151.039993	147.910004	148.520004	141.322037	1346500
2021-07-09	151.070007	153.380005	150.389999	153.330002	145.898926	988200
2021-07-12	154.149994	154.610001	152.720001	154.089996	146.622086	1076400
2021-07-13	153.570007	154.679993	152.679993	152.990005	145.575394	1066400
2021-07-14	153.350006	154.779999	152.809998	154.529999	147.040741	1436600
2021-07-15	152.710007	155.750000	152.449997	155.580002	148.039871	1358700
2021-07-16	156.070007	156.949997	154.779999	156.389999	148.810593	1387700
2021-07-19	153.929993	155.100006	149.720001	151.259995	143.929214	1947800
2021-07-20	151.309998	154.410004	148.039993	151.089996	143.767471	2367600
2021-07-21	152.360001	154.500000	151.559998	151.839996	144.481110	1307600
2021-07-22	148.000000	149.770004	147.199997	147.759995	140.598846	1540600
2021-07-23	148.929993	150.130005	146.759995	147.869995	140.703506	1181400
2021-07-26	147.979996	149.880005	147.789993	148.820007	141.607498	1320200
2021-07-27	148.119995	150.119995	147.550003	149.380005	142.140366	861300
2021-07-28	149.839996	150.250000	146.070007	146.820007	139.704437	1427800
2021-07-29	147.449997	149.000000	145.979996	148.880005	141.664566	1221700
2021-07-30	148.759995	150.550003	148.320007	148.919998	141.702621	984100
2021-08-02	149.820007	151.800003	148.679993	148.949997	141.731186	898600
2021-08-03	149.080002	150.460007	147.500000	150.389999	143.101410	890000
2021-08-04	149.979996	150.630005	149.259995	149.520004	142.273544	863500
2021-08-05	150.380005	151.539993	149.429993	150.580002	143.282181	716800
2021-08-06	151.860001	153.380005	151.529999	152.820007	145.413635	634100
2021-08-09	152.889999	153.910004	152.080002	153.369995	145.936951	680000
2021-08-10	153.119995	155.160004	153.020004	154.220001	146.745773	852000
2021-08-11	154.889999	156.279999	154.389999	156.210007	148.639343	757700
2021-08-12	157.000000	157.119995	155.309998	156.490005	148.905762	722800
2021-08-13	156.639999	157.100006	155.669998	156.309998	148.734497	594400
2021-08-16	156.309998	157.940002	155.479996	157.740005	150.095184	980300
2021-08-17	157.580002	159.380005	157.330002	158.899994	151.198944	875600
2021-08-18	157.979996	160.479996	157.660004	158.720001	151.027679	1290700
2021-08-19	158.320007	161.050003	158.089996	159.479996	151.750839	1105000
2021-08-20	159.250000	162.199997	158.809998	160.839996	153.044952	978500
2021-08-23	161.509995	162.330002	159.830002	159.899994	152.150482	622700
2021-08-24	160.160004	161.050003	159.770004	160.639999	152.854614	791300
2021-08-25	160.770004	163.289993	160.399994	162.580002	154.700607	1034600
2021-08-26	162.500000	162.779999	159.940002	159.970001	152.217117	734100
2021-08-27	160.160004	162.270004	160.160004	162.089996	154.234360	608000
2021-08-30	161.740005	161.740005	159.429993	159.440002	151.712814	460700
2021-08-31	158.850006	160.800003	158.710007	159.710007	151.969711	1568700
2021-09-01	159.429993	160.229996	158.210007	159.279999	151.560562	1133800
2021-09-02	159.720001	160.100006	158.250000	159.970001	152.217117	912700
2021-09-03	159.229996	159.949997	158.399994	159.169998	151.455872	698900
2021-09-07	158.949997	159.460007	156.649994	157.800003	150.152283	1032200
2021-09-08	157.399994	159.830002	156.960007	158.740005	151.046722	1328600
2021-09-09	158.009995	159.619995	157.389999	157.960007	151.142410	1161800
2021-09-10	158.729996	158.899994	156.320007	156.360001	149.611465	920500
2021-09-13	156.979996	159.029999	156.070007	158.899994	152.041809	1225300
2021-09-14	159.190002	159.320007	155.889999	156.350006	149.601883	1186700
2021-09-15	156.779999	157.820007	155.710007	157.580002	150.778809	1401300
2021-09-16	157.559998	158.020004	155.500000	156.669998	149.908066	1238300
2021-09-17	156.589996	157.839996	155.649994	156.289993	149.544464	2654900
2021-09-20	153.199997	154.070007	150.589996	152.660004	146.071167	1958000
2021-09-21	153.190002	154.220001	151.679993	152.970001	146.367783	1212700
2021-09-22	154.100006	155.580002	153.279999	154.380005	147.716904	1440800
2021-09-23	155.570007	157.369995	155.460007	156.020004	149.286118	821900
2021-09-24	155.970001	156.779999	155.479996	156.460007	149.707153	833600
2021-09-27	157.690002	158.149994	156.169998	156.289993	149.544464	1106300
2021-09-28	156.360001	157.119995	153.179993	153.490005	146.865326	951300
2021-09-29	152.869995	155.630005	152.289993	154.880005	148.195328	856800
2021-09-30	155.520004	156.350006	151.979996	152.009995	145.449203	1095300
2021-10-01	152.410004	153.850006	150.289993	152.419998	145.841476	1145600
2021-10-04	151.309998	153.649994	150.259995	151.380005	144.846375	1310100
2021-10-05	152.820007	154.179993	150.839996	153.600006	146.970596	1144500
2021-10-06	152.699997	155.149994	150.500000	155.089996	148.396255	1200800
2021-10-07	156.669998	158.160004	155.979996	157.240005	150.453491	1359400
2021-10-08	157.350006	158.449997	156.369995	157.330002	150.539581	989900
2021-10-11	157.300003	158.740005	156.179993	156.229996	149.487061	796900
2021-10-12	156.119995	158.089996	155.520004	156.479996	149.726273	1402000
2021-10-13	156.350006	156.740005	153.559998	156.389999	149.640152	1203700
2021-10-14	156.639999	157.830002	156.070007	156.690002	149.927200	1346400
2021-10-15	157.160004	158.460007	155.559998	155.639999	148.922531	1040300
2021-10-18	154.419998	154.699997	152.160004	152.880005	146.281662	1599300
2021-10-19	156.210007	158.270004	154.889999	155.389999	148.683334	2380200
2021-10-20	155.809998	159.500000	155.660004	158.690002	151.840912	1548300
2021-10-21	158.169998	160.720001	158.169998	160.190002	153.276123	1464500
2021-10-22	160.889999	163.160004	160.800003	162.369995	155.362045	1362800
2021-10-25	162.000000	162.460007	160.869995	161.580002	154.606155	1041200
2021-10-26	161.770004	162.419998	160.360001	160.429993	153.505783	847700
2021-10-27	160.740005	162.110001	159.729996	159.779999	152.883835	1217200
2021-10-28	160.220001	162.449997	160.059998	161.570007	154.596603	1260000
2021-10-29	162.130005	162.440002	160.660004	160.880005	153.936371	1314100
2021-11-01	161.250000	162.369995	159.070007	160.110001	153.199615	1077500
2021-11-02	161.139999	161.690002	158.750000	158.820007	151.965286	994500
2021-11-03	158.220001	161.250000	158.220001	160.250000	153.333557	1728700
2021-11-04	160.250000	160.369995	156.119995	156.500000	149.745422	1526200
2021-11-05	157.740005	160.429993	156.929993	159.600006	152.711609	1506200
2021-11-08	160.210007	160.880005	158.610001	158.699997	151.850479	937400
2021-11-09	158.119995	159.000000	157.270004	157.399994	150.606552	1000700
2021-11-10	157.679993	160.580002	157.330002	158.220001	151.391174	909800
2021-11-11	157.699997	158.289993	157.240005	157.830002	151.018005	856000
2021-11-12	157.979996	158.449997	156.940002	157.419998	150.625702	985900
2021-11-15	158.009995	159.089996	157.380005	158.059998	151.238083	1170000
2021-11-16	158.639999	160.320007	158.460007	158.990005	152.127945	1452200
2021-11-17	158.550003	158.550003	156.160004	156.419998	149.668869	1594400
2021-11-18	156.800003	157.809998	155.940002	156.029999	149.295685	2103800
2021-11-19	155.210007	155.369995	152.470001	152.529999	145.946762	1619800
2021-11-22	153.110001	158.100006	152.179993	156.869995	150.099457	2021000
2021-11-23	158.539993	161.470001	157.529999	160.259995	153.343109	1441800
2021-11-24	160.169998	160.809998	158.860001	158.970001	152.108826	1139700
2021-11-26	154.399994	155.130005	151.559998	153.660004	147.028000	1262500
2021-11-29	155.330002	155.330002	151.809998	152.399994	145.822357	1468100
2021-11-30	150.520004	150.979996	146.539993	146.949997	140.607605	3522700
2021-12-01	149.770004	151.270004	145.399994	145.479996	139.201019	1624800
2021-12-02	146.699997	150.770004	146.270004	150.160004	143.679062	1413500
2021-12-03	150.020004	150.949997	147.699997	149.160004	142.722244	1380500
2021-12-06	150.429993	153.020004	150.339996	151.820007	145.267426	1717600
2021-12-07	152.339996	153.490005	151.800003	153.089996	146.482590	1175800
2021-12-08	153.300003	154.490005	152.550003	153.679993	147.047119	1144600
2021-12-09	152.679993	154.479996	151.940002	153.490005	147.711136	1064700
2021-12-10	154.520004	154.809998	153.360001	154.250000	148.442535	940100
2021-12-13	154.389999	154.460007	152.470001	153.179993	147.412796	1106100
2021-12-14	153.470001	158.220001	153.210007	156.729996	150.829163	2033100
2021-12-15	156.839996	159.059998	155.350006	158.369995	152.407410	1648900
2021-12-16	160.029999	163.000000	159.089996	162.020004	155.919998	2574800
2021-12-17	161.820007	161.820007	158.020004	158.190002	152.234177	3434600
2021-12-20	156.289993	156.440002	151.970001	153.529999	147.749634	1811800
2021-12-21	154.460007	157.220001	154.460007	155.520004	149.664719	1029800
2021-12-22	155.479996	156.039993	154.460007	154.690002	148.865952	951700
2021-12-23	154.990005	156.179993	154.490005	154.649994	148.827454	1715000
2021-12-27	154.509995	156.100006	153.440002	156.039993	150.165131	655100
2021-12-28	156.029999	157.740005	156.029999	157.119995	151.204468	914500
2021-12-29	157.649994	158.000000	157.119995	157.500000	151.570160	683400
2021-12-30	157.860001	158.419998	156.710007	156.809998	150.906143	420400
2021-12-31	156.529999	157.110001	156.110001	156.429993	150.540451	682400
2022-01-03	156.919998	157.240005	154.929993	155.750000	149.886047	1103400
2022-01-04	157.550003	160.360001	157.210007	159.000000	153.013687	1684600
2022-01-05	160.500000	161.610001	159.729996	159.770004	153.754700	1838400
2022-01-06	163.229996	163.279999	161.720001	162.330002	156.218338	1390200
2022-01-07	162.259995	166.679993	161.490005	166.240005	159.981110	1699600
2022-01-10	167.619995	168.309998	162.929993	164.059998	157.883179	1142100
2022-01-11	164.710007	164.839996	160.440002	163.160004	157.017075	1194300
2022-01-12	163.330002	164.179993	162.029999	162.970001	156.834213	1060600
2022-01-13	163.410004	164.710007	162.550003	163.050003	156.911194	864800
2022-01-14	162.509995	163.509995	161.190002	163.210007	157.065186	1263200
2022-01-18	163.520004	164.399994	161.479996	163.570007	157.411652	1806700
2022-01-19	164.729996	164.729996	160.070007	160.070007	154.043411	1467000
2022-01-20	162.440002	169.490005	162.000000	165.179993	158.961014	2831900
2022-01-21	165.330002	167.080002	162.259995	162.610001	156.487778	2190000
2022-01-24	162.000000	169.250000	160.910004	168.830002	162.473587	3233800
2022-01-25	168.589996	169.570007	163.779999	168.600006	162.252274	2210400
2022-01-26	168.339996	169.490005	166.320007	167.860001	161.540100	2194100
2022-01-27	168.809998	171.460007	164.600006	165.660004	159.422943	2161800
2022-01-28	166.089996	166.839996	163.419998	166.820007	160.539276	1233500
2022-01-31	164.880005	166.339996	163.729996	166.179993	159.923340	1404100
2022-02-01	166.479996	168.320007	165.350006	167.990005	161.665237	1290300
2022-02-02	168.059998	173.110001	167.729996	172.720001	166.217148	1827600
2022-02-03	173.199997	173.830002	171.789993	172.070007	165.591644	1280200
2022-02-04	172.360001	173.470001	171.179993	171.899994	165.427994	1615900
2022-02-07	171.690002	172.559998	169.229996	171.330002	164.879471	1635000
2022-02-08	172.679993	173.449997	171.089996	172.500000	166.005432	2331500
2022-02-09	173.050003	174.259995	172.250000	172.729996	166.226746	1512500
2022-02-10	172.729996	174.550003	171.940002	172.429993	165.938049	1587100
2022-02-11	171.690002	173.949997	170.889999	171.759995	165.293274	1460300
2022-02-14	172.710007	173.389999	168.800003	170.770004	164.340576	1673400
2022-02-15	171.229996	172.570007	170.770004	171.600006	165.139313	1174800
2022-02-16	170.899994	173.179993	170.830002	172.270004	165.784073	1224600
2022-02-17	171.309998	171.669998	168.949997	170.589996	164.167343	1126400
2022-02-18	169.460007	172.009995	169.449997	170.630005	164.205826	1166400
2022-02-22	170.619995	172.050003	169.520004	171.080002	164.638901	1835900
2022-02-23	171.610001	172.970001	170.020004	170.139999	163.734268	1374100
2022-02-24	166.250000	166.789993	162.800003	166.500000	160.231323	2460900
2022-02-25	167.440002	173.490005	167.050003	173.440002	166.910034	1508100
2022-02-28	167.550003	172.059998	167.550003	171.830002	165.360641	1866600
2022-03-01	171.990005	172.029999	166.610001	167.820007	161.501602	1677800
2022-03-02	168.809998	174.619995	168.690002	173.679993	167.140991	1441700
2022-03-03	173.759995	174.899994	172.009995	173.600006	167.063995	1170900
2022-03-04	171.210007	173.960007	169.509995	173.399994	166.871552	1156800
2022-03-07	171.809998	172.660004	169.740005	169.789993	163.397430	1394800
2022-03-08	170.570007	172.820007	168.279999	168.449997	162.107895	1510300
2022-03-09	170.869995	172.949997	170.410004	171.369995	165.784027	1358900
2022-03-10	169.330002	172.270004	169.199997	171.889999	166.287079	1445900
2022-03-11	173.589996	175.949997	173.440002	173.729996	168.067108	1391700
2022-03-14	175.580002	178.610001	175.279999	177.179993	171.404663	1945600
2022-03-15	178.240005	180.660004	177.149994	180.190002	174.316544	1730500
2022-03-16	180.660004	181.169998	176.679993	179.289993	173.445877	1923200
2022-03-17	178.880005	181.100006	176.460007	181.029999	175.129150	1641900
2022-03-18	180.479996	180.479996	177.279999	180.309998	174.432632	3953800
2022-03-21	181.449997	183.460007	181.110001	182.539993	176.589920	1383900
2022-03-22	183.869995	184.399994	181.460007	182.699997	176.744736	1423000
2022-03-23	182.520004	183.830002	181.529999	181.619995	175.699921	937500
2022-03-24	182.130005	184.360001	181.259995	184.220001	178.215164	959100
2022-03-25	184.190002	187.779999	184.039993	187.750000	181.630127	855600
2022-03-28	187.979996	187.979996	185.559998	186.759995	180.672394	593600
2022-03-29	187.600006	187.610001	182.740005	183.809998	177.818527	1369900
2022-03-30	183.759995	185.570007	183.080002	185.550003	179.501846	959100
2022-03-31	185.960007	186.520004	182.710007	182.729996	176.773758	1178100
2022-04-01	184.410004	185.449997	182.589996	185.250000	179.211624	1079800
2022-04-04	185.000000	185.000000	181.509995	181.820007	175.893433	1026200
2022-04-05	182.449997	184.589996	180.949997	181.389999	175.477448	835400
2022-04-06	180.309998	183.960007	180.220001	182.580002	176.628647	1021500
2022-04-07	182.250000	182.800003	180.080002	182.089996	176.154617	874800
2022-04-08	183.740005	185.220001	182.160004	184.860001	178.834320	1120600
2022-04-11	185.919998	187.589996	185.279999	185.639999	179.588913	1219500
2022-04-12	184.550003	187.020004	184.410004	184.940002	178.911697	1116700
2022-04-13	184.820007	185.910004	181.710007	183.710007	177.721802	847300
2022-04-14	183.789993	185.009995	183.449997	184.240005	178.234512	992100
2022-04-18	184.649994	186.080002	184.250000	185.220001	179.182587	1351500
2022-04-19	182.100006	183.520004	174.509995	176.160004	170.417923	2750300
2022-04-20	176.899994	177.990005	174.169998	177.710007	171.917404	2340300
2022-04-21	179.380005	179.770004	175.960007	176.259995	170.514648	1846800
2022-04-22	175.750000	175.750000	172.910004	173.110001	167.467300	1541400
2022-04-25	172.449997	174.940002	170.630005	174.440002	168.753967	1502600
2022-04-26	173.830002	175.789993	172.589996	172.660004	167.031982	1807100
2022-04-27	173.839996	174.960007	171.639999	173.550003	167.892975	1827500
2022-04-28	175.000000	175.000000	172.179993	174.500000	168.812012	1020700
2022-04-29	173.940002	174.250000	170.660004	171.059998	165.484146	1329700
2022-05-02	171.470001	172.449997	167.639999	170.089996	164.545761	1496600
2022-05-03	170.169998	173.389999	170.029999	171.759995	166.161316	1077600
2022-05-04	171.639999	175.559998	171.440002	175.449997	169.731033	1474100
2022-05-05	175.429993	175.429993	170.960007	172.009995	166.403168	1486400
2022-05-06	172.630005	172.630005	170.190002	171.639999	166.045227	1216700
2022-05-09	170.929993	173.559998	170.440002	171.919998	166.316116	2043500
2022-05-10	173.210007	175.279999	171.440002	172.990005	167.351242	1468300
2022-05-11	173.050003	175.570007	172.300003	172.380005	166.761108	1170000
2022-05-12	173.410004	173.660004	171.229996	173.369995	167.718826	1315300
2022-05-13	173.710007	174.229996	171.369995	172.779999	167.148071	1189700
2022-05-16	173.000000	175.529999	172.839996	174.500000	168.812012	1259000
2022-05-17	175.490005	177.630005	174.270004	177.389999	171.607803	1300800
2022-05-18	176.820007	177.110001	173.949997	174.320007	168.637894	1094300
2022-05-19	172.929993	173.500000	167.339996	169.300003	163.781509	1110900
2022-05-20	169.589996	170.339996	166.309998	168.240005	162.756073	1959700
2022-05-23	170.250000	172.850006	168.960007	172.100006	166.490250	1453600
2022-05-24	172.220001	174.270004	169.160004	173.910004	168.241241	1008100
2022-05-25	172.389999	174.190002	172.389999	173.589996	167.931671	1192300
2022-05-26	174.320007	175.490005	173.809998	174.869995	169.169952	943100
2022-05-27	174.979996	177.850006	174.059998	177.830002	172.033463	943400
2022-05-31	177.110001	179.960007	175.750000	179.039993	173.204010	1948400
2022-06-01	178.029999	178.699997	174.990005	176.289993	170.543671	1084600
2022-06-02	176.940002	178.199997	173.820007	178.059998	172.255981	868900
2022-06-03	175.460007	176.889999	173.690002	174.190002	168.512100	1141200
2022-06-06	175.070007	177.410004	174.279999	176.979996	171.211182	753300
2022-06-07	176.759995	178.729996	175.669998	178.639999	172.817062	944500
2022-06-08	177.550003	178.110001	175.320007	175.970001	170.234100	669700
2022-06-09	175.899994	175.899994	171.460007	171.529999	166.820465	809700
2022-06-10	168.949997	170.809998	168.080002	169.300003	164.651688	1182000
2022-06-13	167.119995	171.130005	166.789993	167.710007	163.105362	1784800
2022-06-14	169.050003	169.320007	165.050003	166.309998	161.743774	1318700
2022-06-15	167.500000	168.960007	163.559998	165.539993	160.994919	1374600
2022-06-16	163.259995	163.660004	160.869995	161.380005	156.949142	1451100
2022-06-17	161.039993	162.589996	160.240005	161.880005	157.435425	2366800
2022-06-21	164.729996	164.729996	161.250000	162.630005	158.164825	1136900
2022-06-22	160.869995	164.369995	160.350006	163.149994	158.670547	997300
2022-06-23	162.759995	163.779999	158.350006	159.770004	155.383347	1278700
2022-06-24	160.250000	167.089996	160.250000	166.720001	162.142532	1296800
2022-06-27	167.330002	168.229996	166.380005	167.490005	162.891388	762100
2022-06-28	168.429993	170.649994	167.419998	167.470001	162.871933	1061700
2022-06-29	167.979996	168.449997	165.529999	165.800003	161.247772	719800
2022-06-30	164.610001	169.500000	163.660004	169.130005	164.486359	1336100
2022-07-01	168.820007	171.960007	167.449997	171.179993	166.480072	1033400
2022-07-05	169.020004	169.020004	163.929993	167.199997	162.609344	1028000
2022-07-06	166.779999	171.350006	166.710007	169.899994	165.235199	1366800
2022-07-07	172.000000	173.210007	169.419998	169.630005	164.972626	1155100
2022-07-08	170.339996	171.119995	168.919998	169.000000	164.359909	689900
2022-07-11	168.130005	170.419998	168.089996	168.520004	163.893112	883100
2022-07-12	167.179993	169.089996	164.789993	165.279999	160.742081	1032100
2022-07-13	164.410004	165.479996	162.770004	163.320007	158.835892	1022300
2022-07-14	159.389999	160.029999	155.309998	155.679993	151.405640	1654500
2022-07-15	157.130005	158.119995	155.509995	156.179993	151.891907	1562000
2022-07-18	157.240005	157.910004	154.570007	154.990005	150.734573	1098000
2022-07-19	156.360001	158.580002	155.820007	158.350006	154.002335	1288300
2022-07-20	158.429993	158.630005	156.360001	158.199997	153.856445	1271800
2022-07-21	157.179993	159.399994	152.169998	156.830002	152.524063	2080700
2022-07-22	157.139999	158.210007	155.479996	156.419998	152.125320	880900
2022-07-25	158.490005	160.509995	157.570007	159.979996	155.587570	1176300
2022-07-26	159.759995	160.960007	159.330002	160.860001	156.443420	1107500
2022-07-27	161.320007	161.660004	157.259995	158.960007	154.595596	1456300
2022-07-28	158.649994	158.889999	152.110001	155.740005	151.464005	1458700
2022-07-29	156.050003	158.880005	156.050003	158.699997	154.342712	1361100
2022-08-01	157.929993	158.190002	155.149994	156.270004	151.979462	1263300
2022-08-02	156.619995	159.649994	155.990005	156.710007	152.407379	1656900
2022-08-03	157.440002	158.529999	155.449997	158.119995	153.778625	1142600
2022-08-04	157.619995	159.559998	156.889999	157.699997	153.370178	968200
2022-08-05	158.270004	159.539993	157.970001	158.960007	154.595596	882300
2022-08-08	160.000000	161.919998	159.699997	159.979996	155.587570	915600
2022-08-09	161.350006	163.570007	160.479996	162.919998	158.446854	1022300
2022-08-10	164.389999	165.389999	163.910004	165.009995	160.479477	1128800
2022-08-11	166.000000	169.550003	166.000000	168.809998	164.175156	1301900
2022-08-12	169.330002	171.630005	169.309998	171.559998	166.849625	867400
2022-08-15	170.089996	172.380005	169.289993	172.160004	167.433167	793300
2022-08-16	172.570007	174.169998	172.279999	173.520004	168.755829	1101500
2022-08-17	172.690002	174.600006	172.690002	173.960007	169.183746	1564700
2022-08-18	174.250000	174.770004	172.800003	174.110001	169.329620	890500
2022-08-19	174.059998	174.619995	172.309998	172.639999	167.899979	1022200
2022-08-22	171.360001	171.360001	168.770004	169.139999	164.496063	949600
2022-08-23	169.710007	169.949997	168.029999	168.289993	163.669403	847000
2022-08-24	167.940002	168.789993	167.240005	168.490005	163.863922	723200
2022-08-25	168.729996	170.059998	168.000000	168.979996	164.340485	1231300
2022-08-26	169.869995	169.869995	166.820007	166.839996	162.259232	1161500
2022-08-29	165.220001	166.559998	163.460007	165.360001	160.819870	819600
2022-08-30	165.169998	165.300003	163.259995	163.460007	158.972031	953900
2022-08-31	163.630005	164.130005	161.619995	161.639999	157.201996	1514300
2022-09-01	161.220001	164.300003	160.410004	163.300003	158.816422	1041300
2022-09-02	164.820007	166.130005	161.779999	162.699997	158.232880	1244400
2022-09-06	163.720001	164.300003	161.600006	161.880005	157.435425	963500
2022-09-07	161.770004	164.770004	161.600006	164.020004	159.516647	1569900
2022-09-08	162.649994	165.039993	161.839996	164.509995	160.905548	1404200
2022-09-09	164.889999	165.240005	163.830002	164.149994	160.553421	1572700
2022-09-12	164.820007	166.229996	164.259995	165.330002	161.707581	1444500
2022-09-13	164.160004	164.880005	161.759995	162.220001	158.665726	1247200
2022-09-14	162.589996	163.419998	161.589996	163.240005	159.663345	1508900
2022-09-15	164.059998	165.460007	162.279999	164.160004	160.563217	1275800
2022-09-16	162.039993	163.320007	161.210007	162.330002	158.773300	2493400
2022-09-19	161.300003	164.360001	160.600006	164.289993	160.690338	1040100
2022-09-20	163.000000	163.300003	158.770004	160.949997	157.423538	1367200
2022-09-21	161.179993	161.789993	157.039993	157.059998	153.618774	1047100
2022-09-22	157.830002	158.139999	155.539993	157.000000	153.560089	1132500
2022-09-23	155.860001	156.619995	153.940002	155.479996	152.073364	952800
2022-09-26	155.559998	155.820007	149.649994	150.600006	147.300323	1435200
2022-09-27	151.169998	152.020004	149.690002	151.240005	147.926300	1407900
2022-09-28	151.919998	153.910004	151.169998	152.919998	149.569473	1672800
2022-09-29	152.410004	155.270004	150.779999	154.679993	151.290924	1456400
2022-09-30	155.039993	156.449997	152.940002	153.199997	149.843338	1400200
2022-10-03	154.240005	157.539993	152.009995	157.070007	153.628555	1086500
2022-10-04	157.720001	161.639999	157.229996	161.470001	157.932159	1063800
2022-10-05	160.130005	161.539993	159.839996	160.539993	157.022522	807300
2022-10-06	160.179993	160.240005	158.259995	159.190002	155.702118	949200
2022-10-07	158.679993	158.820007	156.339996	156.880005	153.442734	1058900
2022-10-10	157.669998	159.139999	157.279999	157.479996	154.029556	785400
2022-10-11	156.990005	161.179993	156.589996	159.460007	155.966202	1333300
2022-10-12	159.100006	161.679993	158.190002	159.160004	155.672775	1222000
2022-10-13	157.250000	166.559998	155.720001	165.509995	161.883636	1950700
2022-10-14	166.130005	166.770004	162.699997	163.300003	159.722046	1218800
2022-10-17	164.759995	166.220001	163.210007	164.800003	161.189194	1460700
2022-10-18	167.690002	167.690002	165.630005	166.770004	163.116028	1670000
2022-10-19	167.750000	174.410004	167.009995	174.169998	170.353897	2176500
2022-10-20	173.500000	173.869995	170.029999	170.869995	167.126190	1702100
2022-10-21	171.699997	176.380005	171.100006	176.229996	172.368729	1471700
2022-10-24	177.419998	180.110001	177.419998	179.789993	175.850739	1649700
2022-10-25	177.729996	178.639999	175.639999	176.089996	172.231827	2059800
2022-10-26	176.750000	177.240005	174.100006	176.399994	172.535019	1926000
2022-10-27	177.669998	179.779999	177.309998	177.600006	173.708740	1143500
2022-10-28	178.839996	182.139999	177.940002	181.960007	177.973221	1750700
2022-10-31	181.919998	185.110001	181.279999	184.460007	180.418442	1544800
2022-11-01	184.789993	185.289993	182.559998	182.779999	178.775238	2154400
2022-11-02	182.110001	185.330002	181.839996	182.309998	178.315552	1837900
2022-11-03	182.300003	182.919998	180.419998	181.820007	177.836273	1186300
2022-11-04	183.869995	184.550003	181.190002	183.059998	179.049118	1019200
2022-11-07	183.750000	184.539993	182.919998	184.130005	180.095673	1273000
2022-11-08	183.429993	185.649994	183.279999	184.899994	180.848785	1184400
2022-11-09	185.220001	185.669998	181.919998	182.149994	178.159027	999200
2022-11-10	184.889999	185.119995	181.380005	183.300003	179.283859	1618000
2022-11-11	184.679993	185.580002	180.210007	181.729996	177.748245	1403300
2022-11-14	182.110001	185.119995	181.690002	182.699997	178.696991	1427300
2022-11-15	183.820007	183.820007	177.880005	179.500000	175.567108	1445900
2022-11-16	179.410004	181.779999	178.960007	181.139999	177.171188	1073700
2022-11-17	180.279999	183.869995	180.039993	182.929993	178.921951	1315200
2022-11-18	184.470001	185.869995	183.240005	184.559998	180.516220	1470500
2022-11-21	185.229996	186.500000	184.509995	185.550003	181.484558	1208100
2022-11-22	187.000000	188.460007	185.610001	187.130005	183.029938	1137900
2022-11-23	186.720001	188.330002	186.580002	188.009995	183.890640	1120300
2022-11-25	188.899994	189.529999	187.679993	188.910004	184.770920	514700
2022-11-28	188.419998	189.110001	186.050003	186.320007	182.237686	1467600
2022-11-29	185.800003	187.770004	185.279999	187.210007	183.108185	1095400
2022-11-30	185.880005	190.210007	184.559998	189.809998	185.651199	4132400
2022-12-01	190.970001	191.020004	187.850006	189.139999	184.995895	1077900
2022-12-02	188.020004	189.940002	187.789993	189.539993	185.387115	1294900
2022-12-05	188.339996	188.679993	186.289993	187.210007	183.108185	1104500
2022-12-06	187.550003	189.009995	187.300003	188.500000	184.369888	1199100
2022-12-07	188.660004	191.160004	187.690002	188.050003	183.929764	1217900
2022-12-08	187.869995	189.210007	186.970001	187.720001	184.519547	848700
2022-12-09	187.639999	188.289993	185.550003	185.649994	182.484833	843800
2022-12-12	185.630005	187.399994	185.039993	187.110001	183.919937	1249600
2022-12-13	189.470001	189.470001	186.000000	187.050003	183.860977	1455200
2022-12-14	187.160004	189.289993	185.740005	186.639999	183.457962	963600
2022-12-15	185.520004	185.910004	182.940002	183.570007	180.440323	1241700
2022-12-16	181.490005	183.800003	181.149994	182.800003	179.683441	3364300
2022-12-19	183.080002	185.880005	182.500000	183.509995	180.381317	927700
2022-12-20	184.740005	186.720001	183.789993	185.789993	182.622452	1049700
2022-12-21	187.509995	189.509995	187.009995	189.419998	186.190567	1242200
2022-12-22	189.070007	189.190002	185.240005	187.199997	184.008408	967200
2022-12-23	187.639999	189.910004	186.869995	189.479996	186.249542	660800
2022-12-27	189.940002	191.149994	188.970001	190.479996	187.232483	518700
2022-12-28	190.960007	191.220001	188.110001	188.130005	184.922562	733400
2022-12-29	188.470001	190.039993	187.960007	189.440002	186.210220	676500
2022-12-30	189.000000	189.380005	186.449997	187.490005	184.293472	608200
