# Supplementary material for: Enhancing stock index prediction: A hybrid LSTM-PSO model for improved forecasting accuracy
Source: PLoS One. 2025 Jan 14;20(1):e0310296. doi: 10.1371/journal.pone.0310296 (PMC11731719; doi:10.1371/journal.pone.0310296)
Supplement: S1 File — (ZIP) [file pone.0310296.s001.zip › data&code∩╝êPSO-LSTM∩╝ë/data/stock_data/DOW.csv]

Date	Open	High	Low	Close	Adj Close	Volume
2019-03-20	52.750000	53.500000	49.500000	49.799999	39.238804	2350800
2019-03-21	49.990002	50.000000	48.200001	48.980000	38.592705	1764700
2019-03-22	48.799999	49.950001	48.160000	48.599998	38.293293	844700
2019-03-25	48.599998	49.400002	48.000000	49.150002	38.726654	440900
2019-03-26	49.000000	49.750000	48.180000	48.849998	38.490276	504700
2019-03-27	49.000000	50.779999	49.000000	50.099998	39.475185	1788600
2019-03-28	50.900002	51.000000	49.915001	50.849998	40.066120	585400
2019-03-29	49.520000	52.480000	49.180000	51.630001	40.680714	1769000
2019-04-01	52.299999	54.389999	51.250000	53.500000	42.154133	19663400
2019-04-02	55.119999	57.389999	54.299999	56.250000	44.320938	17414200
2019-04-03	57.080002	57.200001	55.509998	56.880001	44.817333	15066200
2019-04-04	57.200001	60.520000	57.099998	59.709999	47.047165	13309200
2019-04-05	58.389999	58.980000	56.270000	57.240002	45.100979	17000800
2019-04-08	56.500000	58.389999	56.270000	57.150002	45.030083	10764600
2019-04-09	56.799999	57.200001	56.080002	56.270000	44.336693	9179900
2019-04-10	55.990002	56.410000	55.099998	55.709999	43.895458	9081900
2019-04-11	55.700001	56.209999	54.830002	54.889999	43.249355	7346100
2019-04-12	55.930000	58.330002	55.930000	58.299999	45.936188	9281700
2019-04-15	58.570000	58.849998	57.290001	57.779999	45.526470	5727300
2019-04-16	58.709999	58.990002	57.840000	58.500000	46.093777	6681600
2019-04-17	58.950001	59.049999	58.200001	58.320000	45.951939	6420700
2019-04-18	58.360001	58.610001	57.549999	57.770000	45.518589	5178800
2019-04-22	57.480000	58.410000	57.259998	57.889999	45.613132	4401700
2019-04-23	57.290001	57.840000	57.000000	57.639999	45.416157	5687200
2019-04-24	57.490002	57.889999	55.865002	55.980000	44.108192	5431300
2019-04-25	55.759998	55.980000	54.820000	55.330002	43.596050	6260500
2019-04-26	55.299999	55.599998	54.950001	55.250000	43.533012	4009800
2019-04-29	55.049999	55.685001	54.799999	55.500000	43.729996	5935200
2019-04-30	55.759998	57.205002	55.599998	56.730000	44.699139	6454100
2019-05-01	56.820000	57.480000	55.880001	56.130001	44.226391	7644400
2019-05-02	55.540001	56.490002	52.029999	52.700001	41.523800	13932700
2019-05-03	53.200001	53.349998	51.720001	53.299999	41.996552	7401700
2019-05-06	52.150002	54.029999	51.700001	53.459999	42.122620	6089500
2019-05-07	52.860001	53.325001	52.650002	52.950001	41.720776	7330800
2019-05-08	53.330002	53.395000	52.310001	52.480000	41.350445	5390700
2019-05-09	52.259998	53.139999	51.549999	52.930000	41.705017	4579700
2019-05-10	52.939999	53.714001	52.490002	53.070000	41.815327	4758100
2019-05-13	52.279999	52.549999	50.759998	50.950001	40.144917	4213100
2019-05-14	51.330002	53.000000	50.840000	52.480000	41.350445	4204500
2019-05-15	51.980000	53.325001	51.669998	52.950001	41.720776	2928700
2019-05-16	53.290001	53.549999	52.730000	52.980000	41.744411	3689700
2019-05-17	52.340000	52.520000	50.660000	50.799999	40.026733	4440800
2019-05-20	50.400002	50.540001	49.919998	50.080002	39.459423	5168400
2019-05-21	50.279999	51.189999	50.020000	50.630001	39.892784	4968400
2019-05-22	50.459999	50.610001	49.965000	50.209999	39.561859	3019100
2019-05-23	49.500000	49.860001	48.209999	48.709999	38.379967	4919200
2019-05-24	49.389999	49.575001	48.439999	49.200001	38.766048	2918900
2019-05-28	49.369999	49.430000	48.099998	48.560001	38.261772	6613000
2019-05-29	48.200001	49.430000	48.009998	48.709999	38.379967	3525900
2019-05-30	48.119999	48.590000	48.020000	48.470001	38.747688	3777600
2019-05-31	47.959999	48.000000	46.750000	46.759998	37.380688	3396900
2019-06-03	46.849998	47.959999	46.849998	47.959999	38.339989	5905200
2019-06-04	48.680000	49.930000	48.639999	49.930000	39.914837	7043000
2019-06-05	50.490002	50.570000	49.049999	50.340000	40.242603	6413300
2019-06-06	50.279999	51.310001	50.150002	51.060001	40.818180	6228100
2019-06-07	51.130001	51.689999	50.869999	51.299999	41.010033	5391100
2019-06-10	51.720001	52.099998	51.580002	51.619999	41.265850	5434400
2019-06-11	52.000000	52.169998	51.560001	52.040001	41.601608	5144300
2019-06-12	52.060001	52.639999	51.680000	52.490002	41.961346	3103900
2019-06-13	52.680000	52.950001	52.040001	52.880001	42.273117	4179800
2019-06-14	52.630001	52.689999	51.000000	51.150002	40.890129	3919300
2019-06-17	50.060001	50.330002	49.049999	49.349998	39.451176	5787300
2019-06-18	49.750000	50.570000	49.400002	49.610001	39.659035	5014200
2019-06-19	49.950001	50.240002	48.330002	48.500000	38.771679	5404000
2019-06-20	49.095001	49.590000	48.619999	48.930000	39.115425	4228300
2019-06-21	48.820000	49.270000	48.310001	48.360001	38.659760	9478500
2019-06-24	48.509998	49.700001	48.320000	49.580002	39.635040	4602300
2019-06-25	49.490002	50.223000	49.049999	49.689999	39.722984	4005200
2019-06-26	49.849998	51.220001	49.810001	50.450001	40.330532	5244400
2019-06-27	50.610001	51.139999	50.530998	50.910000	40.698261	4097200
2019-06-28	51.040001	51.200001	49.080002	49.310001	39.419205	6507400
2019-07-01	50.000000	50.200001	49.520000	50.160000	40.098709	4641700
2019-07-02	50.000000	50.060001	48.759998	49.400002	39.491150	4725800
2019-07-03	49.459999	49.650002	49.200001	49.330002	39.435192	2479400
2019-07-05	49.009998	49.369999	48.959999	49.310001	39.419205	2529800
2019-07-08	49.340000	49.500000	48.384998	48.520000	38.787666	5936000
2019-07-09	48.299999	48.430000	47.500000	47.869999	38.268040	4967400
2019-07-10	48.340000	48.419998	47.520000	47.549999	38.012226	3507400
2019-07-11	47.730000	48.060001	47.180000	47.779999	38.196091	4202000
2019-07-12	48.459999	50.040001	48.080002	49.709999	39.738968	4328400
2019-07-15	49.770000	50.950001	49.660000	50.930000	40.714256	4923800
2019-07-16	50.950001	52.645000	50.950001	52.320000	41.825447	6011200
2019-07-17	52.160000	52.299999	51.230000	51.599998	41.249866	4417500
2019-07-18	51.549999	52.049999	51.279999	51.750000	41.369774	3620300
2019-07-19	51.770000	51.830002	51.500000	51.520000	41.185913	3221500
2019-07-22	51.504002	51.570000	50.599998	50.880001	40.674282	2814900
2019-07-23	51.000000	52.900002	50.950001	52.619999	42.065262	4387700
2019-07-24	52.500000	52.990002	52.040001	52.790001	42.201176	3516400
2019-07-25	51.639999	51.990002	50.299999	50.770000	40.586349	4254600
2019-07-26	50.270000	50.299999	48.919998	49.110001	39.259315	5066000
2019-07-29	48.520000	48.880001	47.980000	48.049999	38.411934	4219800
2019-07-30	47.779999	48.439999	47.779999	48.400002	38.691734	4194300
2019-07-31	48.490002	49.430000	47.950001	48.439999	38.723709	5188500
2019-08-01	48.150002	48.599998	46.779999	46.849998	37.452633	5803200
2019-08-02	46.689999	47.500000	45.369999	45.599998	36.453362	5346400
2019-08-05	45.060001	45.130001	44.070000	44.770000	35.789856	5147300
2019-08-06	45.110001	45.450001	43.735001	44.430000	35.518059	4702800
2019-08-07	44.099998	45.000000	43.910000	44.889999	35.885788	4490100
2019-08-08	45.196999	46.820000	45.189999	46.790001	37.404682	4573400
2019-08-09	46.419998	46.990002	46.099998	46.639999	37.284760	4468000
2019-08-12	46.389999	46.799999	45.520000	45.689999	36.525311	4491600
2019-08-13	45.779999	47.759998	45.580002	46.849998	37.452633	5407300
2019-08-14	45.799999	46.150002	44.000000	44.080002	35.238262	6178300
2019-08-15	44.340000	44.369999	42.959999	43.380001	34.678661	3494600
2019-08-16	43.290001	44.810001	42.770000	44.509998	35.582005	4586000
2019-08-19	45.360001	45.862999	45.150002	45.599998	36.453362	3615500
2019-08-20	45.250000	45.250000	43.070000	43.160000	34.502796	5972800
2019-08-21	43.849998	44.240002	43.240002	43.279999	34.598721	4397800
2019-08-22	43.320000	43.900002	42.020000	42.049999	33.615433	6072100
2019-08-23	42.000000	42.020000	40.439999	40.709999	32.544231	6696800
2019-08-26	41.270000	41.349998	40.610001	40.820000	32.632164	3402400
2019-08-27	41.189999	41.730000	40.918999	41.169998	32.911957	4152200
2019-08-28	41.150002	42.639999	40.759998	42.520000	33.991165	4539300
2019-08-29	42.330002	43.000000	42.209999	42.369999	34.438206	3292500
2019-08-30	42.830002	43.000000	42.270000	42.630001	34.649532	4099200
2019-09-03	42.139999	42.230000	41.150002	41.799999	33.974911	3343300
2019-09-04	42.590000	42.790001	41.849998	42.540001	34.576382	2651400
2019-09-05	43.150002	43.970001	43.090000	43.360001	35.242878	4041400
2019-09-06	43.540001	43.660000	42.660000	43.240002	35.145340	3217900
2019-09-09	43.529999	44.626999	43.259998	44.450001	36.128822	3848000
2019-09-10	45.099998	46.369999	44.779999	46.320000	37.648754	4704000
2019-09-11	46.520000	47.049999	45.580002	46.880001	38.103920	4445000
2019-09-12	47.070000	47.189999	45.570000	46.970001	38.177074	3649700
2019-09-13	47.639999	48.439999	47.250000	48.200001	39.176815	4027600
2019-09-16	48.689999	49.980000	48.279999	49.009998	39.835175	5040600
2019-09-17	48.669998	49.090000	47.610001	48.000000	39.014248	3741900
2019-09-18	47.900002	47.900002	47.020000	47.509998	38.615978	2588200
2019-09-19	48.119999	48.410000	47.490002	47.639999	38.721645	2418300
2019-09-20	47.470001	48.849998	47.070000	48.209999	39.184933	10570400
2019-09-23	47.389999	48.215000	47.119999	47.910000	38.941101	3599400
2019-09-24	47.779999	48.000000	45.950001	46.599998	37.876331	4515300
2019-09-25	46.549999	47.970001	46.130001	47.680000	38.754154	4396200
2019-09-26	47.509998	47.689999	46.933998	47.230000	38.388397	2994200
2019-09-27	47.400002	47.880001	47.009998	47.070000	38.258358	3722300
2019-09-30	47.259998	47.790001	47.110001	47.650002	38.729774	2512200
2019-10-01	47.939999	48.570000	45.900002	45.970001	37.364277	3838400
2019-10-02	44.669998	45.169998	44.360001	44.930000	36.518974	4759500
2019-10-03	44.849998	45.389999	44.369999	45.310001	36.827831	3422400
2019-10-04	45.180000	45.779999	45.009998	45.340000	36.852219	3512300
2019-10-07	45.080002	45.770000	44.764999	45.169998	36.714035	2977900
2019-10-08	44.750000	45.049999	43.830002	43.849998	35.641140	2985900
2019-10-09	44.389999	44.540001	44.000000	44.009998	35.771187	2844600
2019-10-10	44.330002	45.290001	44.020000	44.919998	36.510834	4325000
2019-10-11	45.750000	47.720001	45.502998	47.130001	38.307117	3675700
2019-10-14	46.720001	47.270000	46.240002	46.820000	38.055145	3196500
2019-10-15	46.820000	48.099998	46.529999	47.200001	38.364014	3216800
2019-10-16	47.490002	47.919998	47.009998	47.119999	38.298985	3626900
2019-10-17	47.439999	48.540001	47.139999	47.810001	38.859825	2724400
2019-10-18	47.910000	48.191002	47.360001	47.959999	38.981739	2757600
2019-10-21	48.590000	48.970001	47.090000	47.119999	38.298985	3967000
2019-10-22	47.080002	47.383999	46.020000	46.820000	38.055145	4645400
2019-10-23	46.779999	47.509998	46.549999	47.230000	38.388397	4152000
2019-10-24	48.650002	49.990002	47.840000	49.470001	40.209072	6098900
2019-10-25	49.779999	50.759998	48.900002	50.480000	41.029987	5361100
2019-10-28	50.750000	51.439999	50.430000	51.209999	41.623329	4504100
2019-10-29	50.959999	51.630001	50.369999	51.490002	41.850918	3462100
2019-10-30	51.200001	51.470001	50.330002	51.029999	41.477036	3602100
2019-10-31	50.880001	51.029999	49.709999	50.490002	41.038116	3744000
2019-11-01	50.980000	52.490002	50.900002	52.310001	42.517406	3207100
2019-11-04	52.650002	54.410000	52.459999	54.169998	44.029209	5430200
2019-11-05	54.009998	55.000000	53.650002	54.200001	44.053596	6044500
2019-11-06	54.160000	54.740002	53.810001	54.279999	44.118618	3847000
2019-11-07	54.939999	55.939999	54.419998	55.799999	45.354069	5974300
2019-11-08	55.500000	55.990002	55.020000	55.990002	45.508503	4812000
2019-11-11	55.549999	56.250000	55.220001	55.810001	45.362194	3184900
2019-11-12	56.000000	56.110001	54.529999	55.160000	44.833874	2742700
2019-11-13	54.189999	54.480000	53.459999	53.660000	43.614681	3426000
2019-11-14	53.299999	54.139999	53.150002	53.950001	43.850395	2595500
2019-11-15	54.270000	55.290001	54.139999	54.860001	44.590042	3865000
2019-11-18	54.750000	54.910000	54.119999	54.320000	44.151127	3439900
2019-11-19	54.810001	54.810001	52.790001	53.389999	43.395226	5208300
2019-11-20	53.139999	53.450001	52.099998	52.669998	42.810017	5394100
2019-11-21	52.709999	53.919998	52.349998	53.880001	43.793495	4618400
2019-11-22	53.980000	54.660000	53.599998	54.200001	44.053596	3115600
2019-11-25	54.820000	55.230000	54.360001	55.200001	44.866390	5073700
2019-11-26	55.250000	55.750000	54.820000	55.369999	45.004562	4643800
2019-11-27	54.680000	54.900002	53.900002	54.279999	44.683514	3926000
2019-11-29	54.009998	54.279999	53.119999	53.369999	43.934406	1887600
2019-12-02	53.000000	53.750000	52.889999	53.160000	43.761528	3349500
2019-12-03	51.959999	52.009998	51.049999	51.820000	42.658432	3950100
2019-12-04	53.490002	53.490002	52.209999	52.279999	43.037106	3791400
2019-12-05	52.529999	52.650002	51.680000	52.000000	42.806606	2692600
2019-12-06	52.590000	53.750000	52.590000	53.220001	43.810917	2818800
2019-12-09	53.959999	53.980000	52.990002	53.270000	43.852085	2377200
2019-12-10	53.360001	53.389999	52.689999	53.130001	43.736835	2609700
2019-12-11	53.500000	54.070000	53.049999	53.099998	43.712132	3253300
2019-12-12	53.250000	54.580002	52.820000	54.450001	44.823456	2882300
2019-12-13	54.639999	54.820000	53.250000	53.279999	43.860317	3198600
2019-12-16	53.610001	54.540001	53.509998	54.169998	44.592964	4040000
2019-12-17	54.099998	54.740002	53.930000	54.660000	44.996330	2665300
2019-12-18	54.360001	54.689999	53.540001	54.250000	44.658825	3659100
2019-12-19	54.430000	54.869999	54.060001	54.520000	44.881084	3356000
2019-12-20	55.049999	55.250000	54.020000	54.610001	44.955166	10476700
2019-12-23	54.490002	55.049999	54.220001	54.930000	45.218605	2678600
2019-12-24	55.000000	55.250000	54.650002	54.900002	45.193905	926200
2019-12-26	54.980000	55.230000	54.520000	55.220001	45.457325	1909600
2019-12-27	55.290001	55.549999	54.720001	54.830002	45.136280	1688500
2019-12-30	54.860001	55.049999	54.240002	54.340000	44.732910	1943300
2019-12-31	54.020000	54.779999	53.930000	54.730000	45.053959	2145700
2020-01-02	55.230000	55.540001	53.639999	53.750000	44.247223	5145200
2020-01-03	53.110001	53.599998	52.410000	52.419998	43.152359	5004300
2020-01-06	52.320000	52.880001	52.000000	52.209999	42.979477	4293100
2020-01-07	52.290001	53.064999	51.990002	52.189999	42.963020	5122800
2020-01-08	52.410000	53.169998	51.919998	52.730000	43.407551	3629700
2020-01-09	52.750000	53.070000	51.810001	52.189999	42.963020	2667800
2020-01-10	52.860001	52.869999	51.400002	51.500000	42.395000	3277300
2020-01-13	51.500000	52.400002	51.470001	52.349998	43.094727	2665500
2020-01-14	52.189999	52.970001	51.950001	52.240002	43.004185	3689800
2020-01-15	52.189999	52.650002	51.700001	52.270000	43.028870	2235400
2020-01-16	52.580002	52.869999	52.169998	52.480000	43.201748	3765600
2020-01-17	52.529999	53.360001	52.424999	53.340000	43.909702	3897500
2020-01-21	52.980000	53.150002	52.200001	52.599998	43.300533	4156000
2020-01-22	52.730000	52.799999	50.681999	50.869999	41.876385	5149600
2020-01-23	50.220001	50.750000	49.150002	50.250000	41.366009	5797600
2020-01-24	49.880001	50.270000	48.040001	48.490002	39.917160	5919300
2020-01-27	47.310001	47.580002	46.639999	47.180000	38.838768	4827000
2020-01-28	47.400002	47.720001	47.020000	47.160000	38.822304	5813800
2020-01-29	48.980000	49.950001	48.599998	49.669998	40.888542	6828000
2020-01-30	48.310001	48.980000	47.660000	48.470001	39.900700	5644800
2020-01-31	47.700001	47.865002	45.919998	46.070000	37.925014	7532200
2020-02-03	46.310001	46.970001	45.730000	46.740002	38.476555	6364900
2020-02-04	47.650002	48.380001	47.439999	48.049999	39.554951	5287000
2020-02-05	48.880001	49.740002	48.520000	49.610001	40.839157	5403200
2020-02-06	49.610001	49.660000	48.560001	49.200001	40.501644	5985200
2020-02-07	48.540001	48.540001	47.450001	48.029999	39.538498	3802100
2020-02-10	47.799999	48.720001	47.799999	48.189999	39.670193	2488300
2020-02-11	48.540001	50.009998	48.500000	48.790001	40.164127	3705400
2020-02-12	49.689999	50.369999	48.990002	49.380001	40.649811	2964200
2020-02-13	48.900002	48.990002	48.020000	48.299999	39.760757	3302600
2020-02-14	48.509998	48.939999	48.380001	48.630001	40.032410	3207000
2020-02-18	48.189999	48.520000	47.229000	47.740002	39.299767	3594300
2020-02-19	47.820000	48.290001	47.410000	47.560001	39.151585	5644900
2020-02-20	47.520000	48.810001	47.439999	48.759998	40.139427	4154200
2020-02-21	48.580002	48.770000	48.080002	48.299999	39.760757	3972800
2020-02-24	46.610001	47.040001	45.799999	46.240002	38.064960	5075900
2020-02-25	46.500000	46.535000	43.580002	43.950001	36.179821	5529300
2020-02-26	44.450001	44.880001	43.020000	43.049999	35.438938	6470700
2020-02-27	41.330002	41.459999	39.500000	39.549999	33.095863	10009300
2020-02-28	38.119999	40.490002	38.049999	40.410000	33.815525	10280000
2020-03-02	41.049999	41.419998	39.779999	41.419998	34.660706	7706700
2020-03-03	41.349998	42.743999	39.740002	40.560001	33.941040	6765300
2020-03-04	41.450001	41.970001	40.209999	41.910000	35.070744	4967000
2020-03-05	40.029999	40.630001	39.660000	40.099998	33.556107	5447400
2020-03-06	38.720001	39.689999	38.310001	38.970001	32.610516	6928400
2020-03-09	34.750000	34.939999	30.430000	30.530001	25.547832	15081500
2020-03-10	32.509998	33.330002	29.315001	31.400000	26.275860	12975400
2020-03-11	30.190001	30.330000	27.850000	27.990000	23.422331	12444100
2020-03-12	25.450001	26.389999	22.389999	23.670000	19.807312	18163300
2020-03-13	27.930000	28.010000	22.580000	25.690001	21.497671	17350800
2020-03-16	23.100000	25.430000	21.950001	22.000000	18.409836	12345400
2020-03-17	25.670000	27.600000	22.740000	26.600000	22.259165	19873300
2020-03-18	24.840000	28.290001	24.510000	26.440001	22.125277	16955900
2020-03-19	26.280001	31.350000	25.930000	28.120001	23.531120	13893400
2020-03-20	28.590000	29.690001	26.590000	27.440001	22.962084	12649100
2020-03-23	27.139999	28.430000	26.010000	26.580000	22.242428	11703100
2020-03-24	28.660000	29.959999	26.900000	28.469999	23.824001	12333600
2020-03-25	29.180000	32.424999	28.600000	30.379999	25.422310	10539200
2020-03-26	30.280001	31.299999	28.950001	29.680000	24.836544	14298600
2020-03-27	28.000000	29.261999	26.920000	28.559999	23.899313	9101400
2020-03-30	28.309999	29.389999	27.809999	28.650000	23.974630	6817000
2020-03-31	28.549999	30.080000	28.450001	29.240000	24.468348	7599900
2020-04-01	27.840000	28.270000	26.940001	27.040001	22.627359	10339900
2020-04-02	27.110001	29.840000	26.924999	28.030001	23.455805	10680300
2020-04-03	27.780001	28.570000	27.420000	27.969999	23.405596	8005100
2020-04-06	29.530001	30.980000	29.500000	30.540001	25.556202	8021100
2020-04-07	32.759998	35.070000	31.809999	32.330002	27.054092	15028000
2020-04-08	32.970001	34.939999	32.360001	34.790001	29.112642	7220700
2020-04-09	35.750000	37.740002	35.540001	36.560001	30.593800	9892300
2020-04-13	36.470001	36.900002	34.570000	35.230000	29.480844	7170600
2020-04-14	36.369999	37.139999	35.090000	35.369999	29.597996	7348800
2020-04-15	33.849998	33.849998	31.870001	32.230000	26.970415	7586700
2020-04-16	32.689999	32.689999	30.650000	31.629999	26.468323	6918500
2020-04-17	33.040001	34.060001	32.599998	33.419998	27.966213	6544100
2020-04-20	32.180000	32.830002	31.500000	31.530001	26.384642	7140700
2020-04-21	30.400000	31.160000	29.620001	30.879999	25.840714	7315100
2020-04-22	31.799999	32.025002	30.879999	31.840000	26.644053	5331100
2020-04-23	32.099998	33.330002	32.009998	32.560001	27.246559	7724700
2020-04-24	33.040001	33.349998	32.240002	33.119999	27.715168	4979100
2020-04-27	33.310001	34.744999	32.810001	34.439999	28.819761	4885900
2020-04-28	35.480000	36.189999	34.709999	35.869999	30.016401	5868600
2020-04-29	37.000000	38.090000	36.900002	37.470001	31.355307	6887300
2020-04-30	37.270000	37.349998	36.049999	36.689999	30.702581	10990200
2020-05-01	34.730000	35.090000	33.540001	33.930000	28.392984	8709300
2020-05-04	32.099998	33.139999	31.760000	33.060001	27.664963	6248300
2020-05-05	33.630001	34.549999	33.230000	33.369999	27.924370	5041600
2020-05-06	32.709999	33.375000	31.879999	31.959999	26.744471	4601500
2020-05-07	32.529999	33.799999	32.509998	32.849998	27.489227	5056200
2020-05-08	33.779999	34.369999	33.369999	34.330002	28.727711	4175700
2020-05-11	34.200001	34.240002	33.080002	33.900002	28.367887	4321000
2020-05-12	34.250000	35.410000	33.750000	33.790001	28.275835	5675400
2020-05-13	33.500000	33.563000	31.790001	32.349998	27.070824	5865200
2020-05-14	31.190001	33.549999	30.900000	33.509998	28.041525	6187900
2020-05-15	33.209999	33.980000	32.830002	33.560001	28.083370	4829200
2020-05-18	35.880001	38.009998	35.709999	36.740002	30.744425	8544900
2020-05-19	36.630001	36.680000	35.580002	35.639999	29.823938	4415500
2020-05-20	36.340000	37.000000	35.759998	36.180000	30.275810	5656200
2020-05-21	36.000000	36.759998	35.660000	35.820000	29.974560	3941800
2020-05-22	35.680000	36.180000	35.369999	36.119999	30.225601	3040600
2020-05-26	38.360001	38.950001	37.919998	38.790001	32.459892	6188600
2020-05-27	39.950001	40.665001	39.029999	39.820000	33.321804	6895200
2020-05-28	39.570000	39.689999	38.349998	38.709999	32.972569	5266800
2020-05-29	38.139999	38.990002	37.720001	38.599998	32.878876	5254200
2020-06-01	38.610001	39.009998	38.180000	38.610001	32.887386	3014400
2020-06-02	39.200001	41.230000	39.090000	40.599998	34.582439	6083400
2020-06-03	41.490002	42.299999	41.459999	41.630001	35.459782	5160600
2020-06-04	41.500000	42.759998	41.320000	42.709999	36.379707	3901500
2020-06-05	44.709999	45.730000	43.837002	43.970001	37.452957	7656600
2020-06-08	44.080002	45.930000	44.080002	45.900002	39.096897	5727300
2020-06-09	44.470001	44.820000	43.918999	44.410000	37.827740	5535400
2020-06-10	44.389999	44.500000	43.400002	43.580002	37.120766	4267700
2020-06-11	41.224998	42.040001	38.950001	39.259998	33.441055	9225100
2020-06-12	41.820000	41.915001	39.985001	41.230000	35.119068	5034900
2020-06-15	39.480000	42.450001	39.290001	41.980000	35.757912	5665300
2020-06-16	44.160000	44.500000	41.439999	42.250000	35.987881	5592400
2020-06-17	42.700001	42.796001	41.029999	41.169998	35.067963	3525100
2020-06-18	40.650002	41.990002	40.380001	41.580002	35.417194	4106800
2020-06-19	42.630001	43.000000	41.470001	41.650002	35.476818	7494400
2020-06-22	41.459999	42.130001	40.669998	41.740002	35.553482	3316000
2020-06-23	42.480000	42.480000	41.330002	41.349998	35.221283	3603900
2020-06-24	40.599998	40.720001	38.320000	38.450001	32.751114	7707200
2020-06-25	38.000000	40.029999	37.680000	39.980000	34.054333	5986900
2020-06-26	39.560001	40.000000	38.730000	39.799999	33.901012	8333800
2020-06-29	40.360001	41.195000	40.189999	40.980000	34.906116	7756700
2020-06-30	40.590000	40.950001	39.759998	40.759998	34.718735	4835300
2020-07-01	40.750000	41.299999	40.330002	40.750000	34.710201	4023600
2020-07-02	41.660000	42.250000	40.910000	41.590000	35.425709	4017500
2020-07-06	42.630001	42.779999	41.560001	42.450001	36.158249	4679000
2020-07-07	41.740002	42.070000	41.169998	41.689999	35.510887	4535900
2020-07-08	41.490002	41.779999	39.634998	40.349998	34.369499	4824200
2020-07-09	40.389999	40.520000	39.169998	39.439999	33.594372	3671900
2020-07-10	39.439999	40.820000	39.423000	40.759998	34.718735	3007800
2020-07-13	41.099998	41.840000	40.500000	41.240002	35.127586	3089000
2020-07-14	41.320000	42.680000	41.240002	42.439999	36.149723	4350800
2020-07-15	43.650002	44.099998	42.555000	43.330002	36.907810	3788300
2020-07-16	43.189999	44.264999	42.840000	43.830002	37.333702	4259800
2020-07-17	44.070000	44.150002	42.959999	43.669998	37.197422	4610600
2020-07-20	43.340000	43.674999	42.119999	42.299999	36.030479	3580900
2020-07-21	42.500000	43.430000	42.450001	43.040001	36.660793	3399600
2020-07-22	42.939999	44.500000	42.884998	44.340000	37.768120	5792500
2020-07-23	43.000000	43.200001	41.880001	42.820000	36.473404	6574300
2020-07-24	42.820000	43.480000	42.299999	42.610001	36.294521	2999600
2020-07-27	42.810001	44.480000	42.430000	44.000000	37.478508	4733600
2020-07-28	43.740002	44.020000	42.590000	42.619999	36.303047	3395400
2020-07-29	42.799999	43.636002	42.740002	43.520000	37.069656	3186900
2020-07-30	42.660000	42.830002	41.340000	41.730000	35.544956	4118700
2020-07-31	41.490002	41.919998	40.590000	41.060001	34.974270	7462100
2020-08-03	41.220001	41.240002	40.080002	40.090000	34.148037	5079900
2020-08-04	40.040001	41.865002	39.900002	41.320000	35.195728	5408800
2020-08-05	41.900002	42.480000	41.750000	41.990002	35.766430	3563600
2020-08-06	41.689999	42.317001	41.056000	42.049999	35.817524	3724900
2020-08-07	41.580002	42.665001	41.444000	42.630001	36.311562	2913100
2020-08-10	42.810001	44.889999	42.810001	44.799999	38.159939	4245900
2020-08-11	45.540001	46.070000	44.340000	44.500000	37.904400	4373800
2020-08-12	45.220001	45.380001	43.930000	44.279999	37.717007	2577300
2020-08-13	43.860001	44.869999	43.709999	44.430000	37.844784	2767100
2020-08-14	43.950001	45.139999	43.830002	44.869999	38.219559	1998300
2020-08-17	45.099998	45.439999	44.209999	44.459999	37.870331	3257300
2020-08-18	44.410000	45.029999	44.310001	44.709999	38.083282	2447100
2020-08-19	44.689999	45.099998	44.250000	44.639999	38.023647	3453400
2020-08-20	44.020000	44.139999	43.529999	43.689999	37.214451	3324000
2020-08-21	43.500000	43.869999	43.250000	43.590000	37.129284	2511600
2020-08-24	44.299999	46.150002	44.020000	46.119999	39.284294	4609000
2020-08-25	46.410000	46.660000	45.473000	45.590000	38.832848	4188000
2020-08-26	45.680000	46.660000	45.279999	46.340000	39.471687	3928500
2020-08-27	46.680000	46.950001	45.810001	46.160000	39.318367	3702300
2020-08-28	45.410000	46.209999	44.970001	46.049999	39.828651	3772900
2020-08-31	45.990002	46.110001	45.090000	45.119999	39.024300	3916800
2020-09-01	44.790001	47.279999	44.470001	47.270000	40.883839	5428300
2020-09-02	47.680000	49.279999	47.419998	49.220001	42.570393	7305900
2020-09-03	49.279999	49.799999	47.919998	48.389999	41.852520	6726900
2020-09-04	49.290001	49.700001	48.080002	48.599998	42.034149	5325900
2020-09-08	47.689999	48.415001	47.435001	47.930000	41.454674	4280800
2020-09-09	48.570000	49.880001	48.500000	49.230000	42.579037	4168100
2020-09-10	49.299999	49.750000	48.660000	48.700001	42.120636	4211300
2020-09-11	49.209999	50.419998	49.040001	49.849998	43.115273	6225700
2020-09-14	50.070000	50.509998	49.695000	50.090000	43.322849	5298900
2020-09-15	50.610001	51.560001	50.389999	51.070000	44.170448	4771700
2020-09-16	50.189999	51.099998	49.430000	49.700001	42.985542	5863500
2020-09-17	49.369999	51.250000	48.849998	50.970001	44.083965	5253700
2020-09-18	50.529999	51.230000	50.250000	50.369999	43.565025	6271100
2020-09-21	49.040001	49.330002	47.180000	47.910000	41.437366	6468800
2020-09-22	47.980000	48.154999	47.200001	47.799999	41.342232	4181900
2020-09-23	47.680000	48.119999	46.470001	46.740002	40.425438	4018000
2020-09-24	46.669998	46.990002	45.689999	46.410000	40.140018	4648700
2020-09-25	45.770000	46.400002	45.630001	46.040001	39.820011	4090200
2020-09-28	46.500000	48.279999	46.500000	47.480000	41.065464	3993100
2020-09-29	47.230000	47.779999	46.259998	46.570000	40.278408	2716800
2020-09-30	47.189999	48.119999	46.610001	47.049999	40.693554	4663200
2020-10-01	47.209999	47.500000	45.930000	46.110001	39.880550	3407600
2020-10-02	45.369999	47.470001	45.130001	47.310001	40.918434	4559000
2020-10-05	47.900002	48.882999	47.700001	48.580002	42.016850	3913400
2020-10-06	49.119999	49.790001	47.860001	47.880001	41.411423	4474700
2020-10-07	48.450001	49.060001	48.000000	48.299999	41.774681	4506400
2020-10-08	48.619999	49.410000	48.476002	49.380001	42.708775	2962000
2020-10-09	49.799999	50.090000	48.700001	49.360001	42.691479	4472800
2020-10-12	49.400002	49.500000	48.262001	48.580002	42.016850	3005700
2020-10-13	48.480000	48.980000	47.799999	47.880001	41.411423	6832200
2020-10-14	47.840000	48.970001	47.419998	48.830002	42.233082	5322100
2020-10-15	47.880001	49.075001	47.840000	49.009998	42.388760	2793200
2020-10-16	49.369999	49.994999	49.130001	49.299999	42.639580	2754300
2020-10-19	49.330002	50.330002	48.740002	48.840000	42.241726	2903500
2020-10-20	49.349998	50.150002	49.209999	49.340000	42.674183	2503600
2020-10-21	49.380001	49.715000	48.549999	48.549999	41.990906	4092500
2020-10-22	49.810001	50.160000	47.150002	48.820000	42.224426	5244000
2020-10-23	49.520000	49.950001	48.410000	48.529999	41.973614	3123400
2020-10-26	47.939999	48.139999	46.817001	47.150002	40.780045	4026400
2020-10-27	46.919998	47.189999	46.389999	46.570000	40.278408	4141200
2020-10-28	44.939999	45.700001	44.330002	45.180000	39.076191	6157100
2020-10-29	44.630001	46.660000	44.570000	46.250000	40.001633	4300100
2020-10-30	45.860001	46.189999	44.730000	45.490002	39.344311	5165900
2020-11-02	46.250000	48.060001	45.880001	47.820000	41.359531	3675800
2020-11-03	48.250000	49.029999	47.660000	48.730000	42.146587	3293500
2020-11-04	47.950001	48.340000	46.251999	46.450001	40.174614	4542300
2020-11-05	46.900002	49.450001	46.880001	48.970001	42.354160	4253000
2020-11-06	49.230000	49.820000	48.030998	48.230000	41.714138	3061500
2020-11-09	51.590000	54.180000	51.540001	52.119999	45.078598	9208300
2020-11-10	52.330002	53.700001	52.070000	53.459999	46.237572	6148700
2020-11-11	53.500000	53.605000	52.020000	52.209999	45.156441	4118500
2020-11-12	51.740002	52.070000	50.540001	51.040001	44.144516	3467600
2020-11-13	50.270000	52.130001	50.200001	51.970001	44.948872	3482900
2020-11-16	53.549999	53.939999	52.139999	53.930000	46.644070	4075600
2020-11-17	53.160000	54.560001	52.830002	54.480000	47.119770	4795000
2020-11-18	54.650002	56.275002	54.529999	55.299999	47.828979	5903500
2020-11-19	54.910000	55.490002	53.919998	55.340000	47.863583	3514000
2020-11-20	55.070000	55.419998	54.279999	54.730000	47.335991	2871700
2020-11-23	55.279999	56.290001	55.279999	55.939999	48.382519	4560700
2020-11-24	57.000000	58.180000	56.610001	57.730000	49.930695	4442800
2020-11-25	57.450001	57.450001	56.165001	56.430000	48.806320	4158500
2020-11-27	55.910000	56.049999	55.009998	55.400002	48.517323	2847400
2020-11-30	54.889999	55.000000	52.799999	53.009998	46.424244	8760600
2020-12-01	54.430000	54.430000	52.900002	53.529999	46.879639	4328700
2020-12-02	53.320000	53.564999	52.689999	53.200001	46.590633	3723000
2020-12-03	52.990002	53.889000	52.799999	53.599998	46.940941	3213800
2020-12-04	53.810001	55.099998	53.799999	55.049999	48.210796	3294500
2020-12-07	54.930000	54.939999	53.020000	53.209999	46.599400	3602700
2020-12-08	52.900002	54.669998	52.799999	54.549999	47.772919	3161500
2020-12-09	54.939999	55.750000	54.349998	54.660000	47.869251	3219100
2020-12-10	54.660000	55.110001	54.040001	54.430000	47.667831	3402000
2020-12-11	54.290001	54.450001	53.570000	54.000000	47.291252	2674800
2020-12-14	54.599998	54.759998	53.029999	53.060001	46.468025	3121900
2020-12-15	53.849998	54.150002	53.150002	54.130001	47.405098	2335500
2020-12-16	54.029999	54.110001	53.240002	53.830002	47.142372	1948800
2020-12-17	54.200001	54.330002	53.584999	53.830002	47.142372	2222300
2020-12-18	55.110001	55.750000	54.240002	55.660000	48.745018	11536700
2020-12-21	54.049999	55.200001	53.730000	55.080002	48.237080	4458800
2020-12-22	55.009998	55.270000	54.439999	54.669998	47.878006	2268300
2020-12-23	55.020000	55.770000	54.730000	54.750000	47.948074	2251600
2020-12-24	54.919998	54.967999	54.334999	54.790001	47.983097	1074700
2020-12-28	55.270000	55.770000	54.180000	54.290001	47.545216	3668200
2020-12-29	54.500000	54.820000	53.849998	54.330002	47.580250	2222000
2020-12-30	54.349998	55.660000	54.299999	55.470001	48.578625	3790000
2020-12-31	55.470001	56.099998	55.110001	55.500000	48.604897	2663500
2021-01-04	55.820000	56.120998	53.650002	54.040001	47.326275	4852800
2021-01-05	54.139999	56.169998	54.000000	55.799999	48.867626	3112800
2021-01-06	56.950001	59.209999	56.549999	58.430000	51.170883	6208400
2021-01-07	59.000000	59.770000	58.105000	58.509998	51.240940	4437600
2021-01-08	58.369999	58.860001	57.750000	58.209999	50.978210	4063500
2021-01-11	57.700001	58.950001	57.250000	58.860001	51.547462	3455900
2021-01-12	59.320000	61.209999	59.000000	61.040001	53.456631	6235000
2021-01-13	60.750000	61.310001	59.660000	60.029999	52.572105	3236300
2021-01-14	60.209999	60.500000	59.419998	59.650002	52.239311	3578800
2021-01-15	58.619999	58.820000	57.130001	57.310001	50.190025	6692900
2021-01-19	57.759998	58.200001	56.330002	57.549999	50.400211	4919300
2021-01-20	57.869999	58.630001	57.230000	58.570000	51.293488	3724400
2021-01-21	58.509998	58.770000	57.310001	57.560001	50.408966	3442000
2021-01-22	56.990002	57.785000	56.869999	57.500000	50.356422	2621500
2021-01-25	56.860001	57.419998	55.660000	57.230000	50.119961	3682400
2021-01-26	57.889999	58.250000	55.700001	55.740002	48.815079	3060300
2021-01-27	54.639999	55.080002	52.660000	54.389999	47.632793	6283500
2021-01-28	54.139999	54.849998	53.000000	54.380001	47.624039	5817000
2021-01-29	53.849998	54.705002	51.759998	51.900002	45.452145	8895400
2021-02-01	52.389999	52.840000	51.330002	52.750000	46.196545	4128300
2021-02-02	53.560001	54.869999	52.869999	54.610001	47.825466	5229500
2021-02-03	54.310001	55.395000	54.039001	55.349998	48.473530	3984200
2021-02-04	55.470001	56.369999	54.820000	56.340000	49.340534	4312200
2021-02-05	56.740002	57.830002	56.439999	57.240002	50.128727	3732500
2021-02-08	57.750000	58.259998	57.209999	57.349998	50.225056	2543200
2021-02-09	57.500000	57.514999	56.369999	56.599998	49.568237	4209500
2021-02-10	57.000000	58.380001	56.480000	57.669998	50.505302	3453000
2021-02-11	57.810001	57.939999	56.689999	57.669998	50.505302	2326500
2021-02-12	57.560001	58.270000	57.445000	58.150002	50.925667	1975100
2021-02-16	58.900002	59.355000	58.540001	58.750000	51.451126	4072700
2021-02-17	58.580002	58.910000	57.610001	58.540001	51.267216	3277800
2021-02-18	58.299999	58.665001	57.099998	57.560001	50.408966	3112600
2021-02-19	57.750000	60.529999	57.750000	60.389999	52.887383	4037100
2021-02-22	60.619999	62.560001	60.200001	62.480000	54.717724	5672600
2021-02-23	62.939999	62.970001	61.509998	62.119999	54.402451	4147200
2021-02-24	62.000000	63.980000	61.943001	63.689999	55.777401	4668600
2021-02-25	62.480000	62.837002	61.125000	61.349998	54.325184	3260300
2021-02-26	60.849998	61.049999	58.799999	59.310001	52.518776	6399700
2021-03-01	61.150002	62.270000	60.570000	61.540001	54.493431	4083800
2021-03-02	62.209999	64.040001	61.799999	62.730000	55.547165	7316000
2021-03-03	62.500000	63.389999	62.009998	62.250000	55.122131	5390300
2021-03-04	62.060001	62.619999	60.090000	61.200001	54.192364	6050400
2021-03-05	62.119999	63.040001	60.750000	62.910000	55.706566	3883800
2021-03-08	63.169998	64.269997	62.509998	63.439999	56.175873	4437600
2021-03-09	63.669998	63.709999	61.910000	62.259998	55.130985	5823200
2021-03-10	62.619999	64.459999	62.369999	64.089996	56.751442	4238500
2021-03-11	64.330002	65.269997	64.220001	64.320000	56.955116	3651800
2021-03-12	64.680000	65.050003	63.880001	64.339996	56.972820	2690800
2021-03-15	64.070000	64.290001	62.450001	62.900002	55.697704	5353300
2021-03-16	62.689999	63.830002	61.860001	63.180000	55.945644	6461600
2021-03-17	63.480000	66.250000	63.180000	66.010002	58.451599	5138900
2021-03-18	66.059998	67.269997	64.629997	64.720001	57.309307	4203500
2021-03-19	64.720001	64.800003	62.660000	63.910000	56.592060	6445800
2021-03-22	63.799999	63.799999	62.400002	63.509998	56.237854	4631100
2021-03-23	62.669998	62.688000	60.400002	60.750000	53.793892	5523500
2021-03-24	61.599998	63.419998	61.403000	62.040001	54.936184	4322600
2021-03-25	61.470001	63.310001	61.250000	63.240002	55.998772	3921200
2021-03-26	63.389999	64.139999	63.090000	63.990002	56.662903	4256300
2021-03-29	63.619999	65.120003	63.500000	63.900002	56.583202	3193700
2021-03-30	63.720001	64.790001	63.480000	64.610001	57.211906	2605100
2021-03-31	64.269997	64.959999	63.509998	63.939999	56.618618	3643800
2021-04-01	63.950001	64.720001	63.480000	64.599998	57.203045	3698900
2021-04-05	65.000000	65.220001	64.250000	64.589996	57.194187	4077900
2021-04-06	64.239998	65.389999	64.129997	64.599998	57.203045	3420300
2021-04-07	64.489998	64.970001	63.660000	63.990002	56.662903	2374000
2021-04-08	63.860001	64.029999	62.619999	63.189999	55.954494	3638900
2021-04-09	63.189999	63.560001	62.540001	63.139999	55.910221	3721000
2021-04-12	63.599998	64.150002	63.299999	63.790001	56.485798	3143800
2021-04-13	63.590000	63.680000	62.450001	63.310001	56.060760	4471600
2021-04-14	63.590000	64.779999	63.360001	64.239998	56.884262	4234400
2021-04-15	64.879997	64.919998	63.799999	64.570000	57.176483	2632500
2021-04-16	65.269997	65.510002	64.260002	64.680000	57.273891	3698800
2021-04-19	64.800003	65.040001	63.939999	64.550003	57.158775	2566600
2021-04-20	64.000000	64.050003	62.279999	62.480000	55.325794	4532200
2021-04-21	62.459999	65.019997	62.375000	64.820000	57.397854	4283500
2021-04-22	64.000000	64.050003	60.720001	60.930000	53.953278	12028900
2021-04-23	61.099998	62.490002	60.450001	62.110001	54.998165	5682300
2021-04-26	62.360001	62.820000	61.930000	62.200001	55.077862	4871600
2021-04-27	62.270000	62.849998	61.720001	62.650002	55.476330	3781300
2021-04-28	63.029999	64.065002	62.700001	63.310001	56.060760	5584300
2021-04-29	63.820000	64.690002	63.435001	64.059998	56.724876	4366000
2021-04-30	63.450001	63.709999	62.299999	62.500000	55.343510	4932300
2021-05-03	63.180000	65.035004	63.119999	64.550003	57.158775	6327800
2021-05-04	64.250000	66.269997	63.799999	66.220001	58.637554	7367200
2021-05-05	66.489998	68.235001	66.139999	68.070000	60.275719	7467100
2021-05-06	68.019997	69.089996	67.169998	69.040001	61.134651	4670600
2021-05-07	68.349998	69.320000	67.779999	69.040001	61.134651	5174900
2021-05-10	69.750000	70.599998	68.660004	68.730003	60.860153	5039000
2021-05-11	67.839996	68.900002	67.199997	68.570000	60.718468	5693400
2021-05-12	68.750000	69.099998	67.400002	67.599998	59.859539	4886200
2021-05-13	67.459999	68.599998	67.320000	68.080002	60.284584	3068400
2021-05-14	68.500000	70.040001	68.370003	69.830002	61.834194	4817200
2021-05-17	69.580002	71.080002	69.470001	70.910004	62.790520	3607500
2021-05-18	71.000000	71.379997	69.510002	69.529999	61.568542	3523800
2021-05-19	68.500000	68.910004	67.269997	68.550003	60.700756	4398500
2021-05-20	68.459999	68.720001	67.860001	68.260002	60.443958	3126500
2021-05-21	68.680000	69.599998	68.550003	68.830002	60.948689	3855700
2021-05-24	69.589996	70.010002	69.095001	69.550003	61.586246	3420100
2021-05-25	69.459999	70.449997	68.959999	69.040001	61.134651	4419400
2021-05-26	68.830002	69.639999	68.209999	69.570000	61.603973	6059200
2021-05-27	69.320000	69.959999	68.239998	68.660004	61.416122	6256600
2021-05-28	69.080002	69.169998	67.709999	68.419998	61.201439	3815200
2021-06-01	69.169998	70.529999	68.849998	70.410004	62.981499	4139100
2021-06-02	70.320000	70.320000	68.860001	68.949997	61.675514	4797800
2021-06-03	69.349998	70.699997	68.441002	70.610001	63.160400	4322500
2021-06-04	71.000000	71.139999	69.879997	70.370003	62.945709	3041900
2021-06-07	70.370003	70.470001	68.889999	69.239998	61.934929	2803900
2021-06-08	69.019997	69.720001	68.309998	69.379997	62.060150	3469400
2021-06-09	69.250000	69.510002	68.470001	68.839996	61.577122	3379200
2021-06-10	69.989998	70.169998	67.949997	67.989998	60.816803	4022000
2021-06-11	68.470001	69.019997	67.839996	68.000000	60.825748	2726100
2021-06-14	67.830002	68.180000	66.629997	66.959999	59.895473	3712800
2021-06-15	66.910004	67.425003	66.440002	67.220001	60.128040	3255000
2021-06-16	67.010002	67.120003	65.199997	65.589996	58.670013	5428800
2021-06-17	65.769997	65.800003	62.330002	63.540001	56.836292	5696100
2021-06-18	62.549999	63.049999	61.880001	61.980000	55.440887	8745300
2021-06-21	63.139999	63.949001	62.790001	63.110001	56.451664	5260000
2021-06-22	63.459999	63.820000	62.680000	63.500000	56.800522	4019100
2021-06-23	64.000000	64.269997	63.099998	63.150002	56.487446	3254400
2021-06-24	63.779999	63.830002	62.759998	63.110001	56.451664	4253700
2021-06-25	63.250000	63.869999	63.110001	63.290001	56.612675	4259700
2021-06-28	63.299999	63.299999	62.169998	62.900002	56.263817	2727000
2021-06-29	63.279999	63.810001	62.580002	62.980000	56.335377	2652900
2021-06-30	62.849998	63.619999	62.750000	63.279999	56.603729	3356500
2021-07-01	64.220001	64.419998	63.419998	63.500000	56.800522	3324700
2021-07-02	63.330002	63.770000	62.799999	63.509998	56.809464	3172800
2021-07-06	63.400002	63.450001	61.404999	61.930000	55.396164	3727000
2021-07-07	61.700001	62.490002	61.094002	62.250000	55.682400	3424300
2021-07-08	61.000000	62.020000	60.650002	61.410000	54.931019	4251300
2021-07-09	62.230000	63.669998	62.099998	63.080002	56.424828	5063200
2021-07-12	62.560001	63.599998	61.974998	63.220001	56.550060	3100400
2021-07-13	63.419998	63.689999	62.320000	62.700001	56.084919	3074500
2021-07-14	62.939999	63.645000	62.169998	62.320000	55.745014	2571700
2021-07-15	61.799999	62.720001	61.689999	61.910000	55.378273	2745800
2021-07-16	61.299999	61.720001	59.799999	60.009998	53.678722	6961300
2021-07-19	58.139999	58.480000	57.055000	57.790001	51.692947	7815400
2021-07-20	58.139999	59.189999	57.627998	58.619999	52.435371	6771700
2021-07-21	59.520000	60.049999	59.055000	59.730000	53.428268	7428300
2021-07-22	58.560001	60.889999	58.000000	60.480000	54.099144	7111300
2021-07-23	60.840000	61.279999	59.799999	60.110001	53.768177	4690500
2021-07-26	60.200001	62.040001	60.200001	62.009998	55.467720	6534300
2021-07-27	61.509998	62.419998	60.860001	61.950001	55.414047	3568500
2021-07-28	61.830002	62.299999	61.060001	61.869999	55.342487	4113600
2021-07-29	62.439999	62.930000	62.009998	62.599998	55.995468	3708600
2021-07-30	62.490002	63.224998	61.665001	62.160000	55.601891	4646800
2021-08-02	62.299999	63.590000	61.189999	61.220001	54.761066	3714500
2021-08-03	61.150002	62.270000	60.154999	62.230000	55.664509	4819700
2021-08-04	61.740002	62.200001	60.980000	60.990002	54.555336	3340100
2021-08-05	61.290001	61.799999	60.900002	61.000000	54.564270	3037100
2021-08-06	61.610001	62.369999	61.549999	62.000000	55.458771	3142800
2021-08-09	61.720001	62.224998	61.360001	61.820000	55.297760	3178100
2021-08-10	62.020000	63.570000	61.939999	63.119999	56.460606	3560000
2021-08-11	63.419998	64.300003	63.220001	64.239998	57.462444	3583600
2021-08-12	64.360001	64.620003	63.303001	64.010002	57.256710	3581400
2021-08-13	63.970001	64.099998	63.349998	63.689999	56.970474	2385600
2021-08-16	63.200001	63.595001	62.139999	63.320000	56.639507	3163400
2021-08-17	62.689999	62.875000	61.139999	62.310001	55.736065	3974300
2021-08-18	61.910000	62.830002	61.709999	61.880001	55.351437	4574000
2021-08-19	61.040001	61.389999	60.150002	60.549999	54.161755	3981600
2021-08-20	60.410000	61.110001	60.320000	60.889999	54.465885	3203600
2021-08-23	61.500000	62.419998	61.459999	62.060001	55.512444	3439900
2021-08-24	62.459999	63.529999	62.459999	63.259998	56.585838	2896000
2021-08-25	63.299999	64.180000	62.820000	63.869999	57.131481	3246700
2021-08-26	63.840000	64.559998	63.470001	63.650002	56.934692	3618500
2021-08-27	64.190002	65.855003	64.120003	65.379997	58.482170	5348700
2021-08-30	65.000000	65.328003	63.950001	63.980000	57.849251	3925000
2021-08-31	63.700001	63.880001	62.689999	62.900002	56.872742	5450000
2021-09-01	62.830002	63.000000	61.810001	62.540001	56.547230	3949200
2021-09-02	62.759998	63.360001	62.419998	62.619999	56.619568	3414600
2021-09-03	62.450001	62.825001	61.669998	62.119999	56.167480	3690400
2021-09-07	61.980000	62.299999	61.639999	61.869999	55.941433	2514300
2021-09-08	61.830002	62.110001	60.509998	60.689999	54.874500	4629000
2021-09-09	60.250000	61.189999	60.070000	60.279999	54.503784	4439100
2021-09-10	60.849998	61.439999	60.340000	60.410000	54.621334	4093300
2021-09-13	61.270000	61.590000	60.215000	60.720001	54.901630	4549200
2021-09-14	61.240002	61.299999	59.521999	59.650002	53.934162	4493600
2021-09-15	59.750000	60.669998	59.669998	60.200001	54.431461	5167600
2021-09-16	60.139999	60.320000	59.070000	59.470001	53.771416	4650700
2021-09-17	58.799999	59.169998	57.470001	57.750000	52.216225	9622900
2021-09-20	56.259998	57.130001	55.310001	56.180000	50.796665	7683900
2021-09-21	56.590000	56.860001	55.209999	55.529999	50.208954	6156400
2021-09-22	56.259998	56.980000	56.255001	56.299999	50.905174	6823800
2021-09-23	56.770000	58.044998	56.599998	57.430000	51.926891	7814100
2021-09-24	57.200001	57.340000	56.740002	56.810001	51.366302	7964900
2021-09-27	56.880001	60.380001	56.880001	59.689999	53.970325	12374000
2021-09-28	60.150002	60.645000	59.139999	59.459999	53.762367	6681800
2021-09-29	59.459999	59.599998	58.770000	58.820000	53.183693	4578800
2021-09-30	58.919998	59.169998	57.549999	57.560001	52.044430	4929000
2021-10-01	57.669998	59.009998	57.250000	58.580002	52.966698	6925300
2021-10-04	58.580002	59.000000	57.680000	58.240002	52.659279	5652900
2021-10-05	58.259998	59.445000	58.099998	59.099998	53.436863	5646200
2021-10-06	58.360001	58.570000	56.299999	57.160000	51.682762	8699100
2021-10-07	57.889999	59.470001	57.790001	58.509998	52.903397	7235900
2021-10-08	58.810001	59.290001	58.400002	58.709999	53.084236	4260200
2021-10-11	59.250000	59.779999	58.209999	58.230000	52.650227	4139000
2021-10-12	58.020000	58.369999	57.500000	57.740002	52.207184	5443800
2021-10-13	57.919998	58.049999	56.650002	56.910000	51.456715	7689800
2021-10-14	57.430000	58.779999	57.139999	58.740002	53.111366	6430400
2021-10-15	59.470001	59.730000	58.840000	58.959999	53.310280	4288200
2021-10-18	57.700001	59.389999	57.599998	58.950001	53.301239	4660100
2021-10-19	59.090000	59.270000	58.540001	59.189999	53.518242	3650600
2021-10-20	59.160000	60.608002	58.941002	59.889999	54.151169	5875300
2021-10-21	60.070000	61.169998	57.959999	59.259998	53.581539	8916600
2021-10-22	59.639999	60.189999	58.380001	58.400002	52.803940	5889500
2021-10-25	59.240002	59.535000	58.610001	58.709999	53.084236	6293200
2021-10-26	58.709999	59.759998	58.180000	58.709999	53.084236	6875200
2021-10-27	58.580002	58.580002	55.900002	56.000000	50.633915	11512700
2021-10-28	56.250000	56.860001	56.209999	56.570000	51.149296	5974400
2021-10-29	56.130001	56.650002	55.660000	55.970001	50.606789	5894900
2021-11-01	56.009998	57.980000	56.009998	57.439999	51.935932	7562000
2021-11-02	57.639999	58.740002	57.240002	58.470001	52.867233	5929500
2021-11-03	58.490002	59.584999	58.090000	59.049999	53.391655	6234300
2021-11-04	59.000000	59.014999	56.794998	57.169998	51.691803	9047900
2021-11-05	57.240002	58.744999	57.240002	58.310001	52.722569	4979100
2021-11-08	58.930000	59.680000	58.294998	58.570000	52.957653	4894100
2021-11-09	58.540001	59.119999	58.395000	58.790001	53.156570	4447800
2021-11-10	58.840000	59.290001	58.490002	58.759998	53.129444	5103900
2021-11-11	59.080002	59.980000	59.020000	59.680000	53.961285	4140400
2021-11-12	59.790001	60.549999	59.459999	60.060001	54.304874	3499400
2021-11-15	60.500000	60.820000	59.779999	59.919998	54.178288	3470400
2021-11-16	59.970001	59.990002	58.840000	58.860001	53.219860	4004700
2021-11-17	58.680000	58.980000	58.169998	58.340000	52.749691	3342400
2021-11-18	58.349998	58.369999	57.669998	57.980000	52.424191	3801500
2021-11-19	57.450001	57.520000	56.029999	57.340000	51.845516	7424300
2021-11-22	57.560001	59.290001	57.410000	58.790001	53.156570	5309200
2021-11-23	59.340000	59.720001	58.830002	59.180000	53.509197	5279400
2021-11-24	58.900002	59.369999	58.590000	58.630001	53.011902	3307100
2021-11-26	56.639999	57.770000	55.980000	57.599998	52.080601	4317500
2021-11-29	57.900002	58.380001	56.380001	56.860001	52.043991	4564300
2021-11-30	56.259998	56.490002	54.410000	54.930000	50.277458	10398200
2021-12-01	55.490002	55.799999	52.700001	52.759998	48.291252	9113300
2021-12-02	52.500000	53.474998	52.070000	53.180000	48.675686	7333300
2021-12-03	53.000000	53.820000	52.730000	53.070000	48.574997	6969100
2021-12-06	54.360001	54.717999	53.840000	53.880001	49.316399	6066400
2021-12-07	54.450001	55.380001	54.270000	54.860001	50.213383	5806900
2021-12-08	55.310001	55.480000	54.779999	54.910000	50.259148	5013700
2021-12-09	54.240002	54.580002	53.724998	54.389999	49.783192	5607700
2021-12-10	55.150002	55.259998	54.285000	54.680000	50.048634	3628600
2021-12-13	54.459999	54.650002	53.067001	53.320000	48.803822	5398800
2021-12-14	53.250000	54.500000	53.138000	53.880001	49.316399	4048700
2021-12-15	53.790001	54.070000	52.860001	54.040001	49.462841	4955200
2021-12-16	54.430000	55.360001	54.270000	54.599998	49.975407	5605900
2021-12-17	54.529999	54.665001	53.380001	54.099998	49.517754	10400000
2021-12-20	53.099998	53.590000	52.470001	53.509998	48.977730	6251000
2021-12-21	54.169998	54.810001	53.900002	54.200001	49.609287	4422000
2021-12-22	54.119999	54.380001	53.639999	54.230000	49.636745	3729600
2021-12-23	54.500000	55.702999	54.349998	55.139999	50.469673	6240200
2021-12-27	55.310001	55.889999	55.169998	55.869999	51.137840	3249000
2021-12-28	56.009998	57.000000	55.910000	56.630001	51.833469	4748100
2021-12-29	56.669998	57.110001	56.560001	57.060001	52.227051	3580900
2021-12-30	57.200001	57.830002	56.724998	56.779999	51.970768	3678700
2021-12-31	56.840000	56.991001	56.294998	56.720001	51.915844	3093900
2022-01-03	57.200001	57.900002	56.790001	56.869999	52.053139	5231900
2022-01-04	57.250000	58.700001	57.099998	58.410000	53.462708	9068000
2022-01-05	58.790001	59.590000	58.314999	58.349998	53.407784	6706300
2022-01-06	58.490002	58.860001	57.240002	58.240002	53.307106	5820800
2022-01-07	58.630001	59.514999	58.430000	59.099998	54.094261	4633100
2022-01-10	58.840000	59.299999	57.985001	58.400002	53.453556	5544300
2022-01-11	59.049999	59.470001	58.410000	59.180000	54.167488	5720400
2022-01-12	59.514999	60.139999	58.889999	59.259998	54.240707	3742400
2022-01-13	59.299999	60.227001	59.207001	59.939999	54.863110	4482600
2022-01-14	59.709999	60.830002	59.290001	60.740002	55.595352	6795300
2022-01-18	60.759998	61.148998	59.570000	60.200001	55.101093	4796900
2022-01-19	60.759998	60.919998	59.389999	59.840000	54.771584	4351100
2022-01-20	59.900002	60.049999	57.770000	57.810001	52.913525	5765700
2022-01-21	57.680000	57.770000	56.540001	56.720001	51.915844	6189500
2022-01-24	55.700001	56.820000	54.599998	56.619999	51.824318	8872700
2022-01-25	55.889999	57.459999	54.639000	57.180000	52.336887	5644100
2022-01-26	57.430000	58.250000	56.650002	57.220001	52.373501	6126000
2022-01-27	58.740002	61.290001	58.740002	60.180000	55.082790	11664200
2022-01-28	60.709999	61.099998	59.070000	60.040001	54.954643	6971900
2022-01-31	59.500000	60.049999	58.279999	59.730000	54.670902	8056100
2022-02-01	59.799999	61.990002	59.700001	61.810001	56.574726	6659400
2022-02-02	61.709999	62.490002	61.119999	61.660000	56.437428	5463400
2022-02-03	61.500000	62.445000	61.154999	61.209999	56.025547	5363800
2022-02-04	61.200001	61.720001	60.540001	60.599998	55.467209	4995100
2022-02-07	60.930000	61.099998	59.730000	59.910000	54.835655	6214400
2022-02-08	60.380001	61.169998	60.380001	61.090000	55.915710	5595500
2022-02-09	61.490002	62.230000	61.250000	61.990002	56.739479	5515900
2022-02-10	61.889999	62.459999	60.709999	60.950001	55.787571	6537200
2022-02-11	60.799999	61.910000	60.349998	61.090000	55.915710	6042100
2022-02-14	61.099998	61.369999	60.125000	60.830002	55.677734	4472000
2022-02-15	60.820000	62.009998	60.709999	61.860001	56.620487	4076800
2022-02-16	61.650002	62.910000	61.619999	62.080002	56.821861	5613600
2022-02-17	61.360001	62.105000	60.625000	61.169998	55.988926	3927800
2022-02-18	60.750000	61.320000	60.189999	60.590000	55.458061	5078900
2022-02-22	60.919998	61.040001	59.939999	60.299999	55.192623	5664000
2022-02-23	60.869999	61.189999	59.875000	59.970001	54.890572	5155100
2022-02-24	58.889999	58.970001	57.520000	58.720001	53.746445	8108500
2022-02-25	58.419998	60.145000	58.320000	59.650002	55.256390	5445200
2022-02-28	58.320000	59.180000	58.009998	58.959999	54.617210	6438200
2022-03-01	59.119999	59.305000	56.270000	57.130001	52.922001	7668100
2022-03-02	57.549999	59.790001	57.509998	59.200001	54.839535	6499800
2022-03-03	59.290001	59.939999	58.740002	59.669998	55.274914	4514800
2022-03-04	58.400002	58.875000	57.830002	58.830002	54.496784	5869500
2022-03-07	58.750000	59.110001	57.645000	57.980000	53.709393	6987800
2022-03-08	58.110001	59.220001	57.619999	57.840000	53.579704	6583400
2022-03-09	59.250000	60.900002	58.939999	59.799999	55.395340	7484700
2022-03-10	59.240002	61.040001	59.230000	60.630001	56.164204	5421000
2022-03-11	61.060001	62.490002	60.869999	60.910000	56.423576	6140000
2022-03-14	61.369999	62.029999	59.770000	60.279999	55.839977	5836200
2022-03-15	59.869999	60.264999	57.619999	58.869999	54.533836	8354400
2022-03-16	59.160000	60.150002	58.720001	59.639999	55.247124	6154800
2022-03-17	59.380001	62.880001	59.139999	62.840000	58.211422	9420600
2022-03-18	62.230000	63.430000	61.805000	62.389999	57.794571	9510800
2022-03-21	63.119999	63.720001	62.529999	63.340000	58.674595	4836500
2022-03-22	64.000000	64.529999	63.240002	63.549999	58.869125	5136700
2022-03-23	63.400002	63.840000	63.020000	63.299999	58.637539	2936100
2022-03-24	63.759998	64.199997	63.410000	64.089996	59.369347	3611400
2022-03-25	64.089996	64.730003	63.840000	64.699997	59.934418	3962900
2022-03-28	64.300003	64.550003	63.040001	64.110001	59.387882	3879300
2022-03-29	63.950001	64.320000	62.820000	64.190002	59.461990	4225600
2022-03-30	64.480003	64.940002	64.029999	64.260002	59.526833	3145900
2022-03-31	64.150002	64.785004	63.709999	63.720001	59.026608	4302100
2022-04-01	64.290001	64.930000	63.439999	64.180000	59.452721	3317100
2022-04-04	64.510002	64.510002	63.320000	64.010002	59.295246	3650000
2022-04-05	64.000000	64.639999	63.410000	63.490002	58.813545	3432500
2022-04-06	63.209999	63.290001	61.290001	61.669998	57.127598	4977000
2022-04-07	61.799999	61.799999	60.029999	61.250000	56.738533	4644800
2022-04-08	61.770000	62.279999	61.320000	61.680000	57.136868	3913900
2022-04-11	61.349998	62.619999	61.150002	61.950001	57.386974	2760400
2022-04-12	62.509998	63.750000	62.290001	63.259998	58.600491	4137300
2022-04-13	63.490002	64.230003	63.220001	64.160004	59.434200	3465600
2022-04-14	64.489998	66.000000	64.389999	65.489998	60.666237	7000200
2022-04-18	65.489998	66.480003	65.300003	65.879997	61.027504	4958900
2022-04-19	66.029999	67.349998	65.910004	67.050003	62.111332	5292500
2022-04-20	67.070000	68.169998	67.040001	67.540001	62.565235	5021500
2022-04-21	69.000000	71.860001	68.889999	69.510002	64.390137	10282500
2022-04-22	70.070000	71.230003	68.239998	68.500000	63.454529	7439400
2022-04-25	67.410004	68.339996	65.529999	68.070000	63.056198	7252100
2022-04-26	68.239998	68.980003	67.349998	67.370003	62.407761	6612800
2022-04-27	68.120003	68.330002	67.051003	67.449997	62.481861	5412300
2022-04-28	68.040001	68.040001	66.110001	67.809998	62.815350	5532300
2022-04-29	68.120003	68.714996	66.309998	66.500000	61.601845	6499800
2022-05-02	67.150002	67.309998	65.809998	67.059998	62.120594	7250100
2022-05-03	67.120003	68.330002	67.059998	68.150002	63.130306	4599500
2022-05-04	68.820000	70.779999	68.430000	70.610001	65.409111	5589800
2022-05-05	70.260002	70.360001	67.529999	68.470001	63.426743	6530600
2022-05-06	68.070000	68.370003	66.650002	67.930000	62.926510	5807800
2022-05-09	66.839996	67.809998	66.470001	66.629997	61.722256	7266900
2022-05-10	67.430000	67.849998	65.279999	65.809998	60.962662	7885500
2022-05-11	66.400002	68.500000	65.820000	66.790001	61.870483	5683300
2022-05-12	66.529999	67.389999	65.665001	67.040001	62.102062	6035700
2022-05-13	67.500000	68.320000	67.260002	67.559998	62.583755	3924400
2022-05-16	67.309998	68.596001	66.680000	67.980003	62.972832	4028300
2022-05-17	69.610001	70.291000	68.900002	69.970001	64.816246	4502600
2022-05-18	69.410004	70.379997	68.495003	68.910004	63.834328	4623900
2022-05-19	68.309998	69.570000	67.800003	68.760002	63.695374	4988400
2022-05-20	68.879997	69.730003	66.870003	68.110001	63.093254	5232200
2022-05-23	67.800003	68.129997	66.839996	67.489998	62.518917	6582300
2022-05-24	67.199997	67.389999	65.470001	67.070000	62.129848	4664400
2022-05-25	66.709999	67.680000	66.400002	67.300003	62.342918	6264900
2022-05-26	67.169998	68.290001	66.910004	67.839996	62.843140	5732800
2022-05-27	67.589996	69.070000	67.320000	69.059998	64.640259	4784300
2022-05-31	68.639999	68.750000	67.614998	67.980003	63.629387	7876000
2022-06-01	68.650002	69.788002	67.995003	68.110001	63.751064	5958100
2022-06-02	68.430000	68.970001	67.099998	68.099998	63.741699	4598700
2022-06-03	67.589996	68.160004	66.680000	67.029999	62.740181	4966800
2022-06-06	67.040001	67.610001	66.669998	67.070000	62.777615	3117300
2022-06-07	66.760002	67.459999	66.419998	67.370003	63.058422	4873800
2022-06-08	67.059998	67.809998	66.849998	67.239998	62.936741	3200900
2022-06-09	66.900002	67.014999	65.809998	65.860001	61.645058	3113400
2022-06-10	65.010002	65.080002	61.860001	61.869999	57.910412	6448900
2022-06-13	60.490002	60.580002	57.970001	58.680000	54.924568	8509300
2022-06-14	58.279999	59.130001	57.459999	58.560001	54.812248	7128900
2022-06-15	59.020000	59.660000	56.764999	57.410000	53.735844	6387900
2022-06-16	55.669998	55.970001	54.650002	55.419998	51.873203	7641800
2022-06-17	55.160000	55.959999	53.970001	54.770000	51.264805	12735800
2022-06-21	56.340000	56.689999	54.910000	54.950001	51.433281	6391700
2022-06-22	52.299999	52.790001	51.570000	52.340000	48.990318	10383100
2022-06-23	52.250000	52.650002	50.419998	51.060001	47.792236	9662000
2022-06-24	51.509998	53.799999	51.189999	53.139999	49.739120	9109000
2022-06-27	52.900002	53.299999	51.970001	52.220001	48.877998	7507300
2022-06-28	52.799999	54.150002	52.345001	52.529999	49.168163	5169400
2022-06-29	52.709999	53.009998	51.279999	51.980000	48.653355	4392800
2022-06-30	51.160000	52.139999	50.849998	51.610001	48.307037	5848000
2022-07-01	50.910000	52.040001	49.900002	51.689999	48.381920	5255100
2022-07-05	50.770000	50.820000	49.355000	50.730000	47.483356	5891000
2022-07-06	50.619999	51.250000	50.035000	51.180000	47.904556	5657000
2022-07-07	52.139999	52.810001	51.740002	52.279999	48.934155	5507600
2022-07-08	52.430000	52.880001	51.305000	51.380001	48.091755	4226900
2022-07-11	50.740002	51.349998	50.509998	51.009998	47.745438	3919100
2022-07-12	50.889999	51.564999	50.250000	50.419998	47.193195	6068200
2022-07-13	50.000000	50.209999	49.029999	49.669998	46.491192	6071500
2022-07-14	48.740002	49.070000	48.270000	48.900002	45.770473	4969400
2022-07-15	49.730000	50.240002	49.169998	49.549999	46.378876	4809900
2022-07-18	50.419998	51.049999	50.200001	50.470001	47.240002	4839000
2022-07-19	51.150002	52.810001	51.080002	52.450001	49.093281	6999400
2022-07-20	52.450001	52.669998	51.810001	52.549999	49.186882	5977700
2022-07-21	50.570000	51.439999	49.950001	51.400002	48.110481	10059700
2022-07-22	51.500000	51.810001	50.439999	50.849998	47.595676	5074800
2022-07-25	51.169998	51.970001	51.029999	51.580002	48.278957	5933200
2022-07-26	51.169998	51.799999	50.950001	51.299999	48.016872	4130900
2022-07-27	51.439999	52.479000	51.209999	52.240002	48.896717	4342000
2022-07-28	52.450001	52.910000	51.759998	52.299999	48.952877	6137900
2022-07-29	52.759998	53.794998	52.470001	53.209999	49.804642	9754300
2022-08-01	52.580002	52.599998	51.430000	52.459999	49.102638	5913400
2022-08-02	52.299999	52.669998	51.540001	51.549999	48.250874	5797800
2022-08-03	52.000000	52.000000	51.335999	51.490002	48.194717	5139300
2022-08-04	51.310001	51.700001	50.860001	50.990002	47.726723	6963700
2022-08-05	50.770000	51.770000	50.730000	51.490002	48.194717	5954500
2022-08-08	51.880001	52.759998	51.799999	52.150002	48.812481	4511400
2022-08-09	52.150002	52.849998	52.110001	52.720001	49.346001	4339000
2022-08-10	53.849998	54.654999	53.810001	54.040001	50.581520	5998300
2022-08-11	54.759998	55.720001	54.759998	55.259998	51.723446	5066200
2022-08-12	55.330002	55.939999	55.310001	55.930000	52.350567	4389100
2022-08-15	55.480000	55.500000	54.860001	55.340000	51.798321	5991700
2022-08-16	55.360001	56.424999	55.340000	56.110001	52.519043	3925900
2022-08-17	55.520000	55.910000	55.009998	55.459999	51.910637	4198000
2022-08-18	55.720001	56.224998	55.419998	56.020000	52.434807	3561500
2022-08-19	55.680000	55.919998	55.150002	55.490002	51.938728	3517800
2022-08-22	54.490002	54.698002	53.900002	54.410000	50.927841	6342700
2022-08-23	54.660000	55.759998	54.529999	55.619999	52.060402	3894500
2022-08-24	55.500000	55.639999	54.080002	54.240002	50.768723	6957200
2022-08-25	54.830002	55.790001	54.757000	55.759998	52.191441	5736200
2022-08-26	55.980000	56.369999	54.259998	54.459999	50.974640	5777700
2022-08-29	53.000000	54.009998	52.540001	53.570000	50.141602	9304900
2022-08-30	52.830002	52.959999	51.259998	51.380001	48.728489	7452200
2022-08-31	51.240002	51.639999	50.580002	51.000000	48.368103	6069600
2022-09-01	50.459999	50.490002	49.139999	49.959999	47.381771	6378300
2022-09-02	50.529999	50.759998	48.904999	49.310001	46.765316	5124900
2022-09-06	49.900002	50.080002	48.340000	48.590000	46.082470	8104700
2022-09-07	48.340000	49.244999	48.029999	48.970001	46.442867	6517500
2022-09-08	48.490002	49.509998	47.950001	49.400002	46.850674	5964100
2022-09-09	50.230000	50.715000	50.020000	50.509998	47.903389	6265600
2022-09-12	51.290001	51.790001	50.799999	50.930000	48.301716	5042800
2022-09-13	48.750000	49.619999	47.555000	47.869999	45.399632	9104300
2022-09-14	47.610001	47.869999	46.380001	47.070000	44.640915	11484300
2022-09-15	47.099998	47.759998	46.689999	46.910000	44.489170	6535500
2022-09-16	46.009998	46.799999	45.410000	46.419998	44.024456	10059000
2022-09-19	45.639999	46.880001	45.470001	46.740002	44.327946	4900300
2022-09-20	45.950001	46.279999	45.369999	46.090000	43.711487	4996000
2022-09-21	46.419998	46.590000	44.970001	44.980000	42.658768	5819100
2022-09-22	45.279999	45.549999	44.750000	44.770000	42.459606	4652900
2022-09-23	44.000000	44.200001	43.040001	43.900002	41.634502	6729600
2022-09-26	43.520000	44.259998	43.160000	43.389999	41.150822	5497600
2022-09-27	43.939999	44.169998	43.275002	43.790001	41.530182	5444700
2022-09-28	44.080002	45.509998	43.910000	45.049999	42.725159	8315400
2022-09-29	44.500000	44.689999	43.490002	44.160000	41.881088	4904800
2022-09-30	44.169998	44.840000	43.799999	43.930000	41.662956	5869800
2022-10-03	44.939999	45.740002	44.450001	45.279999	42.943287	6868700
2022-10-04	45.799999	46.730000	45.625000	46.619999	44.214134	6959800
2022-10-05	45.919998	46.439999	45.509998	46.060001	43.683041	5564500
2022-10-06	45.700001	46.099998	45.314999	45.520000	43.170902	5430600
2022-10-07	45.049999	45.439999	44.200001	44.410000	42.118183	5265100
2022-10-10	44.980000	45.439999	44.560001	44.880001	42.563934	4686100
2022-10-11	44.279999	44.790001	43.419998	43.950001	41.681927	5222700
2022-10-12	43.939999	44.230000	43.540001	43.810001	41.549149	4982100
2022-10-13	43.000000	46.500000	42.910000	45.919998	43.550255	8304900
2022-10-14	46.290001	46.400002	44.735001	45.119999	42.791546	5888400
2022-10-17	45.910000	46.070000	44.994999	45.259998	42.924316	6195300
2022-10-18	46.279999	46.939999	45.375000	46.380001	43.986526	8009100
2022-10-19	46.240002	46.599998	45.090000	45.130001	42.801033	8371500
2022-10-20	45.389999	47.630001	44.900002	44.930000	42.611351	9259900
2022-10-21	45.020000	46.919998	44.950001	46.869999	44.451237	7483600
2022-10-24	46.889999	47.310001	46.330002	47.040001	44.612465	5645700
2022-10-25	46.709999	47.939999	46.535000	47.849998	45.380661	5202500
2022-10-26	48.000000	48.549999	47.889999	47.990002	45.513435	6020700
2022-10-27	48.119999	48.485001	47.470001	47.619999	45.162525	4524400
2022-10-28	47.200001	47.770000	46.810001	47.480000	45.029755	6943200
2022-10-31	47.480000	47.821999	46.625000	46.740002	44.327946	6434000
2022-11-01	47.419998	47.570000	46.750000	46.930000	44.508141	4892300
2022-11-02	46.860001	48.619999	46.775002	46.930000	44.508141	7310300
2022-11-03	46.270000	46.970001	45.970001	46.490002	44.090847	5122300
2022-11-04	48.270000	49.880001	48.130001	49.029999	46.499763	10593100
2022-11-07	48.990002	49.529999	48.310001	49.500000	46.945511	5849000
2022-11-08	49.889999	50.349998	49.450001	49.650002	47.087776	4739700
2022-11-09	49.349998	49.389999	47.570000	47.680000	45.219437	5089900
2022-11-10	49.450001	50.020000	49.119999	49.959999	47.381771	6592000
2022-11-11	51.000000	53.439999	50.900002	53.139999	50.397667	9009800
2022-11-14	52.470001	52.895000	51.860001	51.950001	49.269077	5484400
2022-11-15	52.410000	52.700001	51.139999	51.599998	48.937138	4445700
2022-11-16	51.150002	51.220001	50.215000	50.509998	47.903389	4294900
2022-11-17	49.650002	50.150002	49.189999	50.130001	47.542999	3620400
2022-11-18	50.490002	50.520000	49.360001	50.070000	47.486095	3751300
2022-11-21	49.439999	50.669998	48.580002	50.169998	47.580933	5719800
2022-11-22	50.990002	51.779999	50.869999	51.570000	48.908688	4495500
2022-11-23	51.290001	51.740002	51.139999	51.549999	48.889717	3354800
2022-11-25	51.500000	51.820000	51.419998	51.560001	48.899204	1648100
2022-11-28	50.849998	51.154999	49.939999	50.200001	47.609386	5657800
2022-11-29	50.250000	50.825001	49.880001	50.650002	48.715466	4905000
2022-11-30	50.520000	50.970001	49.377998	50.970001	49.023243	7194200
2022-12-01	51.250000	51.509998	50.799999	51.070000	49.119423	4757300
2022-12-02	50.470001	51.700001	50.430000	51.549999	49.581089	4858300
2022-12-05	51.459999	51.939999	50.990002	51.250000	49.292545	5109900
2022-12-06	51.450001	51.865002	50.570000	51.049999	49.100182	4373400
2022-12-07	50.820000	51.339001	50.255001	50.700001	48.763554	4248500
2022-12-08	51.180000	51.430000	50.310001	50.560001	48.628902	3815800
2022-12-09	50.509998	51.400002	50.119999	50.200001	48.282654	3807000
2022-12-12	50.320000	51.130001	49.840000	51.110001	49.157894	5208100
2022-12-13	52.500000	52.830002	51.294998	51.560001	49.590710	4884100
2022-12-14	51.500000	52.048000	50.970001	51.360001	49.398346	4064300
2022-12-15	50.459999	50.562000	49.360001	49.529999	47.638241	6189600
2022-12-16	49.220001	49.970001	48.880001	49.799999	47.897926	8969100
2022-12-19	49.810001	50.314999	48.759998	49.330002	47.445885	4674700
2022-12-20	49.349998	50.005001	49.349998	49.660000	47.763275	4003400
2022-12-21	50.160000	50.930000	50.070000	50.669998	48.734695	3840500
2022-12-22	50.160000	50.250000	49.145000	50.169998	48.253792	3340600
2022-12-23	50.200001	50.910999	49.950001	50.860001	48.917442	2634200
2022-12-27	50.910000	51.220001	50.750000	51.189999	49.234840	3094500
2022-12-28	51.169998	51.349998	49.904999	49.990002	48.080673	3340300
2022-12-29	50.070000	50.801998	50.000000	50.650002	48.715466	2743400
2022-12-30	50.259998	50.530998	49.980000	50.389999	48.465393	2700300
