# Supplementary material for: Enhancing stock index prediction: A hybrid LSTM-PSO model for improved forecasting accuracy
Source: PLoS One. 2025 Jan 14;20(1):e0310296. doi: 10.1371/journal.pone.0310296 (PMC11731719; doi:10.1371/journal.pone.0310296)
Supplement: S1 File — (ZIP) [file pone.0310296.s001.zip › data&code∩╝êPSO-LSTM∩╝ë/data/stock_data/JNJ.csv]

Date	Open	High	Low	Close	Adj Close	Volume
2018-01-02	139.660004	139.949997	138.720001	139.229996	119.342972	6842100
2018-01-03	139.360001	140.679993	138.899994	140.559998	120.482994	5350500
2018-01-04	140.449997	141.139999	140.220001	140.550003	120.474419	4837600
2018-01-05	140.690002	141.820007	140.279999	141.710007	121.468719	6158800
2018-01-08	141.699997	142.000000	140.919998	141.889999	121.623032	5129800
2018-01-09	142.369995	145.679993	142.259995	144.139999	123.551628	8897000
2018-01-10	143.550003	144.160004	143.320007	143.970001	123.405937	6558600
2018-01-11	144.130005	144.899994	143.690002	144.789993	124.108795	4962200
2018-01-12	144.990005	146.419998	144.899994	145.759995	124.940254	5450600
2018-01-16	146.419998	148.059998	146.029999	146.860001	125.883148	8804000
2018-01-17	147.839996	148.320007	145.479996	146.979996	125.985962	10619700
2018-01-18	146.929993	147.440002	145.970001	146.919998	125.934586	5554800
2018-01-19	147.460007	147.649994	146.419998	147.360001	126.311729	8738800
2018-01-22	147.009995	148.139999	146.720001	148.139999	126.980301	7010400
2018-01-23	146.960007	147.440002	141.619995	141.830002	121.571594	17473600
2018-01-24	143.500000	143.559998	141.800003	142.070007	121.777344	13034400
2018-01-25	142.309998	144.660004	142.210007	144.399994	123.774490	7938800
2018-01-26	144.500000	145.600006	144.130005	145.330002	124.571678	8065600
2018-01-29	144.850006	144.940002	143.529999	143.679993	123.157318	8013400
2018-01-30	143.399994	143.820007	142.429993	142.429993	122.085892	8376100
2018-01-31	142.570007	142.570007	138.100006	138.190002	118.451530	13137400
2018-02-01	137.529999	140.669998	137.000000	140.020004	120.020119	9393600
2018-02-02	139.020004	140.360001	137.380005	137.679993	118.014366	9262500
2018-02-05	136.580002	137.000000	122.150002	130.389999	111.765633	19954100
2018-02-06	130.009995	132.990005	128.000000	131.830002	112.999939	19193500
2018-02-07	131.889999	133.429993	131.350006	131.419998	112.648529	10550400
2018-02-08	130.910004	131.250000	126.110001	126.360001	108.311264	11680200
2018-02-09	127.519997	130.919998	125.440002	129.529999	111.028488	15030900
2018-02-12	130.000000	131.320007	127.680000	130.270004	111.662796	9963900
2018-02-13	129.210007	130.600006	128.699997	129.960007	111.397072	6339000
2018-02-14	129.440002	130.009995	128.389999	129.669998	111.148468	6259700
2018-02-15	130.100006	131.279999	129.399994	131.229996	112.485672	5606400
2018-02-16	130.960007	134.449997	130.839996	133.149994	114.131401	7970100
2018-02-20	132.869995	133.449997	130.660004	130.869995	112.177086	6563500
2018-02-21	130.800003	132.429993	129.860001	129.910004	111.354202	6578000
2018-02-22	130.100006	131.020004	129.479996	129.910004	111.354202	5732200
2018-02-23	130.089996	132.080002	130.020004	132.020004	113.162834	5126800
2018-02-26	131.710007	133.410004	131.000000	132.070007	113.930565	6684400
2018-02-27	132.210007	133.089996	131.600006	131.669998	113.585503	7158600
2018-02-28	131.949997	132.330002	129.869995	129.880005	112.041397	7985900
2018-03-01	129.110001	130.119995	126.519997	127.279999	109.798470	9424000
2018-03-02	126.910004	129.110001	126.910004	128.820007	111.126976	6910400
2018-03-05	128.630005	130.300003	128.179993	129.789993	111.963722	5799800
2018-03-06	130.000000	130.199997	127.919998	128.220001	110.609360	5546500
2018-03-07	127.480003	129.330002	127.269997	129.039993	111.316734	6391700
2018-03-08	129.330002	132.300003	129.330002	132.059998	113.921959	6423400
2018-03-09	132.509995	133.820007	131.559998	133.800003	115.422966	7557800
2018-03-12	133.800003	134.229996	132.320007	132.630005	114.413681	4942000
2018-03-13	133.800003	135.389999	133.449997	134.350006	115.897423	9152300
2018-03-14	135.240005	135.699997	131.899994	132.320007	114.146248	6770600
2018-03-15	132.550003	134.240005	132.470001	133.059998	114.784599	6147200
2018-03-16	133.160004	134.399994	132.100006	133.679993	115.319435	14233500
2018-03-19	133.350006	133.470001	129.360001	130.240005	112.351921	6017000
2018-03-20	130.779999	131.779999	129.380005	131.210007	113.188713	6214300
2018-03-21	131.399994	132.779999	130.660004	131.190002	113.171463	5158700
2018-03-22	130.470001	130.679993	127.099998	127.379997	109.884720	7560100
2018-03-23	127.629997	127.800003	124.900002	125.099998	107.917885	8452500
2018-03-26	126.410004	127.540001	125.209999	127.389999	109.893349	8358200
2018-03-27	127.110001	129.100006	126.389999	127.209999	109.738068	7789900
2018-03-28	127.629997	129.020004	127.209999	127.449997	109.945122	6868500
2018-03-29	127.970001	128.759995	126.820000	128.149994	110.548981	6119400
2018-04-02	127.820000	127.879997	123.540001	124.559998	107.452057	8916900
2018-04-03	125.180000	128.490005	124.680000	128.350006	110.721519	8035000
2018-04-04	126.900002	131.119995	126.389999	130.410004	112.498573	7717100
2018-04-05	130.410004	131.199997	129.500000	130.710007	112.757385	5621700
2018-04-06	130.220001	130.639999	126.410004	128.100006	110.505852	6399300
2018-04-09	128.649994	131.139999	127.680000	129.479996	111.696312	6395800
2018-04-10	130.250000	130.910004	129.289993	130.250000	112.360535	6019300
2018-04-11	129.139999	130.350006	129.029999	129.630005	111.825714	4575400
2018-04-12	130.089996	131.309998	129.860001	130.429993	112.515831	4559800
2018-04-13	131.089996	131.419998	129.630005	130.619995	112.679703	4742300
2018-04-16	131.410004	132.880005	131.279999	131.759995	113.663162	6379600
2018-04-17	132.110001	132.199997	128.809998	130.539993	112.610718	11008700
2018-04-18	129.690002	129.899994	126.940002	127.720001	110.178009	9383600
2018-04-19	127.629997	128.270004	126.889999	127.550003	110.031387	5959500
2018-04-20	128.000000	128.300003	126.169998	126.660004	109.263618	7743900
2018-04-23	126.879997	127.300003	125.779999	126.830002	109.410263	7501900
2018-04-24	126.940002	127.459999	125.309998	126.190002	108.858185	6577500
2018-04-25	125.910004	126.849998	125.279999	126.760002	109.349884	5859600
2018-04-26	126.620003	129.220001	126.620003	128.009995	110.428200	8211100
2018-04-27	127.730003	128.789993	127.500000	128.270004	110.652489	4266800
2018-04-30	128.860001	128.979996	126.489998	126.489998	109.116951	8219400
2018-05-01	126.320000	126.639999	124.970001	126.010002	108.702911	5122600
2018-05-02	125.519997	126.180000	123.199997	123.500000	106.537643	7390800
2018-05-03	123.300003	123.690002	121.279999	123.029999	106.132210	7282900
2018-05-04	122.599998	124.510002	121.800003	124.190002	107.132858	6127600
2018-05-07	124.139999	125.239998	123.320000	123.589996	106.615257	6707900
2018-05-08	122.860001	123.489998	121.690002	122.610001	105.769882	5951800
2018-05-09	122.989998	124.050003	122.529999	123.510002	106.546272	6808600
2018-05-10	124.220001	126.050003	124.000000	125.349998	108.133553	4948000
2018-05-11	125.769997	127.599998	125.760002	127.239998	109.763969	5716700
2018-05-14	127.349998	127.610001	125.599998	126.059998	108.746033	6101600
2018-05-15	125.540001	125.830002	124.400002	125.129997	107.943756	5875700
2018-05-16	125.440002	125.900002	125.000000	125.349998	108.133553	3818100
2018-05-17	125.489998	125.589996	123.550003	123.849998	106.839577	6473400
2018-05-18	123.779999	124.440002	123.279999	124.239998	107.176018	5433900
2018-05-21	124.620003	124.989998	123.320000	123.720001	106.727417	5558700
2018-05-22	123.800003	124.239998	122.760002	122.910004	106.028679	7172700
2018-05-23	122.870003	123.970001	122.739998	123.449997	106.494499	4940800
2018-05-24	123.220001	123.389999	121.550003	122.250000	105.459328	6923600
2018-05-25	121.559998	122.800003	121.129997	121.470001	105.563614	4594800
2018-05-29	120.500000	120.800003	118.620003	119.400002	103.764679	9821900
2018-05-30	120.120003	121.580002	119.540001	120.970001	105.129089	6423700
2018-05-31	120.919998	121.250000	119.540001	119.620003	103.955856	10337500
2018-06-01	120.379997	121.320000	119.970001	121.260002	105.381119	5741000
2018-06-04	121.849998	122.370003	121.019997	121.949997	105.980751	4853000
2018-06-05	122.050003	122.559998	120.900002	121.480003	105.572311	5125400
2018-06-06	121.970001	122.790001	121.459999	122.790001	106.710762	6799300
2018-06-07	123.000000	123.489998	122.269997	123.330002	107.180061	7414100
2018-06-08	123.360001	124.849998	123.330002	124.059998	107.814445	6208100
2018-06-11	124.269997	124.339996	122.550003	122.660004	106.597763	5571400
2018-06-12	123.160004	123.180000	121.949997	122.540001	106.493500	5227300
2018-06-13	123.150002	124.089996	122.459999	122.629997	106.571693	5836900
2018-06-14	122.709999	123.150002	122.089996	122.410004	106.380531	5239200
2018-06-15	122.099998	122.730003	121.239998	122.610001	106.554329	13173500
2018-06-18	121.610001	121.809998	120.250000	121.320000	105.433250	6787400
2018-06-19	120.660004	123.169998	120.570000	122.570000	106.519569	8572400
2018-06-20	122.419998	122.660004	121.660004	122.040001	106.058960	6277200
2018-06-21	121.830002	122.239998	121.110001	121.449997	105.546227	4417200
2018-06-22	121.680000	123.379997	121.650002	122.839996	106.754227	9501400
2018-06-25	122.820000	123.430000	121.510002	122.589996	106.536942	8170500
2018-06-26	122.489998	122.889999	121.599998	122.349998	106.328377	5496400
2018-06-27	122.129997	122.970001	121.449997	121.610001	105.685280	5666000
2018-06-28	121.779999	122.410004	121.070000	122.000000	106.024216	5296800
2018-06-29	122.239998	123.180000	121.190002	121.339996	105.450645	7308700
2018-07-02	121.339996	121.730003	120.110001	121.580002	105.659218	5481400
2018-07-03	121.650002	123.459999	121.260002	122.709999	106.641235	4248100
2018-07-05	123.599998	125.120003	123.230003	125.000000	108.631355	7319100
2018-07-06	125.160004	125.919998	124.610001	125.750000	109.283165	7297900
2018-07-09	126.220001	126.750000	125.599998	126.050003	109.543854	6706100
2018-07-10	126.370003	127.519997	126.110001	127.379997	110.699684	5075600
2018-07-11	127.410004	127.440002	126.059998	126.239998	109.708984	4827400
2018-07-12	127.709999	128.210007	127.169998	127.760002	111.029938	6199000
2018-07-13	125.320000	127.500000	125.320000	125.930000	109.439583	8250200
2018-07-16	126.000000	126.099998	124.160004	124.690002	108.361946	7314400
2018-07-17	128.529999	130.539993	127.559998	129.110001	112.203156	12858700
2018-07-18	128.809998	129.050003	127.169998	127.800003	111.064697	7152000
2018-07-19	127.529999	127.699997	125.870003	125.940002	109.448273	5984600
2018-07-20	125.300003	126.139999	125.120003	125.849998	109.370056	5835500
2018-07-23	125.750000	126.680000	125.449997	126.629997	110.047897	4631100
2018-07-24	127.239998	129.619995	127.150002	129.360001	112.420448	7158800
2018-07-25	129.139999	129.229996	127.650002	128.619995	111.777328	6523000
2018-07-26	129.899994	131.220001	129.850006	130.279999	113.219933	7640600
2018-07-27	129.979996	132.270004	129.940002	131.550003	114.323669	6620400
2018-07-30	131.779999	132.490005	131.250000	132.169998	114.862442	11013100
2018-07-31	132.279999	132.639999	131.770004	132.520004	115.166641	7598900
2018-08-01	132.389999	132.960007	132.080002	132.639999	115.270897	5770400
2018-08-02	132.889999	133.000000	131.089996	131.250000	114.062904	6563300
2018-08-03	131.179993	132.699997	130.899994	131.949997	114.671257	6498700
2018-08-06	131.639999	132.529999	131.009995	132.020004	114.732094	5840000
2018-08-07	131.880005	132.169998	131.300003	131.460007	114.245438	4664600
2018-08-08	131.490005	131.800003	130.889999	131.169998	113.993401	3721500
2018-08-09	131.539993	131.720001	130.669998	131.199997	114.019470	4057800
2018-08-10	131.190002	131.630005	130.259995	130.750000	113.628395	4324000
2018-08-13	130.720001	130.899994	129.850006	130.220001	113.167809	3778000
2018-08-14	129.669998	130.470001	129.350006	129.500000	112.542076	4542800
2018-08-15	129.750000	130.740005	128.929993	130.429993	113.350319	5377300
2018-08-16	131.020004	132.880005	130.570007	132.479996	115.131874	7861500
2018-08-17	132.449997	135.000000	132.190002	134.470001	116.861305	6700900
2018-08-20	134.929993	137.119995	134.000000	136.880005	118.955696	7935000
2018-08-21	137.000000	137.429993	135.300003	135.350006	117.626045	5832100
2018-08-22	135.559998	135.679993	134.419998	134.610001	116.982941	4688400
2018-08-23	134.610001	135.490005	134.100006	135.110001	117.417473	5057600
2018-08-24	135.110001	136.149994	134.830002	135.949997	118.147453	4809400
2018-08-27	135.500000	136.050003	134.210007	134.919998	118.033730	4325900
2018-08-28	134.779999	134.899994	133.889999	134.320007	117.508858	6037500
2018-08-29	134.320007	134.940002	133.940002	134.860001	117.981255	4648700
2018-08-30	134.699997	135.600006	134.600006	134.949997	118.059990	4821900
2018-08-31	134.600006	135.000000	133.970001	134.690002	117.832520	6139500
2018-09-04	134.690002	134.750000	133.440002	133.720001	116.983925	4406800
2018-09-05	133.479996	135.940002	133.460007	135.860001	118.856102	6174800
2018-09-06	135.500000	137.309998	135.179993	136.869995	119.739716	6562000
2018-09-07	136.779999	137.690002	135.750000	137.320007	120.133377	6375200
2018-09-10	137.529999	138.470001	137.059998	137.210007	120.037163	4892200
2018-09-11	137.639999	138.910004	137.220001	138.509995	121.174416	7856800
2018-09-12	138.899994	139.990005	138.559998	139.360001	121.918015	6767700
2018-09-13	139.889999	140.479996	139.020004	139.889999	122.381737	6456100
2018-09-14	140.000000	140.350006	139.100006	139.490005	122.031776	4534800
2018-09-17	139.330002	140.399994	139.179993	139.960007	122.442940	5295500
2018-09-18	140.270004	140.839996	139.830002	140.539993	122.950363	4581200
2018-09-19	140.759995	140.990005	140.050003	140.460007	122.880371	5049900
2018-09-20	140.820007	142.139999	140.509995	141.979996	124.210098	5019300
2018-09-21	142.179993	143.130005	141.690002	142.880005	124.997490	13283400
2018-09-24	142.100006	142.500000	140.229996	140.470001	122.889107	6708000
2018-09-25	140.529999	140.960007	138.399994	138.639999	121.288132	7982800
2018-09-26	138.949997	140.000000	137.960007	138.160004	120.868202	7133300
2018-09-27	138.449997	139.580002	137.570007	138.220001	120.920692	6450500
2018-09-28	138.100006	138.559998	137.410004	138.169998	120.876968	6638500
2018-10-01	138.259995	139.850006	138.000000	139.690002	122.206741	4871800
2018-10-02	139.789993	140.729996	139.649994	140.479996	122.897873	6439100
2018-10-03	140.539993	141.270004	138.880005	139.029999	121.629341	5411800
2018-10-04	138.550003	139.529999	137.320007	139.350006	121.909294	4738700
2018-10-05	139.800003	140.250000	138.559998	139.100006	121.690598	4309300
2018-10-08	138.899994	139.679993	138.619995	139.389999	121.944313	5174100
2018-10-09	138.740005	139.619995	137.809998	139.199997	121.778053	4475300
2018-10-10	139.350006	140.460007	137.729996	137.729996	120.492027	7265600
2018-10-11	137.910004	138.660004	132.880005	133.839996	117.088921	11603200
2018-10-12	134.399994	134.410004	132.229996	133.869995	117.115143	6998000
2018-10-15	133.880005	135.300003	133.509995	133.949997	117.185150	6398700
2018-10-16	134.750000	137.990005	134.750000	136.559998	119.468468	9592800
2018-10-17	136.229996	140.000000	136.210007	139.460007	122.005516	8261100
2018-10-18	139.199997	139.809998	137.710007	139.500000	122.040520	7583900
2018-10-19	138.339996	140.000000	137.910004	139.050003	121.646858	5924800
2018-10-22	138.610001	139.259995	138.139999	138.679993	121.323166	4864300
2018-10-23	137.789993	139.490005	137.449997	138.929993	121.541878	8282700
2018-10-24	138.520004	140.110001	137.169998	137.470001	120.264603	8279200
2018-10-25	137.460007	139.089996	135.050003	138.470001	121.139427	9720700
2018-10-26	137.940002	139.300003	135.330002	136.970001	119.827164	11371400
2018-10-29	136.990005	139.100006	136.220001	137.550003	120.334579	6783000
2018-10-30	137.929993	141.100006	137.000000	140.750000	123.134041	9646200
2018-10-31	141.000000	141.429993	139.610001	139.990005	122.469208	9968900
2018-11-01	140.070007	141.580002	139.850006	140.820007	123.195305	6913500
2018-11-02	141.970001	142.000000	139.660004	140.679993	123.072823	7673200
2018-11-05	141.000000	142.740005	139.000000	142.199997	124.402603	5601400
2018-11-06	141.529999	142.830002	141.059998	142.570007	124.726303	5798900
2018-11-07	143.100006	144.869995	142.970001	144.750000	126.633446	7173600
2018-11-08	144.309998	145.789993	144.000000	145.300003	127.114601	5497100
2018-11-09	145.039993	145.740005	144.380005	145.339996	127.149582	5343100
2018-11-12	144.990005	146.240005	144.729996	145.619995	127.394562	7013600
2018-11-13	146.190002	146.750000	143.419998	144.679993	126.572182	7432300
2018-11-14	145.020004	145.309998	143.559998	144.250000	126.196037	6433100
2018-11-15	143.410004	144.509995	142.479996	144.500000	126.414719	6657900
2018-11-16	144.710007	146.740005	144.550003	145.990005	127.718262	8494300
2018-11-19	146.429993	148.440002	146.369995	147.729996	129.240479	8714600
2018-11-20	147.500000	148.750000	146.350006	146.449997	128.120651	8937700
2018-11-21	146.229996	146.229996	140.779999	141.990005	124.218895	10275400
2018-11-23	141.850006	142.729996	141.600006	142.229996	124.428833	3404900
2018-11-26	142.000000	142.050003	140.720001	141.369995	124.464043	7590900
2018-11-27	140.570007	143.350006	139.660004	143.220001	126.092804	5962100
2018-11-28	143.830002	146.559998	143.360001	146.440002	128.927765	8411400
2018-11-29	145.619995	147.199997	144.839996	145.850006	128.408295	6900000
2018-11-30	145.339996	147.000000	145.100006	146.899994	129.332748	12517600
2018-12-03	145.570007	146.630005	144.940002	146.210007	128.725266	8827200
2018-12-04	146.320007	148.990005	145.820007	146.029999	128.566803	9803500
2018-12-06	144.500000	146.449997	142.789993	145.910004	128.461136	11572500
2018-12-07	145.490005	147.339996	144.119995	145.429993	128.038559	9444500
2018-12-10	145.389999	145.880005	142.380005	145.259995	127.888885	6848100
2018-12-11	146.289993	148.210007	145.789993	146.500000	128.980576	9857400
2018-12-12	147.000000	148.490005	147.000000	147.100006	129.508850	8869200
2018-12-13	146.960007	148.589996	146.800003	147.839996	130.160339	6008300
2018-12-14	144.339996	145.380005	130.199997	133.000000	117.094986	58140200
2018-12-17	128.320007	131.649994	126.830002	129.139999	113.696594	36933100
2018-12-18	132.050003	132.800003	129.199997	130.419998	114.823540	24640100
2018-12-19	129.869995	131.350006	127.089996	127.610001	112.349556	21232100
2018-12-20	127.720001	129.750000	126.760002	128.270004	112.930641	16609600
2018-12-21	127.800003	130.600006	127.120003	128.089996	112.772171	19732900
2018-12-24	127.300003	128.000000	121.000000	122.839996	108.149994	7531900
2018-12-26	123.419998	126.760002	122.010002	126.709999	111.557190	9253000
2018-12-27	125.870003	127.410004	123.070000	127.410004	112.173500	9918700
2018-12-28	127.910004	128.750000	126.750000	127.269997	112.050224	6537200
2018-12-31	128.179993	129.550003	127.419998	129.050003	113.617371	7409900
2019-01-02	128.130005	128.380005	126.279999	127.750000	112.472816	7631700
2019-01-03	128.139999	128.270004	125.360001	125.720001	110.685585	8654500
2019-01-04	127.120003	128.649994	126.730003	127.830002	112.543259	8831700
2019-01-07	127.629997	128.350006	126.800003	127.010002	111.821327	8404700
2019-01-08	128.179993	130.500000	127.730003	129.960007	114.418533	9351600
2019-01-09	129.830002	130.240005	128.330002	128.929993	113.511703	7403500
2019-01-10	127.690002	129.889999	127.690002	129.710007	114.198448	6224400
2019-01-11	129.000000	129.839996	128.309998	129.750000	114.233673	5300400
2019-01-14	128.740005	128.960007	127.589996	128.279999	112.939453	7374400
2019-01-15	128.520004	129.490005	127.650002	129.360001	113.890312	5194400
2019-01-16	129.410004	129.410004	127.900002	128.039993	112.728142	6264200
2019-01-17	127.709999	129.520004	127.459999	129.089996	113.652573	7632000
2019-01-18	129.899994	131.179993	129.449997	130.690002	115.061249	10593000
2019-01-22	128.199997	129.500000	127.010002	128.800003	113.397263	10568100
2019-01-23	128.500000	129.300003	127.930000	128.800003	113.397263	9267800
2019-01-24	128.490005	128.699997	125.000000	127.029999	111.838921	9917000
2019-01-25	128.130005	128.449997	127.029999	128.229996	112.895432	7585100
2019-01-28	127.809998	129.149994	127.290001	128.990005	113.564552	6927700
2019-01-29	128.949997	130.470001	128.500000	130.330002	114.744308	6669300
2019-01-30	130.369995	132.190002	130.300003	131.639999	115.897652	7299300
2019-01-31	131.630005	135.190002	130.869995	133.080002	117.165428	17298100
2019-02-01	134.020004	134.690002	133.470001	134.199997	118.151505	9575200
2019-02-04	133.960007	134.149994	132.210007	132.880005	116.989349	7759000
2019-02-05	133.520004	133.880005	132.750000	132.880005	116.989349	6449800
2019-02-06	133.080002	133.570007	132.300003	133.000000	117.094986	5066100
2019-02-07	132.449997	132.639999	131.529999	132.050003	116.258614	6085300
2019-02-08	131.949997	132.460007	131.539993	132.399994	116.566742	4436700
2019-02-11	132.309998	132.669998	131.259995	132.000000	116.214569	4962200
2019-02-12	132.080002	134.300003	132.080002	134.160004	118.116287	6262300
2019-02-13	134.070007	134.979996	133.210007	134.449997	118.371605	7902200
2019-02-14	134.300003	134.820007	133.350006	134.309998	118.248344	3910400
2019-02-15	135.190002	136.410004	135.009995	136.380005	120.070816	6665000
2019-02-19	136.139999	136.380005	135.630005	135.690002	119.463295	5935500
2019-02-20	135.970001	136.729996	135.729996	136.350006	120.044403	6089800
2019-02-21	134.979996	135.789993	134.270004	135.419998	119.225586	6665500
2019-02-22	135.289993	136.639999	134.820007	136.600006	120.264503	5223900
2019-02-25	136.350006	137.490005	135.860001	136.199997	120.707588	6846600
2019-02-26	136.440002	136.960007	136.050003	136.110001	120.627853	5106900
2019-02-27	135.520004	136.250000	135.389999	135.869995	120.415161	4378100
2019-02-28	135.949997	137.949997	135.690002	136.639999	121.097527	10133200
2019-03-01	137.220001	138.610001	137.009995	138.350006	122.613075	5641600
2019-03-04	138.850006	139.410004	137.509995	138.479996	122.728271	8377700
2019-03-05	138.809998	139.139999	138.360001	138.770004	122.985275	6568900
2019-03-06	139.470001	139.649994	138.600006	139.089996	123.268898	6236900
2019-03-07	138.529999	139.119995	137.699997	138.240005	122.515579	6100400
2019-03-08	138.089996	139.300003	136.419998	138.059998	122.356049	7046700
2019-03-11	138.110001	139.029999	137.520004	138.559998	122.799164	6150400
2019-03-12	138.649994	140.000000	138.500000	139.179993	123.348633	5552900
2019-03-13	139.589996	139.839996	139.020004	139.410004	123.552475	6446900
2019-03-14	138.339996	138.800003	137.940002	138.020004	122.320633	8493600
2019-03-15	138.000000	138.259995	136.830002	137.600006	121.948372	11922500
2019-03-18	137.649994	137.779999	136.720001	137.169998	121.567268	7369600
2019-03-19	137.610001	138.820007	137.470001	138.440002	122.692810	5882500
2019-03-20	138.330002	138.509995	136.649994	137.289993	121.673622	5475700
2019-03-21	137.000000	138.779999	136.949997	138.100006	122.391502	5765100
2019-03-22	137.750000	138.389999	136.860001	136.910004	121.336853	6528800
2019-03-25	136.910004	137.009995	135.740005	136.610001	121.070946	4500300
2019-03-26	136.929993	139.270004	136.929993	138.570007	122.808037	4758600
2019-03-27	138.589996	139.479996	138.070007	138.699997	122.923233	6764900
2019-03-28	139.059998	139.460007	138.710007	138.880005	123.082764	4602100
2019-03-29	139.279999	139.880005	138.880005	139.789993	123.889252	7168400
2019-04-01	139.990005	140.289993	138.740005	138.979996	123.171394	5885200
2019-04-02	139.009995	139.009995	136.910004	137.710007	122.045860	5517800
2019-04-03	138.199997	138.240005	136.869995	137.169998	121.567268	5947000
2019-04-04	136.869995	137.009995	135.130005	135.570007	120.149277	5844600
2019-04-05	136.039993	136.580002	135.699997	136.179993	120.689888	4759700
2019-04-08	136.050003	136.509995	135.699997	136.139999	120.654434	4329600
2019-04-09	136.000000	136.259995	134.559998	135.570007	120.149277	5210300
2019-04-10	135.889999	136.130005	135.330002	135.580002	120.158127	4194100
2019-04-11	135.960007	136.179993	134.419998	135.210007	119.830246	4485200
2019-04-12	135.220001	136.350006	134.750000	135.979996	120.512657	5756800
2019-04-15	136.000000	136.789993	135.800003	136.520004	120.991211	5380900
2019-04-16	138.320007	140.699997	137.559998	138.020004	122.320633	10745700
2019-04-17	139.000000	140.149994	137.669998	138.520004	122.763725	9543700
2019-04-18	139.350006	140.240005	135.750000	137.520004	121.877464	10485300
2019-04-22	136.979996	138.490005	136.460007	137.830002	122.152199	4666500
2019-04-23	137.419998	140.850006	137.250000	139.899994	123.986755	5790500
2019-04-24	139.649994	140.139999	138.860001	139.199997	123.366364	5676300
2019-04-25	138.520004	139.770004	137.960007	139.649994	123.765167	5218100
2019-04-26	139.880005	140.520004	139.309998	140.389999	124.421013	4613600
2019-04-29	140.350006	140.429993	139.580002	139.839996	123.933586	4275200
2019-04-30	140.190002	141.449997	138.960007	141.199997	125.138901	6003700
2019-05-01	140.949997	142.350006	139.750000	141.949997	125.803574	6656300
2019-05-02	141.910004	142.149994	140.119995	141.279999	125.209785	8835600
2019-05-03	141.289993	142.089996	141.080002	142.009995	125.856705	5281600
2019-05-06	140.250000	142.240005	139.929993	142.089996	125.927658	5818900
2019-05-07	140.820007	141.380005	139.059998	139.970001	124.048798	6606700
2019-05-08	140.199997	140.919998	139.699997	139.789993	123.889252	4667300
2019-05-09	138.949997	139.320007	137.639999	138.729996	122.949829	5604200
2019-05-10	138.429993	139.250000	136.410004	139.050003	123.233452	4771600
2019-05-13	137.850006	138.059998	136.529999	137.199997	121.593849	5560000
2019-05-14	137.039993	137.839996	136.729996	136.820007	121.257118	7179400
2019-05-15	136.899994	137.490005	135.330002	136.910004	121.336853	6429400
2019-05-16	137.389999	139.190002	136.970001	138.210007	122.488998	6857200
2019-05-17	137.000000	139.029999	136.860001	138.610001	122.843483	6915300
2019-05-20	138.610001	138.960007	137.679993	138.419998	122.675110	4771100
2019-05-21	139.119995	139.570007	138.080002	138.119995	122.409241	4859000
2019-05-22	138.350006	138.949997	137.490005	138.759995	122.976433	5456800
2019-05-23	138.500000	139.850006	137.669998	139.789993	123.889252	6951800
2019-05-24	139.500000	139.500000	138.559998	138.850006	123.898193	5473300
2019-05-28	139.000000	140.490005	137.050003	137.070007	122.309883	11919600
2019-05-29	135.889999	135.889999	128.520004	131.330002	117.187965	23247400
2019-05-30	131.440002	132.820007	131.169998	132.110001	117.883972	7360600
2019-05-31	131.520004	132.000000	129.610001	131.149994	117.027344	7811000
2019-06-03	131.500000	132.399994	131.039993	131.440002	117.286110	8434600
2019-06-04	132.600006	134.300003	132.580002	133.729996	119.329514	6648900
2019-06-05	134.699997	135.130005	133.860001	134.380005	119.909523	6860600
2019-06-06	134.899994	137.660004	134.589996	136.679993	121.961838	9115800
2019-06-07	137.589996	139.589996	137.139999	138.550003	123.630478	6533900
2019-06-10	138.600006	139.149994	137.600006	139.020004	124.049881	4994700
2019-06-11	139.679993	140.660004	139.500000	139.779999	124.728035	8230500
2019-06-12	140.300003	142.910004	140.300003	141.679993	126.423439	9216500
2019-06-13	141.720001	141.949997	140.210007	140.710007	125.557892	7500800
2019-06-14	141.229996	141.490005	140.039993	140.089996	125.004646	6548100
2019-06-17	140.000000	140.240005	139.210007	139.440002	124.424660	5562800
2019-06-18	140.559998	140.929993	139.789993	140.229996	125.129578	7122700
2019-06-19	140.009995	140.970001	139.910004	140.449997	125.325882	6393400
2019-06-20	141.250000	142.399994	141.000000	142.210007	126.896370	7335800
2019-06-21	141.460007	142.429993	141.009995	142.089996	126.789284	11272200
2019-06-24	142.419998	143.699997	142.089996	143.059998	127.654846	5894700
2019-06-25	143.270004	144.979996	143.190002	144.240005	128.707779	7517000
2019-06-26	143.850006	143.850006	140.759995	141.850006	126.575150	7674100
2019-06-27	142.229996	142.500000	140.600006	140.690002	125.540047	5233500
2019-06-28	140.740005	141.100006	138.509995	139.279999	124.281883	12792400
2019-07-01	140.199997	140.259995	138.720001	139.360001	124.353249	5872300
2019-07-02	139.220001	140.029999	138.690002	140.029999	124.951111	4501200
2019-07-03	141.000000	142.179993	140.789993	142.139999	126.833923	3436300
2019-07-05	141.740005	141.860001	140.369995	140.570007	125.432945	4652400
2019-07-08	140.119995	141.080002	139.639999	140.970001	125.789902	4078100
2019-07-09	141.460007	142.470001	140.910004	141.410004	126.182518	4217400
2019-07-10	141.779999	141.990005	140.669998	141.210007	126.004036	4874400
2019-07-11	140.940002	141.210007	139.020004	140.110001	125.022469	5817400
2019-07-12	140.119995	140.119995	132.320007	134.300003	119.838142	17780100
2019-07-15	135.389999	136.360001	134.449997	134.710007	120.204002	10038200
2019-07-16	132.929993	133.830002	131.750000	132.500000	118.231964	10214500
2019-07-17	132.490005	133.580002	131.410004	131.860001	117.660873	8862100
2019-07-18	132.130005	132.509995	131.169998	132.070007	117.848267	6203100
2019-07-19	132.250000	132.389999	130.190002	130.309998	116.277786	8340200
2019-07-22	130.000000	130.149994	127.839996	128.639999	114.787621	12624800
2019-07-23	128.610001	129.449997	128.160004	128.839996	114.966064	5803600
2019-07-24	128.880005	129.789993	128.570007	129.779999	115.804855	6838600
2019-07-25	130.059998	131.529999	129.669998	131.119995	117.000542	8897800
2019-07-26	131.300003	131.300003	130.490005	130.729996	116.652557	4894600
2019-07-29	131.000000	133.309998	130.210007	133.020004	118.695976	7832000
2019-07-30	132.470001	132.490005	131.270004	132.080002	117.857185	5509600
2019-07-31	131.639999	132.000000	130.179993	130.220001	116.197487	8559200
2019-08-01	130.259995	130.740005	129.020004	130.289993	116.259941	7870700
2019-08-02	130.860001	131.470001	129.770004	131.070007	116.955956	6574900
2019-08-05	130.910004	131.460007	129.009995	130.160004	116.143959	9480000
2019-08-06	130.339996	131.220001	129.589996	130.770004	116.688271	7880600
2019-08-07	129.360001	130.910004	128.190002	130.210007	116.188576	6771700
2019-08-08	130.979996	131.949997	130.229996	131.679993	117.500244	5260500
2019-08-09	131.800003	132.759995	131.229996	132.039993	117.821510	4677300
2019-08-12	131.500000	132.699997	131.289993	131.929993	117.723343	6852100
2019-08-13	132.300003	134.100006	132.000000	133.419998	119.052917	5013200
2019-08-14	132.529999	132.539993	130.130005	130.259995	116.233185	7736200
2019-08-15	130.169998	131.070007	129.250000	130.539993	116.483025	7251200
2019-08-16	131.470001	131.669998	130.600006	131.360001	117.214722	5858900
2019-08-19	132.500000	132.570007	131.820007	132.250000	118.008881	4958000
2019-08-20	131.960007	132.660004	130.460007	130.600006	116.536591	7302000
2019-08-21	131.699997	132.410004	130.850006	131.529999	117.366425	6912800
2019-08-22	131.600006	132.130005	130.800003	131.270004	117.134430	7213500
2019-08-23	131.070007	131.259995	127.129997	127.730003	113.975624	15714000
2019-08-26	127.419998	128.080002	126.629997	127.800003	114.892616	8889500
2019-08-27	129.880005	132.399994	129.100006	129.639999	116.546768	20183800
2019-08-28	127.860001	128.869995	127.010002	128.679993	115.683723	9878800
2019-08-29	128.839996	129.199997	126.830002	128.240005	115.288147	6749900
2019-08-30	128.270004	129.100006	127.620003	128.360001	115.396049	7371100
2019-09-03	127.989998	128.979996	127.510002	128.740005	115.737679	5710200
2019-09-04	129.490005	129.589996	128.080002	128.860001	115.845558	4807200
2019-09-05	129.899994	129.899994	128.309998	128.580002	115.593834	4754100
2019-09-06	128.880005	129.229996	128.070007	128.210007	115.261200	6758300
2019-09-09	128.000000	128.160004	126.589996	126.949997	114.128441	7684700
2019-09-10	127.339996	129.550003	126.339996	129.550003	116.465866	8239500
2019-09-11	129.860001	131.279999	129.080002	131.169998	117.922234	6203600
2019-09-12	131.360001	131.770004	130.059998	130.429993	117.256989	5250000
2019-09-13	131.330002	131.570007	129.960007	130.779999	117.571625	5369800
2019-09-16	130.110001	130.750000	129.330002	129.539993	116.456863	5101700
2019-09-17	129.600006	130.500000	129.110001	129.669998	116.573723	4976400
2019-09-18	129.899994	130.559998	128.779999	130.410004	117.238998	4373600
2019-09-19	129.630005	131.190002	129.360001	130.110001	116.969315	4730100
2019-09-20	131.000000	132.000000	130.289993	131.649994	118.353775	12053100
2019-09-23	131.020004	132.050003	130.490005	131.740005	118.434669	5183700
2019-09-24	132.100006	132.779999	131.339996	131.550003	118.263893	7102600
2019-09-25	131.500000	131.570007	130.229996	130.990005	117.760460	4522900
2019-09-26	131.089996	131.309998	128.029999	128.850006	115.836571	7545800
2019-09-27	128.610001	129.399994	126.699997	128.600006	115.611809	6006500
2019-09-30	129.070007	130.279999	129.000000	129.380005	116.313042	6552100
2019-10-01	130.020004	130.800003	129.770004	129.990005	116.861435	7673000
2019-10-02	132.759995	134.699997	131.220001	132.000000	118.668396	12051800
2019-10-03	131.639999	132.369995	130.009995	131.190002	117.940231	6997600
2019-10-04	131.339996	133.720001	131.250000	133.660004	120.160759	7233300
2019-10-07	133.089996	133.820007	132.139999	133.160004	119.711266	5427200
2019-10-08	132.449997	133.259995	131.490005	131.839996	118.524551	7870400
2019-10-09	131.139999	131.250000	128.520004	129.220001	116.169197	7787700
2019-10-10	128.949997	130.119995	128.630005	129.059998	116.025352	5119700
2019-10-11	131.139999	132.619995	130.820007	131.330002	118.066093	7161400
2019-10-14	131.360001	131.360001	130.419998	130.720001	117.517700	5700000
2019-10-15	133.000000	134.250000	132.100006	132.839996	119.423584	10008800
2019-10-16	134.899994	136.589996	133.800003	135.169998	121.518250	12434200
2019-10-17	135.960007	137.490005	135.649994	136.169998	122.417252	8434000
2019-10-18	133.309998	134.389999	127.699997	127.699997	114.802704	25868700
2019-10-21	128.669998	129.669998	127.059998	128.020004	115.090385	13823600
2019-10-22	128.759995	130.539993	128.089996	129.199997	116.151199	7613700
2019-10-23	129.660004	130.479996	129.070007	129.899994	116.780502	6693400
2019-10-24	130.419998	130.580002	126.099998	127.500000	114.622902	12111600
2019-10-25	127.830002	129.100006	127.309998	128.350006	115.387062	6947300
2019-10-28	128.619995	130.000000	128.509995	129.179993	116.133232	7876300
2019-10-29	129.699997	129.970001	128.559998	129.119995	116.079277	4506300
2019-10-30	133.300003	133.529999	131.729996	132.839996	119.423584	9627600
2019-10-31	132.380005	132.839996	130.889999	132.039993	118.704384	7686700
2019-11-01	132.050003	133.000000	131.139999	131.199997	117.949219	5541800
2019-11-04	131.800003	131.949997	130.089996	130.229996	117.077164	6140300
2019-11-05	130.529999	131.470001	129.679993	130.419998	117.247993	6257300
2019-11-06	130.419998	131.479996	129.699997	130.960007	117.733452	5450000
2019-11-07	131.729996	132.380005	131.009995	131.429993	118.155983	5873700
2019-11-08	131.300003	133.039993	130.970001	133.000000	119.567413	5003000
2019-11-11	132.270004	132.520004	131.330002	131.979996	118.650444	4371400
2019-11-12	132.000000	132.089996	131.020004	131.350006	118.084053	5228700
2019-11-13	131.039993	131.490005	130.720001	131.270004	118.012154	5885400
2019-11-14	131.029999	131.360001	130.139999	130.960007	117.733452	4217500
2019-11-15	131.250000	134.970001	130.779999	134.940002	121.311485	10495100
2019-11-18	134.220001	135.690002	132.660004	134.830002	121.212608	9291800
2019-11-19	135.000000	135.190002	134.210007	134.820007	121.203621	5192200
2019-11-20	135.110001	136.339996	134.070007	135.940002	122.210487	7594400
2019-11-21	135.940002	136.850006	135.000000	136.440002	122.659988	6424900
2019-11-22	136.649994	138.630005	136.500000	138.070007	124.125397	9235800
2019-11-25	137.059998	137.649994	136.240005	137.179993	124.179680	6111900
2019-11-26	136.470001	137.339996	135.149994	137.169998	124.170624	10636500
2019-11-27	137.160004	138.250000	136.899994	137.750000	124.695694	5523000
2019-11-29	137.600006	138.270004	136.940002	137.490005	124.460289	3278900
2019-12-02	137.720001	137.850006	136.850006	137.360001	124.342613	4717100
2019-12-03	136.910004	137.449997	136.160004	137.160004	124.161598	5741400
2019-12-04	138.500000	139.740005	138.039993	139.380005	126.171211	7257300
2019-12-05	139.350006	139.750000	137.949997	139.559998	126.334114	5472900
2019-12-06	139.460007	141.580002	139.460007	140.380005	127.076431	6640400
2019-12-09	140.389999	140.809998	140.059998	140.500000	127.185036	4241000
2019-12-10	140.800003	141.000000	139.910004	139.990005	126.723396	5310300
2019-12-11	140.929993	141.979996	140.630005	140.979996	127.619560	6631500
2019-12-12	141.320007	142.059998	140.729996	141.339996	127.945457	5012400
2019-12-13	141.100006	141.800003	140.309998	141.380005	127.981644	4257200
2019-12-16	141.729996	142.850006	141.490005	141.789993	128.352783	5353100
2019-12-17	143.000000	144.050003	142.520004	143.559998	129.955048	10722400
2019-12-18	143.720001	143.880005	142.740005	143.190002	129.620102	7849200
2019-12-19	143.889999	145.880005	143.610001	145.350006	131.575439	9414700
2019-12-20	146.880005	147.839996	144.800003	146.059998	132.218155	14532800
2019-12-23	145.740005	146.759995	145.339996	146.440002	132.562134	6558700
2019-12-24	146.000000	146.009995	145.259995	145.929993	132.100449	4238900
2019-12-26	145.970001	146.179993	145.160004	145.830002	132.009933	3019300
2019-12-27	146.199997	146.550003	145.539993	145.750000	131.937531	3432700
2019-12-30	145.779999	146.199997	145.029999	145.300003	131.530151	2923300
2019-12-31	145.100006	146.009995	144.779999	145.869995	132.046127	4435000
2020-01-02	145.869995	146.020004	145.080002	145.970001	132.136688	5777000
2020-01-03	143.500000	145.369995	143.000000	144.279999	130.606827	5752400
2020-01-06	144.000000	144.199997	142.850006	144.100006	130.443893	7731300
2020-01-07	144.009995	145.449997	141.380005	144.979996	131.240509	7382900
2020-01-08	144.869995	145.979996	143.699997	144.960007	131.222382	6605800
2020-01-09	145.759995	146.029999	144.990005	145.389999	131.611633	6112700
2020-01-10	145.750000	146.179993	144.899994	145.059998	131.312927	5042600
2020-01-13	145.479996	145.789993	144.720001	145.699997	131.892258	4593200
2020-01-14	145.050003	146.610001	144.729996	146.520004	132.634552	7037500
2020-01-15	146.399994	147.399994	146.240005	147.009995	133.078110	4960300
2020-01-16	147.419998	148.839996	146.199997	148.199997	134.155319	6476000
2020-01-17	148.410004	149.410004	147.929993	149.169998	135.033401	9083600
2020-01-21	148.580002	150.169998	148.500000	149.270004	135.123962	9543900
2020-01-22	146.699997	149.179993	146.000000	148.250000	134.200592	10305300
2020-01-23	148.039993	148.770004	146.759995	148.529999	134.454071	8671900
2020-01-24	148.580002	148.949997	147.929993	148.320007	134.263962	9051900
2020-01-27	147.520004	149.460007	147.000000	148.750000	134.653214	7587100
2020-01-28	148.460007	150.570007	148.149994	149.500000	135.332169	7336600
2020-01-29	149.449997	151.190002	149.130005	150.539993	136.273590	6288600
2020-01-30	150.029999	150.509995	149.050003	150.360001	136.110626	6470600
2020-01-31	149.750000	150.000000	148.639999	148.869995	134.761841	8651700
2020-02-03	149.419998	150.490005	149.240005	150.169998	135.938644	5765200
2020-02-04	151.490005	152.750000	151.199997	151.600006	137.233154	6541400
2020-02-05	151.720001	154.020004	151.309998	153.990005	139.396652	5979900
2020-02-06	154.250000	154.500000	152.740005	153.529999	138.980209	6201200
2020-02-07	153.339996	153.460007	151.550003	151.889999	137.495605	5700300
2020-02-10	151.679993	151.910004	150.889999	151.860001	137.468475	4835600
2020-02-11	152.289993	152.380005	151.539993	151.990005	137.586197	3715300
2020-02-12	151.869995	152.149994	150.919998	151.089996	136.771469	5166800
2020-02-13	150.160004	151.039993	149.880005	150.089996	135.866257	5480200
2020-02-14	150.559998	150.639999	149.149994	150.130005	135.902451	5716300
2020-02-18	150.470001	150.740005	149.059998	149.139999	135.006241	7230700
2020-02-19	149.210007	149.759995	148.580002	148.940002	134.825211	6115200
2020-02-20	148.610001	149.380005	147.399994	148.369995	134.309219	7464700
2020-02-21	148.089996	150.240005	147.539993	149.929993	135.721390	7776800
2020-02-24	146.500000	149.000000	145.250000	145.910004	132.924591	10588900
2020-02-25	145.990005	146.750000	143.830002	144.649994	131.776733	10529000
2020-02-26	145.350006	146.220001	143.589996	143.679993	130.893066	10093800
2020-02-27	142.559998	144.770004	138.949997	139.119995	126.738861	12566700
2020-02-28	135.360001	137.289993	130.820007	134.479996	122.511826	19820300
2020-03-02	134.779999	140.130005	134.009995	140.020004	127.558784	11508200
2020-03-03	140.000000	140.990005	133.100006	135.589996	123.523079	13662500
2020-03-04	137.679993	143.639999	137.139999	143.479996	130.710861	10560500
2020-03-05	140.800003	142.679993	139.839996	142.009995	129.371643	11339200
2020-03-06	138.479996	143.009995	137.410004	142.029999	129.389908	12239100
2020-03-09	136.330002	139.679993	134.899994	136.440002	124.297394	13848600
2020-03-10	139.970001	141.949997	134.229996	141.639999	129.034622	12698100
2020-03-11	138.089996	138.750000	131.500000	131.800003	120.070343	17763400
2020-03-12	127.309998	133.759995	124.500000	125.410004	114.249001	21539200
2020-03-13	129.320007	134.919998	124.650002	134.289993	122.338722	20084200
2020-03-16	123.570000	133.759995	122.430000	127.129997	115.815941	18877900
2020-03-17	128.550003	136.770004	127.809998	136.589996	124.434044	18911800
2020-03-18	131.020004	135.669998	128.710007	134.960007	122.949104	17521100
2020-03-19	134.990005	134.990005	126.150002	127.050003	115.743057	18482300
2020-03-20	126.830002	127.440002	118.129997	119.889999	109.220276	19785100
2020-03-23	117.000000	118.559998	109.160004	111.139999	101.248985	20815200
2020-03-24	118.760002	119.650002	113.860001	119.180000	108.573463	17604800
2020-03-25	118.910004	123.959999	116.699997	119.400002	108.773872	13986100
2020-03-26	120.570000	127.099998	120.379997	126.570000	115.305771	15066800
2020-03-27	121.650002	127.620003	120.580002	123.160004	112.199265	12133200
2020-03-30	128.460007	133.990005	127.500000	133.009995	121.172661	21754000
2020-03-31	134.990005	135.710007	130.050003	131.130005	119.459953	15746100
2020-04-01	127.699997	130.229996	125.500000	128.809998	117.346420	12606100
2020-04-02	129.119995	134.000000	127.220001	133.149994	121.300179	11594500
2020-04-03	132.380005	134.789993	131.580002	134.169998	122.229401	10071200
2020-04-06	137.009995	140.970001	135.539993	139.759995	127.321899	14994400
2020-04-07	139.860001	142.029999	137.259995	137.479996	125.244843	11567100
2020-04-08	137.750000	144.130005	137.300003	143.259995	130.510452	10758200
2020-04-09	144.009995	145.419998	140.279999	141.229996	128.661072	11125400
2020-04-13	140.000000	141.490005	137.839996	139.770004	127.331039	8153200
2020-04-14	145.419998	147.419998	144.050003	146.029999	133.033936	13838000
2020-04-15	145.550003	147.910004	143.539993	147.660004	134.518860	11962300
2020-04-16	148.309998	150.679993	146.440002	149.669998	136.349960	12181700
2020-04-17	151.990005	152.300003	149.600006	152.020004	138.490845	10920000
2020-04-20	150.929993	153.000000	150.089996	151.669998	138.171951	12226200
2020-04-21	150.119995	151.639999	148.570007	149.679993	136.359055	9951100
2020-04-22	152.809998	155.000000	151.729996	152.990005	139.374496	11515600
2020-04-23	154.250000	157.000000	153.699997	155.509995	141.670242	10665000
2020-04-24	155.570007	156.300003	153.639999	154.860001	141.078094	8653400
2020-04-27	154.809998	156.050003	154.000000	154.289993	140.558838	8924000
2020-04-28	151.250000	153.100006	150.699997	151.389999	137.916870	8558700
2020-04-29	151.380005	151.630005	149.160004	150.240005	136.869263	9285200
2020-04-30	148.460007	150.429993	147.160004	150.039993	136.687042	14829600
2020-05-01	149.619995	149.669998	146.789993	148.289993	135.092789	7309000
2020-05-04	148.770004	149.080002	147.089996	148.270004	135.074554	7198400
2020-05-05	149.000000	150.779999	148.639999	149.500000	136.195129	6562300
2020-05-06	150.000000	150.320007	148.039993	148.080002	134.901505	6191600
2020-05-07	149.369995	149.529999	147.130005	147.589996	134.455093	5570500
2020-05-08	148.919998	149.179993	147.889999	148.699997	135.466293	4712100
2020-05-11	148.449997	150.100006	148.119995	149.110001	135.839798	5887500
2020-05-12	150.100006	150.339996	147.029999	147.139999	134.045120	7039200
2020-05-13	146.080002	148.949997	146.009995	147.130005	134.036026	6970500
2020-05-14	145.389999	147.759995	144.259995	147.639999	134.500641	6871400
2020-05-15	147.869995	150.479996	145.660004	150.440002	137.051453	10340400
2020-05-18	152.490005	153.619995	150.460007	150.520004	137.124329	7388400
2020-05-19	150.100006	151.100006	148.399994	149.020004	135.757843	6107300
2020-05-20	149.750000	150.389999	147.270004	147.679993	134.537079	5713400
2020-05-21	148.500000	148.500000	145.820007	146.710007	133.653427	6487300
2020-05-22	144.570007	146.289993	144.059998	144.369995	132.433365	6140900
2020-05-26	146.190002	146.440002	144.300003	144.559998	132.607651	7072300
2020-05-27	144.320007	145.250000	143.009995	144.889999	132.910400	7950000
2020-05-28	146.020004	148.110001	145.809998	146.970001	134.818405	6189600
2020-05-29	147.960007	149.350006	145.330002	148.750000	136.451218	8504000
2020-06-01	147.289993	148.339996	146.009995	147.190002	135.020233	6141800
2020-06-02	147.059998	148.350006	146.119995	148.250000	135.992569	6078300
2020-06-03	148.520004	149.139999	146.449997	148.649994	136.359497	6339500
2020-06-04	146.800003	148.369995	145.580002	146.729996	134.598236	8170500
2020-06-05	147.690002	149.639999	146.600006	147.300003	135.121094	9725400
2020-06-08	145.880005	147.610001	145.740005	146.770004	134.634949	7555600
2020-06-09	148.250000	149.330002	145.649994	145.960007	133.891891	8247200
2020-06-10	146.600006	150.029999	146.600006	147.800003	135.579788	10137100
2020-06-11	148.580002	149.169998	140.750000	140.869995	129.222748	11913300
2020-06-12	142.839996	143.710007	140.279999	142.149994	130.396942	8687400
2020-06-15	141.000000	142.399994	139.389999	141.250000	129.571350	8649600
2020-06-16	144.089996	145.419998	142.770004	144.460007	132.515930	7579100
2020-06-17	144.899994	145.419998	143.470001	144.020004	132.112289	5100100
2020-06-18	142.520004	144.119995	141.869995	143.410004	131.552734	4797400
2020-06-19	145.789993	145.880005	143.250000	143.830002	131.937988	12206900
2020-06-22	143.470001	143.660004	142.029999	143.389999	131.534393	5285600
2020-06-23	143.740005	144.080002	142.679993	142.860001	131.048218	5921600
2020-06-24	141.490005	142.190002	138.720001	139.820007	128.259567	8211200
2020-06-25	140.570007	140.570007	137.539993	139.669998	128.121964	7421200
2020-06-26	139.529999	139.600006	137.020004	137.809998	126.415741	12849700
2020-06-29	138.740005	139.699997	137.979996	139.039993	127.544060	5309800
2020-06-30	139.399994	141.020004	137.839996	140.630005	129.002594	7738300
2020-07-01	140.690002	141.389999	140.059998	140.380005	128.773300	6174800
2020-07-02	141.250000	141.839996	140.330002	140.970001	129.314514	5152200
2020-07-06	142.169998	143.770004	141.880005	142.979996	131.158279	6156400
2020-07-07	141.389999	143.970001	141.229996	142.850006	131.039047	5622600
2020-07-08	142.869995	143.389999	141.699997	143.270004	131.424316	6257400
2020-07-09	142.759995	144.429993	140.580002	142.490005	130.708817	5738600
2020-07-10	142.750000	142.869995	141.429993	142.369995	130.598740	4282400
2020-07-13	143.610001	146.639999	143.279999	145.210007	133.203918	6951900
2020-07-14	145.320007	148.389999	145.259995	147.919998	135.689850	7447100
2020-07-15	149.729996	150.210007	148.229996	148.259995	136.001740	8512800
2020-07-16	148.679993	149.339996	146.679993	149.250000	136.909897	9304700
2020-07-17	150.000000	150.580002	148.690002	149.350006	137.001633	7441100
2020-07-20	150.229996	150.320007	148.429993	149.600006	137.230972	6191500
2020-07-21	149.600006	151.669998	149.500000	149.740005	137.359360	5575900
2020-07-22	149.929993	150.410004	147.850006	150.009995	137.607025	5910200
2020-07-23	150.210007	150.850006	149.279999	149.610001	137.240128	6566300
2020-07-24	150.500000	150.600006	147.029999	148.119995	135.873306	5405900
2020-07-27	147.369995	148.919998	146.860001	147.179993	135.011017	5675200
2020-07-28	147.399994	147.990005	146.750000	146.830002	134.689941	4842200
2020-07-29	146.389999	147.470001	146.070007	146.539993	134.423950	4489100
2020-07-30	147.440002	147.500000	146.139999	146.839996	134.699127	5922500
2020-07-31	146.660004	147.449997	143.960007	145.759995	133.708420	8259600
2020-08-03	146.389999	147.789993	146.149994	147.350006	135.166977	4078700
2020-08-04	146.990005	147.220001	145.820007	147.220001	135.047714	4162200
2020-08-05	149.100006	149.309998	147.800003	148.399994	136.130173	5467500
2020-08-06	148.399994	149.250000	146.500000	147.550003	135.350449	4837900
2020-08-07	147.509995	148.649994	147.149994	148.600006	136.313614	3635100
2020-08-10	148.860001	149.009995	147.720001	148.029999	135.790726	4096600
2020-08-11	149.139999	149.229996	146.369995	146.970001	134.818405	6388400
2020-08-12	147.539993	150.240005	147.490005	149.660004	137.286011	5257300
2020-08-13	148.539993	149.190002	147.529999	148.000000	135.763229	5155500
2020-08-14	147.610001	149.339996	147.580002	148.240005	135.983414	4240200
2020-08-17	148.320007	150.229996	148.229996	148.990005	136.671387	4306900
2020-08-18	149.259995	150.100006	148.570007	150.089996	137.680420	4322600
2020-08-19	149.580002	151.580002	149.320007	150.389999	137.955627	7816300
2020-08-20	149.750000	151.580002	149.550003	151.419998	138.900482	4874700
2020-08-21	151.779999	153.649994	150.589996	152.759995	140.129654	6722800
2020-08-24	152.740005	152.899994	150.350006	152.149994	140.499039	5387900
2020-08-25	152.779999	153.070007	151.539993	152.059998	140.415924	3863500
2020-08-26	151.860001	152.649994	150.639999	152.300003	140.637543	8008300
2020-08-27	152.419998	153.259995	151.889999	152.979996	141.265488	5575400
2020-08-28	152.740005	153.699997	151.899994	153.639999	141.874969	5395700
2020-08-31	153.000000	154.399994	152.259995	153.410004	141.662567	6362700
2020-09-01	153.869995	154.080002	150.070007	151.520004	139.917297	6307700
2020-09-02	150.789993	154.330002	149.250000	153.830002	142.050400	6881900
2020-09-03	154.830002	155.470001	148.300003	149.550003	138.098160	8672800
2020-09-04	150.169998	150.949997	147.130005	148.589996	137.211639	7200100
2020-09-08	150.250000	150.889999	146.899994	147.259995	135.983505	8756800
2020-09-09	148.149994	151.100006	148.119995	149.699997	138.236649	6960700
2020-09-10	149.250000	149.779999	146.520004	146.910004	135.660309	6191800
2020-09-11	147.050003	148.529999	146.630005	147.779999	136.463684	3934700
2020-09-14	148.119995	149.470001	148.009995	148.350006	136.990067	4375800
2020-09-15	149.449997	150.589996	148.520004	148.889999	137.488693	3658800
2020-09-16	149.389999	150.059998	148.350006	148.399994	137.036194	4323000
2020-09-17	148.039993	148.630005	146.050003	147.169998	135.900375	5461400
2020-09-18	146.509995	149.649994	146.199997	149.179993	137.756500	12174000
2020-09-21	147.580002	147.929993	142.960007	145.100006	133.988937	7574500
2020-09-22	144.690002	145.350006	143.720001	144.210007	133.167053	5295900
2020-09-23	147.479996	147.550003	144.380005	144.440002	133.379471	8784400
2020-09-24	144.559998	145.250000	143.339996	144.669998	133.591827	5614800
2020-09-25	144.000000	146.250000	143.889999	145.660004	134.506042	5531200
2020-09-28	146.729996	148.289993	146.419998	147.110001	135.845001	5843200
2020-09-29	147.600006	147.919998	146.059998	147.059998	135.798813	6768600
2020-09-30	147.449997	149.729996	146.839996	148.880005	137.479462	8487700
2020-10-01	149.309998	149.649994	146.460007	147.320007	136.038910	6457800
2020-10-02	146.210007	148.410004	145.830002	146.240005	135.041611	5485600
2020-10-05	147.000000	148.380005	146.419998	148.229996	136.879242	4992800
2020-10-06	148.279999	148.610001	145.869995	146.259995	135.060089	5118200
2020-10-07	146.490005	148.229996	145.809998	147.880005	136.556015	5603100
2020-10-08	148.500000	149.850006	148.039993	148.889999	137.488693	4413500
2020-10-09	149.649994	151.479996	149.449997	150.970001	139.409439	5054100
2020-10-12	151.600006	153.139999	151.020004	151.839996	140.212753	7273200
2020-10-13	149.000000	150.119995	147.770004	148.360001	136.999268	11057600
2020-10-14	148.820007	149.029999	147.389999	148.100006	136.759186	7706400
2020-10-15	147.479996	147.899994	146.330002	147.190002	135.918884	5978600
2020-10-16	147.600006	148.759995	147.009995	148.100006	136.759186	6097000
2020-10-19	148.529999	148.899994	144.130005	144.320007	133.268661	7250800
2020-10-20	144.660004	145.750000	144.119995	144.550003	133.481033	5325400
2020-10-21	144.119995	145.339996	143.910004	143.929993	132.908493	5221300
2020-10-22	144.160004	145.690002	143.839996	145.080002	133.970444	5279700
2020-10-23	145.880005	147.470001	144.350006	145.240005	134.118179	4154400
2020-10-26	144.429993	144.770004	142.750000	143.970001	132.945450	6929500
2020-10-27	143.740005	144.289993	142.919998	143.149994	132.188217	4890100
2020-10-28	141.429993	141.979996	138.179993	138.360001	127.765038	8426100
2020-10-29	138.000000	138.699997	136.050003	137.190002	126.684616	7205400
2020-10-30	136.679993	137.539993	133.649994	137.110001	126.610710	7364100
2020-11-02	138.979996	139.009995	137.490005	138.690002	128.069763	7088000
2020-11-03	140.020004	140.960007	137.779999	138.500000	127.894302	6363000
2020-11-04	139.490005	142.539993	138.699997	139.399994	128.725357	10263500
2020-11-05	140.550003	141.830002	139.259995	139.759995	129.057800	8016200
2020-11-06	140.399994	143.190002	139.649994	142.250000	131.357147	5942500
2020-11-09	148.429993	148.990005	144.919998	146.080002	134.893860	12351600
2020-11-10	147.250000	148.750000	146.259995	148.279999	136.925400	7386500
2020-11-11	149.169998	149.199997	146.860001	147.800003	136.482162	6382400
2020-11-12	147.610001	148.649994	146.750000	148.300003	136.943878	4710300
2020-11-13	149.089996	150.410004	148.410004	149.899994	138.421341	5893500
2020-11-16	150.919998	151.300003	149.800003	150.850006	139.298615	6266400
2020-11-17	150.000000	150.630005	149.119995	149.350006	137.913483	7297700
2020-11-18	148.869995	149.759995	147.369995	147.369995	136.085052	6661000
2020-11-19	147.300003	147.460007	145.589996	147.139999	135.872696	7987700
2020-11-20	147.050003	147.940002	146.130005	146.360001	135.152435	6354900
2020-11-23	146.009995	146.009995	143.039993	143.869995	133.776245	7318300
2020-11-24	144.000000	144.759995	143.610001	143.869995	133.776245	11034800
2020-11-25	144.059998	144.169998	142.860001	143.679993	133.599579	7594600
2020-11-27	144.500000	144.660004	143.220001	144.000000	133.897125	3059000
2020-11-30	144.229996	144.860001	143.059998	144.679993	134.529404	15663200
2020-12-01	146.289993	149.130005	145.860001	147.449997	137.105087	9738200
2020-12-02	147.850006	149.710007	147.699997	148.139999	137.746674	7745500
2020-12-03	148.039993	149.580002	147.690002	149.000000	138.546326	7310500
2020-12-04	149.789993	150.309998	149.270004	150.270004	139.727249	6747100
2020-12-07	149.350006	149.910004	148.509995	148.970001	138.518448	6634700
2020-12-08	150.000000	152.139999	149.550003	151.550003	140.917450	8339800
2020-12-09	152.830002	153.500000	151.759995	153.100006	142.358704	8440100
2020-12-10	152.820007	152.979996	151.679993	152.250000	141.568344	7392900
2020-12-11	151.529999	153.410004	151.229996	152.949997	142.219208	5977400
2020-12-14	153.250000	153.479996	148.990005	149.070007	138.611420	8547300
2020-12-15	150.000000	150.750000	149.529999	150.570007	140.006195	7612600
2020-12-16	150.199997	150.919998	149.550003	149.669998	139.169327	8486100
2020-12-17	150.089996	153.889999	149.960007	153.619995	142.842194	9920300
2020-12-18	153.649994	155.100006	151.669998	154.509995	143.669754	17137200
2020-12-21	152.009995	153.410004	150.050003	153.020004	142.284317	7893400
2020-12-22	152.399994	153.899994	151.860001	152.720001	142.005341	4699500
2020-12-23	152.800003	153.600006	151.899994	151.940002	141.280075	4607300
2020-12-24	151.850006	153.039993	151.820007	152.470001	141.772888	2114900
2020-12-28	153.320007	153.869995	152.300003	153.190002	142.442368	3855500
2020-12-29	154.110001	154.929993	153.800003	154.139999	143.325714	5212000
2020-12-30	154.740005	156.380005	154.600006	156.050003	145.101730	5412800
2020-12-31	156.529999	157.660004	155.110001	157.380005	146.338425	5099900
2021-01-04	157.240005	157.380005	154.130005	156.500000	145.520111	11765900
2021-01-05	156.250000	158.759995	155.070007	158.339996	147.231064	9602300
2021-01-06	157.240005	160.229996	156.720001	159.830002	148.616531	8230100
2021-01-07	159.000000	161.029999	158.350006	160.369995	149.118652	7747200
2021-01-08	160.509995	161.100006	159.880005	160.039993	148.811798	8228900
2021-01-11	160.559998	161.320007	158.770004	159.369995	148.188797	7066200
2021-01-12	159.149994	159.660004	157.330002	158.130005	147.035812	6903200
2021-01-13	158.229996	158.460007	156.750000	157.889999	146.812622	6643100
2021-01-14	160.449997	161.949997	159.610001	160.649994	149.378983	10030800
2021-01-15	160.300003	161.410004	159.110001	160.300003	149.053543	7630800
2021-01-19	162.000000	163.039993	161.100006	162.779999	151.359558	9057600
2021-01-20	163.199997	164.139999	161.800003	162.380005	150.987625	6839900
2021-01-21	161.320007	162.479996	160.059998	161.729996	150.383224	6818000
2021-01-22	162.360001	165.160004	161.869995	163.550003	152.075546	8137000
2021-01-25	165.009995	166.089996	163.660004	165.979996	154.335037	9924400
2021-01-26	169.699997	173.649994	169.389999	170.479996	158.519333	14205700
2021-01-27	169.119995	170.919998	167.449997	167.880005	156.101761	14207300
2021-01-28	168.199997	170.860001	167.800003	169.160004	157.291946	8944400
2021-01-29	164.259995	166.000000	160.550003	163.130005	151.685013	22505900
2021-02-01	165.309998	165.309998	162.600006	162.710007	151.294464	9971400
2021-02-02	163.380005	163.660004	161.179993	161.250000	149.936905	11443300
2021-02-03	160.940002	161.520004	159.570007	160.500000	149.239517	8601900
2021-02-04	161.000000	162.089996	159.759995	161.990005	150.625000	7758100
2021-02-05	164.860001	165.440002	163.860001	164.449997	152.912369	9495300
2021-02-08	165.029999	165.919998	163.880005	164.919998	153.349426	6035300
2021-02-09	165.199997	166.589996	164.970001	166.270004	154.604706	5544200
2021-02-10	167.889999	167.940002	165.699997	166.809998	155.106796	5921300
2021-02-11	167.000000	167.380005	165.600006	166.059998	154.409409	4871300
2021-02-12	164.399994	166.850006	164.000000	166.580002	154.892960	4413100
2021-02-16	166.580002	167.050003	164.639999	165.070007	153.488876	5656100
2021-02-17	164.970001	166.089996	164.360001	165.660004	154.037491	6676700
2021-02-18	164.960007	166.160004	164.300003	165.740005	154.111893	5189100
2021-02-19	165.600006	165.960007	162.910004	162.979996	151.545517	8190900
2021-02-22	161.869995	162.539993	160.289993	161.869995	151.451950	6447100
2021-02-23	161.479996	163.190002	160.399994	160.440002	150.114014	7042800
2021-02-24	162.399994	164.389999	160.919998	162.589996	152.125595	10286100
2021-02-25	163.130005	163.699997	161.990005	162.759995	152.284668	9719700
2021-02-26	162.000000	162.410004	157.970001	158.460007	148.261429	14417500
2021-03-01	161.449997	161.529999	159.089996	159.320007	149.066101	10551400
2021-03-02	159.779999	160.779999	158.600006	159.020004	148.785385	7610900
2021-03-03	158.250000	158.899994	156.059998	156.220001	146.165619	8499600
2021-03-04	155.990005	156.100006	151.470001	153.070007	143.218323	11033200
2021-03-05	153.979996	156.690002	153.130005	156.100006	146.053329	8331600
2021-03-08	157.000000	159.330002	155.979996	157.399994	147.269638	6546700
2021-03-09	156.889999	160.750000	156.889999	157.699997	147.550339	7461300
2021-03-10	158.820007	159.899994	157.360001	159.149994	148.907028	6635600
2021-03-11	159.539993	160.630005	158.919998	159.139999	148.897644	6305600
2021-03-12	159.279999	160.309998	159.190002	159.600006	149.328064	5474800
2021-03-15	159.750000	160.660004	158.500000	160.419998	150.095291	5524100
2021-03-16	160.460007	161.679993	160.240005	161.369995	150.984146	6369100
2021-03-17	160.830002	161.729996	159.529999	160.770004	150.422760	6001400
2021-03-18	160.210007	161.490005	159.960007	160.470001	150.142075	4801800
2021-03-19	160.690002	161.500000	159.470001	160.039993	149.739746	14891500
2021-03-22	158.309998	160.649994	158.000000	160.500000	150.170120	7544100
2021-03-23	160.210007	161.199997	158.880005	160.350006	150.029800	7178300
2021-03-24	160.100006	162.479996	159.820007	161.910004	151.489395	6370100
2021-03-25	162.440002	162.449997	160.639999	161.970001	151.545532	6269800
2021-03-26	162.089996	165.100006	161.380005	164.929993	154.315018	7619200
2021-03-29	163.830002	167.029999	163.630005	166.039993	155.353577	8535100
2021-03-30	165.020004	165.660004	164.229996	165.009995	154.389862	7236300
2021-03-31	164.960007	165.389999	163.699997	164.350006	153.772339	8281500
2021-04-01	162.600006	163.839996	162.259995	162.830002	152.350174	7229700
2021-04-05	163.639999	164.750000	162.660004	163.429993	152.911575	7387100
2021-04-06	164.080002	164.520004	163.000000	163.389999	152.874130	5074200
2021-04-07	163.550003	164.279999	163.320007	163.610001	153.079971	4608000
2021-04-08	164.000000	164.110001	162.850006	162.970001	152.481186	5039400
2021-04-09	162.119995	162.929993	159.779999	161.250000	150.871872	8418300
2021-04-12	161.089996	162.080002	160.339996	161.639999	151.236771	5022800
2021-04-13	156.860001	159.929993	156.529999	159.479996	149.215775	18424100
2021-04-14	157.830002	160.110001	157.539993	159.919998	149.627472	7718300
2021-04-15	160.720001	162.389999	160.229996	160.389999	150.067200	7524600
2021-04-16	161.339996	162.509995	160.559998	162.240005	151.798157	9049400
2021-04-19	162.500000	163.110001	160.839996	162.690002	152.219177	8353500
2021-04-20	161.000000	167.789993	161.000000	166.479996	155.765259	14050700
2021-04-21	166.369995	166.910004	165.289993	166.589996	155.868179	6333200
2021-04-22	165.839996	166.279999	164.619995	165.179993	154.548920	7233000
2021-04-23	164.529999	166.059998	164.000000	165.520004	154.867050	6015300
2021-04-26	165.210007	165.410004	163.759995	164.119995	153.557129	6027800
2021-04-27	163.759995	163.910004	162.470001	163.179993	152.677658	6217700
2021-04-28	162.860001	163.199997	161.649994	161.979996	151.554871	7448000
2021-04-29	161.899994	164.259995	161.809998	164.199997	153.632019	6394300
2021-04-30	164.149994	164.330002	162.520004	162.729996	152.256622	9079100
2021-05-03	163.600006	165.320007	163.119995	165.210007	154.576996	6594100
2021-05-04	164.830002	167.850006	164.669998	167.770004	156.972244	10179500
2021-05-05	167.500000	168.399994	166.789993	167.070007	156.317291	7792300
2021-05-06	166.789993	167.889999	166.240005	167.740005	156.944168	5529900
2021-05-07	168.300003	169.179993	167.830002	168.500000	157.655258	5316200
2021-05-10	169.899994	171.529999	169.229996	170.270004	159.311340	8357500
2021-05-11	170.649994	170.869995	168.279999	168.880005	158.010788	8217900
2021-05-12	168.539993	169.800003	167.949997	168.199997	157.374542	6758300
2021-05-13	166.970001	170.699997	166.970001	169.960007	159.021301	8018600
2021-05-14	171.479996	171.610001	170.169998	170.220001	159.264557	5797700
2021-05-17	170.399994	171.889999	170.309998	170.389999	159.423599	5722600
2021-05-18	169.979996	171.369995	169.529999	170.449997	159.479736	5846000
2021-05-19	169.910004	170.160004	168.039993	170.080002	159.133560	5533800
2021-05-20	169.940002	171.589996	169.690002	171.070007	160.059875	4853200
2021-05-21	171.330002	172.740005	170.869995	170.960007	159.956955	6501800
2021-05-24	170.899994	171.350006	169.770004	170.550003	160.568863	5195100
2021-05-25	170.669998	171.029999	169.740005	170.080002	160.126389	7444700
2021-05-26	170.000000	170.080002	168.279999	169.070007	159.175476	5726400
2021-05-27	169.259995	170.169998	168.380005	168.809998	158.930725	8114700
2021-05-28	169.520004	171.009995	169.169998	169.250000	159.344986	6400800
2021-06-01	170.149994	170.199997	165.380005	165.529999	155.842667	10448400
2021-06-02	165.300003	166.729996	165.110001	166.199997	156.473450	6806000
2021-06-03	165.889999	167.149994	165.710007	166.039993	156.322815	5808800
2021-06-04	167.009995	167.570007	165.869995	165.970001	156.256927	6510300
2021-06-07	166.000000	166.320007	164.630005	164.839996	155.193024	5362800
2021-06-08	165.279999	165.660004	162.070007	163.389999	153.827896	7746800
2021-06-09	163.990005	165.779999	163.660004	165.589996	155.899155	5552600
2021-06-10	166.000000	167.580002	165.949997	167.080002	157.301956	6463100
2021-06-11	167.070007	167.080002	164.220001	164.960007	155.306046	7389900
2021-06-14	164.500000	165.460007	163.899994	165.369995	155.692047	4931300
2021-06-15	165.229996	165.860001	164.389999	164.490005	154.863541	5062900
2021-06-16	164.800003	165.750000	163.479996	164.429993	154.807037	6988500
2021-06-17	164.190002	165.699997	163.500000	165.220001	155.550797	5874700
2021-06-18	163.270004	164.190002	161.789993	161.979996	152.500427	12993000
2021-06-21	162.770004	164.259995	162.250000	163.839996	154.251572	6592300
2021-06-22	163.710007	164.039993	163.279999	163.619995	154.044449	5627800
2021-06-23	163.690002	163.690002	162.479996	162.630005	153.112381	4493400
2021-06-24	163.270004	164.199997	162.800003	163.369995	153.809052	4549200
2021-06-25	162.940002	164.779999	162.889999	164.210007	154.599945	10963800
2021-06-28	164.440002	165.070007	163.520004	164.020004	154.421051	5604000
2021-06-29	164.000000	164.639999	163.410004	164.029999	154.430450	3749500
2021-06-30	164.000000	164.970001	163.669998	164.740005	155.098907	6151700
2021-07-01	164.740005	166.009995	164.630005	165.960007	156.247528	6320200
2021-07-02	166.020004	169.300003	165.639999	168.979996	159.090775	9059900
2021-07-06	167.910004	168.860001	166.990005	167.970001	158.139877	6098500
2021-07-07	167.479996	169.500000	167.479996	169.410004	159.495605	6293500
2021-07-08	168.699997	169.460007	167.580002	169.080002	159.184921	5755500
2021-07-09	169.369995	170.369995	169.240005	169.750000	159.815704	6120900
2021-07-12	169.729996	171.179993	168.539993	169.479996	159.561523	7840500
2021-07-13	168.970001	169.759995	168.669998	169.270004	159.363785	4691200
2021-07-14	170.000000	170.830002	169.039993	170.419998	160.446503	6162900
2021-07-15	169.300003	169.899994	167.720001	168.369995	158.516479	6656900
2021-07-16	168.339996	169.089996	167.949997	168.100006	158.262253	5834900
2021-07-19	166.479996	168.190002	165.320007	166.880005	157.113647	8219700
2021-07-20	166.899994	170.809998	166.839996	168.449997	158.591782	9902800
2021-07-21	169.300003	169.690002	167.479996	169.490005	159.570938	7585200
2021-07-22	169.360001	171.070007	168.649994	169.979996	160.032257	5281900
2021-07-23	171.000000	172.179993	170.380005	171.789993	161.736298	5014900
2021-07-26	171.820007	172.139999	170.860001	171.869995	161.811630	4484900
2021-07-27	171.800003	172.720001	170.669998	172.660004	162.555389	7089300
2021-07-28	172.729996	173.380005	172.080002	172.179993	162.103470	5750700
2021-07-29	172.740005	173.339996	171.089996	172.179993	162.103470	4214100
2021-07-30	172.539993	172.979996	171.839996	172.199997	162.122299	5346400
2021-08-02	172.470001	172.839996	171.300003	172.270004	162.188217	3721500
2021-08-03	172.729996	174.500000	172.440002	174.389999	164.184128	6033000
2021-08-04	174.199997	174.589996	173.259995	173.360001	163.214432	4793100
2021-08-05	173.850006	173.850006	172.419998	173.690002	163.525146	4291000
2021-08-06	173.940002	173.940002	172.449997	173.110001	162.979050	4581100
2021-08-09	173.720001	174.250000	172.929993	173.710007	163.543976	3950200
2021-08-10	173.259995	174.110001	172.779999	173.770004	163.600433	3678300
2021-08-11	174.250000	174.470001	173.559998	173.800003	163.628677	4221300
2021-08-12	173.820007	175.289993	173.589996	175.199997	164.946762	4300400
2021-08-13	175.289993	176.289993	175.119995	176.250000	165.935303	5882100
2021-08-16	176.550003	177.889999	175.949997	177.839996	167.432266	4782800
2021-08-17	177.309998	179.509995	177.309998	179.470001	168.966858	6041900
2021-08-18	179.500000	179.500000	177.130005	177.190002	166.820297	7134100
2021-08-19	176.619995	179.330002	176.070007	178.570007	168.119537	5615000
2021-08-20	178.889999	179.919998	178.070007	179.440002	168.938599	5428700
2021-08-23	178.389999	178.929993	177.539993	177.610001	168.209366	6461700
2021-08-24	176.990005	177.210007	175.279999	175.389999	166.106857	5734800
2021-08-25	175.690002	175.899994	173.889999	174.229996	165.008255	5700300
2021-08-26	173.949997	174.720001	173.050003	173.300003	164.127487	5031600
2021-08-27	174.279999	174.279999	172.750000	172.929993	163.777069	7046100
2021-08-30	172.789993	174.279999	172.779999	173.660004	164.468430	3252700
2021-08-31	173.490005	174.490005	172.479996	173.130005	163.966507	7106800
2021-09-01	172.899994	173.740005	172.059998	173.740005	164.544205	5327400
2021-09-02	174.339996	175.190002	173.910004	174.929993	165.671204	4544300
2021-09-03	175.100006	175.220001	173.809998	175.039993	165.775391	4096900
2021-09-07	174.350006	175.029999	171.669998	172.320007	163.199371	6859900
2021-09-08	171.619995	172.979996	171.080002	171.899994	162.801575	4661700
2021-09-09	171.190002	171.479996	167.699997	168.070007	159.174301	7114600
2021-09-10	168.550003	169.089996	166.869995	166.970001	158.132538	6699300
2021-09-13	167.919998	168.119995	165.130005	165.800003	157.024445	6273500
2021-09-14	166.399994	166.539993	164.509995	164.800003	156.077377	5259600
2021-09-15	165.000000	165.960007	164.309998	165.419998	156.664566	7935300
2021-09-16	165.649994	166.460007	164.190002	165.220001	156.475143	5665400
2021-09-17	164.300003	164.910004	163.559998	164.750000	156.030014	13419800
2021-09-20	163.479996	165.169998	162.169998	163.809998	155.139771	7270800
2021-09-21	164.610001	165.979996	164.240005	164.529999	155.821671	6663600
2021-09-22	165.350006	165.949997	163.630005	163.929993	155.253433	5657100
2021-09-23	164.399994	165.770004	164.149994	164.860001	156.134216	4697900
2021-09-24	164.750000	165.649994	163.889999	164.360001	155.660675	4399300
2021-09-27	164.000000	164.360001	162.850006	163.169998	154.533646	5775500
2021-09-28	163.100006	163.910004	161.770004	162.809998	154.192688	7610400
2021-09-29	163.000000	164.660004	162.779999	164.020004	155.338684	5124100
2021-09-30	164.639999	165.399994	161.410004	161.500000	152.952042	6972300
2021-10-01	161.529999	161.899994	158.619995	160.470001	151.976547	8568300
2021-10-04	159.990005	161.000000	157.669998	159.220001	150.792709	8620700
2021-10-05	159.860001	161.110001	159.149994	159.580002	151.133667	5129000
2021-10-06	159.869995	159.949997	157.839996	159.910004	151.446198	7312600
2021-10-07	160.020004	162.610001	160.020004	161.339996	152.800491	5309200
2021-10-08	161.320007	161.610001	160.250000	160.929993	152.412216	4343200
2021-10-11	160.860001	161.850006	159.940002	160.250000	151.768188	4101600
2021-10-12	160.000000	160.179993	157.339996	157.690002	149.343735	6686400
2021-10-13	157.820007	160.080002	157.750000	159.199997	150.773773	6901100
2021-10-14	159.710007	161.139999	159.600006	160.110001	151.635620	4579200
2021-10-15	161.029999	161.809998	160.410004	161.300003	152.762619	6918400
2021-10-18	160.250000	160.889999	159.199997	160.119995	151.645096	7465500
2021-10-19	160.899994	165.149994	160.729996	163.869995	155.196609	10081300
2021-10-20	163.979996	164.750000	163.259995	163.779999	155.111359	6003200
2021-10-21	164.300003	164.389999	162.279999	163.399994	154.751450	4524100
2021-10-22	163.059998	164.059998	162.960007	163.720001	155.054520	4304300
2021-10-25	163.720001	164.309998	161.710007	164.080002	155.395493	6715400
2021-10-26	164.559998	166.029999	164.050003	165.750000	156.977097	6939100
2021-10-27	165.679993	165.759995	163.309998	163.740005	155.073471	7018800
2021-10-28	163.770004	165.199997	162.320007	162.850006	154.230606	6278800
2021-10-29	162.350006	163.250000	160.610001	162.880005	154.259018	8526800
2021-11-01	163.160004	163.979996	159.399994	163.020004	154.391602	5846400
2021-11-02	163.699997	166.979996	162.979996	165.589996	156.825562	8450600
2021-11-03	165.039993	165.770004	163.429993	165.059998	156.323593	6717800
2021-11-04	164.940002	164.990005	162.669998	164.600006	155.887970	8224400
2021-11-05	162.479996	164.600006	162.199997	163.429993	154.779892	6215900
2021-11-08	163.679993	164.169998	162.009995	162.869995	154.249542	5578800
2021-11-09	162.610001	163.589996	162.020004	162.509995	153.908569	6112800
2021-11-10	162.529999	164.839996	162.350006	164.270004	155.575424	6225100
2021-11-11	163.490005	163.809998	162.490005	163.059998	154.429459	4118800
2021-11-12	167.429993	167.619995	164.610001	165.009995	156.276260	18995200
2021-11-15	165.000000	165.460007	163.220001	163.520004	154.865143	7496200
2021-11-16	163.179993	164.350006	162.619995	162.669998	154.060104	7594700
2021-11-17	162.869995	163.860001	161.789993	163.279999	154.637833	5414500
2021-11-18	163.449997	164.470001	162.130005	162.399994	153.804382	6358700
2021-11-19	163.039993	163.190002	161.779999	162.889999	154.268448	7620700
2021-11-22	161.029999	162.639999	159.649994	159.699997	152.238007	7634500
2021-11-23	159.520004	161.000000	158.779999	160.690002	153.181747	7734000
2021-11-24	160.139999	160.619995	159.380005	160.240005	152.752777	5230900
2021-11-26	160.600006	161.160004	158.660004	159.199997	151.761353	8523100
2021-11-29	159.500000	160.419998	158.419998	159.750000	152.285660	9188500
2021-11-30	158.509995	159.000000	155.850006	155.929993	148.644135	14981700
2021-12-01	156.880005	160.080002	156.250000	158.080002	150.693695	9835800
2021-12-02	157.259995	159.289993	156.750000	157.089996	149.749924	11334700
2021-12-03	157.910004	159.669998	157.589996	159.380005	151.932983	8750500
2021-12-06	160.190002	163.520004	159.830002	162.940002	155.326599	9692000
2021-12-07	164.000000	164.270004	162.410004	163.360001	155.726974	8311300
2021-12-08	163.470001	164.570007	162.639999	164.339996	156.661179	6216400
2021-12-09	164.179993	165.979996	163.490005	165.899994	158.148270	8574200
2021-12-10	165.570007	166.690002	164.649994	165.490005	157.757462	6572200
2021-12-13	164.750000	169.199997	163.800003	168.449997	160.579147	11142300
2021-12-14	168.330002	170.970001	167.160004	170.289993	162.333176	10482400
2021-12-15	169.850006	171.300003	169.419998	171.139999	163.143448	8552200
2021-12-16	171.259995	173.509995	170.839996	173.009995	164.926071	8998600
2021-12-17	169.639999	170.779999	167.660004	168.229996	160.369415	16726200
2021-12-20	167.809998	168.509995	166.550003	167.750000	159.911850	7954500
2021-12-21	168.059998	168.100006	165.979996	167.210007	159.397095	7954200
2021-12-22	167.059998	168.169998	166.119995	167.929993	160.083420	4178200
2021-12-23	167.880005	168.949997	167.360001	168.250000	160.388489	3501500
2021-12-27	169.139999	169.850006	168.699997	169.669998	161.742126	3704800
2021-12-28	169.789993	170.639999	169.589996	170.350006	162.390381	3187000
2021-12-29	170.000000	171.990005	169.910004	171.550003	163.534302	3662000
2021-12-30	172.119995	172.880005	171.750000	172.309998	164.258804	4231800
2021-12-31	172.529999	172.679993	171.029999	171.070007	163.076721	4409500
2022-01-03	170.210007	171.600006	169.100006	171.539993	163.524765	6012200
2022-01-04	171.059998	172.289993	170.600006	171.080002	163.086273	6748400
2022-01-05	172.000000	173.470001	171.619995	172.220001	164.172989	7016100
2022-01-06	172.149994	172.500000	170.800003	171.630005	163.610550	7301600
2022-01-07	171.460007	174.300003	171.130005	173.949997	165.822159	6986000
2022-01-10	173.690002	173.690002	172.160004	173.089996	165.002335	7698400
2022-01-11	172.990005	173.389999	170.110001	171.250000	163.248306	8341100
2022-01-12	169.610001	170.080002	168.339996	169.789993	161.856522	8116200
2022-01-13	169.000000	170.419998	168.460007	168.759995	160.874664	6159400
2022-01-14	168.630005	168.649994	167.149994	167.839996	159.997650	5847700
2022-01-18	167.100006	167.720001	166.009995	167.100006	159.292236	7815600
2022-01-19	167.199997	168.720001	166.320007	166.580002	158.796539	5926500
2022-01-20	167.289993	167.860001	164.929993	165.250000	157.528671	6011300
2022-01-21	166.190002	167.990005	164.470001	164.869995	157.166443	10550300
2022-01-24	164.000000	164.169998	158.259995	162.970001	155.355209	14054600
2022-01-25	162.360001	168.410004	161.580002	167.630005	159.797455	14081200
2022-01-26	167.539993	169.220001	166.229996	168.380005	160.512421	9963200
2022-01-27	169.389999	171.910004	169.000000	170.589996	162.619171	9066700
2022-01-28	170.860001	171.839996	169.300003	171.789993	163.763077	9783100
2022-01-31	171.500000	172.619995	170.820007	172.289993	164.239716	8054800
2022-02-01	171.740005	171.979996	169.429993	170.880005	162.895615	8154700
2022-02-02	169.649994	172.990005	169.649994	172.770004	164.697281	7382800
2022-02-03	172.259995	173.619995	171.039993	172.759995	164.687759	6240400
2022-02-04	171.000000	172.979996	170.119995	171.630005	163.610550	6392200
2022-02-07	171.410004	171.740005	170.009995	171.059998	163.067184	6065700
2022-02-08	171.020004	172.050003	170.479996	171.509995	163.496170	6296100
2022-02-09	172.070007	172.240005	171.250000	171.490005	163.477097	5387500
2022-02-10	171.210007	171.220001	169.300003	169.419998	161.503845	10355300
2022-02-11	169.119995	170.149994	167.539993	167.710007	159.873734	13125300
2022-02-14	167.710007	167.970001	163.809998	165.600006	157.862320	8967600
2022-02-15	166.130005	168.100006	166.009995	167.309998	159.492447	6631400
2022-02-16	166.490005	167.839996	165.710007	167.210007	159.397095	8482400
2022-02-17	167.210007	167.449997	164.919998	166.190002	158.424759	6227600
2022-02-18	164.979996	165.360001	162.940002	163.360001	156.726624	6423200
2022-02-22	163.570007	163.740005	160.440002	161.139999	154.596771	6868900
2022-02-23	161.509995	162.639999	160.850006	161.220001	154.673523	8016900
2022-02-24	159.779999	160.130005	155.720001	158.139999	151.718567	12883400
2022-02-25	160.000000	166.990005	159.699997	166.000000	159.259399	11340400
2022-02-28	162.869995	165.179993	162.380005	164.570007	157.887512	9373500
2022-03-01	163.039993	164.750000	162.410004	164.000000	157.340622	8737800
2022-03-02	164.410004	167.630005	164.039993	166.039993	159.297791	6793300
2022-03-03	166.699997	169.339996	166.320007	168.479996	161.638687	7333700
2022-03-04	167.639999	169.860001	166.850006	169.479996	162.598114	6302500
2022-03-07	168.300003	173.119995	167.360001	172.210007	165.217270	11663400
2022-03-08	172.039993	173.119995	168.509995	168.720001	161.868973	11100300
2022-03-09	170.009995	170.229996	167.889999	169.360001	162.483002	7248200
2022-03-10	168.559998	170.149994	168.080002	169.660004	162.770813	6171400
2022-03-11	169.130005	171.460007	169.020004	169.350006	162.473389	5188000
2022-03-14	170.679993	174.119995	170.350006	171.690002	164.718353	7729500
2022-03-15	173.330002	176.520004	172.550003	176.139999	168.987686	10554400
2022-03-16	175.460007	176.949997	172.559998	174.520004	167.433456	9603300
2022-03-17	175.210007	176.839996	174.199997	176.800003	169.620865	7472100
2022-03-18	177.000000	177.000000	173.660004	174.839996	167.740463	13809500
2022-03-21	174.660004	177.160004	174.320007	175.830002	168.690262	7574900
2022-03-22	175.830002	176.369995	173.910004	175.000000	167.893967	8442100
2022-03-23	175.229996	175.539993	174.089996	174.339996	167.260757	5254200
2022-03-24	175.000000	175.539993	174.070007	175.240005	168.124222	5012300
2022-03-25	175.690002	177.699997	175.220001	176.919998	169.735977	4809500
2022-03-28	176.649994	178.179993	176.350006	177.830002	170.609039	5604200
2022-03-29	178.619995	179.399994	176.800003	177.740005	170.522690	5933400
2022-03-30	178.440002	179.860001	177.679993	179.589996	172.297592	6277600
2022-03-31	179.589996	180.210007	176.979996	177.229996	170.033417	11490400
2022-04-01	177.050003	178.429993	175.600006	178.190002	170.954422	6525600
2022-04-04	178.190002	178.190002	175.520004	176.470001	169.304276	6860600
2022-04-05	176.470001	179.649994	176.289993	177.610001	170.397980	7446100
2022-04-06	179.389999	182.600006	178.619995	182.229996	174.830383	10330900
2022-04-07	181.669998	182.949997	180.229996	181.759995	174.379456	7385200
2022-04-08	181.330002	183.190002	180.429993	182.119995	174.724854	7144500
2022-04-11	183.000000	184.199997	179.600006	179.839996	172.537430	5932000
2022-04-12	179.199997	180.809998	178.199997	179.899994	172.594986	5957500
2022-04-13	179.899994	180.839996	179.240005	180.660004	173.324127	5643100
2022-04-14	180.000000	181.399994	179.729996	179.899994	172.594986	6188200
2022-04-18	179.729996	180.389999	176.740005	177.660004	170.445953	6318700
2022-04-19	180.720001	185.940002	179.949997	183.080002	175.645859	14380800
2022-04-20	182.240005	184.320007	181.899994	183.889999	176.422974	8044900
2022-04-21	183.929993	184.869995	182.559998	183.360001	175.914520	6969200
2022-04-22	182.470001	183.149994	181.380005	181.539993	174.168381	8003600
2022-04-25	182.339996	186.690002	182.100006	186.009995	178.456894	11176500
2022-04-26	185.100006	186.570007	184.179993	184.679993	177.180893	10190000
2022-04-27	184.240005	184.820007	181.740005	182.100006	174.705688	11090100
2022-04-28	182.250000	184.500000	181.919998	183.460007	176.010452	9403900
2022-04-29	182.500000	182.550003	180.199997	180.460007	173.132248	8463100
2022-05-02	180.470001	181.410004	177.029999	178.639999	171.386154	7145400
2022-05-03	178.800003	180.630005	177.679993	178.289993	171.050354	5898700
2022-05-04	178.149994	180.500000	177.149994	180.199997	172.882828	5923000
2022-05-05	179.419998	179.710007	175.270004	176.759995	169.582489	7089200
2022-05-06	175.139999	176.869995	174.690002	176.369995	169.208344	6434000
2022-05-09	175.449997	178.559998	174.589996	177.330002	170.129364	7855200
2022-05-10	178.229996	179.179993	176.500000	177.089996	169.899094	8186700
2022-05-11	175.960007	178.320007	175.880005	176.130005	168.978073	6138900
2022-05-12	176.470001	177.949997	174.710007	177.869995	170.647430	6898600
2022-05-13	178.699997	178.889999	175.800003	176.850006	169.668854	7732200
2022-05-16	176.850006	179.130005	176.169998	178.080002	170.848877	5516700
2022-05-17	178.720001	179.699997	176.589996	178.820007	171.558853	5751100
2022-05-18	178.839996	179.369995	175.169998	175.500000	168.373672	8608800
2022-05-19	174.720001	174.800003	172.690002	173.940002	166.877014	6874500
2022-05-20	174.850006	177.160004	174.050003	176.979996	169.793564	7522100
2022-05-23	177.600006	179.929993	177.460007	179.440002	173.259933	7040800
2022-05-24	179.250000	181.740005	179.100006	181.399994	175.152405	6419800
2022-05-25	180.529999	181.550003	179.059998	179.619995	173.433731	6558900
2022-05-26	181.000000	181.000000	178.600006	179.460007	173.279251	6897600
2022-05-27	179.759995	181.160004	178.229996	181.089996	174.853088	5853600
2022-05-31	178.000000	180.169998	175.009995	179.529999	173.346817	16391400
2022-06-01	179.149994	179.830002	175.899994	177.710007	171.589523	5175400
2022-06-02	177.740005	177.809998	174.589996	177.149994	171.048782	8666500
2022-06-03	177.070007	178.669998	176.149994	176.419998	170.343918	4234200
2022-06-06	177.210007	178.500000	176.000000	176.399994	170.324631	5386500
2022-06-07	176.979996	179.300003	176.399994	178.339996	172.197800	5447800
2022-06-08	178.100006	179.449997	176.800003	177.279999	171.174316	4333100
2022-06-09	177.210007	178.649994	173.639999	173.710007	167.727264	5509600
2022-06-10	172.169998	173.970001	170.619995	172.550003	166.607208	6647300
2022-06-13	170.080002	172.250000	170.080002	170.809998	164.927139	7997000
2022-06-14	171.059998	171.110001	167.259995	168.190002	162.397369	7116800
2022-06-15	169.639999	171.440002	168.639999	169.990005	164.135391	7796100
2022-06-16	168.399994	170.210007	167.410004	170.080002	164.222305	7056700
2022-06-17	170.630005	172.199997	169.240005	169.460007	163.623657	12486600
2022-06-21	170.750000	173.860001	169.559998	173.009995	167.051376	8219700
2022-06-22	172.000000	177.919998	171.690002	175.740005	169.687363	10593100
2022-06-23	177.000000	179.820007	176.520004	179.660004	173.472336	10223500
2022-06-24	180.779999	182.529999	179.979996	182.289993	176.011749	9374400
2022-06-27	181.639999	183.350006	181.500000	182.119995	175.847610	5908600
2022-06-28	182.169998	182.970001	176.309998	176.940002	170.846024	9245700
2022-06-29	177.220001	178.300003	176.429993	176.990005	170.894302	7097900
2022-06-30	176.860001	178.289993	175.029999	177.509995	171.396378	10777200
2022-07-01	177.449997	179.720001	176.690002	179.520004	173.337173	5498400
2022-07-05	178.830002	179.130005	174.610001	178.139999	172.004700	5676400
2022-07-06	178.070007	179.440002	177.410004	178.300003	172.159180	5335600
2022-07-07	177.860001	179.119995	177.509995	178.500000	172.352295	5725800
2022-07-08	178.330002	179.990005	177.770004	178.279999	172.139862	3828300
2022-07-11	177.699997	179.020004	177.520004	178.350006	172.207458	3645200
2022-07-12	177.979996	178.449997	175.199997	175.850006	169.793579	4708800
2022-07-13	175.660004	176.330002	174.500000	175.440002	169.397690	5291700
2022-07-14	172.529999	176.009995	172.300003	175.679993	169.629410	5359600
2022-07-15	177.710007	178.509995	176.550003	178.229996	172.091614	5691100
2022-07-18	177.740005	178.190002	173.910004	174.229996	168.229355	7605700
2022-07-19	176.330002	176.750000	169.880005	171.690002	165.776825	13256400
2022-07-20	172.199997	172.550003	169.759995	170.710007	164.830597	7455800
2022-07-21	170.050003	171.389999	169.770004	171.309998	165.409927	5729200
2022-07-22	171.600006	172.490005	171.059998	172.119995	166.192017	4257000
2022-07-25	172.119995	172.979996	171.720001	172.460007	166.520355	4437300
2022-07-26	172.559998	174.979996	172.490005	173.679993	167.698303	4525500
2022-07-27	172.630005	174.100006	171.130005	173.199997	167.234833	4648500
2022-07-28	173.399994	176.089996	171.440002	174.199997	168.200409	5513000
2022-07-29	173.789993	174.850006	172.910004	174.520004	168.509384	6451400
2022-08-01	174.169998	175.160004	173.539993	173.910004	167.920380	5461400
2022-08-02	175.009995	175.490005	172.699997	172.919998	166.964478	5794200
2022-08-03	172.550003	175.259995	171.770004	174.589996	168.576950	5010000
2022-08-04	174.809998	175.089996	171.600006	171.789993	165.873383	5651600
2022-08-05	171.300003	171.529999	169.789993	171.110001	165.216827	5235500
2022-08-08	171.300003	171.479996	169.440002	170.199997	164.338165	4629800
2022-08-09	170.539993	171.119995	169.729996	170.179993	164.318863	5532500
2022-08-10	171.020004	171.240005	169.529999	170.669998	164.791962	5603400
2022-08-11	168.520004	169.949997	166.979996	167.139999	161.383545	9328700
2022-08-12	167.539993	167.940002	165.149994	165.300003	159.606918	14606900
2022-08-15	166.000000	166.750000	165.130005	166.089996	160.369705	10072000
2022-08-16	165.860001	168.250000	165.600006	167.570007	161.798721	7453600
2022-08-17	166.410004	168.559998	166.410004	167.580002	161.808395	7406600
2022-08-18	167.679993	168.300003	165.929993	166.770004	161.026291	8312100
2022-08-19	167.100006	170.119995	167.000000	169.309998	163.478806	8128500
2022-08-22	168.899994	168.919998	167.169998	167.589996	162.905319	5462600
2022-08-23	167.000000	167.770004	165.800003	166.130005	161.486115	5566300
2022-08-24	166.559998	166.589996	165.070007	165.580002	160.951477	5684300
2022-08-25	165.949997	167.240005	164.699997	167.130005	162.458160	5678700
2022-08-26	167.460007	167.500000	164.199997	164.270004	159.678116	5667100
2022-08-29	163.470001	163.839996	162.020004	163.000000	158.443619	5259200
2022-08-30	163.300003	163.539993	162.029999	162.429993	157.889542	6973300
2022-08-31	163.229996	163.550003	161.270004	161.339996	156.830002	8741700
2022-09-01	161.490005	165.500000	161.479996	165.339996	160.718201	7509600
2022-09-02	165.860001	166.199997	162.009995	162.740005	158.190887	5803700
2022-09-06	163.940002	166.220001	162.820007	163.179993	158.618561	7394600
2022-09-07	162.910004	164.419998	162.160004	164.070007	159.483719	4590600
2022-09-08	163.880005	165.419998	163.080002	165.389999	160.766800	5838400
2022-09-09	164.990005	166.199997	164.389999	165.710007	161.077850	5500600
2022-09-12	166.110001	166.570007	165.220001	165.639999	161.009827	6365300
2022-09-13	163.570007	164.440002	160.809998	161.330002	156.820297	6726400
2022-09-14	162.380005	165.360001	162.380005	164.660004	160.057220	9555700
2022-09-15	164.449997	166.070007	164.100006	165.080002	160.465469	7174500
2022-09-16	165.320007	167.630005	164.750000	167.600006	162.915039	20201500
2022-09-19	166.300003	166.429993	164.080002	166.279999	161.631912	7380900
2022-09-20	165.220001	165.899994	164.320007	164.970001	160.358536	7143400
2022-09-21	165.020004	166.800003	163.240005	163.279999	158.715790	8071200
2022-09-22	163.149994	167.160004	162.830002	166.179993	161.534729	7401100
2022-09-23	165.740005	167.479996	164.660004	166.720001	162.059631	9598600
2022-09-26	165.800003	166.839996	164.380005	165.699997	161.068146	8735500
2022-09-27	166.360001	167.669998	164.399994	164.940002	160.329376	8686700
2022-09-28	166.250000	167.380005	165.100006	166.360001	161.709686	8660900
2022-09-29	166.479996	167.169998	163.889999	164.529999	159.930832	7008100
2022-09-30	165.000000	165.740005	163.320007	163.360001	158.793564	8985200
2022-10-03	164.289993	164.380005	161.699997	163.199997	158.638016	8657000
2022-10-04	163.850006	166.000000	162.919998	165.619995	160.990372	6236100
2022-10-05	165.020004	166.039993	164.210007	165.110001	160.494644	4539400
2022-10-06	164.789993	165.000000	161.690002	161.910004	157.384079	5890700
2022-10-07	161.770004	162.220001	159.169998	160.199997	155.721863	6363500
2022-10-10	160.630005	161.279999	159.179993	160.410004	155.926025	5315600
2022-10-11	160.369995	164.110001	160.369995	162.729996	158.181168	6212200
2022-10-12	162.940002	164.880005	162.500000	162.690002	158.142273	4341700
2022-10-13	160.889999	165.990005	160.750000	165.149994	160.533493	6465100
2022-10-14	164.440002	165.679993	163.600006	164.460007	159.862808	5684600
2022-10-17	165.399994	167.210007	165.009995	166.589996	161.933243	6710800
2022-10-18	165.000000	167.169998	163.050003	166.009995	161.369461	10883600
2022-10-19	166.000000	166.250000	163.889999	164.690002	160.086380	10044600
2022-10-20	165.000000	165.740005	164.330002	165.110001	160.494644	5659900
2022-10-21	164.710007	169.369995	164.429993	168.710007	163.994019	8487600
2022-10-24	169.809998	172.080002	169.250000	170.979996	166.200546	6855500
2022-10-25	170.169998	171.110001	168.520004	170.710007	165.938110	5661900
2022-10-26	171.320007	172.570007	170.520004	172.210007	167.396164	6123800
2022-10-27	172.350006	173.429993	171.720001	172.309998	167.493362	5390900
2022-10-28	173.000000	175.389999	172.589996	174.869995	169.981812	6073900
2022-10-31	174.520004	175.160004	173.419998	173.970001	169.106964	7810000
2022-11-01	174.059998	174.630005	170.419998	173.089996	168.251556	6985000
2022-11-02	172.889999	173.940002	170.289993	170.429993	165.665924	6877300
2022-11-03	169.809998	171.470001	168.940002	170.720001	165.947800	4819900
2022-11-04	171.559998	172.500000	169.240005	171.479996	166.686569	5300900
2022-11-07	171.669998	173.850006	171.440002	172.979996	168.144623	6621000
2022-11-08	173.130005	174.690002	172.179993	173.839996	168.980591	5148400
2022-11-09	174.270004	175.000000	172.339996	172.449997	167.629440	6150000
2022-11-10	174.350006	174.770004	172.039993	174.470001	169.592987	7877500
2022-11-11	172.729996	173.110001	166.820007	169.250000	164.518906	11074700
2022-11-14	170.250000	173.259995	170.250000	171.910004	167.104553	6581500
2022-11-15	172.190002	173.000000	170.520004	172.389999	167.571136	9351000
2022-11-16	173.639999	174.990005	173.130005	173.460007	168.611237	5500900
2022-11-17	173.000000	174.990005	172.979996	174.860001	169.972092	4464100
2022-11-18	175.000000	176.639999	174.619995	176.199997	171.274628	6555700
2022-11-21	175.889999	176.550003	174.830002	175.970001	172.155106	5706600
2022-11-22	176.399994	177.190002	176.330002	176.820007	172.986710	4707900
2022-11-23	176.440002	177.399994	176.009995	177.009995	173.172562	5389200
2022-11-25	177.380005	178.119995	176.860001	177.240005	173.397598	3058600
2022-11-28	176.750000	177.770004	176.559998	177.330002	173.485641	6183100
2022-11-29	177.009995	177.259995	174.660004	176.089996	172.272522	6700500
2022-11-30	176.369995	178.009995	174.779999	178.000000	174.141113	13288000
2022-12-01	179.000000	179.960007	177.770004	178.740005	174.865082	6282600
2022-12-02	177.500000	178.960007	176.960007	178.880005	175.002045	5823900
2022-12-05	178.360001	179.360001	178.000000	178.779999	174.904190	5120600
2022-12-06	179.919998	180.000000	175.929993	176.100006	172.282303	7943500
2022-12-07	176.570007	177.880005	176.229996	177.169998	173.329102	5702600
2022-12-08	176.820007	177.470001	176.339996	177.199997	173.358444	4798500
2022-12-09	177.119995	177.889999	175.660004	175.740005	171.930099	4561000
2022-12-12	175.949997	177.869995	175.600006	177.839996	173.984573	4882400
2022-12-13	179.100006	180.199997	178.309998	179.210007	175.324875	9177500
2022-12-14	178.580002	181.039993	178.580002	179.759995	175.862946	9533600
2022-12-15	179.199997	179.839996	176.399994	177.490005	173.642166	7602400
2022-12-16	177.000000	177.000000	174.860001	175.669998	171.861618	18841800
2022-12-19	175.350006	176.169998	174.070007	175.479996	171.675735	5736000
2022-12-20	176.000000	176.440002	175.169998	175.669998	171.861618	6174700
2022-12-21	176.270004	178.179993	175.649994	177.679993	173.828033	5472000
2022-12-22	176.770004	177.509995	175.339996	177.029999	173.192139	5709100
2022-12-23	176.669998	177.520004	175.809998	177.479996	173.632370	3683400
2022-12-27	178.110001	178.350006	176.990005	177.429993	173.583450	3067300
2022-12-28	177.759995	178.449997	176.649994	176.660004	172.830154	2645400
2022-12-29	177.550003	178.300003	177.070007	177.559998	173.710648	2828800
2022-12-30	177.490005	177.770004	175.399994	176.649994	172.820374	4216600
