# Supplementary material for: Enhancing stock index prediction: A hybrid LSTM-PSO model for improved forecasting accuracy
Source: PLoS One. 2025 Jan 14;20(1):e0310296. doi: 10.1371/journal.pone.0310296 (PMC11731719; doi:10.1371/journal.pone.0310296)
Supplement: S1 File — (ZIP) [file pone.0310296.s001.zip › data&code∩╝êPSO-LSTM∩╝ë/data/stock_data/CRM.csv]

Date	Open	High	Low	Close	Adj Close	Volume
2018-01-02	102.879997	104.699997	102.269997	104.410004	104.410004	4669200
2018-01-03	104.900002	106.139999	104.620003	105.290001	105.290001	3888700
2018-01-04	106.000000	107.660004	105.769997	106.680000	106.680000	4540200
2018-01-05	107.760002	108.300003	107.199997	108.099998	108.099998	3368400
2018-01-08	108.000000	109.139999	107.570000	108.860001	108.860001	2933600
2018-01-09	109.000000	109.339996	108.250000	109.150002	109.150002	3302300
2018-01-10	108.680000	109.489998	108.230003	108.800003	108.800003	3113300
2018-01-11	109.000000	109.400002	108.669998	109.099998	109.099998	3668100
2018-01-12	109.230003	110.709999	108.910004	110.239998	110.239998	5749500
2018-01-16	110.849998	111.440002	108.230003	108.889999	108.889999	5790800
2018-01-17	109.750000	110.379997	109.230003	110.040001	110.040001	4254700
2018-01-18	110.230003	112.169998	110.220001	111.769997	111.769997	3842800
2018-01-19	112.209999	112.400002	111.610001	111.930000	111.930000	3120900
2018-01-22	111.629997	112.959999	111.010002	112.889999	112.889999	2214700
2018-01-23	113.180000	113.760002	112.680000	113.239998	113.239998	2816800
2018-01-24	113.629997	113.839996	112.500000	112.849998	112.849998	4975500
2018-01-25	113.279999	113.470001	111.900002	111.959999	111.959999	4715100
2018-01-26	112.720001	113.919998	112.029999	113.699997	113.699997	3927400
2018-01-29	113.699997	114.410004	112.849998	113.300003	113.300003	3181500
2018-01-30	112.419998	113.449997	111.839996	112.230003	112.230003	3737700
2018-01-31	113.059998	114.519997	112.639999	113.910004	113.910004	4181800
2018-02-01	113.300003	114.269997	112.529999	112.739998	112.739998	4302800
2018-02-02	112.029999	112.349998	110.709999	110.779999	110.779999	4403800
2018-02-05	109.150002	111.610001	107.500000	107.650002	107.650002	6124000
2018-02-06	105.010002	109.620003	103.690002	109.570000	109.570000	6857900
2018-02-07	109.070000	112.290001	108.809998	110.050003	110.050003	4515400
2018-02-08	110.099998	110.180000	104.000000	104.029999	104.029999	6803800
2018-02-09	105.320000	108.110001	102.370003	106.980003	106.980003	6615800
2018-02-12	107.699997	109.480003	106.260002	108.550003	108.550003	4624100
2018-02-13	108.010002	108.080002	105.930000	107.690002	107.690002	7542800
2018-02-14	106.730003	109.220001	106.730003	109.019997	109.019997	7428000
2018-02-15	112.309998	113.430000	110.050003	113.120003	113.120003	8341900
2018-02-16	112.839996	114.150002	112.669998	112.860001	112.860001	4667300
2018-02-20	112.449997	115.260002	112.279999	114.349998	114.349998	4287800
2018-02-21	114.769997	115.669998	114.169998	114.480003	114.480003	4976500
2018-02-22	114.519997	115.000000	112.480003	113.000000	113.000000	4763400
2018-02-23	113.629997	114.959999	112.739998	114.959999	114.959999	4173500
2018-02-26	116.110001	116.800003	115.370003	116.650002	116.650002	5418900
2018-02-27	117.300003	117.610001	115.760002	116.470001	116.470001	5908200
2018-02-28	117.000000	118.150002	116.220001	116.250000	116.250000	9684400
2018-03-01	120.910004	122.470001	118.050003	119.430000	119.430000	15555500
2018-03-02	118.650002	122.330002	117.639999	121.919998	121.919998	10627500
2018-03-05	120.000000	122.940002	119.660004	122.500000	122.500000	10121300
2018-03-06	122.870003	124.690002	122.750000	124.480003	124.480003	8154800
2018-03-07	123.379997	125.769997	123.180000	125.330002	125.330002	6750400
2018-03-08	125.760002	127.290001	125.699997	126.360001	126.360001	6127900
2018-03-09	127.190002	127.500000	126.250000	127.410004	127.410004	5637800
2018-03-12	127.870003	128.199997	126.779999	126.779999	126.779999	5609800
2018-03-13	127.889999	128.110001	125.730003	126.730003	126.730003	4641800
2018-03-14	127.050003	128.869995	126.510002	127.989998	127.989998	5402400
2018-03-15	128.000000	128.460007	126.669998	127.220001	127.220001	4603500
2018-03-16	127.290001	127.949997	125.690002	125.970001	125.970001	6662900
2018-03-19	125.029999	125.760002	123.470001	124.980003	124.980003	6830400
2018-03-20	124.589996	126.830002	124.449997	125.120003	125.120003	7113600
2018-03-21	121.559998	124.019997	120.199997	121.699997	121.699997	14824000
2018-03-22	120.400002	120.660004	117.440002	118.040001	118.040001	10950500
2018-03-23	118.010002	118.080002	114.309998	114.430000	114.430000	10902100
2018-03-26	118.239998	119.260002	115.040001	118.970001	118.970001	13171700
2018-03-27	120.089996	120.160004	112.720001	113.809998	113.809998	8304700
2018-03-28	113.150002	114.860001	111.339996	112.879997	112.879997	6489500
2018-03-29	113.910004	117.260002	112.519997	116.300003	116.300003	7794700
2018-04-02	115.910004	117.680000	113.610001	115.300003	115.300003	6461300
2018-04-03	116.760002	117.449997	114.599998	116.489998	116.489998	5193300
2018-04-04	114.059998	119.680000	114.000000	119.480003	119.480003	6389300
2018-04-05	120.400002	121.040001	118.669998	119.040001	119.040001	5052400
2018-04-06	118.099998	118.980003	114.949997	116.099998	116.099998	5385500
2018-04-09	117.139999	119.230003	117.139999	117.190002	117.190002	4104200
2018-04-10	118.919998	120.120003	117.680000	119.489998	119.489998	3693000
2018-04-11	119.330002	120.709999	118.870003	119.160004	119.160004	3059400
2018-04-12	120.000000	121.730003	119.339996	121.400002	121.400002	4419900
2018-04-13	121.940002	121.940002	118.500000	119.010002	119.010002	4933100
2018-04-16	120.949997	120.980003	118.660004	119.410004	119.410004	4464700
2018-04-17	120.400002	123.860001	120.010002	123.349998	123.349998	5524600
2018-04-18	123.529999	124.739998	122.230003	124.459999	124.459999	4321800
2018-04-19	124.040001	124.519997	123.180000	124.059998	124.059998	3657000
2018-04-20	124.010002	124.379997	122.050003	122.820000	122.820000	2971000
2018-04-23	123.190002	124.570000	121.239998	121.889999	121.889999	3932700
2018-04-24	123.339996	123.529999	116.910004	117.879997	117.879997	5379300
2018-04-25	117.769997	118.230003	115.040001	117.320000	117.320000	5080500
2018-04-26	118.699997	122.070000	118.160004	120.830002	120.830002	4998800
2018-04-27	121.629997	121.639999	119.550003	120.220001	120.220001	3801200
2018-04-30	120.870003	121.699997	119.779999	120.989998	120.989998	2788300
2018-05-01	120.879997	123.320000	120.419998	123.110001	123.110001	3873900
2018-05-02	122.290001	123.970001	121.739998	122.820000	122.820000	3671000
2018-05-03	122.620003	125.000000	121.669998	124.410004	124.410004	4435600
2018-05-04	124.379997	125.839996	122.980003	125.120003	125.120003	6341200
2018-05-07	125.790001	127.690002	125.459999	126.970001	126.970001	4342000
2018-05-08	126.589996	128.960007	126.500000	128.750000	128.750000	4467800
2018-05-09	128.880005	129.740005	127.330002	129.729996	129.729996	4605300
2018-05-10	129.949997	131.000000	129.050003	130.619995	130.619995	3772400
2018-05-11	130.000000	130.850006	128.889999	130.630005	130.630005	3233200
2018-05-14	130.789993	131.000000	127.160004	127.690002	127.690002	4169800
2018-05-15	126.930000	128.589996	126.089996	128.130005	128.130005	2933100
2018-05-16	128.710007	128.970001	127.919998	128.770004	128.770004	2439900
2018-05-17	129.190002	129.460007	125.550003	126.050003	126.050003	5557000
2018-05-18	126.059998	127.720001	125.870003	126.959999	126.959999	3612300
2018-05-21	128.000000	128.350006	126.000000	126.370003	126.370003	2887200
2018-05-22	126.660004	127.050003	125.260002	125.440002	125.440002	2789800
2018-05-23	124.879997	128.089996	124.580002	128.089996	128.089996	4303900
2018-05-24	128.809998	129.380005	127.389999	128.740005	128.740005	5972400
2018-05-25	128.729996	129.250000	127.620003	127.959999	127.959999	4031800
2018-05-29	126.750000	127.540001	126.120003	126.879997	126.879997	8141900
2018-05-30	132.300003	132.550003	127.839996	129.300003	129.300003	14170900
2018-05-31	129.369995	130.990005	128.410004	129.330002	129.330002	6408300
2018-06-01	129.880005	130.869995	128.350006	130.520004	130.520004	6132800
2018-06-04	130.389999	132.800003	129.600006	132.649994	132.649994	4860700
2018-06-05	133.139999	134.630005	132.970001	134.119995	134.119995	5123200
2018-06-06	134.330002	135.710007	134.119995	135.550003	135.550003	4766900
2018-06-07	135.550003	135.750000	130.729996	132.910004	132.910004	6564100
2018-06-08	131.699997	133.679993	130.820007	133.529999	133.529999	3486600
2018-06-11	133.880005	134.669998	133.259995	133.979996	133.979996	3443100
2018-06-12	134.960007	137.500000	134.649994	136.259995	136.259995	5319900
2018-06-13	136.369995	137.490005	135.600006	136.500000	136.500000	5809300
2018-06-14	137.000000	139.750000	136.889999	138.410004	138.410004	6494900
2018-06-15	138.070007	138.949997	136.800003	138.410004	138.410004	7711100
2018-06-18	137.009995	140.190002	136.910004	139.800003	139.800003	4202400
2018-06-19	138.080002	139.710007	137.229996	139.520004	139.520004	4833700
2018-06-20	140.000000	142.119995	138.820007	138.940002	138.940002	5341400
2018-06-21	139.070007	140.059998	137.119995	137.880005	137.880005	3912800
2018-06-22	137.259995	137.300003	133.949997	135.009995	135.009995	7466000
2018-06-25	134.240005	134.889999	131.669998	133.190002	133.190002	6969800
2018-06-26	134.759995	137.169998	133.820007	135.479996	135.479996	7043100
2018-06-27	136.679993	137.419998	133.100006	133.220001	133.220001	6851600
2018-06-28	133.990005	135.889999	133.190002	135.119995	135.119995	6333700
2018-06-29	136.279999	137.710007	135.899994	136.399994	136.399994	5229500
2018-07-02	136.149994	140.470001	135.300003	140.429993	140.429993	6399200
2018-07-03	140.600006	140.750000	137.710007	137.839996	137.839996	3164700
2018-07-05	139.259995	139.889999	138.220001	139.770004	139.770004	5576700
2018-07-06	140.190002	141.729996	139.009995	141.399994	141.399994	5045800
2018-07-09	142.649994	142.869995	139.880005	141.759995	141.759995	5183100
2018-07-10	142.300003	143.509995	141.509995	142.449997	142.449997	3643700
2018-07-11	141.210007	145.639999	141.020004	145.250000	145.250000	6168000
2018-07-12	145.800003	148.699997	145.800003	148.160004	148.160004	4681000
2018-07-13	147.750000	148.000000	145.410004	147.610001	147.610001	3941800
2018-07-16	147.839996	148.690002	146.820007	146.960007	146.960007	3592100
2018-07-17	145.410004	147.440002	143.080002	147.020004	147.020004	5133900
2018-07-18	147.020004	148.190002	145.759995	147.839996	147.839996	2908100
2018-07-19	147.000000	148.000000	146.610001	147.160004	147.160004	3590600
2018-07-20	147.440002	147.919998	146.690002	146.869995	146.869995	2462200
2018-07-23	146.869995	147.639999	144.800003	147.559998	147.559998	2538100
2018-07-24	148.550003	148.850006	145.179993	146.000000	146.000000	4052300
2018-07-25	146.130005	149.350006	146.000000	148.869995	148.869995	4056900
2018-07-26	147.979996	148.750000	145.679993	147.570007	147.570007	3414300
2018-07-27	148.250000	148.279999	142.380005	143.910004	143.910004	5924400
2018-07-30	143.539993	143.729996	135.520004	138.029999	138.029999	9522000
2018-07-31	138.679993	139.789993	135.389999	137.149994	137.149994	7442900
2018-08-01	138.000000	140.899994	137.509995	137.679993	137.679993	5098100
2018-08-02	137.050003	141.300003	136.750000	141.139999	141.139999	3779200
2018-08-03	141.529999	141.740005	138.419998	141.039993	141.039993	3463500
2018-08-06	140.889999	142.850006	140.649994	142.710007	142.710007	3247300
2018-08-07	143.529999	144.610001	142.729996	144.440002	144.440002	3928300
2018-08-08	144.460007	145.639999	143.160004	145.169998	145.169998	3026700
2018-08-09	145.300003	146.850006	145.089996	145.820007	145.820007	3572600
2018-08-10	144.929993	147.000000	144.350006	145.509995	145.509995	2748500
2018-08-13	145.630005	147.179993	144.220001	144.449997	144.449997	2880400
2018-08-14	146.179993	146.770004	144.570007	146.570007	146.570007	3474700
2018-08-15	146.080002	147.880005	143.600006	145.039993	145.039993	4476900
2018-08-16	146.509995	146.910004	145.220001	145.729996	145.729996	3704000
2018-08-17	145.500000	146.009995	143.949997	145.020004	145.020004	2865600
2018-08-20	145.210007	146.059998	144.320007	145.710007	145.710007	2882200
2018-08-21	146.410004	148.789993	145.360001	145.529999	145.529999	4063700
2018-08-22	145.589996	147.199997	145.050003	146.460007	146.460007	4245300
2018-08-23	146.830002	148.339996	146.070007	147.830002	147.830002	6196300
2018-08-24	148.500000	152.380005	148.500000	152.300003	152.300003	4882000
2018-08-27	154.710007	154.880005	150.199997	151.679993	151.679993	5814800
2018-08-28	152.029999	153.399994	151.559998	152.990005	152.990005	5266900
2018-08-29	153.330002	154.970001	153.050003	154.800003	154.800003	9018600
2018-08-30	151.119995	153.740005	149.500000	152.139999	152.139999	14441000
2018-08-31	152.139999	153.869995	151.899994	152.679993	152.679993	6210500
2018-09-04	152.110001	153.339996	151.509995	153.210007	153.210007	5310900
2018-09-05	152.389999	152.779999	147.080002	148.649994	148.649994	7287400
2018-09-06	148.750000	149.160004	147.080002	148.830002	148.830002	4190300
2018-09-07	147.839996	151.410004	147.500000	150.429993	150.429993	3866800
2018-09-10	150.000000	151.580002	148.000000	151.320007	151.320007	3872300
2018-09-11	151.080002	153.750000	150.619995	152.839996	152.839996	4151000
2018-09-12	152.839996	155.770004	151.809998	155.369995	155.369995	5180800
2018-09-13	155.869995	158.779999	155.820007	158.179993	158.179993	6213500
2018-09-14	157.949997	158.789993	156.320007	157.490005	157.490005	4615300
2018-09-17	157.000000	158.429993	154.619995	154.919998	154.919998	3899600
2018-09-18	154.759995	158.029999	154.750000	156.000000	156.000000	3749600
2018-09-19	156.369995	157.330002	152.389999	152.899994	152.899994	5546000
2018-09-20	153.289993	156.070007	151.649994	155.500000	155.500000	4655600
2018-09-21	157.070007	157.960007	154.960007	155.520004	155.520004	17991600
2018-09-24	155.380005	158.910004	153.330002	158.779999	158.779999	5082100
2018-09-25	159.000000	159.139999	157.169998	158.869995	158.869995	5699600
2018-09-26	159.059998	159.929993	157.350006	158.330002	158.330002	4079700
2018-09-27	159.050003	161.080002	158.929993	160.429993	160.429993	3930300
2018-09-28	160.000000	160.860001	158.940002	159.029999	159.029999	4607700
2018-10-01	160.110001	161.190002	159.020004	159.860001	159.860001	4297600
2018-10-02	159.270004	159.580002	156.699997	157.259995	157.259995	4137000
2018-10-03	158.559998	159.759995	157.020004	159.100006	159.100006	3561600
2018-10-04	158.199997	158.839996	153.779999	154.899994	154.899994	6206400
2018-10-05	154.860001	156.600006	152.470001	155.070007	155.070007	4963600
2018-10-08	154.240005	154.619995	145.600006	148.649994	148.649994	10238700
2018-10-09	148.320007	150.869995	147.210007	148.500000	148.500000	5593300
2018-10-10	147.520004	147.589996	137.539993	137.809998	137.809998	13660600
2018-10-11	137.440002	142.160004	136.449997	139.240005	139.240005	10499300
2018-10-12	145.770004	148.750000	143.220001	146.740005	146.740005	9371700
2018-10-15	146.699997	146.699997	141.320007	141.949997	141.949997	6040800
2018-10-16	145.470001	147.910004	144.009995	147.440002	147.440002	5383100
2018-10-17	148.350006	148.350006	145.419998	147.009995	147.009995	3377900
2018-10-18	146.089996	147.589996	141.429993	142.839996	142.839996	5338200
2018-10-19	143.610001	145.369995	140.380005	140.490005	140.490005	5141600
2018-10-22	141.699997	143.800003	139.199997	142.949997	142.949997	4234900
2018-10-23	139.320007	141.970001	137.779999	140.660004	140.660004	6462000
2018-10-24	141.229996	141.500000	133.000000	133.259995	133.259995	7251500
2018-10-25	133.690002	141.690002	133.669998	140.800003	140.800003	7792900
2018-10-26	135.750000	139.210007	132.610001	135.520004	135.520004	7457000
2018-10-29	138.100006	139.550003	128.529999	130.990005	130.990005	9212500
2018-10-30	130.440002	132.990005	128.029999	132.169998	132.169998	10037900
2018-10-31	134.919998	138.710007	134.770004	137.240005	137.240005	6666400
2018-11-01	138.399994	139.800003	136.410004	139.589996	139.589996	4668800
2018-11-02	140.139999	140.550003	136.100006	136.789993	136.789993	4481400
2018-11-05	137.339996	137.339996	133.460007	135.440002	135.440002	4629900
2018-11-06	135.399994	138.000000	132.979996	133.949997	133.949997	4667100
2018-11-07	136.850006	142.309998	136.429993	141.789993	141.789993	5804000
2018-11-08	143.220001	143.630005	140.679993	141.869995	141.869995	3986700
2018-11-09	141.059998	141.059998	135.050003	136.919998	136.919998	5252500
2018-11-12	135.740005	136.660004	130.080002	130.500000	130.500000	7571200
2018-11-13	131.479996	133.770004	128.949997	132.160004	132.160004	6176300
2018-11-14	134.210007	134.940002	128.580002	129.350006	129.350006	5729600
2018-11-15	129.199997	132.949997	126.300003	132.490005	132.490005	6468700
2018-11-16	131.850006	133.470001	130.080002	132.550003	132.550003	5126900
2018-11-19	131.600006	132.259995	120.419998	121.010002	121.010002	14284700
2018-11-20	114.330002	124.940002	113.599998	120.669998	120.669998	13829500
2018-11-21	124.199997	125.750000	121.610001	123.589996	123.589996	7311300
2018-11-23	121.330002	123.709999	120.709999	122.029999	122.029999	3009600
2018-11-26	124.480003	126.949997	123.660004	126.410004	126.410004	9321200
2018-11-27	125.150002	127.610001	123.720001	127.540001	127.540001	10558800
2018-11-28	138.479996	140.889999	131.970001	140.639999	140.639999	25705400
2018-11-29	139.850006	142.880005	139.270004	139.720001	139.720001	7763000
2018-11-30	138.889999	143.220001	138.279999	142.759995	142.759995	9401400
2018-12-03	146.300003	147.070007	142.559998	144.149994	144.149994	7358900
2018-12-04	142.729996	145.199997	138.800003	139.240005	139.240005	6978400
2018-12-06	134.800003	142.059998	132.750000	142.059998	142.059998	9186600
2018-12-07	141.899994	142.369995	134.740005	135.949997	135.949997	6225300
2018-12-10	135.160004	139.490005	133.179993	137.270004	137.270004	5897000
2018-12-11	140.589996	140.699997	135.589996	136.789993	136.789993	4548700
2018-12-12	141.789993	144.029999	139.550003	140.089996	140.089996	6794300
2018-12-13	141.500000	143.630005	139.580002	141.139999	141.139999	5122800
2018-12-14	138.880005	140.710007	136.380005	137.039993	137.039993	5354400
2018-12-17	134.309998	135.500000	129.970001	130.830002	130.830002	8392400
2018-12-18	132.139999	133.679993	130.130005	132.320007	132.320007	6668400
2018-12-19	131.979996	136.500000	129.500000	131.160004	131.160004	7350700
2018-12-20	129.250000	132.330002	122.639999	127.730003	127.730003	12265100
2018-12-21	128.570007	129.389999	122.459999	122.910004	122.910004	12568600
2018-12-24	121.139999	124.839996	120.160004	121.330002	121.330002	4721500
2018-12-26	122.519997	130.899994	122.120003	130.839996	130.839996	8110900
2018-12-27	128.800003	135.199997	127.839996	135.199997	135.199997	7967700
2018-12-28	136.000000	136.880005	132.610001	134.679993	134.679993	7276200
2018-12-31	136.000000	137.970001	134.490005	136.970001	136.970001	5467700
2019-01-02	133.399994	136.830002	133.050003	135.550003	135.550003	4783900
2019-01-03	133.479996	134.779999	130.100006	130.399994	130.399994	6365700
2019-01-04	133.500000	139.320007	132.220001	137.960007	137.960007	6650600
2019-01-07	141.020004	143.389999	138.789993	142.220001	142.220001	9064800
2019-01-08	144.729996	146.460007	142.889999	145.720001	145.720001	9057300
2019-01-09	146.889999	147.500000	144.529999	145.990005	145.990005	5445900
2019-01-10	143.770004	147.210007	143.759995	147.039993	147.039993	5116900
2019-01-11	146.559998	148.029999	145.610001	147.550003	147.550003	5185200
2019-01-14	145.750000	146.729996	144.699997	146.050003	146.050003	5815500
2019-01-15	146.350006	149.860001	145.800003	149.190002	149.190002	5350400
2019-01-16	149.149994	149.789993	147.800003	148.539993	148.539993	3936800
2019-01-17	148.539993	150.720001	147.690002	149.820007	149.820007	3743200
2019-01-18	151.830002	153.270004	150.240005	152.509995	152.509995	6151200
2019-01-22	150.339996	151.380005	147.399994	148.949997	148.949997	5203300
2019-01-23	149.729996	150.800003	147.649994	149.750000	149.750000	3335400
2019-01-24	149.949997	150.500000	146.520004	146.869995	146.869995	6734700
2019-01-25	148.529999	149.889999	147.550003	149.740005	149.740005	4600800
2019-01-28	148.169998	148.199997	146.100006	147.330002	147.330002	4054700
2019-01-29	147.070007	148.000000	144.639999	145.179993	145.179993	3915100
2019-01-30	147.190002	149.690002	146.080002	149.160004	149.160004	4653400
2019-01-31	149.020004	153.380005	148.710007	151.970001	151.970001	8615900
2019-02-01	152.399994	155.949997	151.070007	155.869995	155.869995	5959200
2019-02-04	156.020004	158.899994	155.410004	157.720001	157.720001	5264700
2019-02-05	158.339996	159.880005	157.820007	158.990005	158.990005	4575600
2019-02-06	159.000000	159.100006	155.080002	158.130005	158.130005	4205100
2019-02-07	155.960007	157.059998	153.360001	154.929993	154.929993	4545500
2019-02-08	152.910004	156.699997	152.710007	156.669998	156.669998	3018700
2019-02-11	158.199997	161.500000	157.570007	159.910004	159.910004	7125500
2019-02-12	161.250000	163.389999	160.029999	162.789993	162.789993	5631700
2019-02-13	163.440002	163.570007	160.270004	160.399994	160.399994	5296000
2019-02-14	159.470001	160.440002	156.710007	159.470001	159.470001	5061100
2019-02-15	160.990005	161.220001	158.089996	159.050003	159.050003	5282000
2019-02-19	159.660004	161.479996	159.139999	160.610001	160.610001	3883200
2019-02-20	160.330002	161.490005	157.210007	158.539993	158.539993	7047200
2019-02-21	157.699997	160.479996	157.300003	159.630005	159.630005	4463000
2019-02-22	160.470001	161.710007	160.199997	161.309998	161.309998	4175000
2019-02-25	162.509995	163.059998	160.929993	161.360001	161.360001	5076700
2019-02-26	160.809998	163.380005	159.869995	163.000000	163.000000	4496300
2019-02-27	162.289993	163.529999	160.500000	163.119995	163.119995	4278300
2019-02-28	163.000000	164.600006	162.169998	163.649994	163.649994	6908100
2019-03-01	165.149994	166.149994	161.750000	164.529999	164.529999	6919900
2019-03-04	165.559998	165.789993	155.419998	158.500000	158.500000	17886300
2019-03-05	159.919998	160.880005	154.800003	156.970001	156.970001	16042900
2019-03-06	157.130005	160.250000	156.279999	156.789993	156.789993	7436300
2019-03-07	156.089996	157.589996	154.809998	155.600006	155.600006	6916500
2019-03-08	152.020004	155.410004	150.250000	155.059998	155.059998	4800700
2019-03-11	155.899994	157.770004	153.429993	157.649994	157.649994	5699500
2019-03-12	158.000000	159.369995	157.160004	158.279999	158.279999	4082100
2019-03-13	158.850006	162.000000	158.610001	159.809998	159.809998	5230600
2019-03-14	160.949997	161.589996	159.740005	160.669998	160.669998	3247200
2019-03-15	160.639999	162.179993	159.190002	161.509995	161.509995	6743700
2019-03-18	161.399994	163.330002	160.880005	161.949997	161.949997	3575500
2019-03-19	162.520004	164.619995	161.600006	163.929993	163.929993	4379000
2019-03-20	163.839996	164.949997	161.509995	163.509995	163.509995	4391000
2019-03-21	163.169998	166.990005	162.750000	166.949997	166.949997	4277800
2019-03-22	165.960007	166.490005	161.350006	161.500000	161.500000	5614300
2019-03-25	160.229996	161.600006	159.220001	160.880005	160.880005	3795400
2019-03-26	161.429993	162.070007	157.389999	159.399994	159.399994	6910300
2019-03-27	159.000000	159.300003	152.369995	155.119995	155.119995	8218700
2019-03-28	155.690002	156.479996	153.509995	155.179993	155.179993	4424800
2019-03-29	156.869995	158.500000	155.429993	158.369995	158.369995	4913100
2019-04-01	160.100006	161.679993	158.509995	161.179993	161.179993	4601100
2019-04-02	160.860001	160.990005	158.910004	160.509995	160.509995	3158400
2019-04-03	161.779999	163.139999	160.649994	162.619995	162.619995	3819100
2019-04-04	162.710007	162.800003	155.830002	158.520004	158.520004	6295200
2019-04-05	159.630005	160.240005	158.020004	158.559998	158.559998	4315300
2019-04-08	158.399994	158.789993	156.449997	158.470001	158.470001	2848400
2019-04-09	157.039993	158.350006	156.649994	156.970001	156.970001	5642900
2019-04-10	158.199997	160.380005	157.649994	160.240005	160.240005	3414700
2019-04-11	160.160004	160.830002	159.020004	160.729996	160.729996	2578400
2019-04-12	162.000000	162.500000	159.500000	160.710007	160.710007	2844200
2019-04-15	161.000000	162.029999	159.490005	160.089996	160.089996	2608400
2019-04-16	160.039993	160.259995	157.750000	158.690002	158.690002	3004800
2019-04-17	159.050003	159.050003	155.070007	155.339996	155.339996	4765500
2019-04-18	154.899994	156.210007	153.169998	155.990005	155.990005	4391500
2019-04-22	155.449997	159.139999	155.279999	158.759995	158.759995	2943300
2019-04-23	159.759995	161.399994	158.410004	161.229996	161.229996	3418400
2019-04-24	161.880005	162.490005	159.399994	159.559998	159.559998	3384900
2019-04-25	162.000000	163.889999	161.000000	163.089996	163.089996	5498400
2019-04-26	162.419998	166.059998	161.279999	165.960007	165.960007	3342900
2019-04-29	166.710007	167.559998	165.330002	165.360001	165.360001	4509700
2019-04-30	165.190002	166.440002	163.619995	165.350006	165.350006	3581800
2019-05-01	166.009995	166.220001	162.139999	162.149994	162.149994	2707700
2019-05-02	161.690002	162.699997	159.630005	161.830002	161.830002	3181100
2019-05-03	162.580002	163.500000	160.860001	163.339996	163.339996	3131000
2019-05-06	158.619995	162.839996	157.860001	162.500000	162.500000	2520600
2019-05-07	161.330002	161.669998	154.750000	156.899994	156.899994	6541900
2019-05-08	157.110001	157.929993	155.039993	156.860001	156.860001	4061300
2019-05-09	154.649994	157.100006	152.389999	156.309998	156.309998	5809300
2019-05-10	156.279999	160.610001	154.380005	159.940002	159.940002	4462200
2019-05-13	154.919998	156.899994	152.779999	153.149994	153.149994	5694600
2019-05-14	155.050003	158.589996	152.919998	158.070007	158.070007	4954000
2019-05-15	153.820007	156.380005	151.699997	155.059998	155.059998	7783800
2019-05-16	156.759995	159.449997	155.899994	158.479996	158.479996	5048100
2019-05-17	156.179993	157.160004	153.169998	154.570007	154.570007	5314000
2019-05-20	152.470001	156.089996	151.699997	155.979996	155.979996	5437600
2019-05-21	157.360001	157.839996	155.179993	155.779999	155.779999	3803100
2019-05-22	155.869995	158.190002	155.839996	157.639999	157.639999	3170100
2019-05-23	156.029999	156.339996	152.149994	153.710007	153.710007	4508200
2019-05-24	154.889999	156.929993	154.160004	154.509995	154.509995	3151700
2019-05-28	155.350006	157.809998	154.389999	155.190002	155.190002	4934100
2019-05-29	153.759995	154.059998	151.199997	152.889999	152.889999	4359500
2019-05-30	154.320007	155.869995	153.899994	155.660004	155.660004	4418100
2019-05-31	152.660004	154.479996	151.259995	151.410004	151.410004	5326900
2019-06-03	150.699997	150.699997	143.389999	145.100006	145.100006	8835200
2019-06-04	146.050003	150.919998	142.509995	150.809998	150.809998	12375100
2019-06-05	157.149994	158.500000	154.550003	158.440002	158.440002	12072400
2019-06-06	158.500000	160.000000	157.330002	159.309998	159.309998	5601200
2019-06-07	159.839996	162.990005	159.500000	161.270004	161.270004	7175300
2019-06-10	153.479996	157.449997	150.830002	152.789993	152.789993	29856300
2019-06-11	155.309998	155.710007	148.789993	150.149994	150.149994	15214300
2019-06-12	151.110001	152.320007	150.149994	151.279999	151.279999	7161300
2019-06-13	152.160004	152.240005	150.250000	151.339996	151.339996	5173800
2019-06-14	151.039993	151.979996	149.479996	150.009995	150.009995	6248200
2019-06-17	150.199997	151.279999	149.869995	150.289993	150.289993	4491800
2019-06-18	151.880005	152.949997	150.500000	150.589996	150.589996	7317800
2019-06-19	151.690002	154.470001	150.509995	154.139999	154.139999	8095300
2019-06-20	156.289993	158.289993	155.419998	157.199997	157.199997	10153600
2019-06-21	156.669998	157.789993	155.940002	156.839996	156.839996	9706900
2019-06-24	157.389999	157.729996	152.509995	152.559998	152.559998	6378200
2019-06-25	152.830002	152.970001	148.589996	149.339996	149.339996	7362500
2019-06-26	151.279999	151.380005	148.919998	149.039993	149.039993	5844900
2019-06-27	149.889999	150.759995	148.470001	150.690002	150.690002	6832800
2019-06-28	150.419998	151.770004	149.600006	151.729996	151.729996	6936600
2019-07-01	154.570007	154.740005	151.850006	154.059998	154.059998	6476400
2019-07-02	154.289993	154.360001	152.580002	154.119995	154.119995	4736300
2019-07-03	154.539993	155.750000	154.160004	155.589996	155.589996	3885400
2019-07-05	153.949997	154.809998	152.570007	154.580002	154.580002	3940900
2019-07-08	153.520004	153.690002	152.039993	152.809998	152.809998	4717400
2019-07-09	152.080002	154.190002	151.679993	153.949997	153.949997	4979100
2019-07-10	154.570007	156.399994	154.570007	156.270004	156.270004	4966300
2019-07-11	156.820007	159.300003	156.619995	158.899994	158.899994	7083200
2019-07-12	159.399994	159.619995	157.399994	158.080002	158.080002	4348000
2019-07-15	158.759995	159.839996	157.479996	159.649994	159.649994	3603700
2019-07-16	159.960007	161.610001	156.800003	157.130005	157.130005	6913100
2019-07-17	157.679993	159.919998	157.660004	158.240005	158.240005	4160500
2019-07-18	157.000000	158.580002	156.210007	157.979996	157.979996	3724000
2019-07-19	159.729996	160.740005	156.289993	156.750000	156.750000	5218800
2019-07-22	157.649994	159.050003	157.149994	157.699997	157.699997	2909500
2019-07-23	157.979996	158.449997	155.279999	156.250000	156.250000	4865800
2019-07-24	155.979996	160.250000	155.699997	159.750000	159.750000	4110500
2019-07-25	160.119995	161.130005	158.669998	159.350006	159.350006	6934500
2019-07-26	159.559998	160.820007	158.729996	159.970001	159.970001	4979100
2019-07-29	160.399994	161.199997	155.520004	156.210007	156.210007	8880500
2019-07-30	155.339996	158.220001	154.619995	156.960007	156.960007	4241600
2019-07-31	157.389999	157.889999	152.300003	154.500000	154.500000	7454200
2019-08-01	154.729996	157.779999	150.410004	150.809998	150.809998	26124700
2019-08-02	149.800003	149.899994	145.309998	145.699997	145.699997	13138900
2019-08-05	141.339996	143.750000	139.800003	142.820007	142.820007	13070100
2019-08-06	143.789993	144.960007	141.960007	142.800003	142.800003	6694000
2019-08-07	140.929993	143.100006	139.059998	141.639999	141.639999	7635500
2019-08-08	143.520004	144.960007	142.320007	143.820007	143.820007	8670300
2019-08-09	143.610001	144.470001	141.690002	143.369995	143.369995	5286700
2019-08-12	141.550003	141.970001	140.050003	140.720001	140.720001	4389500
2019-08-13	140.929993	145.000000	140.429993	143.880005	143.880005	5205800
2019-08-14	141.289993	142.360001	137.869995	139.720001	139.720001	8607800
2019-08-15	141.100006	143.300003	139.750000	142.130005	142.130005	6647700
2019-08-16	143.059998	145.339996	142.520004	143.889999	143.889999	5341100
2019-08-19	145.600006	146.139999	142.880005	143.669998	143.669998	4632100
2019-08-20	144.160004	146.500000	143.059998	145.539993	145.539993	6259200
2019-08-21	146.899994	148.389999	146.160004	147.380005	147.380005	6142400
2019-08-22	149.490005	149.899994	145.470001	148.240005	148.240005	11744500
2019-08-23	157.699997	158.419998	150.649994	151.570007	151.570007	26531900
2019-08-26	153.509995	155.210007	151.520004	155.139999	155.139999	8975400
2019-08-27	154.259995	155.899994	152.529999	153.570007	153.570007	6516500
2019-08-28	152.500000	152.779999	150.869995	151.830002	151.830002	5326800
2019-08-29	153.399994	156.000000	152.660004	155.929993	155.929993	5979900
2019-08-30	156.419998	158.220001	153.699997	156.070007	156.070007	7591000
2019-09-03	154.210007	155.320007	151.759995	152.729996	152.729996	4953800
2019-09-04	154.089996	154.919998	152.320007	152.460007	152.460007	3604500
2019-09-05	154.639999	154.740005	151.949997	153.770004	153.770004	5065400
2019-09-06	153.970001	154.050003	150.770004	151.070007	151.070007	4722300
2019-09-09	151.660004	152.149994	148.089996	149.539993	149.539993	6265500
2019-09-10	148.770004	151.660004	147.740005	149.649994	149.649994	6249700
2019-09-11	150.089996	154.649994	149.039993	154.089996	154.089996	6242400
2019-09-12	155.039993	156.800003	154.410004	154.750000	154.750000	4993500
2019-09-13	154.320007	154.910004	152.740005	152.979996	152.979996	3763500
2019-09-16	151.649994	154.100006	151.360001	153.009995	153.009995	2592300
2019-09-17	153.000000	153.449997	151.729996	152.820007	152.820007	3028500
2019-09-18	152.350006	152.910004	150.570007	152.770004	152.770004	2951200
2019-09-19	153.520004	154.250000	152.770004	153.600006	153.600006	2947000
2019-09-20	154.690002	156.880005	153.619995	155.199997	155.199997	11733000
2019-09-23	154.149994	155.199997	152.960007	154.649994	154.649994	3642200
2019-09-24	154.279999	156.270004	151.089996	152.050003	152.050003	4120800
2019-09-25	152.050003	153.210007	148.899994	152.990005	152.990005	3445000
2019-09-26	152.419998	153.399994	151.839996	152.339996	152.339996	3837300
2019-09-27	153.119995	153.149994	146.750000	148.259995	148.259995	5858200
2019-09-30	147.949997	148.970001	147.410004	148.440002	148.440002	3671200
2019-10-01	149.490005	150.160004	147.250000	147.690002	147.690002	3172900
2019-10-02	146.059998	146.500000	143.199997	144.220001	144.220001	4432400
2019-10-03	144.000000	147.059998	142.080002	147.000000	147.000000	3660900
2019-10-04	148.279999	148.919998	146.210007	148.029999	148.029999	3259000
2019-10-07	147.279999	149.330002	147.000000	148.800003	148.800003	2704700
2019-10-08	147.539993	148.339996	145.809998	145.910004	145.910004	2613200
2019-10-09	147.270004	147.850006	146.610001	147.050003	147.050003	2273000
2019-10-10	146.839996	147.559998	145.509995	146.410004	146.410004	2687400
2019-10-11	148.139999	150.710007	148.089996	149.369995	149.369995	4663900
2019-10-14	149.399994	150.279999	148.800003	149.369995	149.369995	1556900
2019-10-15	149.660004	152.970001	149.619995	152.740005	152.740005	3942600
2019-10-16	147.259995	150.850006	145.820007	146.970001	146.970001	8988600
2019-10-17	147.580002	148.039993	145.509995	146.169998	146.169998	5024400
2019-10-18	146.300003	146.440002	142.399994	144.089996	144.089996	6080000
2019-10-21	144.100006	145.190002	143.000000	144.550003	144.550003	3358000
2019-10-22	145.050003	145.960007	142.139999	142.330002	142.330002	4460500
2019-10-23	142.110001	145.570007	141.490005	145.130005	145.130005	4761400
2019-10-24	146.589996	148.789993	146.399994	148.119995	148.119995	5280100
2019-10-25	147.050003	150.660004	146.300003	150.490005	150.490005	4991400
2019-10-28	151.199997	154.919998	149.429993	154.789993	154.789993	7576700
2019-10-29	154.779999	156.130005	154.419998	155.089996	155.089996	5477300
2019-10-30	155.740005	158.419998	155.009995	158.279999	158.279999	4724500
2019-10-31	156.559998	158.279999	155.210007	156.490005	156.490005	4578300
2019-11-01	157.910004	160.089996	156.750000	159.740005	159.740005	4771100
2019-11-04	160.940002	161.250000	156.690002	157.600006	157.600006	5748100
2019-11-05	157.589996	159.119995	155.470001	158.149994	158.149994	4015000
2019-11-06	158.940002	160.000000	157.750000	158.929993	158.929993	4207400
2019-11-07	158.929993	161.130005	158.080002	159.500000	159.500000	3802300
2019-11-08	159.250000	161.210007	158.910004	161.110001	161.110001	3265300
2019-11-11	161.220001	162.229996	160.250000	161.779999	161.779999	3541200
2019-11-12	162.000000	164.369995	161.589996	162.860001	162.860001	3710600
2019-11-13	163.050003	164.419998	162.020004	162.600006	162.600006	5389700
2019-11-14	163.029999	163.580002	162.389999	163.050003	163.050003	3820700
2019-11-15	163.720001	163.929993	160.990005	163.210007	163.210007	3693000
2019-11-18	164.000000	164.000000	161.889999	162.770004	162.770004	5556700
2019-11-19	163.639999	164.449997	161.839996	163.960007	163.960007	4952900
2019-11-20	163.440002	166.339996	162.250000	164.199997	164.199997	8450300
2019-11-21	165.320007	165.910004	162.210007	162.880005	162.880005	5724200
2019-11-22	162.979996	163.490005	161.380005	162.809998	162.809998	3761900
2019-11-25	163.779999	164.649994	161.449997	161.710007	161.710007	5509300
2019-11-26	161.559998	162.610001	161.309998	162.539993	162.539993	5881400
2019-11-27	161.919998	162.830002	161.110001	161.509995	161.509995	4012800
2019-11-29	161.610001	163.410004	161.320007	162.889999	162.889999	2432500
2019-12-02	163.100006	163.210007	158.100006	161.000000	161.000000	5117400
2019-12-03	156.960007	161.850006	156.190002	161.570007	161.570007	6216400
2019-12-04	160.380005	160.690002	154.500000	156.429993	156.429993	17803300
2019-12-05	155.740005	158.919998	155.250000	158.220001	158.220001	7126600
2019-12-06	158.100006	159.500000	157.589996	158.009995	158.009995	4751200
2019-12-09	157.380005	158.899994	157.059998	157.479996	157.479996	3709000
2019-12-10	157.009995	157.669998	156.169998	156.399994	156.399994	4074700
2019-12-11	156.839996	156.880005	155.479996	156.389999	156.389999	4867500
2019-12-12	155.770004	158.990005	155.309998	158.589996	158.589996	5353900
2019-12-13	158.860001	161.490005	158.550003	161.130005	161.130005	5742300
2019-12-16	160.850006	162.740005	160.820007	161.960007	161.960007	5370000
2019-12-17	162.000000	162.369995	159.740005	161.630005	161.630005	4789600
2019-12-18	161.800003	163.279999	161.479996	161.479996	161.479996	4144800
2019-12-19	161.589996	163.339996	160.830002	163.330002	163.330002	4185400
2019-12-20	164.729996	165.169998	163.630005	164.550003	164.550003	8586700
2019-12-23	164.039993	164.869995	163.350006	163.740005	163.740005	4368600
2019-12-24	163.309998	163.839996	162.880005	163.250000	163.250000	1238000
2019-12-26	163.399994	164.529999	163.270004	164.509995	164.509995	2155500
2019-12-27	164.860001	165.460007	163.899994	164.979996	164.979996	3409900
2019-12-30	164.860001	164.940002	161.199997	162.440002	162.440002	3197100
2019-12-31	162.039993	163.259995	161.800003	162.639999	162.639999	3273500
2020-01-02	163.919998	167.070007	163.580002	166.990005	166.990005	5189300
2020-01-03	165.059998	166.770004	165.000000	166.169998	166.169998	3205400
2020-01-06	165.000000	173.669998	164.449997	173.449997	173.449997	8836200
2020-01-07	173.229996	176.869995	172.089996	176.000000	176.000000	8272700
2020-01-08	175.229996	178.850006	174.750000	177.330002	177.330002	7225100
2020-01-09	178.839996	179.899994	177.289993	179.600006	179.600006	5952900
2020-01-10	179.839996	180.679993	178.690002	180.199997	180.199997	5111800
2020-01-13	181.259995	184.449997	181.130005	183.850006	183.850006	6202600
2020-01-14	183.500000	183.850006	182.039993	182.119995	182.119995	4342300
2020-01-15	181.679993	183.089996	180.619995	181.059998	181.059998	3886600
2020-01-16	182.229996	183.110001	180.960007	182.690002	182.690002	3485300
2020-01-17	183.229996	183.339996	181.360001	182.229996	182.229996	4577000
2020-01-21	181.509995	186.000000	181.500000	185.270004	185.270004	6302400
2020-01-22	185.389999	186.440002	182.690002	182.750000	182.750000	4781800
2020-01-23	183.210007	184.300003	181.300003	183.979996	183.979996	4369000
2020-01-24	185.000000	186.130005	181.130005	182.110001	182.110001	4653600
2020-01-27	178.770004	181.729996	177.300003	180.710007	180.710007	4239400
2020-01-28	181.139999	183.860001	180.350006	182.850006	182.850006	3445300
2020-01-29	184.000000	184.100006	181.619995	181.770004	181.770004	2785500
2020-01-30	180.899994	185.940002	180.539993	185.669998	185.669998	3715700
2020-01-31	184.860001	186.029999	180.789993	182.309998	182.309998	4193300
2020-02-03	183.259995	185.869995	181.850006	185.419998	185.419998	4755200
2020-02-04	188.000000	189.690002	186.649994	188.339996	188.339996	3983200
2020-02-05	190.399994	190.550003	182.860001	185.490005	185.490005	6162700
2020-02-06	186.830002	187.559998	184.240005	186.729996	186.729996	4102700
2020-02-07	186.850006	188.649994	185.649994	185.720001	185.720001	3713100
2020-02-10	186.169998	189.270004	185.559998	189.119995	189.119995	3873500
2020-02-11	191.479996	192.600006	188.649994	189.110001	189.110001	4299200
2020-02-12	189.710007	190.520004	186.770004	189.460007	189.460007	4535400
2020-02-13	188.500000	191.050003	188.419998	188.639999	188.639999	3132100
2020-02-14	189.350006	190.250000	188.100006	189.949997	189.949997	3599400
2020-02-18	190.949997	191.500000	188.919998	191.089996	191.089996	4957000
2020-02-19	192.000000	193.919998	191.800003	192.869995	192.869995	3903200
2020-02-20	194.000000	195.720001	189.770004	193.360001	193.360001	5451200
2020-02-21	191.839996	192.039993	186.720001	189.500000	189.500000	5242100
2020-02-24	178.789993	187.149994	178.789993	185.940002	185.940002	8463300
2020-02-25	188.470001	189.979996	179.429993	181.270004	181.270004	11361100
2020-02-26	176.539993	182.669998	174.250000	178.869995	178.869995	13923100
2020-02-27	172.210007	178.330002	170.050003	172.149994	172.149994	9927300
2020-02-28	164.990005	171.770004	163.119995	170.399994	170.399994	12640800
2020-03-02	172.199997	176.789993	168.589996	176.759995	176.759995	7761000
2020-03-03	178.410004	178.419998	167.089996	169.369995	169.369995	8323500
2020-03-04	172.250000	175.809998	169.630005	175.690002	175.690002	5846300
2020-03-05	172.570007	173.750000	168.100006	169.600006	169.600006	5797500
2020-03-06	165.669998	167.570007	158.539993	164.080002	164.080002	9757700
2020-03-09	151.699997	157.710007	150.639999	151.210007	151.210007	9657100
2020-03-10	157.229996	161.470001	151.000000	161.339996	161.339996	11443900
2020-03-11	157.679993	159.619995	150.149994	154.570007	154.570007	10341300
2020-03-12	144.339996	151.229996	140.100006	140.589996	140.589996	13213000
2020-03-13	149.470001	149.500000	135.320007	147.779999	147.779999	13765400
2020-03-16	134.009995	141.550003	123.389999	124.300003	124.300003	13845300
2020-03-17	127.000000	138.009995	122.919998	135.419998	135.419998	12191500
2020-03-18	125.540001	133.419998	115.290001	132.240005	132.240005	12988200
2020-03-19	131.589996	144.000000	128.860001	139.460007	139.460007	10444000
2020-03-20	140.419998	146.199997	134.600006	139.350006	139.350006	12450100
2020-03-23	138.759995	143.720001	134.089996	140.520004	140.520004	11898300
2020-03-24	144.630005	154.139999	143.179993	153.639999	153.639999	11834400
2020-03-25	152.669998	158.020004	146.960007	147.059998	147.059998	10639300
2020-03-26	148.300003	155.080002	147.729996	154.729996	154.729996	8573100
2020-03-27	150.630005	151.449997	144.910004	146.000000	146.000000	8273500
2020-03-30	147.720001	153.000000	146.559998	149.850006	149.850006	7650400
2020-03-31	149.029999	151.949997	142.779999	143.979996	143.979996	10429700
2020-04-01	138.320007	139.059998	133.100006	134.059998	134.059998	8737600
2020-04-02	134.009995	135.389999	130.039993	134.320007	134.320007	8150500
2020-04-03	134.449997	136.190002	131.660004	134.309998	134.309998	6004400
2020-04-06	139.000000	149.850006	138.300003	147.550003	147.550003	12296800
2020-04-07	150.330002	150.800003	144.509995	145.070007	145.070007	7859500
2020-04-08	146.300003	152.160004	145.000000	151.119995	151.119995	7665500
2020-04-09	152.389999	156.100006	151.679993	154.550003	154.550003	7094600
2020-04-13	154.119995	155.309998	150.000000	152.500000	152.500000	5138600
2020-04-14	155.710007	158.789993	155.149994	157.710007	157.710007	7334300
2020-04-15	155.080002	157.270004	154.000000	155.630005	155.630005	4042600
2020-04-16	157.000000	158.000000	154.250000	157.059998	157.059998	4391500
2020-04-17	160.000000	163.259995	157.630005	162.619995	162.619995	7312900
2020-04-20	160.750000	164.309998	160.520004	162.759995	162.759995	4686000
2020-04-21	160.000000	160.089996	148.000000	150.559998	150.559998	13737900
2020-04-22	154.000000	155.699997	150.669998	154.139999	154.139999	6660900
2020-04-23	153.500000	156.470001	151.500000	151.720001	151.720001	6281400
2020-04-24	153.589996	154.500000	151.300003	153.979996	153.979996	6710500
2020-04-27	155.539993	158.440002	154.199997	157.630005	157.630005	5036400
2020-04-28	159.500000	160.809998	154.179993	154.460007	154.460007	4731800
2020-04-29	157.880005	161.889999	156.520004	160.429993	160.429993	5256700
2020-04-30	161.630005	165.300003	160.009995	161.949997	161.949997	6830700
2020-05-01	158.490005	160.169998	155.259995	156.369995	156.369995	4276900
2020-05-04	155.580002	162.020004	155.080002	161.470001	161.470001	5974200
2020-05-05	162.529999	164.139999	160.250000	163.250000	163.250000	5264800
2020-05-06	164.440002	165.710007	162.919998	163.669998	163.669998	4112600
2020-05-07	166.500000	171.270004	166.020004	169.899994	169.899994	6460900
2020-05-08	172.949997	176.080002	171.149994	175.899994	175.899994	5403400
2020-05-11	175.559998	183.300003	174.160004	182.669998	182.669998	8696000
2020-05-12	183.000000	183.020004	177.009995	177.539993	177.539993	5904600
2020-05-13	175.169998	175.210007	166.270004	169.639999	169.639999	12534900
2020-05-14	168.440002	168.570007	164.570007	167.000000	167.000000	7442300
2020-05-15	167.270004	171.720001	166.179993	171.330002	171.330002	5673800
2020-05-18	174.000000	177.000000	172.130005	172.500000	172.500000	6398300
2020-05-19	172.750000	178.199997	172.750000	176.039993	176.039993	5264000
2020-05-20	178.570007	179.139999	174.899994	176.929993	176.929993	4951200
2020-05-21	176.929993	178.289993	174.929993	175.259995	175.259995	4429700
2020-05-22	176.600006	178.639999	175.449997	177.850006	177.850006	4965100
2020-05-26	182.000000	182.000000	176.220001	176.520004	176.520004	8353600
2020-05-27	176.289993	176.610001	171.369995	176.600006	176.600006	6340200
2020-05-28	180.000000	184.800003	177.100006	181.100006	181.100006	10275200
2020-05-29	174.300003	175.000000	170.690002	174.789993	174.789993	19588900
2020-06-01	173.100006	177.520004	172.679993	176.360001	176.360001	5711600
2020-06-02	174.850006	174.899994	171.220001	174.229996	174.229996	8571800
2020-06-03	174.830002	175.929993	172.839996	174.990005	174.990005	6004000
2020-06-04	175.000000	175.429993	170.000000	171.440002	171.440002	7301600
2020-06-05	170.110001	174.190002	167.000000	173.880005	173.880005	8232200
2020-06-08	173.630005	176.570007	172.660004	176.550003	176.550003	4592600
2020-06-09	176.000000	176.000000	173.529999	174.559998	174.559998	4025600
2020-06-10	176.250000	182.500000	176.050003	182.100006	182.100006	8127200
2020-06-11	176.639999	178.429993	172.000000	172.050003	172.050003	6521200
2020-06-12	175.899994	177.690002	171.860001	175.110001	175.110001	5443800
2020-06-15	172.000000	178.899994	171.270004	178.610001	178.610001	6000000
2020-06-16	180.009995	182.500000	178.009995	180.479996	180.479996	5824100
2020-06-17	180.970001	182.750000	180.679993	181.399994	181.399994	5038600
2020-06-18	181.910004	189.000000	181.619995	187.660004	187.660004	8677800
2020-06-19	189.500000	191.250000	185.490005	186.949997	186.949997	11841000
2020-06-22	187.029999	192.500000	187.000000	191.649994	191.649994	6252200
2020-06-23	192.000000	194.089996	188.589996	189.059998	189.059998	6950800
2020-06-24	187.509995	189.300003	184.039993	185.550003	185.550003	4903100
2020-06-25	186.139999	188.770004	184.440002	188.339996	188.339996	4022400
2020-06-26	188.000000	188.220001	183.020004	183.169998	183.169998	7595700
2020-06-29	183.320007	183.710007	180.000000	183.330002	183.330002	3972100
2020-06-30	183.449997	187.889999	183.130005	187.330002	187.330002	4478900
2020-07-01	188.100006	192.820007	187.460007	191.889999	191.889999	4754600
2020-07-02	193.160004	195.389999	192.289993	192.529999	192.529999	4200300
2020-07-06	194.440002	199.449997	193.839996	197.720001	197.720001	5794200
2020-07-07	197.660004	200.220001	196.210007	196.380005	196.380005	5431500
2020-07-08	198.000000	201.199997	197.350006	200.279999	200.279999	4233700
2020-07-09	202.020004	202.820007	195.639999	200.740005	200.740005	6062800
2020-07-10	200.059998	200.729996	197.080002	198.880005	198.880005	3783200
2020-07-13	200.000000	200.259995	188.029999	188.339996	188.339996	5555400
2020-07-14	185.990005	189.960007	183.300003	189.559998	189.559998	5854700
2020-07-15	191.029999	192.100006	186.750000	188.089996	188.089996	7681800
2020-07-16	186.419998	186.860001	181.929993	185.509995	185.509995	7350000
2020-07-17	187.139999	188.399994	183.360001	187.779999	187.779999	4324300
2020-07-20	187.899994	195.309998	187.270004	195.089996	195.089996	5729000
2020-07-21	196.000000	196.500000	189.479996	190.800003	190.800003	5376800
2020-07-22	190.779999	191.869995	188.869995	191.309998	191.309998	2833000
2020-07-23	191.479996	194.570007	187.509995	188.539993	188.539993	3639500
2020-07-24	186.059998	188.940002	184.380005	188.490005	188.490005	3908400
2020-07-27	189.899994	191.559998	188.649994	190.960007	190.960007	3015700
2020-07-28	191.000000	192.970001	189.050003	189.500000	189.500000	3114200
2020-07-29	190.149994	194.559998	189.750000	193.610001	193.610001	3747800
2020-07-30	190.089996	191.919998	187.369995	191.699997	191.699997	3587400
2020-07-31	193.000000	194.990005	190.669998	194.850006	194.850006	3734000
2020-08-03	197.800003	204.789993	196.570007	203.190002	203.190002	6557500
2020-08-04	203.000000	203.389999	198.899994	201.410004	201.410004	4480300
2020-08-05	202.800003	203.899994	201.580002	202.639999	202.639999	3559100
2020-08-06	202.970001	209.949997	202.399994	207.789993	207.789993	5113300
2020-08-07	206.619995	206.940002	198.580002	201.050003	201.050003	5423400
2020-08-10	200.399994	201.479996	195.720001	197.160004	197.160004	5528200
2020-08-11	193.619995	195.839996	191.720001	191.990005	191.990005	5015400
2020-08-12	193.000000	195.419998	192.119995	192.619995	192.619995	3980300
2020-08-13	193.320007	198.070007	193.229996	195.139999	195.139999	4711600
2020-08-14	195.220001	195.479996	192.520004	193.460007	193.460007	2833000
2020-08-17	195.339996	197.070007	194.419998	196.740005	196.740005	3574500
2020-08-18	199.330002	204.800003	199.000000	204.009995	204.009995	7284800
2020-08-19	204.000000	207.100006	200.029999	205.110001	205.110001	7080700
2020-08-20	203.850006	210.110001	203.509995	209.509995	209.509995	5175100
2020-08-21	209.940002	210.000000	206.250000	207.529999	207.529999	5727800
2020-08-24	208.880005	209.289993	205.149994	208.460007	208.460007	5699000
2020-08-25	213.220001	218.350006	210.800003	216.050003	216.050003	27096500
2020-08-26	251.960007	277.970001	249.470001	272.320007	272.320007	63253400
2020-08-27	267.000000	278.279999	260.839996	276.320007	276.320007	22817100
2020-08-28	271.279999	275.750000	267.399994	271.100006	271.100006	28068000
2020-08-31	270.000000	274.709991	265.910004	272.649994	272.649994	16010100
2020-09-01	271.000000	281.929993	270.579987	281.250000	281.250000	13293600
2020-09-02	283.470001	284.500000	268.570007	276.690002	276.690002	12963800
2020-09-03	270.579987	271.750000	257.410004	265.010010	265.010010	14000600
2020-09-04	262.980011	265.670013	243.199997	254.699997	254.699997	14374300
2020-09-08	240.570007	253.679993	240.139999	241.270004	241.270004	15229600
2020-09-09	246.399994	253.449997	242.960007	250.429993	250.429993	9988600
2020-09-10	254.809998	256.510010	246.970001	247.800003	247.800003	5945000
2020-09-11	250.720001	251.300003	239.449997	243.100006	243.100006	5455200
2020-09-14	246.309998	248.869995	244.039993	246.639999	246.639999	4255200
2020-09-15	251.369995	251.940002	248.509995	251.679993	251.679993	4133600
2020-09-16	254.669998	255.429993	250.229996	250.600006	250.600006	5441200
2020-09-17	246.119995	248.820007	241.309998	244.529999	244.529999	5279500
2020-09-18	245.130005	248.110001	238.710007	242.779999	242.779999	6595600
2020-09-21	238.970001	245.130005	236.800003	245.050003	245.050003	5561600
2020-09-22	246.740005	248.570007	241.259995	247.779999	247.779999	3600800
2020-09-23	248.490005	248.770004	235.350006	235.990005	235.990005	7507900
2020-09-24	235.839996	239.960007	233.630005	237.550003	237.550003	4166800
2020-09-25	237.389999	243.949997	235.050003	242.740005	242.740005	5117800
2020-09-28	247.559998	248.580002	242.210007	246.669998	246.669998	4088300
2020-09-29	245.259995	247.899994	244.500000	247.449997	247.449997	3983700
2020-09-30	246.649994	255.410004	246.220001	251.320007	251.320007	8188500
2020-10-01	253.179993	254.669998	250.809998	253.449997	253.449997	4318000
2020-10-02	249.750000	254.949997	247.210007	247.850006	247.850006	4494500
2020-10-05	250.000000	253.279999	249.000000	251.529999	251.529999	3403500
2020-10-06	252.729996	257.290009	249.000000	250.139999	250.139999	4448100
2020-10-07	252.199997	260.739990	252.199997	259.980011	259.980011	4963200
2020-10-08	264.200012	264.619995	257.079987	260.220001	260.220001	4150400
2020-10-09	262.899994	266.049988	261.500000	265.980011	265.980011	4225000
2020-10-12	270.000000	270.000000	265.290009	267.070007	267.070007	4317000
2020-10-13	266.420013	268.790009	264.230011	266.829987	266.829987	3713200
2020-10-14	270.000000	270.160004	258.750000	261.829987	261.829987	5129500
2020-10-15	258.109985	260.519989	254.020004	257.720001	257.720001	5256800
2020-10-16	259.239990	262.519989	258.489990	258.549988	258.549988	3092300
2020-10-19	259.760010	261.480011	254.500000	255.009995	255.009995	3242300
2020-10-20	256.119995	259.179993	254.050003	255.970001	255.970001	2989300
2020-10-21	256.450012	258.309998	251.850006	254.229996	254.229996	2794000
2020-10-22	253.889999	255.220001	246.130005	249.669998	249.669998	3685700
2020-10-23	250.100006	250.570007	246.809998	250.520004	250.520004	3159600
2020-10-26	245.300003	248.110001	237.380005	241.979996	241.979996	5864100
2020-10-27	248.000000	251.750000	245.770004	250.300003	250.300003	4285600
2020-10-28	244.600006	245.449997	238.009995	238.429993	238.429993	4425400
2020-10-29	242.520004	242.520004	237.130005	237.139999	237.139999	4589000
2020-10-30	235.820007	237.750000	228.660004	232.270004	232.270004	5741200
2020-11-02	235.119995	238.500000	228.990005	232.449997	232.449997	3953400
2020-11-03	235.100006	240.940002	233.279999	237.130005	237.130005	4151400
2020-11-04	246.020004	252.880005	243.240005	250.740005	250.740005	6505400
2020-11-05	258.109985	260.920013	255.440002	260.220001	260.220001	8961700
2020-11-06	260.000000	261.750000	254.490005	260.149994	260.149994	3798600
2020-11-09	260.950012	270.920013	257.250000	259.279999	259.279999	8777500
2020-11-10	258.059998	259.000000	242.899994	247.660004	247.660004	6863200
2020-11-11	253.509995	256.739990	251.210007	254.179993	254.179993	4163400
2020-11-12	247.399994	254.970001	246.360001	249.419998	249.419998	5607000
2020-11-13	252.839996	253.789993	247.559998	249.509995	249.509995	5160000
2020-11-16	249.520004	253.490005	248.179993	249.889999	249.889999	5712600
2020-11-17	253.740005	258.269989	250.460007	256.170013	256.170013	5090700
2020-11-18	256.399994	262.660004	255.850006	257.160004	257.160004	5880500
2020-11-19	256.839996	267.089996	255.660004	264.649994	264.649994	8084600
2020-11-20	263.589996	265.019989	257.820007	258.040009	258.040009	7286100
2020-11-23	261.230011	261.739990	254.610001	257.640015	257.640015	5383600
2020-11-24	260.000000	262.309998	257.820007	260.839996	260.839996	5797300
2020-11-25	263.730011	266.100006	245.050003	246.820007	246.820007	26394900
2020-11-27	251.000000	251.839996	247.029999	247.630005	247.630005	7395000
2020-11-30	245.479996	247.630005	236.070007	245.800003	245.800003	18966400
2020-12-01	245.000000	246.699997	238.699997	241.350006	241.350006	18872000
2020-12-02	225.479996	226.000000	215.630005	220.779999	220.779999	52225500
2020-12-03	226.110001	226.110001	220.130005	220.970001	220.970001	21395300
2020-12-04	223.820007	228.600006	221.820007	225.860001	225.860001	20504800
2020-12-07	228.110001	229.869995	226.250000	227.699997	227.699997	12864100
2020-12-08	228.649994	229.500000	225.660004	227.860001	227.860001	12116800
2020-12-09	228.050003	228.839996	220.070007	220.570007	220.570007	15651800
2020-12-10	220.570007	224.309998	220.160004	222.919998	222.919998	9258600
2020-12-11	221.919998	222.740005	219.979996	222.419998	222.419998	8214400
2020-12-14	223.089996	223.470001	220.449997	221.270004	221.270004	8508500
2020-12-15	222.070007	222.139999	218.199997	220.149994	220.149994	10766800
2020-12-16	221.479996	224.000000	220.250000	223.619995	223.619995	8821400
2020-12-17	224.899994	226.729996	224.500000	225.919998	225.919998	9946900
2020-12-18	227.020004	227.820007	224.399994	227.429993	227.429993	11845400
2020-12-21	224.899994	227.440002	224.710007	226.470001	226.470001	9219000
2020-12-22	227.000000	231.869995	226.600006	231.169998	231.169998	10339600
2020-12-23	232.500000	233.179993	227.110001	227.429993	227.429993	7090500
2020-12-24	228.300003	229.190002	224.830002	225.779999	225.779999	6146300
2020-12-28	227.220001	227.839996	222.050003	224.639999	224.639999	6422500
2020-12-29	224.970001	225.300003	220.860001	222.460007	222.460007	6122400
2020-12-30	223.130005	223.639999	221.580002	222.399994	222.399994	4724000
2020-12-31	222.270004	222.789993	220.169998	222.529999	222.529999	6011100
2021-01-04	222.639999	223.750000	215.720001	220.309998	220.309998	10319900
2021-01-05	219.490005	223.000000	217.990005	221.520004	221.520004	8657200
2021-01-06	218.000000	220.460007	215.779999	216.149994	216.149994	9789800
2021-01-07	217.029999	220.660004	216.500000	217.979996	217.979996	8443100
2021-01-08	220.000000	222.320007	219.220001	222.039993	222.039993	7301700
2021-01-11	219.630005	220.580002	216.229996	218.250000	218.250000	7199000
2021-01-12	218.000000	218.300003	214.089996	215.520004	215.520004	10736000
2021-01-13	217.000000	218.899994	215.529999	218.179993	218.179993	6839200
2021-01-14	218.229996	219.500000	215.550003	215.600006	215.600006	6548000
2021-01-15	216.169998	217.869995	212.990005	213.139999	213.139999	8525600
2021-01-19	215.350006	217.279999	213.699997	216.759995	216.759995	7753800
2021-01-20	221.990005	224.639999	219.970001	223.440002	223.440002	9857700
2021-01-21	223.690002	224.740005	220.820007	222.169998	222.169998	6785900
2021-01-22	224.899994	227.789993	223.750000	225.770004	225.770004	10186100
2021-01-25	229.690002	230.300003	221.320007	225.919998	225.919998	8213500
2021-01-26	227.800003	227.910004	224.539993	226.259995	226.259995	5021000
2021-01-27	223.699997	227.809998	221.580002	224.779999	224.779999	7641100
2021-01-28	225.000000	229.600006	225.000000	226.500000	226.500000	7246000
2021-01-29	224.660004	228.789993	223.020004	225.559998	225.559998	6473000
2021-02-01	227.210007	229.899994	224.750000	228.460007	228.460007	5696700
2021-02-02	231.470001	235.949997	231.380005	234.199997	234.199997	7134900
2021-02-03	235.000000	236.000000	232.259995	234.820007	234.820007	5357600
2021-02-04	235.520004	238.229996	235.470001	237.979996	237.979996	4770700
2021-02-05	239.149994	239.360001	236.410004	238.889999	238.889999	5020000
2021-02-08	239.509995	241.110001	237.130005	238.929993	238.929993	4336400
2021-02-09	239.559998	240.080002	236.240005	236.699997	236.699997	5157200
2021-02-10	237.449997	238.220001	233.960007	236.720001	236.720001	5535600
2021-02-11	238.929993	242.889999	238.580002	241.240005	241.240005	6091600
2021-02-12	240.949997	241.559998	238.910004	240.369995	240.369995	4314400
2021-02-16	245.000000	251.229996	243.800003	248.589996	248.589996	10837600
2021-02-17	248.589996	249.500000	245.500000	247.660004	247.660004	5879200
2021-02-18	245.970001	248.009995	242.570007	247.009995	247.009995	4152800
2021-02-19	248.000000	249.389999	245.979996	246.559998	246.559998	4647700
2021-02-22	244.259995	244.520004	240.380005	240.949997	240.949997	5055000
2021-02-23	235.259995	238.960007	229.009995	235.639999	235.639999	8641600
2021-02-24	235.529999	241.500000	231.509995	240.470001	240.470001	6128300
2021-02-25	238.529999	240.350006	229.770004	231.080002	231.080002	8828900
2021-02-26	229.389999	230.500000	216.339996	216.500000	216.500000	20372900
2021-03-01	219.899994	220.199997	215.029999	217.539993	217.539993	14027700
2021-03-02	218.399994	218.600006	213.339996	213.470001	213.470001	10211500
2021-03-03	212.830002	213.320007	205.399994	206.000000	206.000000	11459000
2021-03-04	206.839996	209.089996	201.509995	205.330002	205.330002	12800500
2021-03-05	210.009995	212.350006	203.220001	210.759995	210.759995	11406000
2021-03-08	213.619995	214.899994	207.570007	207.720001	207.720001	9576400
2021-03-09	212.179993	215.789993	211.169998	211.529999	211.529999	9732200
2021-03-10	214.720001	216.149994	211.770004	211.960007	211.960007	7186400
2021-03-11	215.000000	218.169998	214.350006	215.949997	215.949997	6431000
2021-03-12	213.449997	213.850006	209.300003	212.210007	212.210007	6114600
2021-03-15	211.850006	212.940002	209.500000	212.800003	212.800003	5733700
2021-03-16	214.839996	216.690002	213.479996	214.479996	214.479996	5311000
2021-03-17	213.520004	214.809998	210.860001	213.119995	213.119995	5805100
2021-03-18	210.699997	211.380005	208.399994	209.479996	209.479996	5580100
2021-03-19	209.809998	212.750000	209.070007	212.199997	212.199997	7088400
2021-03-22	211.479996	216.979996	211.369995	215.169998	215.169998	5002500
2021-03-23	214.759995	217.429993	214.330002	215.000000	215.000000	4578000
2021-03-24	215.130005	215.279999	209.410004	209.529999	209.529999	4617700
2021-03-25	206.169998	208.169998	204.369995	205.440002	205.440002	7977200
2021-03-26	205.639999	209.410004	204.770004	209.089996	209.089996	7333200
2021-03-29	209.009995	211.649994	205.990005	210.770004	210.770004	5686900
2021-03-30	208.639999	211.289993	207.360001	210.000000	210.000000	4717900
2021-03-31	210.440002	213.669998	210.110001	211.869995	211.869995	6838000
2021-04-01	213.600006	218.929993	213.369995	218.720001	218.720001	7763500
2021-04-05	219.610001	221.839996	218.929993	220.289993	220.289993	5553200
2021-04-06	219.820007	221.550003	218.250000	221.089996	221.089996	5448500
2021-04-07	221.960007	222.679993	219.389999	220.789993	220.789993	4403400
2021-04-08	223.000000	225.710007	222.449997	224.449997	224.449997	6169100
2021-04-09	224.330002	231.309998	223.630005	231.279999	231.279999	7319300
2021-04-12	229.520004	229.850006	227.149994	228.759995	228.759995	6205700
2021-04-13	229.000000	233.490005	228.500000	232.000000	232.000000	5397100
2021-04-14	232.850006	233.139999	227.660004	228.020004	228.020004	4617600
2021-04-15	229.869995	233.080002	229.500000	233.000000	233.000000	5073900
2021-04-16	234.000000	234.000000	229.889999	231.910004	231.910004	5088700
2021-04-19	230.830002	232.199997	228.869995	230.500000	230.500000	4257700
2021-04-20	230.000000	231.449997	226.889999	227.960007	227.960007	4081200
2021-04-21	227.110001	230.789993	226.669998	230.559998	230.559998	4024000
2021-04-22	230.000000	233.889999	229.009995	231.350006	231.350006	4975400
2021-04-23	232.940002	235.490005	231.750000	233.509995	233.509995	5447100
2021-04-26	234.039993	235.800003	232.419998	235.460007	235.460007	3459600
2021-04-27	235.460007	235.899994	231.910004	234.210007	234.210007	3445200
2021-04-28	235.000000	238.330002	233.529999	236.880005	236.880005	4274500
2021-04-29	237.320007	237.669998	232.169998	234.360001	234.360001	4140800
2021-04-30	232.800003	234.500000	229.520004	230.320007	230.320007	5024800
2021-05-03	230.770004	231.460007	223.070007	223.759995	223.759995	5835700
2021-05-04	221.669998	222.000000	214.360001	217.179993	217.179993	6727500
2021-05-05	218.820007	219.570007	214.839996	215.399994	215.399994	4205800
2021-05-06	215.809998	218.279999	213.500000	218.050003	218.050003	5200000
2021-05-07	220.509995	221.250000	215.089996	216.500000	216.500000	5774700
2021-05-10	215.500000	215.960007	213.229996	213.889999	213.889999	5263700
2021-05-11	209.000000	216.570007	208.910004	215.559998	215.559998	6097900
2021-05-12	213.339996	213.369995	209.000000	210.539993	210.539993	5482500
2021-05-13	212.970001	215.639999	210.470001	211.860001	211.860001	5337000
2021-05-14	214.190002	218.270004	214.149994	217.660004	217.660004	4429000
2021-05-17	216.589996	217.720001	212.820007	215.059998	215.059998	3816100
2021-05-18	215.440002	217.350006	213.789993	214.330002	214.330002	3540600
2021-05-19	215.850006	221.600006	214.509995	221.339996	221.339996	8092100
2021-05-20	222.979996	226.830002	222.360001	223.779999	223.779999	6705500
2021-05-21	225.210007	225.779999	222.440002	222.580002	222.580002	4913600
2021-05-24	225.000000	227.600006	224.210007	226.990005	226.990005	5288300
2021-05-25	228.000000	229.720001	226.279999	227.710007	227.710007	6256300
2021-05-26	228.479996	230.240005	228.289993	229.679993	229.679993	5807100
2021-05-27	229.520004	229.520004	225.389999	225.830002	225.830002	15344100
2021-05-28	239.220001	243.500000	237.830002	238.100006	238.100006	17810800
2021-06-01	238.000000	238.399994	232.460007	236.199997	236.199997	8103900
2021-06-02	234.399994	238.289993	233.899994	234.619995	234.619995	5543900
2021-06-03	232.889999	233.179993	229.429993	230.839996	230.839996	5109000
2021-06-04	231.630005	237.889999	231.520004	237.479996	237.479996	6177600
2021-06-07	236.600006	239.470001	235.839996	238.139999	238.139999	3510800
2021-06-08	238.800003	241.789993	235.669998	236.419998	236.419998	5827300
2021-06-09	238.869995	238.869995	235.509995	236.089996	236.089996	3350900
2021-06-10	236.000000	240.289993	235.149994	240.190002	240.190002	4659500
2021-06-11	239.029999	240.369995	238.410004	240.309998	240.309998	4624200
2021-06-14	240.699997	246.639999	240.479996	246.259995	246.259995	6764700
2021-06-15	245.210007	245.360001	242.009995	242.580002	242.580002	5135300
2021-06-16	242.000000	245.009995	239.479996	242.389999	242.389999	5099300
2021-06-17	242.000000	247.179993	241.199997	244.429993	244.429993	5170200
2021-06-18	241.850006	246.009995	241.059998	242.779999	242.779999	7822200
2021-06-21	243.449997	244.720001	238.889999	244.479996	244.479996	5895100
2021-06-22	243.800003	244.720001	240.889999	243.110001	243.110001	4457200
2021-06-23	243.750000	244.500000	240.850006	241.839996	241.839996	4482400
2021-06-24	243.350006	247.690002	242.699997	243.770004	243.770004	4987300
2021-06-25	244.190002	244.199997	240.990005	241.869995	241.869995	15409300
2021-06-28	244.210007	247.589996	243.600006	244.570007	244.570007	4274900
2021-06-29	244.440002	246.779999	242.429993	245.809998	245.809998	3871900
2021-06-30	245.479996	246.630005	243.500000	244.270004	244.270004	4168800
2021-07-01	244.500000	246.589996	242.619995	244.979996	244.979996	3899600
2021-07-02	246.919998	248.960007	245.839996	248.199997	248.199997	4056200
2021-07-06	249.000000	252.919998	248.380005	250.250000	250.250000	5590200
2021-07-07	253.000000	253.500000	247.860001	248.440002	248.440002	5101400
2021-07-08	244.839996	246.580002	241.740005	245.800003	245.800003	5159600
2021-07-09	245.589996	248.000000	244.089996	245.059998	245.059998	4213500
2021-07-12	247.220001	247.259995	241.850006	242.910004	242.910004	5604500
2021-07-13	242.289993	247.160004	241.679993	244.020004	244.020004	6699800
2021-07-14	244.500000	246.149994	239.869995	242.429993	242.429993	6375700
2021-07-15	241.220001	242.029999	235.820007	237.580002	237.580002	7912600
2021-07-16	238.300003	240.880005	237.770004	238.429993	238.429993	7288100
2021-07-19	236.509995	238.500000	234.309998	237.550003	237.550003	8843000
2021-07-20	238.699997	243.179993	236.270004	240.110001	240.110001	8487000
2021-07-21	241.440002	242.979996	238.270004	242.110001	242.110001	15323100
2021-07-22	243.500000	248.699997	243.339996	248.279999	248.279999	7868700
2021-07-23	250.000000	250.559998	246.679993	248.250000	248.250000	5877300
2021-07-26	248.199997	248.479996	245.820007	247.600006	247.600006	3960700
2021-07-27	247.210007	248.130005	241.190002	243.509995	243.509995	6352500
2021-07-28	243.820007	246.080002	243.000000	243.960007	243.960007	4100200
2021-07-29	243.490005	246.160004	243.490005	244.039993	244.039993	3271100
2021-07-30	243.000000	244.240005	241.630005	241.929993	241.929993	3748400
2021-08-02	242.309998	242.470001	238.880005	240.860001	240.860001	3525700
2021-08-03	241.380005	243.050003	239.039993	241.130005	241.130005	3077900
2021-08-04	241.619995	244.649994	239.669998	244.169998	244.169998	4121600
2021-08-05	244.679993	250.899994	243.539993	250.559998	250.559998	5235200
2021-08-06	249.229996	252.080002	249.220001	250.589996	250.589996	4045400
2021-08-09	251.419998	252.419998	247.850006	249.320007	249.320007	3312200
2021-08-10	250.869995	251.250000	243.039993	243.389999	243.389999	4430600
2021-08-11	244.669998	246.149994	240.100006	242.279999	242.279999	3999200
2021-08-12	242.500000	248.429993	241.929993	248.389999	248.389999	4467400
2021-08-13	251.710007	253.770004	248.869995	251.559998	251.559998	5986400
2021-08-16	250.169998	251.000000	244.470001	249.199997	249.199997	4047500
2021-08-17	248.259995	249.199997	245.940002	246.990005	246.990005	3472600
2021-08-18	248.000000	256.799988	247.720001	251.220001	251.220001	8306700
2021-08-19	249.169998	255.440002	248.380005	253.070007	253.070007	6600800
2021-08-20	253.000000	257.869995	252.610001	256.130005	256.130005	5510700
2021-08-23	257.000000	261.859985	256.570007	260.519989	260.519989	7603900
2021-08-24	261.920013	262.500000	259.059998	259.660004	259.660004	6685200
2021-08-25	260.859985	261.899994	258.750000	260.850006	260.850006	9701000
2021-08-26	269.799988	275.220001	267.359985	267.790009	267.790009	18987000
2021-08-27	267.859985	270.910004	265.429993	266.529999	266.529999	7992500
2021-08-30	265.809998	267.579987	264.750000	264.970001	264.970001	5730000
2021-08-31	264.769989	266.769989	262.700012	265.269989	265.269989	5901500
2021-09-01	266.269989	273.260010	265.589996	268.320007	268.320007	7189000
2021-09-02	269.000000	269.260010	263.920013	264.149994	264.149994	4498300
2021-09-03	263.600006	267.410004	261.799988	267.079987	267.079987	7356700
2021-09-07	266.540009	267.899994	264.070007	265.209991	265.209991	4672500
2021-09-08	263.619995	264.339996	261.579987	262.619995	262.619995	3851500
2021-09-09	261.820007	263.709991	260.450012	260.739990	260.739990	4126500
2021-09-10	261.000000	261.589996	256.500000	257.200012	257.200012	5280900
2021-09-13	257.000000	257.690002	252.190002	254.110001	254.110001	5258200
2021-09-14	254.110001	255.110001	253.000000	254.369995	254.369995	4097500
2021-09-15	254.539993	256.750000	252.949997	256.160004	256.160004	4764600
2021-09-16	255.529999	261.220001	255.000000	260.359985	260.359985	5122600
2021-09-17	259.269989	261.700012	258.679993	260.529999	260.529999	7049400
2021-09-20	256.589996	259.209991	254.940002	258.220001	258.220001	5985500
2021-09-21	259.470001	262.549988	257.769989	257.970001	257.970001	6040600
2021-09-22	258.899994	260.359985	256.209991	259.170013	259.170013	4355600
2021-09-23	270.000000	279.390015	266.399994	277.859985	277.859985	15617200
2021-09-24	278.500000	286.359985	278.209991	285.630005	285.630005	13368300
2021-09-27	282.440002	283.760010	279.040009	279.679993	279.679993	5941100
2021-09-28	275.109985	276.700012	270.040009	272.279999	272.279999	7127100
2021-09-29	273.489990	274.679993	269.239990	270.500000	270.500000	4361900
2021-09-30	270.649994	274.260010	270.440002	271.220001	271.220001	5224200
2021-10-01	271.500000	276.339996	268.769989	275.260010	275.260010	4756000
2021-10-04	275.220001	275.299988	266.140015	270.859985	270.859985	6393800
2021-10-05	272.109985	273.549988	271.029999	271.769989	271.769989	4050400
2021-10-06	269.670013	275.489990	267.500000	275.269989	275.269989	4745500
2021-10-07	276.899994	279.500000	274.079987	274.579987	274.579987	5374200
2021-10-08	275.540009	276.920013	272.269989	272.480011	272.480011	2683300
2021-10-11	271.779999	276.269989	271.510010	273.750000	273.750000	2693000
2021-10-12	276.420013	280.750000	276.019989	279.000000	279.000000	5970100
2021-10-13	280.000000	285.100006	278.600006	284.410004	284.410004	6573500
2021-10-14	286.000000	290.640015	284.660004	290.019989	290.019989	5433900
2021-10-15	292.489990	292.869995	289.320007	291.660004	291.660004	5119300
2021-10-18	290.779999	293.250000	288.709991	291.700012	291.700012	5163300
2021-10-19	292.100006	295.529999	291.359985	292.339996	292.339996	3631200
2021-10-20	293.109985	295.410004	287.950012	290.089996	290.089996	4487900
2021-10-21	289.470001	291.570007	288.269989	289.809998	289.809998	2828500
2021-10-22	289.000000	293.000000	288.179993	292.559998	292.559998	2927000
2021-10-25	293.299988	295.130005	291.720001	293.920013	293.920013	2993500
2021-10-26	295.779999	298.359985	293.619995	295.109985	295.109985	3601400
2021-10-27	296.529999	299.190002	295.089996	295.149994	295.149994	3742700
2021-10-28	295.070007	298.809998	293.529999	298.380005	298.380005	3450400
2021-10-29	298.000000	300.779999	296.269989	299.690002	299.690002	4251900
2021-11-01	301.500000	304.859985	299.720001	302.760010	302.760010	3825100
2021-11-02	301.720001	303.440002	299.410004	302.950012	302.950012	4177500
2021-11-03	303.950012	303.950012	298.190002	302.890015	302.890015	3260200
2021-11-04	303.500000	308.410004	302.399994	308.040009	308.040009	3833800
2021-11-05	308.500000	311.399994	303.339996	307.250000	307.250000	4681800
2021-11-08	307.200012	311.390015	305.899994	309.959991	309.959991	3893000
2021-11-09	310.000000	311.750000	307.220001	309.709991	309.709991	3126500
2021-11-10	306.570007	308.589996	297.890015	299.670013	299.670013	4350900
2021-11-11	301.500000	305.750000	301.500000	302.980011	302.980011	2681900
2021-11-12	304.500000	307.220001	301.630005	306.649994	306.649994	3803700
2021-11-15	306.899994	307.760010	303.230011	305.489990	305.489990	3595300
2021-11-16	304.079987	307.579987	302.720001	307.089996	307.089996	2989400
2021-11-17	307.779999	309.899994	307.250000	308.019989	308.019989	3864700
2021-11-18	306.160004	306.989990	299.579987	302.989990	302.989990	4443100
2021-11-19	305.709991	306.000000	301.100006	301.170013	301.170013	4758900
2021-11-22	301.839996	305.489990	296.720001	296.839996	296.839996	4474700
2021-11-23	293.649994	296.470001	288.309998	291.420013	291.420013	6431100
2021-11-24	286.040009	289.450012	283.200012	289.170013	289.170013	5091400
2021-11-26	284.500000	287.570007	283.040009	284.209991	284.209991	4195300
2021-11-29	289.519989	298.390015	284.700012	296.739990	296.739990	8215600
2021-11-30	296.190002	299.269989	283.399994	284.959991	284.959991	13597600
2021-12-01	271.260010	276.940002	251.460007	251.500000	251.500000	30723100
2021-12-02	252.820007	262.579987	252.139999	261.200012	261.200012	12200800
2021-12-03	261.549988	261.750000	251.699997	258.320007	258.320007	8944000
2021-12-06	256.100006	259.230011	250.710007	258.750000	258.750000	7123000
2021-12-07	265.470001	270.230011	263.600006	266.989990	266.989990	7401200
2021-12-08	268.309998	268.500000	264.570007	266.309998	266.309998	4586500
2021-12-09	266.040009	266.679993	262.640015	264.320007	264.320007	3967000
2021-12-10	266.100006	270.570007	264.440002	266.029999	266.029999	3480100
2021-12-13	265.799988	270.559998	264.609985	265.760010	265.760010	3625700
2021-12-14	262.000000	262.149994	253.300003	255.589996	255.589996	7227300
2021-12-15	254.850006	260.190002	251.899994	260.040009	260.040009	6484900
2021-12-16	260.000000	261.350006	252.220001	253.119995	253.119995	6556700
2021-12-17	251.240005	253.899994	246.789993	252.929993	252.929993	12119400
2021-12-20	249.889999	251.539993	246.500000	247.210007	247.210007	5580100
2021-12-21	248.000000	253.009995	245.250000	252.550003	252.550003	5428200
2021-12-22	253.419998	254.259995	249.509995	252.800003	252.800003	4982400
2021-12-23	251.229996	254.309998	249.339996	253.139999	253.139999	3769500
2021-12-27	253.389999	258.429993	253.240005	258.299988	258.299988	3531800
2021-12-28	259.730011	260.779999	254.940002	255.449997	255.449997	3293700
2021-12-29	256.000000	256.429993	253.119995	254.539993	254.539993	2592700
2021-12-30	255.300003	257.899994	254.460007	255.330002	255.330002	2950600
2021-12-31	254.470001	256.489990	253.630005	254.130005	254.130005	3169300
2022-01-03	255.009995	256.700012	248.649994	255.460007	255.460007	4316800
2022-01-04	256.850006	256.869995	243.399994	248.229996	248.229996	7240700
2022-01-05	236.169998	238.199997	227.309998	227.669998	227.669998	18882500
2022-01-06	228.039993	234.479996	226.050003	229.149994	229.149994	9376100
2022-01-07	228.500000	232.279999	226.050003	228.309998	228.309998	6286700
2022-01-10	225.500000	229.830002	218.889999	229.630005	229.630005	7803800
2022-01-11	228.800003	236.350006	226.559998	234.839996	234.839996	7635300
2022-01-12	237.000000	239.279999	235.759995	237.830002	237.830002	6718900
2022-01-13	237.500000	238.789993	227.919998	228.630005	228.630005	6680300
2022-01-14	228.029999	233.289993	227.610001	231.229996	231.229996	5805100
2022-01-18	228.449997	230.729996	225.300003	226.059998	226.059998	6032000
2022-01-19	227.470001	232.210007	226.169998	226.270004	226.270004	5332600
2022-01-20	229.070007	231.399994	222.490005	222.940002	222.940002	5663700
2022-01-21	223.059998	224.770004	218.250000	218.630005	218.630005	9128400
2022-01-24	212.389999	223.380005	207.509995	223.029999	223.029999	11664300
2022-01-25	221.000000	223.899994	214.669998	215.389999	215.389999	9092700
2022-01-26	219.610001	221.460007	209.070007	211.000000	211.000000	10029600
2022-01-27	214.080002	223.149994	212.059998	212.740005	212.740005	9462100
2022-01-28	214.300003	222.289993	210.880005	222.130005	222.130005	8254900
2022-01-31	222.949997	232.910004	222.259995	232.630005	232.630005	7084200
2022-02-01	232.369995	232.779999	226.320007	232.119995	232.119995	6387100
2022-02-02	233.740005	234.490005	223.020004	225.009995	225.009995	9378900
2022-02-03	218.070007	220.789993	210.399994	212.770004	212.770004	12826600
2022-02-04	214.990005	221.669998	213.190002	219.229996	219.229996	6176500
2022-02-07	219.000000	221.440002	216.660004	216.970001	216.970001	3922300
2022-02-08	215.600006	217.940002	212.149994	217.429993	217.429993	5628700
2022-02-09	221.139999	222.190002	215.570007	222.039993	222.039993	6107700
2022-02-10	217.699997	221.990005	215.809998	217.669998	217.669998	5312600
2022-02-11	217.619995	219.929993	206.110001	207.899994	207.899994	8165600
2022-02-14	205.800003	209.899994	204.630005	206.399994	206.399994	7005900
2022-02-15	209.750000	214.570007	208.520004	214.250000	214.250000	6353000
2022-02-16	211.000000	212.419998	208.210007	211.740005	211.740005	7072700
2022-02-17	208.330002	209.750000	199.500000	200.029999	200.029999	8820100
2022-02-18	200.399994	202.600006	195.789993	196.839996	196.839996	6691800
2022-02-22	195.529999	201.460007	193.529999	195.130005	195.130005	8434800
2022-02-23	196.350006	199.000000	190.130005	190.539993	190.539993	7784300
2022-02-24	184.740005	204.899994	184.440002	204.289993	204.289993	11792600
2022-02-25	204.720001	208.470001	201.610001	208.089996	208.089996	5853600
2022-02-28	207.789993	211.669998	206.949997	210.529999	210.529999	7904700
2022-03-01	213.399994	214.389999	208.460007	208.889999	208.889999	12587300
2022-03-02	216.100006	217.309998	201.149994	210.389999	210.389999	16670100
2022-03-03	210.389999	211.630005	204.220001	204.750000	204.750000	6559900
2022-03-04	204.699997	206.380005	199.259995	203.009995	203.009995	6813600
2022-03-07	203.449997	204.929993	196.039993	196.229996	196.229996	7043500
2022-03-08	194.279999	197.199997	189.199997	192.080002	192.080002	8229000
2022-03-09	198.350006	205.229996	197.220001	203.160004	203.160004	6881300
2022-03-10	199.100006	201.199997	197.529999	200.149994	200.149994	5604200
2022-03-11	204.770004	204.770004	197.630005	197.899994	197.899994	5196900
2022-03-14	198.240005	200.160004	191.820007	193.119995	193.119995	5665500
2022-03-15	198.529999	199.960007	192.740005	196.139999	196.139999	5276300
2022-03-16	198.660004	205.899994	197.330002	205.570007	205.570007	6043400
2022-03-17	204.619995	210.679993	202.559998	210.410004	210.410004	5842600
2022-03-18	209.229996	219.580002	208.309998	218.800003	218.800003	12220600
2022-03-21	218.190002	219.100006	210.610001	213.720001	213.720001	6448700
2022-03-22	213.720001	221.850006	212.619995	218.210007	218.210007	7018800
2022-03-23	213.869995	213.929993	208.309998	211.110001	211.110001	8404700
2022-03-24	212.350006	214.110001	209.869995	213.979996	213.979996	4150300
2022-03-25	214.270004	215.860001	208.479996	211.029999	211.029999	3656500
2022-03-28	210.380005	215.380005	209.300003	215.279999	215.279999	4290900
2022-03-29	218.619995	222.160004	216.770004	221.289993	221.289993	5370400
2022-03-30	219.710007	219.850006	213.399994	214.940002	214.940002	4951200
2022-03-31	214.500000	216.789993	211.789993	212.320007	212.320007	7141300
2022-04-01	212.479996	214.029999	210.039993	212.250000	212.250000	6007900
2022-04-04	214.630005	221.000000	214.100006	218.850006	218.850006	7843600
2022-04-05	218.000000	218.270004	208.669998	210.139999	210.139999	7304600
2022-04-06	205.210007	205.470001	198.080002	200.820007	200.820007	7171300
2022-04-07	199.119995	202.720001	198.190002	200.160004	200.160004	5246000
2022-04-08	198.639999	200.139999	196.619995	197.169998	197.169998	3897700
2022-04-11	194.210007	197.100006	192.160004	195.449997	195.449997	5173800
2022-04-12	199.750000	201.119995	194.580002	194.809998	194.809998	4832200
2022-04-13	191.990005	197.100006	189.320007	195.720001	195.720001	8733000
2022-04-14	196.320007	196.449997	189.220001	189.410004	189.410004	5126700
2022-04-18	188.300003	189.350006	185.529999	187.009995	187.009995	4899500
2022-04-19	187.240005	192.199997	185.520004	191.389999	191.389999	6120400
2022-04-20	192.889999	193.300003	186.080002	186.229996	186.229996	6015400
2022-04-21	188.779999	190.169998	176.740005	177.229996	177.229996	9119500
2022-04-22	177.699997	179.050003	171.100006	171.429993	171.429993	8843900
2022-04-25	169.690002	174.759995	169.229996	174.570007	174.570007	7988900
2022-04-26	172.619995	173.720001	167.550003	170.080002	170.080002	8073300
2022-04-27	171.000000	177.229996	170.630005	174.679993	174.679993	9644600
2022-04-28	181.410004	186.929993	178.979996	185.740005	185.740005	10614800
2022-04-29	182.570007	185.360001	175.300003	175.940002	175.940002	7110800
2022-05-02	175.089996	177.779999	173.119995	177.570007	177.570007	6278400
2022-05-03	176.949997	180.389999	176.130005	178.360001	178.360001	5047700
2022-05-04	179.710007	185.979996	174.740005	185.479996	185.479996	7563100
2022-05-05	180.490005	182.240005	169.820007	172.300003	172.300003	8379400
2022-05-06	169.490005	172.429993	165.580002	169.699997	169.699997	7232700
2022-05-09	166.720001	170.289993	162.130005	163.600006	163.600006	9997800
2022-05-10	167.419998	171.259995	163.279999	167.149994	167.149994	8598700
2022-05-11	165.500000	169.979996	160.830002	161.270004	161.270004	7220100
2022-05-12	156.929993	166.850006	154.639999	160.419998	160.419998	10187500
2022-05-13	163.550003	168.679993	162.009995	166.910004	166.910004	6499700
2022-05-16	164.740005	166.110001	161.880005	164.119995	164.119995	5065800
2022-05-17	167.330002	169.100006	158.270004	163.729996	163.729996	7317700
2022-05-18	162.820007	164.520004	156.190002	157.330002	157.330002	7454400
2022-05-19	155.229996	159.250000	154.729996	155.600006	155.600006	8382200
2022-05-20	158.740005	160.729996	154.550003	159.649994	159.649994	9068700
2022-05-23	159.839996	160.729996	155.910004	160.320007	160.320007	6148800
2022-05-24	157.770004	158.389999	154.550003	156.929993	156.929993	6928400
2022-05-25	155.320007	161.889999	155.320007	159.649994	159.649994	7436800
2022-05-26	159.690002	163.690002	157.570007	162.460007	162.460007	6697700
2022-05-27	160.669998	165.229996	160.250000	165.100006	165.100006	7883600
2022-05-31	166.960007	167.279999	159.350006	160.240005	160.240005	18114600
2022-06-01	178.009995	184.419998	174.369995	176.070007	176.070007	37037400
2022-06-02	175.000000	190.130005	174.699997	188.399994	188.399994	19231200
2022-06-03	185.000000	189.639999	183.800003	184.910004	184.910004	9224000
2022-06-06	188.929993	190.419998	181.699997	182.869995	182.869995	5811700
2022-06-07	181.710007	188.600006	181.710007	187.149994	187.149994	6331100
2022-06-08	187.000000	190.559998	185.389999	189.190002	189.190002	6226200
2022-06-09	188.529999	192.679993	186.610001	187.110001	187.110001	8467700
2022-06-10	183.630005	183.949997	177.199997	178.449997	178.449997	7855800
2022-06-13	170.550003	172.679993	165.059998	166.029999	166.029999	10726200
2022-06-14	168.729996	169.630005	162.149994	164.449997	164.449997	8576200
2022-06-15	166.729996	171.500000	164.679993	168.550003	168.550003	7740700
2022-06-16	163.729996	166.899994	158.619995	159.850006	159.850006	8090900
2022-06-17	158.559998	166.229996	158.169998	163.259995	163.259995	13074600
2022-06-21	165.050003	169.350006	164.899994	166.830002	166.830002	6736800
2022-06-22	164.699997	170.449997	164.210007	167.449997	167.449997	5864500
2022-06-23	169.089996	173.389999	167.119995	173.050003	173.050003	7258000
2022-06-24	177.720001	186.410004	176.550003	185.919998	185.919998	12107100
2022-06-27	186.110001	186.580002	180.470001	181.309998	181.309998	6170600
2022-06-28	180.289993	182.330002	171.440002	171.460007	171.460007	6668600
2022-06-29	172.500000	173.779999	168.059998	170.610001	170.610001	5430400
2022-06-30	165.050003	167.500000	161.110001	165.039993	165.039993	9539400
2022-07-01	164.759995	169.149994	164.050003	168.199997	168.199997	4561600
2022-07-05	166.100006	172.350006	164.610001	172.199997	172.199997	4614200
2022-07-06	173.520004	175.059998	170.830002	172.729996	172.729996	4085100
2022-07-07	174.169998	176.940002	173.169998	176.639999	176.639999	4000100
2022-07-08	174.050003	176.610001	172.839996	175.500000	175.500000	2869200
2022-07-11	174.000000	176.320007	171.259995	174.360001	174.360001	3689300
2022-07-12	172.210007	173.380005	164.350006	166.330002	166.330002	7073000
2022-07-13	162.410004	165.839996	161.169998	163.490005	163.490005	6225900
2022-07-14	161.029999	161.710007	157.649994	161.039993	161.039993	6096100
2022-07-15	163.710007	167.610001	162.220001	167.380005	167.380005	6037700
2022-07-18	168.949997	172.639999	167.110001	167.889999	167.889999	3818200
2022-07-19	170.919998	174.100006	167.809998	173.809998	173.809998	4373400
2022-07-20	176.100006	183.500000	175.610001	182.449997	182.449997	5654000
2022-07-21	180.660004	185.529999	179.910004	185.350006	185.350006	3886000
2022-07-22	185.070007	187.559998	180.929993	182.470001	182.470001	3804700
2022-07-25	181.830002	181.990005	175.080002	177.289993	177.289993	4407900
2022-07-26	177.110001	177.130005	169.759995	170.460007	170.460007	3886500
2022-07-27	174.860001	182.229996	174.350006	180.300003	180.300003	4960900
2022-07-28	178.410004	181.880005	175.929993	181.289993	181.289993	4562100
2022-07-29	181.820007	184.419998	180.220001	184.020004	184.020004	4751400
2022-08-01	181.300003	185.179993	179.759995	182.979996	182.979996	3997100
2022-08-02	180.809998	185.139999	179.429993	183.789993	183.789993	4317900
2022-08-03	185.529999	190.679993	185.369995	189.649994	189.649994	5786300
2022-08-04	188.559998	191.580002	187.250000	191.270004	191.270004	3759700
2022-08-05	187.000000	191.800003	186.279999	190.169998	190.169998	4090300
2022-08-08	191.089996	194.369995	189.080002	189.750000	189.750000	3396800
2022-08-09	186.300003	187.130005	179.820007	182.240005	182.240005	5851700
2022-08-10	188.160004	189.570007	186.210007	188.610001	188.610001	4179200
2022-08-11	192.130005	192.500000	186.320007	186.729996	186.729996	4175100
2022-08-12	186.630005	190.020004	185.509995	189.889999	189.889999	3846200
2022-08-15	189.050003	192.110001	188.899994	191.059998	191.059998	2768500
2022-08-16	189.550003	190.850006	186.360001	189.589996	189.589996	3835900
2022-08-17	187.720001	189.429993	186.470001	187.960007	187.960007	3181300
2022-08-18	188.419998	188.570007	186.610001	187.929993	187.929993	2791600
2022-08-19	185.220001	185.440002	181.580002	183.770004	183.770004	4346100
2022-08-22	180.000000	180.589996	176.059998	176.979996	176.979996	5182900
2022-08-23	175.880005	178.110001	174.910004	176.000000	176.000000	5076800
2022-08-24	176.669998	181.229996	176.059998	180.009995	180.009995	11438800
2022-08-25	168.580002	174.139999	165.559998	173.910004	173.910004	24025600
2022-08-26	173.960007	176.300003	164.630005	165.229996	165.229996	11074700
2022-08-29	164.279999	165.820007	160.050003	160.210007	160.210007	9329900
2022-08-30	162.139999	163.850006	158.380005	159.669998	159.669998	8079400
2022-08-31	159.789993	161.210007	155.970001	156.119995	156.119995	9166100
2022-09-01	154.869995	155.330002	150.869995	153.529999	153.529999	9924000
2022-09-02	156.460007	158.669998	152.960007	153.690002	153.690002	7315700
2022-09-06	152.880005	154.429993	150.820007	151.720001	151.720001	6373700
2022-09-07	151.289993	154.059998	150.479996	153.279999	153.279999	6211400
2022-09-08	152.320007	157.029999	151.779999	156.899994	156.899994	6659200
2022-09-09	158.600006	163.289993	158.470001	162.589996	162.589996	5642300
2022-09-12	163.690002	165.660004	162.740005	165.630005	165.630005	6353400
2022-09-13	158.250000	161.259995	157.809998	158.100006	158.100006	5463200
2022-09-14	158.589996	161.649994	158.009995	160.279999	160.279999	6037300
2022-09-15	156.800003	159.839996	154.309998	154.779999	154.779999	7012200
2022-09-16	151.919998	152.210007	149.559998	151.509995	151.509995	9882300
2022-09-19	150.710007	153.539993	150.399994	152.830002	152.830002	4874800
2022-09-20	151.000000	151.580002	148.850006	149.800003	149.800003	5505700
2022-09-21	151.220001	153.300003	147.509995	147.630005	147.630005	6164400
2022-09-22	149.509995	152.860001	149.149994	150.149994	150.149994	12405100
2022-09-23	148.070007	149.839996	144.789993	147.009995	147.009995	9175800
2022-09-26	147.000000	151.190002	145.350006	146.320007	146.320007	7862400
2022-09-27	148.369995	150.610001	146.259995	148.889999	148.889999	7046600
2022-09-28	146.000000	150.880005	145.669998	150.169998	150.169998	7908400
2022-09-29	148.449997	148.979996	145.009995	146.809998	146.809998	8602500
2022-09-30	146.009995	148.630005	143.750000	143.839996	143.839996	7575600
2022-10-03	144.979996	148.960007	143.899994	147.899994	147.899994	6819900
2022-10-04	151.699997	157.419998	151.220001	155.729996	155.729996	8017900
2022-10-05	152.199997	156.960007	151.940002	156.229996	156.229996	4256200
2022-10-06	155.720001	158.250000	154.440002	155.460007	155.460007	3853900
2022-10-07	151.800003	153.169998	149.270004	150.289993	150.289993	5956700
2022-10-10	150.619995	150.960007	144.580002	145.639999	145.639999	5497800
2022-10-11	144.509995	144.970001	139.520004	142.570007	142.570007	7415000
2022-10-12	142.309998	143.440002	139.580002	142.289993	142.289993	5707100
2022-10-13	138.960007	146.339996	137.589996	145.440002	145.440002	6548600
2022-10-14	147.330002	147.699997	142.000000	142.220001	142.220001	5736300
2022-10-17	146.070007	149.000000	145.940002	147.179993	147.179993	6288200
2022-10-18	156.449997	158.970001	151.899994	153.529999	153.529999	16354800
2022-10-19	151.860001	155.949997	150.639999	153.669998	153.669998	6220500
2022-10-20	155.000000	161.300003	153.600006	157.500000	157.500000	9203400
2022-10-21	157.500000	160.429993	154.820007	160.169998	160.169998	8335500
2022-10-24	161.179993	161.570007	158.399994	160.649994	160.649994	6259200
2022-10-25	161.699997	166.029999	161.690002	165.270004	165.270004	5804500
2022-10-26	159.800003	164.119995	158.699997	159.910004	159.910004	6617500
2022-10-27	161.800003	164.660004	159.320007	159.750000	159.750000	4987700
2022-10-28	159.509995	163.089996	158.169998	163.020004	163.020004	5055400
2022-10-31	162.119995	164.000000	161.000000	162.589996	162.589996	4878100
2022-11-01	165.000000	165.699997	159.639999	159.820007	159.820007	4545900
2022-11-02	159.509995	159.770004	149.960007	150.009995	150.009995	7238200
2022-11-03	149.000000	150.419998	146.130005	146.330002	146.330002	5999400
2022-11-04	146.500000	146.949997	136.039993	139.770004	139.770004	14265300
2022-11-07	140.619995	144.929993	138.770004	144.589996	144.589996	7379900
2022-11-08	145.089996	151.559998	145.080002	147.100006	147.100006	9101800
2022-11-09	145.850006	146.330002	141.940002	142.059998	142.059998	5588500
2022-11-10	151.000000	156.369995	149.729996	156.300003	156.300003	8777900
2022-11-11	156.490005	159.919998	155.580002	157.729996	157.729996	7382500
2022-11-14	155.820007	160.160004	154.649994	158.660004	158.660004	6580100
2022-11-15	162.679993	165.250000	160.750000	162.070007	162.070007	8116100
2022-11-16	160.000000	160.820007	153.830002	155.119995	155.119995	6454700
2022-11-17	150.190002	151.759995	148.339996	149.690002	149.690002	7357900
2022-11-18	151.839996	152.320007	145.649994	148.039993	148.039993	7555700
2022-11-21	146.020004	147.339996	143.399994	144.850006	144.850006	8015900
2022-11-22	145.199997	149.380005	142.919998	149.250000	149.250000	7017700
2022-11-23	147.619995	152.910004	147.550003	152.240005	152.240005	5558900
2022-11-25	152.070007	154.039993	151.380005	153.350006	153.350006	3023700
2022-11-28	152.000000	155.320007	152.000000	153.690002	153.690002	7931700
2022-11-29	152.720001	154.020004	151.259995	151.679993	151.679993	6398100
2022-11-30	150.750000	160.250000	150.130005	160.250000	160.250000	14591500
2022-12-01	147.550003	147.589996	142.080002	147.000000	147.000000	33721500
2022-12-02	144.289993	145.210007	142.779999	144.559998	144.559998	15086700
2022-12-05	142.800003	144.389999	132.880005	133.929993	133.929993	20294600
2022-12-06	132.710007	134.550003	130.910004	133.270004	133.270004	16981800
2022-12-07	132.500000	133.750000	130.020004	130.479996	130.479996	12915900
2022-12-08	128.429993	131.460007	127.019997	130.130005	130.130005	15156900
2022-12-09	129.740005	133.369995	128.360001	131.110001	131.110001	10287500
2022-12-12	131.100006	134.089996	130.949997	133.110001	133.110001	11852400
2022-12-13	137.389999	139.880005	134.039993	135.619995	135.619995	12579800
2022-12-14	135.009995	137.270004	133.229996	134.750000	134.750000	9611800
2022-12-15	131.669998	134.119995	129.679993	130.440002	130.440002	10807300
2022-12-16	128.919998	129.880005	126.889999	128.270004	128.270004	15464700
2022-12-19	127.769997	129.580002	127.199997	129.009995	129.009995	9441400
2022-12-20	127.500000	129.990005	127.190002	128.449997	128.449997	8455500
2022-12-21	127.959999	132.160004	126.599998	130.300003	130.300003	9313200
2022-12-22	128.669998	129.539993	126.339996	129.190002	129.190002	9968600
2022-12-23	128.729996	129.860001	127.589996	129.440002	129.440002	5821300
2022-12-27	128.559998	131.750000	127.650002	130.660004	130.660004	8300800
2022-12-28	129.710007	131.139999	128.169998	128.470001	128.470001	6249800
2022-12-29	129.699997	132.949997	129.500000	132.539993	132.539993	7628800
2022-12-30	130.610001	132.639999	130.360001	132.589996	132.589996	5630200
