# Supplementary material for: Enhancing stock index prediction: A hybrid LSTM-PSO model for improved forecasting accuracy
Source: PLoS One. 2025 Jan 14;20(1):e0310296. doi: 10.1371/journal.pone.0310296 (PMC11731719; doi:10.1371/journal.pone.0310296)
Supplement: S1 File — (ZIP) [file pone.0310296.s001.zip › data&code∩╝êPSO-LSTM∩╝ë/data/index_data/HangSeng.csv]

Open	High	Low	Close	Volume	MACD	CCI	ATR	BOLL	EMA20	MA10	MTM6	MA5	MTM12	ROC	SMI	WVAD	US DOLLAR INDEX	HIBOR
21526.35016	21767.9605	21330.87201	21518.47979	232339.632	-662.7046137	-165.8310798	547.3479675	23334.09048	22936.23386	22469.83599	-831.5334253	22131.62648	-1399.032374	-6.333271407	-0.060734289	-416883.0955	72.59172895	1.600019304
21524.70347	21752.76321	21301.18903	21502.0814	229700.8727	-685.457377	-150.5193355	559.3819299	23231.79484	22793.22824	22282.61088	-779.4588647	21963.53331	-1415.523686	-6.31442031	-0.05702463	-374938.2392	72.54170175	1.600044273
21531.20867	21764.1219	21295.27881	21513.91065	226571.8699	-721.2842966	-129.6236496	573.7835144	23116.54933	22652.81002	22127.0477	-684.900413	21701.12015	-1401.109892	-6.131206467	-0.052652328	-325978.0909	72.48480021	1.600063342
21567.55617	21828.09109	21339.18866	21581.81528	223006.9997	-698.2062531	-105.4179048	589.0974531	23022.49229	22572.79206	22046.86212	-518.5409114	21652.2355	-1331.148774	-5.673869516	-0.048739323	-272827.6873	72.42500401	1.6000687
21620.64701	21922.84851	21416.15423	21683.3252	219353.8159	-700.3305282	-79.87317354	602.6718583	22918.76337	22471.93072	21957.10879	-302.3921888	21534.53083	-1214.49522	-5.004986412	-0.04469772	-219720.4158	72.36540021	1.600066766
21613.75036	22033.06723	21514.64443	21802.62347	215933.8666	-673.9370603	-51.70728562	612.6048037	22808.37589	22408.368	21868.56696	-102.4515527	21566.62149	-1054.464464	-4.156243229	-0.039674359	-169924.7461	72.30898582	1.600075746
21601.6384	22085.68507	21570.09333	21863.04639	213076.2642	-646.4011828	-32.13013508	615.5247142	22693.08658	22348.45624	21774.16345	-18.74644805	21627.97048	-918.5923272	-3.473125469	-0.03303134	-128388.8086	72.25785834	1.600062726
21756.57977	22012.89294	21522.90868	21793.53721	211134.3412	-596.8294439	-31.01032347	608.0741758	22604.38019	22319.3071	21736.34977	63.52661744	21719.70169	-865.0621136	-3.257678792	-0.024077931	-100133.3234	72.21432305	1.600002916
21895.80968	21871.38784	21423.75861	21653.35545	209968.6521	-552.9477683	-40.1103359	592.0674937	22519.82577	22285.30614	21718.09812	162.9308412	21784.29612	-848.1901213	-3.278598517	-0.013494713	-83803.46677	72.18208821	1.59992896
21700.25159	21725.10668	21327.60762	21508.9244	209191.2083	-554.3314158	-51.37372841	570.9467396	22406.75872	22199.66007	21665.08148	-514.0830649	21781.78178	-826.4074425	-3.311304648	-0.002366071	-75604.78741	72.16349225	1.599838375
21477.41527	21682.4076	21334.50037	21474.64421	208810.3161	-563.5287377	-46.55752966	546.3901961	22294.14985	22105.75838	21619.55563	11.81190939	21732.86735	-674.662424	-2.754106562	0.008760258	-74788.43035	72.16341596	1.599803897
21659.0782	21851.72428	21543.61594	21664.68745	208796.4719	-525.5374718	-7.495012827	520.6867008	22220.88032	22067.92797	21645.33004	103.5620564	21667.55897	-277.4653759	-1.044697862	0.019158133	-79935.45054	72.18730367	1.599952948
22062.32799	22165.65016	21886.92722	22006.75152	208625.6582	-454.200398	52.81196805	496.1714937	22180.11831	22075.05085	21717.93645	444.7746072	21658.63645	271.0420738	1.387202279	0.028490494	-87167.47868	72.23098233	1.600121786
22412.23624	22526.70192	22269.26414	22397.16615	207827.7606	-379.4799406	116.8447401	474.2586757	22157.87776	22098.14015	21789.72856	702.6674091	21772.09694	857.0090652	4.0086525	0.036658432	-93451.11516	72.2885088	1.600102534
22670.06987	22830.185	22585.60842	22722.98285	205903.5295	-299.1349178	164.769582	458.2544074	22147.83254	22142.08029	21872.34374	929.2794352	21994.34782	1295.319984	5.975943297	0.042643577	-94468.62579	72.35984767	1.600013016
22808.54944	22964.61663	22724.77559	22864.20257	202306.2069	-205.6233992	175.6040156	451.3507122	22142.96781	22216.11841	21995.91921	1305.682191	22301.10726	1402.477942	6.451610763	0.045739607	-85621.6467	72.4432563	1.599895317
22838.57428	22965.94336	22722.692	22860.11497	197378.4514	-122.2344972	157.3736062	452.234606	22137.15751	22292.03932	22125.54564	1503.489459	22593.72177	1263.921448	5.8190693	0.045838627	-69569.04124	72.54051041	1.599840788
22801.48363	22905.23166	22650.54638	22787.29596	191878.2533	-74.96907735	125.0115984	458.3853947	22124.16015	22338.20766	22206.91184	1012.03469	22758.61512	1005.871854	4.647587228	0.042954867	-51974.238	72.65943873	1.600125572
22747.66095	22835.11179	22561.33328	22703.56612	185849.0573	-50.62066326	89.21134927	468.076261	22110.41514	22365.25123	22279.24083	302.85408	22808.838	796.5060002	3.703477745	0.039109625	-33742.8574	72.79266854	1.600082509
22731.71595	22814.69671	22514.98413	22674.29929	179424.7161	-33.08490153	62.45220983	479.0343756	22107.29672	22385.28807	22398.37504	80.63989249	22778.78107	810.5697639	3.779488235	0.035041358	-16466.76851	72.93211216	1.599987148
22735.28724	22823.65824	22494.02192	22675.95487	173492.1196	-15.72841211	42.21025508	490.0347193	22110.30862	22407.12541	22531.92189	108.3797838	22716.13816	957.8664754	4.459065206	0.030394887	-6068.32784	73.09701178	1.600176913
22722.60705	22820.20928	22459.61959	22661.50321	168780.2885	13.42751716	21.38465488	500.5943682	22111.3986	22448.11882	22636.53357	-6.996600294	22685.63084	1103.583394	5.129342877	0.028430232	-7222.68516	73.30694557	1.600242119
22669.15956	22778.26459	22389.09075	22604.15686	166307.8956	36.13531817	-1.121558867	508.7828895	22113.18058	22482.83159	22697.3364	-197.6702724	22665.91913	1103.989054	5.112949132	0.022968683	-26568.03274	73.57678122	1.609850221
22551.42067	22672.49096	22260.60225	22476.56219	167151.1883	24.78991862	-27.11548488	512.8227656	22119.72966	22474.04662	22702.5692	-367.3659378	22617.09635	810.9566411	3.714771246	0.001613773	-70888.16107	73.92361853	1.610024248
22382.35159	22515.7772	22086.92818	22294.04034	170598.8788	-8.577675098	-54.90915316	513.05211	22128.32075	22436.08841	22657.85405	-535.2305152	22530.78124	309.5224805	1.348398598	-0.022667386	-135373.9996	74.33128939	1.609892449
22183.84237	22331.20206	21889.66225	22085.1671	175323.9817	-44.62275371	-80.69453399	510.3551555	22135.15134	22392.12489	22575.14741	-707.467984	22399.49292	-264.4809487	-1.339143422	-0.028838751	-210887.6787	74.76609109	1.609684417
21988.04487	22149.49062	21699.65416	21875.81786	180983.2276	-81.97026372	-104.7587297	505.7376116	22141.42446	22343.46852	22472.20168	-842.6315734	22240.24486	-786.098438	-3.739624503	-0.028579223	-294132.9365	75.22622624	1.609982106
21823.5017	21997.96219	21543.90337	21690.19109	187000.8292	-121.3348836	-127.4698993	500.4057646	22147.45316	22289.35172	22368.38372	-909.5687731	22069.95246	-1124.429189	-5.215084084	-0.040475286	-380566.9649	75.70694715	1.61006852
21683.97272	21870.54145	21415.05881	21528.76661	192419.4818	-161.2825258	-146.4333359	494.9453918	22150.84723	22229.26896	22260.30877	-917.9899301	21903.12128	-1309.462751	-5.925607073	-0.056598705	-462054.337	76.16632212	1.610108779
21563.1588	21760.61231	21305.61955	21389.32363	196722.8393	-200.1982788	-159.6511618	489.8519014	22150.6035	22162.84519	22140.98339	-874.3349722	21767.66614	-1410.597546	-6.225270548	-0.065306862	-532453.4708	76.56804099	1.610029674
21420.78976	21629.75727	21175.19428	21250.85794	198316.94	-243.5438902	-164.4913515	485.3187523	22139.47345	22083.32162	22003.88804	-839.8771085	21630.99423	-1490.17895	-6.417419346	-0.068958106	-581921.0611	76.86665529	1.609905912
21220.01172	21442.93605	20986.57895	21094.14113	195637.0099	-296.5308965	-158.4163112	481.5376317	22110.89951	21982.94296	21842.14979	-870.668167	21438.35276	-1614.196542	-6.832446791	-0.070677421	-600671.6484	77.01437958	1.610015564
20998.59836	21235.42464	20776.21598	20942.13837	189895.9292	-351.8133623	-143.1655051	479.3943618	22070.31696	21871.41779	21667.85463	-922.6790345	21229.24171	-1747.946117	-7.309744701	-0.069528842	-593165.4968	77.04007989	1.610213354
20794.51161	21042.49813	20581.44541	20814.90775	182816.9291	-401.6613855	-122.284215	479.3022369	22023.74371	21763.57069	21496.95114	-956.9821706	21072.1997	-1839.696621	-7.600875264	-0.065346007	-568685.3058	77.00039404	1.609936083
20680.79753	20933.67351	20472.28574	20756.67807	175706.8334	-435.5885811	-98.14066478	482.2824522	21981.83888	21666.79706	21343.45792	-874.4888363	20958.4143	-1825.627383	-7.456082842	-0.057270633	-531281.0599	76.90833194	1.609924725
20729.59769	20977.42468	20518.05114	20811.23257	170318.0921	-442.8206578	-72.88594023	489.6823475	21955.44758	21583.71941	21220.90228	-575.0933643	20853.52838	-1648.527922	-6.634633881	-0.044829197	-486599.6171	76.7874246	1.610038826
20883.5185	21118.53976	20664.00806	20932.61221	166649.3734	-430.4048295	-50.5629366	499.3586479	21937.99135	21519.92939	21128.88376	-159.5733367	20799.12868	-1355.076859	-5.360721262	-0.030044267	-441972.8192	76.68207954	1.609905131
21069.95284	21287.48377	20841.93924	21068.30351	163808.6076	-408.4892068	-34.08492132	508.2303754	21920.15986	21483.68399	21062.4556	253.5125611	20849.91719	-1007.513596	-3.921753471	-0.014804059	-402275.1919	76.62150863	1.609867083
21212.45026	21409.79857	20980.0223	21171.20248	163243.6361	-383.718314	-22.79619121	516.4097541	21892.59207	21460.02581	21015.71092	553.3882661	20954.07558	-705.8266377	-2.638550096	-0.003355169	-376546.9855	76.67994257	1.610204582
21213.79759	21391.80414	20982.35733	21160.22132	166196.6013	-367.5081129	-20.5433588	523.606077	21844.27133	21422.70451	20981.42097	581.2299186	21031.58233	-546.1780606	-1.904374033	0.000449331	-374368.4688	76.92506506	1.610060529
21121.02045	21278.30539	20897.80561	21068.05343	171567.2282	-357.2457315	-24.65354864	528.8819001	21779.50484	21379.36343	20958.6598	412.0898627	21076.08266	-497.6622795	-1.53527057	-0.00128016	-391207.3306	77.31763074	1.610289215
21019.23497	21153.67168	20816.25637	21027.88441	179110.5633	-339.7946639	-22.29292072	534.0530413	21707.95935	21350.90265	20944.82356	270.9242075	21104.99583	-520.7569711	-1.278590193	-0.007972705	-418633.4324	77.79482951	2.689827761
20867.71242	20985.74959	20682.05762	20959.59651	186814.7636	-329.6291181	-34.7902237	535.9830257	21631.00791	21317.55683	20940.10841	72.32180874	21084.89073	-523.6268103	-1.33403549	-0.01650395	-456081.6157	78.27872386	2.689739734
20709.043	20807.27086	20519.07462	20647.65724	191418.7141	-349.7951422	-83.2113329	530.0907622	21547.97116	21249.69024	20946.07609	-416.9246166	20973.02418	-406.5640211	-1.224030802	-0.014923957	-499444.16	78.68902502	2.689991552
20638.1312	20710.83258	20433.97422	20319.63365	197955.4516	-379.9624679	-122.9365201	526.8424286	21462.47009	21167.87937	20945.08615	-903.6122648	20815.01785	-264.6494363	-0.552893828	-0.008531863	-545506.5929	79.01190013	2.690048984
20205.34863	20326.53505	19979.60951	20382.09679	211054.995	-391.0862004	-178.0606832	537.8100321	21379.87403	21101.94241	20919.14069	-902.7505681	20685.01885	-194.1420927	-2.961400034	-0.034285485	-592729.3066	79.24341005	2.689887052
20707.96275	20754.31669	20515.45093	20535.6017	227024.6004	-392.239703	-72.21833904	563.8386822	21295.11832	21042.15768	20862.90741	-688.3320599	20575.33623	-274.1247543	0.949466335	-0.021003651	-620124.6901	79.41545507	2.689972445
20336.06258	20392.16112	20077.75889	20218.05705	254618.2513	-405.5896868	-108.0873936	610.7082356	21196.2702	20965.13846	20760.47738	-868.9928147	20421.77505	-666.1358615	-1.890508199	-0.041017249	-620212.3708	79.56007974	2.690083285
19905.93399	19958.19402	19562.88314	19676.00365	291432.5991	-434.8289508	-156.0585564	672.0958859	21088.01383	20865.8248	20619.6328	-1198.309069	20246.78279	-1234.803906	-5.588809447	-0.060982438	-597800.7437	79.6275449	2.689879948
19695.57439	19756.85036	19392.31901	19534.84231	296292.2398	-467.4710096	-176.9159025	731.8044609	20983.90064	20755.81602	20477.49399	-961.4286426	20146.97695	-1585.364745	-7.68299535	-0.068643414	-525206.8956	79.58072904	2.690054838
19414.11882	19550.823	19123.09723	19428.0308	298697.9406	-531.4617454	-171.2477508	814.5868171	20867.82933	20602.34044	20288.51886	-759.4264015	19969.08706	-1891.87776	-9.061233906	-0.074679842	-463367.4327	79.33618138	2.690205259
18909.53745	19039.88906	18319.50658	18541.65877	448657.982	-658.1223876	-151.6489638	936.5163228	20722.17633	20372.34584	19995.54013	-1744.00504	19489.15845	-2660.354354	-12.71685457	-0.109046604	-535303.8979	78.81267087	2.690134022
18672.06353	18695.03717	17726.73886	17707.49861	426961.1545	-779.5596142	-120.6929597	1072.823144	20571.90384	20137.73405	19692.25035	-2794.484955	18925.57124	-3249.810378	-15.51340434	-0.138789887	-626868.619	78.12860338	2.689991172
17644.57918	18284.7272	16725.45824	18246.8812	539886.0022	-862.6510404	-82.24411028	1203.767143	20425.26031	19926.21657	19425.47775	-2161.676747	18592.82689	-2699.01684	-12.53001863	-0.111920384	-547027.6498	77.43992467	2.689921045
19150.70124	19563.56734	18740.71123	19248.66164	586171.7256	-816.4328421	-50.85159807	1246.96347	20326.93062	19856.08482	19297.70296	-803.8810418	18480.02765	-1734.242696	-7.677039613	-0.065405328	-425060.045	76.86878795	2.689879513
19485.31755	19428.89142	18760.76378	19290.10078	470459.5164	-761.0362455	-40.83817575	1144.410147	20245.08686	19803.23811	19227.15723	-313.9793808	18475.20434	-1415.671958	-6.819887308	-0.053793412	-455805.6921	76.55178188	2.690163725
18692.44603	19138.68921	18679.83595	18851.93563	296351.787	-742.0724498	-47.55248684	943.3213807	20148.6078	19713.44768	19043.0769	-214.4018789	18585.80734	-1520.792634	-8.114934297	-0.060505463	-567441.353	76.49322936	2.690100339
18813.79215	19062.31731	18748.92804	18786.83867	217757.0918	-696.5637076	-62.64885515	645.7564801	20072.24764	19657.57104	18936.65622	405.0843201	18873.11907	-1621.956311	-8.379071024	-0.058278163	-646786.2104	76.63072975	2.68988244
18903.9415	19074.16069	18784.04162	18817.37886	210168.5946	-670.5876019	-77.79224881	415.582346	19993.55075	19582.94817	18816.17193	1032.018533	19112.62246	-1718.821453	-8.397366656	-0.046841143	-708727.3189	77.00119871	2.689920841
18860.34203	18939.27204	18333.804	18452.69732	233180.7517	-680.1139985	-84.12137925	523.788767	19908.02233	19473.02576	18722.901	814.6643596	18988.78207	-1821.275762	-9.380214989	-0.036060558	-778965.9292	77.62387829	2.69001923
18705.84168	18713.69347	17782.36359	18022.36144	260506.1723	-703.8308819	-84.09657971	748.7691007	19815.58555	19348.43513	18587.44462	289.6968114	18687.09191	-1766.610518	-10.71770512	-0.026607002	-838821.9385	78.40874278	2.689818257
17936.73653	18432.29329	17703.87488	18033.81865	252946.4502	-707.6185745	-82.25183442	716.360295	19720.2777	19241.40506	18597.51334	370.5833132	18506.54473	-1499.530611	-11.41299359	0.001580943	-874479.3849	79.26247519	2.689740358
17841.89141	18084.04031	17724.5607	18074.66143	247392.0921	-717.6349037	-84.71122856	605.0448678	19608.04742	19124.10412	18601.74508	422.2785626	18351.53607	-1193.464785	-12.13818861	0.016208504	-905960.3515	80.05505075	0.420122742
17492.24607	17725.86869	17332.08866	17567.26643	258766.8375	-760.8563188	-97.34113946	701.687531	19466.04649	18970.01841	18573.89056	-489.2944674	18077.79364	-881.7342993	-14.06183628	-0.067768148	-928896.2604	80.65066632	0.419955708
17123.83902	17208.32567	16608.55271	16728.00929	270423.288	-845.2295588	-115.3006228	885.9723682	19292.2072	18760.42986	18348.98558	-1909.690429	17687.66209	-1020.005509	-16.15944209	-0.128751343	-944128.3255	81.05898617	0.42010549
16294.7281	16539.17872	15889.53717	16061.66438	434239.5986	-971.1098748	-132.9846203	980.3349863	19087.47955	18485.25484	17961.424	-2844.106109	17242.0913	-2067.2322	-16.51436308	-0.169295193	-1019478.423	81.34748934	0.420285111
15612.591	16168.54841	15494.90156	15818.81169	332775.5078	-1085.119672	-141.1980632	1020.962567	18871.90039	18204.5655	17641.17533	-3002.632753	16787.14324	-3100.549422	-14.97664851	-0.156698017	-1055701.165	81.55119901	0.420118734
15309.67294	15311.35586	14769.71817	15150.24738	380684.0098	-1183.999892	-130.7838953	1094.970603	18663.3116	17923.69918	17285.90896	-3785.097138	16213.04577	-4125.918213	-15.74861834	-0.199799954	-844778.9124	81.68191995	0.419886162
15182.78252	16382.20278	14843.70066	16413.34201	398065.3088	-1164.791241	-108.7582191	1191.95584	18470.93054	17766.44901	16996.38934	-2564.764568	15921.42197	-2501.116228	-9.676727857	-0.126628829	-602447.069	81.80495652	0.420015067
16786.208	16797.83166	16337.80146	16278.19765	388468.3804	-1120.379445	-84.64169909	1154.396225	18309.99356	17647.15509	16790.82647	-477.1410755	15863.04601	-2739.077276	-12.75232969	-0.080417928	-681981.6008	82.05633545	0.419970511
16501.50466	16504.52869	15813.63297	15988.14323	364345.887	-1117.652446	-67.96434071	1001.281643	18152.18939	17488.47734	16598.27781	-575.0282193	15961.72856	-3069.801362	-17.22990625	-0.118779347	-866775.5692	82.3490107	0.419986083
15120.8374	15473.43161	14790.19099	15404.23412	375021.429	-1155.03679	-69.04516723	1355.856207	17952.90704	17277.6671	16300.08913	-279.8490081	15851.15616	-3093.937295	-19.81166991	-0.141654171	-815797.0616	82.4763491	0.420036479
14938.10916	15335.34549	14648.57667	14873.49513	386036.6057	-1214.739009	-83.53608399	868.0796729	17734.55745	17037.87775	15975.79151	-929.8626218	15757.28514	-2997.328701	-20.45548122	-0.165639185	-671905.3355	82.66361007	0.420081258
14847.46537	15320.40463	14497.87142	14928.42495	332956.3664	-1221.552518	-102.6787966	868.8030752	17532.65298	16852.43836	15727.14872	122.4581503	15515.96835	-3072.304974	-19.8213961	-0.106594498	-639974.7101	83.28069861	0.420000425
15205.56217	15487.47889	14625.19517	14985.19742	278300.3279	-1218.547214	-122.5161663	854.9732045	17335.71579	16675.80729	15544.32943	-1558.270006	15233.16812	-3249.31358	-18.86352412	-0.034221394	-636615.9869	84.15223578	0.419854391
14675.73085	14900.55373	14150.58972	14333.68378	306405.5022	-1250.134799	-138.2484749	946.3948488	17131.4261	16461.58681	15403.50576	-2447.59834	14937.1676	-3436.555101	-18.37066664	-0.106058985	-701043.8939	84.79306679	0.419913482
13609.10193	13989.87638	13230.4052	13388.55506	379215.6235	-1332.748823	-147.6253924	1083.425494	16919.97281	16180.97372	15207.58646	-2431.87631	14537.58901	-3528.749827	-18.47773961	-0.097439304	-370122.304	85.30644579	0.41989454
13187.59281	13310.54556	12505.60564	12374.02511	441689.7592	-1465.4088	-150.6969114	1286.160607	16690.85971	15830.49709	14955.56731	-2958.178164	14111.46724	-3360.043905	-19.94210858	-0.227494853	-734357.7077	86.2547588	0.419836658
12450.19022	12962.04085	11133.13161	11678.27805	479940.2653	-1640.232021	-144.7500246	1489.257936	16453.74677	15405.87541	14453.68819	-3058.688097	13348.97954	-4359.245303	-28.31950131	-0.323501134	-1146388.672	86.90712506	0.420127279
11624.37333	12992.74739	11350.00905	12750.98972	481643.879	-1672.240032	-127.1083179	1418.633422	16255.86917	15126.16302	14066.01458	-2582.746782	12864.77495	-2172.590965	-15.17951715	-0.213721549	-761940.1647	85.96140257	0.42020032
12956.2595	13328.90414	12148.37148	12983.02455	453158.7878	-1614.297868	-100.1311106	1159.853168	16021.23348	14943.12881	13747.53484	-1709.24904	12603.01022	-3287.056819	-20.98066954	-0.154205811	-623686.9753	84.64985524	0.419846859
13266.88571	13892.74965	13035.93785	13682.42867	409421.3015	-1507.011111	-68.04031541	1570.62188	15815.53494	14832.6908	13611.04713	-186.828583	12665.58283	-2412.123085	-15.1631797	-0.031205637	-244716.5992	84.91701479	0.420060575
13757.22222	14479.47971	13812.70121	14020.53863	363717.3848	-1370.920374	-32.19598277	962.6669147	15614.96129	14775.31366	13571.64664	106.7244442	12987.71194	-1864.453324	-11.77628496	-0.079616518	-7636.499078	85.80880458	0.419894176
14159.83455	14656.92878	14051.73568	14352.2776	331074.6824	-1240.188669	5.312241762	1008.877898	15429.5635	14732.11077	13485.24569	1641.611543	13563.2741	-1036.856118	-6.343911212	-0.03334748	110008.1583	85.77639998	0.380250288
14298.48151	14519.6259	13843.29395	14532.73056	309662.9691	-1125.331112	39.71618151	989.3577487	15258.59872	14691.79553	13395.94813	2731.112275	13977.60845	-384.3943711	-2.143841222	0.020471331	111315.3407	85.38180282	0.380186469
14845.91349	15073.99065	14475.99117	14395.61259	292294.7113	-993.591943	67.31694233	955.7800511	15102.82544	14690.30686	13439.75162	2173.177727	14316.89859	-459.2777112	-3.723203502	0.061799647	59124.2935	85.48439999	0.379947659
14403.0583	14312.47565	13874.68399	14193.6099	278050.0769	-930.6828493	82.07315223	896.7054798	14956.1492	14625.78157	13482.70806	927.7507476	14258.09238	-612.0857647	-5.632131054	0.085208296	2612.655772	85.82107396	0.379956145
13683.23984	14717.45413	13588.72689	14322.92929	265300.6449	-840.0256087	78.01542646	855.6054456	14813.84998	14607.6141	13648.00317	540.9875453	14362.45663	-65.21100765	-0.469910887	0.197521708	-10593.16537	85.97150166	0.38003278
14749.46484	15007.48448	14255.45141	14503.80302	254665.2484	-768.1240729	58.50613634	828.0620231	14675.86113	14579.18847	13955.77795	495.8595739	14413.17322	744.2956974	7.705885758	0.143240535	4083.684741	86.08096165	0.37983989
14345.54568	14674.63143	13963.74436	14283.46856	247832.6666	-725.3892018	29.74602178	802.8550699	14539.69566	14525.68048	14126.99917	75.40016862	14317.97187	1556.797815	11.83059562	0.092211275	17036.62827	86.44178253	0.379809909
13981.48602	14060.15102	13589.70407	13868.46305	244747.5189	-703.4481497	-4.953182941	784.8026149	14420.46587	14454.90298	14219.36566	-369.0564515	14145.59451	2088.650078	23.26992123	0.001206304	3221.672819	86.77101594	0.38010458
13328.83037	13774.67037	13347.88829	13592.5635	245038.7565	-688.8194827	-41.15361797	775.9183074	14328.11854	14380.70112	14168.78056	-1137.394657	13987.72434	765.8926418	5.043457086	-0.038974937	-65203.71727	86.6638237	0.380032918
13595.5895	13639.94539	13184.88099	13374.7325	247171.6606	-682.1478364	-75.1574844	771.0821213	14245.17605	14298.97395	14128.88408	-582.0709429	13832.91795	811.794605	5.358837108	-0.050900907	-157210.9267	86.51201019	0.379961966
13384.10178	13395.25665	13001.18715	13079.46025	249444.3772	-683.3455435	-104.9969152	765.2678449	14183.95631	14207.14576	14013.42368	-1086.702057	13659.66267	-408.5962922	-3.859620822	-0.085183885	-230746.0499	86.68887384	0.379931911
13164.82088	13167.72938	12781.816	12807.92002	250099.9522	-696.15238	-124.9940334	753.5991586	14064.75927	14097.88198	13875.95917	-1532.760805	13463.55879	-1337.005883	-8.080763495	-0.126966886	-262167.8042	87.08544778	0.379893752
12720.30646	12975.71065	12452.34945	12682.47188	247325.634	-723.0430553	-129.780667	731.110198	13928.98892	13965.49903	13709.84865	-1547.892583	13247.20293	-1790.306573	-11.75153001	-0.092342503	-222067.2621	87.80130282	0.380375526
12315.34333	12816.10643	12175.96414	12668.24643	241796.3851	-753.6863308	-121.3560571	700.0844602	13780.40084	13824.25965	13527.51554	-1292.009174	13023.90507	-1826.344015	-13.44409181	-0.134923992	-124740.2323	88.19896509	0.38011345
12323.48101	13191.76505	12204.18166	12706.89284	235182.1249	-778.8756386	-103.3481332	665.6983846	13670.87906	13688.41182	13329.46812	-1100.368735	12806.74107	-1709.248733	-12.80186439	-0.121393786	-5975.323457	87.30206497	0.379917245
12573.04426	12923.10216	12422.22187	12809.58611	227696.1318	-779.7968038	-79.12059555	629.2676187	13586.20541	13581.03028	13154.66394	-836.2048887	12659.5445	-1502.006219	-10.96569149	-0.105830938	150152.4007	86.00677348	0.379964953
12743.48226	13154.24639	12606.91363	12970.88628	219818.9902	-737.434288	-53.0121788	592.8003743	13505.54077	13527.50379	13049.22457	-352.7238593	12645.16316	-1278.732921	-9.012108381	-0.0638464	349783.9352	85.58485541	0.380000723
12919.9366	13365.85396	12809.76716	13173.81961	212967.6602	-663.0193776	-25.77678769	560.5687044	13444.13344	13516.059	13003.31302	234.797383	12760.75239	-1034.232611	-6.569147394	-0.014514786	558579.6453	85.77612028	0.379712957
13263.85844	13603.02882	13135.95483	13418.24026	208043.6183	-575.8807924	3.08464489	535.6173787	13409.48247	13521.8459	12996.11601	831.1853104	12979.5137	-713.5275375	-4.322317217	0.007263489	755130.6166	86.1435324	0.379950902
13594.90268	13775.91905	13438.91748	13618.78067	206917.118	-491.8999409	31.38322639	523.0194023	13412.53066	13535.84798	13019.04592	1230.94036	13237.93199	-360.6594031	-2.83952567	0.014058309	857016.7318	86.50931169	0.379799712
13712.96203	13842.08128	13564.12659	13703.22747	211604.4958	-420.7479231	57.24828792	527.9538371	13471.27906	13558.42418	13062.68426	1244.314726	13475.90526	-4.477978529	3.403194927	0.069012354	786447.9356	86.5947839	0.220198398
13703.13607	13848.23379	13573.69751	13711.24034	220355.5173	-366.4678558	80.09753521	547.0633302	13546.67068	13575.70474	13128.35488	1007.440198	13639.98911	349.4730547	1.598578507	0.066783011	601451.3776	86.4889578	0.22019198
13674.35826	13837.24531	13549.54967	13686.2551	230407.0526	-336.0262902	99.14694735	573.9370628	13592.52457	13569.76898	13220.12181	632.7127298	13691.39446	633.6794096	2.841574268	0.085268595	375402.9189	86.39651086	0.220011956
13734.4024	13934.9234	13609.0815	13776.00921	240977.4823	-298.4747288	115.4839075	606.2540548	13617.50236	13574.82302	13346.20427	354.1357794	13703.19654	907.8982556	3.858052397	0.090335982	208742.9562	86.32307068	0.220056767
13996.83593	14261.60063	13851.82559	14090.92631	250544.0935	-214.241684	130.3190393	640.7510618	13617.76025	13631.48308	13511.62144	632.2397417	13753.09248	1398.017929	10.38334237	0.102325015	206689.4266	86.21079165	0.220155013
14394.85899	14734.62038	14222.50128	14555.70446	257964.9297	-101.0859071	141.9688681	671.9122255	13650.51575	13732.57986	13707.50349	1263.288988	13903.14357	2011.259393	18.97344018	0.117479735	326099.1881	85.98266006	0.219958991
14820.79422	15241.08254	14684.03123	15152.81119	263215.6869	11.82506324	148.6273456	695.7546246	13674.63144	13865.67928	13922.71533	1145.446933	14217.236	1947.951192	16.65727242	0.098743028	492426.8054	85.72295453	0.219808758
15174.72801	15624.29439	15045.69305	15589.69375	262003.6869	111.837244	147.7424088	705.3888261	13708.61932	14004.65988	14127.41383	1986.340118	14591.75653	2777.430703	24.16744415	0.13684158	641786.6141	85.3378968	0.220052798
15357.85315	15744.94287	15051.40905	15457.02743	250991.3905	189.6737635	137.211946	693.9880292	13744.55976	14118.37398	14301.11614	1772.766041	14895.01062	2403.980003	19.31465697	0.105981943	703397.5847	83.91283687	0.220062972
15385.93749	15655.58296	14897.5227	15091.57208	232655.9838	244.3255139	118.4390835	665.0853156	13780.56366	14211.72252	14445.46051	1380.245463	15094.3676	1918.000203	14.00061488	0.078249125	698142.7385	83.5474981	0.220061514
15311.10625	15398.86046	14847.35498	14963.75836	209165.259	272.4430767	93.70021993	625.5336727	13811.34411	14291.88909	14545.38403	903.2620005	15160.92516	1669.550889	10.81078643	0.089631653	671859.3966	81.77657307	0.21999904
15212.75537	15157.33572	14878.07305	15001.25676	188646.0161	291.4191108	67.25505931	578.6353492	13844.00301	14370.8954	14654.67875	438.5489013	15162.4258	1622.07858	10.14537289	0.110171583	652369.6665	80.36771205	0.219919528
15139.87295	15206.10258	14994.82495	15125.32745	179244.9687	328.9599267	42.80905696	528.9182669	13887.45275	14468.0413	14851.07191	33.72156837	15189.85153	1692.760625	11.30499341	0.107705851	667529.7891	79.3629611	0.219865014
15090.16286	15346.35399	15056.09677	15197.77994	175965.4988	360.903439	21.12318269	481.2307389	13938.30206	14558.72058	15055.2488	-279.39974	15222.53658	1682.51061	12.24853621	0.082167422	707749.7287	80.44264353	0.219881726
15135.81966	15247.43155	14815.54177	14964.48574	175435.1183	350.8618052	3.313970396	438.6266648	13994.14825	14608.99511	15162.6289	-502.1638268	15240.91895	1248.601391	10.81550745	0.003800484	751026.7329	80.82991686	0.219936187
15099.17184	15013.57968	14459.91389	14623.57621	171315.8115	308.2019048	-15.51568805	407.7809939	14048.26304	14619.75362	15174.32223	-618.8418972	15184.4072	596.039454	7.045251154	-0.028923135	766926.6569	81.20895381	0.22001576
14682.63715	14852.61085	14309.18865	14518.47618	147953.1944	256.43528	-39.46580107	395.2002114	14091.45242	14602.57683	15104.92344	-608.5901432	14981.07175	188.2426478	1.068444583	-0.061226756	732950.8272	81.3221646	0.220207286
14202.0122	14723.41447	14270.97458	14535.41151	120529.7361	198.0291051	-63.48491238	398.3043368	14133.90923	14565.85202	14989.35807	-492.4116125	14707.42469	-115.4322588	-4.385175924	-0.071210517	647698.3389	81.22228822	0.219994822
14124.83408	14533.81613	14162.90608	14465.22414	127374.533	128.6861234	-83.73442025	411.9232475	14189.73076	14519.48529	14880.23126	-314.8758193	14466.42192	-699.5433769	-5.856286203	-0.036121479	514167.2409	81.01334767	0.219932771
14326.40302	14445.26563	14120.04774	14432.52937	143329.2114	80.76066477	-88.10273656	432.9592432	14260.55925	14492.1741	14793.00706	-55.43439793	14327.01634	-1103.063932	-4.401448903	-0.058289852	400085.9477	80.8903549	0.220220712
14533.41799	14628.17943	14290.46959	14580.10949	144114.1197	87.92918551	-65.09634588	457.209353	14343.28707	14505.75168	14729.63851	289.4489895	14342.24213	-704.487305	-2.059117214	-0.033874577	318164.6077	81.00680197	0.220213775
14782.17569	14967.8081	14574.40662	14817.05259	214836.5117	130.8130867	-25.80490681	481.700804	14434.02447	14557.34336	14697.27131	641.4337227	14493.14122	-24.90139088	0.098558099	-0.012480503	234368.486	81.31585009	0.229716816
15158.95064	15320.63204	14857.7927	15040.16127	294774.0303	182.5059148	16.18151577	504.9742617	14528.75952	14644.6568	14698.4007	940.4052513	14730.22988	302.3116961	1.097403631	0.00613873	281783.3162	81.90177701	0.22993934
15442.46986	15540.62936	15023.5759	15155.01336	305251.2877	217.5803098	44.18656277	522.6038368	14611.83548	14724.64087	14714.71794	1038.066661	14959.83089	255.9023065	0.715255273	0.017613902	248825.5107	82.44507142	0.22992329
15383.47931	15473.65775	14947.87642	15062.71953	871670.5834	208.3077929	40.64619801	530.2893402	14667.74542	14741.27298	14722.09657	792.4313956	15087.2929	-235.091515	-1.197573938	0.020575203	-531354.08	82.30468836	0.229798904
15073.46573	15182.33725	14684.31438	14806.36776	306439.9823	162.7931627	13.0323559	529.3800264	14699.58843	14710.30851	14717.06611	302.9963908	15071.82621	-805.3386729	-3.410698211	0.014869753	-999792.2883	82.09529495	0.230129975
14662.9032	14786.6747	14331.80119	14468.12788	389297.1066	99.1472778	-24.97334207	522.7647218	14711.20115	14663.32573	14700.16428	-290.4055136	14892.22303	-833.7050499	-3.988834592	0.002324083	-1335291.744	82.83662287	0.230146567
14232.66985	14369.91509	13957.99009	14107.63773	394238.1618	27.399265	-64.6135363	512.1924541	14713.21602	14601.21365	14666.66628	-834.7687733	14609.46577	-628.6366577	-3.757619231	-0.0183893	-1438649.073	83.88446584	0.230075473
13881.0099	14025.96548	13642.85626	13791.73344	351003.4972	-40.32538217	-95.23165251	500.1056572	14721.09796	14527.16969	14610.76421	-1162.849287	14312.25303	-771.3317682	-4.452493398	-0.047935963	-1692892.32	84.24616106	0.230020279
13606.19306	13759.68576	13387.33928	13530.50177	268118.7131	-103.9787866	-116.8696177	488.1549687	14722.46044	14442.79995	14527.38606	-1306.102854	14034.01174	-1033.171087	-5.378119801	-0.080889881	-1957379.089	84.27079246	0.229995369
13366.50726	13539.01762	13162.18153	13308.31465	364133.8392	-167.9605351	-133.8681755	477.0423881	14697.71059	14342.26765	14416.15756	-1348.580081	13794.45218	-1043.35584	-5.587725268	-0.11234847	-2057859.742	84.50302725	0.229952067
13173.30962	13352.88809	12979.25482	13120.03015	256305.058	-231.3318349	-143.4136086	469.20184	14647.98002	14233.61387	14264.58727	-1331.456034	13592.82224	-1073.301646	-6.395936056	-0.135436595	-2069194.432	84.8082575	0.229889822
13033.20034	13209.88374	12846.10314	12978.88076	274808.9383	-292.836139	-143.7087677	467.0456384	14581.18643	14132.53866	14063.19977	-1309.428993	13422.60615	-1382.914991	-8.079205977	-0.141374463	-2089670.964	85.00889672	0.230176453
12943.62136	13107.99627	12760.35826	12881.98019	271127.2437	-350.0611973	-135.8101124	469.4437953	14497.49282	14029.29729	13831.14644	-1266.92173	13267.43439	-1831.765425	-10.17813118	-0.134016291	-2102708.386	85.15483397	0.230120092
12906.18347	12982.84435	12722.19162	12767.25793	266638.6221	-399.7183116	-120.0551441	474.190159	14392.82838	13906.85739	13591.26313	-1166.234087	13098.49259	-2390.704434	-16.33997562	-0.123849145	-2082530.74	85.28971485	0.229897243
12908.3936	12925.22599	12719.98917	12715.63987	258528.7902	-436.4915226	-101.6474739	480.2950235	14284.50621	13785.18169	13373.90281	-1008.087449	12950.86428	-2702.05839	-16.48112551	-0.107916999	-2054171.642	85.39813204	0.229927507
12932.15513	13129.49334	12737.31487	12901.80037	256715.0895	-458.2598483	-86.04408938	486.3460622	14197.38405	13688.79471	13209.40564	-793.3658068	12875.81236	-2187.92504	-15.48679887	-0.079285117	-2037876.792	85.47136821	0.230022566
12975.31598	13377.37217	12773.11297	13129.19849	258505.528	-464.7103059	-71.22869844	490.6866489	14118.19554	13613.26534	13096.45976	-538.8941678	12855.08569	-1369.671265	-12.43997102	-0.051033631	-2035068	85.51402157	0.229821312
13039.14643	13319.50592	12829.31509	13083.03184	258772.0104	-450.928498	-55.03164002	492.3403641	14026.02466	13554.45794	13025.10494	-273.9592733	12857.49658	-1087.837318	-11.93956083	-0.036334998	-2047044.413	85.53105505	0.229743446
13109.85197	13159.51416	12895.19592	12949.23306	256693.727	-430.7788409	-33.27439	489.0859995	13932.02477	13504.76904	12980.90126	-8.990242611	12878.00572	-1051.620188	-11.96857634	-0.028915229	-2049128.897	85.54369783	0.040125961
13177.32843	13224.20516	12963.33961	13025.06323	251142.4022	-425.1108789	-1.384287426	478.7311362	13850.41008	13450.4298	12952.24844	247.5072362	12920.53576	-738.9912704	-9.582613659	-0.02639419	-2021601.515	85.56670546	0.03995828
13238.76934	13387.66328	13029.4314	13194.1946	242690.4056	-416.425894	34.83171213	462.7328827	13786.24749	13407.80449	12941.70527	469.536815	12980.04083	-354.7437367	-6.130889234	-0.016328166	-1966462.759	85.6072732	0.040106544
13287.97276	13454.49422	13085.81558	13277.17942	232726.099	-382.028762	67.86170878	443.6602483	13742.53749	13397.18494	12939.33805	635.1944296	13037.11394	-193.3501456	-3.501131174	0.022371971	-1884920.475	85.6764788	0.040284489
13343.54448	13484.82005	13147.58959	13325.80397	222313.6392	-328.3778123	92.49839878	422.8336144	13715.30547	13411.41628	12971.32924	730.2513216	13123.42556	-98.6141452	-1.373938441	0.063259062	-1838553.292	85.73060699	0.040114804
13421.61065	13552.78939	13226.64719	13403.46327	212805.0668	-263.9334119	102.6572318	402.0252033	13697.97697	13441.83262	13086.33456	736.5168423	13284.31214	125.8524312	0.757317402	0.070849751	-1836207.721	85.74049139	0.03987601
13502.92796	13625.71775	13307.27519	13482.74577	204473.3001	-202.3420115	99.83347904	382.9744614	13677.39697	13472.96783	13224.6228	667.2444809	13461.47489	401.5656357	2.610766644	0.057956107	-1828222.742	85.72839846	0.039996222
13571.06206	13675.86234	13377.47575	13542.08084	197089.5495	-162.1951311	89.0833471	366.689139	13640.63871	13483.47369	13295.26101	554.0911641	13577.5579	626.4745971	3.929462087	0.039266016	-1947526.485	85.70829509	0.039945709
13582.42395	13674.71049	13394.6889	13552.30533	191408.2923	-141.2174294	68.29617066	355.7137739	13585.74847	13478.26296	13328.03359	377.5570481	13621.83789	765.9199332	4.728803314	0.024181815	-2020812.837	85.81255497	0.039966996
13495.23611	13593.85429	13319.92788	13486.82632	188073.5044	-129.0835066	36.79325531	352.4677836	13513.89712	13471.13407	13378.13242	129.0530643	13600.27838	781.213888	5.038112256	0.031052142	-1281065.819	86.12753408	0.0400097
13342.97797	13460.76409	13183.35049	13369.62834	186846.7409	-128.2192943	-0.333280839	355.8200888	13434.59751	13456.64215	13420.91683	-147.1297752	13520.53863	690.6423124	4.856108817	0.039302362	-937515.4845	86.57794586	0.040025498
13166.93649	13309.44564	13019.41812	13227.09094	187487.5601	-143.0845149	-39.44301577	363.7927538	13361.10023	13426.61815	13423.43663	-419.8350833	13394.73796	535.1224376	4.219366057	0.017109461	-798099.8143	87.17915936	0.040029684
13020.627	13180.71836	12888.42459	13110.35424	189298.9613	-163.0691119	-69.51917402	374.793334	13297.14464	13388.7527	13398.35542	-591.6042392	13259.39728	336.0971843	3.147680825	-0.017670106	-348480.0253	87.62443867	0.040052964
12961.82485	13119.59038	12852.32554	13071.46482	191406.0964	-174.8858392	-79.71451221	386.7543225	13243.14988	13353.65969	13363.46485	-568.2861106	13159.06476	119.294325	1.677412789	-0.040788429	-175020.6157	87.44282239	0.039769399
12961.02833	13103.47678	12874.38372	13078.1416	194266.4154	-181.4388114	-76.32487089	399.0379233	13201.03401	13319.36881	13317.4497	-417.9497945	13086.74509	-106.7293206	-0.062473812	-0.05161461	-4767.35538	87.05003214	0.039854686
12969.0561	13092.49668	12901.98008	13085.55979	198472.5481	-189.3878076	-67.95924665	411.6686315	13171.55702	13280.80225	13257.39371	-229.0946676	13018.92407	-342.0586618	-1.933664389	-0.049243486	66106.11413	87.09916362	0.040112768
12958.48659	13072.93603	12884.12863	13048.59846	204039.7602	-197.7149712	-64.61741043	423.1864646	13150.14491	13241.3819	13188.36493	-106.3364031	12963.29781	-570.7229972	-3.777191199	-0.041950559	78616.51312	87.40682644	0.040103913
12895.21294	13024.36343	12765.39104	12918.14407	211279.2368	-205.8632065	-77.24401465	432.3046841	13130.68897	13204.27016	13116.36588	-162.6583335	12924.7641	-778.2986797	-5.427772114	-0.043056376	76290.83887	87.62129973	0.039994989
12786.61909	12945.58706	12572.7642	12720.07467	219429.9241	-216.5731604	-100.8591692	439.0838748	13111.96587	13165.00036	13040.35295	-349.4852791	12888.17225	-958.3815063	-6.844615194	-0.048742178	51779.53754	87.84925311	0.040160147
12661.22166	12853.31491	12357.39009	12501.58961	227377.5408	-231.0169715	-126.3616008	443.590165	13094.10761	13119.44787	12957.33802	-575.5638796	12842.52458	-1103.790574	-8.024227941	-0.05354063	-54674.04712	88.24400324	0.040198416
12508.70368	12722.76853	12146.34407	12287.09812	236178.0639	-251.7342304	-148.4971151	446.7630289	13075.82044	13062.71149	12871.64925	-788.7198866	12766.88028	-1217.559346	-8.923032074	-0.058374509	-163913.2566	88.65906841	0.369792288
12322.90335	12532.74799	11970.20629	12105.72612	246104.3089	-283.1948427	-161.2666588	449.7626113	13054.12101	12989.10326	12786.15795	-928.1299803	12637.339	-1304.348078	-9.526285432	-0.059780419	-117061.4113	88.90330552	0.369973182
12132.9624	12320.25531	11840.48203	11967.28343	256903.2862	-320.0265764	-164.2434081	451.6331935	13028.71884	12903.63639	12698.93378	-985.7103333	12473.08426	-1353.466965	-9.798450184	-0.063646474	-58179.51209	89.02156436	0.369863694
11964.84271	12123.10758	11754.72055	11869.2306	268189.6166	-351.1749994	-159.5735735	451.2029228	13004.1011	12815.07149	12610.69093	-979.1694393	12306.27258	-1356.183017	-9.708892421	-0.082011902	-226764.7646	89.08169459	0.369730923
11862.06491	11995.3961	11720.52642	11827.48245	273848.6588	-380.0984072	-146.8455327	447.7753508	12972.76787	12724.91964	12511.81783	-898.45676	12144.12845	-1301.456528	-9.330703055	-0.10072239	-454159.8789	89.01400634	0.369940211
11869.65383	11994.72047	11748.77573	11855.40906	272719.4586	-413.3678272	-125.8677662	440.5538517	12921.89851	12636.50422	12393.76851	-735.4126595	11999.83697	-1176.913005	-8.70130728	-0.096242366	-487523.3854	88.83992207	0.370199434
11968.011	12094.39032	11826.08719	11945.51498	265578.5141	-437.2359511	-97.91671921	430.4960438	12866.11997	12556.05361	12270.10398	-503.4576865	11890.8451	-1000.616103	-7.882493128	-0.076598726	-417188.2785	88.5268869	0.370081149
12121.15948	12249.07387	11934.35082	12085.23333	241258.7035	-436.4984721	-64.97454073	419.3573246	12826.64584	12487.91004	12158.22978	-225.0730407	11823.2093	-790.2968044	-6.879377217	-0.062853047	-385689.0362	87.85488679	0.370125486
12307.28608	12438.54244	12093.95822	12258.33678	221666.0344	-408.87113	-27.75413853	407.5062685	12796.27345	12446.02277	12080.28087	92.03064	11836.99633	-546.3619607	-5.383730554	-0.043785477	-370533.3204	87.18922919	0.370094109
12498.09032	12621.48822	12295.28751	12447.40892	249776.6716	-356.7850406	12.6112966	395.4892765	12763.3708	12440.71725	12053.40631	435.4899732	11967.47173	-303.7861161	-3.524556179	0.004113358	-337611.2195	87.08528107	0.370018097
12685.80419	12796.0508	12525.3872	12641.50471	285404.2532	-288.884827	52.38344636	384.9472599	12730.40554	12467.4816	12077.69499	767.4251813	12185.11044	-50.05080146	-1.196144811	0.054795147	-302178.6556	86.86617048	0.369944184
12872.93922	13016.97793	12834.58506	12831.28683	261079.3247	-212.2852982	88.21045373	377.1718904	12699.66679	12524.86698	12158.52824	1054.860083	12451.02549	316.6255592	2.714906693	0.068280964	-274959.9627	86.24399458	0.369965103
13039.46988	13220.18473	13079.89246	13016.47295	216938.5282	-140.3648816	115.7026043	374.2620594	12672.78989	12590.07027	12268.36716	1253.554342	12706.93999	674.452252	6.421813318	0.06781319	-238165.8909	84.10322312	0.370041977
13169.86304	13265.01425	13039.98233	13194.69609	221784.2395	-89.95177033	130.4537363	378.2756004	12655.18883	12631.65234	12360.67295	1318.877558	12897.66369	768.1680105	6.604841637	0.088900443	-199159.4136	83.75808539	0.370052308
13265.73493	13290.37975	12921.62052	13357.41358	250175.6827	-46.25869214	134.2754414	388.1295697	12645.51391	12669.89151	12469.12027	1271.646454	13030.83629	854.2049325	6.436250199	0.116680023	-172205.1765	83.89458132	0.369971665
13334.29309	13530.44855	13013.25414	13503.5004	249278.8331	11.51785184	131.0526322	401.8614994	12637.65388	12734.37673	12643.14611	1155.073753	13119.84686	1302.471424	10.42920715	0.130410689	-84471.21712	83.82179935	0.370084744
13405.72835	13806.98174	13226.74734	13605.5697	247568.7716	78.33281925	122.2754252	419.3421493	12641.48188	12820.16853	12852.07195	984.8315652	13215.91547	1815.450095	15.7343591	0.129614615	8939.362302	83.74163678	0.369862075
13489.45693	13862.57825	13435.16726	13640.71444	298500.329	145.5965985	110.2133614	435.4700688	12669.21973	12917.36597	13052.92223	784.7304693	13377.40713	2057.187649	18.78677164	0.116203202	-264211.4227	83.96447775	0.369752745
13590.12481	13808.52071	13582.9319	13639.01105	354091.6479	202.5830933	97.43718405	442.8564661	12710.01151	13013.03233	13227.20334	585.9772093	13563.26475	2013.605963	18.90207594	0.092695969	-138787.3592	84.3493135	0.370000238
13774.49634	13806.26077	13617.56276	13633.25905	340046.6005	242.7177046	85.46507001	472.9188059	12751.8842	13099.25801	13368.78781	408.4607454	13731.80969	1632.01204	15.87538624	0.06636233	-290713.3579	84.75548231	0.370108396
13954.96219	13874.88969	13606.58938	13677.24446	300655.0035	265.8650984	78.41659831	532.4133236	12790.04923	13169.92349	13475.31898	299.5609429	13840.43384	1227.530871	12.06174784	0.050276268	-346591.7317	85.07732839	0.369841665
13927.39836	14020.65038	13599.73158	13823.96783	304697.5546	265.73557	80.18402272	477.8516839	12818.38308	13211.25586	13535.10839	304.289273	13836.22195	1235.099004	8.77021206	0.041207832	-295467.4795	85.20821714	0.369841565
13904.53236	14232.60667	13692.33367	14048.93611	327151.6893	270.7718505	89.0522603	350.0953997	12849.1757	13258.44064	13599.0593	401.7372773	13805.79713	1485.668593	7.076581892	0.040105625	-150690.871	85.17448636	0.001311794
14237.06585	14485.93216	14040.94214	14312.10345	329428.0331	320.5307275	101.9577627	765.4105392	12898.92883	13359.99509	13736.43057	554.0090599	13851.25	1698.081566	13.47286843	0.102724344	89751.06842	85.04416545	0.0010629
14667.37849	14725.47231	14444.04385	14567.0193	321458.1788	389.1798148	115.8486895	398.8581055	12965.22051	13489.82043	13901.18558	726.9498422	13985.54512	1810.109591	13.39824075	0.085791251	293948.186	84.93307541	0.001064744
14815.95781	14896.61419	14606.93754	14765.2104	316600.0009	440.4321041	127.3303731	504.6025177	13046.32994	13612.20803	14034.55373	882.1251009	14225.40597	1779.461133	14.33950028	0.092368204	258900.9954	84.9113554	0.00115681
14821.23633	15015.62728	14638.50658	14914.85404	311312.9343	476.9636897	135.4053927	533.4880217	13137.69574	13725.77976	14139.74728	1003.691899	14491.8552	1641.681996	12.78005404	0.083374928	167405.8813	84.98169357	0.00097914
14890.38907	15105.5328	14711.90114	15032.91697	302379.7287	500.9252521	139.6428749	541.77886	13227.98354	13824.75043	14213.44092	1083.2401	14671.31393	1454.328929	11.58133588	0.065098107	272195.7484	85.25287487	0.000822566
15016.94918	15211.54603	14830.1959	15147.3157	291621.2281	525.0747481	140.1058035	523.656548	13331.00623	13927.97061	14301.69443	1115.716072	14804.5704	1339.79231	11.01608576	0.052103628	477851.176	85.47222231	0.00105113
15178.96356	15380.71153	14983.0783	15288.2182	280502.5457	569.0743745	137.1358161	516.8269902	13466.17125	14064.80794	14467.99568	1098.127038	14949.22987	1420.300359	11.5765327	0.112163217	680734.9795	85.20138853	0.001057225
15353.87939	15570.02528	15146.83022	15425.3922	269351.4898	619.1301737	129.2123285	516.723415	13619.90666	14215.98507	14677.71528	1018.586076	15108.08487	1610.119908	12.96708418	0.120495729	799148.4811	84.87858742	0.001057543
15511.99956	15729.39508	15290.54908	15525.45528	259000.8061	654.7680542	115.8377155	511.3883939	13772.95198	14352.27205	14875.13325	877.4995027	15299.30506	1797.878464	14.20068182	0.117797254	693442.7873	85.10548073	0.001003282
15594.70248	15804.06051	15359.37586	15553.50186	248752.4984	672.334724	96.04595848	503.8445878	13919.69253	14470.32558	15043.79502	662.374951	15467.60367	1857.123916	13.64088746	0.084640245	508775.2441	85.60506878	0.000933082
15538.65391	15733.51774	15293.75861	15470.18436	237808.9442	669.7334792	68.07892743	495.5608076	14054.63163	14569.42008	15175.12461	358.1513539	15523.65581	1653.413168	13.09821904	0.048123338	475537.3002	86.03895814	0.000858121
15392.80962	15569.32952	15142.24922	15319.2706	228456.4779	648.8719756	37.9547279	487.6599561	14175.66895	14647.46005	15264.55776	23.59569695	15499.90948	1270.686371	5.338595562	0.018367582	511175.8005	86.26709993	0.000827633
15234.79125	15393.88705	14981.15337	15168.19054	222983.6543	613.8089537	12.80334125	481.8336766	14284.91487	14703.32007	15300.33822	-266.5991594	15467.53985	844.5174744	3.690705559	0.016827456	481178.4966	86.05686369	0.000918666
15091.95454	15236.69111	14837.80832	15036.52979	223661.2852	567.044337	-8.582018652	479.7708776	14380.14456	14738.47232	15306.79743	-488.4408574	15396.74994	458.8252815	2.562421175	0.022828707	407667.0415	85.6707351	0.001044156
15004.29872	15139.21052	14751.61669	14954.3876	232883.5566	518.9178468	-21.7602422	483.2746932	14459.95095	14765.91565	15340.33571	-605.4671677	15249.03198	214.3243153	3.225748178	0.003418272	330252.8057	85.54662133	0.001074968
14989.29202	15122.16999	14739.70867	14943.66726	248792.7784	469.8926485	-26.02400323	491.3045733	14530.23401	14783.09465	15358.10323	-600.5328878	15083.91818	106.1317649	-0.916143544	-0.024419973	253761.1552	85.51427887	0.001051861
15031.16363	15170.52167	14786.61499	14995.73274	267983.3804	410.8617926	-36.85721203	501.5948224	14597.52258	14775.58523	15282.68124	-500.0553887	14976.75457	80.73332233	-0.642095364	-0.037010168	180159.8533	85.2961225	0.001046006
15195.56487	15349.93829	14956.10476	15178.22451	289459.8746	373.4716153	-29.27979517	513.77785	14668.27027	14786.2919	15192.57947	-218.1271212	14963.24185	174.9375876	0.522455208	-0.0314898	156126.091	84.95963232	0.001054457
15539.78959	15720.32306	15303.59868	15551.5657	311632.5194	396.394079	41.81647959	527.2063533	14750.13916	14870.09604	15201.44397	317.2441726	15060.24138	407.8655058	2.254340851	-0.007203984	225169.3567	84.60510207	0.001058488
15989.2754	16196.9718	15755.95898	16034.4928	332036.4717	459.8759946	126.3199849	539.5749947	14843.03789	15005.13709	15280.31163	979.646747	15282.96008	737.2388146	4.42171969	0.029936664	355111.9631	84.2352406	0.00106155
16463.89874	16689.81888	16234.6761	16538.38533	348983.8753	533.8475681	147.8223597	549.0315201	14943.46558	15154.5931	15372.73988	1634.552369	15632.83579	1128.659994	7.180871745	0.071414556	504994.6158	83.85363977	0.001090901
16849.28697	17097.8844	16627.41339	16952.50365	358135.1529	607.8205276	136.1455325	552.8807663	15055.75859	15313.6736	15499.24856	2092.935196	16045.71295	1462.644478	9.620938296	0.108056286	620958.6562	83.50651357	0.001093224
17020.79843	17284.92061	16811.92992	17141.57199	355820.154	666.8571419	143.9793887	548.3687508	15181.41274	15473.06892	15681.83409	2158.307405	16440.30876	1628.126871	10.84791487	0.128144676	647471.0566	83.24263198	0.000984833
17035.2269	17307.73483	16843.57911	17156.72444	343517.8764	710.7047106	153.007187	537.0873715	15315.75821	15628.38401	15901.43571	1912.623773	16768.9178	1658.830273	11.12578061	0.133368346	605723.6553	83.04290774	0.000858455
16985.4099	17335.07364	16811.91137	17144.06986	323868.0147	751.2984	135.7615117	522.1630738	15456.52696	15786.0808	16135.16446	1508.676681	16998.10367	1598.303098	10.78176004	0.13439301	533674.8227	82.87138576	0.00083806
16905.24962	17306.63009	16749.00444	17095.89843	302372.3492	773.0078961	106.5355972	504.7324928	15586.83614	15924.78781	16364.28907	1042.53148	17112.51126	1579.256068	10.66048522	0.125587729	468544.6547	82.72892061	0.000897245
16878.47069	17078.65453	16742.24197	16923.46246	283915.51	757.1621373	87.05635215	486.4087659	15688.9511	16020.82971	16571.79814	633.2881137	17124.09152	1727.957935	11.60206149	0.094382777	449424.1812	82.60164505	0.000970799
16887.80511	16872.19357	16775.21241	16788.60325	269345.2085	723.6952479	73.62382128	469.7069164	15772.91687	16092.89064	16747.64316	299.6391234	17067.41456	1960.311277	13.02993871	0.058744544	466826.3369	82.4802974	0.001009865
16793.57899	16961.82697	16680.81166	16942.81712	259776.9586	693.5070811	50.97403422	456.3779141	15848.5648	16160.72724	16881.49804	13.86782825	16975.01357	2185.114904	14.31437319	0.045378394	502012.8162	82.36130542	0.001058997
16753.52663	17200.77474	16623.89071	17185.09114	248486.132	675.754835	31.67742939	450.5846253	15928.10479	16238.75721	16980.94292	-174.1497592	16917.68423	2209.662875	14.36442671	0.041078934	529677.7421	82.16036445	0.001120433
17059.85119	17406.6958	16979.98719	17189.3722	230216.8932	682.4070384	44.84410863	452.6170905	16030.84673	16345.97413	17063.68722	-224.8107279	16957.21578	1847.347709	11.98554893	0.024838922	524605.3533	81.84755691	0.000820413
17409.19847	17512.01154	17360.72676	17091.38974	210739.6376	691.296551	62.1550667	455.4094462	16134.22213	16456.13807	17115.81044	-154.138173	17060.60383	1248.712534	8.143750458	0.006109378	507017.7226	81.43298252	0.000903258
17374.01076	17435.60111	17124.60915	17150.91126	194049.3754	675.3146121	34.70025746	482.4118187	16206.99573	16537.26788	17126.65136	14.55491749	17199.68595	601.4921202	4.412187208	-0.002392117	499359.3653	80.82294717	0.001112306
17196.84329	17334.2958	16742.67365	17291.60626	197695.615	643.1623094	4.318125167	539.0392891	16261.19073	16595.94305	17114.50058	223.4938178	17304.49775	149.5385173	1.738297689	0.000868796	535849.3318	80.28388863	0.00104911
17180.34233	17391.50883	16917.4024	17322.3821	237541.1755	603.1740469	30.27437372	504.2147027	16313.91437	16638.09127	17091.90114	414.7641826	17279.85153	149.5365367	0.561872785	0.013730432	652426.7835	80.23716769	0.001003
17344.45292	17616.35869	17370.91599	17409.54732	299062.1403	578.0448882	85.32567972	409.7906931	16376.60263	16692.50967	17102.30774	574.456516	17229.33574	465.6105241	1.216575791	0.033475032	813404.1693	80.31071032	0.001280763
17746.31489	18033.07788	17682.69236	17824.01085	365782.3931	598.7444799	130.3276737	770.1233338	16464.36123	16797.87194	17194.95633	698.126667	17294.71765	890.480895	4.341306411	0.06167111	974261.948	80.00295334	0.00104098
18180.58237	18454.14495	17884.42164	18295.98328	409890.6844	645.1125676	159.0709134	471.9524701	16573.68352	16935.99957	17340.36045	831.6995866	17475.1935	1278.520431	7.939176695	0.083561	1106909.27	79.51119934	0.001195211
18331.60695	18611.61379	18030.61096	18445.1852	403491.327	683.3864215	166.5440779	561.6555096	16692.51851	17075.10968	17497.45095	989.8835329	17738.49033	1414.859538	8.785303406	0.076459687	1160272.563	79.06776028	0.089794569
18327.88262	18612.13951	18118.1203	18408.93635	361634.9465	712.2262279	156.6118938	580.8781026	16822.62037	17211.41066	17647.03596	1154.869537	18035.76289	1378.882215	8.088447437	0.058302998	1153270.611	78.86746822	0.089794697
18382.86176	18635.14886	18165.55237	18405.38604	306566.9565	735.0920051	137.6103849	579.6418345	16967.48335	17341.12054	17764.99397	1351.979383	18317.34806	1438.125666	8.873047079	0.058627224	1176151.464	79.14591271	0.089982357
18459.79214	18669.27469	18188.94961	18432.00523	262899.8204	744.7272142	114.3430408	554.4279158	17115.72044	17458.22014	17873.33299	1359.234853	18516.12846	1455.679892	9.473606651	0.065887729	1166613.767	79.666823	0.089958803
18535.44124	18719.25235	18239.76111	18479.61371	256923.1104	737.7739357	97.03395789	538.7485378	17253.3172	17566.14939	18005.80363	1026.626164	18562.34478	1142.171972	6.859875732	0.060608894	976590.941	80.12838403	0.089831289
18604.55882	18775.14878	18297.75096	18541.71754	278160.1786	720.5745277	82.74824496	529.5994417	17378.68978	17660.66819	18153.23161	654.1288354	18519.42128	848.5354254	4.207630108	0.050283421	780606.7217	80.41910784	0.089961146
18575.85573	18749.41987	18241.75006	18592.23026	307880.8808	695.5977882	54.5273336	516.6347175	17493.38968	17727.77678	18299.63658	-108.6969007	18485.65615	1022.19846	5.482862517	0.04545878	854259.5401	80.38361999	0.090279976
18542.06914	18718.43346	18191.29614	18616.00718	331505.2223	672.6549736	29.11467049	504.4203832	17593.74988	17789.73778	18425.90053	492.4449499	18481.19946	1370.337249	8.454953909	0.041673744	1020336.863	80.23212058	0.089867582
18709.56989	18850.74844	18403.86932	18593.16463	332932.5532	668.0116765	39.31091908	496.1748142	17676.11157	17880.88895	18513.79468	173.5761651	18501.49657	1560.944228	10.75572206	0.033441619	996328.3332	80.31708183	0.089908667
18855.15679	18963.20919	18605.10164	18532.25056	318022.3032	661.2136263	51.64835789	490.8472592	17742.1702	17972.19921	18555.31945	-89.77901603	18541.18615	1473.90838	10.97068224	0.021959997	887013.2228	80.49609955	0.089934297
18627.96146	18770.60817	18364.07246	18458.70938	298435.5823	621.8137857	14.08623385	487.2654216	17797.06875	18021.54225	18542.88864	-140.1496385	18598.7128	912.4997255	6.748488614	0.00967421	859653.4038	80.53263117	0.090091634
18247.93304	18450.26612	17963.15489	18354.68639	281112.1643	561.865125	-44.22083408	484.8054721	17840.87259	18038.30409	18498.72272	-130.1469504	18604.90997	205.8164224	1.184963996	-0.001356285	854431.58	80.48374854	0.090243936
18071.28409	18290.87132	17825.35916	18207.26746	273773.9758	502.0177042	-74.15835475	482.5688397	17870.59409	18040.37609	18456.21975	-298.3917986	18483.78075	-125.738174	-0.823774755	-0.013714775	802512.6954	80.43529522	0.090116807
17999.57546	18215.76094	17821.45738	18047.28321	273330.5016	440.5707275	-88.58056787	479.857112	17896.26996	18028.69599	18410.78187	-547.4663979	18286.24889	-246.7536065	-0.935252184	-0.026282286	731453.8878	80.37928628	0.089863457
17854.02286	18082.45687	17781.1905	17899.03382	273486.5677	377.2872071	-112.097809	476.3753736	17931.68617	18008.84436	18350.59919	-762.9331337	18082.38142	-461.3590325	-2.070205212	-0.022728252	661822.5594	80.30826422	0.090084572
17746.26102	17985.92135	17737.49561	17820.46708	271199.9603	319.1708807	-124.7378356	471.1094885	17971.0897	17989.76342	18284.12504	-829.6266954	17926.85627	-671.3708453	-3.409798218	-0.014335063	635445.2781	80.25436202	0.090017304
17805.3125	18036.77214	17656.65823	17869.67942	263093.5133	266.8674567	-103.8713777	463.0571026	18005.26902	17972.56174	18221.52753	-629.3453465	17879.66024	-748.5388966	-3.857637941	-0.056873317	691232.4908	80.24908052	0.089895496
17968.06511	18179.21653	17646.80937	18004.11281	250575.774	232.0169009	-62.66218728	452.8973972	18038.82044	17972.40014	18167.35205	-261.4127232	17918.7364	-732.249775	-3.73891033	-0.050917929	791723.4123	80.28127422	0.090053026
18153.55218	18339.35938	17909.25708	18163.74621	236874.5055	231.8653803	-17.89009964	441.8308927	18076.20763	18010.61255	18123.87923	139.6395937	17994.27382	-672.0556422	-3.419151065	-0.04058919	895419.0961	80.33057953	0.090125746
18314.49388	18481.52454	18225.64541	18294.83946	223013.9373	246.7182174	19.0476454	430.4575183	18120.49995	18064.19551	18097.91326	430.5344052	18090.65031	-561.9667671	-2.813202991	-0.01188786	929507.1131	80.38505775	0.089810294
18395.14563	18561.04601	18274.38596	18337.323	210221.8722	245.8617478	34.95841951	419.5739956	18173.30099	18096.53408	18096.25698	459.6596236	18186.71234	-402.2381188	-1.876965696	0.000874608	821565.0254	80.42898805	0.089939761
18400.86622	18577.02901	18163.94889	18303.91548	199085.8557	235.0228011	32.80719956	410.0975276	18227.56569	18114.35822	18110.57651	287.773747	18265.43173	-226.2988777	-0.827584785	0.006467991	616163.4227	80.45704409	0.089674823
18364.13051	18554.71011	18081.63668	18233.3346	189512.3664	227.9601513	22.03830231	402.6171706	18276.15308	18134.02093	18128.5488	34.03874237	18322.96174	-62.73380428	0.139863368	0.018002239	377277.0668	80.47010763	0.000102089
18282.0348	18475.02506	17997.31617	18132.41351	182437.7915	215.0527735	2.67043066	398.319817	18307.23908	18142.70811	18146.47295	-230.9168669	18334.33112	49.90566574	0.781159032	0.025725154	174864.7793	80.45833983	0.000175806
18156.74621	18324.42916	17873.01885	18013.56997	178765.336	185.157989	-23.81321896	398.3619415	18308.81317	18125.89479	18158.45095	-424.7663288	18273.9279	71.18129871	0.837664474	0.018884334	83816.25845	80.41249313	-6.55E-05
18013.83967	18140.15961	17742.76382	17896.68397	178096.2924	144.6575053	-51.36002025	402.1527048	18287.35303	18091.53031	18159.94783	-535.3022982	18162.60103	21.3325231	0.437750024	0.003165227	77999.32131	80.33672934	-0.000106827
17877.05475	17960.44924	17634.18688	17795.76554	179731.2669	102.8446138	-75.86333263	408.5730066	18253.59892	18051.30808	18152.80673	-583.2132556	18034.06019	-57.91543836	-0.152365186	-0.013965655	107459.1424	80.23733932	0.000118377
17779.17878	17838.42424	17567.53428	17738.2211	183131.6663	62.43330812	-87.92419753	417.0206322	18215.24896	18010.39452	18123.31639	-557.0517574	17902.65513	-154.3931905	-0.856790802	-0.027786181	137090.3023	80.11974979	0.000135225
17756.06372	17830.69973	17565.88597	17752.86059	187578.1528	27.83995616	-77.65993887	426.6635001	18182.31917	17975.82428	18059.70746	-445.204409	17789.1101	-249.7465461	-1.561577962	-0.03286078	126505.9542	79.99301922	-0.000129101
17807.23844	17924.75924	17629.79852	17836.9631	192609.2141	3.607537146	-50.10058986	436.7596798	18155.94191	17953.21697	17980.57487	-258.4516294	17713.84668	-311.8364761	-2.065589907	-0.029641707	89055.67783	79.85758359	0.000270992
17917.95038	18087.56473	17748.44174	17976.90416	197976.3329	-8.44130979	-14.05813442	446.8899671	18132.39311	17945.46537	17908.57359	-18.92634104	17684.97207	-319.3993425	-2.235337538	-0.021081907	53708.01175	79.71332193	0.000131153
18093.14883	18306.8935	17927.738	18171.4266	202990.7103	1.518080957	26.42788428	455.9147135	18117.87417	17962.14725	17871.3763	284.2705173	17740.25003	-230.6129749	-1.810655207	-0.007091066	31660.11174	79.57442525	5.88E-06
18331.73036	18562.95813	18168.27237	18414.1291	206985.6637	41.08853411	65.44041798	462.7242187	18120.29068	18010.75195	17894.75324	650.5124341	17914.17043	-3.998124947	-0.532896345	0.011925399	35977.32465	79.44716468	-0.000105957
18614.92701	18842.83783	18450.68674	18690.1108	210052.2976	104.0452564	100.2057901	467.7119904	18134.96003	18088.07684	17975.77607	1032.551548	18178.72343	332.6735768	1.427972367	0.033880582	61397.25769	79.34348332	-0.000149699
18925.16615	19141.5094	18756.18004	18986.27786	212474.9539	185.5599481	131.2532816	471.6049809	18155.82807	18192.29045	18110.7216	1392.183046	18495.24304	730.2528331	3.768537916	0.056843477	94715.66903	79.27111976	-5.85E-05
19228.47323	19431.73565	19049.92483	19276.85011	214423.3015	269.8904143	150.5745917	474.9261063	18185.34495	18311.97675	18281.71242	1636.454288	18820.86222	1162.777543	6.332369053	0.078069145	133336.4885	79.18201491	5.19E-05
19490.09267	19686.7612	19297.10536	19535.69474	216167.2995	333.4977366	151.1544842	478.404697	18225.15514	18427.21846	18451.75093	1677.175313	19107.93522	1596.089854	8.91247836	0.094526113	174288.3767	79.07957638	-2.39E-05
19712.62713	19908.15716	19501.91426	19762.4934	217805.6413	388.5833954	138.2074086	482.12661	18279.23504	18548.54231	18643.09409	1563.655228	19357.03087	1997.065547	11.30107263	0.105794824	213913.4024	78.95867323	-0.000153967
19906.2583	20101.72469	19676.35454	19962.46976	219306.2509	458.4964534	117.9146771	485.8495178	18353.70777	18696.80935	18898.96736	1365.426896	19582.8546	2345.604237	13.37047533	0.112532821	250556.1327	78.68222804	-0.000111816
20082.35748	20278.44902	19837.01957	20141.75636	220898.865	529.2444716	101.0820904	490.1046199	18442.26927	18852.76858	19173.9013	1173.620956	19787.09728	2595.170982	14.83065841	0.113874488	280229.7831	78.46981116	-3.36E-05
20254.7794	20451.55008	20001.63764	20308.47593	222814.9664	579.9801702	98.75248472	495.3372684	18533.74411	18989.52094	19403.55473	1086.219686	19974.58658	2701.192579	15.40307479	0.109416874	298628.4945	78.75247852	-4.79E-06
20415.27008	20613.19211	20161.83166	20457.31078	224860.1794	616.9314042	106.9532603	501.2087414	18628.56596	19114.37411	19601.79334	1069.827783	20141.87693	2680.539581	15.19677896	0.100426978	306720.6758	79.10372727	0.000138374
20552.19113	20752.29948	20305.73163	20580.88088	226740.3088	650.3967691	118.9310777	507.4222287	18730.42905	19239.9882	19796.40174	1064.316952	20283.29914	2565.598719	14.42090602	0.088219835	307717.3789	78.8288688	0.000155573
20654.52182	20857.88153	20412.81513	20671.88842	228286.5452	676.1184891	126.247315	513.2110485	18831.1209	19363.43892	19975.34033	1020.087895	20397.63928	2380.052696	13.22335893	0.075220357	301168.0648	78.31061375	0.000221853
20711.98938	20920.08669	20465.74075	20724.67642	229277.1873	689.4300283	120.5590081	517.6699689	18921.81899	19481.39108	20125.8195	882.1742419	20484.67029	2156.249492	11.80550637	0.063987556	287190.0211	78.21882086	0.001886218
20734.29325	20945.8463	20477.08599	20745.09726	229572.8486	693.3002008	105.0203162	521.3429869	19006.62192	19594.35913	20252.71201	680.8589424	20551.29982	1906.636692	10.25497794	0.054361335	270426.0545	78.32479061	0.00189081
20734.37842	20945.1582	20460.82239	20740.81774	229148.4356	690.2969297	84.46481609	525.0014548	19091.32541	19701.45225	20360.1795	466.8816208	20603.07586	1633.206352	8.593200829	0.045590657	254843.545	78.15127457	0.002159779
20727.24593	20933.91007	20453.77092	20726.86817	227745.6234	683.2288691	68.10907862	528.829263	19180.33715	19801.9151	20451.70347	274.4344521	20645.19691	1364.45425	7.003702163	0.037033345	245502.6758	78.00282902	0.001929156
20728.93909	20927.09004	20489.83393	20716.8371	225136.9857	676.4840808	64.32735998	533.1613816	19278.78401	19897.04696	20535.07507	140.7911609	20690.58199	1125.478164	5.650760661	0.027893116	247967.158	78.39719931	0.001993923
20733.64211	20920.91459	20548.76067	20707.99174	221546.8507	667.4724077	67.90819023	537.5421434	19384.89109	19983.66409	20606.70436	54.27533118	20729.6001	915.0585996	4.518183326	0.018695943	258217.1012	78.90577482	0.002114685
20731.24229	20910.17418	20607.68358	20696.90575	217269.9827	648.83942	73.05814549	540.8824364	19494.43862	20053.86665	20652.24033	-11.42519407	20731.97145	729.9106422	3.568676411	0.010198969	268530.4971	78.86882462	0.001991245
20716.54296	20879.00234	20616.96328	20666.66071	212638.5286	622.7511593	65.72748162	543.5234463	19606.40829	20112.56977	20680.98905	-65.48774627	20720.72889	548.5895999	2.674354875	0.003168675	277828.0641	78.61488913	0.001821036
20681.28584	20812.28322	20527.72474	20601.89747	208054.5674	598.0419923	32.7674315	545.7924383	19719.03272	20171.732	20717.37228	-121.7849044	20743.68058	349.7527037	1.702179784	-0.001733012	283857.0927	78.66741354	0.001841007
20632.02698	20724.08897	20376.14171	20516.38811	203534.4349	565.0034098	-15.80429212	545.9833679	19830.17213	20218.14038	20735.44871	-175.9550753	20749.9176	145.6598951	0.709196557	-0.005008983	279956.5389	78.83221009	0.001949108
20580.29583	20629.52756	20207.60958	20423.89258	198987.3026	507.009551	-68.17980881	542.4975964	19938.26822	20233.20718	20692.72012	-215.8944946	20665.98827	-50.23182252	-0.233891421	-0.007320624	261511.2554	78.82252031	0.00202037
20519.6611	20554.25013	20081.19365	20355.09928	194593.7458	441.7231493	-104.711471	533.6950968	20039.05936	20231.47819	20625.04511	-254.494989	20536.14844	-204.8995891	-0.96928576	-0.009833546	218454.5668	78.72518189	0.002045122
20448.91684	20525.18049	20059.90265	20340.5116	190474.4534	395.947844	-105.3587281	517.8394976	20128.65246	20232.4971	20586.14091	-298.2730267	20432.35549	-288.10734	-1.353175579	-0.013624164	141593.0257	78.65616272	0.001991742
20371.53116	20523.20099	20108.34735	20357.89277	186726.4426	361.0096251	-82.20209605	496.3280176	20206.43264	20237.88374	20559.37969	-345.4534479	20355.47355	-321.9329277	-1.497834742	-0.018170004	37912.86575	78.59703971	0.001954585
20284.59431	20522.31996	20171.3884	20379.39887	183582.4693	321.0511036	-51.91699122	471.8935796	20272.03763	20248.56113	20516.41133	-400.0831508	20287.88721	-330.9027544	-1.525554105	-0.0227478	-81294.70752	78.52587311	0.002016079
20223.13542	20503.51568	20213.0291	20372.90982	180834.3641	283.8748647	-31.49658851	445.2497985	20328.23434	20261.9596	20466.04704	-419.6254506	20258.06082	-363.9370672	-1.686449199	-0.025909563	-204449.9867	78.4624998	0.002109854
20215.91619	20443.08933	20189.02578	20303.16845	178227.6546	256.8324517	-40.3640574	417.4155807	20377.77935	20268.47911	20419.18653	-371.0930377	20291.94527	-468.8660934	-2.222426461	-0.026277649	-319550.7112	78.42767557	0.002227929
20242.29446	20355.71126	20116.48732	20193.61837	176311.058	235.4319029	-67.24875412	391.1400753	20418.44518	20269.73937	20373.16073	-275.3133645	20345.71816	-611.2192232	-2.954848675	-0.024501206	-420879.9604	78.41103126	0.002004961
20286.6516	20271.18686	20037.59911	20082.98072	175543.4375	217.18882	-93.92179829	368.6717525	20448.57766	20273.42383	20326.05983	-145.3958247	20369.92975	-745.5823695	-3.652859457	-0.021350503	-504414.1837	78.39327814	0.001893373
20281.77827	20185.5117	19943.96102	19988.83973	176278.0603	190.5907653	-115.8047389	353.1401692	20463.03565	20264.07027	20278.38977	-73.60374489	20331.28304	-815.2720731	-4.017251757	-0.018583111	-571138.9534	78.38131172	0.002157063
20164.80186	20100.69126	19835.25188	19934.07955	179129.5893	144.806733	-121.2289809	347.6994868	20457.16672	20226.1849	20230.18719	-142.1436859	20214.47901	-761.5921984	-3.737115736	-0.017941702	-621238.4778	78.37547627	0.002156054
19989.85799	20036.86076	19738.1762	19924.06974	183187.8023	90.17878022	-112.028551	350.8737595	20437.43668	20173.61926	20184.91276	-285.2294784	20053.90648	-611.7660065	-2.963658304	-0.01805046	-649182.195	78.35718479	0.009690435
19819.54781	20003.93558	19667.27226	19950.01757	187269.5609	38.70719742	-109.6641606	359.4975866	20411.70238	20122.39793	20148.1344	-435.461506	19883.45889	-410.8140004	-1.939176939	-0.017247153	-653062.8729	78.31666626	0.009938559
19753.84181	20050.29016	19685.40794	20034.04182	192188.6873	8.383706242	-89.1608529	372.4342337	20389.50782	20093.82189	20121.8826	-438.9485371	19786.92204	-198.3993742	-0.870956558	-0.013363758	-617748.3063	78.2066381	0.009924882
19892.22994	20220.02731	19851.36327	20193.36424	197775.2573	17.27167661	-5.959068335	388.0450387	20380.82141	20109.39422	20107.66746	-147.8961716	19860.96438	-20.29811285	-0.006158846	-0.004200651	-530680.0056	77.98366624	0.009841929
20177.80027	20476.16752	20121.83407	20405.15549	204382.0748	56.18639079	89.62035295	403.57276	20383.46855	20160.30439	20112.07585	331.4502608	20059.2448	136.6744299	0.739548402	0.008655187	-409501.4053	77.68531249	0.010089158
20526.03426	20772.38389	20440.58679	20644.98078	212365.1051	110.6423065	122.2862919	416.9512839	20392.44921	20231.66748	20140.44218	862.1882695	20287.62328	300.4482193	1.535828431	0.022760207	-274188.9585	77.35817925	0.010067333
20842.41233	21041.45536	20729.00772	20867.0482	215084.8093	165.5286358	118.4657597	424.8713332	20404.53917	20307.75803	20194.77323	1253.755083	20516.31387	476.3663276	2.376273051	0.036079053	-155491.8658	77.06825576	0.009987161
21026.62937	21213.54106	20905.48629	21024.65492	211696.2313	204.4077776	128.544325	423.9801326	20415.3336	20371.18118	20280.15249	1311.11758	20745.57197	673.9872553	3.296928755	0.046358293	-84242.86414	76.88416853	0.009941299
21109.536	21309.06798	20993.69038	21130.08005	202971.3775	231.1824638	136.1602383	415.6662849	20426.79442	20427.09187	20391.32846	1123.370176	20922.8695	880.1351615	4.24054515	0.05354122	-50035.9341	76.78353344	0.009937063
21149.10547	21364.55694	21037.53162	21204.0603	174662.4678	254.0644991	115.0595439	403.0421996	20442.80482	20485.07163	20510.45153	830.7659606	20970.72791	1066.994759	5.051158145	0.058261245	-34488.10628	76.72665021	0.010018882
21195.82476	21418.40351	21084.79235	21274.40025	151864.1055	279.0462129	88.58519451	387.0924696	20462.70939	20551.93387	20647.58303	579.1105256	20983.64545	1238.875115	5.891140302	0.060429849	-16782.87855	76.67544578	0.010116944
21306.64877	21514.33756	21186.36654	21372.7712	185645.3346	313.1546789	84.54453797	369.3051907	20486.49289	20635.44895	20824.52991	527.5224409	21110.31728	1399.61078	6.893912406	0.06024493	25727.66715	76.58610883	0.010135206
21446.054	21624.01549	21314.74752	21475.10561	225503.6895	349.8722596	92.61440417	352.5099802	20513.92184	20727.27219	21004.18233	602.8369699	21285.71224	1519.038213	7.813486303	0.057422119	84618.23577	76.48165715	0.010097838
21558.6812	21705.11209	21425.29861	21548.11101	188793.6908	379.4453492	98.36642776	338.8200302	20542.96264	20814.73668	21133.19962	681.2362132	21387.32046	1571.537895	8.452024276	0.051539683	146424.6846	76.39972859	0.010048074
21610.25114	21731.0364	21470.03071	21569.06057	127688.0368	396.5752952	94.93350749	331.5333005	20577.34247	20890.99246	21222.01656	679.3662031	21448.74641	1524.470217	8.358529404	0.043249546	197564.6373	76.35962965	0.009997946
21563.08968	21672.32957	21416.30402	21512.91823	122678.3998	395.6710438	74.15137766	334.0465155	20620.43754	20948.75781	21301.04633	503.3146022	21537.16187	1343.823388	7.083798815	0.033160523	222554.4407	76.38364781	0.009966159
21438.52853	21547.75921	21284.77234	21396.72175	144391.9344	377.9959957	40.80915138	344.5993303	20666.92759	20986.76325	21354.90958	199.7552439	21585.80477	1059.226267	5.01642963	0.021712535	235005.8366	76.45724119	0.009949111
21280.80917	21395.24781	21066.98298	21254.18948	147491.826	348.9333624	4.437809472	359.4775435	20712.18679	21008.48637	21354.38423	-136.5753701	21505.25761	722.0220552	2.690402871	0.009847691	252406.7149	76.54934136	0.009932976
21102.10493	21224.56595	20852.49306	21094.1085	141937.8326	309.2747831	-31.67037567	377.6992099	20748.37519	21012.58985	21327.96728	-473.0867852	21345.92908	351.312668	0.575811814	-0.003013715	283503.3628	76.65511618	0.009923142
20919.0587	21049.31215	20817.82713	20928.88756	141309.4474	258.9309174	-63.61581087	397.7305184	20765.90613	20996.41626	21321.28878	-770.3652489	21194.44794	-25.28893946	-0.789291932	-0.017379332	342075.5596	76.76749719	0.00992644
20756.08514	20893.47333	20822.24612	20781.76067	141971.8255	204.5758439	-88.09370353	416.051246	20772.09885	20967.69802	21304.29111	-999.3613968	21046.73903	-371.4114853	-1.487807401	-0.03096726	414084.6255	76.86332233	0.009941272
20627.68931	20772.69089	20613.39822	20668.4286	141085.077	157.7252706	-104.0599347	430.0181273	20781.42075	20941.83811	21234.49991	-1153.424658	20880.27527	-664.0293814	-1.824553708	-0.041550393	477400.0098	76.92504764	0.009963261
20567.78589	20719.36707	20388.64894	20620.08461	140564.3721	120.4396845	-107.3780977	435.4235849	20795.71878	20919.77399	21137.10023	-1194.929348	20746.15099	-842.8160382	-1.743798904	-0.046392828	549838.0412	76.92544046	0.009990696
20609.82849	20765.51408	20436.04724	20667.53343	142126.4112	85.44030566	-93.98907444	427.9782292	20811.14643	20890.89709	21044.35711	-1086.712008	20706.29104	-853.5110893	-1.269427199	-0.042702267	626445.8105	76.83694162	0.010025233
20735.6489	20893.51299	20643.65605	20793.71601	145266.1778	67.74489857	-67.19836009	410.2486686	20839.46069	20877.42549	20969.91635	-857.8368916	20742.20661	-721.4153082	-0.535643582	-0.032121016	697035.9189	76.675482	0.01005566
20914.03566	21072.75824	20836.58161	20969.01389	149267.0282	90.96484135	-32.41491324	387.1844667	20894.80009	20913.17262	20930.85958	-556.4343676	20810.12756	-487.2022734	0.414850816	-0.017636293	810415.1443	76.4716615	0.010066208
21125.55018	21284.79061	21028.80995	21175.63473	153601.7503	130.494832	7.713438223	360.5733496	20962.96925	20970.64332	20923.10733	-205.1858932	20917.41719	-209.9185129	1.164705593	-0.000677351	859719.7463	76.23836185	0.010068239
21343.33224	21504.16601	21238.94484	21388.9799	157589.645	150.0735967	49.29532954	332.9911458	21025.39888	21007.44489	20932.78759	162.2320988	21079.81279	47.6835232	1.304225332	0.016781217	654200.9323	75.99345	0.010068524
21555.29293	21718.1957	21444.98779	21596.99385	161479.8503	161.739911	88.68383205	308.3943264	21080.26101	21039.32755	20968.32359	511.310026	21257.12519	284.8037355	1.071049319	0.033308348	386648.2061	75.76018296	0.010054773
21759.58447	21924.08056	21637.36319	21797.07345	165722.5365	185.2040162	123.9081838	289.4416431	21125.98537	21091.09072	21040.46212	822.1852962	21405.13808	509.0126771	0.753418655	0.048333673	360779.1338	75.55427861	0.010050175
21925.6817	22092.12549	21792.65642	21960.15238	170341.3488	216.2444437	147.7626189	281.4358741	21167.66219	21156.6576	21144.36445	1030.010468	21528.85024	745.990018	0.772358959	0.059077925	441836.7849	75.40695774	0.01002285
22028.25142	22196.99885	21892.45081	22061.86324	175422.4829	250.2015982	154.0019183	289.6002063	21215.98023	21228.696	21269.61056	1077.970839	21638.62116	1019.661534	1.582707732	0.063065692	402157.0486	75.34871012	0.009886688
22074.54536	22246.58058	21942.537	22109.18004	180620.746	284.963729	145.2225933	310.9978789	21266.07562	21306.23374	21410.22695	990.4969436	21748.26039	1287.495217	2.88387819	0.061287092	326373.1053	75.36653268	0.009782813
22073.10014	22250.65184	21947.65027	22110.72306	185296.9279	316.1322044	125.1220898	340.3663179	21308.49142	21385.45188	21565.16466	804.2390151	21878.65619	1505.420943	4.214637794	0.055167714	340234.3632	75.43484208	0.009885953
22060.97016	22241.89485	21947.10405	22100.54606	189505.2063	344.7466478	101.8229315	374.7172326	21349.24941	21467.13851	21716.58593	589.5742636	22018.05559	1600.827563	5.260693378	0.047395745	390389.9961	75.53833834	0.010043453
22074.71606	22254.12132	21974.92469	22112.51321	193267.9879	370.4274785	83.63644165	410.0267959	21395.19362	21551.79744	21835.91289	418.6454136	22136.2471	1507.160726	5.666662275	0.04091574	407794.6292	75.65650247	0.010176009
22097.57664	22271.76586	22004.39478	22131.65568	195855.6378	388.8089398	68.39678975	443.4294376	21441.11499	21631.59028	21934.63352	279.3078602	22228.28466	1269.261042	5.482469429	0.034944815	410308.5967	75.77461025	0.010207345
22111.63637	22276.592	22042.38611	22141.63069	196680.9611	400.4331986	53.26047411	473.6768236	21481.92916	21699.67099	22039.39666	153.1940866	22302.38863	949.9597919	4.930153618	0.028275731	421405.3667	75.88513023	0.009887634
22072.49471	22236.59799	22046.14369	22103.05324	194855.8184	393.3498946	31.50498133	495.9259254	21511.17144	21745.70264	22121.17279	-12.61798064	22316.36332	636.5759804	3.998681469	0.019504914	438568.3937	75.96634975	0.009901263
21938.00414	22119.57054	21841.7187	21978.50768	189485.227	350.5858726	-3.516191952	505.6208631	21522.19842	21759.47363	22140.05598	-270.1097177	22224.65096	419.8964121	2.71713195	0.007057585	461317.7005	75.99727709	0.010005325
21750.49749	21959.88674	21512.68569	21806.11272	181368.4374	290.235103	-43.95713244	504.6359282	21520.9588	21748.34186	22112.52541	-555.0363611	22062.3954	277.5584109	1.245424318	-0.006869528	487230.5815	75.98359472	0.009845502
21561.58406	21802.56355	21661.68281	21632.43237	171792.155	239.9708609	-80.53153633	495.9619761	21516.30672	21724.45857	22067.19324	-796.0669487	21879.83884	169.7671924	-0.271154036	-0.019346776	511510.9669	75.93817028	0.009810408
21441.28862	21691.49918	21191.39155	21520.13395	161433.8517	197.7821199	-102.030128	482.7647544	21514.66347	21695.79819	22003.61989	-897.173927	21710.35444	46.71189018	-1.577868716	-0.028450189	535733.6192	75.86932712	0.000319644
21459.06258	21672.3884	21277.74571	21531.27882	151202.5472	156.6881468	-97.14877085	469.16706	21523.31982	21671.86413	21921.63702	-762.0502138	21592.10862	-147.3335794	-2.422971689	-0.032072414	560072.9295	75.78872997	0.00013191
21585.02215	21732.98815	21410.04078	21639.68894	141746.3929	124.5962172	-71.80420621	454.7567392	21543.19319	21657.31912	21836.41519	-455.5263312	21531.52069	-360.1287093	-2.792159983	-0.030511992	585584.3914	75.70347394	0.000232997
21769.78112	21843.54924	21586.86552	21801.78795	133283.7297	108.9604366	-35.93264232	437.6805335	21572.12601	21653.21358	21762.03236	-77.48342379	21518.22117	-521.8506458	-2.734030098	-0.02529796	613368.0127	75.61645151	0.000418751
21957.02245	21987.18358	21761.67387	21967.41697	127103.6462	109.8686154	2.491266352	419.5861418	21612.30694	21665.85785	21713.0643	291.4441107	21564.89383	-580.8150994	-2.343613049	-0.016046011	630795.7892	75.53830983	0.000101553
22086.18045	22142.12191	21919.74672	22082.63549	124406.6816	125.743246	34.0549578	401.7431412	21664.94986	21700.8284	21703.93851	558.2987773	21679.84115	-481.4707885	-1.73081293	-0.002787864	636723.219	75.47983773	-2.14E-05
22175.31856	22301.93752	22061.26737	22163.50457	124551.4464	153.8785262	59.14554593	384.1425955	21727.2864	21754.80316	21734.10054	728.0730195	21846.03615	-255.2206362	-0.904926397	0.012610397	631627.8553	75.43740439	-8.50E-05
22255.68752	22465.48086	22192.4759	22237.42112	126813.8749	190.5380558	80.82361525	368.1015969	21796.20113	21822.38685	21796.41802	840.1766841	22043.39983	32.59399475	0.094882276	0.02838939	585464.2651	75.40291592	-3.32E-05
22358.38707	22621.21169	22318.54575	22332.3738	130149.6869	231.1422537	97.19792228	351.6612618	21866.07372	21899.02417	21888.59398	880.7138745	22244.60702	363.2082677	1.345179624	0.041392664	547303.8338	75.37422565	7.58E-05
22518.4468	22759.61965	22448.31066	22479.93765	133060.2326	269.5703708	108.3555063	332.0536377	21931.07189	21977.80396	22006.17825	849.3497051	22419.80681	710.5547877	2.90910789	0.048558185	617492.9676	75.34746693	0.000114682
22700.17442	22868.92861	22561.55784	22646.71199	136592.964	302.7842691	111.3050805	314.9796365	21990.24144	22055.36401	22138.79233	753.0661695	22563.18994	1030.046326	4.518484219	0.050318134	693850.1065	75.31633994	0.000106377
22854.90403	22937.61672	22632.94853	22787.61561	142273.3823	331.6881163	102.4303045	306.7616802	22043.09338	22132.68026	22274.8771	589.5751999	22674.20183	1290.916757	5.893565948	0.047848176	610839.1669	75.27754321	8.32E-05
22952.71832	22967.71573	22663.51485	22873.92954	149479.8346	349.7157183	89.16546722	308.9863913	22090.68725	22201.08194	22402.65636	418.8629265	22748.37088	1434.720868	6.705091323	0.042986017	469595.8926	75.22213251	6.58E-05
22958.27633	22959.58098	22653.24198	22876.94115	157447.5622	346.4933983	75.1052022	325.3056003	22135.32994	22247.56068	22511.76765	293.8109125	22790.32855	1409.880875	6.644998077	0.037962626	427187.4171	75.14120101	8.42E-05
22887.46133	22915.4634	22618.42953	22818.94359	164183.7864	331.0463325	63.51975938	352.3108719	22173.38547	22280.80506	22595.05338	202.0907007	22792.2871	1253.130342	5.900616977	0.032777057	426422.1679	75.0439549	0.000123996
22779.78525	22847.18838	22541.43256	22700.37923	174195.7724	316.7204942	56.70632463	381.4336521	22199.01024	22312.67929	22642.84932	137.5081774	22733.58701	970.9307155	4.573839681	0.025029974	380211.3872	74.94491501	0.000161182
22625.67093	22735.05752	22366.08418	22500.87217	193537.4556	294.0420135	22.85159007	422.1890958	22211.28161	22331.77638	22653.91938	14.10884254	22635.49967	576.7930044	2.746246768	0.012493403	308459.8965	74.85213481	0.000182643
22424.35068	22564.37677	22250.1684	22382.4969	196228.4854	256.4043506	-28.72880524	480.6386567	22213.83019	22332.9201	22643.36987	-245.2248269	22543.50329	314.7086384	1.487126538	0.002174094	238452.653	74.77580801	0.000174656
22210.54984	22369.66355	22185.4321	22332.34983	186303.318	204.649388	-69.11792419	543.9408169	22204.10361	22310.53164	22597.68955	-566.508555	22428.13519	159.442752	0.699754019	-0.006096787	167020.6474	74.72500758	0.000145789
22007.01118	22182.3868	21388.1755	21661.03674	287368.5055	134.0821573	-258.3603861	603.1789354	22178.25369	22249.84654	22489.8552	-876.3426821	22251.22481	-769.5392415	-3.372962582	-0.046322598	92523.36665	74.70471957	0.000111174
21886.77824	22064.38192	21683.66694	21973.75205	214776.6823	72.51714296	-138.906073	625.3392709	22152.54338	22189.51216	22371.08685	-1013.505525	22076.14046	-479.9337189	-2.221951111	-0.034803792	22200.27356	74.72839188	7.99E-05
21919.6693	22076.18228	21735.6701	21890.87879	215862.6375	54.55510349	-117.8286608	579.6171631	22144.06296	22180.55113	22307.55625	-823.3357505	21960.38724	-753.7233947	-3.422983358	-0.043461469	-36661.81894	74.80819894	6.17E-05
22057.48727	22179.46414	22020.13413	21998.61177	186236.1205	65.13900274	-52.25133595	489.7251455	22154.57191	22203.35087	22281.73706	-419.2350059	21940.84297	-806.3186043	-3.637737102	-0.04085271	-85929.94826	74.9381666	5.55E-05
22234.83558	22317.69049	22135.08146	22165.98581	148049.2598	80.33205328	-28.97357151	384.5227107	22185.09542	22225.40062	22260.79814	50.91266012	22055.70549	-755.5096907	-3.38189028	-0.028388223	-130754.1873	75.10851475	5.54E-05
22372.53644	22432.80776	22149.44609	22320.29299	116143.2082	89.50503225	-27.69931377	307.4968436	22222.54877	22239.29196	22235.01586	392.2296766	22214.91344	-630.4619685	-2.792502394	-0.013804444	-170602.8156	75.30816336	6.12E-05
22386.69234	22462.39718	22159.04052	22333.91145	114540.2348	82.05186061	-15.65137487	303.4698122	22247.71099	22238.21709	22201.18209	404.1975384	22309.45809	-527.442525	-2.288663506	-0.016262396	-205563.3479	75.52348728	7.19E-05
22300.89986	22417.60643	22114.36891	22237.20367	134268.4416	60.34556191	-9.701214284	350.7744842	22264.40893	22222.77666	22159.39544	172.9496372	22316.78625	-452.2879883	-1.918740455	-0.021237727	-241355.1695	75.75239616	8.55E-05
22164.40097	22329.94417	21958.12296	22095.26771	160346.8699	31.14882723	-42.07894985	415.3457917	22281.21455	22197.63101	22098.58896	-157.2341285	22221.82493	-392.3439108	-1.645851468	-0.002680647	-282822.4291	75.99555258	0.000101252
22017.56116	22220.88483	21772.60336	21946.48582	180049.1566	1.273405687	-78.81222772	464.3451568	22295.17895	22168.61751	22053.22722	-446.59403	22085.8729	-343.3112411	-1.43076126	0.018951526	-335807.0333	76.247454	0.000114351
21905.44506	22115.03711	21659.04642	21835.70156	179626.3871	-21.96500661	-65.38382899	461.9749169	22302.47738	22141.82308	22074.99856	-543.6752275	21990.97661	-302.3072511	-1.265488295	0.014265713	-406693.1785	76.50345116	0.000119771
21817.2017	22009.35594	21590.22639	21752.00586	164279.1793	-41.64018463	-38.87823083	422.0151762	22301.28277	22113.55405	22110.41627	-500.0867471	21929.19041	-285.1824095	-1.183513688	-0.00490585	-490668.0559	76.75690016	0.00011922
21731.15682	21897.04268	21524.02308	21672.56015	143475.0728	-62.33436382	-57.88525089	370.6058884	22290.17239	22079.17875	22085.07	-412.0314889	21886.95687	-295.7176553	-1.162718464	-0.020428983	-578038.0324	76.99894503	0.000115374
21626.79685	21766.97751	21438.03455	21575.43192	126344.5834	-89.38994188	-97.10220112	324.5111178	22265.48856	22032.64278	22006.7618	-355.5288648	21824.31967	-387.5503006	-1.593990352	-0.032393553	-667228.672	77.22792165	0.00011132
21483.37611	21609.22	21307.886	21438.19163	122416.5054	-127.9304251	-115.0313999	302.6354867	22224.32274	21968.33587	21901.55569	-414.2360161	21687.50813	-607.7817277	-2.678701169	-0.041677297	-755624.9596	77.44220016	0.000110622
21329.38744	21450.50145	21162.75339	21289.93655	127460.1639	-171.8216167	-121.9209552	299.7856674	22170.09067	21893.32846	21780.98073	-536.0259002	21514.24484	-888.5454498	-4.093744432	-0.046757271	-832844.9062	77.63247709	0.000111786
21200.31339	21320.2095	21041.54848	21167.23164	134710.4988	-212.9932779	-135.1586134	303.1977465	22107.99104	21817.13725	21651.42687	-638.4762162	21360.48579	-1154.477979	-5.910441454	-0.047589707	-890431.6722	77.79081673	0.000112166
21130.88163	21251.72535	20979.34044	21104.99446	136679.2851	-242.958393	-140.7229653	307.8430204	22044.05638	21749.79533	21542.76176	-666.7318841	21251.9116	-1303.032289	-6.982959235	-0.044571496	-916713.0183	77.90593855	0.000110296
21156.50707	21278.69406	21011.91904	21139.01225	125836.5114	-253.2273586	-122.091027	307.8567232	21983.6792	21701.44711	21495.10653	-561.2992258	21210.41828	-1228.316441	-5.439971075	-0.038241601	-899820.5555	77.9674003	0.000104529
21259.46823	21383.64834	21121.14643	21250.93153	107322.7147	-245.8667616	-85.92265902	304.9712011	21929.68246	21671.65207	21475.10206	-352.5069495	21230.74371	-978.7550474	-2.909644132	-0.028990453	-847258.8167	77.98138747	9.56E-05
21406.10743	21534.01085	21272.30742	21405.77555	88475.74744	-225.842346	-42.88236287	303.6972143	21885.35691	21657.07862	21432.4124	-102.9291801	21297.346	-640.9357964	-2.077557681	-0.017439253	-773605.2551	77.9581982	8.50E-05
21577.57789	21711.14586	21446.49804	21584.93811	77303.11104	-197.8432569	4.493293932	305.3231735	21847.05042	21653.93852	21388.50307	165.9233791	21388.29782	-274.5642219	-1.79912952	-0.003802537	-684253.7792	77.90730677	7.33E-05
21749.85141	21891.0309	21619.72023	21764.59083	81966.28462	-167.158087	52.40666242	311.194708	21809.78934	21657.8782	21371.88445	425.9866948	21480.19024	48.10239653	-0.207592386	0.011463533	-586735.3511	77.84054097	6.13E-05
21912.23552	22061.22327	21781.1461	21932.41853	98715.52871	-134.0206389	96.0216387	319.7779021	21779.96762	21669.9995	21390.093	651.4450802	21574.59038	320.0883804	1.841838541	0.026562038	-493473.6124	77.76090805	4.94E-05
22063.28551	22218.42635	21929.35403	22085.56382	121186.2632	-98.021347	132.5944875	328.562943	21762.11695	21691.43453	21454.02899	831.4938947	21675.42969	561.1313793	3.181665891	0.03984537	-413598.0939	77.66873503	3.78E-05
22182.82388	22340.42338	22044.08472	22202.05854	143421.049	-57.87552328	155.3545318	336.2620686	21760.48676	21725.41864	21549.94231	927.4619974	21794.72218	748.2105482	3.969519797	0.048880605	-362637.1722	77.57152214	2.71E-05
22252.24721	22406.54717	22106.69129	22261.45666	158960.9519	-12.63542065	157.6809614	341.5141865	21781.42093	21774.37013	21651.42793	901.8926346	21942.7052	863.1132965	4.486891327	0.051302086	-356005.2089	77.4758036	1.79E-05
22275.72183	22422.19384	22121.66193	22269.44354	169587.2519	32.61444824	142.646367	344.7397327	21809.16161	21831.1363	21758.38631	775.0095338	22097.15987	909.4375824	4.658713732	0.047995321	-386867.4864	77.3865859	1.02E-05
22259.60462	22396.03929	22095.79471	22235.04025	178941.7809	72.29175081	115.7825538	347.3150549	21822.42928	21887.39895	21875.99808	579.9848923	22233.81889	888.5385603	4.429106153	0.040690072	-441219.5046	77.31102223	4.06E-06
22215.60244	22340.68653	22041.23275	22171.05273	189719.2049	99.063994	80.83360563	349.1674107	21821.46912	21931.94449	21985.12849	341.2626786	22315.97784	820.0967397	3.949011885	0.030693681	-512554.636	77.24794289	-4.99E-07
22159.69834	22273.45516	21974.44859	22094.97916	204910.6098	106.1489335	42.86824637	350.3467576	21812.86117	21953.96477	22064.29532	92.21489289	22309.22059	730.1024502	3.395778271	0.019688325	-591762.8821	77.19557954	-3.27E-06
22084.07488	22187.83766	21888.05069	22000.88989	222162.568	95.35271985	4.181562805	352.1768748	21797.52143	21954.60321	22111.28206	-157.1101788	22228.17093	606.4658818	2.718295024	0.008073175	-668838.8722	77.16581906	-4.73E-06
21976.66264	22072.42994	21770.47848	21877.9451	237894.7014	70.3607104	-34.60862721	355.74783	21773.61729	21937.32624	22127.74918	-407.9234347	22095.99256	432.5490357	1.834521478	-0.004283698	-737446.3761	77.17025383	-5.36E-06
21840.6231	21932.92303	21625.36954	21732.19551	249623.5213	36.99133797	-68.52636029	362.4885947	21750.65555	21908.68507	22112.35886	-627.5663404	21947.13302	210.2428905	0.760684355	-0.016428581	-784016.7535	77.2205298	-5.48E-06
21675.11308	21770.63949	21452.12248	21565.44695	254745.4153	1.406933746	-93.34433589	373.92624	21742.70909	21875.72306	22065.01595	-790.6952028	21817.74994	-64.12625801	-0.515282542	-0.027500413	-795119.0882	77.3282901	-5.49E-06
21487.69376	21592.12888	21259.10978	21384.1659	254109.2764	-37.31241024	-109.5145372	388.9790935	21736.44016	21834.71758	21986.18948	-899.5242965	21696.5535	-373.104133	-1.915744605	-0.037359397	-776162.5301	77.48587151	-5.15E-06
21295.06871	21412.52208	21063.65817	21203.12671	249801.8809	-80.31868373	-117.9919261	405.5084274	21711.22009	21781.66358	21878.45004	-954.0695507	21567.19117	-684.3941916	-3.299494623	-0.045855968	-738254.982	77.67834836	-3.71E-06
21079.79945	21211.25142	20847.69165	21002.5271	242652.0694	-131.4571162	-123.5429657	422.9953918	21673.4681	21709.46895	21741.20499	-999.450063	21405.80619	-1014.852414	-4.743053155	-0.053338728	-686849.5718	77.89949852	-1.33E-06
20830.01306	20973.44391	20599.4593	20767.87257	233734.1424	-194.5943559	-130.6527128	440.6712847	21635.86097	21611.02839	21575.24083	-1076.537933	21186.52157	-1373.031045	-6.288386446	-0.06027074	-629637.4799	78.14076353	1.77E-06
20572.17718	20725.5429	20344.39814	20525.2338	223786.8343	-262.240423	-137.9049183	456.4231848	21595.95429	21496.23685	21391.85219	-1159.031631	20940.06093	-1718.497575	-7.76850885	-0.066076174	-573970.1902	78.38985898	7.01E-06
20326.55046	20487.82916	20100.96781	20294.88437	213127.5983	-326.6091166	-143.9908907	468.5784713	21548.67689	21376.56219	21202.44623	-1224.25991	20702.84727	-2020.920556	-9.059942974	-0.07004474	-523948.8055	78.63752768	1.58E-05
20155.31599	20325.42562	19935.6115	20139.38558	202745.5086	-379.8685592	-141.8400867	474.7266253	21501.43351	21261.8502	21020.58075	-1194.054145	20502.05063	-2189.74959	-9.774422722	-0.071628142	-489968.7212	78.86737756	2.90E-05
20116.71294	20299.15329	19908.95009	20117.28001	193655.083	-410.6640644	-125.4248974	472.4173024	21463.94899	21166.9831	20862.54769	-996.0407079	20379.07786	-2142.832165	-9.562742997	-0.07034803	-482281.0073	79.06313194	4.73E-05
20169.45317	20364.61582	19977.90385	20185.78873	185813.2467	-424.7027137	-100.3260886	463.0431008	21431.5614	21086.67712	20726.73146	-695.7959357	20312.02949	-1934.985815	-8.660743603	-0.066413289	-495873.5784	79.22839507	7.02E-05
20262.19232	20467.71519	20091.28356	20292.20492	178784.2644	-440.2075046	-71.99033142	449.3821633	21394.3281	20999.6566	20599.54838	-368.7327608	20236.71409	-1636.267086	-7.361761917	-0.060429631	-521292.0442	79.37226735	9.55E-05
20317.94939	20524.79401	20158.07392	20356.97995	172616.7416	-450.5515491	-54.4622412	432.3981735	21353.18492	20918.13864	20486.74712	-136.069873	20188.71249	-1365.063167	-6.193837093	-0.053061268	-553535.9178	79.49926513	0.00012374
20257.03553	20449.78275	20086.93533	20298.09628	167259.1247	-434.7341461	-60.94888039	413.4952741	21313.56788	20871.92086	20406.72099	-119.7063274	20234.5601	-1239.827135	-5.683297439	-0.04475473	-585770.5129	79.61641121	0.000155509
20118.75222	20287.57183	19926.49489	20156.59223	162078.595	-420.5146261	-82.25390449	395.0192722	21265.75192	20825.653	20336.51673	-251.9706446	20285.53528	-1214.494091	-5.60634522	-0.036484132	-612070.4878	79.72701938	0.000186724
19964.53942	20106.72247	19746.17304	19996.20317	156543.7092	-449.2354105	-107.1097858	378.6401937	21195.91494	20727.27102	20238.26939	-432.6666385	20236.45316	-1219.406436	-5.645041383	-0.029024802	-629376.6833	79.83092447	0.000213542
19853.02366	19974.34518	19631.76505	19878.65945	150101.0685	-487.2070541	-117.4176077	367.4036513	21114.17765	20615.61054	20146.25246	-556.1942882	20123.2908	-1150.159583	-5.314881039	-0.021095772	-629005.8507	79.93576691	0.000232331
19847.85606	19963.06453	19672.52535	19870.90916	142091.6531	-487.7905959	-94.92248944	364.3407574	21036.64831	20544.07763	20109.00205	-508.760934	19995.66698	-902.5943032	-4.119599974	-0.013505132	-602650.2461	80.04898429	0.000238623
19924.00403	20044.36573	19823.32503	19946.78261	133092.6318	-461.3675362	-49.99193469	367.9386801	20959.5125	20504.31193	20106.21292	-334.9259666	19908.49611	-541.7134425	-2.395890062	-0.006235253	-554662.6251	80.16578153	0.000235152
20034.05501	20164.24733	20013.08493	20056.81116	124349.8461	-423.9503424	2.295796897	375.3039543	20875.98186	20483.42873	20107.95974	-117.7425818	19921.52276	-155.0804945	-0.590815102	0.006571873	-492739.6077	80.27935645	0.00022753
20147.14125	20287.59683	20173.40727	20168.52469	115793.8502	-383.7755551	45.08383717	385.0065948	20790.5391	20470.7253	20108.70331	86.72319066	20007.52611	135.4097937	0.787082401	0.016211768	-422349.2752	80.38375665	0.000213647
20228.50259	20374.594	20231.48926	20245.30322	107446.9626	-353.8153751	60.5651061	395.0713269	20708.77496	20448.28978	20105.32768	214.6669829	20127.37777	209.1046947	1.191227278	0.004702278	-350546.5831	80.47136364	0.000193215
20285.91802	20433.30263	20217.25757	20295.82328	100981.8866	-329.0856716	56.23042021	403.7092443	20631.67393	20423.77346	20101.24005	281.1504404	20235.93588	133.8219314	0.953813067	-0.009372577	-281344.9871	80.54229027	0.000170774
20340.36287	20487.0296	20184.34791	20342.73467	97851.69903	-299.2046647	45.03936954	409.9757827	20559.79608	20411.65312	20101.89419	325.9162506	20275.24729	6.360060282	0.564024656	0.004035581	-216506.0649	80.59989603	0.000148194
20399.70752	20543.18269	20173.91287	20394.59345	99776.62229	-266.7547497	37.68712624	411.1560538	20495.91113	20408.12614	20120.19721	362.0965603	20282.46875	-51.64122351	0.294441236	0.026425552	-162261.851	80.64017434	0.000139109
20473.20643	20610.82672	20231.06583	20461.47626	108560.1797	-233.3049475	45.92561405	404.6525066	20442.29474	20410.12166	20168.82599	405.9039559	20316.21752	85.16452231	0.625863024	0.0289609	-124408.1681	80.66033939	0.000156051
20555.66668	20685.15929	20337.49132	20538.18325	122785.2238	-198.9678266	65.10795303	391.714431	20399.25366	20418.17865	20239.38445	451.5242628	20374.1062	352.1883425	1.378522909	0.022192722	-101942.3822	80.66332533	0.000188469
20637.28989	20756.55343	20457.98216	20614.39829	139756.0814	-169.5330244	86.27654855	374.5133907	20366.8155	20426.34638	20320.4229	484.4000203	20453.08814	649.7137849	1.740245295	0.02241623	-92337.91914	80.65062318	0.000223696
20713.36664	20821.2703	20571.54887	20685.73658	158710.6005	-138.6057264	104.036622	354.7534794	20343.27387	20441.99006	20397.69335	502.1302559	20536.81135	878.2330234	2.222568051	0.025706703	-92793.55754	80.63074405	0.000242233
20778.83337	20875.49278	20654.39058	20747.47036	178537.0671	-91.41750741	112.437077	334.6382773	20326.91699	20482.30159	20456.5757	502.3870489	20595.95512	931.3855367	4.077402048	0.026736644	-99605.67994	80.6135103	0.000225015
20836.93638	20922.65849	20713.86563	20802.33729	196738.1643	-44.12281397	113.2146947	314.943543	20318.35261	20528.22242	20502.87736	488.3947602	20645.12808	857.2676203	5.828913686	0.026979419	-112112.4824	80.59163609	0.000180498
20893.40833	20968.43815	20767.32438	20855.57532	211416.831	-22.84676946	110.9006335	295.7283136	20318.03715	20548.77977	20546.23468	466.4501056	20708.46209	739.5634826	5.149630587	0.027756564	-130518.6289	80.55602982	0.000123673
20949.51603	21014.77931	20819.30775	20908.10463	219462.3358	-10.39384952	107.6571671	278.5836537	20328.65476	20564.34932	20596.83612	438.4883971	20777.68672	638.9945705	3.613100273	0.028363904	-153577.621	80.50304132	7.43E-05
21007.36273	21064.30265	20875.96436	20961.54973	217786.3889	19.63506087	105.3149381	264.9335702	20352.23743	20605.89084	20665.22695	406.7141229	20845.78938	623.2597421	3.660889976	0.028213199	-180019.237	80.42727875	4.77E-05
21065.51163	21115.73861	20934.82346	21014.92325	208052.1915	57.0272392	104.7767921	254.6157552	20386.07691	20660.67488	20745.46734	372.7084692	20913.25426	669.1136611	4.408016115	0.027489596	-208690.7229	80.33677839	4.26E-05
21119.00958	21164.50721	20987.77288	21064.28841	193398.8818	85.99064895	105.3146879	247.3527047	20427.18193	20709.5292	20828.08343	336.1332057	20966.89923	725.0500142	4.456399216	0.026316355	-238677.0323	80.24801882	6.67E-05
21170.92288	21213.06518	21037.32731	21112.47741	175410.4677	108.8284259	103.2700335	242.1908658	20468.44141	20753.38908	20903.35507	300.2736079	21020.40227	770.3068181	4.146397778	0.025089808	-268688.9981	80.15931315	9.02E-05
21224.37664	21263.83208	21086.21799	21162.43706	156245.042	129.2646686	100.0123003	237.9248217	20503.90005	20794.90122	20961.60966	268.7161266	21109.69077	780.8822043	3.936794462	0.024282585	-297368.1351	80.06984488	6.28E-05
21270.51106	21309.04149	21127.30642	21206.75876	137897.6883	145.4128758	93.68776946	235.251305	20535.67248	20832.30112	21005.34552	238.0183706	21191.3302	755.4774729	3.69419339	0.023410329	-325214.4803	80.0014808	3.36E-05
21300.83722	21341.33309	21154.30931	21238.23017	121501.1508	155.6065253	69.76187598	235.1355518	20564.336	20864.14756	21039.24211	204.1213172	21195.20886	705.6471269	3.306949356	0.021882937	-352970.0484	79.97353198	6.52E-05
21307.26623	21353.6179	21160.92364	21250.27401	110041.1576	161.4239653	47.80997886	237.9518021	20599.46209	20893.5349	21070.78437	165.520312	21170.27855	630.4668239	2.824673905	0.019383715	-380113.637	80.00946798	0.000129448
21280.80082	21337.97204	21139.94843	21235.47979	106379.5069	164.2766966	68.44287819	244.1678251	20654.38953	20923.51028	21107.551	119.6945354	21188.49581	528.7355235	2.283233822	0.015518912	-406559.3497	80.13349296	0.000192716
21229.62143	21301.43272	21098.49367	21200.62646	109407.1018	163.4909514	93.06871884	253.0609784	20716.85262	20951.41761	21144.45568	69.69291221	21220.55384	408.2346417	1.709693587	0.010686276	-431045.818	80.32765002	0.000208122
21169.52719	21257.76916	21050.14363	21158.96931	117075.9606	159.2234288	51.20004665	263.2839139	20768.77144	20974.98302	21174.92907	22.92056229	21226.64395	281.6455413	1.15846012	0.005734982	-450744.5461	80.55846797	0.000160658
21103.06707	21208.88816	20996.74854	21112.22574	127745.1743	149.2489222	-21.46514987	274.6482026	20809.84532	20989.9352	21189.50639	-23.06439961	21202.96162	149.3825951	0.614558534	0.00062089	-466975.9229	80.81390748	0.000108135
21034.44955	21158.11625	20941.5155	21063.44709	139255.3502	131.3567296	-32.34906817	286.8573971	20843.66408	20991.89536	21181.00586	-70.59632099	21148.86164	13.61179035	0.062627003	-0.004643329	-481166.4349	81.07730379	-4.79E-05
20979.82012	21119.85904	20898.92175	21026.58424	151010.5665	110.4091783	-7.409057788	298.5059398	20870.5345	20986.76179	21156.90137	-107.4495988	21080.47842	-102.926653	-0.396909045	-0.009006714	-487872.7733	81.32132351	-9.26E-05
20951.99069	21105.63101	20880.64389	21012.83972	163130.5417	92.17197954	-111.4522872	308.4082159	20891.18089	20982.59374	21121.96505	-122.1010514	21019.15922	-180.2372948	-0.670253273	-0.011562956	-481829.5473	81.52640336	0.000200608
20970.18192	21132.37605	20903.69074	21038.61306	174192.7904	81.48002576	-35.13983901	314.870592	20913.07493	20984.96485	21093.78365	-103.1147332	20986.63521	-192.3474515	-0.652032511	-0.011174424	-458222.2556	81.65695372	0.000201108
21053.59478	21217.08649	20985.07891	21120.34932	182921.8021	83.55430829	-24.79841329	316.2099373	20944.77264	21000.07172	21102.56745	-38.30418889	21006.06103	-113.1595743	-0.23482222	-0.006666848	-411879.6294	81.6783614	9.29E-05
21189.62538	21348.22684	21113.38454	21246.89155	189449.2594	97.42767763	24.367147	313.2645869	20984.59259	21028.70331	21129.60506	62.36484857	21073.37343	39.03843562	0.498228495	0.001086504	-347388.6048	81.60736569	0.000249508
21355.25326	21504.73563	21267.74532	21397.88423	193959.3387	119.2339861	83.05169845	307.6506841	21028.44568	21068.36819	21138.17413	178.9387729	21172.87649	230.8713058	1.395167373	0.010457059	-273784.7543	81.47556337	0.000287003
21539.33832	21676.79197	21438.23547	21563.7885	197308.9019	149.1856517	136.8241254	300.2169559	21074.95917	21121.11324	21156.98703	306.742215	21303.57924	447.3146446	2.394738114	0.020867274	-192983.0432	81.3026652	0.019787238
21727.00156	21851.25643	21611.60115	21731.85349	200582.1395	186.6473526	160.7834349	292.1145678	21122.39558	21188.17929	21227.21603	439.3865704	21461.66087	668.1944118	3.414189379	0.031513443	-107840.9147	81.11478002	0.019967692
21902.06441	22012.8115	21772.90179	21887.36609	203013.5068	226.9415269	160.3169239	284.2807059	21170.12304	21264.26683	21329.98784	555.257799	21630.32377	869.7201724	4.336906542	0.041043176	-28075.12917	80.92960308	0.019846752
22054.09779	22151.30452	21912.32293	22020.60596	203568.2286	265.6940438	147.7986654	277.2166231	21217.92207	21343.31923	21435.77723	636.5262326	21793.60125	1036.394564	5.081961763	0.04848373	38172.83694	80.7571919	0.019732493
22160.52057	22245.76309	22009.22735	22111.36276	201798.9387	296.4764375	130.380573	272.3882987	21265.80738	21418.68983	21543.9874	661.7659973	21931.51363	1134.968811	5.492153541	0.0520817	79977.729	80.62548444	0.019984825
22199.5819	22275.92736	22043.70196	22140.13598	197163.9055	312.6326276	116.605494	271.196487	21313.37804	21482.98956	21654.35933	607.5396809	22022.64956	1133.542508	5.415675698	0.050120806	86264.88042	80.55925036	0.020122296
22178.98816	22249.30906	22022.78134	22114.07201	190232.0663	315.0724167	104.0237278	273.2256478	21358.9082	21534.98133	21756.97952	487.5372785	22067.05831	1044.909399	4.916815467	0.043439843	62491.46288	80.5583147	0.020121917
22114.06953	22180.85985	21960.5896	22047.40906	182202.0531	307.0200512	87.6804528	277.6719051	21400.85003	21576.0006	21844.20075	329.7544271	22073.77357	893.2628777	4.117980475	0.033625343	20172.8049	80.6135353	0.020165958
22015.87048	22080.8044	21867.04012	21950.05338	173134.2044	289.6296807	63.64099711	283.7926238	21435.25595	21603.68825	21906.95749	133.4920981	22039.4735	696.9214517	3.104339804	0.021606423	-36730.06746	80.7060947	0.020150627
21899.25861	21962.92755	21755.53029	21835.32263	163172.1561	264.9193484	27.99530915	290.601222	21459.40828	21616.54255	21936.352	-94.11105093	21964.06106	479.9850095	1.988601461	0.008628533	-102436.0123	80.82212149	0.020001307
21770.33912	21833.96457	21631.98075	21709.49009	153720.6493	234.4704101	-14.22295025	298.0213501	21474.90482	21616.56166	21934.45644	-328.2211586	21859.83071	251.7462707	0.82578105	-0.004401983	-167043.2152	80.94565165	0.019832889
21630.25318	21696.01155	21497.80581	21574.4221	146033.813	199.0098842	-56.38031873	306.2966404	21481.23801	21605.61624	21906.92772	-554.0437401	21737.65415	13.97169754	-0.365404703	-0.017024256	-223248.8758	81.06720121	0.019923839
21490.92101	21561.15644	21364.20309	21441.44715	141644.4594	161.3243604	-92.01074585	314.9648808	21485.23403	21587.6717	21856.17185	-715.9320437	21616.32436	-215.1590562	-1.486941665	-0.027820679	-258779.3889	81.23301908	0.020088374
21363.58767	21440.88866	21241.80339	21321.28743	142122.7133	124.527669	-114.4912306	323.6239866	21499.07147	21567.42886	21786.61678	-761.6392551	21516.72953	-418.8232141	-2.446859418	-0.035436274	-261261.0643	81.4361835	0.019958921
21246.84619	21333.4203	21129.11552	21212.56767	146693.8859	88.11894493	-125.8937211	332.2318249	21512.57888	21543.24797	21702.13982	-724.072714	21432.46237	-597.104178	-3.25277184	-0.040229678	-236190.5618	81.68239489	0.02003495
21137.53427	21234.63204	21022.77301	21111.80663	153698.9325	50.79473106	-130.6480056	340.6542241	21508.43867	21512.04911	21604.84102	-645.4794361	21350.05479	-751.8363108	-3.927595864	-0.042933147	-195117.6647	82.10479527	0.020116011
21030.69944	21139.66029	20918.288	21014.49484	162606.956	13.21547496	-131.3955834	349.1718062	21496.81507	21473.99285	21503.57695	-586.0467548	21269.11848	-890.259663	-4.510631659	-0.044196441	-142441.6399	82.46433573	0.01984897
20919.62284	21041.88055	20809.51903	20914.56995	172642.3216	-24.77507764	-131.6310189	358.1354942	21492.91076	21428.26999	21406.72195	-610.8542375	21184.69412	-1022.043894	-5.054830033	-0.044897786	-84556.81023	82.35132671	0.019904273
20807.35197	20942.74234	20698.72832	20813.4488	182351.1392	-62.97288003	-131.1601064	366.9706487	21490.51277	21375.3031	21312.76064	-690.583094	21095.17986	-1140.25484	-5.538125451	-0.045126648	-30557.9046	82.18881977	0.01975054
20699.44817	20846.13754	20590.5775	20714.55801	190629.5569	-99.97340767	-128.3658783	375.0016701	21480.66859	21317.39534	21219.21083	-776.9128504	21006.27991	-1235.302327	-5.922454197	-0.044666221	13438.19566	82.55407665	0.010188269
20596.48782	20751.31605	20485.01442	20617.84439	195732.5098	-139.2267917	-124.8727949	381.7807763	21463.16753	21250.45861	21119.96759	-835.93905	20897.83084	-1302.577988	-6.200646142	-0.043946657	35753.66737	83.19786658	0.010274497
20499.46347	20657.87034	20382.36439	20523.5907	195891.1491	-183.6906824	-121.8311459	386.7966754	21438.68959	21171.14609	21008.59963	-827.3205955	20752.26703	-1336.9728	-6.362833382	-0.043352355	24687.10675	83.81586975	0.009974938
20408.75951	20566.50872	20283.54352	20431.62925	191871.6704	-229.5476141	-119.2149116	390.2599318	21406.97775	21084.60935	20889.94848	-768.0012473	20588.20128	-1342.589222	-6.421651884	-0.042812979	-13652.03637	84.29317862	0.00985373
20322.67316	20477.025	20187.98532	20341.2089	185345.4639	-273.3641539	-117.6266552	392.7694641	21367.80987	20995.49536	20770.74909	-694.4418023	20423.3131	-1327.801232	-6.404084045	-0.04228927	-67336.54884	84.41967714	0.010129894
20243.23361	20391.37263	20098.01926	20253.43914	176872.3231	-307.6230747	-114.241657	394.2129376	21323.95636	20913.9061	20659.39859	-609.9256604	20294.93486	-1294.075495	-6.309074797	-0.041491813	-131223.5796	84.46034617	0.009834232
20173.20277	20312.13685	20016.75909	20169.34646	167285.622	-324.7139021	-106.4189149	394.5427844	21278.21083	20849.9753	20562.31472	-522.6802835	20241.14811	-1243.941614	-6.138060497	-0.04003376	-198117.2186	84.84217886	0.009957367
20107.22075	20236.83312	19940.17642	20088.77277	158036.3787	-330.1895373	-96.70045383	394.5044699	21228.11282	20797.20066	20476.69586	-443.1498822	20235.91136	-1184.457479	-5.918009875	-0.038284241	-259003.207	85.37457897	0.010101584
20039.51271	20162.53644	19863.69076	20011.8662	150180.068	-331.5260184	-87.42436279	394.7364128	21170.98111	20746.60677	20403.68011	-370.1620107	20243.24014	-1121.089174	-5.672046415	-0.036733433	-308042.2066	85.75457262	0.010035099
19969.18877	20089.4486	19787.46015	19936.97789	145467.3927	-335.6748995	-83.66049241	396.1024346	21103.46791	20689.17734	20331.11034	-333.4234867	20229.4648	-1064.197646	-5.438969853	-0.035476248	-333266.4027	86.01675232	0.00991293
19892.70328	20016.14267	19709.20172	19862.67242	145682.4834	-350.681481	-90.49996501	399.5129349	21022.09491	20614.85135	20234.57805	-361.7907233	20156.55556	-1023.868194	-5.256831455	-0.034724177	-322876.1943	86.22157896	0.010006733
19813.76085	19944.88567	19632.11085	19790.85304	149915.8569	-373.0682427	-103.5825801	404.3023806	20930.1779	20528.12426	20135.39891	-427.6261065	20039.83027	-996.1977352	-5.109642044	-0.034342767	-282802.7492	86.35536975	0.010178945
19741.08683	19880.42923	19563.51846	19723.17513	156290.7486	-395.9100395	-117.1912686	409.252088	20832.80319	20437.77178	20071.08883	-498.0705684	19911.18366	-974.2950523	-4.969904054	-0.033882301	-224323.6068	86.42544485	0.010019031
19662.13015	19815.22366	19491.76975	19663.22918	164198.1507	-418.8079451	-125.8634164	413.9560353	20733.15443	20347.00597	20015.03957	-537.1923053	19778.01392	-952.0594105	-4.813573478	-0.033879189	-153310.6864	86.44920395	0.009816121
19569.19942	19744.82115	19409.52984	19615.12714	172736.2708	-439.0845546	-123.4077563	417.839602	20635.04826	20260.25547	19928.32553	-503.9483368	19652.74883	-921.7058551	-4.61036929	-0.03473552	-77794.27153	86.44554995	0.010093724
19474.29801	19674.97879	19327.04035	19575.842	180262.444	-454.8549144	-112.1830672	419.9915791	20539.97166	20179.56639	19828.6036	-416.0784722	19544.18281	-883.5022214	-4.362586283	-0.03566089	-5063.415791	86.44135944	0.009865544
19384.03098	19608.02304	19249.7092	19541.28303	185593.7279	-469.6086677	-97.25399661	419.8240811	20447.78714	20104.34439	19741.55427	-310.1285011	19450.82914	-840.2315791	-4.082247998	-0.036041069	60821.04557	86.4577019	0.009867167
19340.0977	19569.28604	19214.92903	19510.32998	186715.3035	-473.0427264	-79.19656244	416.0816975	20361.45038	20039.73078	19668.51351	-190.754169	19397.11595	-789.0318776	-3.75933316	-0.034307803	109176.2986	86.51720329	0.010209607
19380.23579	19581.21348	19256.37886	19480.93488	181600.5481	-449.9128411	-59.58757479	407.5625063	20283.63168	19990.61291	19609.86109	-68.56924999	19406.179	-728.1715199	-3.389265038	-0.028870425	129704.1839	86.64647905	0.010066963
19474.7644	19626.26771	19347.13935	19455.49409	171404.4084	-414.9255614	-40.00245774	395.0549771	20212.82575	19953.53527	19566.49669	41.03137743	19458.5176	-656.78681	-2.96782185	-0.021019263	126834.1464	86.82988592	0.010293587
19591.4697	19687.0462	19458.5132	19439.97653	158363.7523	-390.1653714	-20.10739926	379.8751173	20147.39846	19924.15099	19536.31229	136.1825564	19530.28295	-572.6193566	-2.48443404	-0.012471821	108767.7199	87.02976819	0.029830388
19667.3799	19722.48616	19532.64964	19431.77669	143400.0615	-371.6978954	-5.131948456	362.984404	20085.07248	19897.48228	19518.79824	182.2048535	19592.61165	-480.8276096	-1.963882259	-0.00469308	81276.08558	87.26048961	0.029744993
19639.38094	19691.95703	19511.66351	19428.42746	127795.7229	-350.4460776	-0.098785576	345.5960726	20022.40608	19867.89918	19513.0098	143.8088285	19613.81011	-386.3092947	-1.428466821	0.000554282	52002.07782	87.52664331	0.029992522
19548.05893	19625.59258	19433.75765	19439.45136	113323.6267	-329.7526946	-0.441641209	328.3441606	19961.48093	19837.38286	19516.85937	57.78568119	19604.97276	-284.6415208	-0.861430955	0.003892882	24507.21813	87.77722046	0.030037225
19449.64851	19562.88465	19351.26917	19473.51332	101196.7691	-313.3933287	-0.854896579	311.5015579	19907.9188	19810.53729	19529.22679	-28.2270575	19589.80026	-171.921998	-0.250700616	0.006848683	-324.8168985	87.97293953	0.029892681
19407.38446	19550.52899	19323.21915	19540.30256	93707.3615	-296.9289847	5.155566052	296.1250451	19860.48604	19788.74514	19547.58909	-79.6454061	19578.29046	-38.67873719	0.450571082	0.009097316	-16073.99348	88.02261792	0.030014559
19487.02205	19636.40454	19411.02708	19650.02664	93115.62549	-274.7731676	24.6232361	283.1749457	19814.15113	19773.53506	19568.49768	-54.73225205	19582.32598	122.7325248	1.279440785	0.010578811	-16812.17615	87.83769987	0.030014245
19659.79748	19798.11228	19587.13015	19793.00308	98340.8599	-246.5087017	53.79042897	272.6428381	19776.63737	19767.60822	19594.71252	38.63916572	19608.51837	303.318848	2.187632322	0.012199931	-4181.522123	87.48051063	0.029911051
19873.77669	19995.79436	19801.81988	19951.81005	107264.6683	-213.1469593	85.73535837	264.3956028	19759.66769	19772.91385	19631.22872	165.9955105	19657.38224	490.785062	3.115144483	0.014271143	18870.67021	87.0440827	0.03005899
20084.85321	20194.41964	20014.09842	20120.55737	118807.5217	-173.7480133	117.1400045	257.95448	19754.72083	19790.59263	19675.87402	343.1404132	19733.16987	664.4829826	3.951585194	0.0187733	48548.55999	86.61807259	0.030206143
20246.51994	20357.2961	20180.4977	20291.27503	131491.6572	-127.1162123	143.999224	252.6954729	19748.60521	19822.23421	19727.4189	579.5490843	19841.40238	805.8230395	4.594759676	0.027754784	79989.64315	86.29760608	0.030128712
20361.90344	20483.42669	20302.01196	20448.67859	143872.9402	-75.77400064	163.8259308	248.9544652	19745.91937	19866.29189	19789.2331	827.7947478	19974.18864	912.2040948	5.049571181	0.038915844	113469.1042	86.08595116	0.02997541
20445.90535	20580.21472	20390.96791	20581.21483	155078.3144	-24.05514674	175.9380234	247.1806286	19753.72687	19918.46973	19861.54889	1043.873993	20115.81567	980.9477056	5.322362817	0.049239465	150561.1714	85.94602576	0.02992921
20519.19172	20662.40042	20463.79382	20669.8964	163099.694	28.52630638	177.3221349	247.5901258	19770.08055	19980.85022	19953.00033	1161.400345	20270.04382	1031.329904	5.512511928	0.056610334	190211.6596	85.84515967	0.029933374
20601.79012	20743.85282	20536.39527	20696.16827	165974.6426	81.67843472	165.1419022	250.4125864	19792.48759	20054.65827	20072.05117	1111.994871	20437.76838	1080.543855	5.719420408	0.058513151	231636.3632	85.78865386	0.030076641
20674.34412	20808.39739	20592.63891	20668.90241	164452.0483	129.7044684	141.5065082	255.1564271	19819.82232	20131.03408	20204.26545	927.028744	20594.63197	1109.31514	5.835055974	0.055237977	273595.9764	85.75176087	0.030141157
20718.33391	20842.61254	20618.19979	20605.40688	160057.5982	168.3318405	110.266835	261.0499466	19850.39793	20201.56152	20331.60958	667.548991	20720.84669	1102.118425	5.753450429	0.048603703	314038.9292	85.58599449	0.029888279
20694.74125	20812.04545	20579.05509	20515.49846	153663.571	188.7481176	73.42513505	267.7325893	19883.11638	20254.46717	20439.17941	367.5323577	20781.76867	1015.735653	5.30887252	0.037579625	353058.535	85.43832587	0.029917807
20566.1689	20684.33104	20443.24651	20412.30171	146471.9452	182.2068326	33.58462024	274.7570181	19916.6126	20277.54747	20510.49439	68.04842762	20741.82601	809.9252662	4.333027402	0.021584623	390812.0232	85.67472912	0.030013708
20374.64628	20498.41967	20250.29427	20306.84688	139386.8077	155.7228772	-5.23441096	281.5661514	19949.68027	20276.56134	20545.97968	-201.0522101	20627.78925	526.9589045	3.001400698	0.003245147	424660.7473	85.88286778	0.029819031
20172.67309	20301.94219	20048.50424	20205.75881	132852.3609	119.67267	-39.86521133	287.7561542	19981.95185	20262.21762	20554.14585	-425.4992842	20481.58607	219.7864368	1.564937933	-0.014968619	452050.7443	85.3921694	0.029742098
20014.34418	20146.73575	19889.93891	20124.73911	128205.558	81.54519247	-65.99849072	292.507795	20010.51924	20239.36427	20531.74159	-577.4025139	20325.8083	-46.51013449	0.201924146	-0.028930836	470161.8132	84.68472088	0.010119723
19959.26444	20089.21353	19831.23096	20079.04534	126750.9808	50.50282123	-79.05626158	295.0684012	20032.95328	20215.05471	20477.94969	-625.2598971	20190.68483	-204.0236399	-0.880817813	-0.034414909	476196.1011	84.48798295	0.009956504
19986.46742	20109.94964	19852.84592	20065.56977	127967.4883	27.50096858	-80.60653764	295.5782864	20051.2701	20192.55518	20404.02007	-584.0595064	20085.42659	-271.7914775	-1.657671295	-0.032939985	471324.0462	84.53436694	0.010119621
20050.30664	20167.17517	19912.6139	20076.20289	130824.286	9.284589623	-74.47672587	294.3204811	20067.76339	20171.26255	20320.95998	-489.0790333	20002.06843	-289.253024	-2.197398247	-0.0274054	458081.2627	84.41154961	0.010277796
20141.70088	20249.13454	19999.15422	20105.87896	134724.9119	0.970905367	-60.16395998	291.7937532	20086.92301	20160.42675	20245.80031	-323.798643	19973.40674	-285.9804235	-2.407142473	-0.019895915	437705.8038	84.1773066	0.010069127
20242.24508	20335.92388	20092.69229	20147.25983	138850.5942	6.417448587	-38.56895313	288.6231549	20113.19421	20168.40338	20196.5072	-86.2290822	20027.00411	-297.1045333	-2.222097255	-0.012961448	411902.5129	83.9185729	0.009961452
20339.31785	20418.20689	20183.182	20196.29892	142577.8132	21.1144828	-13.01393756	284.5797416	20144.59854	20189.60558	20171.1316	179.2708823	20135.09541	-312.1521076	-1.744579833	-0.00679294	382429.9565	83.63381664	0.009979355
20436.52854	20501.23681	20275.33932	20251.67253	145607.6067	40.90718207	14.75793476	279.3170933	20178.16302	20217.50173	20162.21239	444.2078834	20268.25264	-307.9208675	-1.076082667	-0.000668466	350522.4415	83.33926244	0.009970632
20490.53317	20551.65419	20333.88377	20306.98738	147034.1001	56.22042745	36.01117429	272.7819875	20209.62653	20241.28263	20166.98749	600.3429193	20373.47048	-276.2607449	-0.412204207	0.004860722	318610.5159	83.08021681	0.009997977
20461.78305	20539.13134	20326.70187	20355.65579	145974.1939	57.10526169	42.56726975	264.8723509	20234.72047	20249.40819	20180.83992	546.1930273	20395.43439	-208.1192396	0.039409793	0.009332152	289133.3256	82.90356354	0.010045621
20382.93853	20488.61052	20279.59516	20399.9094	142857.0965	48.61092782	39.54893463	256.0679529	20255.29599	20247.50261	20202.6543	352.2116775	20359.72863	-110.0724532	0.340114015	0.012793778	261958.2823	82.79447414	0.010068266
20291.79777	20428.92089	20222.38196	20444.78512	138487.4171	38.51992163	33.25567511	247.145653	20273.9542	20244.80415	20233.63214	107.1781571	20307.79497	5.429807271	0.607103429	0.015371794	236209.0621	82.71715632	0.009985139
20248.20257	20405.52407	20202.68471	20491.25539	133316.4132	33.99182691	33.71913768	238.2543089	20294.89114	20248.66299	20270.59225	-59.66565282	20275.53206	131.8231489	0.927213796	0.017212966	211650.6377	82.6670228	0.009877718
20314.02699	20465.68557	20269.95551	20541.26022	127959.2421	42.8725535	51.35864838	229.6071963	20322.4111	20267.17977	20309.74119	-13.75264769	20303.11863	261.8011465	1.402413427	0.018596681	187759.9389	82.63526167	0.009865511
20462.12389	20589.83606	20402.8976	20599.06128	122935.0893	62.99352469	80.49857458	221.955	20353.46811	20298.91005	20352.61531	183.9242682	20379.64768	393.5803257	1.996222974	0.019893646	164153.6679	82.59794274	0.009912609
20647.72152	20744.75849	20566.03342	20667.06943	118516.4864	89.33053236	112.4651857	215.8851388	20384.24903	20339.54315	20402.15162	433.9938911	20479.60629	527.2609563	2.627602868	0.021352486	140824.9885	82.53732943	0.009959583
20827.4752	20899.08676	20725.44499	20750.80999	115461.3798	118.9148863	138.8945933	212.4062344	20410.45436	20386.90175	20457.40581	643.3863099	20591.23127	659.057482	3.258933313	0.023479235	117117.6733	82.42446197	0.010002583
20953.98337	21018.3337	20843.99793	20855.8673	114503.0519	148.309648	150.8058282	212.4842127	20427.3782	20438.27811	20518.28897	710.7937366	20699.84831	785.8679427	3.849721978	0.02679271	92308.13781	82.23046332	0.010034383
21040.24911	21110.87693	20931.24885	20975.72378	115291.7568	177.4264724	151.0427374	215.547733	20438.85107	20494.12587	20586.63809	671.3617273	20806.89022	902.4449943	4.382607183	0.030878793	67267.18045	81.96950435	0.010053938
21112.80812	21194.56329	21007.11542	21099.94127	117192.4278	206.9638262	145.3370638	220.664928	20450.83122	20555.44518	20662.45287	592.7654817	20919.02227	1001.474496	4.84616929	0.035008481	43428.9468	81.67966768	0.01006945
21191.34401	21282.79661	21086.61432	21223.43123	119797.3967	237.209438	137.733825	227.0823775	20466.08996	20622.44006	20751.09461	522.3572394	21033.92805	1082.387281	5.238507206	0.038909484	21249.05239	81.38290027	0.010075772
21297.46885	21390.09545	21186.16257	21339.69439	122557.2858	268.3858592	132.8199978	233.8341922	20488.19011	20695.23584	20857.44578	512.8897073	21150.18402	1144.619976	5.556093696	0.042206976	1335.184694	81.07660089	0.01006578
21414.58761	21502.78686	21291.81056	21441.05455	125159.7724	297.8196974	128.7916241	240.7185976	20517.70601	20770.5404	20973.71093	539.6409051	21260.77708	1180.123525	5.753973093	0.04434716	-15016.42713	80.80923477	0.010044699
21517.66701	21601.45174	21383.23078	21522.54336	127505.3804	322.5446235	122.2067768	247.8447399	20552.76792	20844.19428	21090.18277	557.9157964	21355.96183	1182.355182	5.791517511	0.044985755	-26887.59937	80.71062913	0.010021454
21587.80695	21669.95676	21444.39898	21573.62016	129037.2664	339.5732013	111.1978646	254.5267086	20596.78155	20913.35668	21196.47836	541.9027975	21435.64534	1141.762466	5.615088258	0.043378332	-32742.65913	80.7299381	0.00999622
21605.52123	21691.94608	21458.91471	21584.44717	129236.5079	345.924488	93.77122732	260.1903325	20652.3742	20974.87213	21281.58881	463.5301555	21498.51417	1049.446549	5.174564969	0.03881353	-31086.93005	80.64816092	0.009967407
21578.56514	21673.76554	21433.54566	21559.85076	128322.2823	342.5415405	71.3914324	264.7852848	20715.02762	21027.39573	21345.44287	336.8528987	21540.0786	913.5516972	4.51183047	0.031822361	-23127.71899	80.71342008	0.009944703
21523.14189	21628.42307	21382.16284	21508.24405	126639.2642	331.6073784	46.62848226	268.1010786	20780.04019	21070.95611	21391.26391	190.5730829	21560.09542	746.9305213	3.694736836	0.023279033	-10940.20741	81.35031863	0.009935818
21448.52099	21564.37566	21312.98944	21437.0337	124568.3685	314.0374684	20.97636145	270.7134623	20839.48643	21102.8934	21419.85168	36.66090378	21543.9656	559.5686658	2.774297998	0.013784944	4344.407568	82.11636399	0.009939029
21366.20902	21492.1105	21236.24901	21355.63672	122599.1063	291.3845101	-3.835580351	273.3145628	20885.20914	21121.25932	21433.15201	-110.3192261	21479.59212	363.725145	1.813694704	0.004101482	21253.79576	82.38105277	0.009961478
21278.66096	21413.03851	21154.39704	21267.09775	120699.5351	264.5390497	-27.36751166	274.8891832	20919.75207	21127.83914	21430.82218	-243.7533298	21381.76682	165.8607352	0.845684693	-0.005290226	38305.10518	82.36285793	0.009994485
21184.39465	21325.28247	21066.50371	21172.04818	118680.7058	233.6917591	-49.82617052	274.3083003	20947.76264	21124.52042	21411.8819	-363.5755482	21266.35307	-30.56227969	-0.113576824	-0.014144706	54522.75553	82.41729888	0.009993635
21089.49223	21233.49613	20978.28056	21076.72347	116724.1873	201.5731853	-70.26433238	270.8059887	20973.5249	21115.95855	21377.8453	-458.0863334	21162.21172	-214.7391756	-1.00770505	-0.021696825	67803.62367	82.52466806	0.00998309
20999.44208	21141.75147	20894.89625	20986.73781	114960.5918	170.7608245	-87.76955644	263.5122357	21002.01196	21107.0714	21330.66777	-516.5628218	21098.72378	-376.9885327	-1.786009272	-0.027245582	76157.37332	82.65295599	0.010070045
20916.43818	21053.02521	20818.36211	20904.31154	113426.8231	140.8196352	-102.2760908	253.2372876	21031.22862	21096.33163	21272.55213	-541.6611167	21063.36343	-514.5106475	-2.437852098	-0.030866099	80103.22083	82.80032301	0.010175341
20843.35746	20971.59705	20751.23036	20832.05344	112282.4853	111.4121135	-113.3351966	241.6441048	21057.4528	21081.53972	21206.36415	-537.8044051	21037.22731	-624.5115901	-2.953222695	-0.032756691	80754.6467	82.93651862	0.010006488
20778.75694	20896.82404	20692.20809	20768.61738	111299.9316	80.55057529	-120.8923989	228.8930949	21078.84189	21060.10273	21134.53986	-512.4775971	20999.96445	-710.4196274	-3.352933959	-0.033298244	79144.30051	83.04139273	0.009886516
20720.57433	20827.72163	20639.42191	20712.07357	110212.3881	46.11123041	-125.649801	215.2963523	21093.29019	21029.1668	21059.61414	-475.2211583	20928.82742	-776.8347481	-3.664525925	-0.032985773	76625.92366	83.09079503	0.010024463
20674.10831	20770.53166	20597.7168	20667.72057	109513.1913	11.18284137	-125.3072182	202.7613042	21101.73798	20992.48395	20985.20721	-424.4085582	20838.14521	-816.1681002	-3.849487282	-0.031651286	73421.62188	83.09182131	0.009885028
20644.84355	20731.29005	20572.12816	20641.01849	109741.947	-20.38946556	-117.6891391	192.9215004	21106.21608	20955.38665	20915.02873	-356.3478831	20751.24481	-820.6250857	-3.866274164	-0.029022538	69397.33213	83.0691766	0.009869095
20638.11988	20716.71895	20567.47991	20637.306	111282.436	-45.17437137	-105.3694914	187.91993	21107.23711	20921.46817	20852.50527	-272.1727087	20681.11531	-783.0281065	-3.681536063	-0.025061751	65156.39746	83.00348945	0.010239675
20659.25731	20733.46606	20588.58319	20661.88446	114568.4443	-59.5420802	-86.85057857	189.9478726	21105.63014	20894.72142	20800.87252	-172.3102858	20642.9568	-696.2771717	-3.261201587	-0.019708471	61207.18815	82.88093799	0.009996463
20704.85435	20777.68786	20632.37275	20711.18545	119279.0072	-64.17426547	-63.54435395	197.7792325	21101.73444	20876.17223	20762.39699	-61.49501878	20636.16441	-568.4751192	-2.643933201	-0.013271423	57888.99925	82.72809712	0.010316283
20768.68657	20842.28481	20693.20029	20778.78305	124692.1872	-61.26076226	-48.79198754	208.9595332	21095.41241	20865.30241	20738.63173	52.60664088	20652.25333	-412.8318694	-1.895722121	-0.006241728	55575.02835	82.56543452	0.039827267
20847.57652	20923.4229	20768.2693	20861.37026	130781.9197	-51.28664885	-26.56465466	222.6316271	21088.32013	20863.97869	20731.00142	169.3988561	20695.82882	-236.4538003	-1.044881042	0.001234575	54074.32973	82.45083397	0.039735148
20937.17329	21015.86027	20853.71308	20954.42309	137463.7783	-35.29561622	36.69122814	237.5572305	21081.90008	20873.48062	20740.37035	287.8713354	20769.38941	-48.49120027	-0.129044456	0.008967161	53227.54318	82.44021215	0.039990204
21034.07958	21115.91853	20946.36255	21054.44259	143839.5969	-14.35903786	103.0962739	251.7569441	21076.05305	20892.8966	20766.63674	399.5990162	20865.2434	142.5263536	0.801602156	0.01651271	53299.03706	82.4948443	0.040060469
21136.53239	21221.87202	21044.53351	21159.65663	149099.2816	10.91583331	113.2572885	263.8435323	21071.00207	20921.23937	20808.92389	497.4732622	20976.47821	331.1866312	1.711378813	0.023518211	54318.5836	82.56307306	0.039935107
21238.19273	21326.72799	21142.33928	21263.43344	152308.8252	38.03079713	99.4836406	271.2197057	21064.86752	20955.48874	20865.98794	570.6845262	21087.65347	503.6542142	2.526115099	0.029370612	57177.05865	82.58028527	0.040050869
21333.14292	21423.96379	21234.2564	21359.59484	152516.4795	64.55131216	113.7943794	271.3144218	21055.95256	20992.52285	20936.30868	608.6476229	21183.0755	647.0783262	3.175122787	0.0334845	62776.59626	82.47827763	0.040085723
21422.46456	21514.81497	21321.39275	21449.39327	150228.3205	90.54339076	137.2109431	265.38808	21046.87907	21032.78766	21017.26175	617.3882624	21266.4833	763.4996068	3.677472413	0.036069488	70026.77815	82.28116374	0.039915565
21507.78	21601.12848	21405.40234	21534.58761	146608.5236	116.2370597	141.0806225	255.8498258	21040.46102	21076.97476	21105.71239	607.0443045	21344.6111	856.6906898	4.06912907	0.037496274	78019.4395	82.03309472	0.039968823
21592.88322	21687.09228	21489.77788	21619.3095	142035.3579	142.8899794	134.0565596	243.9738257	21041.09244	21127.02904	21199.7695	584.5615541	21426.24919	934.2806095	4.388811767	0.038123558	85742.26954	81.7706085	0.040045588
21682.62359	21778.0684	21579.01529	21708.85327	136928.4467	171.9111032	127.9539697	231.4917999	21053.18094	21184.89648	21297.2603	559.1989852	21521.33358	1006.195511	4.687831778	0.038424691	91415.98193	81.53528924	0.040094387
21773.08204	21869.89265	21669.52575	21798.85892	132666.4773	201.5568994	121.3737568	219.8743681	21074.8078	21247.992	21395.28949	533.3177233	21623.38455	1065.945744	4.95380373	0.038338501	97256.56666	81.31226328	0.040080971
21858.87418	21956.75852	21756.27165	21883.30764	130415.7126	229.7511682	112.5809623	209.9090426	21102.96786	21313.28253	21491.78966	505.6527327	21723.05783	1104.278171	5.15749511	0.037648372	106374.1237	81.07287814	0.040026813
21938.45474	22037.10872	21838.0445	21960.66125	130965.9449	254.3751955	105.1570084	203.7878257	21134.59131	21377.0137	21582.63622	484.5385067	21812.87852	1119.488082	5.312360614	0.036558333	116616.6624	80.80283493	0.039977808
22009.47403	22108.52532	21912.85672	22028.49867	135527.5567	273.3318738	102.3973161	203.6140582	21166.19396	21435.5201	21664.29545	477.0408009	21885.09382	1108.575729	5.425538363	0.035212305	127592.259	80.4859692	0.039819147
22074.07894	22173.1976	21982.34767	22088.9976	143283.4604	287.7383909	103.4299034	208.5461342	21199.50192	21490.5056	21738.52145	481.2078279	21944.32793	1076.5961	5.506082706	0.033688679	139175.6261	80.13510642	0.03977233
22138.00661	22237.13562	22051.47802	22148.43732	152363.7111	299.6307646	106.9089493	217.0078204	21237.57399	21544.88176	21808.03913	496.4058438	21998.91114	1035.152547	5.581927005	0.032239092	148311.4168	79.77328981	0.040067039
22198.81675	22297.65807	22117.47149	22203.91745	164721.7981	310.5784432	111.1328669	227.8158561	21281.78424	21601.65818	21877.15732	513.5778898	22054.07636	981.3155567	5.62538239	0.030580794	165868.3207	79.41016898	0.040079722
22254.3711	22352.36057	22177.73071	22252.71954	181306.455	322.280328	113.9257467	239.4125327	21333.8119	21664.04831	21950.46232	521.9257359	22115.62671	912.6992692	5.607212727	0.028399102	200721.2118	79.05736933	0.04000067
22313.74744	22410.99331	22240.92968	22305.71101	199884.0728	335.2647815	116.1401784	251.1586158	21393.49461	21731.67343	22027.62593	532.5535979	22185.37249	847.0123356	5.591130836	0.026376424	242684.0826	78.72229963	0.04019341
22385.10318	22482.44263	22315.08129	22373.13682	219343.828	349.6334722	119.2614034	262.9291148	21459.61234	21803.40637	22107.67357	558.8296793	22263.2227	800.5077219	5.639961729	0.025217869	283637.6611	78.40709302	0.04026417
22478.30261	22577.0937	22409.19951	22465.81091	231854.0829	365.3877541	123.378241	273.5551453	21532.77178	21877.90174	22188.6041	607.3271781	22350.53328	792.1524824	5.817522759	0.025530119	299474.0768	78.12491898	0.059880349
22604.07538	22706.27117	22533.24056	22595.58388	230298.6348	382.4611899	128.8470323	281.9566102	21613.28654	21953.63629	22268.23069	686.6533407	22448.07248	842.1897825	6.194367168	0.027997156	266374.9233	77.88776066	0.060043337
22753.43238	22860.66851	22678.70513	22753.21031	220060.7666	401.2044416	134.914981	288.3179576	21699.73853	22031.93094	22349.50065	787.6388811	22555.90397	936.6585469	6.710420475	0.032080939	204529.1262	77.69212607	0.059884064
22910.8797	23023.88486	22830.63203	22921.26186	206902.6609	421.6525535	140.1002446	293.0405035	21790.75476	22114.38291	22435.88872	890.7013851	22673.33584	1049.661699	7.258645228	0.036721563	139247.1715	77.53343784	0.059728443
23072.71717	23192.29028	22986.1969	23096.78781	202235.4822	444.4709567	145.1712462	296.7004948	21883.77695	22202.54494	22530.97829	998.5401995	22799.17604	1175.035616	7.818290356	0.041838755	98324.93732	77.40207333	0.059940482
23231.88442	23358.92378	23139.48457	23273.85069	217633.4553	470.0345439	150.4830904	300.0465484	21976.05644	22297.68502	22637.82603	1111.829766	22931.39886	1301.534342	8.348336696	0.047185919	112364.0224	77.28567476	0.060053512
23378.90235	23512.83502	23280.27787	23437.88305	245151.5339	496.4772309	154.5540387	303.00576	22067.85944	22397.84599	22753.9643	1205.87385	23066.03307	1411.222646	8.77425991	0.05178242	166501.8165	77.19139692	0.06004337
23508.67218	23647.63546	23402.3863	23578.44844	273884.5323	521.3585613	155.8943185	305.3102694	22159.79937	22499.84303	22874.95141	1258.856598	23197.53119	1493.283707	9.050758315	0.054897714	233086.7199	77.12997403	0.060060479
23598.38982	23739.71191	23483.2897	23671.0522	292576.7708	541.7556305	150.2724784	307.0258961	22252.14	22600.28416	22995.31344	1238.964428	23320.28853	1512.675854	9.025810375	0.054987955	301999.2927	77.10179165	0.060031219
23630.02199	23769.64207	23504.84756	23694.20166	289137.5596	555.2506529	134.9354085	308.1952075	22345.66396	22696.33883	23110.18093	1116.229491	23430.45477	1439.31709	8.572064147	0.050640279	359063.9622	77.10878981	0.059982453
23612.81713	23748.06641	23476.78099	23659.67363	268738.959	560.6334744	110.1259593	309.013925	22438.40562	22785.42034	23216.13303	909.559794	23520.83457	1289.762813	7.763602056	0.04274223	398942.0345	77.14583181	0.059962331
23559.21405	23689.96069	23412.97166	23587.04618	241250.9562	557.1138661	77.72103334	309.7512593	22527.50602	22864.86206	23309.13317	654.5424656	23583.77887	1088.747719	6.706774561	0.032735145	426133.2054	77.19898705	0.059973273
23507.60975	23631.40696	23349.92112	23506.16535	212272.4411	547.4142721	48.7067395	310.5153585	22613.29484	22937.17897	23392.92251	381.327747	23623.95884	882.8917401	5.624722827	0.02229442	423797.6763	77.2724453	0.059977403
23491.78907	23605.34041	23319.84107	23445.05099	188429.073	533.6576692	26.69241599	311.4306118	22695.69933	23004.1409	23470.66902	119.2001584	23644.52743	716.3654683	4.725555434	0.013126411	376683.5629	77.37145898	0.060175481
23506.4236	23608.36504	23320.43488	23410.11188	170537.9128	515.7517068	14.3037596	312.6091716	22773.48341	23063.57819	23536.02333	-104.286874	23644.02211	588.640613	3.998459282	0.005692449	301983.0154	77.46845804	0.060168303
23548.70956	23638.07498	23351.5641	23407.22638	156675.8863	495.6218437	30.2651363	314.1099277	22846.91664	23116.07073	23585.59581	-264.0289341	23630.3328	497.5430581	3.430581976	0.000274159	220123.318	77.53580439	0.059889384
23565.38742	23651.81123	23365.16744	23410.90778	148474.2722	466.9900722	39.90740621	316.196208	22911.93258	23152.51329	23606.49823	-365.1590827	23587.70019	398.0922293	2.788393717	-0.003739176	155852.9972	77.55484859	0.059893354
23508.93319	23610.66817	23318.8155	23399.77165	147282.8796	424.3041884	-12.64173733	319.0800617	22964.7439	23164.52614	23586.26155	-407.2730628	23496.55972	250.7092103	1.864528887	-0.006964464	135584.2991	77.50174386	0.060001111
23425.6876	23554.64126	23254.81041	23399.85737	152190.1031	377.6461793	-70.75758505	322.7363025	23011.031	23165.47371	23542.83849	-376.958593	23394.62884	97.48571044	0.880902819	-0.008282604	153265.777	77.39284375	0.059840307
23358.63695	23520.81455	23210.2146	23427.94565	161813.0359	336.9984773	-58.34104963	327.1972767	23057.32148	23170.09915	23499.19704	-284.9199163	23335.83079	-23.97827639	0.043887005	-0.006973182	192588.4402	77.26651057	0.059803585
23409.5163	23590.44002	23281.29604	23550.15047	174963.7626	317.3118879	4.499832952	332.1362915	23110.79811	23196.06767	23475.08002	-67.81807514	23345.76729	-15.99067485	-0.15681958	-0.001194773	245065.7763	77.10613397	0.020207996
23676.46293	23842.89321	23560.36957	23828.66096	189939.7592	333.8725244	83.18752491	337.1771955	23179.07166	23261.97622	23491.70301	329.093121	23425.70821	211.3681177	0.736658371	0.010908744	300817.2895	76.90470695	0.020029552
24075.54256	24206.29086	23963.34685	24192.07068	204954.9149	376.3146376	155.5306385	342.7349826	23259.26105	23358.78732	23547.46514	805.6114616	23593.58548	578.0907024	2.33949041	0.026357677	352438.1344	76.71141168	0.020143805
24498.70573	24586.11491	24383.94384	24555.78241	218738.7673	428.1401061	199.7920853	349.2564024	23345.06463	23469.36513	23630.53066	1253.423956	23876.25881	983.9156374	4.158443253	0.041272812	394953.4359	76.56241013	0.020263027
24817.82543	24883.60111	24695.05792	24819.10446	228701.8454	478.3267487	209.8663818	357.0508581	23433.9473	23585.67043	23740.43923	1530.961544	24191.32026	1285.693964	5.525098842	0.05308262	426774.171	76.55064582	0.020033491
24898.14994	24992.60087	24763.22251	24873.66045	232359.8972	513.6623509	179.0534265	366.4775942	23522.29585	23696.88707	23874.39798	1491.543476	24417.34104	1339.814295	5.761288089	0.058736145	443471.1664	76.76775479	0.019827752
24790.3585	24944.72913	24639.43977	24765.96726	230558.8566	531.9547233	132.1730725	376.9983803	23606.81108	23796.86782	24018.62347	1198.866205	24566.54595	1197.877004	5.106293909	0.05813599	442401.562	77.1458501	0.019905167
24589.97245	24811.28985	24420.00416	24579.39742	224990.0178	536.776363	110.4946585	387.6534221	23685.48123	23884.36864	24158.54579	773.9353934	24688.32527	947.193265	3.979534762	0.053039326	424489.117	77.59142089	0.019898364
24363.88324	24624.49066	24170.95326	24347.4132	216918.4336	521.8154679	93.2053537	398.2427987	23753.03332	23947.23745	24278.98661	288.091273	24728.27437	695.9198399	2.852448323	0.041556614	366390.5828	78.01623339	0.019944502
24191.0856	24427.81164	23970.7277	24136.0382	208027.1557	482.4080024	44.64756246	408.4795248	23804.54801	23974.55458	24363.74083	-169.8468671	24634.18996	558.8105044	2.228424695	0.022438621	260173.3304	78.31783506	0.019996257
24060.72377	24231.02682	23812.68706	23945.6262	198841.5747	423.8458248	-15.33964137	417.3728745	23840.46078	23971.34721	24407.128	-571.0502045	24442.08793	485.6200693	1.905915283	-0.000969101	121473.6035	78.52136319	0.020026522
23932.42836	24024.53431	23660.71037	23694.50683	189309.4062	351.9843096	-59.41798626	424.1153548	23862.45019	23944.92998	24410.20901	-921.7240961	24194.63982	401.3828566	1.564015475	-0.025395551	-67889.52878	78.69400096	0.019952467
23805.29886	23837.36858	23518.99473	23484.31241	180564.9226	278.0241643	-88.97033325	427.5296535	23873.43088	23906.84584	24366.6542	-1171.9173	23950.59471	221.3683904	0.854961142	-0.045137788	-230444.8168	78.83116071	0.019888873
23674.29627	23696.77009	23387.69774	23509.52307	173650.2041	213.8197614	-108.668013	426.4483847	23876.76407	23869.8903	24272.21387	-1275.978	23772.60061	-141.4680602	-0.572151241	-0.054362302	-224569.1437	78.94228378	0.019982966
23545.10724	23596.11612	23270.03403	23580.70733	168384.9798	158.1423116	-117.3668695	421.52076	23872.91727	23832.43441	24138.88186	-1252.778125	23648.55052	-611.5389279	-2.425307028	-0.05509993	-173868.8175	79.04801862	0.020089518
23432.71356	23526.42202	23175.99444	23392.85041	164438.5025	107.5970542	-115.2415748	413.9718402	23862.51621	23790.51331	23981.91504	-1134.563053	23551.43718	-1081.756871	-4.293090802	-0.05102701	-287927.7972	79.14531943	0.020182849
23332.51376	23468.55362	23098.7582	23129.30649	161194.5173	57.84288789	-106.9765079	404.4194161	23844.56154	23740.16857	23814.54551	-951.306207	23454.98001	-1456.865538	-5.7566043	-0.045297624	-440789.7814	79.30649129	0.020181477
23238.11637	23399.34288	23028.98213	23076.18939	157865.7593	3.906688696	-97.84357338	393.7065154	23818.12311	23676.99592	23653.89061	-743.3081382	23329.29598	-1636.855939	-6.392446864	-0.041680401	-438802.012	79.60136707	0.019821209
23157.59738	23328.92116	22971.78563	23128.16319	154694.1136	-49.10762659	-88.19860266	382.6204828	23787.88581	23607.8637	23507.14886	-527.7178401	23194.71842	-1646.9169	-6.3331669	-0.039384957	-363387.3461	79.96604138	0.020136587
23098.4621	23274.03423	22933.22786	23122.87058	152134.0397	-94.76192392	-76.78097301	371.6234247	23758.62253	23541.46566	23371.19976	-309.1678204	23080.30586	-1550.837769	-5.847606487	-0.03632587	-335292.8527	80.32423537	0.020086579
23067.20266	23242.5477	22916.0413	23098.76994	150265.3358	-126.9000456	-63.30251214	361.9165675	23735.54676	23485.50391	23262.84053	-120.1797013	23010.82135	-1382.638188	-5.194396035	-0.032232391	-337124.9388	80.58147118	0.019724427
23071.13399	23243.05425	22923.29568	23109.24122	149215.121	-139.5094439	-48.56766958	354.6565666	23724.03375	23447.61527	23206.18327	9.378420012	23011.08017	-1185.451895	-4.655934655	-0.026614586	-344775.8937	80.6373415	0.019700719
23103.53737	23270.21967	22951.01662	23136.34278	148768.186	-136.6215853	-31.07884226	349.4765148	23720.99716	23425.30589	23181.24528	85.4597211	23063.29803	-969.2899284	-4.170896083	-0.019979025	-370229.7339	80.53465334	0.00220312
23151.24233	23310.79251	22990.16032	23160.69319	148521.9044	-125.0571979	-10.58223506	345.6785981	23720.49477	23412.67863	23154.18401	119.335671	23138.68823	-731.7487784	-3.620947842	-0.013479644	-416547.1573	80.35442106	0.002007956
23211.41217	23358.82875	23037.21024	23190.45122	148458.111	-110.2919781	4.879508224	342.6736068	23720.42659	23405.9359	23137.04307	128.8764277	23215.07927	-489.2728431	-2.870907785	-0.00698472	-492366.5939	80.14578789	0.002069463
23280.50512	23410.84095	23090.47975	23232.68737	148528.8781	-98.13701878	16.598523	339.6681966	23717.83356	23400.80168	23150.82591	137.0055105	23268.27441	-257.4810404	-1.781965668	-0.00033886	-603871.4388	79.96642615	0.00216139
23344.21159	23451.1179	23135.17916	23275.21696	148401.1561	-90.11206714	20.44625513	336.6097305	23709.22594	23394.75194	23179.64137	137.5767053	23297.17658	-55.36499015	-0.554855985	0.005595929	-733498.1457	79.82875574	0.001944855
23391.29628	23467.30675	23158.70298	23306.08934	147817.8852	-85.60235633	-8.450887255	333.7383057	23693.02247	23386.76471	23203.23675	118.1584846	23309.30521	99.27474226	0.562082211	0.010079031	-863150.6646	79.72409999	0.001926441
23409.22119	23467.7906	23164.08848	23311.51218	146287.4395	-83.92232149	-31.15484832	330.6304003	23664.03087	23376.53941	23222.95993	78.66472209	23304.6082	195.0559536	1.332044245	0.01218475	-963174.5997	79.6663507	0.00203489
23382.52296	23437.99461	23137.1156	23277.15177	143338.95	-86.06663772	17.54934789	326.9317739	23617.10628	23361.63174	23238.53626	17.50809481	23284.47248	222.4074731	1.511593093	0.010953526	-1003286.185	79.6673588	0.002071293
23323.87603	23384.91083	23084.90547	23211.21214	139244.4342	-91.35002967	70.31044944	322.7418315	23556.76017	23342.21357	23246.85825	-58.68875945	23249.94642	188.345131	1.207010754	0.007030685	-994526.555	79.72461566	0.002071285
23252.3472	23383.7212	23067.55833	23128.99087	134420.6973	-93.85336682	41.46940222	318.0817912	23489.38024	23324.40678	23252.96942	-137.2587573	23201.8722	110.0212897	0.634675721	0.001619195	-957071.7217	79.82589608	0.001969054
23157.07115	23344.90813	23019.50831	23037.83709	129270.4356	-101.8169995	-34.31697777	313.40934	23418.5921	23297.97881	23240.8627	-218.8898473	23140.83215	-10.61442289	-0.099492948	-0.004814577	-907286.1078	79.96935254	0.001862182
23051.03954	23078.41898	22800.24412	22947.46961	124297.9745	-129.8533544	-121.7569922	309.2721916	23350.99927	23246.88783	23189.10926	-303.8068765	23069.76797	-167.1275355	-0.856572543	-0.011622027	-864690.4178	80.15269609	0.001865296
22942.96272	22795.90407	22570.91384	22866.05892	119485.3386	-160.2434505	-181.1769997	305.1507238	23288.05072	23190.00918	23121.33818	-377.7537157	22994.22251	-334.017179	-1.556846812	-0.017909785	-826790.3056	80.33730219	0.001932332
22781.27087	22832.60023	22584.60022	22797.92179	114660.9944	-169.2887963	-147.8115772	300.3987375	23223.8097	23151.70565	23065.40042	-428.0540909	22919.57147	-489.0580395	-2.178019865	-0.023074392	-784289.5369	80.48462531	0.002033146
22667.60409	22995.28886	22699.39403	22755.70829	110047.3764	-165.3740944	-79.71949272	294.6984377	23169.23792	23127.4675	23024.14005	-437.5953742	22861.09029	-594.3389269	-2.583902801	-0.025863728	-737058.4717	80.57544497	0.002111613
22795.93341	22976.40726	22687.3487	22751.30459	105802.6031	-159.2885242	-72.27017292	287.6520927	23143.79855	23111.47829	23002.99299	-389.403693	22829.15026	-612.7018259	-2.646727568	-0.025071808	-684019.3274	80.57873681	0.002010184
22979.05942	22890.09589	22633.19977	22780.93466	102030.5179	-154.5588714	-89.05276957	279.6319971	23129.78789	23097.24536	22983.42951	-292.9980259	22823.05763	-556.1395306	-2.408153499	-0.021219689	-626917.0246	80.51147517	0.001865684
22911.93282	22910.97802	22666.15347	22837.56922	99002.31999	-158.8486634	-71.13032788	271.4888532	23097.93634	23072.47098	22939.46355	-165.8079695	22849.93313	-447.911791	-1.941804542	-0.015268003	-569642.2947	80.42271146	0.002002445
22772.94669	22990.71919	22748.15153	22913.65653	96461.00343	-162.3019569	-33.79066881	263.1595234	23064.49118	23046.93466	22889.26244	-18.09078048	22884.28104	-308.4171409	-1.330119778	-0.007944179	-511907.6809	80.254709	0.00213995
22840.92629	23064.04513	22827.89022	22999.55051	94110.11832	-146.8844865	1.07320815	254.6253156	23056.30274	23040.01423	22856.74475	136.7399349	22886.0167	-163.4179518	-0.678479785	-0.000192936	-453047.5753	79.97075702	0.001975636
23011.55649	23146.17149	22916.23833	23094.55101	92617.93029	-120.2121937	36.0406943	247.0501773	23062.45864	23045.3256	22852.71126	289.6614553	22890.53266	-13.09784127	0.007297575	0.007629221	-394972.3487	79.6461543	0.002163364
23125.7258	23251.81501	23024.30237	23200.36855	92675.39295	-98.48161908	73.48101644	241.5053801	23064.63683	23047.62655	22887.11595	436.194578	22952.53774	150.1166869	0.749655208	0.015458933	-339495.4903	79.33254085	0.002231615
23219.19773	23371.00463	23143.38896	23313.56771	94848.67033	-72.45754481	106.4963901	239.1469857	23070.43059	23061.02988	22949.25949	561.5934602	23060.28847	318.9564121	1.513547998	0.022606262	-288168.9807	79.2223457	0.004873545
23341.64764	23494.93885	23265.74572	23431.17811	99756.65602	-27.62453512	128.4717055	241.1974822	23090.74134	23105.14403	23025.45538	652.0113497	23179.00252	487.5961916	2.270003762	0.028440026	-242756.3299	79.49634559	0.00502443
23475.54808	23621.32806	23389.17248	23549.97037	106875.3055	21.92236723	140.676502	246.9167178	23116.84164	23163.7732	23107.32737	709.4233392	23312.58994	650.4682209	2.995250385	0.032952932	-203012.309	80.01086258	0.004765608
23603.00405	23746.56538	23510.4763	23665.39566	115142.4713	59.41021021	145.830293	254.7278025	23139.27065	23217.27449	23181.94413	738.4372967	23483.05016	798.5991186	3.653716281	0.036197619	-167750.5453	80.58831754	0.004810298
23729.71827	23870.83296	23629.67668	23776.92908	124379.7186	88.85004706	145.8536455	264.3261367	23158.622	23266.7442	23262.84164	745.8372988	23638.89145	933.7839205	4.251736337	0.03846601	-137627.0962	80.97658688	0.005013663
23860.65497	23994.90879	23747.36299	23884.19224	134301.242	113.2507877	143.3830989	275.2099738	23174.3983	23311.11231	23371.34208	740.6876303	23708.7543	1058.458458	4.798628267	0.04014488	-113006.5469	80.915738	0.00506221
23985.48737	24110.58656	23856.64621	23981.58945	143745.624	140.0294129	138.3338268	285.7542186	23192.90236	23360.55087	23493.4876	720.0684951	23741.33537	1160.566707	5.24556794	0.04097091	-92461.87309	80.52051732	0.00504324
24093.44959	24209.13273	23950.08008	24063.81303	151731.9034	182.3203313	129.6453164	294.6460557	23224.4384	23432.79576	23609.23301	678.4353676	23811.907	1228.404735	5.544761971	0.040592873	-75017.58573	79.98050395	0.005020684
24174.41489	24282.8558	24021.23982	24124.66389	156954.0066	226.7301852	117.877961	300.0067391	23262.63062	23513.12224	23713.9784	616.2322578	23907.50479	1248.968377	5.643567569	0.038832844	-58303.45007	79.4756736	0.005010588
24217.89702	24324.19764	24063.93761	24158.14119	158079.3577	251.6715942	103.7559798	299.9094273	23296.5738	23577.51777	23805.09251	533.5594632	23995.93335	1209.505831	5.490929641	0.035503728	-39725.17632	79.20293371	0.005046827
24226.69265	24335.0417	24079.10078	24166.40405	155787.4705	263.4782505	87.29242309	295.40595	23329.73856	23631.55222	23880.94657	433.3296339	24079.23541	1117.433717	5.115293427	0.030844775	-21728.49906	79.0987013	0.005079545
24209.18002	24321.57623	24071.37381	24154.05176	151491.9796	274.3447976	68.81173383	288.6144084	23367.97247	23686.51302	23941.27476	321.8223838	24165.14924	986.6940328	4.57027371	0.025279751	-7477.084619	79.03739262	0.005076738
24168.0169	24286.01335	24042.87424	24124.03831	145659.723	277.9763581	49.35194653	280.2233185	23408.31916	23734.22252	23990.66186	199.7125141	24219.53894	825.5865248	3.890585845	0.018979757	1737.159033	78.93235491	0.005039266
24106.55039	24231.1032	23995.2995	24080.44649	138979.6837	267.0005485	29.06343154	271.2559338	23446.67326	23764.90154	24033.85717	67.07058211	24203.75905	644.8333042	3.120688814	0.012163711	3157.00369	78.68865712	0.004880349
24033.39696	24164.1115	23935.75213	24025.34042	132641.5245	245.9528285	9.646491385	263.4519175	23484.04023	23782.28478	24067.17887	-65.48891092	24137.93808	452.9510379	2.291460958	0.00518704	-2027.652193	78.35719143	0.004742553
23956.04036	24091.5698	23870.3982	23959.50609	127501.8123	220.0558319	-7.443095473	258.0127079	23522.03776	23791.68098	24086.63704	-187.5683623	24052.49678	255.5214629	1.422804745	-0.001660847	-11470.91269	78.02658272	0.00491633
23879.95865	24017.91676	23798.31212	23887.18067	125074.172	192.7407651	-26.68978957	257.2286266	23558.83365	23793.92672	24085.39227	-293.5928947	23961.66942	65.0142986	0.561054096	-0.007914864	-31785.63048	77.75963767	0.005058776
23813.37499	23949.97376	23724.08074	23812.61134	126874.1548	168.3499145	-47.45755543	263.3771848	23593.17376	23791.2344	24057.27009	-374.4266584	23884.62149	-106.5345827	-0.249140882	-0.013116899	-65763.79068	77.62008302	0.004979334
23754.02168	23886.35013	23642.98416	23736.1698	132155.5592	145.7468655	-70.30614422	275.1741141	23625.21475	23783.73908	24007.99295	-434.4072518	23819.53454	-258.1169224	-0.997272856	-0.017308121	-114153.4968	77.58685285	0.005207198
23693.36216	23820.46948	23546.81825	23658.35454	139446.572	121.7602877	-107.2678023	290.2762218	23654.18213	23769.50702	23944.91717	-484.6915376	23752.92288	-390.9338947	-1.678495193	-0.020653313	-178420.2836	77.61507179	0.00514233
23645.59694	23765.17045	23468.65853	23579.03388	148085.5344	98.24977691	-134.9406763	307.4701949	23683.67247	23754.07871	23878.7129	-507.3706434	23699.33004	-506.8571106	-2.294651322	-0.023251295	-233028.3286	77.66418487	0.005201088
23619.90906	23729.06783	23418.05982	23496.93351	157150.534	75.94243904	-115.3796521	325.1030708	23716.8363	23741.93597	23820.17624	-492.7860353	23669.58314	-609.426702	-2.853020411	-0.025272951	-267622.0341	77.69233257	0.009836741
23603.33588	23701.51764	23386.4184	23416.76717	165603.2083	53.57956271	-86.30757428	341.7764292	23749.37621	23729.42483	23766.40739	-452.4688069	23649.24732	-695.7892668	-3.335662601	-0.026700225	-288611.5324	77.70998591	0.009831063
23588.73235	23676.77008	23419.97067	23344.21002	172801.7	31.68715954	-96.68904733	356.7867437	23777.20326	23714.07888	23712.39476	-389.3200548	23630.00426	-762.4219641	-3.724009979	-0.02742232	-264688.2015	77.735656	0.009977741
23534.84275	23619.97341	23401.08206	23278.49986	177323.9701	3.175145812	-128.0943376	367.9132207	23792.57407	23685.07896	23651.34435	-363.7391549	23579.08664	-809.4094696	-4.008815222	-0.027569737	-273238.1403	77.79953854	0.00988761
23403.12068	23498.46681	23134.30711	23221.25759	177777.0358	-38.37321385	-161.4424938	373.05087	23787.19032	23631.9687	23576.16163	-428.0863895	23457.97384	-835.2598021	-4.175815647	-0.027286537	-451410.3291	77.92986619	0.009847047
23227.45755	23341.71327	22814.06929	23172.19166	174824.6546	-86.09120661	-176.9954406	373.1620523	23766.29544	23564.53603	23492.9844	-541.0309642	23299.53028	-843.7779354	-4.241269959	-0.026479855	-660868.9843	78.09247339	0.010123486
23046.82969	23183.39304	22737.17004	23128.05714	169728.1142	-132.7025141	-141.3868081	369.8426169	23739.24111	23494.19431	23410.27845	-662.816119	23159.30557	-838.4378308	-4.222335566	-0.02510004	-685049.8378	78.24683915	0.01012862
22920.58173	23074.12212	22808.42341	23104.06163	163206.2998	-165.7840117	-86.04516053	364.5482068	23711.71918	23435.67392	23336.77223	-688.7792467	23057.51323	-811.6366222	-4.096365407	-0.023098886	-614526.8414	78.33654618	0.010061762
22910.36598	23066.71442	22841.13499	23110.20583	156228.3325	-172.7186412	-64.92789423	359.1554995	23686.08406	23405.83902	23281.18272	-517.7078079	22994.22493	-763.3001069	-3.870652083	-0.020335853	-606914.674	78.30664811	0.010015697
22982.334	23131.666	22883.37802	23140.06783	149561.2641	-160.7639082	-58.93300607	353.859597	23665.70246	23396.51398	23241.04933	-223.7094301	22995.80261	-685.2180617	-3.513649544	-0.017150818	-609040.3019	78.1837575	0.009994893
23084.28222	23223.48233	23019.24372	23187.05692	143607.1469	-140.8137453	-34.81123807	348.2379529	23655.978	23390.16995	23210.99333	100.9631466	23089.65951	-571.7105713	-3.002324616	-0.014019708	-539149.4731	78.00953258	0.010038125
23173.18926	23306.72494	23142.82323	23206.55567	139498.781	-123.1285166	-13.25023687	343.2896827	23643.3305	23382.05467	23185.26372	327.5446887	23207.46577	-471.2807421	-2.520857347	-0.010735804	-447772.9498	77.83310687	0.010084501
23199.52261	23339.4645	23130.77587	23177.77524	138328.2968	-119.0073965	-12.06650753	339.8137662	23609.21267	23373.77812	23158.55158	322.1618606	23270.73365	-383.3947356	-2.067890957	-0.007298937	-396369.9102	77.70730382	0.010048534
23178.75432	23334.29326	23034.35794	23117.70466	139689.8292	-125.1593386	-22.60826121	337.8083014	23561.4026	23355.02236	23131.53013	156.860084	23266.57857	-311.5265949	-1.66306897	-0.00389398	-367700.8421	77.61488542	0.009969199
23147.83441	23322.90731	22928.97064	22983.00044	142792.3944	-133.694149	-52.00929629	337.5246016	23513.15067	23311.57247	23106.8336	-55.93215451	23191.93861	-390.396079	-1.823883079	-0.000366827	-337815.5831	77.52581858	0.00990346
23111.97847	23303.48579	22849.79069	22894.13211	147093.485	-140.8788697	-69.39821469	337.9389969	23466.03143	23264.07188	23092.76642	-220.5383587	23093.88653	-416.2876798	-1.784641346	0.001833806	-298923.1914	77.41358429	0.009870783
23080.64008	23279.14973	22840.46933	23087.76114	151855.5624	-143.5124663	-13.68175418	337.8567581	23421.2897	23240.71339	23092.77796	-230.999043	23033.44088	31.93636618	0.040407117	0.001463424	-241298.1209	77.24775654	0.009888715
23063.18956	23260.66799	22889.3181	23337.08234	156719.7507	-140.2815859	56.21003771	338.6784164	23381.22242	23234.26296	23106.44885	-122.8791909	23020.41869	522.3598207	2.014289778	-0.000293862	-172210.2139	77.05385801	0.009942682
23057.72252	23248.05305	22958.85465	23263.64594	161596.9134	-128.9093345	41.80422372	341.960547	23346.42717	23233.60884	23141.68767	23.91654517	23058.39491	353.2144172	1.48261349	-0.002398287	-103986.788	76.86916655	0.010008475
23084.0578	23270.61606	23053.98281	23099.97511	165835.8065	-112.9399129	3.198360839	348.8529435	23317.08105	23236.40401	23171.66288	176.1741682	23122.1755	-48.37804969	0.046904578	-0.002194257	-44638.23673	76.71269778	0.010062139
23163.75987	23358.04784	23175.4645	23200.61261	168817.9011	-100.8042519	31.03667088	360.6596915	23294.50848	23236.53	23161.06226	295.5929191	23173.85852	-7.213148438	0.248292379	0.002987056	-2421.249954	76.60865657	0.010078551
23271.6322	23478.90106	23296.84311	23414.81082	170750.7193	-85.31451526	86.11635825	377.1964084	23277.47772	23241.39564	23142.3458	367.4242323	23221.00422	222.1013217	1.126785869	0.010904209	24927.52525	76.54747041	0.010065938
23373.75818	23593.73483	23397.98337	23523.78645	171995.4005	-54.4737726	113.2299566	392.1480357	23261.25573	23263.20347	23151.6284	395.2786787	23276.02509	248.3645939	1.208272274	0.018614591	43226.43459	76.50275981	0.010041446
23454.36321	23668.6749	23440.18795	23543.97624	172895.1772	-18.71380277	112.2303285	398.0665272	23250.69318	23294.81659	23194.34775	372.8111824	23346.29267	199.9124604	0.99608128	0.023197407	55172.4548	76.48968503	0.010015467
23491.25261	23664.76609	23383.04815	23506.44696	173909.4359	4.314350039	87.13730306	428.4433171	23253.47004	23321.5896	23280.43991	288.7278902	23430.82811	206.1872582	0.989775396	0.021507868	64221.98835	76.51565439	0.01000049
23480.78003	23592.73599	23249.18412	23409.74557	175038.8231	16.3272675	42.75723835	489.8641377	23258.6545	23341.49351	23368.89806	155.205137	23507.34107	220.7847722	1.009653738	0.014772882	70684.11778	76.55685764	0.009994531
23437.28678	23483.71927	23077.92601	23269.63591	176106.6389	24.91731676	-11.40621465	427.3990144	23252.76474	23357.53922	23399.03126	0.734914641	23561.06085	287.3054742	1.240251376	0.005591466	73418.62123	76.59951575	0.009990413
23330.13114	23334.01252	22889.37448	23104.80641	177323.9146	17.32495402	-62.38521217	281.6711287	23235.92702	23351.93967	23383.48984	-201.5361233	23535.13344	277.0871968	1.153586472	-0.004872188	73889.97354	76.57967707	0.0099881
23135.66596	23147.02235	22710.90544	22938.82541	178857.1051	-18.92950402	-95.80007222	713.1839321	23210.36006	23306.97475	23354.75353	-466.4048999	23376.39218	-84.90859426	-0.376678872	-0.015134414	73508.85314	76.43726542	0.009987071
22895.50533	22949.56088	22557.16074	22786.5622	180598.2476	-73.14122549	-112.6154131	294.9202792	23180.60745	23234.85978	23302.16379	-738.8136062	23132.06227	-505.5029219	-2.148099783	-0.024254192	72615.73594	76.21816522	0.009987239
22652.19645	22762.2029	22430.11641	22654.31562	182486.7927	-132.3903924	-118.993758	380.3911617	23153.48638	23152.03362	23211.87654	-974.8641664	22862.53759	-503.14692	-2.185939523	-0.031842221	71718.40859	75.97803409	0.009989581
22480.52391	22635.82556	22362.0318	22572.03161	184210.1536	-180.8765169	-113.3870142	380.3054333	23131.28064	23076.36108	23104.38636	-1059.28377	22642.58156	-363.5617229	-1.657672771	-0.036618262	70604.87689	75.79937655	0.009992904
22455.06149	22619.44269	22381.0695	22566.35224	185399.2452	-202.1523259	-95.92118036	358.7720181	23113.56503	23026.96248	23005.53193	-883.3908148	22550.71343	-528.1910236	-2.366922831	-0.037372216	68843.3569	75.76757005	0.009995724
22546.51567	22693.61264	22471.69343	22627.12436	186334.1577	-200.1501158	-69.43360343	311.6386236	23101.24072	23000.96519	22919.07756	-521.5888825	22564.62299	-800.5035132	-3.503639308	-0.034243509	67579.03609	75.84078581	0.009998017
22706.13378	22827.4628	22613.6669	22739.00448	187383.2659	-183.394838	-35.60828661	280.9293832	23096.12477	22990.3088	22845.27	-73.33049169	22638.6887	-900.2166075	-3.916558177	-0.027818325	68258.82589	75.95229026	0.009999938
22878.53068	22979.21908	22770.00942	22873.64474	188683.1469	-159.6827574	-2.131256881	264.2775965	23092.28513	22988.90785	22791.9756	329.0143295	22737.39106	-846.11743	-3.674567207	-0.018547662	71648.74951	76.04055037	0.010001412
23003.03308	23103.33057	22901.14646	23000.31039	190433.3752	-138.0867036	23.10343317	250.5206253	23082.93866	22989.27309	22766.49792	545.3759124	22818.50023	-677.1000977	-2.928879385	-0.00711233	78457.32872	76.03825106	0.010002483
23097.36096	23211.79742	23016.94236	23125.13738	192423.5757	-115.3769374	42.09127882	242.4785545	23073.15012	22996.15264	22772.10382	621.7167192	22894.64501	-399.468291	-1.71069867	0.005665507	89042.36588	75.96642558	0.010003103
23194.02292	23325.78175	23134.09005	23258.17804	194152.5848	-86.07699593	57.8249952	240.4773797	23069.15912	23016.48939	22809.23891	639.8937667	22991.62379	-46.16369312	-0.164274944	0.018922759	103150.0266	75.86937274	0.010003205
23321.70988	23467.54164	23272.925	23414.82296	195741.707	-46.62454079	74.86394627	242.374845	23076.10276	23054.26521	22881.0944	671.8162901	23117.87272	351.1030609	1.575220559	0.031680804	120765.1604	75.77385731	0.01000286
23511.23374	23660.75972	23455.41593	23611.11579	197295.7033	6.835079941	98.4834555	246.2074575	23099.61906	23113.68701	22988.93316	800.7028918	23284.38711	754.3275472	3.345273389	0.042971255	142131.5511	75.70946644	0.010002195
23733.4948	23878.8272	23657.84695	23823.01125	198069.9639	68.46661231	123.9189755	251.7674383	23135.79345	23189.17707	23124.06183	976.6011606	23474.31154	1128.467663	4.996416066	0.052000067	165560.9898	75.66760926	0.010001347
23947.43447	24086.24084	23848.63242	24020.76132	197377.5672	129.9216528	144.7090478	259.4286353	23177.61746	23271.8784	23275.65876	1119.404461	23660.41018	1451.260182	6.433593624	0.058208226	188949.9734	75.62838808	0.010000426
24119.86431	24252.34522	24000.75634	24176.27048	194482.7306	186.3037642	156.7315466	268.3241687	23222.70667	23358.05258	23431.52734	1191.501183	23836.83936	1674.7407	7.451668912	0.061133033	212976.3439	75.57760737	0.009999663
24215.97065	24345.162	24085.96432	24260.51671	188603.6149	232.0505099	155.1585583	277.6772721	23267.82344	23442.83113	23578.71838	1145.726532	23995.09882	1753.109386	7.854808339	0.060385893	237176.0123	75.50120578	0.009999282
24246.74994	24374.85849	24113.37322	24283.05354	180335.3025	266.0498337	142.2137685	287.2096034	23310.08715	23522.38553	23712.40088	1005.424653	24124.82109	1704.163236	7.716438809	0.056266343	260910.5625	75.40579625	0.009999221
24238.32907	24365.39427	24104.39679	24265.84258	170842.5327	290.1725622	123.1071907	296.5182158	23349.23485	23595.71754	23830.78093	827.3754127	24225.03221	1563.391274	7.184311589	0.049531076	285149.7246	75.29901809	0.009999353
24201.4314	24326.8288	24067.91174	24218.70809	160408.886	300.9011114	97.01719014	305.831161	23380.20474	23654.77746	23930.74343	594.0735507	24270.59132	1354.487665	6.35843053	0.040229142	302423.497	75.19527762	0.00999957
24150.40899	24272.75172	24015.92307	24154.95879	149462.1771	295.6714359	64.36227536	315.4695281	23397.20239	23692.4205	24010.01807	300.6201373	24239.02873	1109.449024	5.37397992	0.028596216	306646.3478	75.11189753	0.009999731
24092.48592	24210.74562	23955.47837	24082.51847	139128.1409	278.6908198	28.9964527	324.590565	23406.03568	23713.66032	24067.39115	-9.401550659	24154.77142	847.5167999	4.308948504	0.015973586	302761.4177	75.02706146	0.009999841
24028.28153	24142.28816	23888.26333	24003.65356	130287.5148	254.2452498	-6.901320806	332.2620629	23416.56133	23724.59287	24103.19876	-310.4280743	24046.32952	577.3172045	3.19672921	0.003600506	294495.9901	74.91469326	0.009999955
23970.24553	24080.00464	23825.85775	23931.27432	124307.8152	229.9429034	-34.03009586	337.6714159	23431.39544	23734.78809	24115.79778	-495.7381068	23951.71623	329.8106972	2.164535277	-0.006751911	296474.177	74.76693427	0.010000043
23930.80029	24036.51881	23779.8677	23878.22323	122564.3452	213.797736	-43.61609517	339.9999783	23450.12949	23754.54522	24104.7711	-465.0092481	23911.86827	134.8526205	1.335084022	-0.013295772	322543.574	74.56872327	0.010000084
23905.66327	24007.59552	23746.66105	23840.68732	124322.9502	203.1945014	-41.32844881	339.5166283	23479.36788	23779.5574	24075.78311	-289.4937656	23912.13217	-13.01739988	0.687617052	-0.016561938	360323.9668	74.33842214	0.010000085
23886.67691	23984.93589	23718.93868	23810.82392	128167.5148	193.2885298	-34.29743008	336.9045754	23525.74355	23802.41263	24034.5754	-57.99401852	23923.91591	-127.2723816	0.169299432	-0.017758959	394949.6948	74.11635421	0.010000049
23869.31838	23964.21358	23693.02503	23784.38754	133482.955	180.5306327	-33.01686709	332.4210879	23581.70491	23817.68999	23989.76019	99.97122287	23932.86139	-218.5092544	-0.261914985	-0.017497856	405371.9864	73.87627326	0.010000006
23846.83037	23938.87334	23663.21083	23754.94516	139401.4455	160.6363792	-48.52655348	326.4444614	23637.01205	23819.20956	23950.38108	49.23007198	23920.04421	-301.9266624	-0.666768498	-0.016632507	370365.1808	73.60249003	0.009999988
23815.59083	23905.12185	23626.37729	23719.18993	144963.2739	134.9434786	-75.39808044	319.4894219	23687.21418	23808.65224	23914.23364	-148.3326274	23885.69686	-380.0031336	-1.053363633	-0.015638929	300248.2844	73.34905341	0.009999989
23775.67568	23862.86813	23582.79087	23677.32125	149602.7855	106.7045003	-104.7738061	311.9528894	23727.73994	23790.31962	23876.35705	-391.8799078	23840.42942	-449.0488803	-1.404641963	-0.014622868	211696.8799	73.15563379	0.009999994
23719.39495	23804.24607	23525.47244	23622.2303	151898.8204	76.56668032	-129.0241884	304.5135854	23758.46767	23765.71108	23834.80683	-590.0677526	23775.19499	-517.4187394	-1.752188556	-0.014389215	121764.4074	73.13493188	0.010000001
23639.29804	23721.57825	23447.56554	23546.94555	150477.1617	45.41223708	-140.0708994	297.8718214	23782.87934	23736.58994	23786.31978	-643.1756705	23682.35574	-593.1576393	-2.126541434	-0.015732527	48933.758	73.39363127	0.010000002
23542.6247	23622.3422	23356.06771	23458.07973	146011.507	14.1601884	-139.8713798	291.9999349	23799.01405	23703.79622	23731.48988	-585.5785638	23572.99064	-670.9292282	-2.504617754	-0.018272646	-11021.60633	73.84783838	0.010000001
23438.80107	23516.37044	23259.89421	23364.38274	139672.2394	-16.87023284	-133.6713314	286.6281456	23803.22902	23667.41799	23673.16826	-486.8987728	23458.01511	-743.2106806	-2.854512719	-0.021337057	-67189.28023	74.38667632	0.010000002
23335.13301	23410.97366	23165.71253	23272.20603	132318.9681	-46.50473837	-125.8043211	281.7694601	23800.63983	23627.86071	23608.21185	-392.4682932	23354.14017	-804.0012674	-3.15192351	-0.024533949	-126793.8406	74.87463889	0.010000003
23241.88458	23316.49821	23083.116	23190.57218	125078.7997	-73.19754891	-119.7515927	277.3624337	23797.6275	23586.15942	23534.4338	-350.7065832	23280.42265	-845.4161287	-3.364940197	-0.027320495	-197788.0626	75.16731265	0.010000003
23158.47017	23232.63725	23010.94262	23119.36835	118341.0606	-97.37672877	-116.8778681	273.205232	23791.0331	23542.71038	23455.28293	-349.9313261	23229.7649	-865.9236901	-3.485675548	-0.029359305	-272739.9559	75.30416129	0.010000002
23080.06398	23154.73351	22943.85638	23054.54058	112093.4161	-119.9254976	-117.204067	269.1980222	23776.70573	23497.38706	23373.89007	-360.3161846	23188.16013	-867.83992	-3.522360889	-0.030568286	-341063.8232	75.36733893	0.010000001
23017.73117	23094.51016	22892.95933	23006.43986	107225.5507	-139.4559701	-112.5089977	265.0798897	23752.95703	23454.05854	23299.28862	-354.0516041	23154.08737	-845.469825	-3.449352539	-0.030340955	-394252.4876	75.41487968	0.01
22977.925	23058.91873	22864.41588	22981.3287	104521.5586	-155.4286882	-101.2993098	260.5468596	23717.5279	23415.56837	23240.01707	-307.9874708	23122.64097	-794.2611367	-3.245873322	-0.02811248	-423581.0404	75.51497357	0.009999999
22958.34846	23045.29457	22855.63148	22976.17121	103781.0991	-167.7920874	-84.29320469	255.9615909	23673.03592	23380.89211	23193.11362	-231.236241	23091.6126	-720.5200883	-2.940371138	-0.024313212	-432099.4556	75.64105246	0.009999999
22961.07116	23055.19813	22868.75118	22991.34976	104763.2999	-175.3616243	-46.93841795	251.941409	23624.2771	23350.14462	23155.09339	-134.6377652	23067.04555	-630.9937329	-2.563850914	-0.019562293	-426401.176	75.73916139	0.01
22956.75319	23057.96298	22872.02867	23000.00685	106749.0602	-182.918927	-22.15958665	248.6002598	23571.1869	23315.68885	23116.60108	-69.2842066	23034.81562	-536.2168596	-2.162654133	-0.014424903	-410185.177	75.78432579	0.01
22919.78085	23026.83853	22838.06139	22978.41067	108863.9257	-194.5984895	-63.98151061	246.1207741	23514.50218	23270.50852	23068.11922	-77.78735952	22976.44073	-448.6811598	-1.791966932	-0.009611593	-388270.7586	75.75250074	0.01
22869.75847	22981.38585	22787.482	22943.05617	111611.7237	-206.1781422	-119.7799067	245.0610145	23457.94712	23221.89035	23017.75319	-129.8520345	22912.62425	-365.4263755	-1.439321052	-0.005231178	-361321.9678	75.65092378	0.01
22823.16563	22937.90921	22737.28459	22908.0771	115678.2886	-214.1502603	-109.2181156	245.7967252	23403.76872	23177.25861	22975.38551	-199.6178367	22878.4439	-280.3115442	-1.077766715	-0.001152934	-328146.138	75.49955095	0.01
22832.59847	22950.7595	22745.11046	22918.78948	121320.8771	-209.017236	-55.23012988	249.0631037	23359.55254	23150.04668	22952.86448	-191.4681549	22882.28856	-195.8033919	-0.720029412	0.002177659	-291677.3561	75.32281345	0.01
22947.89175	23071.30761	22865.41803	23018.17532	128912.8403	-181.6264505	-11.61110726	255.5793022	23332.34066	23153.47885	22961.96779	-16.5053096	22909.40346	-112.1401072	-0.368862402	0.004413261	-254644.1564	75.1414785	0.01
23123.7065	23252.57524	23048.95196	23166.61991	137876.3695	-140.5379847	31.8132982	264.6688377	23316.99964	23177.69998	22994.71576	249.4724848	22981.56992	-33.91407675	-0.043079167	0.005605528	-217393.2234	74.9600768	0.01
23304.44707	23437.6084	23236.07475	23315.69066	147119.8173	-96.85125836	106.4264539	275.2826131	23306.79619	23208.67271	23038.05503	519.0257573	23132.29027	27.86414363	0.210169281	0.005688914	-180939.6364	74.78806618	0.01
23414.27473	23546.8608	23342.87709	23399.12933	156702.6418	-63.21643729	157.5924207	286.7686136	23292.84289	23231.90516	23080.41157	649.5306008	23284.85978	80.32829272	0.424834301	0.005201468	-144075.0283	74.59486439	0.01
23376.66682	23500.22203	23284.88906	23350.45419	166574.488	-52.8308948	111.2385802	298.2741109	23265.66973	23231.97149	23109.67166	499.0086412	23340.99636	130.9523849	0.636921478	0.004772262	-105003.868	74.35490182	0.01
23224.65325	23334.12855	23101.14037	23198.72916	175557.2588	-62.13117939	18.77413612	309.3048309	23228.14956	23211.50173	23123.22565	150.5140931	23306.36244	159.1754586	0.753422285	0.003723075	-68157.71353	74.11427778	0.01
23013.74573	23108.41098	22855.29975	22992.50035	182784.1016	-83.30237141	-40.93639759	319.7097505	23185.82707	23177.84146	23121.13236	-274.357346	23214.82534	145.6198707	0.685449561	0.001290098	-38993.28282	73.91553755	0.01
22801.6695	22885.61659	22614.23653	22783.91715	186643.5282	-110.4721476	-74.54306987	328.4575793	23143.04086	23135.95553	23105.33813	-639.4031129	23080.08394	70.13337673	0.34391152	-0.003011242	-19868.05665	73.84272902	0.01
22650.65338	22733.05942	22449.79801	22628.92059	185444.8378	-136.6847129	-104.161865	334.6108833	23104.8622	23091.90528	23077.84429	-799.9874922	22910.59681	-89.09999805	-0.368321003	-0.009771029	-13531.73642	73.97654402	0.01
22544.6641	22632.84345	22342.87827	22513.55017	180667.1308	-162.8030436	-120.7040813	338.5136644	23069.15559	23043.59952	23034.44498	-804.723199	22749.22213	-310.9997542	-1.357621714	-0.018278891	-20137.17288	74.25701153	0.01
22452.01899	22549.45744	22255.63257	22410.81408	174259.8367	-191.6095602	-113.6171438	340.541563	23031.94991	22987.24961	22972.37541	-743.2410552	22647.0871	-558.1731009	-2.455653763	-0.027185696	-36437.07726	74.59977033	0.01
22342.88319	22450.78617	22153.57758	22293.12573	167071.5076	-223.9676283	-102.9449701	341.5204089	22991.50773	22920.79464	22882.93073	-689.6262326	22566.03119	-820.7843603	-3.622205246	-0.036412482	-64810.91113	74.91177183	0.01
22185.68654	22302.61757	21999.88327	22131.06499	161010.2964	-260.7244053	-112.5874491	342.5289315	22945.90533	22842.50893	22759.16338	-728.2641775	22450.00415	-1083.348713	-4.792496553	-0.045734344	-108213.8908	75.09468172	0.01
22008.8525	22132.6769	21824.1818	21953.58878	155371.7807	-298.5072534	-132.544664	342.7178227	22896.37668	22756.67023	22612.8394	-814.2799994	22304.38283	-1315.55291	-5.824274259	-0.053716565	-157038.8242	75.16677933	0.01
21851.75853	21980.53692	21668.78125	21799.67125	149009.0559	-332.8508354	-147.6869324	340.8536507	22845.59802	22669.2668	22458.32714	-872.3373291	22147.11546	-1496.315612	-6.615883703	-0.0592027	-201013.8525	75.17579221	0.01
21751.3971	21882.82744	21572.46106	21704.35046	146817.6945	-359.8109753	-150.7828575	336.9025332	22794.50009	22586.07435	22315.52059	-863.5124496	21999.09826	-1578.156808	-6.951670337	-0.060302967	-236143.1786	75.15988258	0.01
21743.8747	21875.27044	21573.10941	21702.63742	150730.3733	-375.8991131	-134.0625379	330.6368183	22743.96802	22512.5374	22204.11446	-743.3207541	21876.21263	-1517.701603	-6.632571639	-0.055187049	-255272.6653	75.16242189	0.01
21813.29843	21941.80777	21653.30254	21778.33782	162782.5648	-380.6345542	-101.5661352	322.3330237	22695.72964	22450.46698	22122.64414	-536.0403346	21804.85878	-1338.646782	-5.770199848	-0.045050901	-263125.0634	75.16932112	0.01
21928.93439	22052.29262	21780.29816	21898.9974	185135.4777	-374.6282409	-61.79462952	313.2250779	22651.19	22400.60217	22065.78177	-296.5754881	21820.51294	-1079.594842	-4.54946894	-0.031954109	-273135.323	75.1578974	0.010000002
22060.90201	22175.9932	21921.59711	22040.73294	200961.1007	-360.3100749	-19.78499349	302.425021	22611.04757	22361.00666	22023.09458	-32.51853277	21880.34873	-787.1445962	-3.173614149	-0.017381898	-270932.7041	75.10236714	0.010000003
22179.20931	22281.96313	22044.47073	22178.37487	198260.6439	-340.0547663	19.37601073	288.9584903	22576.3183	22329.77379	21983.13981	244.4976755	21921.66252	-510.9667105	-1.861958666	-0.003071655	-246574.4432	74.97721072	0.010000003
22278.65987	22368.23928	22145.61789	22300.09112	167901.1028	-314.2119262	52.8460927	275.9129722	22546.58912	22308.48239	21953.92677	496.2025117	21963.75694	-259.2443436	-0.667595304	0.009940464	-221605.2023	74.82112055	0.010000001
22358.43772	22437.26432	22226.49843	22399.39501	139987.4229	-284.1793083	79.01374335	266.5569564	22520.0748	22297.2324	21944.23193	694.6255496	22035.06044	-32.53842839	0.393837108	0.021075328	-212271.133	74.68140074	0.009999997
22435.30509	22507.44888	22305.5013	22478.38183	195742.9304	-246.9523898	98.32512619	263.2664772	22498.78214	22301.23422	21966.57543	794.5179279	22138.21878	181.1943542	1.348228551	0.029295774	-265014.9386	74.60211212	0.009999994
22522.55605	22595.11738	22398.66843	22536.4229	185221.3112	-200.0053908	110.6381251	268.8005834	22484.10119	22325.07642	22033.2166	748.9867546	22271.14854	392.8746994	2.21740401	0.03368174	-424023.6828	74.62965697	0.010000001
22600.25523	22677.79427	22483.04176	22564.67331	74823.17214	-150.3661145	114.2117534	281.5766241	22471.97529	22359.58769	22128.14873	586.463904	22410.86229	575.1685489	2.899346555	0.034150515	-653114.0837	74.74247349	0.010000007
22653.97862	22735.73561	22539.38189	22563.29847	827622.8839	-105.1688172	109.4607902	297.4891799	22458.69621	22394.33555	22229.58183	360.3287931	22533.58167	704.3875684	3.317921701	0.031119543	-904292.9989	74.89485617	0.009999997
22631.12447	22722.09254	22517.97856	22498.28897	97938.27159	-74.26118066	89.16067785	317.1820013	22437.30652	22417.26262	22319.22342	88.35402948	22603.27556	729.7023043	3.274415389	0.024741787	-1119972.37	75.07142152	0.009999978
22485.20306	22593.54285	22373.32161	22342.06435	207507.4666	-67.46811395	47.49641055	340.9624512	22401.08454	22415.95037	22377.71279	-201.8286129	22583.68384	606.5678366	2.600812151	0.0153318	-1239977.388	75.25089193	0.009999944
22262.95442	22391.54269	22150.74182	22135.42808	193228.399	-79.59267572	-5.902950665	363.0078033	22354.08253	22394.20414	22404.40832	-471.8020142	22494.30783	378.5499304	1.49288845	0.004260565	-1279211.289	75.40613658	0.00999991
22019.01084	22169.06589	21907.10465	21921.73225	203259.2346	-101.6191894	-60.62038242	378.1406997	22302.51273	22360.69621	22406.48251	-698.7922419	22369.5581	102.0945295	0.194323524	-0.006872728	-1270160.303	75.52111048	0.009999911
21840.81423	21992.86642	21716.49047	21775.75799	193132.17	-126.8412197	-99.76083227	380.3663592	22253.03114	22320.21327	22384.33345	-820.0451649	22230.94837	-143.9583947	-0.944918888	-0.016915885	-1241273.511	75.56008148	0.009999913
21815.32399	21931.08	21654.19141	21771.17173	166879.6256	-147.4194564	-106.871768	363.1993093	22212.85123	22278.98324	22340.16442	-776.4008625	22104.91522	-280.8018592	-1.576549494	-0.024617879	-1224607.102	75.4874754	0.009999871
21904.79693	21963.35796	21696.29148	21874.3608	142561.3172	-161.7531082	-88.33393254	331.4170917	22181.60978	22239.91588	22280.44897	-603.061748	22001.16823	-324.0983068	-1.769677604	-0.029208524	-1209874.862	75.32323283	0.009999859
22051.07151	22049.64925	21798.08384	22033.19321	140392.2958	-170.6719399	-55.06293853	293.9139754	22157.3369	22204.29676	22212.99068	-354.0149926	21919.9309	-306.136955	-1.668296898	-0.030590638	-1179380.72	75.10435607	0.009999928
22181.52308	22149.81939	21913.15178	22184.86	149669.1115	-171.9378313	-21.15261571	252.2345528	22138.39498	22176.52579	22144.92202	-83.13731393	21877.95576	-278.3531915	-1.49838321	-0.027667256	-1116802.122	74.84896305	0.010000115
22216.5668	22218.47735	21987.90222	22260.237	149817.0997	-164.3893675	-1.080110081	209.9400281	22122.37939	22159.94931	22083.34931	145.4163324	21887.74924	-296.2179407	-1.505866533	-0.019625055	-1005166.238	74.58192082	0.010000507
22191.73063	22267.6373	22039.56413	22282.56489	145921.0742	-147.6243107	8.199033706	173.8860289	22112.19527	22156.40376	22037.34256	328.1576154	21945.02729	-326.9995896	-1.557403556	-0.008051958	-866629.6492	74.32901615	0.010000942
22159.42388	22317.42949	22093.82639	22290.48985	147008.0356	-121.9975033	12.05045307	149.359952	22111.32938	22166.58159	22013.46415	477.1356632	22041.61741	-332.6993225	-1.496297477	0.00491631	-729996.5098	74.10569958	0.010001144
22159.91046	22383.95582	22164.18281	22312.45899	148745.8259	-91.28265231	21.39452238	151.0002014	22120.74639	22186.39269	22016.05319	574.5891203	22154.38867	-263.5841065	-1.119773676	0.016941835	-618416.4495	73.94882047	0.010001233
22245.36486	22487.93247	22275.32839	22385.09083	147131.7379	-58.53829868	46.75134728	189.9961716	22141.65781	22212.51488	22049.76546	616.2822554	22261.12562	-66.09677865	-0.207964644	0.025697275	-557196.2073	73.89400536	0.010001306
22361.92796	22592.09146	22376.91484	22468.90301	145538.5457	-28.09783784	77.83562355	264.1925755	22170.58123	22240.74869	22106.85418	581.9533272	22353.18052	191.9980983	0.943985839	0.030230438	-536876.6662	73.92498463	0.010001122
22430.6753	22647.36682	22405.15559	22504.99009	146739.1891	-6.47839219	103.3840508	365.2174072	22200.81263	22263.21496	22171.63557	444.2796913	22415.49675	417.8004955	1.934919781	0.030121381	-534672.9359	74.01200354	0.010000656
22451.102	22637.85962	22375.62905	22484.41659	154890.5823	10.63626131	105.3325191	466.0622656	22231.64866	22286.18993	22245.34922	250.2377447	22464.0447	557.9452711	2.537246304	0.025777315	-548955.4714	74.13479908	0.009999514
22394.39229	22539.77974	22266.65936	22387.77225	175033.6446	26.10513116	65.7853701	556.5545507	22262.81895	22314.22386	22326.53435	32.98933745	22518.86104	548.7155046	2.479420013	0.017577416	-573971.2808	74.26646946	0.009997135
22264.86134	22357.96726	22089.80047	22213.88452	202521.3087	30.79764473	-1.133942349	624.0838147	22285.5806	22331.49735	22391.87335	-209.5736915	22537.13601	392.3014354	1.77064777	0.005477938	-595419.422	74.39408614	0.009994535
22119.32597	22124.89303	21930.96795	21992.16338	230051.0695	19.39488797	-75.71704563	630.3140132	22289.67885	22325.50678	22421.29565	-449.4480262	22470.59715	133.8132107	0.606885967	-0.009675825	-605606.1947	74.51442345	0.009993
21795.56818	21797.29384	21584.02485	21660.37387	256413.7371	-27.4435757	-139.1630572	666.6231139	22268.40829	22270.16752	22382.53472	-805.5122526	22282.58877	-266.5286492	-1.187756963	-0.029582646	-577484.7573	74.60350053	0.009992504
21206.86148	21344.4859	20891.50842	21169.69521	278946.4477	-128.9598021	-170.7651835	801.3886684	22219.95303	22138.01611	22244.04031	-1377.085527	21950.61134	-833.1441887	-3.721317391	-0.055599065	-484975.4435	74.63932327	0.009993425
20577.88445	20835.05815	20171.15321	20602.22506	295181.9293	-264.6050399	-175.8971751	872.8798896	22142.25814	21951.72009	22024.15101	-2024.167251	21499.04593	-1485.711758	-6.636175284	-0.083511784	-346584.0089	74.62860946	0.009995652
19670.97484	20330.10958	19254.66379	20035.43759	305659.3446	-405.7194737	-167.9723581	1074.904379	22033.19513	21748.06916	21754.61937	-2617.527188	20981.0159	-2145.20245	-9.579872668	-0.108960912	-189165.1273	74.5823934	0.009997986
19790.44947	19962.65864	19544.19976	19627.19611	300962.5692	-527.9697946	-150.689425	516.8378281	21910.27726	21547.97627	21459.06693	-2878.441395	20480.24074	-2671.465971	-11.92928435	-0.126378297	-39332.62511	74.51651123	0.010002766
19610.18648	19864.10725	19392.33459	19533.9672	273555.3002	-610.1843422	-129.9510621	557.3954933	21796.51063	21366.85514	21165.30786	-2533.993772	20062.48311	-2925.729723	-13.06798298	-0.129964846	73479.60432	74.45094097	0.01001204
19669.01192	19958.85388	19457.49277	19667.69245	231297.2779	-650.8424707	-108.2462012	631.1194722	21694.06411	21217.93121	20885.5918	-1778.16242	19804.15448	-2948.02987	-13.17394822	-0.12222271	149098.9916	74.38225481	0.010022425
19921.4243	20139.8482	19762.96951	19901.84489	183622.5488	-654.6249583	-84.09965439	609.6653783	21597.77927	21110.36899	20622.58641	-874.2121575	19776.58363	-2813.610497	-12.58156858	-0.107964869	196724.3138	74.301945	0.01003087
20181.06185	20289.02927	20067.62971	20096.56226	149788.1796	-642.1316173	-64.91035406	535.2070303	21510.82355	21024.1151	20388.29887	-114.4310238	19879.72117	-2614.90037	-11.70346829	-0.089360665	218332.7107	74.21257441	0.010032213
20189.42853	20273.95154	20046.40722	20097.05125	146443.7005	-638.5016189	-58.2777877	500.233371	21437.97565	20932.83005	20200.22357	182.9639854	19974.83137	-2452.973716	-10.98990085	-0.069615293	217631.0128	74.11508818	0.010020913
20030.26364	20146.54929	19814.2964	19962.30827	170583.1689	-644.3294296	-59.19782162	485.0597323	21367.98838	20833.22265	20056.60054	130.9004443	20019.43827	-2300.66918	-10.31965685	-0.050035331	194842.1246	74.01670332	0.01000157
19849.67694	20002.44847	19553.74165	19801.12356	215512.7461	-656.1182411	-61.67848765	464.7462245	21284.66543	20724.10818	19930.99635	-48.39570038	19985.2972	-2111.382321	-9.484958022	-0.030365637	150411.2905	73.92977179	0.009981279
19700.66478	19880.35258	19355.35606	19668.84349	254537.2798	-666.8771793	-60.73674411	446.5627224	21194.20371	20613.78899	19838.81466	-242.5507845	19890.35392	-1826.709331	-8.220658895	-0.014823975	83509.7206	73.85261257	0.009963437
19657.3814	19837.37234	19334.17791	19638.45344	263750.16	-662.4966301	-49.07929968	434.7192348	21109.53459	20519.84769	19849.54516	-306.9224995	19786.50469	-1390.061654	-6.27151771	-0.006967343	-5255.64163	73.78497267	0.00995225
19692.29188	19850.96648	19438.09464	19679.95525	242238.6551	-647.143149	-31.51123712	427.6975296	21025.44286	20439.06545	19824.11262	-263.2257666	19694.86051	-869.2652347	-3.939026432	-0.005271033	-104947.7024	73.74092725	0.009949154
19738.26287	19867.3412	19563.7489	19728.68032	201818.3478	-631.4937291	-15.85755191	424.9925661	20933.16897	20361.00066	19824.05396	-209.239276	19627.90351	-348.6686107	-1.596533634	-0.007694279	-204499.554	73.73458201	0.009951927
19827.04778	19939.37446	19716.10197	19814.84653	212669.5785	-604.3986827	4.287219118	424.5299894	20840.20988	20300.11157	19811.07545	-97.2331929	19621.33194	69.3434631	0.287947744	-0.008165366	-289475.3543	73.79026104	0.009963937
19952.38442	20072.11927	19852.66975	19926.70748	196391.1988	-555.7173163	26.50512708	423.9549336	20755.40364	20272.10333	19795.2769	106.1840651	19697.86188	282.7780348	1.249911174	-0.002523242	-345423.659	73.92649153	0.009989493
20092.88851	20236.99367	19968.43466	20047.85402	520629.03	-493.5627046	48.17435092	423.8737461	20674.2886	20267.55183	19793.00327	345.9874043	19834.5449	332.6666768	1.480288023	0.007095064	-376826.0171	74.14162112	0.010019475
20324.22391	20525.21239	20181.33973	20271.16027	389116.9944	-423.5475145	89.54175992	425.1470788	20591.89426	20273.49794	19834.5269	584.3259724	20004.37524	290.3825123	1.301802377	0.0236578	-393621.6399	74.42149326	0.01004437
20468.02728	20705.81112	20296.87737	20409.28604	192846.0602	-364.1648934	111.8418356	428.9622888	20503.95827	20277.1199	19893.46903	696.720663	20150.1752	226.0062173	1.04999877	0.035402631	-401463.2741	74.72030359	0.010063371
20204.72981	20361.80276	19973.63146	20113.14609	170838.1325	-339.5607207	41.87853879	436.7047868	20405.60793	20266.99566	19933.04422	557.6113246	20205.84219	217.0467254	1.092821141	0.019159536	-407925.7156	75.02967498	0.010068696
19837.50678	19889.7657	19558.24152	19720.80329	232968.8574	-333.478413	-47.24477044	446.7729923	20302.22873	20243.82754	19959.6707	243.1319619	20186.16618	239.5909698	1.296939361	-0.003142479	-416137.8855	75.32972058	0.010066758
19852.65486	19928.06788	19551.84424	19776.096	219696.3489	-323.6284292	-38.33564056	457.0562443	20201.73939	20204.56815	19975.50811	-141.417716	20128.08777	244.6703876	1.412020989	0.004943895	-426235.3979	75.50162894	0.01007575
20005.50192	20150.98688	19713.69335	19983.51027	177543.1854	-312.9248115	6.199262934	466.2971488	20107.3455	20159.77285	19988.5458	-479.3491567	20041.66634	199.6959488	1.257608893	0.02014011	-443796.4529	75.6956009	0.010062737
19902.70577	20035.68856	19728.47938	19876.10183	169161.3434	-299.4961552	-13.6744632	473.0395278	20023.46091	20135.14879	20019.27826	-642.2776429	19936.64584	71.19352	0.647158758	0.008351622	-474188.9253	76.22763656	0.010002898
19686.20331	19772.11955	19608.85074	19622.348	177219.7382	-296.135431	-60.76557464	477.8614725	19950.78675	20104.7697	20029.9557	-675.7931617	19820.80513	-124.5002055	-0.331653884	-0.017372291	-515522.3628	76.77034005	0.009928919
19570.89491	19647.61609	19307.68246	19479.84043	184277.8593	-326.6928204	-78.55754219	482.4551622	19886.50415	20024.53184	19975.06739	-665.1342802	19706.82304	-355.9221963	-1.507474573	-0.037588242	-564188.6492	76.79157507	0.009838355
19496.23884	19580.17804	19004.30442	19388.0276	191535.5309	-365.8052232	-83.09100142	486.4588192	19836.86165	19928.80331	19874.41465	-654.8870062	19590.02875	-588.4851965	-2.711802345	-0.049158124	-617576.0608	76.59690972	0.009803933
19370.71948	19450.30893	19015.28565	19251.26314	198368.6717	-378.296952	-96.64449238	489.6591514	19806.35817	19865.83134	19747.39646	-705.6903628	19445.39404	-793.1403878	-3.797906173	-0.054217414	-672109.8962	76.72769207	0.009953102
19226.72604	19298.18887	19116.29547	19105.65154	205345.1706	-377.6099485	-111.6184785	494.0728118	19787.63134	19816.73285	19619.0597	-788.2851232	19307.69367	-966.9749308	-4.74064937	-0.052870133	-725759.5087	77.00421106	0.010122037
19098.5073	19166.51371	18925.79293	18986.01266	214541.5063	-385.0605979	-120.2111291	501.4093706	19772.83489	19752.68296	19527.75488	-851.2273684	19222.68723	-1117.33105	-5.568979219	-0.037661274	-777865.1725	77.0221618	0.01010274
18924.40042	18993.52762	18561.65123	18814.52034	225989.2774	-409.0190286	-127.9835122	513.9138076	19745.19619	19664.88664	19431.64663	-927.212583	19135.97113	-1299.072578	-6.517915913	-0.029470785	-825282.4807	77.04958327	0.010013215
18699.28602	18775.06783	18330.10871	18585.25679	239678.154	-449.6136571	-134.968281	533.9649445	19690.78038	19553.62638	19279.24392	-991.721815	18994.59527	-1517.550401	-7.595444782	-0.060803653	-864761.5108	77.5716421	0.009895614
18427.93354	18519.49093	18132.34908	18308.67754	254775.4625	-505.4851027	-141.1882705	559.5902468	19614.18148	19419.28371	19089.8396	-1050.947989	18784.94308	-1758.014278	-8.743458258	-0.100653803	-897925.3764	78.17274294	0.009841288
17983.69578	18090.48988	17611.12942	17812.48396	269564.3958	-588.1720914	-160.7350635	587.2149086	19516.17448	19249.4001	18872.36546	-1264.53543	18484.5561	-2133.112196	-10.50374675	-0.107404675	-927486.9302	78.19284558	0.010126385
17611.41383	17725.78943	17148.09604	17398.70626	284093.1294	-661.4118945	-172.3068498	615.6779144	19418.4701	19083.12617	18669.58111	-1408.761236	18175.85831	-2419.574389	-11.86430443	-0.09494978	-953973.2005	78.01859064	0.010083
17761.84595	17912.50937	17494.93969	17685.96836	298371.6382	-666.6512008	-131.6467189	643.3541029	19355.46916	18981.72826	18550.92647	-1018.37976	17961.2251	-2164.586384	-10.74685784	-0.077528013	-979040.2506	78.24434188	0.009986268
18003.62781	18182.60757	17958.07536	18075.11577	310243.4054	-654.2231765	-82.89511976	667.2998754	19299.23389	18893.70769	18445.54742	-556.9891484	17815.12486	-1799.829359	-9.175350976	-0.067808186	-1003189.645	78.62466367	0.010173544
17686.0418	17758.94802	17401.77953	17574.11752	317786.2701	-696.9453471	-98.6007914	685.443596	19206.57605	18746.89838	18257.16087	-785.7013053	17703.50565	-2048.814731	-10.49576464	-0.088865931	-1025602.989	78.80009112	0.010235532
17180.54322	17153.26028	16563.03817	16830.20784	318702.2969	-762.3450194	-132.7331461	693.9353993	19094.52877	18570.16252	18020.17745	-1217.148636	17581.35098	-2439.276787	-12.48950233	-0.113071549	-1051679.3	78.82413827	0.019842469
17005.83044	17159.16943	16578.0062	16846.7732	310661.3903	-805.732181	-112.7152357	689.0244745	18988.2984	18402.99748	17785.81354	-1082.886538	17402.25375	-2235.093576	-11.78248741	-0.100368256	-1084921.652	78.77334191	0.020017119
17107.36085	17480.02482	17024.51273	17249.0156	295223.2642	-816.3346216	-66.22810458	672.8955381	18887.39845	18266.55592	17594.09994	-672.6513257	17229.19207	-1730.482763	-9.615479162	-0.066421113	-1122547.638	78.63680596	0.019888327
17406.6034	17644.4133	17238.29537	17445.43548	275362.1995	-779.7961104	-37.28757992	649.4102219	18794.19128	18188.47405	17485.83442	-450.5397178	17123.53027	-1373.225843	-7.957562223	-0.032909351	-1162080.261	78.42876318	0.019693805
17792.80342	17783.99648	17386.8737	17595.18674	252265.4122	-707.6028503	-11.65869477	620.971197	18707.18724	18159.68459	17457.87129	-260.6457555	17156.29541	-1025.642292	-6.534329355	-0.005165458	-1189074.191	78.15239352	0.020003824
18055.71801	18053.95574	17677.28126	17888.57232	227557.2305	-629.1022259	26.74186115	590.7351111	18616.72204	18152.86151	17501.8918	73.57106063	17407.6202	-585.5824255	-4.763945844	0.008095386	-1191513.278	77.81978467	0.020074415
18241.56817	18367.03114	18007.25413	18228.72872	203637.0436	-542.6199728	68.53629144	560.7384583	18534.95458	18169.36015	17582.68104	448.8312869	17771.35927	-112.6572152	-2.937409476	0.018019231	-1173384.126	77.46838298	0.020090776
18485.53441	18658.29611	18300.2263	18543.3831	182247.2038	-436.2774755	106.5605762	531.9053254	18479.44688	18214.68345	17644.3999	786.9632773	18093.37134	515.5931846	-1.812800009	0.038790515	-1137052.308	77.11875057	0.02003752
18667.38705	18828.27201	18473.51334	18726.29897	166499.7951	-340.1747795	127.1059611	507.6529255	18434.38064	18262.13227	17712.1584	945.1950324	18332.32193	1010.453882	-0.846492894	0.063066854	-1106573.131	76.85317384	0.019972232
18647.15091	18778.39676	18442.69858	18676.90578	159433.3328	-288.6453842	117.2875259	491.1524917	18380.7785	18286.65253	17832.12527	781.8883045	18472.8251	804.4685821	1.461104592	0.088303516	-1103767.821	76.75407205	0.020038087
18514.97034	18596.60634	18288.76839	18479.79629	159916.0531	-266.5416296	87.77380469	481.6272011	18319.36604	18288.82676	17974.12891	427.3565379	18507.14299	456.8993839	3.496808125	0.099534672	-1109354.624	76.75622603	0.020115683
18374.27008	18388.17318	18109.23784	18237.96559	165585.6541	-251.5541139	51.50725804	477.6593704	18250.83077	18269.4315	18098.81715	35.7517463	18451.03633	881.2486562	2.539918855	0.071275476	-1104372.645	76.78591174	0.020083801
18285.40836	18274.90259	18002.82416	18110.15957	175051.274	-232.5954932	28.4088143	477.2742504	18187.6906	18250.86557	18205.36659	-218.0948071	18358.74862	1545.826096	0.967434521	0.031765272	-1047454.185	76.77989459	0.020012207
18362.23151	18413.04171	18110.23317	18258.77804	186408.3031	-192.9513567	38.7427997	477.9320798	18148.75813	18269.99074	18298.17088	-110.9454625	18299.92246	1607.756013	2.145636351	0.024193424	-898386.7167	76.6200581	0.019826741
18558.985	18728.50503	18370.18882	18604.12157	198299.3047	-137.173242	72.51002736	480.2202192	18129.484	18316.58484	18380.23712	245.3365485	18313.67943	1386.029624	4.734044854	0.034047544	-689937.332	76.37091878	0.019746968
18664.85006	19019.79121	18578.48501	19020.36083	209847.2006	-84.59482367	114.1137206	485.4111089	18119.24978	18360.63664	18457.19542	560.2495736	18405.89442	1373.119066	6.741333092	0.035870289	-465090.4297	76.26533538	0.020002013
18808.58206	19299.8786	18798.47449	19383.81748	218918.8095	-23.04545515	147.4875502	493.2210762	18122.17189	18423.39807	18539.77679	851.7072407	18594.70685	1422.309001	7.886123145	0.036598308	-274205.2285	76.1839875	0.019989355
19330.40483	19710.55282	19256.22492	19560.39768	223784.0713	68.3621686	155.353839	503.5727971	18143.73436	18536.50154	18640.28873	1304.997714	18904.7168	1351.685078	8.023416478	0.044700104	-170484.4933	75.78635134	0.019923212
19822.76433	20017.87808	19645.8085	19593.35446	224151.233	161.8767171	143.8063131	515.5912059	18181.04876	18666.70658	18757.11972	1600.747068	19238.75934	1234.143875	7.378996704	0.055672297	-135030.7098	75.48298336	0.020151799
19635.07334	19858.32384	19482.70276	19568.79812	220721.7731	221.6508635	124.1991123	527.5859025	18227.96175	18770.58505	18882.23591	1255.883368	19462.48513	1129.396175	6.328233425	0.06563397	-132215.9725	75.92989727	0.020259653
19242.41083	19567.85573	19157.6071	19547.37886	215706.5839	255.4730067	105.3558797	540.7782051	18283.94942	18852.15881	19015.95513	684.8317252	19588.41777	1095.216198	5.608918451	0.071323086	-137292.7623	76.6205612	0.039917104
19357.69266	19636.30452	19253.72639	19595.90807	210116.3584	278.093888	97.1150435	552.4956989	18354.1295	18922.44413	19160.17614	523.3579073	19683.49707	1188.021652	5.971319116	0.068980964	-120322.6659	76.78992939	0.040112467
19712.56025	19882.90488	19547.88331	19685.92537	206987.6574	293.9048574	94.8354398	554.8740977	18428.82341	18986.07795	19304.25761	569.379828	19725.08406	1344.735611	6.972786609	0.060597875	-89836.69906	76.7067988	0.03998049
19891.09306	20018.90103	19692.89315	19764.42177	208882.2958	306.8426934	90.44936262	572.5669519	18491.34098	19047.50344	19427.88368	422.0932889	19658.47331	1488.9588	7.973128002	0.049312982	-66114.88436	76.80138765	0.039882366
19919.69287	20039.53026	19716.84836	19793.40988	207354.0711	316.3602623	79.14108463	610.1148237	18557.80217	19107.27661	19528.13811	145.5053215	19573.65892	1521.571862	8.352130638	0.036109189	-49519.44968	76.9901017	0.040112023
19878.70291	19981.02956	19673.47389	19734.98389	205011.6726	323.8077609	55.57270117	544.722768	18651.03591	19169.62259	19620.02672	66.94191967	19605.84962	1339.893598	7.444803382	0.024087593	-44066.60347	77.15921988	0.040114768
19756.26893	19843.38297	19557.43876	19607.75285	204635.1318	320.3451376	23.07407325	412.329908	18756.96104	19220.07108	19674.45329	103.3589655	19670.38567	993.5743382	5.559930218	0.012800628	-47308.65331	77.33173739	0.039956686
19502.3017	19588.74923	19380.58279	19443.31391	168185.1017	290.6459281	-12.08601326	737.25496	18855.6618	19234.67065	19644.62475	-718.7121423	19626.57533	569.2995534	3.25963407	-0.003790686	-49931.62737	77.51797388	0.039878216
19262.74844	19353.35071	19193.59956	19276.63423	131182.8696	249.6789948	-47.63482539	398.3872998	18942.01087	19230.59962	19578.86326	-300.7762466	19528.34466	128.4249757	0.891651108	-0.018767155	-66772.31301	77.69636191	0.039840247
19272.45873	19361.93773	19047.41215	19143.82077	232451.8381	219.8074463	-80.55659088	458.0657572	19011.04834	19235.14105	19547.15019	-560.9108415	19462.31504	-256.2308837	-1.131858166	-0.017641706	-109439.4513	77.84575611	0.039923063
19331.98809	19418.17532	18925.78579	19030.48798	375941.1633	191.5449028	-109.1264877	454.1889542	19061.93056	19235.31517	19522.96937	-663.8280407	19391.75719	-582.1638303	-2.8189269	-0.01509575	-166276.0612	77.97391655	0.040034331
19123.68514	19208.79094	18804.69	18916.06709	164942.4281	151.0952093	-133.2405671	436.7033908	19097.64287	19212.5531	19464.47681	-713.3707964	19269.54106	-873.5827907	-4.339151308	-0.034758041	-229433.2509	78.09494906	0.040033476
18785.54514	18874.15099	18656.83556	18776.46897	253978.2692	99.43156011	-148.7163055	403.8957652	19117.02939	19169.6693	19373.01557	-741.1409632	19110.80113	-1114.177094	-5.60260879	-0.060765384	-263076.3605	78.20512845	0.039964565
18552.02417	18650.50916	18451.19375	18584.31586	191015.2071	38.0484871	-152.0865775	390.9105189	19120.12395	19110.35918	19253.83063	-851.1185619	18933.32307	-1292.833714	-6.557364676	-0.069115597	-233847.4747	78.30621213	0.039959982
18366.74967	18478.72038	18221.85764	18371.70718	187550.391	-28.98550095	-145.0825674	392.3178352	19110.63334	19037.18184	19110.86123	-989.6972355	18744.19918	-1412.054244	-7.209383407	-0.067737635	-168346.4707	78.39881583	0.040041333
18133.39112	18259.31591	18019.94023	18183.54644	163697.91	-94.64139632	-129.711811	394.8023592	19091.8571	18956.4975	18948.94469	-1077.305057	18558.31063	-1463.40493	-7.48521493	-0.068986389	-97023.29237	78.47471511	0.039922946
17937.94592	18071.98468	17878.42286	18042.02332	145928.4289	-156.9559874	-111.8076352	399.5550494	19071.03668	18868.02911	18781.04037	-1084.067663	18374.06557	-1455.844159	-7.492760589	-0.070720752	-71114.52582	78.56193984	0.04013899
17883.04449	18013.31513	17804.92213	17974.27511	154127.5803	-213.1618875	-97.27243562	405.9118644	19055.43663	18772.43945	18630.49008	-968.675768	18191.77371	-1455.237358	-7.631564538	-0.069527088	-142090.0673	78.68517125	0.040245599
17938.76358	18056.68358	17787.68903	17978.65785	176262.5376	-257.5320689	-84.031338	412.4563864	19043.90032	18680.37456	18492.04345	-751.5034397	18038.55515	-1460.5477	-7.848958032	-0.065314628	-278860.1908	78.81839089	0.039998219
18050.52377	18152.3209	17908.60046	18032.21109	181069.7122	-287.1510985	-69.71024829	419.0173218	19033.7093	18600.92356	18347.18931	-489.8803024	17934.49877	-1262.402411	-6.978887719	-0.058533439	-436352.6769	78.93968655	0.03989065
18213.69305	18302.35223	18147.22627	18155.41173	186383.1004	-292.6689717	-49.073639	423.8941315	19021.05885	18548.62347	18229.87624	-163.7337096	17916.03352	-911.7041984	-5.136003846	-0.04588127	-565976.2676	78.99676561	0.04015799
18417.11834	18502.19948	18035.78903	18362.87866	241787.1324	-265.244621	-16.74324505	425.5110981	19001.76156	18537.93303	18185.19046	236.9540968	18022.91368	-1241.285964	-6.69967028	-0.024166352	-615900.8987	78.93561978	0.040157975
18630.54709	18719.48027	18554.59826	18610.85459	288709.6137	-214.3411892	20.90334897	424.1231106	18977.65386	18559.9896	18198.33278	640.7956847	18217.76038	-459.6152463	-2.052028652	0.002313105	-604194.7312	78.80602768	0.349687426
18830.89859	18927.68509	18703.64052	18856.4814	233068.2958	-153.0814024	55.90276504	420.2542377	18951.22861	18599.80205	18239.96255	989.3091794	18435.41397	-307.2274616	-0.791080996	0.028181854	-565083.817	78.67413595	0.349936583
18981.46544	19083.3878	18851.54564	19034.30682	146329.5691	-92.43375064	80.68543655	414.7674814	18926.12206	18647.72875	18312.48354	1171.518858	18653.16937	-37.30479798	0.900069652	0.048930793	-523770.4721	78.59219669	0.349935437
19043.00616	19141.04739	18898.32118	19076.43382	136426.0074	-44.92046536	87.18968713	408.7841675	18905.93513	18691.88804	18417.29542	1074.276373	18859.26859	268.8277983	2.33423627	0.05952771	-509159.6465	78.62193179	0.349844803
19026.19401	19114.97755	18868.39587	19010.13652	164605.4856	-12.30878281	78.50435945	402.0022169	18887.12007	18727.52233	18536.27335	771.7220332	19009.42902	579.9053006	3.503909274	0.060677736	-510363.2476	78.74467618	0.350023533
18958.87706	19037.1368	18774.57275	18886.4674	169292.9363	8.73079557	61.2454249	393.8171354	18865.28753	18754.75789	18652.11223	380.1314234	19058.60955	809.6342213	4.134951416	0.055607874	-505685.9828	78.91015841	0.350179356
18842.05243	18918.10914	18635.87023	18736.04367	161492.588	14.21317759	37.7207274	384.2119899	18835.6214	18765.42743	18746.27159	-23.68266807	19020.09297	921.4933594	4.216547121	0.043721203	-486006.6434	79.13118867	0.349950768
18685.47428	18776.68777	18486.93331	18598.7239	156511.4674	1.487023537	11.58442627	373.1184983	18793.24834	18752.30135	18799.28948	-344.1826521	18931.59935	889.4706857	4.077255128	0.025154326	-440694.6256	79.40665138	0.34994458
18512.14879	18628.64692	18340.9309	18480.69176	150610.6411	-24.51908565	-14.80314089	360.8825858	18741.32277	18720.17836	18812.18363	-569.5658215	18799.20037	734.4440674	3.791893153	0.003211989	-375376.1219	79.70285464	0.349940882
18336.37299	18479.61205	18198.28038	18370.82719	142064.7625	-58.29853246	-40.71167937	348.1289847	18685.30469	18676.08064	18794.69066	-733.7128014	18622.29834	503.6853568	2.447492235	-0.019243618	-302811.2088	80.00030548	0.350006613
18208.49482	18366.45901	18100.04219	18292.8123	133877.1706	-91.97435237	-59.85801148	334.9498053	18629.11163	18627.45512	18745.88902	-780.9783847	18446.32433	218.4852747	0.322196037	-0.037057157	-225359.5474	80.20425169	0.350101925
18176.45721	18323.64548	18083.57628	18266.74711	128854.953	-116.7592647	-67.00533148	321.4643954	18577.10323	18583.19933	18668.047	-668.1824855	18323.80976	-92.82989605	1.709192901	-0.044892655	-145997.8744	80.23032248	0.350129466
18217.35308	18336.11831	18128.22817	18281.06907	126141.6398	-132.4362836	-63.00421303	308.331127	18531.13804	18545.0407	18573.63993	-447.2880236	18250.67574	-392.5916851	-2.377585116	-0.04433955	-70972.2523	80.12398972	0.350059066
18299.09899	18383.29283	18207.90826	18323.65705	124213.8616	-141.4555547	-49.76274087	296.1531426	18491.97741	18511.95718	18474.18244	-170.463005	18208.75733	-654.7795269	-3.017093119	-0.038714742	-4361.791558	79.94819836	0.350171311
18375.301	18431.29258	18279.743	18365.92948	122485.5103	-143.2119116	-35.97201805	285.7000281	18460.92487	18486.93985	18388.22516	60.56972121	18202.00887	-828.8542158	-3.736701168	-0.029951915	46513.74981	79.83958522	0.349934681
18395.87618	18443.40849	18297.66142	18377.12045	120157.3137	-138.0213228	-26.44356566	277.7340483	18439.04369	18472.35208	18335.12644	138.9814982	18229.20834	-865.305651	-3.853866067	-0.020713727	74177.74411	79.89931067	0.349797312
18381.43965	18435.24476	18281.00611	18370.46882	117625.2274	-126.6807033	-19.48797085	272.0653798	18427.28279	18467.48746	18312.75407	105.3337079	18282.85394	-782.8416658	-3.51447748	-0.011481174	82325.27141	80.08387837	0.350007962
18365.34009	18431.05429	18260.87629	18366.39564	115861.6036	-109.6737681	-24.13054048	268.2061522	18425.66821	18471.11454	18312.62524	28.80045212	18358.30399	-619.7925479	-2.681395081	-0.001626577	78491.33725	80.43216999	0.350074677
18377.08484	18453.62838	18264.83106	18384.53806	114779.9403	-89.60827487	-19.34067909	265.9027505	18434.94855	18481.17827	18331.74682	-30.85145219	18436.07633	-398.716005	-1.504504479	0.007073993	65368.8173	80.70948864	0.349778296
18449.69509	18528.14092	18323.80846	18446.35452	114316.3529	-69.1964231	35.50057949	264.7896258	18455.74693	18495.19442	18364.93261	-5.060745815	18496.55072	-150.3892463	-0.23079716	0.013042936	46938.93565	80.48768455	0.349775307
18563.45795	18638.23595	18421.75486	18540.74763	115146.2911	-48.85702605	99.03750746	264.6087029	18484.28652	18512.33181	18408.71991	84.07649633	18543.06914	103.9994211	1.051403762	0.016845756	29579.73052	80.16200728	0.060262195
18686.50883	18758.415	18531.3187	18648.98905	117791.4634	-28.56375136	104.790943	265.2256933	18515.81729	18532.46478	18461.79074	189.6715167	18582.69012	354.3560415	2.30439876	0.019128253	17824.21727	80.38018571	0.060041355
18802.04098	18873.58789	18638.60273	18758.30767	122983.46	-7.347450555	88.06269038	266.2346467	18547.89817	18555.27316	18518.41567	291.33075	18628.04845	568.3736827	3.355605376	0.021599651	19941.5253	80.79409911	0.060062131
18889.19937	18965.57413	18726.31789	18854.54528	131485.937	15.59385387	105.4778598	267.2231136	18577.4573	18580.25814	18572.28938	364.8651387	18691.89177	714.6192589	4.040140127	0.026115832	44179.74143	80.8609724	0.060143201
18955.59595	19040.58216	18800.30865	18941.39608	142607.3421	39.83062896	135.7125447	268.2209208	18603.04126	18608.04542	18624.43813	416.7297217	18769.32425	802.1008157	4.412172656	0.031809276	86565.69375	80.77485968	0.059939064
19021.76312	19115.21157	18876.7486	19028.57145	155116.2178	65.44153488	146.7863499	269.3783502	18625.6097	18640.21314	18678.42692	465.6510777	18854.72483	850.4574266	4.584486311	0.037446117	139301.8686	80.81859514	0.059755566
19080.06184	19184.72972	18949.87901	19118.89406	168531.3081	89.47634694	147.7069998	270.7272452	18640.76408	18675.34091	18733.39371	513.8882129	18932.18999	872.0287063	4.623403375	0.041664567	198698.3832	80.93726128	0.059976404
19127.23608	19247.86485	19017.10505	19215.94829	182219.9266	109.4663845	150.635129	272.3471406	18644.90415	18712.53653	18789.6944	564.0322301	18987.15325	884.0742316	4.621892911	0.043015301	259635.9965	81.04300467	0.060028122
19177.38005	19314.86284	19088.0966	19320.55708	195104.2352	128.4394625	152.7053444	274.3043935	18644.183	18754.96352	18851.36221	617.14332	19034.1446	896.5342604	4.642158903	0.042465204	316875.5285	81.1242632	0.060108048
19237.73945	19390.42415	19167.2516	19431.21066	206355.9444	149.1908976	151.0154739	276.5901615	18645.49643	18805.17259	18921.36879	671.0203463	19088.87271	912.5214938	4.708133714	0.04145926	367341.7538	81.1752352	0.06008706
19344.15094	19500.85278	19280.17088	19549.12408	214672.6587	177.9247283	147.2558326	279.3137631	18657.99138	18868.86013	19007.15595	726.6384189	19178.36803	947.4397122	4.914634252	0.041127835	403631.8158	81.10877609	0.060003174
19530.38617	19670.93946	19450.97511	19675.6261	218775.2559	220.6504133	142.9494754	282.5977074	18691.2656	18951.51103	19115.89003	785.5343245	19329.16581	1016.461051	5.354379633	0.042706567	418520.4828	80.84184293	0.060048183
19768.24959	19879.66236	19658.64815	19808.50854	219150.1605	272.5470982	138.2416814	286.2255985	18742.79862	19048.66921	19243.09292	845.1040072	19522.24751	1111.624986	5.975601689	0.045725511	415361.4	80.43458825	0.060051336
20022.28762	20100.52329	19876.99084	19944.02755	216862.118	327.0360275	133.2227339	289.8649508	18806.77285	19153.95404	19381.68561	900.5591274	19730.51432	1218.068998	6.685334571	0.04912697	400432.8636	79.97064883	0.05986394
20245.25902	20298.76114	20071.14679	20081.11469	212430.0643	376.7756765	127.8712303	293.3999306	18879.83037	19261.03386	19524.34349	952.034561	19925.17724	1328.532066	7.431984492	0.052559828	377542.9553	79.53736993	0.059997363
20388.15299	20438.21509	20205.05666	20218.35167	206581.5197	414.043365	122.155758	296.6752701	18957.63568	19363.02785	19663.2637	999.4033061	20075.79836	1432.998913	8.146221277	0.055575101	351812.7744	79.22854192	0.060086144
20467.55009	20530.22034	20290.65281	20350.44035	200101.9818	440.5238131	116.2552701	299.4128152	19039.29368	19459.94237	19796.93365	1034.824625	20189.17493	1520.120239	8.765953215	0.057779133	326633.5983	79.03276636	0.059834138
20514.12267	20596.57763	20350.24595	20472.6252	193519.979	460.2468256	110.4199985	301.4305031	19125.39107	19553.86944	19925.40606	1051.04816	20281.54401	1583.077449	9.257808652	0.059019157	303451.264	78.90975961	0.059747985
20556.28576	20657.03711	20404.71702	20579.76529	187863.8635	476.3717901	105.5103533	302.3461981	19214.23072	19645.4744	20049.99143	1040.711072	20365.26285	1607.138285	9.534112434	0.058829298	287695.0734	78.83364341	0.040137154
20625.37802	20733.47332	20477.0705	20666.51669	184169.369	492.4963162	101.9519361	301.7974941	19304.0896	19735.76091	20171.7575	996.1340449	20454.31348	1577.656367	9.509755488	0.056733692	284514.8606	78.77332603	0.039968596
20711.31508	20819.07486	20560.14929	20735.39558	182163.0953	507.5376237	100.02173	300.063561	19394.38349	19824.16965	20287.65346	922.7331197	20544.41795	1503.89209	9.230628195	0.053043509	291903.322	78.7369835	0.040116016
20795.19746	20900.95895	20640.47736	20792.4593	181130.5516	519.511001	100.2498925	297.576928	19484.88612	19909.95817	20395.46956	831.826748	20627.76152	1402.367496	8.776681899	0.048374599	306271.0353	78.73833738	0.0402589
20861.31983	20968.04674	20706.33388	20838.39513	180857.5121	526.5621147	100.1969114	294.6679177	19574.84344	19992.03529	20488.02005	725.9692158	20696.86198	1280.487047	8.195669209	0.042905844	324530.3386	78.79371876	0.040038479
20893.33551	21009.11229	20745.70589	20874.70171	180987.4094	526.8842454	98.12987197	291.7579227	19663.84567	20069.6044	20559.17608	608.9764068	20744.41265	1149.197818	7.555861946	0.036904051	342614.1263	78.91736011	0.03990876
20904.50142	21033.93665	20768.73779	20908.33828	180916.7095	522.8413398	95.12123929	288.9893999	19752.61337	20144.47113	20615.51139	493.3909461	20779.71626	1019.379453	6.894167401	0.031056582	359588.0082	79.07487633	0.039908633
20914.05673	21056.31277	20789.83831	20945.11521	180240.6398	517.3179657	91.48039983	286.3618169	19841.85274	20218.3875	20664.65084	389.9486614	20814.22799	897.2256576	6.221975067	0.025923978	375878.5068	79.2268628	0.03994185
20939.69447	21090.58038	20823.47153	20992.82192	178234.7092	513.4070652	93.40770386	284.2354993	19933.0417	20294.26627	20719.11247	312.1845753	20860.13382	802.7585384	5.629312549	0.022272183	388955.4798	79.32959266	0.040009564
20998.72226	21150.27039	20883.41626	21059.56398	174138.0264	514.3715193	106.1275906	282.9143161	20027.63387	20375.11321	20791.25439	273.9806245	20930.08542	753.2983899	5.189468974	0.020885593	396561.9653	79.3383591	0.039979089
21084.11144	21229.91825	20963.97554	21140.64307	168460.741	518.3772379	124.7997113	282.3573976	20124.73836	20458.56349	20875.89155	269.2876767	21017.0982	741.7882672	4.88324189	0.02136266	399026.8264	79.27121882	0.039932541
21181.79002	21319.15578	21054.25549	21226.45636	162197.3508	522.615504	144.9591376	282.5595901	20222.84945	20541.55909	20964.83193	283.9782274	21109.38765	756.497084	4.683741402	0.022847292	396663.0475	79.16494838	0.039943444
21277.50572	21403.96852	21140.6466	21314.39424	155595.1398	525.9576757	154.5423974	283.1840121	20320.43131	20622.26394	21047.37479	314.6738556	21200.67039	774.7447881	4.472688342	0.02510654	391106.6057	79.03837197	0.03998097
21357.46408	21471.36095	21210.3942	21400.51791	149035.8591	525.5087758	141.7070058	283.8293371	20415.81907	20696.72433	21112.21002	356.0529973	21281.68182	774.9746099	4.143367448	0.027778824	384466.0883	78.91642224	0.040120872
21419.5677	21521.25503	21262.89041	21476.07726	143467.5712	522.0191507	115.1633243	284.8800535	20508.30255	20766.19594	21163.6982	393.6483612	21352.71029	756.4805199	3.728851071	0.030065976	374956.6623	78.81104874	0.040225368
21463.18798	21554.0585	21298.23145	21534.52989	139591.3693	520.0089334	83.93573041	286.7844467	20597.22104	20836.41883	21208.39035	415.5710874	21416.97422	718.8916143	3.255647197	0.031367103	360162.4845	78.72342209	0.040008689
21499.35054	21584.76014	21329.86224	21565.29334	138555.7789	513.3467429	60.16902049	289.8062215	20682.39547	20900.28518	21253.93806	406.1396088	21462.29815	684.9090274	2.900323057	0.030714824	339317.7024	78.67573536	0.040004629
21537.25004	21626.34949	21369.35658	21557.70528	141515.989	492.6309283	63.60873313	294.2637509	20763.70447	20946.88695	21308.68098	349.228303	21485.32257	674.250117	2.821876654	0.027129104	311351.3502	78.68871878	0.040047313
21565.83108	21665.21712	21404.20789	21517.97491	147679.4347	466.850236	81.49142417	299.7474009	20839.40698	20986.25646	21364.83408	252.495285	21484.77876	665.2352609	2.874047928	0.021158153	277078.0632	78.75297919	0.039778374
21577.6401	21690.29031	21424.59736	21458.01437	155614.5952	446.7186586	76.19307828	305.4819258	20907.87777	21030.16932	21412.06594	133.9975751	21443.5164	640.2766661	2.913062336	0.01387475	238867.8065	78.85386419	0.039879184
21544.29041	21669.19273	21400.32834	21382.77955	164686.8102	428.9773425	57.53419227	311.3895708	20967.50278	21074.77929	21443.497	-1.871850236	21402.94155	548.5911055	2.625476547	0.005695702	195843.1864	78.97559971	0.039774834
21439.28622	21571.08295	21302.80785	21299.19525	174025.919	410.8459521	72.63956098	317.3231876	21016.61334	21116.08944	21449.63229	-149.1994059	21422.70405	342.0539036	1.705094281	-0.002788847	147245.0529	79.09812842	0.030154238
21292.52558	21426.36	21161.13663	21216.43295	182605.2021	384.3343657	65.66358902	322.4444018	21056.48184	21143.86891	21434.5887	-286.7397577	21449.69565	68.0133712	0.396649301	-0.010731572	97098.97817	79.22032049	0.03018169
21139.74572	21272.56709	21010.97809	21140.63594	189784.8319	340.1831857	-58.64390937	326.0647379	21089.46442	21147.22135	21412.8067	-396.5068133	21415.63087	-214.9551094	-0.979100412	-0.017557015	49250.65574	79.34707674	0.030013412
21024.82483	21154.64116	20895.48179	21084.1693	194085.2905	287.0607956	-199.3073529	327.1757854	21116.05471	21132.48627	21379.61592	-461.4381312	21326.55741	-435.807239	-2.053775539	-0.022152265	7789.259608	79.47002399	0.03004284
20993.72991	21119.88627	20859.98688	21059.18939	194085.0456	235.7981761	-211.8203426	324.7680746	21137.21591	21108.50823	21321.08226	-460.5613852	21198.75037	-519.9648943	-2.437622418	-0.023416903	-22746.80829	79.58261673	0.030267405
21027.8978	21149.32483	20886.44731	21060.14402	190471.0902	193.9445266	-150.2288318	319.4818138	21154.67871	21086.53679	21260.01505	-406.5761453	21069.13766	-496.4760698	-2.283912384	-0.021903418	-45137.12162	79.68312893	0.029827883
21092.08574	21207.06454	20940.73874	21076.43617	184438.7176	170.8465182	-102.3745936	312.4716282	21169.35786	21080.70884	21229.93021	-328.2314789	20984.07427	-420.2752042	-1.881129555	-0.018661494	-64980.55288	79.76682742	0.029809898
21164.2558	21270.55961	21001.1562	21102.08768	176896.5601	160.910092	-64.24249568	304.3138561	21184.58644	21088.45121	21213.29195	-212.4179683	20962.34632	-327.6668255	-1.420015705	-0.014235576	-82581.05992	79.84088088	0.029887693
21217.68723	21312.60482	21041.49396	21128.94707	169033.0219	151.3469995	-29.25874556	295.7867216	21203.52448	21099.14719	21181.55772	-55.34716467	21001.98099	-262.1090787	-1.125727611	-0.009370647	-99269.09181	79.9138669	0.030010314
21249.91354	21332.35527	21061.20747	21151.32532	161214.1504	144.2074577	-3.861722184	287.5931415	21223.89994	21113.95607	21146.74925	109.7360642	21087.82759	-222.5160778	-0.980700798	-0.004721974	-119512.4741	79.97186919	0.030117995
21269.08573	21340.00204	21070.30172	21166.79389	153424.4478	145.3010768	13.2921215	280.1177861	21242.65129	21137.12537	21125.37568	261.0292914	21206.60666	-190.9815842	-0.880230711	-0.000642779	-146254.6031	79.99980449	0.030065787
21267.85808	21329.68007	21063.36777	21166.05424	146571.7109	144.2042001	18.4543549	274.4734449	21256.44311	21154.83373	21115.39646	321.3597262	21295.89781	-173.1906929	-0.835251288	0.001883411	-187622.6359	79.9861405	0.029957796
21240.34641	21297.01887	21036.44818	21140.3868	141414.8505	128.9337528	8.715459267	271.7072927	21261.47323	21151.16884	21112.58808	218.2950093	21286.37486	-172.4802442	-0.844295744	0.001915266	-250576.2729	79.91811951	0.029947648
21189.74427	21245.25799	20992.33088	21093.59165	137963.2493	103.6998641	-11.71027171	271.4118959	21258.73106	21131.73604	21113.21697	5.032308456	21204.93735	-187.5610812	-0.908337108	-0.000140749	-329900.0562	79.80645173	0.029987189
21120.06858	21177.35697	20933.30396	21032.17319	136076.5109	75.09872531	-38.96942093	272.8967748	21250.54537	21105.65047	21113.35972	-250.4678178	21097.18309	-219.0338757	-1.044244602	-0.003548089	-417622.6926	79.67274973	0.030021586
21038.16144	21100.14434	20865.75876	20962.42574	134873.0159	46.67172029	-63.97954227	275.4393641	21237.24912	21077.7185	21105.80647	-454.6795701	20990.67644	-259.7528147	-1.223923186	-0.007735268	-501627.5019	79.52033659	0.030049823
20952.82548	21022.70157	20798.1805	20892.2322	133771.3604	22.9332974	-76.76365968	278.1203394	21219.84561	21053.94907	21081.69508	-509.4251901	20918.68852	-300.489924	-1.411533278	-0.011961317	-570525.4523	79.35483222	0.030029269
20866.81451	20945.29118	20730.2977	20823.25006	132647.7279	2.864679415	-80.81423853	280.9518575	21198.47243	21032.70793	21043.96938	-452.6654062	20873.56471	-341.2383429	-1.60658668	-0.015948995	-621506.2265	79.1988264	0.030058341
20780.985	20866.13469	20660.0157	20755.01893	131815.2306	-16.56226464	-82.04136686	284.2133449	21172.47952	21009.61268	21002.8181	-350.3014111	20833.09571	-383.4282253	-1.809825632	-0.019659623	-651947.7181	79.07092493	0.030096691
20700.48107	20790.82574	20592.01409	20691.11335	133856.1277	-34.67229358	-83.7068503	287.5798101	21144.60205	20985.05495	20956.28206	-259.7645016	20798.20009	-424.7177597	-2.015936285	-0.022574469	-671057.0569	78.99789562	0.029874644
20629.78974	20722.79438	20528.88545	20634.57115	139682.2828	-51.28183862	-90.60251137	290.818965	21117.15326	20958.90294	20895.08039	-245.0753387	20766.8147	-463.6891823	-2.223710033	-0.024227499	-686692.1925	79.00680791	0.029841307
20570.22839	20664.19757	20473.08694	20586.72336	150994.4942	-66.69434742	-99.83715189	293.7512734	21089.3208	20930.80963	20834.32443	-281.8397246	20736.23413	-497.3003411	-2.410376246	-0.024677915	-688152.9075	79.0830871	0.029752233
20522.91759	20619.55987	20429.60099	20549.03138	168492.721	-80.13134928	-105.5769425	296.00697	21060.88921	20901.94465	20797.66083	-323.5327413	20710.01769	-520.9486049	-2.547925316	-0.024063684	-667881.8111	79.19828376	0.026870416
20486.28406	20578.72057	20388.95762	20520.39665	180480.0392	-94.285336	-110.2888447	297.8978713	21027.58446	20869.55559	20767.26214	-342.2731215	20673.8795	-535.78419	-2.633085776	-0.022679712	-601013.5818	79.34051315	0.026941407
20458.23055	20533.33043	20343.64803	20499.39886	188271.6926	-111.765615	-114.9941979	299.7662924	20985.42649	20830.94171	20716.41608	-307.2720515	20613.86524	-542.8823512	-2.656643974	-0.020893535	-464238.0422	79.49313919	0.026705512
20440.99006	20492.95161	20302.94487	20487.76717	193167.7939	-129.3912056	-116.9299848	300.9007874	20939.00642	20790.31216	20657.69838	-231.7029082	20543.4609	-537.2683293	-2.610573347	-0.018649174	-283312.4861	79.63611828	0.026691672
20436.79157	20464.71515	20273.46831	20486.97064	152588.6602	-144.0673171	-115.8454381	300.6159476	20893.24273	20751.99317	20609.55343	-142.4383312	20477.64615	-515.0717578	-2.497848476	-0.015832302	-89803.48157	79.75682858	0.026731055
20448.39619	20473.74402	20280.28777	20499.59372	111219.0761	-151.5708927	-100.3189573	298.1417192	20855.82533	20720.67693	20573.33691	-53.24703946	20436.35514	-469.043033	-2.268670515	-0.012400867	79205.40978	79.82721442	0.026649384
20478.19498	20543.17499	20346.40447	20527.83638	216091.752	-146.2622599	-60.33394463	292.6803584	20834.70989	20703.00742	20549.04186	20.60280494	20441.39485	-392.4688796	-1.890227392	-0.008313969	184407.7746	79.82008217	0.026705189
20522.79508	20652.30369	20451.45468	20568.47157	350661.3309	-131.708663	-5.636982329	284.9799063	20825.16036	20696.01996	20537.09179	80.15631337	20481.14023	-292.3713896	-1.39161888	-0.00382222	239034.9395	79.74834158	0.026747967
20577.66044	20776.56943	20571.58249	20617.47441	145810.5632	-116.5122625	53.54305332	276.298533	20820.27278	20690.54962	20536.69486	132.7365257	20536.41734	-178.5369361	-0.795329257	0.000760217	270512.1343	79.63582035	0.026740659
20637.78231	20878.65091	20669.40201	20669.83941	146771.4259	-99.90340912	97.1491325	267.196631	20814.77046	20690.24246	20544.62923	179.1849315	20598.7896	-60.40205826	-0.230987926	0.005174436	293605.5678	79.49854379	0.026729004
20697.33513	20919.94442	20706.2117	20719.74564	102984.2167	-75.79483618	104.9555829	258.4203998	20801.61333	20704.94033	20557.06451	220.5210278	20655.00148	50.74668658	0.183190992	0.009122946	326597.4681	79.35742744	0.026534231
20755.64509	20918.04044	20700.55251	20767.41976	141480.5035	-53.75195353	88.53337776	250.7595996	20783.54102	20722.09768	20575.86744	254.4477614	20706.55654	153.4632622	0.502908982	0.012538998	371583.7337	79.22457635	0.026409294
20813.10664	20900.63893	20681.01135	20814.24402	158346.7256	-49.27154992	62.98308868	244.6642739	20767.99668	20721.73069	20602.99274	277.4009358	20762.56046	249.2475491	0.77739073	0.015440051	422265.7766	79.10522537	0.026832341
20867.16693	20893.00086	20673.56833	20858.36348	161962.2747	-50.09429414	45.19683035	241.4008691	20752.07735	20715.87347	20638.54481	285.7262944	20804.36281	332.2471174	1.181209015	0.01760323	483626.373	79.01837301	0.02662429
20915.9924	20923.31519	20707.21407	20898.70675	160561.7909	-34.26535886	57.51686087	242.1432221	20731.52503	20727.90957	20684.90046	276.5581233	20821.10941	398.2019917	1.880941716	0.018869385	560284.9985	78.98193441	0.026657711
20955.96816	20977.32503	20766.99406	20931.75959	149301.302	-10.5522848	87.33685377	246.3436619	20713.07971	20749.06211	20737.33823	250.7962268	20821.55912	443.8650768	2.702378804	0.01917466	646369.6775	78.9927122	0.026988107
20981.45807	21028.6599	20825.05221	20951.40862	108244.6791	0.485371898	103.7849355	253.1672375	20703.33174	20757.60674	20782.45323	208.9683745	20797.85848	462.9869054	3.435889174	0.018347711	733436.5642	79.04277902	0.026757125
20993.01075	21064.22859	20868.25517	20958.61402	96475.49511	10.92580399	107.7107505	261.6206652	20703.85545	20770.16598	20824.08718	155.8316471	20797.5107	460.7930214	3.803663064	0.016665311	817247.5293	79.1243497	0.026963184
20991.27624	21069.18851	20881.55928	20954.46792	135379.1841	43.09130536	119.928804	270.455983	20715.10403	20814.10677	20878.61741	96.98409593	20888.35083	443.2752382	3.528871911	0.014442947	891435.3253	79.22676662	0.049850591
20968.64399	21040.07543	20859.62227	20929.99187	561917.8653	73.36797503	109.4770124	279.8423639	20729.64159	20860.92675	20920.97379	26.81795891	21002.55355	397.7982834	2.730548471	0.011189509	948103.4819	79.34815601	0.049833299
20918.35619	20980.25299	20804.19405	20876.8651	141784.8808	66.88330144	26.59823347	290.293821	20739.1597	20869.22779	20910.99747	-61.14949499	21040.72799	312.2004015	1.612029412	0.006415365	982397.7437	79.48977098	0.049978275
20832.39095	20886.04921	20709.45008	20786.33138	239506.1196	38.384334	-73.7714112	301.4396188	20739.36125	20849.07026	20875.98466	-169.9512585	21005.76493	174.3966433	0.389097139	-0.000304994	980580.6071	79.64682068	0.049904828
20702.90125	20754.58068	20570.30967	20649.636	164215.3709	13.54043413	-111.6514998	313.0500989	20725.56435	20821.98626	20859.60126	-303.2591507	20922.82988	-28.08038809	-0.703376226	-0.009429474	930673.7482	79.81444669	0.049836573
20536.85895	20590.7762	20393.07627	20474.02506	228983.6134	-16.14216999	-113.4995792	324.7274314	20702.93257	20779.95517	20840.38413	-454.4179103	20785.47185	-281.0592009	-1.708006994	-0.020353047	840192.8236	79.99162358	0.05009585
20346.38086	20402.88776	20188.62389	20273.3216	232218.0031	-63.33249186	-124.5769814	335.6087271	20680.58507	20711.82056	20783.01149	-610.2038178	20588.54598	-560.0937241	-2.718182306	-0.032019062	720283.1448	80.17800747	0.050177519
20138.07244	20195.62721	19962.69213	20053.47036	214798.0411	-119.645345	-136.7010196	346.1022014	20655.86442	20629.42847	20692.81132	-768.5470962	20366.6992	-855.0077859	-3.822629393	-0.044080686	587438.1231	80.37222644	0.050041192
19920.29491	19974.83366	19722.55359	19821.80516	201631.5632	-174.8764176	-140.2171747	356.6655344	20623.65419	20546.7454	20586.74104	-927.352755	20160.55126	-1152.749331	-5.117082196	-0.056085125	458997.4573	80.57340332	0.049996728
19702.26738	19753.18542	19482.88185	19591.96386	184321.9978	-229.0575938	-138.8275712	365.6491854	20586.08465	20461.50693	20451.85776	-1068.143694	19968.1375	-1432.512135	-6.466252755	-0.067027841	335635.8957	80.78089666	0.049964346
19490.83444	19542.20954	19256.58417	19375.33264	162667.6411	-282.7768308	-133.6598998	371.406809	20546.00871	20370.21207	20268.27183	-1173.801693	19780.5587	-1678.266149	-7.694515676	-0.076098122	216309.6515	80.99297529	0.050035749
19298.03027	19353.64446	19058.12075	19185.22297	145075.825	-335.3346423	-129.2030987	372.4225995	20502.14787	20270.01108	20064.92758	-1230.516508	19595.79128	-1864.064341	-8.651025194	-0.082107705	94856.80352	81.20953321	0.050116122
19135.41869	19200.50389	18903.10144	19036.16424	138885.0573	-386.0141446	-129.3886601	367.078955	20452.38355	20158.23134	19882.87817	-1221.617931	19411.09358	-1964.793829	-9.18146723	-0.083894691	-35524.08901	81.43065699	0.050051863
19002.08479	19080.14423	18787.79014	18924.54283	143986.6208	-432.3608473	-132.5678134	356.5177354	20397.27881	20040.23628	19715.94945	-1156.512751	19237.18296	-1988.245094	-9.330973054	-0.081939264	-160996.9547	81.65050587	0.049914982
18893.60466	18982.9135	18700.36153	18839.13868	157903.1321	-472.4910022	-137.6371333	343.0929881	20338.03213	19921.91082	19548.49585	-1057.597246	19084.01463	-1952.069784	-9.211830165	-0.077261149	-267116.6053	81.86144539	0.049903047
18806.73127	18914.90831	18645.23125	18784.70799	169844.7983	-502.1900975	-135.9977258	327.2730225	20272.88436	19812.14206	19391.47322	-914.7524275	18965.31081	-1867.173979	-8.875082794	-0.070398675	-338456.9987	82.05956489	0.049942639
18736.73376	18878.04219	18622.34514	18761.61419	176774.0886	-517.6767466	-119.8176189	309.8022694	20200.48314	19719.63196	19256.4188	-725.2907419	18897.04404	-1748.505417	-8.389340937	-0.062080991	-358498.7894	82.24024997	0.049835963
18681.77278	18861.17041	18619.22172	18757.69333	178827.2535	-522.3040179	-95.12601175	293.0874869	20122.11523	19639.8841	19140.78005	-516.1658092	18863.61355	-1606.39933	-7.797477542	-0.053046226	-340543.4447	82.39808643	0.050011024
18641.16029	18857.28853	18627.94162	18765.27399	154244.8794	-520.3808785	-68.07726044	279.0921407	20038.78914	19566.21383	19040.73276	-306.3084992	18835.68968	-1446.770968	-7.11752895	-0.043812841	-306585.8457	82.52986243	0.050153087
18612.30803	18837.26497	18618.50368	18754.45575	138370.5815	-517.0931084	-52.71454064	270.632896	19954.4569	19491.61352	18953.38042	-157.236343	18806.86052	-1284.668881	-6.412769103	-0.035329002	-263334.0967	82.62767207	0.049912575
18592.5484	18773.76497	18562.61239	18697.1058	205328.6529	-518.0366118	-62.64052635	270.5655691	19872.99912	19408.37571	18875.03761	-126.6625973	18784.40049	-1134.953943	-5.746791592	-0.028528992	-221641.9331	82.68442252	0.04997359
18580.464	18685.52355	18478.65661	18611.85352	279020.9204	-521.3629446	-87.80305269	277.431053	19792.25702	19320.39516	18805.0599	-177.367996	18746.29076	-997.5287955	-5.118682992	-0.023307863	-189036.7564	82.70494625	0.049805433
18576.42193	18596.55793	18391.21429	18523.17723	235611.7915	-523.0397738	-115.2930559	288.2663602	19709.92479	19234.9008	18744.19145	-260.5960722	18660.1787	-867.3266942	-4.505333202	-0.019167387	-163592.1629	82.69580385	0.040213897
18579.141	18542.8535	18334.92091	18466.3272	153072.715	-521.0290246	-128.0053327	301.9518532	19621.8898	19155.84898	18693.05665	-305.2339507	18562.26225	-742.6340493	-3.902738363	-0.015925051	-169079.7754	82.66461966	0.04027621
18586.17761	18560.11276	18344.36994	18476.6086	152125.8245	-513.1047466	-108.5637148	316.8895296	19523.89553	19087.54753	18651.45807	-238.8206049	18513.03362	-620.9141861	-3.30384671	-0.013344224	-226610.6407	82.62159366	0.039984354
18603.23143	18633.62676	18407.75198	18540.89454	188511.3918	-498.2810544	-65.46531653	330.7526879	19420.74535	19031.59664	18620.54898	-90.82321147	18499.27912	-496.521916	-2.677497508	-0.010823611	-313627.0265	82.56504464	0.039889374
18636.57079	18738.75977	18503.46513	18636.10233	193993.3061	-476.5983999	-12.74216153	341.9390376	19319.05584	18987.85308	18602.88957	89.08372423	18479.46673	-365.4446991	-1.999696236	-0.007850065	-404697.7507	82.49112825	0.040175104
18682.5235	18841.76981	18601.10493	18731.28735	183862.6943	-448.4487162	35.60655947	347.4279506	19224.0239	18956.70178	18593.49067	242.5407279	18484.07848	-227.3166369	-1.264743719	-0.004198424	-462794.8047	82.40706723	0.03987446
18741.91046	18910.49498	18672.27906	18797.0455	178890.7422	-413.7158067	65.15037252	344.2268444	19141.4373	18938.80061	18588.67342	311.9891328	18570.51895	-78.43506711	-0.451196086	0.000576435	-449019.2799	82.31612394	0.040010117
18810.37961	18953.07455	18723.35808	18840.56714	173913.6025	-373.5601727	78.67917614	333.7619347	19071.45745	18933.07438	18593.24418	315.7494542	18687.17074	75.19158853	0.405790579	0.006184025	-380160.0432	82.22491686	0.040140394
18875.98663	18981.82924	18762.91661	18872.5043	165132.4673	-330.7014776	82.90522457	318.8446232	19011.8636	18936.78387	18609.76684	284.1647656	18746.93948	219.8753437	1.230860338	0.011721597	-286082.8382	82.14552516	0.039969658
18963.20319	19034.37835	18828.5874	18928.52546	155382.6861	-282.2026093	86.93924919	300.8774961	18963.86723	18952.12802	18651.52679	276.1505159	18803.71697	371.2372822	2.091949533	0.01830567	-188011.5711	82.05952662	0.039752989
19089.45814	19143.90777	18952.70224	19039.67866	147251.5414	-226.0612777	99.31949323	281.7737357	18927.98839	18980.40198	18731.0846	345.1367629	18939.29378	539.4774363	3.030327397	0.026728778	-110894.8623	81.95457359	0.039832064
19231.14786	19283.95726	19106.29733	19180.05652	140888.6165	-168.1584587	115.4357423	263.4852424	18902.50717	19015.35217	18834.17368	457.4515597	19103.15782	702.0565446	3.931608786	0.035280637	-54150.86637	81.84889826	0.04001967
19372.25769	19428.19088	19261.84537	19324.37185	136039.5584	-113.3404115	130.3005286	247.2240377	18886.03786	19051.5832	18943.49715	577.0178108	19223.05854	842.7706499	4.713342365	0.042644411	-7933.931874	81.75397253	0.040075864
19443.31429	19508.15194	19345.06194	19405.25539	133092.1561	-72.56411342	129.8382981	235.612507	18874.95723	19078.90877	19038.63993	611.0604899	19293.94376	907.1476241	5.108555462	0.045345721	25678.9821	81.73037548	0.040069886
19379.9602	19459.36022	19286.04774	19359.33091	132249.6949	-56.73004003	101.2813984	231.2254223	18865.37478	19086.88595	19098.04218	472.2992966	19324.79452	844.3648522	4.868132961	0.039929439	45972.44074	81.83136272	0.039928524
19234.22509	19331.14849	19138.21471	19234.8769	133264.8261	-57.92266581	56.55348083	233.0582712	18858.46318	19082.22286	19128.79198	229.9427492	19305.1433	694.8599467	4.184326862	0.029215192	53310.96607	82.01560505	0.039865444
19066.05979	19182.51366	18965.865	19089.52871	135746.4485	-65.22398511	8.87485365	239.0096732	18856.34503	19074.98825	19145.65829	-35.31255158	19232.10272	509.3341427	3.300771888	0.016970752	47125.24865	82.23826439	0.040116399
18973.72241	19105.01318	18867.70422	19013.28485	139328.6649	-68.60638858	-18.76446852	248.0060335	18860.41107	19071.89725	19156.93488	-194.2609741	19144.72869	359.760399	2.561044052	0.006764815	30282.63918	82.40166562	0.040083983
19057.63693	19192.31394	18944.83899	19098.27505	143501.5021	-56.47371477	-3.373898229	258.5492092	18872.42424	19081.49194	19172.83284	-114.6680881	19082.04316	319.9946486	2.31933333	0.002646764	6786.198175	82.4105306	0.039986491
19259.73025	19389.09066	19139.88345	19290.02548	147722.2406	-32.45788548	40.45109191	269.1619585	18891.44511	19102.27534	19194.29007	119.8620953	19071.4827	360.6824153	2.439186878	0.003380583	-21614.50459	82.32139985	0.040180674
19494.55532	19613.98974	19367.3551	19508.53471	151602.6611	-5.284243814	92.14159844	278.945651	18915.51199	19127.90643	19217.81654	389.3883218	19142.73174	432.5248536	2.689031961	0.005988328	-53690.35589	82.208302	0.040257526
19678.96579	19789.33595	19545.3734	19677.44588	154357.8384	24.87384716	130.0016623	285.9292107	18944.31042	19162.50128	19245.73009	582.5071816	19268.45042	484.731054	2.833855611	0.010203066	-86204.94369	82.1787023	0.059879896
19721.17669	19829.15254	19583.57602	19712.27221	155241.1535	56.05136644	130.3444764	288.1459042	18977.24307	19208.46508	19280.17367	574.1296729	19387.46533	462.3954511	2.619159808	0.015185611	-116188.6067	82.34229273	0.060043066
19656.57168	19766.86475	19516.95762	19646.12755	154518.6955	84.90680407	102.8240069	286.3863571	19013.09706	19259.21236	19318.95513	415.8503511	19500.4336	387.5572835	2.152533927	0.019840227	-142890.3074	82.63594989	0.059879333
19554.05033	19668.07833	19413.65338	19543.89166	152703.5694	110.8643713	65.44940388	282.3389277	19050.99691	19309.65175	19358.69381	210.4317797	19631.47492	297.2905411	1.61273845	0.023975442	-165755.0714	82.9665473	0.059719892
19445.04008	19560.23711	19305.02193	19432.84419	150210.017	123.9858746	27.47169807	276.6766987	19088.74501	19345.50881	19398.06841	-12.08865062	19712.62505	223.7098917	1.152763712	0.024608256	-185374.8796	83.23601018	0.059928448
19370.83104	19480.63339	19231.96363	19349.91666	147582.476	115.0518462	0.905485111	270.3857099	19124.06053	19352.69163	19434.91553	-204.5583194	19671.84631	202.8413421	0.944475325	0.018955557	-202663.6585	83.34051004	0.060037316
19326.63166	19427.2073	19189.53552	19293.58457	144943.709	90.79789157	-16.11422771	264.8084398	19157.27486	19339.36759	19465.03846	-354.566045	19550.89228	210.8199577	0.879112659	0.008993461	-215726.6956	83.32230042	0.060024154
19284.64137	19375.79224	19150.21534	19240.60209	142235.3954	59.03737462	-31.54641717	260.8210755	19188.51932	19316.26154	19485.56699	-485.0190159	19402.27927	211.46834	0.789666282	-0.002772701	-222408.8941	83.25667905	0.060041979
19266.19832	19352.51306	19134.00265	19216.79934	139781.8688	32.33780428	-39.77270493	260.1208634	19217.90206	19296.29713	19490.57392	-525.7847902	19276.22397	186.6084706	0.598384437	-0.012695446	-220957.4814	83.20219661	0.060016948
19287.34458	19378.14907	19155.76307	19242.7973	137866.3624	24.91993063	-37.30893944	264.4119121	19247.43081	19295.54086	19474.34486	-416.1807585	19237.78519	112.5526584	0.199042945	-0.016979216	-209677.9654	83.22390342	0.059968995
19329.80263	19431.44029	19198.23174	19297.8247	136465.7491	30.44205909	-27.76800418	272.6889439	19274.19525	19306.6092	19441.50352	-211.7176087	19257.62929	4.781481947	-0.334378186	-0.01681764	-189414.4419	83.29772472	0.059943195
19381.93557	19496.42998	19250.74409	19365.99781	135550.3219	35.90846365	-12.39323364	283.0173367	19291.10139	19312.60798	19399.26952	31.83288948	19265.49864	-103.2639298	-0.843183693	-0.01442084	-161888.0147	83.37497796	0.059971418
19396.20723	19520.79439	19268.00198	19396.47744	134893.1135	35.50775723	-6.645583581	294.6023052	19302.90926	19312.85927	19352.64469	198.8698054	19272.80748	-222.2464221	-1.391900159	-0.012137153	-128115.2938	83.42987606	0.06001874
19325.2002	19452.07515	19204.77278	19338.15515	134224.6383	29.16163983	-24.56404459	306.3509022	19319.60249	19313.95247	19308.10071	171.1928036	19312.25847	-354.8129403	-2.003762806	-0.012379186	-89475.90611	83.43353633	0.060148412
19204.80544	19328.09802	19095.33059	19227.10892	133707.414	12.23987636	-56.387905	316.6466679	19330.60953	19304.57182	19268.39361	14.77698917	19329.49388	-474.8771978	-2.551961284	-0.014213987	-46980.40444	83.39400903	0.060232983
19081.26566	19198.59279	18983.73993	19111.03292	133541.5154	-23.90124016	-90.96959136	324.3438176	19322.828	19270.43193	19234.08337	-174.99783	19270.74226	-568.1262815	-2.968827225	-0.015874684	-1292.191072	83.3326149	0.060006967
19008.19953	19119.97783	18920.95711	19043.73006	133891.4011	-56.01299194	-103.9133434	327.4659526	19306.05189	19233.36682	19211.71436	-299.0612755	19175.69505	-566.5595139	-2.901434307	-0.014842034	45792.68001	83.25749412	0.060000196
19042.49174	19152.26537	18961.09374	19082.48697	134938.2997	-53.35506343	-74.37113206	324.0538938	19291.28804	19218.86216	19206.53696	-250.0953339	19083.48911	-408.6451235	-2.033655645	-0.009813736	92476.74541	83.17782459	0.060038458
19160.41497	19270.51862	19081.2675	19203.2673	136449.2129	-27.3805512	-15.64682286	315.0788703	19286.15177	19228.77417	19217.78	-73.13897915	19052.03508	-142.2266085	-0.616301548	-0.001622813	138300.9298	83.0941703	0.059766424
19318.07269	19428.48285	19239.14726	19361.61615	138068.8227	2.465678467	63.09582961	302.5120072	19300.94543	19264.54582	19244.74305	148.1852222	19151.33549	174.5113402	1.053040065	0.011719826	182819.3355	83.00415845	0.059868689
19486.14807	19595.54799	19406.90237	19528.13902	139640.5872	32.85137515	125.7410209	287.2178777	19327.64735	19311.58201	19279.53044	361.4531715	19323.07443	444.8578523	2.447429235	0.023956275	225921.8544	82.90735561	0.059766037
19630.28143	19735.92208	19551.88002	19668.51709	140953.8261	60.54831212	119.1049439	270.3983704	19350.67406	19347.54323	19314.34574	506.4049034	19482.22801	571.0787885	3.040515729	0.022710088	267757.9166	82.80353201	0.050144026
19751.20237	19850.85589	19673.85167	19783.92165	141869.5169	85.22724274	83.19455762	253.6794474	19373.9611	19379.68719	19353.52472	589.177819	19615.3085	591.8170087	3.056548647	0.019185362	306629.504	82.70023305	0.050166446
19862.23087	19954.87204	19784.63377	19888.23804	142367.7503	108.8821666	84.40980714	238.2226003	19405.77412	19421.41717	19401.18557	639.8874382	19708.67223	566.5628937	2.825042517	0.032309414	340398.8939	82.60572261	0.049990426
19960.47477	20045.6109	19880.51112	19979.21995	142099.2743	132.7032306	103.3397132	226.048899	19437.8549	19470.27026	19467.67657	660.6524508	19780.05753	572.8765264	2.807109843	0.049291004	368291.9828	82.52780579	0.050018487
20044.77821	20122.51109	19959.38981	20056.36535	140768.0297	158.0004443	104.6824697	219.1901986	19460.47526	19522.40616	19562.81746	656.7438713	19869.74788	691.7342701	3.479036161	0.050804299	389490.5037	82.47405937	0.050248572
20113.07928	20183.61911	20019.95042	20117.73902	138577.8452	182.8167849	101.0314146	216.8839792	19477.0413	19576.54535	19675.36779	627.8776864	19957.54567	874.7033198	4.551769365	0.043933092	403203.1673	82.44104773	0.049823985
20161.46951	20224.92677	20059.73435	20159.3991	135730.1815	204.5530377	109.3542769	217.4098493	19492.59383	19630.94687	19791.33107	569.7724783	20009.8648	1051.813913	5.614442166	0.039707708	409697.4481	82.4210861	0.049848615
20191.69631	20248.23936	20080.804	20183.08976	132707.21	221.0719713	118.1623467	220.1820142	19509.53642	19681.85094	19893.92456	486.8888286	20042.37406	1149.852661	6.217530622	0.036224229	407796.759	82.41048998	0.049956045
20206.60905	20256.50158	20086.46169	20191.64881	130075.3008	230.307729	113.0409538	224.2961664	19530.91291	19725.59419	19965.79409	385.4620617	20076.76765	1093.152362	5.896725752	0.030859512	395963.1765	82.40448849	0.050038798
20207.14622	20250.922	20078.66042	20186.15283	127509.1756	233.2213943	97.62398364	228.3270801	19556.0537	19763.00124	20011.71851	272.3864957	20107.72037	921.640632	4.896157971	0.024751342	377517.8501	82.39680119	0.050090345
20194.59808	20233.03191	20059.38284	20168.02648	124564.2974	231.5558123	77.31895218	231.3058255	19582.86324	19795.73693	20041.65967	155.1717859	20127.79194	700.8046785	3.612614066	0.018723902	356401.9443	82.38226004	0.050022198
20170.033	20204.38806	20031.07599	20138.68375	121130.3684	226.5779473	50.85514908	231.4133586	19611.53984	19825.14236	20063.35146	41.94317636	20137.04723	486.3579738	2.391485699	0.012760242	332985.7501	82.35414687	0.049937677
20134.76634	20166.76245	19996.43277	20099.7477	117001.4473	219.853992	23.9925955	226.8007927	19641.81619	19852.94732	20085.86285	-59.65141387	20135.70202	339.1942144	1.60939771	0.006874393	309223.5783	82.30577079	0.05000249
20091.08927	20122.2148	19956.93722	20053.4078	112574.305	211.1405011	-0.096100613	218.5184567	19673.19888	19877.90956	20106.24378	-146.663332	20124.70776	243.6096203	1.161622997	0.001272978	284306.085	82.23687802	0.050091691
20040.68921	20072.18024	19912.92454	20001.35641	108656.5481	199.4185127	-44.75535114	208.5898016	19705.57803	19897.7286	20118.12989	-218.7896655	20104.66937	162.630981	0.813226249	-0.00388313	254182.2658	82.15091259	0.050064225
19987.03413	20019.73823	19867.09106	19946.71796	105107.5741	185.1024668	-101.8062266	197.7857307	19736.37381	19911.83487	20118.59713	-275.4296619	20079.28226	77.63554212	0.437518545	-0.008463558	227350.6684	82.04778335	0.050004693
19934.0081	19968.2269	19822.22816	19892.90384	101823.3123	168.6542699	-61.27373637	187.2006547	19763.4104	19919.79502	20104.87038	-315.6603845	20052.46934	-32.80950313	-0.111125833	-0.012337166	210474.2926	81.92724971	0.049853075
19880.19287	19916.75655	19776.48847	19839.31953	99896.07201	149.4844014	-154.57179	178.4110912	19786.85603	19920.50109	20078.13694	-342.3192036	20019.91926	-160.3537486	-0.776814895	-0.015588847	194914.1232	81.79740453	0.049814321
19823.50858	19864.08363	19727.93484	19784.96256	100283.4546	127.2634654	-159.9545776	172.4490816	19806.68075	19913.31566	20040.81407	-359.233506	19976.97978	-286.199402	-1.435942872	-0.018341474	174126.7414	81.66664445	0.050105426
19764.76004	19810.88366	19676.04869	19730.83468	104183.0983	101.8270301	-169.8165349	171.384467	19826.71914	19898.1961	19996.55452	-362.21961	19920.65141	-399.9523137	-2.025726384	-0.020570042	127688.5312	81.53668563	0.050101678
19703.92352	19757.06058	19619.55611	19677.17598	112822.6827	72.83679932	-170.7162955	177.2456494	19849.75719	19875.02064	19949.08371	-350.3401684	19847.21145	-491.6298883	-2.483152536	-0.022308019	36194.07847	81.41277228	0.049992776
19644.23821	19706.06548	19562.54721	19627.2168	125193.7473	41.96242811	-165.1704604	188.8072902	19872.83016	19845.45706	19897.97015	-324.9873196	19762.75498	-560.1561773	-2.807434595	-0.023461468	-82852.18435	81.29254618	0.050150243
19592.57575	19664.25448	19512.60624	19586.8881	139502.8479	11.99728622	-148.3014456	203.860722	19895.38699	19812.69115	19843.41451	-282.2664215	19678.47054	-605.0297339	-3.009848183	-0.023753264	-206962.4984	81.16574781	0.050187783
19547.28553	19630.53325	19469.26286	19554.96428	155008.9228	-16.7349964	-126.8546105	221.1643098	19908.46036	19776.86043	19783.54099	-242.7304575	19595.78445	-632.4962692	-3.120572216	-0.023415047	-308435.7852	81.05146909	0.069787853
19506.32871	19603.8927	19432.34089	19530.24042	170714.3847	-43.71533654	-108.934367	239.0833534	19898.99484	19738.42666	19716.23681	-224.8153846	19516.88771	-649.3531369	-3.172747566	-0.022693936	-358635.0129	80.9643235	0.069967045
19482.07418	19593.7608	19412.16984	19521.78836	185267.5331	-65.48244304	-91.51853108	256.1752464	19879.27485	19702.91139	19649.79756	-208.6230681	19454.6738	-640.4498197	-3.099153122	-0.021000322	-365712.3662	80.88289298	0.069846082
19486.3435	19608.63186	19417.85027	19537.85511	197751.02	-79.08964307	-71.74712296	271.5853744	19868.41204	19675.67591	19594.60916	-176.5947188	19420.05027	-590.183828	-2.82845477	-0.017772406	-346213.1792	80.79078253	0.069735807
19528.49694	19658.09951	19460.14193	19587.55313	206299.3718	-80.59121262	-43.65059217	283.2628404	19863.57759	19662.82866	19557.13698	-92.06164131	19426.98334	-484.6479837	-2.299359035	-0.012493943	-315212.8226	80.63918634	0.06998879
19619.72627	19752.03345	19550.06016	19680.28205	209122.6118	-66.07063763	-1.079923809	289.2452047	19857.97162	19670.60406	19544.42454	82.75962209	19489.75257	-309.1483888	-1.447647467	-0.004596161	-289627.5047	80.38151041	0.07012442
19750.50676	19882.07748	19678.90208	19807.96396	207002.5643	-38.1129741	48.75830011	290.1539998	19855.57668	19697.07539	19558.52672	311.4961646	19599.1644	-79.30483521	-0.344169091	0.005268577	-264475.3958	80.05853447	0.07012071
19901.52528	20032.95937	19830.57048	19955.81287	201372.6402	-1.445057442	96.86376694	287.2747611	19860.72553	19737.36049	19597.14231	543.7151853	19737.6592	176.7854086	0.885055796	0.015908281	-230539.9537	79.72341052	0.07013714
20075.80863	20199.12133	19999.1236	20118.58015	193320.3748	41.59216575	134.4430779	281.5637432	19871.41648	19790.1078	19664.56713	741.8300718	19899.31065	450.3486648	2.197865298	0.02704913	-180061.6869	79.43969448	0.070096113
20271.85219	20372.93174	20176.37144	20289.03421	184267.6905	87.8639524	152.0837149	274.3159273	19884.53091	19852.78167	19763.76468	862.5502172	20074.99046	729.330138	3.537264346	0.038293476	-105050.1989	79.27330892	0.070020506
20468.74169	20541.3784	20348.66803	20454.40862	174731.1117	134.1301089	153.1305325	266.0694814	19900.16906	19921.49839	19885.5072	909.1517197	20250.78562	988.4212178	4.792306094	0.048435409	-15156.65165	79.2065645	0.069963792
20651.50565	20694.81986	20505.95239	20605.16829	164777.7204	178.3240563	144.9366598	256.9409859	19918.96891	19993.4876	20018.95613	906.2153193	20417.42624	1208.214489	5.878488225	0.056507657	76427.28024	79.20183934	0.069941378
20779.70421	20816.32699	20630.50118	20724.78553	155480.9034	215.7313847	129.9649315	247.9311438	19939.20329	20062.16718	20151.86573	842.8059061	20553.26015	1356.692774	6.653880519	0.06106813	158227.8582	79.22590039	0.069929916
20815.00521	20889.37214	20704.96611	20797.09936	147814.4651	241.8249109	112.0362538	240.0015105	19959.11658	20121.05309	20271.04864	714.789309	20637.28374	1402.553486	6.980258973	0.060685699	218783.0629	79.24141841	0.070104988
20782.16336	20920.96355	20736.66187	20829.02359	141769.2092	257.950023	93.60863214	233.0481182	19979.25649	20171.65118	20374.94285	547.172967	20679.09975	1360.574147	6.91872027	0.056154274	260554.2092	79.25715528	0.07014728
20715.51414	20924.82345	20740.03903	20834.10188	137283.7359	266.8021363	75.02755971	226.7748143	20000.57907	20217.01705	20466.0792	361.8431704	20694.75696	1259.005179	6.587068304	0.048982504	291479.1668	79.29030562	0.069894179
20656.90931	20909.35252	20723.62428	20820.48131	133821.2064	270.6237333	62.24533161	220.8812166	20023.92046	20260.26857	20542.90158	206.4518576	20697.91211	1114.705701	6.059129318	0.039918558	317116.0035	79.35713795	0.069916841
20651.60187	20885.83658	20698.94729	20799.13117	130691.1369	272.4502904	60.745576	214.92124	20050.32671	20305.33834	20605.32053	128.71954	20705.69365	950.2172071	5.433643051	0.02997617	342143.1158	79.47396587	0.070011427
20687.66199	20861.26343	20673.71932	20777.05351	128465.2948	272.6874975	67.95905657	208.9950118	20079.96116	20351.1934	20654.68055	114.5602254	20718.58801	780.8279008	4.769158238	0.020165265	372474.5425	79.61605259	0.069818079
20739.93084	20838.65967	20651.49815	20757.3511	127871.8837	270.7283786	80.51045308	203.4112989	20112.77282	20395.49048	20692.2066	138.8681932	20730.74083	613.9802965	4.090520142	0.011108839	411378.3119	79.75240833	0.069743843
20790.99339	20829.4698	20644.57228	20751.42685	129302.9605	268.3544869	92.52198353	198.06838	20149.02768	20438.02637	20721.92147	171.3465415	20748.58748	474.2300324	3.497047863	0.004259555	450212.3794	79.85280383	0.040125127
20820.52281	20844.49254	20664.61718	20770.04999	133195.094	267.0631312	97.62566761	192.8830015	20188.85692	20478.4042	20748.49848	178.0548542	20776.84687	384.7930839	3.08206882	0.001014903	494036.8546	79.88642036	0.039961352
20837.45679	20881.21152	20708.43222	20810.52777	139079.9611	266.8682786	98.30014943	188.0850736	20232.71957	20517.19435	20773.29199	171.2353504	20813.36175	340.6472603	2.829255748	0.000909261	540778.4516	79.86477069	0.040119688
20858.37322	20934.28633	20769.42236	20867.28203	146054.7838	268.0034883	98.44674081	183.8989314	20281.09997	20555.76523	20797.10415	171.1226411	20857.55005	330.9472588	2.702395419	0.003002561	549403.6349	79.81206569	0.040283016
20892.14646	20998.061	20841.51648	20934.55151	153922.821	268.8751236	101.7879867	180.6053394	20333.79389	20593.99918	20821.32593	195.4717113	20899.98789	343.9569502	2.653875238	0.006584343	575667.5505	79.74167279	0.040083168
20948.02944	21065.20506	20916.79659	21004.88417	162398.7476	267.7517058	112.40358	178.5383299	20390.58105	20631.68794	20846.90204	263.1028836	20930.4185	364.3022613	2.621754097	0.010713671	735666.4871	79.6708658	0.039932522
21020.843	21134.96322	20993.42813	21077.36564	170589.2149	266.3619739	127.3274928	177.6409805	20451.12802	20670.32561	20875.8909	355.7611226	20956.77823	391.8064947	2.615870723	0.015029221	904255.5368	79.6056924	0.039971991
21100.85556	21208.52023	21071.82843	21153.07185	177745.2117	266.4594105	141.8403285	177.719826	20514.52318	20711.28087	20910.38311	447.2155126	20988.49697	430.6012332	2.66274929	0.019466339	881944.0232	79.54558855	0.039942282
21181.95165	21283.72396	21148.46026	21229.59847	182787.5837	270.2359015	152.8628084	178.8888883	20580.93343	20755.59322	20950.97849	517.4999047	21034.26737	476.6810124	2.757911034	0.023376459	785589.3309	79.50257423	0.039964432
21257.45928	21358.62358	21220.01532	21304.77724	184639.6914	280.1979755	157.2479991	181.1900684	20650.52592	20804.66604	20998.23923	545.6656443	21104.68856	526.6328104	2.899555817	0.026152771	799316.6141	79.48773613	0.040013594
21327.46828	21431.60684	21285.68838	21377.07134	183714.5997	293.8353007	154.9316324	184.4947798	20720.87682	20857.46848	21051.87524	535.7834838	21191.42776	577.2735499	3.06927963	0.027828526	856187.1656	79.49930879	0.040043525
21394.53546	21501.10046	21345.35415	21445.00648	180898.1218	307.7218406	148.1642195	188.7901124	20789.43131	20911.9606	21110.528	502.2639783	21280.58012	624.3657225	3.238313149	0.02857115	854501.6173	79.53374074	0.040020157
21458.77437	21566.28811	21399.02591	21508.01696	176607.9032	321.0795877	138.5482139	193.6383062	20854.22908	20969.40956	21175.25802	450.0067315	21371.9676	667.6193634	3.401582476	0.028605116	820491.0882	79.58457283	0.03998984
21520.40446	21626.33852	21446.97215	21565.56811	171437.7974	331.2907918	124.6477114	198.538938	20912.90089	21030.05129	21246.46947	384.1092952	21461.53396	706.8389331	3.552406938	0.028231507	790104.3364	79.64353028	0.03987305
21578.47803	21681.25206	21490.05183	21617.52307	165940.7472	338.6179232	109.9766463	203.9233255	20966.01987	21092.12339	21320.91787	315.0165041	21545.10942	738.5359104	3.668519339	0.027494629	759352.4056	79.71198997	0.03980092
21631.47864	21731.47687	21529.17034	21664.15794	160431.9027	348.0030921	106.4061115	210.2970994	21015.6729	21154.99887	21395.68151	251.5551296	21625.30996	759.7218213	3.732775729	0.026374501	724623.2598	79.7931529	0.040112017
21677.64212	21775.40201	21564.0577	21703.80038	155736.0589	352.0475601	104.3716353	217.8827517	21060.12764	21211.38049	21464.75683	194.5793137	21678.2082	764.6706279	3.710147107	0.024885567	696423.7978	79.88707733	0.04010158
21715.67881	21811.93488	21594.88037	21735.25419	152669.0225	338.8146695	79.97405355	226.9958915	21098.44362	21254.75043	21521.99626	149.8889257	21683.25287	748.4080483	3.568966861	0.023060427	684855.3487	79.9939956	0.039998954
21745.23337	21841.25049	21621.43583	21759.00978	150954.7567	320.747629	58.17083796	237.1277632	21133.25879	21289.40465	21569.68881	116.0810456	21659.02329	712.8339559	3.323311309	0.020990942	686224.235	80.1102586	0.04016212
21765.33206	21861.98623	21641.64368	21774.19853	150033.9418	315.8150952	80.51658115	247.2561072	21166.32807	21319.43925	21611.23976	81.20328894	21622.70504	660.070016	2.992830332	0.018672876	693442.9813	80.23072633	0.040205095
21778.24902	21877.29896	21657.89881	21784.02318	149584.2238	319.4936142	116.5664271	257.4218449	21204.03465	21355.53787	21649.66802	74.74638603	21616.05408	596.4524589	2.610929366	0.016320839	703429.4732	80.35251661	0.049799664
21786.52116	21891.17703	21673.22049	21792.60055	149148.3879	321.5287026	114.6982362	267.6133207	21252.52132	21408.42825	21688.97613	119.8094333	21681.37814	529.4317003	2.217678371	0.014206033	711831.8602	80.47229481	0.049985165
21786.24847	21896.67149	21680.61276	21793.3835	148500.338	322.3883011	91.3751983	276.4571351	21307.07005	21469.05853	21725.55988	184.275046	21787.02128	454.1587997	1.798426238	0.011904798	714818.7173	80.58712235	0.049873556
21773.57322	21886.40857	21672.93171	21779.2786	147623.1128	324.5528602	84.83959155	282.7227667	21361.64359	21525.83752	21753.16147	242.9506588	21891.07218	364.7116966	1.330925871	0.008948146	710734.1705	80.69497835	0.049658244
21745.11937	21857.68463	21647.20094	21748.41525	146067.3669	319.0054251	70.76696724	284.9862894	21408.73921	21566.18514	21771.46557	224.9834373	21951.17954	258.6677988	0.813685642	0.005294196	694349.2113	80.79094409	0.049962836
21697.19765	21805.6409	21598.31088	21696.60821	143410.7281	295.2891323	7.679286028	281.7689604	21440.39273	21576.81926	21779.83517	59.96581193	21921.05099	132.6351667	0.24057569	0.000712217	660043.3479	80.87067163	0.050103744
21635.00293	21736.86757	21532.68372	21630.06202	139942.4622	258.2549398	-65.07949615	274.0609917	21459.7914	21563.86872	21775.06474	-191.5533066	21821.90323	-5.507315187	-0.357768233	-0.004407652	611651.9804	80.93367551	0.050198713
21567.45413	21664.92696	21463.61396	21561.80314	136082.4998	216.3143384	-88.73398311	263.8113698	21472.76722	21538.80542	21756.80174	-450.873761	21694.98937	-141.8399222	-0.927765425	-0.009180567	555035.9221	80.97920121	0.050199713
21497.28406	21582.49495	21383.6682	21483.1569	132221.0225	171.7358475	-87.48112664	251.5876277	21483.40122	21508.52961	21720.88841	-639.227763	21557.58369	-274.7548627	-1.467301649	-0.014411947	490914.3435	81.01008906	0.050112514
21428.18041	21485.98644	21289.2796	21389.31712	128846.8368	127.9476935	-101.4823604	238.231398	21496.45889	21481.24188	21661.24279	-669.1876047	21432.07223	-401.6595101	-1.971581837	-0.020641581	423038.6059	81.02998001	0.04996402
21368.40012	21392.88108	21197.50046	21297.9039	126028.3018	88.40840001	-114.8419064	225.4828142	21511.30481	21458.91593	21587.97548	-572.6027692	21329.34262	-506.9873936	-2.376819132	-0.026502604	352107.4788	81.03378829	0.049852465
21324.33649	21315.82962	21120.47016	21221.66201	123666.6505	54.37724864	-106.0946093	214.6402059	21525.52791	21440.47557	21520.12876	-418.2169348	21248.48671	-577.718906	-2.628264831	-0.030967651	277832.2303	81.01584146	0.049925655
21306.3843	21292.42839	21095.96224	21199.83598	122033.638	32.19508724	-80.4842878	207.9257073	21538.98417	21428.92259	21459.50185	-223.3920843	21210.16432	-595.7231239	-2.653113594	-0.031102291	217870.7973	80.97289042	0.0500704
21324.66207	21358.01905	21159.39724	21269.24423	121340.591	27.86799781	-46.99430699	207.5509745	21551.26737	21426.99828	21398.31049	-17.55383175	21233.95537	-543.0221651	-2.379073075	-0.024133267	176466.3813	80.90129517	0.050102548
21374.16118	21486.78936	21284.87625	21402.54481	121534.4538	37.53704933	-8.333347014	212.3845246	21562.71632	21434.2538	21357.96926	178.733857	21305.80379	-431.1488262	-1.85554776	-0.012273892	151807.3164	80.80576909	0.050027543
21445.54167	21645.16865	21439.13244	21564.71902	122620.7219	55.68526986	33.77075327	220.2817679	21574.18374	21449.46487	21367.89166	366.1223926	21405.81589	-281.1217097	-1.171628467	0.001580662	176034.0311	80.69564603	0.049989366
21532.99685	21788.45169	21576.54018	21707.80902	124267.182	76.53497137	68.167587	230.1578148	21585.40254	21472.09246	21408.34155	488.7724402	21516.40042	-103.7937665	-0.373164158	0.013801058	191102.0628	80.57244709	0.049901632
21628.78881	21869.35034	21649.04796	21781.41637	126079.7371	93.42519573	84.00997866	240.5239437	21596.09773	21500.7723	21446.44264	494.5609457	21615.8953	86.39891374	0.479354317	0.020564791	78966.77298	80.43840641	0.049762728
21728.19135	21904.70025	21675.06931	21804.95946	128413.3588	106.8394884	86.02618465	250.0971405	21606.50344	21533.7933	21489.71769	418.9434307	21702.12126	275.6418344	1.326257951	0.02301283	-44523.65724	80.30516881	0.050007663
21829.14515	21924.79534	21686.56424	21812.08812	131686.7243	119.5295052	81.27803706	258.2142726	21616.74425	21570.15864	21552.38457	305.7955997	21781.85287	455.3954545	2.129514375	0.02339678	10701.34872	80.18333804	0.050120652
21923.47113	21954.31	21710.62778	21831.59016	136119.7383	131.2785904	78.00476337	262.877895	21627.49093	21606.20892	21623.2244	218.1185766	21845.0124	605.3129317	2.802668618	0.023534385	124284.5891	80.0850223	0.049865441
22003.51069	22021.12562	21777.58331	21895.65136	141984.138	142.3648139	85.30664778	262.1859529	21639.44425	21638.3533	21688.66192	223.8267467	21883.92716	705.9602906	3.263232156	0.025499481	110740.5564	80.02270712	0.049865701
22070.64753	22113.40066	21874.60896	21990.90881	148898.1798	153.1250583	99.86822769	256.9721594	21652.28417	21668.34703	21749.9335	296.6208365	21907.33671	762.7009706	3.532328733	0.028510478	38207.94036	79.99163663	0.03032453
22127.65612	22208.61141	21977.43952	22092.01176	156116.8256	163.2988417	115.4349865	248.68098	21665.72164	21698.75233	21810.49047	389.2164501	21923.81192	786.5100437	3.654993446	0.03108209	11872.88083	79.97992044	0.030070998
22178.69577	22294.52038	22072.35865	22184.48836	163572.2986	174.1200316	127.5994654	238.5563511	21679.27082	21732.21281	21868.09083	467.6612688	21950.47403	787.1720418	3.671617197	0.032314224	9091.5158	79.98538555	0.030070815
22229.1959	22357.83622	22144.28933	22252.4391	171150.3811	187.0340582	131.7534001	228.2030211	21692.37546	21771.78182	21921.50201	493.5049348	22005.54767	777.7490837	3.636173507	0.031268421	-959.1968149	80.00412128	0.030112591
22277.27107	22401.45554	22196.30946	22299.54691	177945.3185	201.2216575	129.2490194	217.968392	21706.1324	21816.25454	21972.34117	475.8456854	22081.48716	759.6956016	3.555438504	0.028537444	-9158.7897	80.02387591	0.02986487
22319.46368	22434.21078	22237.99872	22336.35099	183152.4221	215.295009	123.0651666	207.6890448	21722.05482	21863.01076	22021.54892	438.7309464	22164.87457	730.3198946	3.419744874	0.025130603	-8617.250317	80.03463578	0.029817725
22355.76804	22460.29107	22273.32233	22367.54864	185824.69	228.7617537	116.4913218	198.3107155	21740.87938	21911.20289	22072.95574	392.6570072	22245.73242	696.0000324	3.254825738	0.021841985	-2571.334713	80.02260806	0.029931027
22385.76544	22484.28718	22306.77955	22398.38614	184994.1187	241.0157089	112.6089036	190.6465976	21763.51201	21959.90152	22130.92055	349.5762066	22313.20399	662.3449591	3.083772341	0.019494501	6111.352715	79.97353336	0.030009278
22411.09993	22506.58847	22338.36919	22428.72019	181193.2812	251.3161501	110.4121261	184.6981937	21790.44426	22007.87822	22192.46109	308.8280959	22367.11486	630.229274	2.912846904	0.017942615	17140.87988	79.89459527	0.030086843
22435.30993	22526.97143	22367.11858	22457.19028	175549.2599	259.4058772	109.1462212	180.52576	21821.594	22054.42327	22253.12753	266.7088698	22411.40463	601.372051	2.750937304	0.016804491	30136.18172	79.8017981	0.030004794
22457.7416	22544.05738	22391.84516	22482.31087	168405.5304	264.6157118	104.882018	177.4773105	21858.13654	22098.99877	22311.02291	219.9932326	22449.62532	572.3984783	2.589142951	0.015773424	44675.22074	79.69941522	0.029872392
22477.80625	22556.59823	22411.52743	22502.69683	160263.2282	266.0807255	93.42170651	174.75579	21901.00637	22140.65397	22363.49897	165.6130284	22484.2497	539.0953299	2.415816287	0.01447983	60320.7085	79.59323074	0.030066073
22500.52682	22571.02728	22431.66389	22524.01116	152197.2801	265.1531914	80.9286407	173.1216963	21949.00171	22180.26273	22410.67601	115.2697301	22516.74715	507.6861633	2.252781552	0.013256789	75720.37488	79.50025001	0.030273434
22530.67096	22594.1804	22458.22701	22552.48342	145063.7775	263.9536332	72.11443057	173.4697246	22000.72583	22219.8698	22454.89777	81.85059021	22550.6868	485.3004117	2.124298295	0.012575545	89671.6395	79.434146	0.029922848
22573.53001	22632.78712	22496.9681	22593.98368	140112.6137	262.3082311	69.82382954	176.3974121	22053.94678	22257.52401	22493.45511	77.16035301	22576.72956	477.4596739	2.052357583	0.01267867	100385.355	79.40970687	0.030066645
22634.55669	22693.71518	22553.75731	22654.51589	138618.5439	260.5529123	90.74427788	182.5733314	22106.34072	22292.04064	22524.17628	113.3232734	22587.95111	490.0318607	2.059050716	0.0138331	106213.9274	79.44441077	0.030055208
22710.66041	22773.191	22625.60914	22730.79382	140064.1653	260.2074351	128.9811317	191.266631	22158.2853	22326.58193	22551.76302	182.7725653	22596.20907	519.4943621	2.133678043	0.015837692	107945.2361	79.52668456	0.029745093
22795.50936	22863.38199	22706.10618	22815.94825	143269.0396	261.7135381	128.2016078	201.1289765	22210.63524	22363.33495	22581.0223	270.1140326	22610.69894	558.3471756	2.254494174	0.01825344	106828.5136	79.63228087	0.029939411
22886.98685	22961.59887	22793.17234	22907.72261	147903.0093	269.1832349	110.4911333	211.8450919	22264.33112	22409.6296	22619.06167	370.5437672	22658.45997	604.8186604	2.41060642	0.021027481	104204.0479	79.76809721	0.029752365
22982.06571	23064.01808	22883.80521	23002.86744	153443.2958	286.3781416	246.7946423	222.9580994	22320.4399	22472.42961	22673.00113	477.2032938	22765.30969	656.1785909	2.587192681	0.024065362	101761.86	79.93342984	0.010152583
23075.35724	23164.37616	22972.78369	23095.91545	158819.437	309.281489	204.4651631	233.2240921	22377.96045	22545.95963	22740.06252	577.1914802	22909.29998	705.7104699	2.772229442	0.026923982	99172.76157	80.10288785	0.010167265
23162.78867	23258.09602	23056.24574	23182.90641	163237.9205	333.134112	180.0634855	241.666048	22435.5199	22622.88494	22814.42553	660.896753	23062.53063	748.1010219	2.958608481	0.029230596	95555.14922	80.26047906	0.01002186
23237.64393	23337.16372	23127.63942	23256.76267	165411.563	351.7317101	110.630792	246.7068534	22491.94927	22694.05764	22890.96188	712.130463	23191.11282	774.9326854	3.126408263	0.030464825	91409.28531	80.34638715	0.010097948
23293.18245	23393.56839	23180.35244	23310.37699	164018.3247	358.5353272	92.89478958	246.7976202	22546.02656	22749.76364	22965.85721	714.7304761	23259.1304	777.7046967	3.256360531	0.030096483	86982.6972	80.30489626	0.010163091
23332.01075	23430.432	23217.02661	23346.67427	159782.7496	355.9905568	98.74056831	242.7144307	22598.1822	22793.57522	23036.89009	675.9450157	23280.25365	759.8230692	3.349103356	0.028378652	82529.72654	80.17456342	0.009897456
23359.79842	23454.37579	23243.34633	23371.6394	154164.2075	348.7840151	90.93669342	235.9025594	22649.25467	22832.19659	23097.47285	610.4474355	23280.25297	728.4446564	3.408192193	0.025831765	78930.85331	80.00404827	0.009829962
23378.84247	23468.3603	23261.49093	23387.90795	147622.794	339.9580863	79.68722091	227.2312979	22699.64375	22870.16182	23153.16263	524.998267	23276.09555	686.5762009	3.439696215	0.022651975	75061.19872	79.86523084	0.009953247
23392.48642	23476.62253	23274.67506	23399.31998	140840.7985	333.1341659	80.53052653	217.8584841	22749.97427	22912.83893	23220.10891	429.1293678	23287.95342	638.624627	3.452572744	0.019123364	69738.76266	79.83341764	0.009999347
23404.82577	23483.5714	23287.0637	23409.51573	135070.5104	328.3124473	88.0202817	208.515863	22799.95622	22959.14457	23280.01512	332.7899581	23313.61737	589.0967601	3.439308332	0.015629783	65061.4568	79.87609634	0.010029913
23418.48113	23491.79866	23301.29933	23420.28178	131197.6444	324.0837964	85.95651878	199.5236844	22848.96284	23005.85058	23302.96195	241.9171671	23342.98996	540.4100227	3.38873941	0.012422641	63317.84556	79.94022035	0.009953631
23438.91008	23507.48713	23322.96262	23437.34908	130793.3357	320.776047	86.54022224	192.1277524	22897.59112	23052.65439	23312.89108	170.7227341	23376.90631	499.4402356	3.298946959	0.010026056	66797.70698	79.97710004	0.009871231
23471.45316	23536.64615	23357.54012	23466.27943	135426.0365	318.5491063	119.6265713	187.4957168	22946.0952	23098.76857	23345.56005	133.2024258	23414.53922	472.9529225	3.167439961	0.008958481	77465.41259	79.93342516	0.009946024
23513.50171	23576.42452	23402.02889	23503.84792	144149.5365	317.1875452	151.9644869	185.366869	22994.31274	23144.15132	23389.51009	123.3493265	23455.81794	457.4348721	2.99519496	0.008971163	93953.52215	79.83257167	0.010097661
23559.7035	23621.16667	23450.61821	23544.75191	155203.9444	316.3628531	128.2505558	185.2435831	23042.47552	23189.34619	23425.63665	129.7130906	23502.00704	446.8222199	2.788686373	0.009593765	112732.0044	79.71703737	0.010116392
23607.08269	23667.38954	23500.12513	23585.16697	167764.6701	315.6432848	88.63697519	186.4624434	23088.31936	23232.61007	23457.86752	145.7386469	23547.21156	437.2368654	2.54470144	0.010568479	130284.6279	79.6145755	0.010074712
23652.16339	23710.94084	23546.69348	23620.12926	180713.283	314.5374444	94.79344942	188.1602389	23129.92214	23272.49085	23491.56158	162.3720127	23586.43234	423.5010898	2.259851233	0.011546422	144578.3151	79.55626239	0.010173152
23690.11446	23747.37677	23585.58217	23647.82412	192779.394	311.871096	118.4545105	190.5418075	23168.68125	23308.70393	23524.46222	173.9697305	23617.89437	403.35469	1.950017298	0.012260679	149223.2034	79.53476962	0.009983827
23717.36926	23773.74878	23613.55186	23668.31411	203151.4204	306.5256241	121.0182569	194.0614084	23205.6511	23340.54809	23554.04241	178.7517628	23638.60401	376.7336204	1.632794637	0.012582777	139072.7851	79.53079343	0.009822453
23730.88626	23786.90449	23626.68016	23677.53012	210092.3533	297.9129383	113.8913317	198.6219387	23245.00119	23370.53956	23581.56309	166.7814432	23656.92336	338.7980199	1.320478456	0.012101959	121771.7044	79.53820005	0.010049628
23726.27906	23782.52753	23620.05878	23671.93078	211919.913	285.1552845	88.5205338	204.1928578	23290.63767	23400.6772	23607.73099	128.7160585	23679.11011	285.2731641	1.02758581	0.010433948	92453.40728	79.54903294	0.009989678
23706.003	23762.9499	23596.43064	23652.96677	209366.6918	268.6437977	44.74253235	210.5418769	23338.79179	23428.54687	23629.55497	69.5791589	23698.08249	218.7199323	0.752109457	0.007747251	52889.58876	79.56737957	0.010176276
23676.01438	23733.57908	23561.679	23622.35378	203838.0644	249.6781312	60.60831181	217.1830557	23384.9964	23452.23449	23644.43882	-2.842107015	23709.59795	142.4367458	0.48064155	0.004352995	40822.33083	79.60277342	0.019801095
23629.47425	23688.50265	23511.47523	23583.9589	196235.8391	226.6129424	87.5488619	224.2509014	23422.84562	23465.16802	23647.36593	-81.12926337	23690.09479	61.47881237	0.222297464	0.000532437	5156.165674	79.65566832	0.019761879
23563.13425	23625.26416	23444.73659	23542.50005	187762.8527	198.4506562	-150.6826929	231.8785099	23445.80607	23461.31106	23633.50011	-155.8577363	23618.44477	-18.03858782	-0.014520258	-0.003382619	-160623.2621	79.72638376	0.020071614
23484.49783	23550.09068	23367.23188	23495.88836	179172.6646	167.441613	-138.8338002	239.3264357	23456.85833	23445.36633	23605.83789	-226.0112926	23514.03306	-97.35246155	-0.25471057	-0.007224547	-341889.8866	79.81738398	0.020173184
23397.31263	23465.57832	23281.12752	23440.97223	170807.403	135.2068758	-149.6118757	245.8837003	23460.83142	23422.79294	23568.87346	-293.6518154	23398.0866	-179.1550846	-0.521965131	-0.010919705	-355550.2261	79.92928238	0.019792923
23328.75876	23396.67554	23209.00638	23377.36155	163853.9688	107.4579003	-82.39776455	250.7573887	23462.32352	23402.923	23527.34799	-353.8851795	23308.89943	-262.6275234	-0.838833603	-0.014356288	-309095.1214	80.06450144	0.020014823
23303.47226	23365.8365	23171.24751	23304.12107	159443.6167	89.66621195	-81.72168474	253.125579	23466.44317	23395.26854	23486.44707	-402.8120201	23285.09003	-347.6609343	-1.230796852	-0.017360036	-371906.2864	80.22551391	0.020075136
23303.46995	23356.79255	23153.28346	23223.96324	157313.8302	78.00400381	-103.4780343	253.4618385	23471.4211	23394.46084	23445.67014	-440.5675554	23304.0959	-431.5840844	-1.674472286	-0.019944264	-481152.1691	80.40735419	0.020138508
23309.59061	23352.92169	23140.35276	23142.29459	156880.0556	67.72985194	-91.0989523	252.7048861	23473.73289	23392.68736	23402.86069	-465.9824732	23333.51055	-509.218991	-2.123491427	-0.022206429	-541186.8626	80.6023908	0.020085251
23282.17368	23316.991	23099.60217	23058.72711	157639.1899	52.22166979	-75.48293441	251.1683378	23471.47319	23381.89016	23356.83528	-484.0433686	23339.03512	-581.6857407	-2.571932009	-0.02372051	-575551.9988	80.80683174	0.01999402
23181.66039	23211.93129	22997.7649	22973.01833	158907.6733	24.6021862	-90.3457531	249.3093677	23462.45969	23353.54052	23306.63356	-500.7305623	23283.95094	-650.1368923	-3.009737293	-0.024252744	-616603.1312	81.01592803	0.01984191
23035.82206	23065.65512	22860.50028	22892.71728	160522.0406	-11.25687227	-122.4570933	247.8218579	23447.46872	23311.61031	23252.66058	-508.8529915	23184.0672	-706.899449	-3.385262491	-0.023931036	-657797.6171	81.22266383	0.01981493
22882.45596	22915.29114	22721.9405	22824.83681	162542.7561	-49.07640028	-155.4040392	247.1656975	23428.37535	23263.40523	23195.74035	-500.1742907	23068.91887	-744.8097816	-3.655410513	-0.022692607	-693121.9589	81.42152032	0.020108221
22764.67615	22803.02679	22617.25229	22776.96759	164607.5423	-83.54860383	-173.0386419	248.3151083	23405.86256	23214.33383	23139.2641	-469.688776	22958.48822	-756.1899311	-3.763673258	-0.021790538	-729333.3485	81.60353121	0.020101382
22726.98853	22772.57001	22584.11068	22756.97572	166368.4722	-109.1073668	-163.0365577	252.2168858	23380.6687	23170.04424	23085.63084	-411.5445963	22874.27522	-733.1274217	-3.652541	-0.022329069	-772751.3817	81.76004625	0.019991735
22751.77686	22806.10244	22606.65982	22760.08883	167872.794	-126.1525163	-130.0517271	258.3810275	23353.24693	23131.03584	23034.81248	-331.7600728	22816.44068	-681.5662806	-3.359217032	-0.023407764	-820777.1266	81.89306748	0.020149018
22806.35477	22870.34619	22653.82253	22776.39537	169250.0331	-136.958751	-74.05293941	265.9392636	23323.83562	23096.21201	22988.11039	-242.8037191	22777.46785	-612.8962673	-2.95626318	-0.024257103	-869323.7741	82.00740102	0.020185416
22861.50963	22938.00472	22709.11263	22803.19045	170592.7018	-143.7726176	-25.61627383	274.2876332	23292.62329	23063.55131	22938.6088	-145.5882412	22750.98441	-531.0358104	-2.469907299	-0.022699374	-915832.2349	82.10632802	0.039784558
22886.69088	22979.87455	22752.74954	22836.4661	172043.708	-148.7243946	-26.13003528	282.646303	23259.89744	23031.36005	22880.18972	-41.9258942	22731.58139	-441.3810487	-1.936790369	-0.016585305	-956913.0007	82.19458355	0.039963999
22885.31354	22996.73974	22779.39682	22866.72333	173665.5013	-151.6426986	-42.25268211	290.6353256	23226.16677	23001.15309	22820.47603	52.93847987	22720.26152	-354.1621327	-1.420545643	-0.007903249	-991785.8573	82.27338235	0.039844081
22868.08034	22997.07864	22792.01918	22886.41517	175443.4559	-152.7504943	-36.17300411	298.1314789	23191.69411	22973.54567	22766.37231	125.4541223	22715.20079	-277.3334062	-0.968998105	0.000832534	-1021047.396	82.34216057	0.039735105
22852.1704	22991.98613	22782.9052	22884.38011	177469.9734	-148.6921766	-12.03911185	304.4713735	23157.54657	22954.1164	22732.17147	159.6600238	22730.88136	-223.3472313	-0.660570246	0.006877306	-1042541.494	82.40471901	0.039989216
22853.69193	22991.85908	22744.88329	22849.30621	179844.885	-136.6828616	40.54980547	309.0518833	23124.70621	22947.80569	22732.19207	139.0741455	22779.36193	-204.6040047	-0.573574272	0.007314329	-1054403.151	82.46459101	0.040125308
22858.00878	22985.94978	22682.10889	22786.37487	182393.845	-121.6534272	76.008949	311.9624522	23092.21013	22947.70829	22754.14482	72.6368153	22839.05969	-216.2882471	-0.674820742	0.003330331	-1057644.18	82.52108688	0.040121542
22850.84234	22964.87469	22602.29817	22706.63298	184840.03	-108.3100377	19.11079074	313.3980301	23058.92312	22946.4065	22781.12426	-20.52673733	22889.25593	-247.926671	-0.894554873	-0.002727053	-1053393.025	82.57344382	0.040137733
22800.45314	22904.23731	22508.81589	22613.91172	187100.6539	-105.2247832	-70.47638003	313.7324691	23023.52721	22933.15057	22798.11481	-135.3496295	22894.29299	-294.9926767	-1.203329638	-0.009598294	-1043916.074	82.61916881	0.040096418
22676.57954	22781.40929	22407.0151	22513.89194	189059.7978	-120.9655632	-97.71740086	313.4350305	22984.56331	22896.7673	22788.40771	-264.1089883	22817.74791	-350.9178952	-1.558453937	-0.01575209	-1032036.059	82.6551549	0.040020645
22509.57593	22622.94805	22306.48352	22415.84218	190450.4513	-149.4648792	-93.26180028	312.3957777	22942.85475	22843.54504	22755.29298	-388.3169903	22685.18771	-408.0951642	-1.908936733	-0.020741307	-1016736.167	82.68408623	0.039963868
22337.37283	22460.91095	22214.46135	22326.37158	191083.6402	-181.9707566	-110.1201659	310.4179313	22899.91278	22783.7299	22709.19837	-493.3581762	22534.65442	-461.6585694	-2.222561038	-0.024756178	-996531.6475	82.70966152	0.039941377
22203.44725	22333.24775	22143.61515	22257.22864	190614.4296	-210.8283825	-128.7974402	307.4543728	22856.2369	22724.04246	22651.14146	-557.548298	22394.03756	-501.1412659	-2.4286779	-0.027135082	-971852.0361	82.73342043	0.039929858
22153.74898	22279.88274	22106.68175	22220.30935	188709.5933	-227.3028568	-124.0488253	303.4389899	22812.61089	22672.72964	22583.99986	-558.7183772	22296.76923	-516.0100008	-2.456807627	-0.027255245	-942287.824	82.75729245	0.040104933
22169.77314	22284.97426	22097.11716	22209.93462	185630.7711	-233.1948763	-106.9655399	298.671031	22769.6448	22629.51892	22512.83836	-507.3687165	22239.11885	-510.4405515	-2.339056877	-0.025454161	-910081.6275	82.78041414	0.040147242
22215.5664	22317.48766	22102.78383	22214.65983	181801.0911	-233.938666	-90.37590174	293.5716631	22727.54413	22590.20713	22440.69485	-425.7578714	22201.28875	-492.9913609	-2.137176122	-0.022364758	-878644.9783	82.79984145	0.03989414
22270.73715	22359.98865	22118.25339	22230.14761	177494.3646	-229.5903967	-73.95749516	288.3311891	22687.87834	22557.98639	22376.7842	-320.7506255	22193.33966	-467.2425125	-1.88140649	-0.018266091	-845067.2975	82.81659917	0.039916777
22310.44195	22391.02907	22135.44254	22250.0428	173067.0046	-221.3260413	-58.89041564	283.1929342	22651.91094	22534.91608	22330.26817	-202.8289592	22220.13822	-438.5506423	-1.61457238	-0.01359389	-808312.2242	82.83169535	0.040011271
22330.44049	22406.02108	22148.28656	22265.96562	168721.2281	-211.158132	-42.08970345	278.3694461	22619.13591	22517.43474	22298.4992	-90.8938895	22265.84948	-412.1075088	-1.371696728	-0.009078973	-770324.7132	82.84039955	0.039817817
22337.06481	22409.5398	22154.65349	22272.78796	164528.9562	-199.8334232	-26.9832044	273.9516127	22588.92229	22502.5641	22275.98421	1.711229882	22318.6768	-390.2411913	-1.167602361	-0.005257826	-733218.0879	82.83806284	0.039743589
22321.6326	22392.91076	22141.61149	22258.88857	160887.0331	-192.9368155	-35.31003162	270.4014045	22558.87294	22482.04171	22257.29432	50.89291765	22342.18002	-381.2613051	-1.059967114	-0.003092283	-713222.2754	82.82071257	0.010124875
22276.58864	22348.38313	22098.12501	22212.8817	158153.2731	-195.5934496	-17.59751879	268.1216847	22526.8011	22447.74744	22236.67334	32.39747327	22300.91236	-393.2113323	-1.103608111	-0.003537026	-714573.9683	82.78401135	0.009960957
22207.73995	22281.64319	22030.35871	22141.80323	156233.9408	-205.7009854	-128.6158931	266.9303017	22493.37597	22403.1674	22212.46423	-40.05600005	22212.41819	-420.2989524	-1.264734365	-0.006064399	-733612.2757	82.731037	0.010119237
22123.6456	22201.42258	21947.0307	22057.93592	155011.7226	-220.2215803	-120.2354831	266.6618046	22459.0986	22353.40697	22184.63396	-140.5371684	22101.51774	-453.4298922	-1.490414204	-0.009693529	-796274.7216	82.66885013	0.010282749
22031.76613	22114.63597	21864.97907	21968.64227	154190.4168	-232.5178425	-93.24278857	266.8103985	22427.21914	22306.16341	22156.4083	-257.6683396	22003.7151	-486.0622396	-1.736073954	-0.013929108	-849092.1613	82.59818954	0.01008349
21941.97317	22030.44564	21800.91825	21883.50196	153396.7589	-236.8919777	-52.26568105	266.760331	22400.87456	22269.47752	22127.87015	-375.688771	21956.20483	-509.9095787	-1.945467331	-0.018101763	-783224.4941	82.52031162	0.009934141
21861.4078	21956.00336	21753.76126	21809.60612	152887.5613	-235.3009228	-29.27871104	267.0153831	22376.89326	22240.08452	22098.11454	-476.2930413	21944.76673	-521.5006662	-2.104915812	-0.021604326	-700842.3372	82.44478414	0.009975104
21794.1991	21895.53556	21721.32989	21750.54103	153021.4366	-227.6044641	-71.91006777	268.2364518	22351.95342	22213.23869	22074.95927	-548.3094258	21946.97508	-520.4158176	-2.219504703	-0.024111383	-772908.0552	82.38052502	0.009946163
21751.30415	21859.64521	21690.4143	21717.00296	153872.6037	-223.0561999	-130.6559255	270.5928101	22320.97793	22182.78648	22041.89791	-566.2350152	21936.77307	-499.7133637	-2.253304145	-0.024725559	-883668.8013	82.33638683	0.009968643
21742.84466	21858.21777	21648.78038	21718.97833	155568.7019	-235.9145472	-126.8037554	274.3694217	22278.79268	22142.51014	21971.62891	-505.3986556	21886.98373	-453.4804436	-2.176866785	-0.022593705	-857354.6748	82.32200484	0.010018009
21765.81571	21887.92607	21611.39184	21752.93642	157919.3373	-252.2237058	-89.06954442	279.1681746	22229.81158	22098.0388	21895.81007	-378.8889997	21817.09657	-384.1288965	-1.995200438	-0.01813109	-759557.2489	82.33340159	0.010047007
21814.42323	21942.34774	21593.32484	21812.29381	160461.9306	-250.6866077	-67.24549466	284.0280188	22180.54365	22057.10353	21858.69635	-210.1074981	21754.84048	-294.7198504	-1.710708467	-0.012066791	-692773.6557	82.35985308	0.010021614
21882.28887	22015.4383	21622.46134	21890.69458	163320.7393	-235.0469593	-45.52930161	289.2329873	22135.89244	22027.51543	21848.72846	-14.49640441	21726.85765	-192.2270419	-1.358881063	-0.004976925	-638518.7001	82.40224117	0.00998754
21961.18349	22099.33372	21725.31425	21979.90529	166610.5242	-214.6785323	-4.058073461	295.0432497	22101.43873	22017.29563	21848.24195	187.7323778	21760.86998	-85.00870661	-0.981851031	0.002397053	-571665.958	82.46008758	0.009863068
22050.51327	22192.20423	21881.36843	22078.06225	169575.1203	-186.8340591	46.18144047	299.8893335	22077.50046	22024.30434	21856.89579	384.3201336	21844.56581	29.47715095	-0.549698444	0.009751621	-505074.9366	82.51953166	0.009784369
22151.75744	22294.32716	22062.73927	22185.4646	171489.8055	-147.6233093	94.06863047	302.2898105	22062.05752	22043.86578	21869.89453	569.8716603	21955.67633	155.1108402	-0.027224854	0.01700739	-448347.4936	82.56876597	0.010095024
22261.81735	22401.40562	22236.10449	22297.6662	171628.9526	-104.4873492	131.9089654	300.7178934	22056.46299	22072.14927	21897.86998	724.4715806	22078.43973	292.404455	0.606454376	0.023611028	-404328.8047	82.59228254	0.010085046
22377.95386	22509.44052	22366.17033	22410.56933	169214.3972	-65.93589662	151.5088815	293.5427063	22061.48838	22104.55132	21958.21143	829.4665623	22193.89672	442.5507738	1.375943226	0.029055572	-376183.9559	82.57350736	0.009984577
22497.49127	22616.79632	22462.38263	22522.33173	164754.635	-30.16616484	155.5984688	281.9542766	22075.32312	22142.23058	22041.98689	889.0152843	22304.73228	598.9643303	2.237197363	0.033342487	-362071.6049	82.52393432	0.010144966
22616.61763	22721.61533	22544.07592	22630.76109	159316.8274	5.659648939	150.3889719	268.3327261	22096.21881	22187.16335	22133.74046	911.6302501	22418.95264	750.9575473	3.114871901	0.036532272	-357845.7521	82.46542927	0.010171524
22734.8644	22824.01407	22625.97039	22736.03464	153079.6334	43.82486888	140.1616502	253.1858865	22120.90035	22239.5301	22235.65258	907.1345976	22532.03523	896.0984464	3.988560057	0.038848379	-361475.5294	82.40317238	0.019771729
22851.89135	22924.49286	22725.17745	22838.72157	146352.6488	86.78494898	129.5607915	237.3114832	22145.77786	22301.01872	22350.43736	888.5699303	22646.51474	1031.329718	4.831286794	0.040592178	-370040.4511	82.3454652	0.019993801
22962.54007	23019.6166	22832.30575	22934.90895	140232.8462	131.0279388	120.2054097	223.0526705	22171.28819	22367.77227	22470.58245	855.0311588	22755.16125	1145.550055	5.570224148	0.041578815	-380118.0531	82.31010108	0.019944661
23061.72309	23105.5893	22931.10267	23020.36587	135598.6847	172.3640649	111.8244296	212.2554456	22198.86248	22431.30219	22589.35379	801.7483667	22835.24653	1229.429248	6.146472867	0.041548613	-389655.007	82.30878187	0.019864741
23143.89557	23179.10103	23012.7393	23091.28671	133752.2071	206.6740428	103.3436963	207.7426606	22228.96418	22494.04921	22699.04335	732.4063067	22910.38172	1270.086216	6.472224834	0.040398519	-393564.4662	82.36641458	0.020236796
23203.51657	23236.81694	23067.61727	23143.85254	136023.5667	228.8345717	95.25564723	212.3568773	22262.36273	22563.58424	22790.50452	649.8894712	23020.40022	1254.921045	6.461338008	0.038013609	-386926.8456	82.50715156	0.020184509
23241.7652	23278.84333	23098.16179	23178.59971	141390.2485	241.0745	85.7805921	224.4980737	22298.85685	22627.83073	22865.78659	556.4900673	23121.42317	1190.304038	6.15468211	0.034549387	-372563.2996	82.71267395	0.020012884
23261.96797	23306.49945	23111.39809	23197.61058	149167.9969	249.9781296	72.1935462	241.103147	22337.75831	22672.19869	22933.72751	456.6834052	23161.80115	1088.532207	5.631687749	0.030291757	-355218.592	82.9536303	0.019894062
23265.29604	23319.82035	23108.93385	23201.33893	160287.4023	254.8915796	65.10469075	260.8420751	22379.22325	22706.13388	22992.79798	348.350522	23158.40323	956.4229166	4.936432651	0.025317142	-338260.132	83.20962634	0.019843598
23253.87427	23319.37811	23093.16008	23190.86387	166673.1497	250.452813	66.95230395	281.8654787	22423.32401	22739.00618	23033.62997	229.1241726	23125.88014	803.2682353	4.129408076	0.019735795	-326006.1856	83.45491646	0.019907672
23229.16265	23305.63222	23065.39844	23167.26799	165313.4963	244.6361189	73.18510387	302.0077029	22469.52078	22775.73343	23068.51287	107.0441114	23100.56498	636.6214078	3.256649667	0.01380979	-320195.4463	83.67665897	0.019994168
23191.46874	23278.51487	23025.46101	23130.99897	188052.1309	250.3336596	98.98790692	319.9103462	22517.13479	22825.56491	23118.14407	-9.717337304	23131.44902	460.8704529	2.342327572	0.007754579	-320962.8545	83.87072749	0.020051281
23144.51888	23239.94723	22976.40846	23084.65939	224040.051	254.9322997	103.6565994	332.5119017	22565.17824	22872.01517	23159.42344	-112.4440744	23176.94672	288.1366395	1.462598849	0.001935782	-331732.6097	84.01346196	0.020094567
23092.00587	23191.92307	22921.32129	23030.86553	130697.0202	239.8929561	16.4047512	336.8460589	22612.56339	22890.49615	23160.18031	-191.9611694	23181.86946	130.132439	0.690809822	-0.00328521	-355486.4715	84.08414776	0.019866864
23032.43064	23133.58923	22859.36975	22968.80053	212633.7985	212.4471635	-92.89899166	334.2731775	22658.41868	22890.05287	23132.52662	-252.5857266	23142.07148	-14.92394648	0.010835557	-0.007991438	-390987.1862	84.08696126	0.019885524
22963.92573	23064.08082	22789.13098	22897.34182	184250.2833	184.1974492	-114.3112074	327.2946516	22701.72228	22886.21816	23095.99983	-303.1004238	23051.06334	-151.2986632	-0.609514307	-0.012360591	-436525.9655	84.02808465	0.020105959
22884.16694	22982.24795	22709.05277	22815.11075	172213.6724	154.0432424	-93.53887087	317.6221487	22741.79072	22876.57853	23053.63148	-345.7828226	22938.34624	-283.4173449	-1.203122996	-0.01652443	-488970.9086	83.92581487	0.020041496
22790.07836	22886.53809	22617.38765	22720.32228	164712.2318	120.616258	-109.8183788	307.5034589	22777.92994	22858.18869	23005.59504	-384.6167392	22853.67797	-417.4706258	-1.814981081	-0.020674838	-544514.5152	83.80236532	0.019995137
22684.38316	22779.3229	22514.63365	22614.75352	163591.8835	84.84847092	-135.3071685	298.0598335	22808.46056	22832.03977	22952.34641	-424.2855308	22779.24785	-551.0984825	-2.432106651	-0.024757511	-603883.6405	83.6475306	0.020272015
22571.53394	22664.16355	22402.49629	22501.21793	160214.9276	46.75501356	-127.7613385	289.6402227	22831.72121	22797.9604	22897.32844	-466.3366691	22680.65505	-679.394108	-3.023378864	-0.028620658	-668466.3456	83.44768553	0.02003491
22451.75399	22541.69418	22282.36231	22380.34256	156866.786	8.062751877	-111.0062384	284.1911618	22846.13426	22758.03121	22829.29352	-520.3308532	22575.60191	-803.0561726	-3.598848973	-0.032355156	-737992.2898	83.19726636	0.020192577
22325.95527	22413.08514	22154.64707	22253.19004	157533.6261	-30.01164107	-114.3325487	283.5055682	22850.06368	22713.70077	22730.69936	-595.5009945	22482.92744	-921.9966683	-4.163092776	-0.036027143	-812539.2075	82.8890293	0.079794153
22195.93877	22280.16355	22022.1195	22120.9881	161122.3123	-67.88705472	-128.7945499	287.1655625	22843.40418	22663.84077	22618.97585	-684.2305056	22393.2972	-1035.26144	-4.70914635	-0.039543867	-889434.8166	82.54227289	0.079797025
22061.02642	22142.8781	21887.16866	21983.44056	166812.7818	-105.5518991	-142.3311326	294.3580588	22826.67132	22607.92766	22516.27712	-777.0696474	22299.58411	-1143.542072	-5.242167751	-0.042900592	-964810.8808	82.18823337	0.079978653
21926.24461	22005.50344	21745.2514	21843.51338	173757.7613	-147.0318616	-151.064926	303.972761	22799.2614	22540.12783	22415.22287	-864.8118291	22182.02691	-1241.843974	-5.727169691	-0.04588012	-1038223.098	81.8355891	0.079943117
21797.79018	21873.20423	21596.31884	21705.28631	180753.558	-195.6104998	-150.2364795	314.593146	22761.05637	22455.53248	22311.21745	-934.7558986	22022.12528	-1325.008629	-6.125950375	-0.048169195	-1108236.822	81.49575456	0.07984247
21667.69627	21740.28444	21437.97871	21564.45995	188351.8364	-248.5698831	-142.6955202	326.2833081	22712.59325	22358.01356	22193.34279	-991.4249745	21836.11297	-1397.352328	-6.478031604	-0.050154081	-1171948.996	81.19665392	0.080028891
21527.10287	21600.3543	21265.15597	21417.18793	197360.8325	-303.388919	-133.6251839	339.438841	22654.04927	22251.43604	22041.40582	-1043.797288	21640.45877	-1463.207092	-6.827433985	-0.0522296	-1226518.807	80.95967388	0.080247627
21374.67508	21452.82892	21104.15381	21265.67634	207957.3968	-351.5976869	-126.1784231	353.8246094	22587.94455	22146.80615	21880.65319	-1082.06461	21464.26367	-1527.707716	-7.208089176	-0.054263712	-1263148.102	80.82152947	0.079951493
21205.53869	21294.36875	20972.18563	21108.05444	220445.6841	-385.3514237	-123.7201272	369.2505342	22516.79045	22054.64941	21746.4503	-1102.663989	21344.6711	-1596.776866	-7.660053837	-0.056438472	-1276292.116	80.8173577	0.079958735
21027.48609	21131.33049	20864.57331	20954.18828	234071.3322	-409.3347779	-124.8042518	385.1660721	22439.39509	21968.96475	21625.04116	-1103.511468	21258.95958	-1663.040887	-8.141293282	-0.05815444	-1263866.056	80.92852223	0.079971587
20857.28938	20976.99041	20781.93823	20816.48237	247415.0308	-428.6963874	-126.3292854	400.8041352	22354.77908	21882.77762	21496.07267	-1074.259393	21155.96534	-1715.301011	-8.572558082	-0.058612796	-1226872.973	81.12338414	0.07998974
20680.82487	20820.69805	20651.92055	20674.22917	260447.3317	-454.7349092	-127.2200045	415.8503452	22260.77947	21783.11336	21353.89183	-1050.352185	21032.01539	-1750.076558	-8.943474875	-0.059514308	-1187845.761	81.37720448	0.079978992
20489.43224	20655.94036	20433.6736	20531.32431	273072.7201	-498.4874531	-126.0194517	429.9673628	22154.58805	21657.13557	21195.82751	-1060.298194	20919.14484	-1761.723587	-9.236720931	-0.060778339	-1149009.218	81.65730529	0.080174255
20306.84978	20501.37532	20171.02832	20396.78067	283548.435	-551.2473569	-122.2386223	442.5333651	22040.11271	21515.49442	21028.8928	-1075.742534	20770.9988	-1745.631733	-9.374491015	-0.06174723	-1112707.37	81.95557971	0.080170431
20150.03618	20370.40967	19838.80484	20213.96551	290328.5928	-601.7664491	-116.2218652	453.0218778	21924.36634	21372.55198	20862.72448	-1075.772984	20516.97459	-1700.850723	-9.295871438	-0.066529818	-1136831.733	82.27368595	0.079891465
20074.68751	20306.05753	19632.92721	20093.75587	291526.9587	-635.7211784	-106.3668374	460.6287627	21809.56733	21244.47811	20718.19629	-980.1886299	20269.8172	-1612.951515	-8.908211683	-0.067063518	-1136216.767	82.58444729	0.079894591
20132.8238	20348.48864	19868.42277	20253.59222	285235.4044	-638.5341248	-91.42437701	464.6278338	21694.65562	21148.02466	20611.68194	-714.348928	20165.79352	-1471.457763	-8.119978703	-0.047489213	-931140.95	82.8661892	0.080002146
20284.47429	20466.77072	20259.12689	20477.51525	272629.9847	-616.5290819	-72.21315941	465.0860916	21586.03374	21078.46794	20539.11339	-344.0902573	20182.22017	-1283.767411	-6.998472357	-0.023731495	-707132.4143	83.11411217	0.079840747
20479.46237	20621.85885	20349.37092	20413.13276	256006.2595	-580.3667137	-49.6844405	462.2102516	21492.95058	21026.14564	20504.20458	52.47106021	20282.85424	-1057.859042	-5.662126627	-0.021752768	-764945.2008	83.31867662	0.079802647
20646.45955	20758.86538	20298.55964	20268.05489	236281.7149	-540.6649458	-26.69227775	456.4712073	21407.10744	20982.63242	20477.82057	357.6704153	20403.52049	-824.0097358	-4.175007981	-0.026462929	-914694.4612	83.50851066	0.040205615
20711.27246	20820.58227	20393.06484	20365.62002	214720.854	-508.8771012	-5.925076604	448.4636665	21315.85614	20938.5176	20411.49496	451.7078387	20455.58267	-609.8364669	-2.620167845	-0.014341427	-861839.9002	83.71027544	0.040025349
20704.35016	20829.61476	20526.67315	20578.59539	193192.627	-481.6569156	13.02463395	437.9799008	21224.83698	20897.4171	20349.1965	392.564596	20470.40523	-408.1217205	-1.079724057	0.005075374	-712372.7951	83.89213437	0.040139318
20676.53282	20824.24726	20545.15269	20716.41106	173065.997	-452.5123037	30.50470528	424.7532637	21142.84542	20865.76218	20360.12409	270.9993817	20506.68358	-213.4127603	0.392186692	0.017687039	-631363.0531	84.02489183	0.040261782
20674.83245	20839.46981	20540.1708	20812.8347	156742.3636	-415.8339785	49.54856779	408.7272383	21069.57608	20848.69717	20419.00077	178.0142046	20566.8343	11.99342512	1.681460791	0.025658311	-578844.8912	84.04618804	0.040033309
20751.08134	20914.00668	20625.79329	20917.3494	146598.8055	-365.7278028	72.96063345	389.838603	21004.26966	20851.38695	20479.32385	212.8867619	20655.0056	302.8194612	2.678574038	0.032310962	-501341.3926	83.89679293	0.039826943
20883.28443	21030.92713	20764.32349	21015.12581	141817.01	-306.8010749	97.48434345	368.7911765	20947.89826	20869.77022	20551.88326	337.9511474	20762.79086	619.7298427	3.40771898	0.036790114	-414558.1896	83.6263263	0.039902469
21031.31991	21159.62584	20903.33063	21096.1704	140592.7226	-245.7204044	119.7452249	346.6199699	20900.72132	20897.85865	20655.28877	482.451985	20865.79874	920.1921952	3.926604668	0.038747368	-332885.5871	83.30051787	0.039875812
21169.37578	21280.63248	21028.41863	21170.79874	142050.3747	-188.8246096	133.8312605	323.8434292	20863.06152	20929.64512	20765.30478	600.298288	20967.91952	1133.679828	4.27971956	0.039169967	-251701.0143	82.9985752	0.039910364
21268.65856	21372.23771	21122.01433	21249.59708	144941.1527	-142.6294529	133.9403136	301.0655393	20835.28201	20958.9578	20854.55201	639.3793011	21084.09701	1190.573912	4.529074677	0.03913716	-167607.3729	82.80343515	0.040013777
21338.07047	21441.06022	21191.72051	21330.37723	148109.0796	-104.6570518	124.0752419	279.2157005	20816.8412	20987.59177	20929.90991	617.4762521	21189.39646	1132.399571	4.690569524	0.038716585	-84254.49028	82.69238589	0.040103995
21398.36122	21502.83338	21255.01257	21409.04254	150904.7305	-70.30663501	110.0314221	259.0607316	20807.24359	21019.16872	21002.47266	574.2608669	21256.27453	1019.758333	4.759381857	0.037732424	-5152.426419	82.61874889	0.040000159
21457.58395	21563.23283	21319.53941	21484.3829	151694.4782	-36.06065124	97.88608834	241.7374667	20806.52141	21056.80257	21079.65713	526.031046	21305.19532	918.6682718	4.775402687	0.036482917	65496.42541	82.54414516	0.03986957
21525.11344	21628.89359	21393.46966	21554.45336	148858.8009	2.014843107	93.88845803	228.3221606	20813.66862	21103.73659	21169.49022	491.2790132	21355.56131	900.1041049	4.776381768	0.035198746	123207.6906	82.42488372	0.039977416
21598.93524	21698.94362	21474.77198	21620.63132	143073.3705	42.31394724	96.75983977	218.6801805	20829.13593	21158.02251	21267.41955	468.3693656	21424.03117	940.9446133	4.760074307	0.03392247	169191.1963	82.27873675	0.040133046
21671.16842	21767.93763	21556.10935	21684.73264	135714.8731	81.4149441	102.6307465	212.3536758	20855.5359	21216.23566	21366.19946	445.8341175	21538.08831	995.2235708	4.719099377	0.032703029	206181.5124	82.13798576	0.040143312
21740.3799	21835.15741	21635.26765	21746.458	127457.4061	117.569326	107.7925399	208.9406876	20888.86475	21274.86964	21456.67888	421.7249527	21663.46823	1031.26943	4.63804221	0.031387208	235601.9905	82.02452735	0.040061401
21806.34696	21901.28584	21710.96275	21806.5852	119232.1513	149.1188079	109.6062707	207.8679656	20922.50042	21330.85826	21530.5758	396.0815482	21742.54002	1013.707124	4.497386129	0.029787514	259465.0442	81.96084308	0.039869902
21864.91249	21961.776	21778.36689	21862.08202	112026.3124	175.2484467	106.0229452	209.0352366	20962.11791	21383.63471	21591.28676	366.0078197	21794.10552	953.670133	4.305433672	0.027985967	278140.7084	81.93284899	0.040068458
21912.33895	22011.74625	21833.32638	21908.9264	106444.6893	195.7610954	96.28435242	212.4836208	21016.23435	21432.8385	21643.24056	329.4311362	21861.69348	876.2647656	4.079394747	0.026074205	291138.5976	81.91765975	0.040088959
21953.25863	22056.24948	21879.3585	21951.71132	103735.957	211.7392941	89.03103382	217.881472	21081.42559	21482.19558	21698.02555	298.1200228	21924.79951	797.7181027	3.831622159	0.024200543	299986.1486	81.89540363	0.039755423
21988.34958	22096.27829	21916.05127	21991.87087	105145.8774	223.6482801	85.57945998	224.8886302	21150.19174	21534.57662	21766.47124	276.6795978	21940.49918	733.4628214	3.569235588	0.022527861	306223.3418	81.84557324	0.039741578
22018.49874	22131.92761	21945.02317	22029.42968	110041.4554	231.6156682	87.4244026	233.2571357	21222.03442	21587.09322	21840.62944	265.4651994	21946.01765	680.6764658	3.303937928	0.020895937	309619.2255	81.77516524	0.030235078
22050.12329	22169.12107	21973.31024	22068.50537	117133.5877	237.006538	109.9899456	242.6929074	21298.67842	21637.97775	21911.53083	271.4932741	21998.92888	632.7372648	3.041096244	0.01916051	310185.131	81.69762577	0.030011369
22059.016	22182.20587	21977.06185	22088.51719	125924.9682	235.3627156	116.0679509	253.0181029	21370.49642	21677.45291	21962.15278	250.5398122	22048.22619	571.9988419	2.751468788	0.017209608	307523.2888	81.62392564	0.030039777
22026.72147	22151.21545	21939.40519	22073.6192	135704.7706	223.1083123	57.62072979	264.0629111	21427.69306	21696.56588	21975.92146	169.0679186	22033.93805	484.77837	2.431570829	0.014810566	300658.2327	81.56704117	0.030193621
21972.82929	22097.08451	21877.92862	22038.51114	145311.4397	205.5369008	-16.10219951	275.4326261	21475.05057	21703.75979	21964.6212	53.72480698	21975.5538	382.5794994	2.056749791	0.012326843	291979.5919	81.52071969	0.029908662
21911.62562	22036.46154	21804.89863	21993.64486	153892.9928	187.2409473	-54.74342862	286.7082714	21518.73898	21708.28289	21944.77442	-79.00052338	21900.01341	277.3280038	1.614394777	0.010256047	284579.4003	81.47418046	0.029952744
21901.62656	22029.25394	21783.81412	21986.66143	160057.4092	179.1972898	-44.77835685	297.4781571	21566.68772	21725.42626	21936.8331	-127.0007996	21859.70728	210.1442787	1.273098817	0.008236853	277880.0919	81.42461881	0.030046235
21997.29558	22130.84373	21870.51855	22061.69439	162393.3372	192.1945004	42.74021313	307.3471826	21627.24064	21770.72104	21959.34824	2.872386195	21898.76045	214.4807984	1.042626758	0.006217957	272497.9718	81.36786246	0.030086884
22154.44804	22299.23461	22025.00218	22182.78584	161584.1629	218.016115	139.185148	316.1094441	21695.34741	21834.21751	22006.04978	231.8262548	22011.37801	272.51404	0.955108567	0.004193769	268835.2973	81.30847428	0.030075212
22321.63304	22481.42763	22200.03819	22309.22464	159060.8375	245.6284244	135.7552371	323.6263447	21763.16753	21901.03886	22068.82433	475.4823499	22194.74092	358.6340018	1.382640237	0.001710881	265239.7907	81.25686447	0.029900898
22415.6313	22589.51381	22289.11359	22371.29566	155284.8959	263.2408611	77.67206509	329.8038748	21823.7659	21957.64535	22124.81844	573.7097672	22359.28704	391.3372885	1.599381668	0.000706662	269519.4531	81.21060111	0.029732138
22352.69365	22549.19764	22207.08104	22299.24433	150951.6072	258.2448371	57.1266316	334.5785024	21869.90694	21989.50675	22145.42666	366.7788225	22388.78086	326.6924802	0.463379854	0.002714601	287895.4682	81.16774935	0.029893373
22180.61454	22399.57973	22006.16562	22136.31783	147295.7505	235.0631114	43.97794281	337.8159232	21903.07772	21999.62717	22146.94424	-36.85177062	22322.77122	187.6368729	-0.871447614	0.006233806	314176.2371	81.1408595	0.030169597
21970.27254	22159.63378	21703.42304	21944.69697	145190.0851	202.9401363	-25.56692181	339.4144509	21927.417	21996.7311	22148.98722	-487.3262755	22236.27991	-90.90613877	-1.000190241	0.010140068	343363.4123	81.14063239	0.030048833
21797.55325	21947.63398	21471.53598	21792.19015	146185.8082	167.2282669	-95.66603512	339.2350373	21946.55583	21986.01048	22154.301	-820.8263043	22139.15234	-310.4730874	-0.37504389	0.010098205	358590.377	81.18158201	0.029909729
21743.4907	21967.61193	21586.40033	21750.93932	151835.9407	134.2959395	-76.38614405	337.1863296	21963.62625	21972.44505	22172.311	-862.8078957	22041.91193	-102.0087406	0.701915755	0.002048798	343957.3632	81.27855683	0.030062757
21780.90474	22062.71604	21825.2827	21796.22047	161510.212	105.6035918	-28.07246206	333.4141404	21978.56427	21958.08478	22173.85853	-680.7029778	21955.36988	190.2914321	1.334214643	-0.010582121	312045.1978	81.41862364	0.029938423
21858.18575	21958.04648	21817.80637	21881.04073	172608.4076	80.56587707	-49.29887691	328.1001198	21993.10872	21947.07891	22122.50483	-401.8194451	21882.18843	5.235697649	0.021373116	-0.023727906	278422.1572	81.57971493	0.029892328
21935.7392	21817.27582	21717.84757	21970.11454	182716.8927	60.69551659	-87.02579279	321.5462368	22002.72436	21936.09437	22039.49318	-111.0954904	21828.42401	-344.3893413	-1.850156693	-0.03121256	266119.7129	81.75151434	0.030226492
21968.60502	21884.92292	21780.91206	22023.00031	198808.8126	47.4623473	-61.75426033	314.1050902	21998.98294	21916.57776	21954.06126	92.51501663	21801.03628	-362.6730362	-2.077922554	-0.026798718	297810.0857	81.9204745	0.029986623
21977.24122	22063.49204	21913.30277	22055.09187	221711.7164	42.15454849	-5.990210376	305.7984977	21992.68413	21902.89959	21889.40552	223.5374632	21804.66585	-217.4871343	-1.419260037	-0.013730978	362876.7248	82.07169222	0.030333111
21998.47534	22211.26064	21978.76216	22096.55273	214669.798	45.40490614	33.88644732	296.6187694	22000.03	21915.49613	21871.37497	334.5263639	21839.7444	-172.6297992	-1.161604929	0.002987194	444340.3548	82.19589797	0.059869984
22051.48189	22334.34005	22031.45993	22160.72557	186237.6194	59.01456994	61.01461011	286.6888983	22016.71681	21947.90376	21893.98023	430.8860113	21916.49636	-136.9379026	-0.933143826	0.018124587	520275.846	82.27129957	0.059792193
22157.68737	22448.99276	22141.92297	22262.95761	290424.6372	84.15841455	82.04486826	276.1030819	22033.6407	21986.90869	21942.26732	522.9123685	22041.97436	6.712105675	-0.238103872	0.02605376	568729.3375	82.27733131	0.060038457
22305.1737	22550.4776	22286.12702	22394.11208	192749.1854	117.7649953	95.24336111	265.2229783	22054.66144	22035.58922	22011.26575	604.8286524	22200.72788	216.1815671	0.739271755	0.028550924	595294.1689	82.22246623	0.060080906
22469.01956	22639.6915	22431.41828	22534.94824	211444.814	156.1464992	100.8290893	254.5722106	22084.97693	22098.97883	22092.32643	660.3218052	22375.7942	437.3965963	1.779375368	0.029043145	609184.6412	82.12145462	0.059921408
22641.77218	22737.10681	22579.30409	22680.49799	208620.1826	194.6136299	104.9360768	244.3018395	22119.88339	22169.58668	22187.53754	692.8288997	22540.88414	670.7630624	2.895444088	0.030154264	628974.0736	81.98811303	0.060008006
22813.98791	22864.14194	22729.30826	22824.60797	199824.2216	228.1797409	114.1030745	234.5776443	22154.65132	22238.41369	22302.94841	707.8718531	22668.78328	911.5987271	4.078841902	0.034831188	672469.1919	81.84032488	0.06001956
22974.96825	23005.01424	22871.62092	22958.82768	184618.3261	256.7387911	125.3339347	225.981789	22189.92271	22305.92918	22428.07875	704.1156983	22765.85501	1134.65944	5.199232177	0.041413498	724011.4382	81.68000473	0.059840899
23119.1381	23138.14795	22999.72193	23078.33589	173213.9064	281.4749664	134.0961097	219.022231	22224.54881	22374.04786	22550.23684	681.4979694	22845.42664	1320.992465	6.147430616	0.04713296	765688.3867	81.5037397	0.059930715
23231.65272	23245.6357	23101.11655	23172.01187	165714.1124	302.6252109	137.0412137	214.3282727	22262.61792	22441.71755	22664.1884	640.668447	22918.31644	1438.519197	6.764672509	0.050295823	768244.7788	81.32100453	0.060050421
23297.99743	23308.3634	23163.06595	23228.91415	160175.6245	320.9116163	130.4546308	212.5009708	22311.62068	22508.32762	22766.58458	581.5980669	22998.03277	1455.185291	6.891866209	0.049072165	703294.7022	81.13970877	0.060068878
23324.42342	23333.49019	23190.88302	23253.80187	157019.7523	335.5320898	116.5999886	213.2547009	22362.99192	22572.78816	22856.41532	508.3861846	23077.96568	1385.514321	6.599468923	0.044275585	590904.1898	80.96258385	0.060014129
23322.46242	23336.23124	23194.64653	23255.7238	155725.4812	345.2107388	99.2968846	215.9965697	22403.96436	22633.49466	22933.51844	427.3004385	23146.04604	1257.144108	6.026230435	0.037673357	459027.9624	80.79533898	0.06003657
23299.81026	23323.6289	23180.37518	23240.19324	155690.8279	349.9906458	80.41300313	220.3736282	22438.49746	22690.17456	23001.71763	339.2413915	23199.04314	1086.758785	5.249079621	0.029911816	340285.3389	80.63182685	0.060068223
23266.93622	23304.88744	23156.24746	23214.76456	156265.5813	350.0289703	62.53418009	225.930272	22474.48577	22742.8574	23065.90182	245.6441555	23232.91517	896.5110851	4.371205829	0.021815338	268563.7453	80.46463402	0.059936687
23228.91652	23282.92291	23126.3618	23184.27597	156754.883	345.4392514	45.45562657	232.1993072	22510.36228	22790.50449	23122.59766	153.8860624	23248.73123	699.7280956	3.464386313	0.013966622	232940.9107	80.30931566	0.060068119
23186.95105	23256.57697	23091.74204	23150.81241	156740.049	336.6702242	27.72984649	238.8099896	22543.24559	22832.13515	23167.11862	70.23575785	23251.38678	502.0854712	2.563045363	0.006558494	212555.8377	80.18250954	0.060139808
23151.1578	23232.89093	23060.46289	23122.7236	155329.6346	323.7746048	12.08402622	245.2148882	22577.67069	22867.48013	23197.36671	4.328384738	23238.5728	325.7476834	1.780501937	0.000493427	188116.3877	80.09782689	0.059837412
23131.02575	23218.46056	23040.13823	23107.9676	151616.0031	306.9207535	0.267447215	250.8687901	22619.01131	22896.2631	23210.97853	-34.33421032	23208.99249	191.6391664	1.225195969	-0.003355931	138583.1805	80.07001918	0.059885125
23123.74713	23211.52584	23028.90137	23104.36563	146067.36	287.2080495	-8.335351477	255.6787718	22665.57726	22918.8901	23210.29676	-50.39263652	23168.83544	96.1074429	0.871771295	-0.005261194	71833.08938	80.08881583	0.059737775
23125.36648	23210.08078	23024.01212	23108.08832	139646.7628	265.9840029	-12.26369891	259.7620121	22714.26498	22936.60282	23200.12922	-51.57392181	23124.50288	30.88353107	0.665308814	-0.005749493	1280.923597	80.13280013	0.050177449
23129.97588	23209.81315	23021.11458	23114.99424	132653.0282	244.7474078	-16.91360476	263.0503021	22764.59834	22949.24822	23181.32384	-42.99187031	23087.06256	-14.04970347	0.556097859	-0.005254068	-60598.1215	80.19861177	0.050268912
23129.28103	23204.64137	23014.04467	23119.28555	125535.3722	224.7584007	-33.20187689	265.5023986	22815.5308	22956.63913	23155.11958	-32.33218853	23066.50531	-51.96664529	0.477385092	-0.004359098	-100425.2209	80.28034752	0.049985897
23128.15305	23199.12403	23006.76948	23122.58532	119197.033	206.9770604	-56.23239415	267.4267117	22865.93097	22961.58577	23126.5911	-19.37538133	23062.33557	-81.19149034	0.420434519	-0.003231663	-129299.5776	80.3566744	0.049880382
23134.0233	23199.56625	23005.10922	23128.35458	114298.4632	192.1306152	-58.65990605	269.1580504	22915.27966	22966.95581	23100.18859	-1.153169384	23072.01155	-96.17336906	0.39816967	-0.001843503	-162833.7531	80.41054106	0.050164499
23144.16029	23204.65515	23007.40292	23133.94691	111909.1428	179.3434889	-36.17967294	270.8128781	22960.86298	22974.65583	23081.56561	13.29227104	23085.21905	-98.92099118	0.381862789	-0.000573445	-212448.258	80.41582898	0.04986953
23159.19285	23215.85301	23014.55156	23138.51334	113128.9551	168.179262	-72.17391319	272.5997354	23000.16142	22987.20242	23076.55124	18.73080126	23093.10306	-90.81047098	0.345592038	0.000226548	-290565.0788	80.34625887	0.049962438
23176.12583	23230.25798	23024.00047	23140.8357	117279.9117	158.5802531	26.15712123	274.4605082	23033.65424	23003.53009	23083.1117	14.38840226	23097.81125	-74.49760411	0.290073197	0.00061719	-390106.8928	80.21665885	0.050066053
23186.59836	23240.3275	23029.10673	23137.59905	123059.8504	149.5166787	50.12066878	275.9638196	23061.97146	23020.54899	23096.40741	-3.609360327	23099.60361	-54.5114545	0.218417912	0.000698297	-496302.1608	80.05507717	0.050036523
23208.04616	23260.0449	23042.95558	23138.36967	130065.7308	144.7397879	77.92590326	277.5589108	23087.41097	23040.90106	23115.42527	-12.34702335	23117.0915	-30.31356048	0.143602634	0.000649994	-605077.5842	79.87457977	0.049958169
23253.10592	23299.14141	23074.71804	23150.21629	137675.7005	147.1424758	86.65802335	279.7231975	23112.39973	23066.08158	23138.05724	6.178479371	23166.1395	-1.432668308	0.082072991	0.000730404	-710970.1118	79.69292978	0.049908114
23306.86065	23345.5113	23113.62305	23167.07715	144830.4082	152.7640141	81.67767838	281.2972045	23135.04783	23091.90859	23160.495	38.8739281	23229.04774	27.32060892	0.029894827	0.000804643	-803881.3579	79.52883401	0.04991698
23359.85881	23392.02231	23153.46497	23185.83222	150853.4196	158.3552157	83.4710625	281.0929658	23153.18647	23115.57594	23180.29379	78.0566387	23289.56304	51.6206252	-0.020566194	0.000662414	-876669.2885	79.3936326	0.049974189
23364.62021	23398.57855	23157.31491	23182.29375	154233.942	154.4343875	67.48313289	278.2189325	23164.05153	23127.09486	23191.0194	72.64104142	23308.93651	64.64327366	-0.076198875	0.000368835	-917555.81	79.31382892	0.050031416
23277.47188	23328.4001	23091.39861	23134.52544	153457.5494	131.9016798	-11.70711525	271.6245473	23164.75971	23116.82323	23186.36966	-24.07279112	23249.12565	59.93105573	-0.142891536	-0.000101091	-914775.7443	79.31493027	0.050164534
23134.97483	23212.36576	22984.15228	23061.77799	149529.6388	97.73409927	-98.59777635	262.2369414	23157.89037	23092.30182	23169.57379	-170.1016391	23139.60364	40.56535561	-0.216537407	-0.000661289	-874549.2033	79.38604262	0.050240452
22977.90863	23084.33281	22866.33967	22983.85636	144036.9055	60.71497038	-110.4789524	252.0489295	23147.24219	23063.09566	23146.15132	-321.4233933	23018.30839	11.36944337	-0.294492362	-0.001105353	-809723.8883	79.50668641	0.049926344
22876.46008	23004.04061	22793.72155	22939.38805	137853.098	32.31496162	-78.44867369	241.0145932	23135.33251	23040.8054	23120.73574	-396.6901598	22928.3774	-22.08967054	-0.363423335	-0.001894106	-725641.2732	79.66220922	0.049923074
22902.72595	23033.11401	22823.73859	22968.16793	132298.092	24.61804969	-62.36328696	229.2535146	23125.17048	23037.93771	23098.35028	-312.4214594	22917.00291	-53.02190459	-0.408597566	-0.003327041	-629312.9928	79.83336137	0.049997219
23012.70819	23132.43865	22918.88528	23041.75618	127714.9301	31.958602	-45.75815277	219.2847902	23116.89803	23049.20744	23080.60554	-127.1862694	22962.17369	-82.72263772	-0.446090288	-0.005115846	-532960.5577	80.01056243	0.049801846
23143.21165	23246.53392	23026.55882	23121.45324	123858.1974	44.38729898	-0.622886152	213.2824787	23109.15767	23064.46919	23066.36667	77.98383457	23023.65651	-114.1577993	-0.493843751	-0.007143327	-446041.7151	80.19036473	0.049732464
23235.44703	23325.54808	23099.13508	23172.99763	122678.6184	54.47694888	39.03919175	213.9896627	23103.50503	23077.92671	23054.29837	231.0411248	23083.59913	-146.1306382	-0.562852808	-0.008047509	-380578.4823	80.35666429	0.040122946
23223.49196	23312.733	23082.51876	23156.90404	125529.517	54.98367619	39.3334606	224.2466307	23101.12735	23083.99012	23047.27852	249.1060278	23119.02344	-178.3552376	-0.667500201	-0.006617472	-350073.9114	80.49424691	0.039949538
23135.84259	23233.32824	23001.20019	23091.90895	131884.2357	46.67031514	12.83498064	242.0566491	23100.34061	23081.73869	23041.48279	167.0812063	23127.3161	-207.4888563	-0.788399352	-0.003799787	-348624.9114	80.60470155	0.040089586
23028.76144	23137.94319	22904.12188	23015.91191	141453.3156	31.00152022	-36.45277945	263.6288745	23099.90027	23070.57143	23022.57317	57.93760349	23121.90887	-227.3477931	-0.888869349	-0.00050303	-362494.7713	80.69285278	0.040312399
22920.57869	23037.70416	22802.29238	22933.51252	150125.8045	12.92484225	-80.37037886	287.7038997	23096.91286	23053.52464	23006.7524	-70.30307366	23089.05571	-239.8024083	-0.969856099	0.001060084	-395976.1597	80.7644014	0.040026865
22837.48286	22951.78681	22714.41646	22856.01799	154326.0299	2.077761725	-60.25033652	312.4890418	23087.60827	23038.55307	23023.52962	-196.3526077	23012.85308	-246.580738	-1.029028358	-0.001318022	-448473.4894	80.82735533	0.039973351
22788.80226	22893.16663	22654.06581	22798.1371	155926.0087	-8.244112121	-26.0893416	334.8078803	23074.69013	23019.87627	23041.07274	-296.3291473	22919.71095	-239.2315303	-1.026235668	-0.005871892	-506445.9976	80.88071306	0.039961667
22765.91609	22858.06575	22618.77814	22761.75031	156383.174	-27.38855069	-67.58110229	352.382465	23064.15354	22990.87654	23018.83774	-371.6425515	22846.25226	-210.5059492	-0.930258941	-0.010325338	-562210.8436	80.92077394	0.039957906
22801.06462	22887.40322	22648.36509	22787.18116	162581.133	-44.03390853	-115.9553018	361.0862641	23056.35107	22965.73744	22977.66853	-347.8437691	22806.42605	-150.3684209	-0.690219762	-0.012172714	-581148.4643	80.94904219	0.039988112
22922.65537	23017.89802	22778.72337	22911.18701	180876.6078	-48.90481808	-73.95334441	356.8685633	23047.96216	22954.4729	22941.15717	-157.1696564	22808.00797	-48.84238724	-0.255902214	-0.008750669	-531042.4911	80.96685783	0.040033658
23103.34214	23216.24817	22977.74604	23102.129	205363.797	-35.46764639	15.14197439	341.847478	23045.36942	22967.99704	22927.55351	139.7204791	22866.53374	84.46193022	0.328126061	-0.001334057	-434983.5839	80.97421215	0.04004544
23311.80581	23443.76914	23207.37874	23321.89619	229497.0123	7.215562403	89.72408243	319.9547469	23058.773	23023.95928	22964.18157	471.6976456	22982.50212	234.0308324	0.990095753	0.007738933	-321489.4642	80.97149622	0.040037283
23499.22211	23640.4627	23410.9399	23514.66004	242122.9299	59.2141895	138.0930703	293.4586589	23078.71215	23094.22421	23028.37409	731.2061713	23140.6688	390.8329754	1.686384529	0.017098613	-233647.9667	80.95802465	0.040033378
23614.04592	23743.51869	23528.65748	23621.70521	232166.0793	91.13978343	152.0154885	265.3805629	23089.95598	23137.52524	23081.10349	806.5438311	23334.76212	543.4560881	2.361582758	0.025104698	-216334.9409	80.93294432	0.039779807
23671.75058	23775.50195	23579.95653	23663.31905	206448.5093	111.7091474	136.8479621	237.9933427	23098.62693	23167.55387	23135.99494	741.1064288	23508.67184	683.0860605	2.977678375	0.031426805	-249133.1709	80.89742885	0.039794279
23701.5125	23775.80745	23600.50874	23675.80236	174759.8061	136.9685223	105.2877695	212.4730983	23116.34234	23208.01213	23214.75347	609.405483	23591.95616	804.9445083	3.516547318	0.036395641	-299391.2707	80.85323018	0.040023194
23727.92383	23779.57839	23620.171	23690.08773	147902.2372	163.1658135	75.96613296	192.3245861	23138.28845	23255.69663	23309.63156	480.1478981	23622.76974	894.9330863	3.914231608	0.039364817	-336354.2725	80.80177675	0.039979594
23779.28173	23826.4026	23673.07081	23741.29163	137424.6724	185.5998806	67.69171693	180.8729779	23156.62953	23305.94307	23408.79532	429.7677692	23662.16705	940.2481753	4.11305289	0.039786592	-326294.8837	80.7446288	0.03996352
23843.41755	23899.74787	23744.74009	23814.34169	139273.1732	204.5990247	76.16459588	177.1387005	23178.07267	23358.11942	23508.48745	432.2031005	23709.42381	944.0958485	4.128719753	0.037927667	-283144.1416	80.68337515	0.040274962
23897.94796	23968.93134	23808.00408	23881.06869	145776.5194	219.797696	90.31051948	179.1840217	23209.92775	23409.95963	23605.83398	436.6107807	23761.36117	912.0304387	3.986178629	0.034168794	-232401.5125	80.61977072	0.040075303
23930.23474	24015.96712	23848.00913	23926.01403	151444.0902	230.4084397	94.35797089	185.2257097	23248.3796	23458.42391	23689.19971	410.3818121	23811.24955	853.5263006	3.731358767	0.029034864	-190026.5678	80.55513115	0.040256811
23926.91658	24021.26655	23848.92767	23932.41272	149955.5968	235.9555361	82.24253025	192.912747	23290.20741	23500.62678	23747.45061	318.2210905	23840.91997	780.4766445	3.421584085	0.023215589	-174523.509	80.49080249	0.099853251
23893.4173	23991.27345	23815.55222	23904.78961	143596.3684	236.0684785	55.90757979	201.8718775	23329.15135	23535.80752	23783.31217	179.1186927	23856.49295	689.4387086	3.03682723	0.016890206	-179685.6302	80.4291556	0.099830838
23841.3337	23941.09565	23759.88925	23855.41881	137130.0894	230.4647087	-8.500164815	212.4470488	23355.7221	23563.71198	23801.56167	26.69367637	23870.9355	574.474714	2.544696569	0.010069567	-191620.3876	80.37244137	0.099977863
23778.17306	23878.61603	23689.3069	23790.30708	132411.5155	219.2879848	-65.72381625	223.5010277	23376.48705	23584.25406	23808.5792	-114.8718353	23872.10126	435.8756518	1.944286368	0.003206152	-208115.924	80.32295107	0.099918252
23712.02665	23812.62442	23611.79398	23716.17656	131608.2312	202.8880077	-19.72352276	234.0176062	23402.63267	23597.75347	23812.16683	-220.1254385	23844.71827	273.0956119	1.229804993	-0.003300598	-224431.0695	80.28286599	0.09982396
23643.24072	23743.33268	23527.95239	23634.50258	134001.9074	181.3064045	34.84982695	243.8313773	23429.40028	23602.89005	23808.43261	-295.4547342	23792.51505	93.60944486	0.43662529	-0.009347539	-241984.5642	80.25235589	0.100037398
23570.47703	23668.5696	23437.64171	23545.6869	137454.2243	154.9427864	-58.86587766	252.7355318	23449.56172	23598.52752	23791.30089	-354.5869216	23723.29795	-89.92504655	-0.372108541	-0.014779377	-266787.3993	80.23070371	0.100289688
23492.51632	23587.61551	23339.40169	23449.70354	141743.0318	124.4138036	-193.0254655	261.1715721	23464.65452	23584.60544	23758.6882	-406.8687579	23639.55322	-275.499382	-1.191477845	-0.019778785	-288911.9911	80.2178701	0.100013766
23407.93527	23499.7258	23231.27242	23346.75257	146699.6692	90.1214751	-205.4488958	269.7200692	23477.09729	23560.74909	23707.80829	-464.9048805	23543.1621	-460.5962286	-2.014155116	-0.024590913	-300861.0967	80.21353882	0.100008973
23323.26566	23411.24658	23124.07136	23244.80909	151166.9218	54.14596337	-154.8957018	277.6569867	23486.86433	23529.30363	23642.23402	-515.9547514	23441.24905	-630.3638072	-2.761655207	-0.028722926	-308244.4524	80.21662318	0.099987994
23246.06812	23329.52668	23029.83662	23152.3009	154254.9121	19.25935973	-132.4868132	284.1248821	23493.91062	23494.09175	23568.92529	-541.9381453	23342.90361	-771.4469741	-3.362857375	-0.031618845	-313462.2409	80.22606481	0.099962229
23182.56332	23260.95897	22956.12549	23077.71991	155535.511	-14.49734837	-126.8715052	288.4390215	23499.46262	23454.32034	23487.87512	-542.3036242	23246.4955	-867.727821	-3.734089381	-0.032896493	-339421.8766	80.24068843	0.099920302
23138.99895	23211.83639	22912.10704	23029.4333	154118.5659	-46.63830086	-118.5822643	289.9083671	23504.79163	23410.06586	23399.90393	-511.7177736	23152.47752	-903.2771126	-3.791306906	-0.032158282	-407105.0841	80.25910139	0.100127409
23113.47778	23180.56839	22893.86848	23004.72294	150657.0273	-74.95860654	-113.4429445	288.9116108	23509.14299	23365.37227	23311.9793	-456.2822879	23069.91393	-885.229562	-3.57795824	-0.029646929	-497333.004	80.281173	0.100134501
23100.52743	23162.36975	22890.25978	22996.72799	146828.5405	-98.54706563	-115.4233246	286.2027524	23511.17472	23322.69635	23229.68396	-393.8223481	23002.80087	-829.0430184	-3.184896179	-0.025955059	-589408.2839	80.30756892	0.099903362
23098.71297	23155.4599	22907.91819	23002.52403	140443.9081	-112.3945734	-107.452211	282.1640389	23510.42126	23290.83819	23163.4592	-299.8852414	22972.85513	-741.7757469	-2.647754998	-0.02120562	-646190.034	80.33732148	0.099959262
23105.85468	23157.30331	22949.87449	23018.02888	130143.1096	-111.8911613	-78.3420118	277.2954549	23506.2673	23278.09713	23123.53608	-157.3315196	23000.19693	-633.0179025	-2.016110323	-0.015548314	-630477.9651	80.36945179	0.100001499
23116.51639	23163.83114	23001.77372	23037.89123	118518.8011	-102.008305	-37.46566389	272.032992	23497.88369	23277.65165	23104.4489	3.262201725	23062.99611	-515.4927243	-1.367417498	-0.009769397	-565632.4655	80.40545717	0.099724364
23125.93048	23171.55513	23053.0021	23057.98396	107252.2633	-88.7732655	18.07181973	266.6691942	23484.79001	23280.89854	23097.19836	158.8418413	23134.91373	-399.0430276	-0.76105304	-0.004611279	-484863.1769	80.44675049	0.099961219
23128.58519	23176.25594	23072.24132	23072.12399	103716.7692	-79.33730016	51.97692249	261.8569316	23465.98625	23277.32281	23094.26755	233.6384589	23184.63836	-298.7449561	-0.291026192	-0.000665269	-423523.0855	80.49432154	0.099803367
23118.53521	23173.46923	23029.70437	23073.88638	114738.3799	-81.38398627	5.012334333	258.2156564	23440.56738	23255.63669	23087.04452	156.6605827	23178.65965	-229.9028541	-0.052170957	0.001344192	-419569.4812	80.5494044	0.050201648
23096.77587	23162.86448	22944.97849	23063.8653	134960.2558	-92.31742693	-68.30820912	255.7996314	23409.37974	23220.36855	23074.77905	-19.50107658	23129.07737	-190.4274204	-0.01745383	0.001645577	-458796.9089	80.609821	0.050198215
23067.91365	23147.04265	22844.68128	23045.79651	158089.3131	-106.5160965	-80.28953318	254.5483128	23373.9101	23180.28079	23060.01407	-229.5410403	23061.07773	-171.3180026	-0.11647611	0.001010858	-513852.8005	80.67147772	0.050019303
23030.74563	23124.83309	22763.75555	23019.1267	173942.2586	-121.4117678	-63.17149783	254.2799809	23335.27246	23140.41558	23042.18953	-375.9043152	22986.802	-171.7744993	-0.328647406	-0.001160423	-567156.4931	80.73384499	0.050062734
22984.58199	23094.33751	22737.6464	22983.88544	172118.0021	-133.9173587	-73.23478889	254.750212	23294.6853	23106.54401	23020.61438	-359.2246118	22921.15829	-189.3070764	-0.620118237	-0.005209772	-598438.6183	80.79616586	0.050162279
22936.72333	23062.62606	22754.79125	22945.59725	158215.5643	-142.5422469	-86.59778265	256.0767079	23253.632	23079.64781	22997.23838	-226.3231039	22869.92059	-213.255205	-0.928264872	-0.009983717	-610717.6433	80.8531333	0.049969172
22893.91667	23036.18822	22792.8784	22909.24724	140635.9156	-147.3631198	-72.62002801	258.4006887	23213.47278	23058.2215	22974.91127	-50.70922441	22831.9336	-234.6704709	-1.207528064	-0.014594572	-614911.4384	80.89993839	0.049799296
22862.76529	23014.48023	22824.67057	22879.65624	127875.998	-147.3450352	-45.88137835	261.8830074	23175.12756	23042.52874	22951.96243	88.56100622	22813.7465	-243.2173663	-1.383726841	-0.016707262	-613396.9735	80.93134296	0.050056268
22850.85607	23001.64	22824.10391	22862.50597	129118.344	-141.0744799	-19.78805527	266.6552921	23139.59491	23032.96224	22927.83842	106.9790844	22822.10369	-227.0817659	-1.378570246	-0.014060613	-609402.8932	80.94192327	0.050061005
22852.81464	22989.06946	22795.17213	22853.92837	140753.7378	-130.597315	0.634270784	272.4323889	23107.27948	23027.78738	22905.63594	37.01731077	22850.36692	-193.0033225	-1.233010616	-0.008278418	-601881.8966	80.93447429	0.050058162
22856.82621	22963.77443	22747.26876	22844.8848	156017.1056	-119.3872425	1.196490926	278.8876995	23077.96158	23024.1302	22886.38694	-65.98483298	22886.30079	-157.0845862	-1.033982003	-0.001638005	-588528.0681	80.91533557	0.049995558
22863.25697	22951.35349	22713.38926	22836.5101	170473.1145	-105.9111026	-1.15352113	285.6122003	23053.06891	23023.37928	22879.50923	-153.9290375	22928.14886	-117.5739316	-0.796816222	0.003357492	-568853.7861	80.88574948	0.049917253
22871.35876	22952.30141	22710.26894	22829.22992	179047.9264	-90.89631897	17.38373043	292.120512	23032.9617	23024.65756	22892.05405	-171.8325537	22972.02003	-74.26561817	-0.5493029	0.004101961	-542292.3943	80.84779245	0.049863509
22866.80653	22952.63747	22718.28691	22810.84487	182918.2429	-78.81872037	26.15562288	298.5223745	23015.7815	23022.55147	22913.34378	-154.6712127	23002.15171	-48.16607659	-0.375286506	0.001100159	-513452.4247	80.80827187	0.049880679
22837.66587	23005.42473	22759.67465	22770.76202	185269.6472	-68.49750764	7.708627094	305.0522851	23001.04939	23016.89969	22935.34305	-157.1501571	23005.51845	-56.99272171	-0.336166409	-0.004322105	-487712.724	80.77284285	0.049935848
22768.0496	22993.36902	22741.33686	22696.27639	186964.1582	-72.83559322	-42.60510102	311.5335985	22982.90676	22994.33877	22937.88225	-202.9599851	22961.44477	-123.2414451	-0.534266637	-0.010882313	-467084.6896	80.74912462	0.050016052
22641.59544	22688.93081	22490.44251	22574.16261	189125.5076	-113.0446038	-162.1355836	317.8870935	22952.81043	22932.89818	22889.88812	-322.9941914	22850.4668	-270.575532	-1.073304949	-0.017186704	-454825.6809	80.74497734	0.050207866
22471.38483	22320.02598	22174.98655	22415.43049	191390.0171	-169.1358833	-264.1328848	323.8836884	22916.12106	22851.39956	22809.90337	-498.2696715	22684.33576	-478.7444949	-1.873922651	-0.023364416	-449405.8429	80.75654136	0.049995429
22281.22385	22260.37463	22073.56651	22240.85362	192643.9567	-207.8486906	-209.2487886	328.974376	22880.97059	22782.60925	22735.56734	-681.9685112	22486.01435	-710.7499734	-2.796027744	-0.029569181	-445440.1149	80.77539819	0.049933233
22080.10456	22298.19891	22037.81179	22057.31114	192950.8592	-242.7132753	-99.0961384	333.4965028	22842.75923	22710.70077	22645.73077	-888.5874392	22274.51598	-955.026304	-3.77797294	-0.036596965	-449507.2931	80.79933813	0.050220971
21880.20982	22103.26069	21835.34859	21873.80048	192435.2521	-295.4283084	-94.66228191	337.8183791	22797.47732	22611.35664	22506.94857	-1125.909493	22065.18893	-1195.301454	-4.737034026	-0.045262941	-466231.1149	80.82498186	0.05021391
21701.13614	21820.92957	21577.4316	21710.1637	190944.4016	-351.4415733	-136.4010852	340.8046905	22743.2901	22501.13936	22342.78696	-1343.572008	21875.85309	-1399.3349	-5.570777551	-0.053552001	-486170.0786	80.84428593	0.059716893
21557.02247	21659.54993	21418.27899	21581.87065	188462.1142	-392.6629351	-129.3172258	341.3359402	22676.42501	22401.629	22192.01534	-1503.077443	21737.05805	-1543.54941	-6.213238858	-0.059233912	-502165.1477	80.85099804	0.059939374
21472.89828	21597.28117	21349.06754	21509.90265	184973.6455	-415.9133222	-99.13802807	338.3962084	22606.15633	22317.10929	22053.53668	-1523.964543	21640.09865	-1586.934746	-6.522898168	-0.060321321	-494066.9931	80.83596606	0.059923291
21472.99847	21597.65827	21351.37894	21516.42666	180406.0759	-419.3379029	-79.29195915	330.8865888	22546.6921	22250.96228	21914.69566	-1324.801009	21546.37962	-1489.502418	-6.364984413	-0.054664487	-442088.0404	80.78982483	0.05979886
21545.77682	21664.5865	21423.95285	21589.38318	175035.6369	-404.2500523	-61.29531715	319.7491169	22496.07001	22204.6308	21804.30616	-968.1533406	21508.80977	-1274.094336	-5.806814601	-0.04347951	-362139.1093	80.71770897	0.06012945
21668.78015	21786.03212	21548.98223	21704.39841	169388.6967	-374.9190187	-38.78438934	306.8388872	22448.00085	22175.99132	21759.14286	-547.6003096	21606.98353	-982.2972387	-4.968437711	-0.029334754	-275202.8421	80.63028734	0.060146631
21828.04617	21951.66076	21720.94548	21859.22456	163418.6192	-334.6049822	-9.772997916	292.5273013	22408.44718	22165.47428	21761.70792	-128.7620043	21778.60553	-639.064923	-3.941505272	-0.012572579	-203284.1375	80.53081042	0.060079984
22005.61529	22145.3642	21927.62998	22044.62287	157099.1363	-287.7283316	27.44544112	277.3870916	22383.65748	22172.26159	21781.02801	208.7971098	21924.03733	-276.96579	-2.84336919	0.006002808	-170648.2897	80.42407132	0.060019414
22186.80293	22346.71863	22143.75763	22240.5287	151293.1497	-237.7498771	67.50243308	263.3449239	22369.46113	22191.98311	21822.48181	456.4995525	22058.26521	78.91565221	-1.727835442	0.024233273	-169181.8603	80.32021258	0.059975153
22362.53524	22544.33557	22353.63329	22435.35792	146819.5634	-186.59643	105.5186526	251.9772367	22360.57673	22220.66492	21895.72724	643.1732552	22218.48713	414.2865245	-0.614708582	0.04064631	-181458.4072	80.22707686	0.059960934
22514.76721	22695.28342	22505.9993	22583.42885	144526.4916	-139.9097095	129.8420021	245.5255211	22352.37282	22251.1912	21989.65676	728.021757	22363.939	692.2891956	0.404455874	0.051704251	-201654.0867	80.15653253	0.059960784
22624.8399	22758.73452	22551.54838	22642.19368	145300.0128	-103.2623246	129.2268354	246.2487509	22339.65521	22275.94602	22087.86348	679.916681	22448.99875	877.9495151	1.245561321	0.053918573	-220922.1966	80.12070336	0.060068619
22695.79007	22757.72983	22519.90467	22635.08822	148623.6215	-75.18216554	111.5024026	252.9400287	22322.77153	22296.01061	22185.85574	541.3095573	22488.33196	978.0970153	1.9033561	0.049274309	-236760.7143	80.1136499	0.060150515
22737.71334	22723.6037	22451.86647	22592.33356	153387.6952	-52.66439215	86.85147157	263.195811	22304.35003	22314.77569	22287.39137	353.7512276	22505.58118	1009.574897	2.384184638	0.040862438	-251880.0629	80.1228993	0.059928237
22748.37103	22694.56732	22393.36272	22562.01499	159352.3736	-33.74642602	67.34060692	276.0386058	22284.85076	22332.89807	22374.37148	193.8207251	22509.72361	987.7299711	2.719822281	0.031207486	-255476.3917	80.14468829	0.059935978
22730.57575	22713.95087	22396.5016	22595.04144	166135.5732	-15.6376346	66.36747306	290.0984534	22264.36789	22351.83866	22421.19345	144.5885939	22514.03056	933.3365067	2.953330054	0.023373129	-238545.5107	80.17323334	0.06000118
22692.44831	22764.00613	22442.55537	22666.24156	172621.6691	1.626977246	77.33151394	303.5216037	22244.90623	22371.80922	22448.28279	172.0588884	22521.7039	850.9962408	3.062143673	0.017315733	-206643.2738	80.19779155	0.059762748
22636.82348	22811.24096	22493.26506	22736.64857	177908.8342	16.39966056	88.63380438	315.036917	22230.51759	22391.45808	22488.10832	216.2933388	22527.65114	739.484696	3.016106668	0.011706535	-165875.7369	80.21077214	0.059902194
22590.00087	22842.63581	22536.30819	22770.28533	180699.9952	30.12618666	95.44981316	322.2033175	22220.49008	22412.44592	22529.64225	245.1611665	22542.42806	608.7054291	2.796015992	0.007440502	-133365.0691	80.19844492	0.05982574
22576.66792	22840.76921	22553.897	22728.42951	179681.3927	44.20622183	91.28950059	322.6115728	22210.22435	22436.58044	22555.04484	216.5609966	22576.29661	468.5607011	2.384931942	0.005139891	-125281.0056	80.14703803	0.050204264
22580.17108	22805.26696	22542.7564	22628.33564	175520.6581	56.09956725	76.34205018	317.2844894	22206.69958	22460.22598	22570.34468	136.1331055	22616.26761	322.3254869	1.816382052	0.003860949	-135898.1666	80.06464109	0.050210967
22580.86404	22747.22274	22511.82455	22501.37362	169605.1564	62.90438364	55.4690624	308.2866769	22220.50849	22478.66222	22582.22132	34.20668455	22646.26918	171.7084498	1.137021418	0.002846685	-158428.7496	79.96630553	0.05001293
22546.64203	22654.75674	22443.35773	22368.99956	162449.1658	62.29313942	23.67817191	296.6924744	22242.40795	22489.18119	22591.409	-107.3018486	22653.5689	19.69667108	0.388923301	0.000308533	-172552.295	79.85898761	0.050024594
22444.79013	22518.51898	22322.10357	22255.58276	154769.2576	51.62643854	-22.96569464	283.9826038	22258.43445	22488.65682	22594.74251	-301.4020016	22623.21494	-131.4424006	-0.3789964	-0.00568907	-158763.9691	79.75217999	0.050264235
22294.88543	22354.28108	22165.16802	22157.33829	147762.4986	31.39811272	-76.65781369	271.4870496	22271.36122	22475.58826	22586.75692	-516.706983	22556.08481	-281.6113787	-1.151647835	-0.014060559	-132158.8496	79.65631459	0.049860395
22126.36208	22178.49771	21991.61023	22061.97864	142340.3674	3.915376322	-129.5800448	259.961967	22286.49082	22450.48403	22568.67915	-724.1590753	22461.96776	-429.8113708	-1.923189166	-0.023013287	-109143.2524	79.57772871	0.049881813
21969.45036	22018.9961	21832.61181	21967.66568	139890.158	-31.2924	-169.142212	251.2915356	22300.76492	22410.67014	22522.41821	-871.0305732	22335.77906	-574.7475993	-2.660111487	-0.031501506	-118717.2324	79.53103163	0.049978527
21856.30401	21904.45518	21720.62988	21871.10114	141785.3286	-74.15443385	-182.3925757	247.3222466	22310.48206	22354.1046	22420.83516	-903.2889957	22175.02876	-716.3576072	-3.335974717	-0.038222388	-190155.1704	79.53028957	0.050077788
21779.97659	21828.73303	21648.132	21777.86852	147468.0167	-120.6285366	-174.0942711	247.3450556	22314.81107	22285.5863	22290.24614	-842.0031653	21996.8197	-847.1339539	-3.922924033	-0.042859847	-299501.3775	79.56861129	0.050131807
21724.90705	21779.23939	21600.38325	21697.94958	155585.3516	-166.4185448	-153.0155111	249.9168196	22313.61992	22211.21424	22173.21593	-724.4164024	21819.18696	-955.0612014	-4.379373895	-0.04567717	-414306.3035	79.63347646	0.050008838
21678.04924	21742.59684	21561.72299	21632.55963	165592.8498	-206.3026754	-126.1055516	254.2377839	22304.96306	22137.34197	22060.09007	-581.9581733	21666.05807	-1040.429662	-4.718951289	-0.04585649	-504114.6229	79.71625028	0.049844206
21624.6428	21703.24695	21514.26778	21582.92438	176845.839	-234.9210692	-101.6487795	259.2017998	22287.13969	22070.84198	21933.15485	-451.7380293	21562.08816	-1103.055206	-4.957227087	-0.042748194	-534992.6542	79.80564731	0.049834644
21576.01532	21670.54336	21469.91998	21554.41591	187772.3057	-251.8265254	-79.05182695	263.9237884	22262.53825	22013.86612	21810.03305	-330.5059992	21506.16478	-1128.066417	-5.030507312	-0.036885417	-518535.4747	79.89539536	0.049912889
21548.57788	21658.6321	21446.18824	21550.44628	197032.3056	-258.2760634	-54.95900154	267.9560729	22234.39236	21966.71751	21710.33361	-203.1968722	21489.3132	-1103.383251	-4.882285919	-0.028903667	-480507.3217	79.98290828	0.049967159
21554.64921	21677.28725	21455.93389	21577.60706	203672.6864	-254.5545975	-29.66556817	270.0267672	22205.01592	21931.09739	21640.79629	-69.96479658	21506.61596	-1012.085117	-4.442656005	-0.020044257	-426151.7767	80.05789897	0.050005152
21606.7541	21736.59201	21512.48431	21642.07328	206307.0719	-241.4727029	-3.114527511	268.8943332	22177.36642	21908.28882	21606.07957	70.81907329	21550.97189	-837.6189995	-3.643122154	-0.011629434	-365410.6926	80.11072892	0.050037081
21697.25686	21829.54879	21607.6396	21737.71042	205615.3583	-219.9947867	23.54483744	265.1283059	22152.30602	21898.36984	21604.60464	212.4115056	21619.07676	-596.5431778	-2.555945193	-0.003562384	-304657.2944	80.14296457	0.050056702
21812.22137	21943.81998	21726.4297	21855.13582	203480.3244	-191.0778391	48.44333561	259.8323725	22129.47022	21900.93175	21631.84274	344.015398	21708.63579	-315.9872759	-1.298020483	0.004429526	-241614.1967	80.15832305	0.050068585
21943.14353	22071.84933	21860.17053	21987.08547	197758.8738	-155.6757142	71.15098427	253.6207465	22111.97159	21916.32433	21681.63039	462.938229	21817.43412	-11.47153671	0.062136317	0.012820901	-197598.6931	80.16131762	0.050071835
22079.63964	22204.54088	21998.29217	22124.6098	187226.8818	-115.4367511	91.36755958	247.3183833	22101.74086	21943.79236	21745.66719	566.7375085	21941.23942	297.4160127	1.438654377	0.022117175	-192647.9183	80.15802767	0.050060072
22217.49226	22338.24677	22136.25292	22262.93362	174574.7104	-71.76066965	108.6552969	241.6856311	22097.27226	21981.83562	21822.98101	652.1006364	22073.18569	592.5958889	2.757729519	0.031446163	-210507.1561	80.14793978	0.050042028
22355.68276	22472.03523	22272.90272	22399.60008	161484.0233	-25.79774391	122.7669191	237.1742293	22099.08825	22029.12016	21914.17471	717.5201247	22208.34014	862.4136702	3.973059444	0.039754441	-232221.1433	80.12876345	0.050031254
22486.39261	22599.042	22400.05195	22526.39817	155631.7737	17.89505349	133.1228244	234.7702314	22100.90551	22079.51485	22012.99047	757.9424309	22330.75417	1080.718392	4.974020704	0.045947119	-231296.0136	80.10185807	0.050011981
22602.64569	22713.23566	22510.37937	22636.04041	164149.8224	56.58439075	139.308118	235.4365122	22092.47706	22128.68877	22116.06631	769.1969761	22426.41598	1223.21333	5.658970973	0.048943418	-179404.6225	80.06837883	0.049975541
22702.61916	22812.54296	22602.44652	22727.16317	181492.7512	90.21242965	141.2115455	238.7563519	22082.5449	22176.94522	22219.74071	753.5382316	22501.2027	1294.717687	6.043212437	0.049086976	-90146.63054	80.02946026	0.049933314
22784.25259	22894.30759	22674.79286	22798.41655	201111.0021	114.7665667	138.6230007	243.8472201	22085.51906	22220.38308	22313.46517	713.4175746	22561.48775	1306.040164	6.162318338	0.047084588	12644.25809	79.98700756	0.04987884
22850.48525	22961.20826	22730.78728	22853.40548	212571.4293	138.5414889	132.3250284	250.2905301	22095.49595	22268.70611	22407.25122	655.3573986	22625.41148	1270.783128	6.076273848	0.043533531	113387.5398	79.94101655	0.049865319
22905.18957	23016.72367	22774.83118	22896.77416	205207.2398	176.6783702	123.1245221	257.5121047	22102.73543	22338.73269	22520.05718	587.1194228	22711.42867	1206.59672	5.861879209	0.039177687	193948.0917	79.8914186	0.049956819
22942.61962	23054.59348	22801.62154	22922.6562	184724.7353	213.2951872	110.4313119	264.7243022	22111.67145	22411.72532	22627.11498	505.3622	22804.43497	1112.307127	5.498397461	0.033973725	252944.1589	79.84085277	0.050077317
22956.75937	23068.47978	22805.46654	22924.73901	159769.4693	223.9111193	93.74894773	271.3343272	22128.17967	22459.42935	22696.24522	405.7354284	22885.33324	982.8321819	4.950148289	0.027681641	296021.1873	79.79207769	0.050152258
22942.36608	23052.57326	22781.72673	22898.07083	139003.8293	218.4134611	72.03781982	276.4563886	22150.98697	22489.54848	22736.96973	287.6617036	22932.0324	821.8935424	4.216480811	0.020479	320236.7753	79.7480198	0.050151489
22894.21624	23001.04523	22725.74042	22837.57913	131798.9588	214.1321431	44.49936043	279.1789749	22178.20715	22517.55714	22761.61182	149.6053873	22921.60037	632.5570626	3.293425795	0.012500082	323615.7956	79.71162515	0.050026616
22818.36203	22920.42289	22643.64063	22749.87449	134750.2917	205.7712095	12.77534456	279.793086	22209.38219	22537.78992	22776.22701	-0.587319464	22865.79526	423.9377917	2.234210119	0.004105688	308056.3801	79.6828461	0.049909242
22724.91101	22821.74945	22545.50629	22646.12289	141316.2078	184.9802369	-20.79786123	279.0968931	22243.45884	22541.90601	22792.6457	-149.542643	22784.35626	209.1210041	1.120680671	-0.004147263	276128.5608	79.66068818	0.049906233
22619.05043	22710.35651	22436.38908	22531.18319	147198.0198	157.3008551	-53.26275346	277.1688164	22279.43534	22536.05617	22797.0865	-295.7688516	22691.98935	-7.712730032	-0.019695395	-0.012188461	230816.4558	79.64488595	0.049968147
22507.33421	22593.05668	22322.64495	22411.27494	147492.9319	130.7422165	-81.957802	274.2071917	22316.17165	22529.43685	22768.03516	-437.0503022	22606.54391	-221.7872833	-1.153398159	-0.019936419	176350.3923	79.63481301	0.050116012
22397.14131	22478.26334	22211.73978	22295.50895	143678.1565	103.8760936	-105.4242398	271.1591941	22351.71043	22519.23948	22714.9753	-557.5716327	22526.24756	-420.4692129	-2.204959899	-0.026758006	117122.1746	79.63031199	0.04986316
22293.80168	22372.12232	22109.10269	22190.81521	139187.7955	71.7126705	-122.2017508	268.8119764	22384.36771	22498.1975	22653.85638	-643.7006011	22443.23931	-592.9920987	-3.11280085	-0.032094565	56568.62865	79.63156624	0.049796699
22207.66937	22286.19336	22025.19454	22109.31379	135330.6983	38.62735646	-134.0145236	268.1629117	22412.08946	22470.93272	22585.99047	-677.7169374	22362.77055	-723.1338477	-3.779545137	-0.035207356	1086.153486	79.63781811	0.050118302
22148.51724	22231.47018	21969.8636	22062.59685	133636.114	13.6547832	-142.2327775	270.279302	22432.78555	22447.44707	22509.40182	-642.0274495	22287.2203	-795.7476892	-4.113174291	-0.035382528	-43177.77319	79.64825884	0.050173231
22115.07532	22205.79472	21941.57767	22047.83169	133620.5028	-10.14512812	-144.5379335	274.4772968	22447.10722	22419.75863	22429.42295	-547.518198	22219.8063	-815.2820019	-4.145047544	-0.032990501	-77143.36246	79.66310076	0.059759362
22103.74276	22203.95763	21936.44162	22058.584	133979.2578	-44.93186614	-139.8085009	279.3257174	22456.72792	22374.64998	22357.42658	-414.687469	22168.47399	-790.4786586	-3.93612144	-0.028719486	-103398.0728	79.68268504	0.060080557
22110.1499	22220.91195	21949.70875	22089.4172	134444.612	-78.78372801	-121.9208053	284.5943538	22461.73789	22325.36615	22286.86022	-253.4439038	22121.1031	-731.1224473	-3.543060576	-0.023026056	-124127.3502	79.70727404	0.06012058
22128.40726	22249.84564	21975.04498	22132.99572	134727.697	-93.96974351	-85.35940273	289.8878226	22462.77903	22292.0738	22202.95851	-77.09239756	22067.28504	-649.7867044	-3.039387983	-0.016506214	-142419.3061	79.73718619	0.059975433
22159.51575	22290.54814	22013.51334	22187.97134	134859.4865	-95.3960781	-37.29442502	293.689453	22461.32572	22271.59683	22129.01916	99.6297494	22021.50796	-545.8039159	-2.434484799	-0.009500181	-158102.1228	79.7721387	0.060223277
22205.9553	22344.69485	22067.7576	22255.09901	135098.991	-92.6483081	13.8539081	294.7820394	22458.28336	22255.62705	22097.80373	266.7910777	21995.64879	-415.6948351	-1.718984393	-0.002173133	-169850.5345	79.81159817	0.060064951
22266.71368	22409.60669	22136.57613	22330.29965	135440.3989	-81.32780232	57.27957576	291.4651029	22456.93056	22252.21297	22099.69254	403.9417193	22019.77406	-263.6417748	-0.930781725	0.004884767	-178766.83	79.85526936	0.05986462
22340.95427	22482.84795	22219.02503	22409.75785	135864.2478	-56.93850391	81.69835122	282.0063054	22460.41326	22269.69021	22115.78534	491.2434224	22122.61907	-92.95340925	-0.102978662	0.011121275	-185849.7605	79.90276439	0.05992191
22425.89353	22562.39195	22312.07615	22491.91946	136360.988	-23.75169925	90.87042624	267.5661954	22467.22291	22303.22008	22151.73212	534.0094606	22279.37998	89.28713237	0.737729628	0.016496729	-190913.2858	79.95349845	0.060057169
22517.18014	22645.26784	22410.85219	22574.85326	136916.307	13.70102777	92.21950305	250.3798075	22475.29818	22346.55578	22214.39102	544.1792959	22457.57665	271.8562259	1.551445686	0.021026266	-193970.3063	80.00680649	0.060026633
22613.66544	22731.33763	22514.44769	22658.96779	137490.7712	49.81627837	90.62214991	231.2663824	22481.74511	22393.51596	22297.12379	529.952184	22619.11836	454.0437839	2.343960168	0.024903854	-194205.6612	80.06190031	0.059907248
22714.02098	22820.57692	22621.80541	22745.00865	138044.7162	78.80679176	92.1004575	211.3563824	22483.47399	22437.26609	22390.68079	502.6837258	22723.73331	635.0081094	3.123499127	0.028398161	-190617.6797	80.11796584	0.059881487
22813.29436	22908.65447	22726.93452	22829.24731	138688.9903	101.5148165	95.9793178	192.6211942	22482.16419	22478.10018	22489.78424	466.9552044	22782.53611	799.6928819	3.82515198	0.031236534	-184360.8622	80.17416446	0.059959328
22906.8936	22991.20588	22824.21749	22907.63799	139546.6431	120.1986298	99.04033329	176.5475569	22480.48885	22518.18837	22590.52487	423.3718995	22819.06412	934.1489659	4.385104213	0.033076385	-176991.6951	80.22961545	0.059840431
22989.0334	23063.49327	22906.94847	22976.36916	140680.2592	137.2845079	102.010975	165.5200902	22480.73482	22558.59661	22683.27438	380.7347238	22849.65975	1022.018386	4.736466138	0.033727864	-169348.3156	80.28368699	0.060067454
23054.12667	23120.88896	22968.54961	23031.71968	142165.8338	155.6027383	105.3727598	161.9121962	22485.4549	22600.76808	22758.59839	347.5854194	22893.8557	1047.082155	4.812459171	0.032994917	-162436.8172	80.33571898	0.060201546
23103.16066	23164.37113	23010.78244	23074.43013	143923.492	173.5433957	108.3796952	164.68369	22494.18492	22643.25591	22818.224	322.2483936	22946.03818	1017.376429	4.648823776	0.031059287	-156368.0425	80.38484209	0.059991146
23139.09387	23196.72006	23038.18478	23106.74484	145756.8846	188.7881806	110.8077259	171.6354954	22505.78316	22684.11036	22866.6848	301.0030279	22993.45752	949.2132372	4.317742988	0.028280668	-150572.7439	80.43037571	0.059924955
23164.0084	23219.57867	23053.11789	23129.95676	147684.6371	199.3215855	111.39813	181.8348147	22519.92143	22721.73367	22906.83541	280.832478	23032.17271	850.3018034	3.851152434	0.024775061	-145790.8208	80.47124244	0.060219954
23180.75871	23235.24046	23058.8904	23145.88236	149721.3627	203.0654598	108.3738613	193.9588145	22535.88079	22754.61216	22942.82634	257.4091435	23057.3572	731.2633413	3.293174345	0.020698362	-142746.9041	80.50635451	0.06021652
23190.56566	23245.05287	23058.41633	23155.6291	151537.4101	201.8956474	102.9853809	206.2610296	22554.78237	22784.10128	22975.63556	230.3700755	23072.97406	603.4906532	2.696360117	0.016400803	-140235.4329	80.53592328	0.539721407
23194.05166	23249.83586	23053.72474	23159.94865	152808.6859	198.5521204	97.435584	217.5257399	22578.37605	22812.13156	23004.62526	201.4491851	23086.41806	474.6419743	2.097567631	0.012190356	-137034.6886	80.56036548	0.539937205
23193.13897	23251.68254	23048.68746	23160.59296	153258.9693	194.940667	90.96901817	225.5377494	22606.06162	22840.26739	23032.49472	168.6483581	23099.24422	360.8926922	1.570370657	0.008483924	-132120.2209	80.5797019	0.539914618
23189.66037	23252.58257	23047.11344	23159.23446	152584.9449	193.2401699	83.39171634	228.0690002	22637.50305	22870.2391	23061.76399	129.9510271	23113.23761	278.0591608	1.186842423	0.005691712	-124263.679	80.59421572	0.539835816
23185.02896	23253.47697	23049.37915	23156.9591	150943.2833	193.0260462	76.19682156	225.9923928	22673.08312	22901.38281	23091.60976	88.41283315	23129.28278	222.8752695	0.931978161	0.003772717	-114600.1977	80.60331258	0.540047196
23180.10689	23254.71497	23054.23242	23154.46007	148742.5812	192.6487627	68.54896091	221.2305117	22712.07782	22931.94982	23120.5122	47.68080636	23145.57643	187.0403756	0.767764419	0.002517213	-105481.6712	80.60578508	0.54023899
23175.3254	23256.19908	23061.30729	23151.85467	145962.9461	192.4731607	63.80939515	214.4782746	22756.999	22961.61576	23146.56382	9.794536487	23164.65355	165.05501	0.669257179	0.001826457	-96976.27362	80.60222852	0.540031085
23171.70765	23258.26549	23070.51746	23149.69358	142622.3997	192.7221022	69.67452529	206.7765045	22810.09359	22990.08217	23167.81415	-21.75592883	23189.67295	149.2018172	0.601288395	0.001580204	-89289.60834	80.59325622	0.540010196
23167.96315	23259.90198	23078.8349	23147.47918	139294.6501	191.8524228	78.92735127	199.694318	22866.88662	23015.64922	23183.44964	-46.98967181	23214.07873	136.5194311	0.551146904	0.001563952	-85259.80948	80.57730725	0.53996754
23162.2731	23259.75543	23083.21408	23144.37638	136502.0481	188.7077008	70.25714571	194.2957697	22922.45171	23036.86152	23192.97444	-67.57460963	23230.55095	126.8323941	0.519032287	0.00160129	-87358.4592	80.55313321	0.539988507
23158.29985	23260.93948	23085.24259	23143.63958	134817.9052	181.7153794	50.0676519	192.54846	22970.88325	23053.07743	23197.5757	-76.53034138	23237.1295	114.9520562	0.480844055	0.001644491	-98407.08756	80.51909105	0.540044398
23157.48575	23264.75927	23084.21426	23146.82364	134862.1125	168.8891249	51.0181829	196.4482492	23005.96814	23063.15522	23198.13912	-70.06788091	23229.35282	95.82193189	0.413077801	0.001535096	-121274.4092	80.47356942	0.540051289
23160.20499	23271.21489	23081.58194	23153.96136	136278.8877	152.2086321	37.55199232	204.8738445	23029.85238	23068.21021	23194.3308	-49.71302013	23210.46191	70.98500426	0.322705602	0.001342686	-153810.1657	80.41919497	0.539976695
23169.60007	23282.46685	23082.6261	23166.80868	138287.6952	135.0633713	-54.12065923	215.6293344	23047.11115	23071.0052	23187.16899	-15.23332127	23190.04229	44.11904097	0.225182428	0.001340466	-191718.3397	80.3600964	0.54009226
23172.03458	23286.99352	23074.17572	23174.65371	140813.3099	117.0709835	-150.1345813	227.9023671	23059.69699	23069.2593	23173.24651	12.52828142	23156.49094	17.13475422	0.129771909	0.000908275	-233505.2265	80.29863158	0.539870033
23156.81544	23275.75374	23046.57013	23169.14012	143682.4773	98.70458264	-146.1261295	240.5337979	23070.39541	23061.56638	23149.51053	17.04664968	23101.6171	-7.530660492	0.048631595	-0.000383992	-277227.6896	80.23761933	0.539759328
23134.45463	23257.27877	23011.86587	23157.41221	146071.1756	82.36280508	-82.98180203	251.707012	23080.49526	23052.48692	23122.61622	6.72521804	23041.97792	-25.74576272	-0.004857111	-0.001997677	-318300.4299	80.18041017	0.540003974
23112.70506	23237.99659	22978.61069	23144.46287	147329.2837	68.93920473	-27.04149671	260.1680559	23089.87442	23045.64458	23099.76788	-13.91760123	22990.30181	-33.96463073	-0.021420598	-0.003589406	-352674.9233	80.12961987	0.540109272
23123.07941	23244.10652	22981.68914	23154.49934	146476.6474	65.04811981	23.03801642	263.6149654	23101.54474	23050.19927	23089.42455	-3.288001972	22982.84594	-29.39169362	0.009785849	-0.003462898	-375739.5199	80.08926103	0.539840235
23194.81633	23299.80315	23053.47412	23209.77239	142510.4773	76.64667003	68.98666573	259.7647979	23118.31846	23074.9311	23100.34868	76.07470693	23054.51148	-8.933267694	0.100680365	-5.33E-05	-382860.3088	80.06316783	0.539838904
23303.54584	23385.51563	23167.76364	23291.717	136135.4199	98.31534427	104.5021648	249.9104535	23138.63334	23113.64326	23128.80685	190.9290783	23178.12773	26.25805152	0.244030194	0.005341719	-375113.7863	80.05106949	0.030308821
23420.87069	23478.47324	23293.72834	23379.61737	128634.0567	123.6057544	131.0027069	236.4894889	23160.32145	23157.81984	23167.04558	307.6420641	23318.01018	71.10107376	0.420002966	0.011225273	-356531.1389	80.05139099	0.030060061
23500.8859	23540.15915	23381.93524	23436.73248	120523.3064	142.6437202	138.1173028	220.683095	23180.63096	23197.4401	23211.30103	355.5555368	23431.77422	127.041842	0.631563466	0.01510877	-327797.2385	80.06318492	0.030062346
23497.58006	23532.65532	23382.56454	23426.50833	112514.9779	145.4586852	117.7432519	204.0939595	23196.55118	23222.01628	23257.03106	265.04764	23474.75816	195.8721059	0.880376941	0.014494484	-289707.8401	80.08497718	0.030154931
23436.36346	23477.24099	23322.42425	23371.78799	105553.3055	136.0285841	77.94696564	188.4734268	23208.60818	23234.39332	23300.26995	87.54346317	23462.23479	265.6330962	1.130896281	0.010761491	-248634.4665	80.11562398	0.029977806
23354.93945	23404.92601	23241.63197	23304.87243	100246.4542	121.0070793	28.15365317	174.9365902	23218.23004	23240.63648	23338.80613	-108.5419651	23424.18194	324.1294936	1.348951986	0.005939603	-210706.2228	80.15433588	0.02982198
23295.10592	23354.68171	23183.91779	23262.40324	97908.67024	108.0081359	-8.696147785	165.8695464	23226.52629	23246.23403	23369.20809	-244.7948868	23382.99169	364.8857601	1.503000347	0.002295207	-179061.2102	80.19967003	0.030051172
23301.44632	23366.46566	23196.04506	23283.27838	99801.82501	105.0949192	-15.72886099	163.5894761	23234.85572	23257.21074	23387.85556	-237.9489283	23364.35255	378.4053947	1.558090586	0.002244368	-158678.5778	80.24996842	0.030057372
23357.90598	23425.94735	23260.74797	23352.78719	105255.3778	109.6472323	1.707692501	167.1462298	23243.10745	23272.32015	23396.65696	-122.4579715	23365.1451	370.8468199	1.534803866	0.004857283	-147229.1935	80.30488371	0.030057769
23435.74877	23509.48659	23347.19874	23444.55992	113096.0163	117.322527	51.78394961	174.6572124	23251.18223	23289.29759	23400.57084	39.07071048	23374.81629	358.6916314	1.481669808	0.008505389	-136876.7537	80.36482089	0.030003808
23511.77722	23587.8851	23431.08575	23538.28024	122468.7697	122.9345096	97.46907203	184.9681376	23259.02767	23305.0771	23398.99207	204.9011937	23389.09632	329.2031502	1.397875451	0.011884448	-136804.1188	80.42853933	0.029934072
23559.17066	23630.22307	23484.25846	23610.11396	132272.3819	120.9758687	68.77204686	196.5247311	23266.41596	23316.49614	23392.38371	324.8537764	23402.21353	274.2008438	1.287478262	0.013478673	-153449.4185	80.49486031	0.02986047
23592.4361	23655.78434	23521.40481	23669.90704	141994.5146	116.3306628	28.29525229	208.2421943	23275.70929	23328.80678	23388.95345	407.0392511	23423.98805	218.6754324	1.211022681	0.014045059	-172828.0572	80.56509	0.029830504
23635.90168	23690.97337	23567.62389	23736.28001	151470.4114	115.4128597	80.30362275	219.5756681	23289.83507	23348.26622	23396.23207	479.251959	23466.90194	182.0799303	1.22034361	0.014896818	-184287.833	80.64035154	0.02991964
23699.089	23761.88139	23631.97503	23813.75646	159780.7299	123.8328398	161.9763598	228.9123182	23309.72198	23380.52568	23425.00352	535.6753619	23536.66439	212.6860682	1.380699058	0.016449836	-159306.6433	80.72174588	0.030044278
23794.70681	23896.7274	23727.03256	23909.74895	166090.9057	147.6320058	176.1485768	234.6946311	23336.6547	23431.51947	23485.97711	576.7391525	23639.8605	356.9503073	1.76025126	0.01932111	-69552.79089	80.81068775	0.030075332
23915.12732	24073.44381	23845.24362	24018.99511	170463.2501	182.967377	156.3462544	237.3396206	23371.18472	23498.1345	23574.5059	600.958585	23769.41875	578.5727311	2.310917094	0.023118048	61699.94138	80.90443075	0.030056427
24041.90226	24257.28879	23967.92571	24128.23798	173068.5371	222.7847049	155.1322155	237.799385	23412.23155	23573.96753	23681.1887	598.1992357	23910.72726	826.8746602	2.939650683	0.026844064	203309.3253	80.99836535	0.030063798
24181.85179	24430.33253	24103.71044	24245.642	174385.4492	264.4428697	158.4595326	236.6965864	23462.67717	23656.96502	23800.03908	595.9462761	24065.02848	1047.567077	3.618978345	0.031052157	325644.6744	81.091689	0.03007534
24338.16539	24570.23842	24257.28763	24376.5464	175024.0716	304.3979162	147.6941726	234.8907244	23524.89169	23744.09145	23923.70773	617.7996508	24231.18456	1183.027029	4.309161336	0.036092468	395128.3832	81.18320549	0.030062662
24493.87673	24674.72318	24410.88307	24507.30288	174700.3299	339.6776984	129.8581921	232.9222374	23594.08544	23831.16327	24046.6882	647.1569626	24392.87842	1240.727276	4.926071418	0.040921585	421384.4389	81.26831289	0.030036233
24637.22724	24754.76939	24552.26071	24628.17507	173011.6208	369.3846748	112.6630721	231.033628	23665.15158	23915.51317	24165.20054	672.1529789	24537.64151	1245.774512	5.406388779	0.04478794	428079.5758	81.34349487	0.030008425
24732.29407	24793.35528	24642.11451	24708.35872	169788.2028	388.2292649	94.40206695	229.9626327	23731.17261	23990.78583	24273.66125	639.9597152	24639.65495	1216.574973	5.646661402	0.045495038	417163.0954	81.40308128	0.029983593
24745.10182	24777.86464	24643.38031	24718.89257	164835.0028	391.3083843	74.51466086	230.4510553	23784.9337	24050.84542	24366.52956	501.663836	24673.61554	1174.882339	5.543928128	0.040958588	395426.9966	81.44154409	0.029961037
24699.80028	24727.74813	24583.13507	24681.29301	158574.4576	382.2406713	55.96462309	232.2507965	23829.112	24098.24348	24442.45456	301.0456436	24656.59711	1115.82462	5.153581381	0.032776498	370644.5426	81.46314886	0.029946937
24628.88694	24662.21638	24497.04741	24623.57885	151680.0093	366.2213543	40.35829858	234.7387821	23869.05371	24137.65699	24502.83722	88.69290222	24614.87367	1031.947695	4.582136663	0.02309629	343452.3753	81.47501322	0.029957567
24574.24003	24620.63415	24432.69385	24584.24649	144408.9003	348.6062295	34.95810231	237.7709159	23907.7593	24173.06975	24545.76187	-53.07632433	24570.19793	912.6974784	3.880255972	0.014563993	338104.956	81.48147504	0.029973158
24579.07044	24641.89193	24438.90454	24602.4374	137091.587	335.3196317	46.02921867	241.108519	23948.99268	24209.07694	24570.24118	-42.83742963	24547.28512	747.8862178	3.117213309	0.009917873	376530.9793	81.48815401	0.029960068
24631.4428	24711.32223	24500.25932	24664.89097	130228.7582	326.7916999	68.73761528	244.0220483	23993.77581	24247.05746	24582.86654	76.37628208	24548.48002	564.9767676	2.367786725	0.008505561	444194.0034	81.49899726	0.029951937
24707.18131	24805.02443	24587.6027	24747.52376	124177.2029	321.4832563	97.12978139	245.9158138	24041.50853	24286.96397	24591.01554	239.8693609	24566.56613	395.4152182	1.679180699	0.008885869	523201.2793	81.5159776	0.029985523
24779.70641	24890.07737	24668.59415	24821.99104	119686.658	319.1308438	119.4858389	246.093794	24093.9437	24329.28213	24601.80913	370.0279028	24604.62789	266.7847934	1.15508651	0.009563052	580557.2056	81.54577426	0.030043298
24822.1938	24933.18217	24710.45961	24859.983	117455.0222	319.3906832	124.8474816	243.8066181	24152.68523	24374.7296	24623.29177	387.3915658	24664.6205	209.7615781	0.896363159	0.008997449	584067.3952	81.59455642	0.030105954
24843.26917	24945.73998	24723.88141	24870.92619	117243.028	321.5126469	116.6411327	239.563377	24216.4711	24422.95948	24655.42935	319.3393201	24739.95531	211.7523566	0.863674411	0.007663326	545237.8429	81.66093232	0.030120053
24856.21805	24945.54511	24726.03512	24869.75848	118658.8135	324.2008044	99.82546237	234.4886036	24283.26278	24472.26447	24694.06686	214.3343508	24821.53722	243.3676965	0.978778807	0.00630196	481433.2056	81.74255878	0.030073528
24888.7983	24964.149	24748.62735	24885.56204	121187.4173	328.6568663	87.65377803	228.6839172	24351.6875	24525.16191	24742.15022	132.523161	24905.16974	307.4752451	1.192625539	0.006421104	425809.6863	81.8354577	0.030019561
24965.76634	25030.88155	24820.41253	24944.56397	124174.103	335.418469	92.29759135	222.3608148	24419.92388	24583.42311	24801.34063	133.1199205	24985.05284	398.9990935	1.438949135	0.009348973	410077.3848	81.93443997	0.02982721
25065.85657	25125.03157	24919.04453	25027.84927	127802.1708	341.3117466	106.4207133	216.9499521	24486.09444	24641.89908	24864.78817	187.8523819	25050.92537	496.4796134	1.676537579	0.013814167	416653.8842	82.04192768	0.029712643
25166.17135	25222.59937	25019.80928	25114.72983	132429.1048	344.390167	122.3286347	213.7014928	24548.89254	24696.47138	24926.37794	258.1496247	25098.92777	588.9613515	1.887814858	0.018448667	424757.1699	82.16182754	0.030090691
25217.97886	25275.70043	25070.45987	25157.57658	137939.9233	338.5941383	119.6428945	214.0743624	24605.80656	24739.10473	24976.19158	275.0846522	25117.21648	623.0139456	2.008038804	0.020446724	390693.8053	82.29400969	0.029939911
25174.76149	25238.49283	25021.0798	25111.28004	144293.6246	316.8130708	79.19507079	219.603447	24654.37757	24759.87839	25002.25776	172.6261031	25086.83921	548.7110903	1.974982982	0.01712829	272812.2055	82.43891778	0.029955346
25069.09157	25142.62521	24907.2069	25008.43586	151201.576	285.1389492	16.44180109	229.3672745	24695.30443	24765.78442	25009.54949	-0.595909469	25028.70821	399.9341765	1.806982423	0.01028218	103907.8204	82.59447504	0.030268514
24942.45522	25028.06435	24773.34016	24888.73018	158064.3918	254.9658066	-50.51496084	241.4072704	24730.1613	24771.65519	25011.51156	-185.8238323	24987.09198	219.1842239	1.542308518	0.002222686	-75697.93977	82.75574312	0.030067623
24854.07965	24953.43461	24683.80377	24813.92331	165048.3985	229.7898297	-92.76483016	255.3486615	24759.73289	24778.87774	25007.8037	-292.5825112	24950.43208	69.75711804	1.208938291	-0.003768768	-206635.5068	82.92418858	0.030246279
24864.59955	24978.44858	24704.85739	24846.6165	172323.6057	206.82205	-81.055553	270.5630875	24785.23889	24780.67738	24990.74646	-228.7646446	24884.37185	17.85740372	0.845190725	-0.004306943	-229064.6828	83.10123294	0.049844021
24941.96263	25068.79412	24798.94057	24949.16295	178883.6386	194.3079864	-33.24322416	285.0180149	24807.35104	24790.59424	24975.54676	-56.24332422	24841.87037	34.27836202	0.467901794	-0.001149222	-175998.2141	83.27814256	0.049830525
25036.82601	25173.31824	24909.49202	25066.58066	183755.6796	205.4039156	24.80980664	297.0854294	24826.14917	24829.12494	24984.5779	137.2474568	24885.99405	71.39799293	0.080266417	0.002989973	-96864.66085	83.44629615	0.049976113
25100.4578	25240.58738	24984.37321	25142.50333	185951.1103	220.4165985	67.10119664	304.3965131	24843.19021	24874.24383	24999.21001	268.8605054	24976.15978	84.72138622	-0.288456307	0.005505123	-43523.13671	83.59726716	0.049900945
25080.41209	25215.47036	24965.69115	25116.58444	184429.6781	210.8583038	65.34252307	304.5273289	24859.86712	24892.38867	24991.66662	246.8483489	25058.9387	25.83822123	-0.609768046	0.003581946	-71666.25498	83.72191731	0.0498362
24995.70925	25118.70208	24875.27256	25011.62554	179862.2279	185.4428613	30.50817728	298.8664812	24875.30439	24892.62554	24970.89664	108.2315756	25104.27258	-86.58917688	-0.893347871	-0.001667267	-159777.5694	83.82511574	0.05010553
24882.65188	24989.75182	24756.61564	24871.10749	173619.6417	160.4492491	-16.12840052	290.1512502	24888.2872	24892.58542	24950.77203	-72.7061541	25075.90137	-217.9425939	-1.15831241	-0.008144484	-268492.8667	83.91775699	0.050184166
24766.47157	24855.29847	24627.26336	24724.05168	166030.4398	131.6659193	-63.1712779	279.3294402	24897.03049	24883.57727	24930.21174	-270.0615318	24987.05971	-343.7086512	-1.415711437	-0.014476395	-370059.2031	84.00066833	0.050063756
24675.83415	24745.99297	24511.29151	24603.93703	157604.3649	94.68616938	-96.69174678	267.7751332	24899.60042	24856.13263	24906.35732	-446.543854	24880.12918	-436.5032953	-1.68130774	-0.019096982	-432256.1551	84.07615831	0.050011948
24601.07704	24654.40001	24406.61111	24503.95737	149624.8397	52.9077472	-117.825026	257.6896766	24896.09562	24815.08667	24875.77886	-592.6521504	24750.21557	-507.2155228	-1.964684704	-0.02235874	-466759.6569	84.15504064	0.049966399
24521.74382	24561.44186	24296.47652	24404.531	143084.0709	8.665929113	-134.2884475	250.5807017	24886.85667	24765.26499	24835.24317	-723.0037187	24578.11995	-576.840421	-2.267541248	-0.025219503	-497665.7246	84.24551842	0.049982079
24429.15552	24461.67123	24197.96484	24301.11705	139570.7052	-33.23340289	-143.0222154	249.3501805	24872.40096	24712.56748	24776.22998	-795.0492146	24413.29475	-655.688666	-2.605724125	-0.027943294	-531056.7988	84.36141018	0.050028724
24313.38319	24348.24957	24124.72617	24187.71183	140679.958	-67.5767263	-141.9973684	256.8580002	24853.52834	24663.82153	24690.6993	-771.5563059	24312.50401	-755.4840494	-2.993862527	-0.030869974	-576502.4121	84.51672306	0.05005968
24180.10778	24225.46933	24062.7354	24068.09801	145578.1628	-97.24677227	-134.2807885	271.5207497	24828.84333	24615.54426	24584.51149	-684.6990083	24252.945	-869.0135182	-3.41647912	-0.033813726	-628982.458	84.70130026	0.050030263
24041.25768	24102.77808	24001.98777	23950.73172	152653.295	-125.9513874	-121.9332415	290.4360122	24796.94185	24562.64063	24466.19204	-568.7237727	24200.61663	-981.4868084	-3.849963021	-0.03634381	-674830.2476	84.89761503	0.05000477
23900.77301	23982.13759	23907.907	23837.23779	161173.1563	-156.247188	-111.9978314	311.9907511	24757.66122	24503.39286	24344.76259	-487.7517557	24136.58133	-1088.505615	-4.276269348	-0.038400255	-723766.7724	85.09711215	0.049910597
23763.16126	23865.49865	23746.02235	23728.99906	170122.622	-193.0258848	-111.8991347	334.0347863	24709.75836	24433.24485	24229.97863	-508.1351953	24036.50486	-1184.834959	-4.673825824	-0.039933156	-782293.9294	85.28838504	0.049765087
23632.26047	23755.86195	23543.47234	23627.53358	178416.1758	-233.1257787	-118.5708727	354.8071169	24654.89777	24355.23579	24121.69986	-598.9888799	23912.04833	-1263.71555	-5.027097066	-0.04084943	-839225.4022	85.46095826	0.050001234
23509.84949	23654.95987	23335.67369	23533.34846	185404.8232	-266.4628654	-127.192532	373.3590711	24598.04391	24280.6539	24016.96107	-712.0725511	23787.32775	-1321.183063	-5.326021756	-0.04111816	-888080.2915	85.60942186	0.050104383
23400.61817	23565.7221	23162.28291	23447.6382	189532.952	-297.8669947	-133.1026509	387.0509899	24535.67392	24201.91337	23913.8549	-798.9758744	23658.45115	-1349.383796	-5.551523043	-0.040667335	-897033.2015	85.71729172	0.049841655
23309.20522	23491.20488	23065.58936	23371.68458	189293.7718	-340.2576184	-131.0692953	393.3710538	24461.11936	24102.31002	23811.4074	-806.986583	23529.73463	-1340.585016	-5.686069988	-0.0394219	-836555.668	85.76929515	0.049841601
23235.08973	23430.84417	23030.52213	23305.8828	185376.9027	-377.0611139	-122.938074	393.2154968	24383.5395	24003.03542	23711.7015	-755.2990576	23409.02954	-1298.47438	-5.729449428	-0.03745207	-730435.8385	85.77341078	0.030305829
23176.11236	23382.49764	23027.19453	23250.03558	179047.2377	-382.9182359	-112.2903951	388.2820508	24315.61789	23935.73461	23613.29305	-679.9176061	23284.67349	-1230.725524	-5.687232158	-0.034902017	-606749.6575	85.74222312	0.030057479
23131.59024	23346.33702	23037.31043	23204.92218	171169.2042	-374.3747321	-101.2065005	379.9869659	24254.76236	23885.12752	23523.43279	-606.3837933	23199.75574	-1140.82305	-5.564457654	-0.031808951	-510281.7295	85.68889749	0.030071258
23100.12969	23322.07211	23039.1419	23171.16794	162884.6913	-377.7333971	-92.14055167	370.1996851	24193.6652	23824.8354	23457.61148	-563.2481974	23215.7098	-1033.658477	-5.368525607	-0.028225619	-486533.8071	85.62983667	0.030142759
23079.51067	23306.52124	23033.54492	23147.19173	154767.6453	-384.7441816	-84.16709303	359.4301443	24133.06557	23763.09939	23401.14132	-538.6736478	23273.89899	-916.5473919	-5.106658821	-0.024373104	-512507.628	85.56647406	0.029929449
23068.12348	23296.88162	23030.08588	23131.28124	146996.1731	-381.6299418	-75.6321053	347.5972196	24075.79139	23713.62733	23328.4686	-510.0999977	23287.89896	-795.2784415	-4.785923871	-0.020466639	-553270.3476	85.49594019	0.029913955
23062.99727	23289.48498	23027.66045	23121.88068	140585.3398	-374.0795334	-66.29444516	335.8881244	24013.2136	23667.81397	23259.1878	-465.4027241	23264.71802	-678.6077072	-4.412230989	-0.016718678	-571677.0346	85.42535585	0.03003556
23060.85952	23280.28896	23025.77185	23117.05357	136473.5675	-369.1982145	-55.21947701	325.3822527	23936.04505	23615.19532	23221.32359	-391.2958403	23232.09609	-575.5820551	-3.99355815	-0.013357499	-527854.6448	85.36029965	0.030068129
23062.90223	23271.30531	23025.07288	23117.53052	134434.5602	-364.876224	-44.18860609	316.070066	23849.88138	23559.91764	23202.65083	-294.5060756	23183.97228	-484.3536164	-3.537044856	-0.010354066	-438130.2913	85.3052467	0.030062114
23071.89446	23266.834	23026.10802	23125.3275	134045.0335	-358.2216176	-34.48091331	307.8909522	23762.51217	23508.03479	23186.05644	-188.9631294	23112.99295	-399.050757	-3.045046618	-0.00754759	-331197.2385	85.26787506	0.029928304
23087.62896	23267.03949	23029.0407	23139.4381	134725.6218	-349.1975683	-22.51885656	300.2912791	23680.70801	23461.41065	23169.0365	-80.71823544	23050.44152	-319.4540057	-2.534023432	-0.004995735	-228932.5373	85.24435941	0.029789759
23110.38891	23272.75793	23034.93824	23159.10446	135741.0352	-337.5397583	-11.65264814	292.5513936	23611.84586	23422.36144	23149.81706	23.26231677	23032.35675	-244.1376046	-2.021401001	-0.002733992	-156422.3155	85.23015136	0.029878143
23142.32004	23287.5267	23048.18424	23186.51143	137185.4397	-322.1305855	0.348585914	285.2774857	23554.77892	23392.35648	23131.89079	119.4844908	23051.82456	-167.727901	-1.496180725	-0.000527241	-103393.9213	85.23895751	0.030076707
23184.34666	23313.35109	23072.20167	23223.01175	139339.1188	-302.3964964	35.46577418	279.2697001	23505.94714	23371.53069	23121.03244	206.9332749	23093.26666	-86.76020635	-0.946485334	0.001830329	-50472.81779	85.28415574	0.030018001
23239.88243	23355.51465	23112.96311	23271.69401	142131.5013	-277.5539957	69.13531819	274.9589602	23463.59553	23361.12881	23121.85129	281.2812829	23148.65382	5.815839202	-0.366480104	0.004578838	8527.835033	85.37936397	0.029917444
23312.44213	23419.40785	23176.47998	23335.86159	145549.3602	-246.4941979	42.21576717	272.8356021	23425.49082	23362.59666	23139.78081	338.7510259	23210.06275	117.4804555	0.252894294	0.007985836	82614.23554	85.5385669	0.030203244
23396.917	23499.11919	23257.03275	23410.6529	149354.9534	-210.9195188	15.16361131	272.5761484	23392.48566	23374.08705	23173.46595	378.0865883	23276.41565	241.0418233	0.88792879	0.011821629	165590.0762	85.75020356	0.029926321
23486.34185	23586.26224	23345.8191	23489.30005	153178.2393	-173.6433585	89.57803648	273.4655242	23366.35205	23392.58446	23218.24248	399.6845154	23346.62784	364.7196052	1.497135598	0.015643859	242989.5683	85.99327735	0.029882383
23576.78312	23676.1362	23438.25489	23568.57772	157061.4971	-134.089445	185.903577	275.4740359	23347.79852	23418.36397	23275.75608	405.1298193	23431.47562	484.2208518	2.076217193	0.019381423	320792.929	86.25953966	0.03019052
23662.5763	23761.83932	23527.73126	23643.58453	161009.3264	-92.63438589	186.4526069	278.4840676	23337.32832	23450.51752	23346.41681	395.118778	23538.40049	593.1406446	2.618485403	0.022915615	402354.4028	86.53773128	0.030034448
23741.85205	23841.40776	23610.80711	23712.25654	164750.0258	-51.80185296	136.7847208	281.8238879	23334.14477	23486.21631	23424.72053	374.6625065	23653.2334	683.8690474	3.075238818	0.025798987	475218.7817	86.81139374	0.03026538
23815.1489	23915.8523	23686.69642	23774.82465	168135.7007	-12.95774582	106.9229115	284.9693228	23337.05068	23523.92326	23505.65961	349.6188716	23764.3161	752.096374	3.404860158	0.027683984	531276.3452	87.06884681	0.049810277
23873.20369	23974.17277	23744.54237	23821.68982	170582.3116	16.44973338	90.48989356	286.9857134	23344.22565	23555.19773	23578.91716	314.8747563	23836.86252	783.3333085	3.554028686	0.028039593	542932.1375	87.287291	0.049741418
23909.67248	24008.85278	23776.46623	23846.22651	171548.6694	29.95868002	78.41260217	286.9379264	23354.03826	23572.66801	23634.49162	270.3192562	23838.43322	765.5693582	3.469499615	0.026330612	484205.5714	87.44451948	0.050015184
23926.49764	24022.22594	23784.56158	23850.88548	171540.5645	31.74673428	71.91103663	285.3667957	23366.34124	23580.45475	23674.72991	217.0696695	23792.68735	705.3902702	3.186786928	0.022937021	375727.8444	87.54869558	0.050089157
23924.14318	24014.78825	23770.78276	23836.93011	171135.8322	26.41694556	66.79900586	283.1851097	23380.9637	23582.94196	23703.86927	150.6044939	23726.79877	612.8538389	2.773875775	0.018538037	244185.0068	87.61541863	0.049975254
23921.97326	24009.81099	23755.03717	23824.71944	171095.153	25.09458811	64.92116606	280.9654216	23399.49831	23591.92016	23729.1763	103.3447541	23683.78256	508.5742407	2.261151151	0.013438971	124225.596	87.65562608	0.050103791
23936.79609	24027.41959	23754.10977	23831.81952	172350.9041	38.66225135	65.33819176	279.4634798	23423.31198	23618.98364	23758.34811	100.0350891	23713.24264	411.6351297	1.687419017	0.008058041	52221.33115	87.68440204	0.050063747
23958.2887	24055.16802	23761.53996	23848.53836	174444.4007	60.9102012	66.4702655	278.9430654	23450.3699	23656.33558	23787.33063	122.3114608	23785.72397	323.4210795	1.11033884	0.002868691	17079.16959	87.70544537	0.049889931
23978.14158	24083.05279	23773.23028	23867.30373	176579.5148	84.00926929	70.62549584	279.3478431	23478.71476	23694.40063	23810.65949	158.9172677	23848.78982	244.9315455	0.570717465	-0.00183947	-2469.555861	87.71643748	0.049959518
23962.48905	24069.99996	23754.03096	23853.07378	178907.4867	95.4750446	58.35014384	281.37251	23504.19865	23719.0701	23820.92002	138.4801031	23884.44786	154.7662798	0.129618285	-0.005359542	-24750.56765	87.72963167	0.050070135
23879.94812	23977.94909	23673.3664	23773.53976	181379.5557	82.66038098	16.06444188	285.6076188	23522.84236	23715.83622	23811.09934	-4.273981959	23885.70504	36.33840369	-0.143113697	-0.007014563	-70428.38841	87.75624265	0.049996058
23759.14522	23841.2045	23559.16155	23658.19108	184096.6598	54.08996535	-42.96934066	291.7487977	23537.15075	23694.04667	23786.99345	-213.0415945	23839.59003	-91.83967138	-0.281156289	-0.00711073	-130679.4393	87.79239858	0.049847465
23632.86078	23698.90636	23439.40632	23539.89248	187837.1403	21.40813127	-115.3838899	299.4845393	23550.39948	23666.87783	23756.60164	-426.8062499	23741.36375	-214.2301116	-0.349089674	-0.006169179	-190014.4381	87.8351262	0.049993337
23554.33184	23615.30848	23380.36132	23475.06548	191636.9082	-2.814258259	-156.4422401	307.9939063	23567.00385	23646.43352	23730.37607	-532.7276271	23633.22638	-273.2950398	-0.320497592	-0.00462576	-237945.7861	87.87484072	0.050170384
23576.34876	23654.11814	23444.70112	23519.39964	194376.8952	-4.417642174	-105.7800867	316.3062455	23591.56642	23647.60118	23718.38852	-418.7253479	23559.8615	-219.7109332	-0.205467443	-0.003051519	-263037.2785	87.89840684	0.049893227
23669.34849	23778.84066	23589.64456	23638.97411	198317.8097	10.38925011	-13.75221398	324.9185179	23621.4909	23664.39958	23718.19971	-157.9882112	23548.511	-89.09277291	-0.033438428	-0.001521076	-272391.2939	87.91976182	0.050134
23789.80694	23936.11173	23761.10002	23785.31476	205749.6404	27.85819442	42.71609225	334.5160082	23652.69894	23681.07408	23725.39796	147.5664778	23614.97736	79.34844394	0.208054127	9.21E-05	-277766.2377	87.95722512	0.050135356
23887.71053	24064.76501	23875.83483	23902.20795	218100.2748	42.83964138	63.94700751	345.2979244	23681.68799	23697.96331	23731.07215	382.9735127	23722.72563	188.9262192	0.305472721	0.001433461	-285461.8941	88.01092525	0.049791154
23909.9407	24099.86272	23849.30429	23930.12396	237331.6216	55.30680691	67.70604742	357.5888864	23704.48467	23722.15576	23726.3009	426.0096129	23830.85822	148.2400841	0.079639694	0.002211565	-303318.9867	88.08703476	0.049934032
23875.43048	24064.44812	23724.33844	23890.46682	261257.4088	58.15567132	49.58657921	370.6889397	23721.90442	23739.79468	23716.34412	323.7112472	23893.29743	7.666068768	-0.338772165	0.002470228	-328585.1088	88.18001447	0.049707873
23817.62478	23999.5542	23563.9696	23821.5164	285674.3266	40.08711261	3.570953178	383.2785743	23736.0365	23732.30637	23707.03865	161.6939647	23865.27335	-171.8355897	-0.839834992	0.002177664	-354017.4793	88.27072746	0.030170357
23765.17472	23939.83287	23439.40807	23755.02736	311802.004	19.43121542	-37.88810718	395.3622529	23747.16438	23716.94646	23709.24931	2.042575942	23789.35879	-271.5056905	-1.040341634	0.001710309	-383029.6585	88.38999354	0.030254798
23751.00548	23925.14527	23427.52514	23727.68507	339710.9005	21.76092986	-38.58827282	406.8763824	23756.08204	23715.81961	23733.68591	-82.25661648	23717.93504	-173.2672163	-0.570720103	0.00151325	-416878.7477	88.56127405	0.030006933
23756.21141	23933.49122	23488.24234	23721.29534	364994.7793	35.10284102	-14.10910328	416.2140588	23761.90803	23725.24288	23769.17304	-114.4302634	23682.18464	42.21282277	0.272554251	0.001102782	-451773.1479	88.74753844	0.029962329
23750.30733	23928.7697	23557.414	23704.66843	384490.183	41.01598904	13.07801065	421.9797805	23762.78946	23740.36838	23801.07462	-145.262177	23719.49429	270.0870249	1.135076448	-8.58E-05	-487049.0782	88.9197599	0.030107119
23719.74872	23895.18828	23590.03475	23665.38104	387942.8683	37.54546197	24.02415591	422.4023288	23759.9241	23750.392	23814.61778	-183.2536442	23778.6368	376.1204772	1.512035205	-0.002393191	-507460.9304	88.99415481	0.029985496
23647.06944	23812.47459	23533.99729	23587.12529	366395.1526	22.79256997	-1.475116324	415.6910985	23754.32176	23738.13803	23794.7014	-244.9242255	23781.02139	222.531028	0.88771039	-0.006225493	-499113.1113	88.8910749	0.029985866
23543.38074	23693.45002	23413.03614	23480.68483	325178.7862	-2.154140614	-50.78664981	403.090267	23744.55579	23708.60704	23745.52779	-319.5915849	23728.27957	-111.492471	-0.434405966	-0.011163821	-473748.8745	88.67522987	0.030088996
23433.81689	23567.17591	23276.93542	23370.53992	272081.2573	-32.37120143	-103.8515221	386.9086924	23730.0019	23674.58228	23677.29579	-377.8353652	23637.32497	-501.5605587	-1.982054018	-0.016351668	-443933.1868	88.43057806	0.029941036
23311.81221	23426.70906	23133.01395	23250.6424	222455.6091	-68.52981407	-145.2823955	368.1343416	23707.51555	23628.64961	23597.55689	-443.9362543	23504.24478	-836.3911032	-3.330800575	-0.021745289	-433038.8599	88.2633828	0.029793895
23175.63318	23270.41264	22995.82502	23119.09515	187468.3039	-110.4714831	-158.2482017	348.1048507	23673.97561	23563.51233	23514.8259	-535.9805687	23341.6175	-996.2003392	-4.021870371	-0.027235418	-464787.9292	88.28359254	0.029871373
23046.44038	23122.39375	22881.48787	22996.42481	164318.3074	-152.3614233	-147.5901594	328.5891036	23633.76148	23489.38732	23432.59151	-625.6678419	23168.45038	-1007.322418	-4.136572536	-0.031817379	-524075.0588	88.4552688	0.030024734
22937.80102	22998.29738	22790.95639	22896.32029	160371.9561	-189.3563438	-125.2278834	310.8183339	23592.39205	23416.70456	23353.42397	-694.4596869	22993.84915	-936.772112	-3.911603129	-0.034624064	-589483.0263	88.71034889	0.030070918
22894.98469	22948.49454	22767.44642	22860.36349	150478.9889	-212.6269578	-95.04886177	297.1737247	23554.54194	23359.15695	23277.52096	-671.0166248	22872.24692	-826.2359871	-3.485044202	-0.034553737	-639391.6093	88.98502341	0.030066741
22960.94247	23020.82808	22850.74069	22928.16987	86512.94899	-213.1921323	-62.54705547	289.9737581	23525.57687	23331.03254	23205.74	-488.1060578	22863.56989	-723.9825798	-3.01991687	-0.030481723	-650374.974	89.20890804	0.029923558
23103.98389	23180.38462	23007.90639	23070.7349	15114.53888	-195.4835363	-29.76183481	288.3701767	23504.89056	23327.19548	23145.73086	-202.6362117	22941.47713	-618.3393823	-2.484531407	-0.023107285	-631446.6129	89.4033975	0.029859083
23282.73806	23380.95219	23199.19075	23249.15393	12312.53215	-167.0692084	4.223024045	290.6460118	23489.45662	23337.7611	23103.68789	115.6757244	23061.22047	-484.5630792	-1.810088622	-0.013802896	-600489.9919	89.60762741	0.030111859
23445.17412	23565.43557	23367.78338	23416.9599	36346.75022	-132.8630171	34.13787208	295.7094601	23480.81137	23356.59163	23091.78798	370.4564286	23200.00402	-304.1911747	-0.935411636	-0.003068013	-567234.6537	89.85617951	0.030082002
23535.13214	23672.29981	23453.0883	23523.90473	21088.95785	-99.30864205	54.82463226	302.0683238	23479.39919	23375.65457	23121.03871	461.1148408	23327.76918	-59.65641852	0.193541949	0.008398752	-543092.754	90.18570478	0.029985377
23571.38755	23720.20075	23476.88948	23583.48871	-9267.186734	-67.31297569	68.08851349	308.9284654	23482.92309	23395.05561	23182.39527	430.5766733	23440.0956	215.04518	1.426261559	0.019434416	-528754.6192	90.55804935	0.030179229
23589.2945	23745.93062	23478.05032	23624.11129	-18108.78173	-35.05076153	76.34929069	316.033267	23489.97908	23418.43367	23263.15545	350.3999516	23547.61071	477.9990627	2.587910718	0.029178245	-519972.7798	90.92119791	0.030255745
23611.0062	23773.2129	23484.94107	23662.95233	-15499.00247	-7.070069652	82.87058929	321.9653271	23493.80018	23442.04335	23348.66071	280.1535797	23629.43441	688.3464663	3.496078749	0.036175131	-518015.7684	91.23301748	0.049877931
23664.88954	23831.79218	23532.32731	23722.15469	-14943.40348	13.14142259	92.01186914	325.3717342	23488.17166	23463.04258	23423.25832	289.5588973	23668.19923	804.2156974	3.964710586	0.03897748	-523874.4142	91.44891316	0.050041027
23739.03922	23909.29961	23606.15222	23792.40965	-13167.11474	27.45008274	101.6342852	326.5926375	23476.45964	23483.28838	23487.98228	351.7768888	23678.66438	840.2191125	4.061500752	0.038193617	-535730.0721	91.58649475	0.049878319
23808.59806	23980.78114	23678.08811	23855.14346	-6792.884771	37.40021547	108.2503727	326.2784048	23462.77875	23503.66088	23548.17358	413.4116964	23674.05745	828.8406032	3.934288141	0.035094076	-550635.0088	91.68547065	0.049721158
23876.86768	24045.62646	23746.80103	23911.13249	2845.365476	50.44318006	112.7746743	325.0934479	23455.77834	23530.42491	23607.80002	463.3882862	23685.02391	784.7391744	3.650701181	0.030254698	-567789.9928	91.75888715	0.049932009
23942.02936	24099.01798	23805.63912	23957.74205	11857.61008	73.67660787	114.656005	323.9344773	23464.05624	23570.79621	23671.42926	481.3490579	23748.44977	727.9826758	3.303535615	0.024490934	-585707.4401	91.82475698	0.050043986
24002.55497	24143.19875	23856.04565	23998.14036	16983.17096	103.2976279	115.207192	322.7169409	23483.25303	23620.06426	23736.35156	473.1487584	23844.09461	669.66827	2.951214128	0.018704631	-598607.283	91.90213947	0.050030635
24067.14617	24190.15825	23910.81572	24043.285	37404.97026	134.9397193	117.3621325	321.0227624	23507.88812	23669.38707	23798.99751	465.4443849	23933.15965	611.5436903	2.609987681	0.013460191	-601459.7349	92.00061803	0.050041753
24105.97762	24219.56831	23944.83963	24076.47329	78294.10137	158.8221835	113.2752891	319.1465364	23528.99177	23713.62984	23853.89793	424.5165379	24007.49274	573.6962278	2.379180583	0.009986225	-587581.3701	92.14663318	0.05001522
24093.49839	24214.84626	23937.32756	24084.35295	56791.90714	165.4947906	99.67490209	317.3138748	23537.25262	23754.09185	23896.42405	323.5722322	24071.66644	575.7535358	2.355927398	0.009502433	-550263.7623	92.36615729	0.049966464
24057.01003	24196.79331	23912.43895	24084.30241	-4418.681619	161.4857321	81.05824479	315.4071227	23540.06118	23785.8087	23931.80838	197.5581088	24107.46977	608.3445144	2.495543658	0.011491375	-493486.6571	92.64508226	0.049940786
24021.06983	24181.92439	23889.9248	24088.90087	254199.3894	154.8108316	51.21204829	313.4307467	23547.07802	23798.20322	23966.15398	72.96640256	24097.41436	656.7903056	2.724363652	0.014908903	-424984.9384	92.95697387	0.050021101
24045.24247	24217.81994	23924.84447	24139.81993	54136.76336	157.9162832	36.38247762	310.943215	23567.17888	23816.39459	24009.73629	30.92602067	24083.81195	709.9175135	2.989678566	0.019251467	-347958.7524	93.28645266	0.050120264
24188.0059	24350.68979	24071.02299	24277.26858	130664.2897	183.2429548	78.51014694	307.4261525	23611.00474	23872.63309	24072.21868	151.0275159	24111.4299	751.689579	3.216359701	0.023810579	-266832.6187	93.61428849	0.050113809
24405.4823	24543.07501	24285.53141	24465.55251	159653.7827	222.958272	137.4210266	303.4117126	23673.09621	23952.3768	24148.70366	369.9704192	24196.49338	781.377812	3.39190686	0.027891386	-187606.6225	93.9204123	0.050044793
24639.67624	24746.85853	24512.84396	24659.94993	172937.6056	265.8378891	150.6659878	299.5666836	23740.48187	24033.17176	24231.84922	606.3635534	24347.88247	804.7597381	3.534173407	0.031106421	-114400.67	94.19133709	0.049978969
24823.57532	24904.89062	24688.2921	24807.19928	164788.5835	299.4426429	136.5041541	296.2240231	23812.22607	24106.55865	24310.26488	766.516168	24521.56143	806.7718734	3.570067673	0.032475526	-55135.51594	94.4068306	0.049932081
24885.9666	24956.58976	24743.17216	24850.91089	155096.0159	310.7620364	131.2312347	293.823232	23891.83148	24164.16146	24372.70268	750.3606256	24664.67085	777.4661842	3.446835487	0.031034325	-17694.19042	94.54501656	0.049923955
24854.50457	24925.86719	24704.68622	24813.93253	142587.0006	304.6960149	122.1510806	292.0941761	23967.62836	24207.96377	24422.35046	599.4269218	24749.29256	721.0329413	3.186953641	0.02728526	1201.232733	94.61446052	0.049944571
24781.05713	24857.44225	24624.09822	24739.3142	122628.3288	290.1894535	90.43118385	290.2991936	24023.93695	24243.82404	24463.83365	392.1185324	24753.79246	638.5194948	2.806111531	0.022152535	8001.971953	94.63603412	0.04997104
24700.1724	24780.85045	24534.25597	24654.05525	98531.16811	274.9435163	54.97102758	288.7027684	24069.65487	24276.63325	24507.63614	175.0104204	24706.56771	563.8846862	2.443793476	0.016139836	5767.62519	94.60405417	0.050000017
24652.47406	24731.02075	24474.06552	24590.42063	73193.48763	267.4003185	37.10914407	287.5253874	24120.40332	24311.96857	24564.01647	3.698939636	24650.91912	526.9313844	2.225833166	0.009933546	-848.2057854	94.52115524	0.050024851
24632.84102	24705.13252	24441.70375	24549.29054	48361.94371	264.8304771	30.663628	285.6857668	24170.54483	24347.45191	24623.80331	-118.1040085	24608.53368	510.1148775	2.090396133	0.004097379	-8589.250703	94.41027223	0.050045378
24620.20059	24686.61633	24419.83568	24518.6054	25345.23001	261.9326653	27.74420925	282.2197094	24210.89392	24378.9039	24676.40558	-209.9675375	24593.81212	498.84627	1.983491957	-0.001089603	-16231.16514	94.28607078	0.050067196
24614.32607	24677.3063	24411.74146	24504.11397	7315.448775	254.7488451	18.4485489	275.9774192	24246.41279	24403.98823	24706.33332	-259.9448983	24599.87755	436.1877142	1.693514184	-0.004759393	-16654.0622	94.20549808	0.050070776
24612.85849	24677.20697	24418.76313	24509.97223	-2658.819579	239.1152377	-6.864514494	265.7252622	24283.14882	24420.25427	24698.27713	-258.4554109	24620.08964	268.9898355	1.023120414	-0.006081139	-3813.737858	94.22182292	0.050046251
24616.00466	24685.48806	24438.97867	24533.14307	-5805.554926	218.1330724	-39.45965479	252.5197963	24319.65142	24430.15156	24663.2569	-214.5544282	24631.4296	45.00426905	0.154373394	-0.005458754	19757.27679	94.30433559	0.050001475
24627.81259	24703.73626	24472.09136	24570.58685	-4194.332133	196.583951	-69.0697499	238.271833	24354.27607	24437.71687	24617.53027	-139.1700767	24597.5382	-180.9034118	-0.70629955	-0.003581012	50165.20841	94.41400914	0.049922938
24644.06625	24727.29327	24512.58181	24616.25449	491.7978786	178.5610593	-79.5717198	223.5175324	24385.98065	24445.32351	24577.06575	-43.55918966	24552.32481	-321.0096117	-1.222895221	-0.000979105	78476.63329	94.48692458	0.049862578
24659.09362	24749.89946	24552.93254	24661.95142	5838.071791	168.0932921	-55.46637921	209.0568528	24413.42265	24455.35031	24558.63437	55.71252632	24550.55926	-288.0655463	-1.062890204	0.00164754	96384.07541	94.45863803	0.049920453
24674.26306	24771.95359	24591.23694	24704.79172	11818.78541	164.0070665	-7.458712718	196.4430982	24438.49186	24468.81703	24559.90354	150.5469654	24573.82813	-132.0150192	-0.423963732	0.004092521	104303.9843	94.3637977	0.050032246
24691.77628	24795.1811	24627.38931	24744.1986	20189.90949	163.7520843	48.83501842	186.7255035	24463.54718	24485.71862	24573.31076	238.7991104	24589.47785	73.26352859	0.405340823	0.006408863	102613.2087	94.25394602	0.050006444
24710.21188	24816.90037	24655.84741	24773.44802	30258.47425	164.4884817	94.96791048	182.1023359	24490.04715	24506.16712	24592.65266	297.632985	24608.72784	245.742945	1.100699718	0.008068222	101546.3721	94.19223117	0.049942097
24728.88536	24835.10365	24671.83667	24786.53308	34340.19358	163.2090244	112.7121973	184.7029301	24519.63693	24530.18847	24610.81384	308.4533868	24646.66105	298.1054345	1.317514154	0.008599359	110127.1802	94.24361113	0.05007518
24746.56957	24849.42196	24676.27428	24785.07986	30537.99346	160.4237428	105.3289071	193.157549	24551.0683	24556.61791	24629.50276	278.7737035	24694.45876	258.9934693	1.168375851	0.008166635	119342.2956	94.38553804	0.049956057
24759.31158	24857.36581	24669.3489	24770.66171	46907.36639	156.8440128	81.7777202	205.252894	24581.66881	24583.20554	24651.09883	215.9890112	24739.72066	182.08424	0.864953848	0.006933202	121540.5521	94.5832279	0.049863385
24769.33121	24861.63947	24655.3401	24747.97073	80064.69286	154.205817	57.09447296	219.3793471	24611.40413	24609.86119	24679.55699	151.471832	24781.26137	111.2795677	0.580152251	0.005327148	95805.70758	94.79141216	0.050146193
24779.88105	24866.3547	24640.25642	24723.66458	7991.421767	154.4442692	40.95174682	233.4579166	24639.85197	24636.25592	24718.61087	116.9840174	24817.57567	96.26324917	0.510073857	0.003917965	22129.17878	94.95840891	0.050121126
24780.67793	24862.00441	24616.78992	24691.71149	98663.16819	153.9648635	30.19268716	246.8170038	24664.23067	24658.08057	24758.82781	94.08925241	24838.79508	111.1613911	0.556255188	0.002284304	-80293.34986	95.12793227	0.050312344
24760.72689	24837.83488	24575.87953	24643.98524	93369.21846	148.5358639	36.28298417	259.5172027	24682.32842	24671.20609	24788.98099	62.61086093	24836.69244	112.3441292	0.550442579	-0.000164315	-187551.6785	95.35833428	0.059913111
24715.72542	24791.63311	24517.04155	24581.70698	93486.33457	135.1686803	26.75810819	269.8102647	24690.12072	24671.12441	24798.73737	-11.26010831	24803.11494	75.13751862	0.398798778	-0.0033906	-271242.9794	95.68094469	0.059838445
24639.07437	24718.54652	24437.44678	24503.69703	77319.15599	110.5395254	-58.3050026	276.2540751	24683.71417	24653.31623	24777.611	-163.1916967	24729.51468	-27.37995073	-0.001200844	-0.007514006	-301288.4933	96.13487799	0.060088635
24536.46663	24623.16448	24341.36316	24413.3031	54581.63718	76.53363098	-156.2826441	279.1235456	24665.42064	24619.87228	24728.26222	-356.5712027	24622.98905	-180.0731755	-0.590850209	-0.012281441	-289517.4062	96.68532164	0.060124326
24422.87862	24519.23652	24240.70678	24320.86856	27017.4395	37.66305525	-168.5959206	278.6821246	24639.17591	24575.62835	24658.62333	-541.1744419	24498.17189	-350.8502868	-1.24726856	-0.016954069	-258207.6893	97.25984175	0.059778902
24288.73678	24394.04551	24124.56627	24214.38813	12204.58474	-6.083526724	-139.4856781	276.8562598	24608.2359	24522.37297	24571.92586	-680.5702903	24357.43436	-528.2094852	-1.925205436	-0.022237552	-220661.6681	97.86225678	0.06003093
24128.11119	24238.45066	23984.94024	24084.3638	29540.64395	-54.05983927	-143.464104	275.6270403	24576.27789	24462.56197	24472.69498	-733.8735558	24204.98984	-698.9617954	-2.572707946	-0.028712175	-193540.8587	98.49722985	0.059864209
23966.05455	24078.94303	23844.63656	23953.13084	68005.00355	-100.9593686	-154.0777124	273.9032494	24544.82067	24401.31402	24368.15066	-706.973386	24058.62755	-844.8518006	-3.123822456	-0.034895171	-175913.7384	99.1039418	0.059728082
23823.79985	23938.27901	23723.40469	23839.79556	112452.7885	-142.2977639	-131.964799	270.1360201	24514.42429	24343.10883	24265.11695	-628.5452983	23933.26716	-953.3207014	-3.534956119	-0.039477645	-159699.647	99.55000574	0.059926644
23743.68629	23861.3809	23659.90337	23781.18434	147895.5916	-171.1889606	-94.57259291	261.9626401	24486.03957	24293.14691	24171.02981	-493.7121479	23849.32232	-1008.671425	-3.747140953	-0.040256881	-150370.5991	99.7015792	0.060187175
23768.41715	23894.36897	23693.45821	23816.55975	157972.6388	-180.3468675	-64.60747794	247.9695228	24460.75855	24257.25833	24093.90476	-300.7767032	23828.80704	-992.5470108	-3.692528633	-0.034910241	-150993.5981	99.77746372	0.060142732
23871.0401	24006.41311	23797.91038	23917.10215	149201.5095	-173.22731	-38.23769776	229.0604185	24439.0768	24234.84105	24037.07618	-82.17152833	23860.70287	-911.5682037	-3.394671953	-0.025181289	-159176.5121	99.7641947	0.059985439
24009.94807	24150.78517	23933.98074	24041.78799	134191.1408	-156.5918504	-9.433377753	207.2028709	24420.59327	24222.11646	24000.25747	132.5220039	23922.37467	-783.5633729	-2.915957527	-0.013733526	-174098.1471	98.34085563	0.059957472
24152.64209	24294.8033	24072.09998	24169.35747	120111.6604	-132.325987	18.07071132	189.5607603	24407.56094	24221.75676	23988.49849	311.0879549	24011.82337	-596.6460413	-2.217096482	-0.001925731	-181544.7048	98.70315812	0.05998112
24262.96252	24400.50823	24178.20773	24268.51665	115327.8992	-103.3199752	41.21329373	180.6747524	24401.88092	24235.72026	24006.49348	414.4282616	24123.26706	-347.5627441	-1.290614169	0.008387186	-168667.6996	98.02409128	0.060150204
24341.17233	24469.5105	24255.52016	24349.47693	119811.6148	-73.06286862	60.87561105	183.4650486	24400.7657	24258.44482	24047.25217	459.3733725	24240.49559	-58.45011058	-0.20992556	0.016991915	-140025.8488	97.59713076	0.060259284
24411.48841	24533.16877	24329.10194	24446.11811	129940.481	-41.58040847	77.80810599	202.9754364	24401.73573	24286.68717	24103.17363	487.6598589	24358.13982	256.9730804	0.982243661	0.024918799	-99053.37616	97.25968087	0.059891765
24482.4855	24593.64573	24400.1992	24525.1947	146251.2812	-13.75337437	94.22095766	223.2839606	24400.64077	24313.98884	24170.02401	482.4119265	24450.73432	536.2637097	2.064969856	0.030203799	-65719.30578	97.12204886	0.060055941
24535.2496	24619.38226	24454.39296	24563.50361	168957.4599	2.435339574	112.709099	232.5365804	24393.02669	24329.80714	24239.03517	436.1322757	24486.02856	720.979539	2.832567359	0.031190053	-59179.44851	97.11438647	0.060043072
24604.45365	24657.76979	24523.13305	24602.53114	196587.1027	16.4822425	132.0102393	239.334288	24383.47746	24346.013	24314.65309	393.4355012	24500.67582	848.1737538	3.411953862	0.030104844	-61385.51815	97.24022318	0.0597251
24809.10438	24871.08613	24687.93413	24670.63728	228571.2788	47.00585395	149.8965167	252.6581164	24378.95755	24386.48011	24414.21813	381.5801586	24554.18159	961.5478554	3.94778149	0.029062537	-53191.34556	97.68652504	0.0599216
25073.32878	25193.05251	24916.74844	24865.10598	265622.6244	89.34511714	164.8488791	322.0811139	24382.84584	24445.0246	24522.98552	483.7256489	24649.96003	1136.431915	4.710669413	0.031756198	-3933.883934	98.11722392	0.059740661
25166.76577	25294.98531	25081.93416	25280.32416	297541.1913	130.4862069	175.5335725	440.571659	24399.52525	24506.62094	24616.47331	786.1653553	24784.34408	1449.32279	5.974050598	0.04211908	117745.3527	97.9307399	0.04014478
25339.80213	25477.19002	25325.76411	25836.01325	318967.4005	190.1783578	181.3217502	559.217409	24431.41681	24597.16063	24727.99995	1204.906461	24990.49059	1850.121936	7.541706266	0.057539365	286947.3874	97.67341768	0.040163183
26011.69708	26472.83615	25889.50599	26429.35759	366017.6242	290.2890529	181.9893412	831.5849463	24478.43319	24744.70332	24901.36308	1625.499637	25287.24718	2266.651646	9.139986275	0.073908111	467648.2382	98.16768321	0.040022608
26803.75972	27668.62093	26526.08011	26942.29809	423860.4806	417.3991205	179.0829852	1130.718199	24546.2265	24940.43165	25131.84375	1973.92948	25683.39858	2623.276363	10.47705143	0.088844892	631244.3478	98.91743592	0.040101595
27158.50117	27429.65465	26871.65955	27247.36401	320766.2382	552.9182115	173.5336903	544.3333584	24639.55784	25169.01851	25401.98342	2156.33046	26175.97827	2840.03045	11.24548112	0.099377852	745212.9788	99.26122685	0.040168613
27262.45336	27856.90886	27040.71618	27388.53516	420094.4632	678.9368792	165.4814817	924.8868186	24753.86722	25408.36378	25705.63178	2182.038241	26693.33967	2939.675498	11.53736129	0.105181876	813392.3152	99.23946145	0.03989845
27427.7936	27701.66525	27236.4531	27454.04142	382996.1643	774.6813652	156.2852462	620.2543023	24883.72786	25631.82013	26035.6727	2117.782562	27151.7498	2968.824622	11.53981438	0.107545335	853987.833	98.8948377	0.03981623
27594.35061	27704.56065	27399.48953	27488.16742	360829.3031	837.7323669	141.3088879	446.7546425	25020.49779	25829.83269	26366.94342	1899.959858	27478.96505	2964.010363	11.3946124	0.104594274	863917.7775	98.44966307	0.039936651
27687.42716	27760.59116	27466.10906	27548.73236	340228.6937	876.8779969	116.7479323	397.5767516	25154.93959	26003.02715	26669.26117	1486.169273	27649.34988	2967.066748	11.26593873	0.094875359	843605.6898	98.26478965	0.039984673
27743.13635	27890.37095	27477.33845	27632.59532	324720.1082	892.4176444	88.18351365	454.6553588	25289.11812	26151.67925	26939.03297	969.7907472	27694.24995	2958.845614	11.09595399	0.080610832	804180.516	98.19988706	0.04002008
27784.45268	28016.86265	27463.82788	27707.03427	305099.4552	881.8034239	60.53839854	518.271245	25427.15585	26275.73667	27182.12026	428.7836775	27556.24502	2906.115982	10.77111155	0.064089008	753403.1772	97.99963801	0.040042759
27831.21841	28120.33739	27483.19081	27796.6976	285541.7002	866.7770395	45.03406609	558.160522	25572.38932	26395.56233	27385.90183	52.0890239	27564.43039	2789.677183	10.2386315	0.049195224	711478.9592	97.71677621	0.040066365
27905.63509	28190.21023	27593.50331	27921.03143	272377.9215	872.854396	52.72070366	550.8152791	25728.7793	26535.97506	27540.33469	29.39923584	27598.88998	2589.181816	9.440961093	0.040006775	699440.7416	97.42288998	0.039892557
27997.69305	28230.52903	27760.52524	28058.49179	263973.8958	891.4711267	75.12628769	507.2840113	25892.526	26688.20133	27654.30747	249.1294428	27726.99396	2321.078348	8.432896085	0.035232469	708127.1455	97.10921507	0.039846098
28089.80043	28257.75983	27936.70726	28191.09315	258130.7915	907.4054948	100.8111903	455.4568584	26057.87693	26835.83797	27737.46616	551.9319488	27870.96056	2013.894213	7.307811037	0.0324082	721446.8855	96.78146889	0.040097513
28167.06283	28278.66445	28063.09288	28271.48134	254164.1538	915.0163671	117.8717809	414.627003	26221.58034	26974.93193	27805.95073	776.0738083	28016.22153	1683.340928	6.115074231	0.029655023	728417.3484	96.42953805	0.040075224
28212.3685	28299.56423	28077.5651	28251.55015	250802.7572	907.0587121	113.4103344	404.9510107	26379.81666	27100.12136	27878.31234	740.6739813	28131.53791	1348.186435	4.912448685	0.024767857	715793.2382	96.05187113	0.039983588
28225.01586	28312.28772	28005.55491	28156.10893	247076.0836	884.0327057	91.71016334	417.1262216	26532.11696	27208.73991	27948.58657	509.9314917	28209.06394	1017.010808	3.727766053	0.018244367	681289.3475	95.66782462	0.04018105
28210.90405	28305.34568	27891.69409	28021.99312	242608.3459	850.7628865	61.87127532	433.519972	26679.6627	27301.72076	28004.50651	216.6255566	28260.74423	691.9743664	2.569069715	0.011418336	627927.1714	95.28444949	0.040258432
28170.71956	28272.42536	27775.30047	27891.42296	235907.9068	805.5383783	28.19647544	444.0513875	26819.96449	27374.1802	28043.57741	-88.0826271	28256.87104	389.2567659	1.488005752	0.004782095	552084.896	94.98281409	0.069879697
28105.71991	28206.71625	27699.18406	27809.5595	225482.5682	747.117421	-3.498662975	437.6991139	26951.14136	27421.46605	28061.35842	-335.1897162	28169.67795	123.0461821	0.529526164	-0.001110035	450809.9081	94.83458515	0.070044571
28020.61196	28115.55958	27651.96604	27763.87515	212317.5888	679.5539834	-32.32576795	418.6295356	27073.79321	27447.50613	28057.12546	-515.7103499	28023.96381	-105.2283985	-0.300127762	-0.006297312	327916.2227	94.78889682	0.069887475
27923.54872	28013.4323	27611.20402	27730.84691	198122.7876	607.3736135	-59.36512702	396.2691131	27187.47919	27458.20671	28035.2809	-659.8839166	27850.88844	-293.3273935	-0.990654136	-0.010950223	189342.8612	94.79694407	0.069727338
27815.87125	27902.79994	27558.76448	27688.35779	183738.8176	535.9681394	-80.27388393	374.0144101	27295.74031	27458.55242	27989.62068	-718.0467233	27687.60811	-450.6989201	-1.572674483	-0.015289877	39017.84994	94.73514093	0.06992522
27699.00422	27787.36022	27473.43307	27611.67141	170302.2568	471.051751	-92.33033595	356.079494	27403.03943	27454.3099	27914.3405	-647.4578758	27574.29625	-589.2206136	-2.084696723	-0.01953519	-117887.456	94.47892554	0.070067333
27590.41217	27681.90163	27377.1163	27520.84854	158966.1259	414.3678071	-93.74258053	343.2994469	27504.31752	27448.97869	27821.5791	-484.1589048	27508.01921	-694.8813103	-2.476719908	-0.023001243	-274153.1417	94.128473	0.070011229
27505.60311	27598.4206	27298.78899	27444.48492	150356.3301	365.9925825	-83.33081436	334.1443801	27591.51587	27444.55662	27725.67703	-266.6501771	27473.72136	-752.1024803	-2.694139269	-0.024957095	-423913.0988	93.81271101	0.070007696
27457.23096	27553.67943	27252.87152	27402.40053	146134.4558	326.5219088	-70.36441626	331.0594877	27661.4728	27444.30637	27640.18654	-69.85488495	27463.18642	-750.5557373	-2.7001051	-0.024775782	-558400.3244	93.66965219	0.06996548
27462.02867	27564.7359	27259.4621	27416.11523	147877.5699	296.3962712	-57.94027743	336.2472373	27715.04972	27451.40318	27579.90699	27.62291631	27465.76351	-678.64844	-2.453463004	-0.021786339	-668985.1909	93.84626139	0.069945859
27504.91921	27621.12644	27302.1848	27474.04615	154570.651	274.5070669	-47.65581087	348.0969729	27748.64159	27465.66464	27544.83414	50.79881452	27482.27404	-550.9263422	-2.005486783	-0.016574112	-757610.4412	94.26973253	0.069980211
27561.76485	27702.852	27352.98612	27551.82163	164543.2384	258.9549589	-54.76890019	364.6709348	27757.40678	27485.2471	27528.85245	41.24066053	27515.00108	-393.9225768	-1.450592689	-0.010271619	-829735.8971	94.80556409	0.070052007
27649.76913	27802.51913	27433.20605	27643.17781	176550.8597	250.9857557	-47.04117811	383.2254787	27755.57945	27511.16681	27534.05267	44.86995005	27567.95728	-213.1568666	-0.80823919	-0.003116356	-887429.9341	95.38032833	0.070125321
27757.92501	27909.36901	27533.61474	27739.0095	189007.7512	249.698322	20.70782679	400.4327706	27760.41383	27543.24939	27560.15684	113.0087567	27643.22845	-17.08398468	-0.107981524	0.004517952	-934047.9434	95.89888214	0.070228517
27869.84134	28008.10993	27637.50181	27824.50059	201166.8234	251.7742217	98.39619712	416.4805725	27771.46066	27577.76229	27600.8396	212.6191471	27726.91245	168.0576084	0.553689053	0.01153743	-973575.9561	96.32316243	0.069995558
28041.02032	28088.88357	27807.86275	27890.67496	212784.2622	258.0588691	132.4344563	432.3882841	27785.92393	27611.43806	27649.95655	294.6730314	27804.57722	321.5284074	1.098668045	0.017102094	-1008429.694	96.70698081	0.069836121
28143.89173	28129.65331	27905.6228	27916.61829	222497.7727	256.7819546	121.4221085	447.2784394	27798.856	27636.49735	27694.59146	324.3625834	27854.12342	409.5894398	1.406795859	0.019836072	-1044165.279	97.01728928	0.070080658
27940.00123	28108.68256	27667.75042	27881.31553	229113.4211	230.4507266	47.68893975	460.8013157	27801.65211	27645.57285	27722.26526	263.2763296	27854.47961	398.6555813	1.358201284	0.018349284	-1086588.82	97.00703199	0.070017201
27660.27989	28037.40037	27351.48567	27797.11882	232776.1619	193.0858299	-30.19053657	472.084598	27795.98947	27640.89993	27731.91664	132.7905909	27813.56509	306.4280694	1.013594124	0.013459217	-1132949.377	96.75299948	0.070185384
27680.83919	27935.05888	27375.50066	27684.41739	233763.6314	167.7925859	-13.89371242	479.3918109	27787.14007	27626.36059	27725.52567	-25.44834628	27745.63951	164.4227564	0.486627845	0.006625013	-1177796.353	97.1816071	0.079786215
27792.07958	27813.76953	27504.07122	27554.33301	233034.6662	147.8261887	28.20050851	484.4536765	27771.58642	27609.00863	27711.5042	-199.1378326	27668.22941	-9.988921714	-0.16463336	-0.001487811	-1219736.201	96.39221351	0.079730789
27667.30135	27690.70068	27371.08535	27423.36096	231729.672	118.5096757	-11.9582778	488.8828819	27744.27431	27594.58742	27693.12531	-369.9122791	27598.06696	-192.1070712	-0.858845535	-0.009900663	-1256299.809	96.24566649	0.080023139
27437.08532	27570.43379	27123.26637	27297.32005	229368.1308	85.52050216	-88.67593334	490.1374411	27708.41112	27580.29089	27668.15434	-522.5285617	27532.00404	-370.1568798	-1.53881259	-0.017876283	-1283778.958	95.96630338	0.080112643
27292.70369	27450.23112	26975.21501	27174.55615	225355.1474	62.33455384	-133.0135356	486.0932887	27671.2382	27567.57243	27650.39756	-653.3221633	27470.99788	-542.9550689	-2.183547005	-0.025162486	-1300132.831	95.6488146	0.079798051
27208.98111	27349.07143	26902.55257	27078.17378	219227.2371	38.6112739	-151.9719322	472.4363451	27632.26775	27545.74971	27612.04585	-726.9928539	27400.6385	-679.0738155	-2.685045581	-0.030165922	-1298981.487	95.32272594	0.080079417
27140.8034	27281.92273	26857.33668	27025.74857	210431.9643	-6.89594595	-159.9762338	445.2949573	27585.64821	27492.96344	27497.53232	-712.9095677	27288.68025	-751.9070107	-2.941746883	-0.03146406	-1274753.399	95.07903353	0.079995188
27097.48883	27242.64791	26847.94714	27009.6488	200123.8282	-54.32310179	-153.5513381	408.8561345	27541.76538	27430.98653	27366.18121	-629.5505618	27169.09352	-771.6643818	-3.000246955	-0.029811527	-1231757.473	94.90683958	0.079925222
27086.44015	27226.22153	26879.02513	27022.36917	189962.9307	-70.94793411	-131.4768036	369.4850154	27516.91915	27397.27343	27311.72476	-499.9414967	27102.72007	-750.1707516	-2.927448333	-0.026191905	-1177590.403	94.77659502	0.080073436
27069.50433	27202.89694	26897.17252	27022.98742	180613.4941	-79.20647545	-107.8417002	334.2468516	27497.61714	27368.87447	27281.53171	-370.4385823	27055.04847	-726.1796552	-2.803875606	-0.022338128	-1121183.415	94.67911967	0.080233843
27010.9429	27144.45737	26855.44514	26975.5507	172935.9393	-111.1400461	-95.0209037	309.6574866	27463.95334	27310.48587	27196.56374	-289.1537796	26963.49889	-738.3327292	-2.731111917	-0.02014053	-1070002.981	94.59749952	0.080130534
26928.90834	27067.425	26769.48717	26894.34786	167653.7947	-151.553879	-91.25000827	299.1586574	27424.70324	27240.50806	27084.59215	-241.6720848	26864.1027	-768.4816714	-2.679772885	-0.018969798	-1031254.085	94.53796652	0.07994231
26846.88936	26991.30719	26662.88749	26798.05379	164747.9261	-179.999172	-93.93173275	302.4593585	27392.47869	27187.24252	26989.75371	-207.9501017	26826.82871	-792.6870248	-2.582160052	-0.01777765	-1007924.858	94.51466342	0.079914205
26808.90938	26957.91298	26612.1303	26755.87065	165746.9717	-191.3290482	-84.5880826	312.5014586	27367.87346	27150.98759	26920.22277	-155.9716544	26824.78282	-766.9398859	-2.456373621	-0.015662982	-988131.9733	94.52718833	0.079959555
26851.61562	27003.65327	26659.83796	26809.27251	172171.421	-182.4572054	-51.95491229	336.244514	27350.65296	27123.25386	26873.31575	-49.8226693	26790.3545	-652.8256165	-2.310259759	-0.011646919	-979371.8923	94.57564138	0.08006279
26956.65031	27104.90543	26780.25617	26926.44643	181948.4163	-158.3380964	-6.41342819	371.3693744	27338.24905	27112.22699	26864.38761	71.00510223	26787.05341	-476.4916852	-2.134831086	-0.006570201	-976198.7022	94.65935671	0.080124239
27085.72578	27221.43896	27000.1133	27123.06114	193719.3855	-128.2868869	56.38613513	369.6445671	27325.87892	27128.47292	26912.55012	154.6224207	26905.154	-283.8204904	-1.982845875	-0.002114586	-921528.1942	94.77239122	0.079905757
27149.03602	27275.15486	27107.34214	27220.51619	206753.3289	-106.2370834	86.91692664	380.8889879	27309.62001	27144.67555	26969.99368	166.8214998	27050.03733	-161.1665911	-1.821924425	0.00043585	-894605.1061	94.91657863	0.079928435
27112.91021	27230.41937	26828.15038	26968.90547	215430.2725	-101.1828951	13.91900099	535.405562	27285.61944	27131.72257	26981.35916	69.99312386	27101.70405	-141.7787715	-1.508777301	0.001205207	-1050264.885	95.09551631	0.080005948
26959.39773	27084.82292	26403.59213	26588.76364	222970.3482	-116.6712177	-95.95290684	680.1125048	27250.70574	27090.234	26951.1206	-121.1625197	27053.06702	-229.8699544	-1.225753257	-0.000702944	-1222148.365	95.29333361	0.07977697
26562.91275	26742.70132	26068.53534	26345.18021	246797.3491	-164.3166359	-150.4133855	602.6378948	27203.22093	27015.47817	26880.52454	-355.2208035	26910.39931	-561.1237578	-1.491623121	-0.010150242	-1175597.047	95.49197476	0.079922518
26190.17959	26401.75448	25843.30045	26196.05249	272940.306	-220.1601354	-163.0887562	522.6816604	27142.71048	26929.26618	26798.25248	-616.6078454	26707.31275	-909.0754738	-2.109523374	-0.022975233	-1054784.08	95.68720466	0.079849224
[truncated: 311 more rows]
