# Supplementary material for: Enhancing stock index prediction: A hybrid LSTM-PSO model for improved forecasting accuracy
Source: PLoS One. 2025 Jan 14;20(1):e0310296. doi: 10.1371/journal.pone.0310296 (PMC11731719; doi:10.1371/journal.pone.0310296)
Supplement: S1 File — (ZIP) [file pone.0310296.s001.zip › data&code∩╝êPSO-LSTM∩╝ë/data/index_data/CSI300.csv]

Open	High	Low	Close	Volume	MACD	CCI	ATR	BOLL	EMA20	MA10	MTM6	MA5	MTM12	ROC	SMI	WVAD	US DOLLAR INDEX	HIBOR
2775.881722	2787.486895	2681.655548	2691.283331	395116.2722	-214.4446253	-147.8425788	118.4499217	3172.060361	3031.101345	2847.617286	-97.27476255	2843.801876	-272.2091969	-9.194314876	-0.051638834	-70694442.58	72.51588837	2.518759755
2735.666073	2780.374729	2662.461644	2712.519551	410807.321	-212.8826751	-128.235616	119.5792169	3140.191148	3003.586576	2826.266618	-166.0007742	2804.017824	-192.4948627	-6.508464041	-0.034128652	-60043482.78	72.49042129	2.679584913
2692.51932	2784.562262	2653.511428	2750.962524	430176.3871	-207.7590576	-88.31856804	117.1225088	3107.107792	2979.425177	2823.154707	-218.9087146	2752.286283	-70.29847114	-2.386570592	-0.0165167	-47003777.22	72.46375179	2.540260038
2735.386333	2828.743002	2706.301122	2807.633874	451855.4669	-197.0764878	-37.1015654	116.3880678	3073.243508	2959.420488	2817.652305	-126.9513329	2741.644224	-175.961749	-5.736767099	-0.003466129	-32452124.63	72.43732583	2.56641949
2820.95467	2891.740268	2788.936833	2870.045956	473161.0471	-181.3197922	18.38734778	116.6193881	3046.399088	2951.550667	2821.122541	36.88930576	2765.580806	53.91020518	1.924105632	0.005300041	-16726048.73	72.41089546	2.548286253
2884.758184	2945.458343	2858.116014	2928.895593	491633.7996	-161.3225269	74.10647966	115.9529987	3019.807605	2948.640938	2822.574977	168.0605168	2806.373179	77.86893205	2.828235776	0.006923393	11448.00007	72.38404459	2.54585402
2926.140966	2985.211356	2904.238089	2968.099539	503867.967	-140.1620122	111.1791189	114.7695672	2994.850489	2950.117317	2825.71596	244.8599471	2856.821688	109.1580376	3.917849389	0.009825602	17257933.46	72.35424934	2.527320275
2942.909287	3000.160052	2912.795152	2965.644118	506564.6613	-122.4073126	110.7791342	113.2435344	2971.074646	2951.886626	2832.087155	242.4917717	2903.977327	102.0790579	3.641890753	0.029464996	34513311.62	72.31960901	2.460401248
2937.491348	2994.788114	2892.359824	2934.07404	500899.2941	-109.1753501	83.38888919	111.3442718	2947.937447	2951.706863	2841.719695	179.0721718	2937.31681	73.14383837	2.579420844	0.049991398	51384449.02	72.28452445	2.392462542
2932.987886	2997.885191	2877.036439	2907.584384	489424.7776	-98.4684712	44.46052907	109.1423383	2925.794384	2950.93571	2856.926947	111.3798646	2954.176968	22.5503346	0.777187395	0.047069126	67524337.19	72.2532172	2.385473838
2915.948517	2986.16586	2852.012386	2878.68643	473623.5303	-92.75844571	8.069568527	106.7631849	2905.015866	2945.303414	2871.897812	33.52266292	2946.626086	-16.92628655	-0.605245117	0.031269092	82595222.69	72.23298514	2.416135088
2854.124603	2909.156645	2777.6467	2816.845068	455499.5867	-96.87608546	-9.375788547	104.3496846	2885.856133	2927.975978	2877.437996	-87.97071424	2906.332775	-8.322263202	-0.271480477	0.020783047	96266755.84	72.23226925	2.448297502
2792.827843	2829.167213	2710.233515	2769.22526	436410.6477	-102.3952005	-11.25669393	101.8803153	2870.188736	2908.461845	2878.181366	-185.8605601	2855.43622	32.26627871	1.204198252	0.012065666	108403404.5	72.24663212	2.474695678
2798.386278	2840.505777	2732.98961	2806.795352	417019.8546	-96.99915221	-7.502835153	99.31760241	2860.17138	2900.915565	2882.718564	-167.5248069	2823.123558	82.35189715	3.02022408	-0.001898191	118921800.8	72.26937263	2.485168701
2839.03359	2894.652219	2799.162921	2877.936946	399337.9993	-85.53868507	1.534405655	96.65850297	2854.986497	2900.82444	2886.623502	-83.08093411	2813.249446	116.0570459	4.241154553	-0.014891534	127531207.7	72.30044421	2.486559867
2858.970639	2909.926056	2829.42358	2900.956459	385334.5327	-77.29997065	13.82765588	93.88424892	2853.20666	2899.149567	2883.623069	-25.22197104	2821.184809	105.739366	3.871639439	-0.017241972	134044971.8	72.33796838	2.494959583
2873.560394	2911.595944	2846.05914	2900.863175	374605.4035	-69.47153976	26.48732403	91.12818822	2854.245041	2898.746405	2877.49469	24.81105556	2845.813495	65.49748547	2.418215045	-0.012311015	138266822	72.38598344	2.506649779
2909.168542	2940.883611	2888.050725	2920.340145	366060.6801	-57.45468687	38.9298587	88.58397612	2856.717166	2903.945505	2873.484657	108.8720028	2885.838604	16.86352675	0.654182748	-0.011334336	139807598.7	72.45509842	2.512432434
2944.69835	2973.868973	2926.826805	2940.383955	359127.5913	-45.49485657	43.46789128	86.29598272	2860.311151	2910.401644	2872.749618	171.4238376	2924.016108	-20.33330877	-0.695090799	-0.007184026	139010429.4	72.53937042	2.51493908
2954.392617	2980.911073	2929.44068	2938.516617	352969.2274	-38.76608973	32.64221314	84.32681648	2865.739578	2912.691929	2874.708669	151.6827833	2939.101545	-24.26910052	-0.835858574	0.015920578	136267212.7	72.63266269	2.532736411
2944.824553	2969.352928	2905.047128	2920.030537	346817.7141	-36.12491508	10.20507664	82.81855867	2869.935333	2911.606341	2880.097555	75.00520553	2935.696388	-7.499309364	-0.218188932	0.037864446	130760212.7	72.75472204	2.564727945
2926.12689	2949.742372	2866.916688	2891.420576	340240.2639	-35.65702261	-18.66302721	81.85469704	2869.372737	2908.715789	2890.20933	-23.9532143	2925.437263	8.813047243	0.402417856	0.028350884	121721465.4	72.92436473	2.563198819
2897.329009	2920.89976	2824.212393	2856.929382	332362.6554	-37.19058902	-46.50334648	81.67089159	2865.787175	2903.402265	2898.678447	-112.9203774	2906.964777	14.00566652	0.616850367	0.003586101	108430488.7	73.15986582	2.56250443
2863.266482	2886.628713	2786.833222	2821.176685	322241.9164	-39.96652967	-65.33803475	82.47939069	2861.624866	2895.750789	2897.226342	-156.1834873	2878.610116	-4.727671525	-0.056896117	-0.010028578	90127670.84	73.48123152	2.726727466
2823.424583	2846.661281	2753.023386	2783.921938	310401.26	-44.28591991	-77.52631014	84.09092878	2858.271454	2885.229361	2887.104409	-166.484059	2844.923036	-45.38262192	-1.525711222	-0.021321741	67855748.26	73.87016529	2.753841661
2763.594622	2789.460222	2718.386492	2744.417986	298037.4669	-51.72618471	-87.1193813	86.25667829	2856.894354	2869.787948	2871.164309	-166.5945562	2809.000529	-97.42316499	-3.395670135	-0.043429349	43406713.33	74.2920212	2.791583824
2701.845266	2729.82728	2673.649136	2696.656898	285161.7316	-61.11385146	-98.50415206	88.683773	2856.203045	2851.13041	2848.640574	-173.3484109	2771.486646	-164.7171903	-5.750260388	-0.07138953	17424936.59	74.73999355	2.775731381
2677.806051	2700.592004	2614.038125	2638.341691	271937.378	-69.29475269	-116.4699545	91.01892144	2854.423318	2833.537283	2820.499776	-206.7957654	2734.802804	-249.9835499	-8.6344854	-0.098461276	-9249982.041	75.20295588	2.775759679
2654.843783	2672.04709	2546.132757	2576.067944	259929.165	-78.75502205	-136.9880244	93.29818572	2849.380063	2813.191854	2785.899595	-252.7606546	2693.88701	-340.2519782	-11.63506138	-0.122997413	-34925429.01	75.64700639	2.771178145
2570.812217	2594.292825	2466.304783	2505.857868	250429.5548	-94.36941295	-154.4847878	95.65038622	2838.608282	2783.27402	2741.947204	-290.0007361	2640.442501	-423.9735462	-14.40298457	-0.143935225	-58246538.27	76.04642926	2.751554538
2475.086087	2510.899766	2401.723901	2448.122088	245147.5911	-110.9514245	-164.5327272	97.95697998	2822.859917	2749.750879	2694.604217	-313.7563496	2582.252421	-486.9400033	-16.50968743	-0.157226745	-77159520.53	76.35759119	2.716659448
2439.472156	2476.154669	2399.867355	2446.661446	245923.8787	-120.5127443	-162.4139383	100.1551332	2804.144792	2722.047577	2652.970649	-309.2772397	2532.546904	-509.2743909	-17.31941409	-0.158676993	-89647360.61	76.53606028	2.650173814
2436.227368	2465.438525	2418.057301	2461.93965	251355.4846	-126.7096836	-150.5494557	102.1208607	2782.808843	2696.338628	2614.096156	-282.681804	2489.969346	-498.9171695	-17.0873535	-0.150647252	-96456384.22	76.60900921	2.587900953
2429.463276	2474.816252	2385.591232	2416.267394	258842.9258	-134.7254225	-133.7981623	103.5821361	2760.030857	2667.309822	2572.06592	-271.214895	2449.071645	-484.0113156	-16.78322296	-0.137077025	-99188261.65	76.62291216	2.586203495
2425.919388	2498.727579	2338.984155	2363.022255	267857.9797	-140.8576803	-114.0314442	104.7193112	2738.380089	2639.748156	2531.547771	-242.2221844	2418.221932	-453.3491096	-15.93820869	-0.118194257	-98671180.82	76.59829145	2.608977268
2405.648042	2402.598859	2335.819639	2395.569435	277461.7098	-145.3428397	-93.72964445	105.7260637	2716.267136	2613.573284	2498.656775	-124.694442	2406.728671	-374.7678594	-13.28993437	-0.096933392	-96077111.24	76.56712486	2.597120268
2372.986285	2483.834975	2352.634785	2451.146112	285549.9602	-138.638028	-75.03544809	106.0867433	2702.144164	2600.858078	2472.21239	-1.758246458	2408.65936	-294.155699	-10.53781758	-0.075051788	-92375725.35	76.54713097	2.572449048
2444.445417	2456.816622	2355.446786	2431.939712	290852.8858	-135.3683547	-58.87008692	105.3102642	2689.489691	2584.083263	2449.71357	-2.503793923	2414.559919	-282.0831289	-10.32867411	-0.048300688	-88092816.95	76.53838509	2.569858918
2365.852279	2444.441569	2349.744665	2383.167015	290118.792	-131.8277821	-48.58231707	102.8852263	2677.484583	2568.153481	2431.280701	-54.68838566	2418.916503	-295.2448195	-11.02512244	-0.028663261	-84735043.05	76.59647918	2.576674464
2376.498286	2432.480551	2344.26468	2375.549828	280136.1384	-129.7403862	-47.38182979	98.2727044	2660.143707	2551.253005	2417.649228	-41.91156455	2419.007291	-262.1980303	-9.933006533	-0.033189549	-83777091.43	76.76801618	2.577228811
2371.192979	2422.29195	2336.275457	2383.734829	263539.6032	-128.7943244	-53.71309909	91.99245646	2639.218837	2533.679215	2407.321875	-6.438938326	2410.780928	-212.1373403	-8.159210531	-0.042129965	-84790822.09	77.02453241	2.576577841
2360.188897	2405.312939	2323.415303	2370.467104	244092.1401	-128.5955621	-65.0076787	84.96972332	2617.744638	2515.772544	2397.034299	-12.96741403	2388.630358	-189.8571109	-7.401945249	-0.04032855	-86886077.85	77.33763711	2.579059836
2344.124748	2385.341781	2309.32014	2347.598462	224408.3164	-128.1640942	-79.10094697	77.521677	2595.533281	2498.339793	2388.549578	-41.06749406	2363.483556	-176.1120476	-6.91420487	-0.041404974	-89452155.36	77.62579118	2.58817706
2331.92606	2367.741954	2297.577396	2330.105606	208169.2382	-126.3786285	-93.16504982	70.08136509	2572.449231	2482.302327	2385.494697	-63.30412791	2350.507333	-154.6254935	-6.09491342	-0.005343795	-91645836.77	77.80340433	2.608150013
2320.981363	2350.960827	2286.122552	2313.372036	195519.9709	-123.8635303	-106.6609902	63.42009907	2548.679314	2467.00904	2381.954397	-84.26515678	2343.497311	-131.5712423	-5.191711695	-0.042746015	-93203710.36	77.91957734	2.632906639
2306.737387	2333.020054	2272.012598	2292.323763	185128.8608	-121.6853373	-120.0400848	58.09946087	2524.105539	2451.35689	2370.435655	-109.7762328	2332.232191	-97.4705474	-3.806437523	-0.076085265	-94206598.34	78.03331252	2.655137882
2286.564118	2309.192216	2251.728839	2266.299947	181169.8003	-120.814748	-131.4363496	55.13319007	2499.104744	2434.311842	2352.392024	-134.0984293	2315.107526	-85.79286726	-3.36643559	-0.051856294	-94061138.07	78.21120786	2.670282517
2258.364853	2277.905422	2222.647545	2235.0152	186241.6099	-121.7993604	-139.2490325	55.5016549	2474.10784	2415.341008	2330.920156	-151.4614388	2291.483661	-150.0488149	-6.098927335	-0.066382199	-92216076.88	78.53368859	2.672200644
2222.398875	2239.345339	2184.925768	2198.428067	199726.8289	-124.7661395	-143.7897154	58.72503298	2449.069855	2394.060607	2307.342918	-164.5334237	2261.192615	-235.9941917	-9.772496626	-0.077037396	-89000901.51	78.92041972	2.665072623
2181.113731	2188.961967	2141.162424	2158.500672	222344.4581	-130.1260054	-145.084944	63.92338428	2424.039189	2369.756321	2282.953125	-175.063368	2225.660596	-269.3337065	-11.36128816	-0.084261734	-84899620.82	79.24849708	2.657314581
2142.2897	2144.436974	2100.089788	2120.612604	244133.0395	-135.5419112	-144.7733957	70.4982448	2398.986156	2344.965534	2258.730649	-181.7499637	2189.760465	-270.4035361	-11.57785439	-0.090140857	-80392936.95	79.49142019	2.644298721
2105.869752	2127.201588	2061.093589	2083.950571	256419.3341	-138.4662592	-144.9711311	77.66506823	2373.664837	2322.266448	2235.023863	-190.4510591	2155.77579	-267.6827738	-11.44378914	-0.103165729	-76086150.57	79.60605734	2.624441296
2074.337824	2118.548626	2026.927617	2053.145126	265602.005	-140.5401971	-143.3403971	85.01156774	2348.789668	2300.008114	2209.693614	-194.25816	2125.37901	-276.7553241	-11.72977794	-0.118528612	-72083364.16	79.56915064	2.602566255
2074.42501	2107.302654	2030.550565	2048.956172	276885.0634	-142.0695015	-137.0440846	92.37883011	2325.658354	2278.410668	2182.219722	-170.3778208	2106.19863	-314.0038151	-13.19122693	-0.122731173	-68288544.82	79.42283044	2.586719653
2078.564699	2088.950924	2041.083867	2049.496518	308318.4681	-144.6311028	-125.3080943	99.04228446	2304.070668	2254.932613	2152.087498	-141.9736252	2086.119567	-355.1888532	-14.84182184	-0.119370916	-65019009.56	79.06403427	2.60571195
2011.245604	2032.180982	1961.449754	2006.319978	376831.7281	-152.7382422	-106.7049932	104.3262507	2283.22647	2223.679309	2116.450745	-152.7338914	2045.429097	-379.1308285	-16.18873785	-0.126082934	-62543177.58	78.39298605	2.656784948
1950.221441	1992.493404	1877.728852	1970.10484	466614.36	-158.3046175	-82.91456633	108.2921152	2264.567888	2194.645487	2084.699159	-160.2050462	2006.075392	-360.9811155	-16.02724158	-0.121527097	-60798067.93	77.60969965	2.736498518
2040.518031	2069.333519	2013.40485	2021.473012	558699.4177	-149.0983631	-57.88759603	111.1033667	2249.937569	2182.617812	2070.435299	-98.44883993	1998.823961	-261.5851374	-11.25356112	-0.067514796	-59755237.24	76.89826841	2.931328264
2168.972004	2180.613614	2088.680914	2107.305016	625932.2836	-131.9038364	-29.28545347	113.0775001	2238.503515	2181.172827	2067.678595	2.86970851	2019.253364	-133.5494829	-4.51451184	-0.002417191	-59154764.13	76.40071647	2.990637735
2143.234434	2188.637573	2104.585053	2143.104509	640864.3264	-118.6299049	4.400240995	114.6410106	2228.559785	2178.289236	2065.113173	77.35165625	2051.521705	-60.76875939	-4.39919944	0.016004983	-58652208.65	76.5525366	3.006241632
2069.03751	2157.273839	2064.649224	2152.057048	615966.1639	-106.7381401	37.26589847	115.5823582	2219.805288	2176.470894	2065.922172	134.5501151	2092.55386	-18.85790897	0.150839969	0.014885699	-58574082.39	77.28265266	2.980002607
2119.338522	2194.879897	2104.589975	2176.017978	571409.1491	-91.14106546	64.54582594	115.565914	2212.24293	2180.506059	2075.602703	221.9782798	2146.661033	37.77748971	2.476191929	0.03269494	-59362641.6	77.42012925	2.926358144
2202.476549	2244.175629	2156.928751	2190.772418	527987.2518	-77.36786664	76.02934267	114.5363153	2204.108637	2184.068668	2089.287599	263.8912484	2190.878378	80.33609742	4.564780812	0.058057837	-61082641.72	77.40207343	2.875237179
2184.353488	2220.613726	2134.461785	2168.36653	508336.5397	-71.71725941	61.56766433	112.4144113	2193.490953	2179.822172	2099.591632	149.0963156	2180.924494	85.66675219	3.503294926	0.077875975	-63853871.71	80.99965431	3.166670901
2111.162024	2152.220936	2070.884116	2121.474459	504980.3609	-72.29026347	28.62932964	109.3491512	2180.700742	2169.342918	2107.252186	-27.4695242	2166.60473	61.83635802	1.143518407	0.07539716	-67563124.53	80.47758615	3.17572807
2062.254699	2104.123371	2012.967125	2066.094764	503847.5113	-75.96261015	-12.07737724	105.6671806	2166.592759	2155.74541	2115.639486	-121.7657372	2126.62045	-6.163033865	-1.361037167	0.042470145	-71759343.97	81.45404767	2.952346111
2035.412473	2078.108424	1964.579518	2011.502327	494473.7184	-81.04159275	-51.35767092	101.3695671	2151.576262	2140.076842	2118.833941	-163.0985696	2085.136006	-74.88902403	-3.13512947	-0.001278421	-76668049.77	81.4960051	2.793866283
1978.124358	1976.777151	1925.07606	1969.130331	465212.5832	-85.77640342	-78.48400245	96.47019058	2136.058578	2123.400736	2108.632607	-213.0776026	2034.92371	-56.25121123	-1.659070557	-0.09312072	-82538024.28	81.75018845	2.756257205
1906.965725	1969.334697	1896.253152	1937.694096	423504.1119	-89.89279495	-94.87558793	91.42556909	2120.358351	2106.231734	2088.662772	-246.1749623	2009.526691	-30.30504938	-0.494276988	-0.072673696	-88303478.75	81.95975347	2.610013003
2010.77	2012.634832	1885.2261	1910.725931	381535.9349	-92.98641959	-106.3975852	86.6827686	2105.003322	2089.5122	2066.757511	-231.790789	1974.078523	-131.8659419	-5.671451108	-0.122057982	-92823837.84	81.91934518	2.51626805
1890.650199	1936.953753	1877.431999	1890.362165	346826.8096	-96.0630411	-111.421088	82.70020221	2089.695159	2072.246634	2040.663241	-193.4060076	1943.661471	-268.7920401	-12.57985819	-0.153214637	-95302583.11	81.92505768	2.406245904
1872.906069	1908.039383	1839.311967	1877.286075	327549.659	-101.4830256	-109.7687166	79.9594806	2073.658428	2052.028697	2005.889354	-163.23308	1919.7683	-301.8480901	-14.16993464	-0.154464348	-94811928.33	82.3190883	2.346538127
1832.398886	1868.37427	1801.834344	1868.237739	321515.5953	-106.4277933	-104.1064088	78.32596625	2058.154525	2032.096766	1970.206126	-139.1483696	1900.850383	-280.744493	-12.98717309	-0.133652271	-91732086.88	82.9449598	2.318370995
1841.563281	1878.533488	1819.241474	1861.514051	322452.8326	-107.0189772	-95.56813756	77.39440882	2044.584842	2016.665392	1942.603075	-112.1319521	1881.126116	-283.5678935	-13.15961364	-0.106804618	-87284154.82	83.56329739	2.308360525
1860.311037	1897.455779	1846.090891	1848.521117	329044.7345	-105.7817438	-92.13422716	77.14665005	2032.2581	2003.230359	1921.391593	-94.94635125	1864.306095	-295.0253898	-13.92647089	-0.085763937	-81099710.23	84.23222102	2.308309669
1835.846226	1873.121027	1817.66284	1820.842213	339431.5987	-105.6883769	-101.3750622	77.50655575	2020.518877	1988.768458	1903.500104	-99.29663925	1857.460582	-294.4590501	-13.8550117	-0.079687862	-72885136.85	84.85766718	2.305938152
1786.965931	1826.885596	1759.98931	1783.479768	351031.3475	-107.5289443	-118.8595366	78.02398704	2008.140543	1971.953062	1885.833859	-118.5022384	1850.354093	-289.4730017	-13.29082914	-0.08597801	-64612806.19	85.41173754	2.301746608
1765.665708	1790.8294	1712.126716	1743.165954	362432.0392	-112.5742979	-138.8523354	78.3219595	1993.788331	1950.866104	1864.693387	-144.3462106	1830.146433	-285.5405086	-13.89435925	-0.104971075	-58138000.6	86.26302547	2.300117063
1763.317312	1764.173716	1677.379314	1708.944854	370776.1272	-118.4012862	-151.7962016	77.91052461	1978.903843	1927.733479	1841.256437	-165.0321221	1800.203099	-281.3662303	-15.18440852	-0.12093437	-55314228.71	86.79095747	2.299153204
1677.5076	1743.553614	1657.135103	1690.366131	372961.9107	-121.3161189	-148.2286665	76.26411378	1964.576985	1906.37988	1816.869398	-167.4881179	1766.809261	-276.1600483	-11.30663501	-0.105835562	-58164724.61	85.82969223	2.297888099
1719.384937	1729.655716	1650.103933	1684.086333	370487.7674	-122.5129741	-131.9149913	73.68923008	1951.655461	1885.83825	1793.47911	-154.7436699	1733.872404	-269.6771602	-14.71431303	-0.082918193	-65219230.43	84.56620527	2.296410975
1691.425432	1721.87742	1651.639464	1684.435327	366965.4988	-123.9463241	-108.4232063	70.8367501	1942.021152	1864.363924	1774.946979	-133.4315674	1705.218823	-260.5716404	-13.4996195	-0.091927249	-73390293.57	84.88104448	2.289346311
1676.443762	1715.12896	1654.38911	1685.841582	362573.373	-125.4537051	-87.06525195	67.81020321	1931.808602	1843.205177	1757.205177	-108.0838554	1682.806538	-249.7690335	-12.96246153	-0.111251739	-82255559.75	85.81066835	2.275357228
1661.33612	1704.077946	1650.338929	1682.020553	357826.926	-126.644608	-77.10723429	64.79143571	1915.492882	1823.897083	1734.317045	-84.32649864	1669.434111	-238.2031922	-12.6826181	-0.103910545	-91096166.17	85.79513004	2.273935218
1651.11013	1693.203192	1643.577558	1676.885061	357603.7126	-126.7745274	-73.20115765	62.44362939	1895.603724	1807.020384	1710.501368	-60.05741663	1661.97711	-222.068919	-12.40872451	-0.082275589	-96446704.57	85.39948381	2.279891454
1644.781795	1688.33721	1640.688315	1676.443587	366271.5419	-125.0556154	-68.5691168	61.28649932	1876.359416	1793.079972	1691.588885	-31.63749041	1653.839281	-197.7502095	-11.50876436	-0.072208585	-95383144.61	85.49477088	2.211529312
1647.181289	1693.800213	1645.358174	1684.175462	388328.8378	-120.3391645	-52.72629153	62.07579231	1857.691779	1782.710644	1679.304087	1.783939743	1651.530764	-161.9018227	-9.61826261	-0.058097826	-84213452.91	85.82397743	2.248339514
1664.766931	1714.356824	1661.808825	1704.016329	428533.377	-111.4719848	-15.34958741	65.58335993	1839.629544	1776.470495	1675.060707	41.53240762	1665.075321	-110.8734779	-6.443972066	-0.012822637	-59146288.3	85.97440491	2.224619959
1694.137392	1747.057462	1687.645231	1733.540039	483732.0355	-99.22389891	35.3384456	71.27008197	1823.122676	1774.295972	1678.889428	83.59725514	1689.997008	-48.37063096	-2.332195031	0.039433274	-22490629.37	86.08857659	2.214733487
1730.001152	1785.811406	1717.679815	1767.446606	546735.1431	-85.01270106	87.98974643	78.12058351	1808.439686	1775.977713	1689.64012	121.641497	1718.260677	18.5339383	2.13152606	0.061307025	21017276.17	86.45131743	2.212953901
1771.97591	1829.114309	1750.866956	1804.78991	616376.7408	-69.54210811	129.9029072	85.75796375	1797.431461	1781.801093	1706.44646	154.8893215	1751.700455	88.46872621	6.572769233	0.070654418	69952611.58	86.7806857	2.213944568
1813.104978	1874.86953	1785.786311	1844.290257	691081.4397	-53.6738241	148.2547702	93.66009351	1791.57272	1790.523422	1728.189053	182.1886627	1792.358932	159.3405965	10.56328215	0.096310299	122251627.2	86.67478015	2.207842488
1847.702944	1918.339701	1818.988354	1881.567037	761303.0518	-38.39367404	146.8096744	100.9628319	1788.883412	1801.031635	1753.315044	199.3336652	1834.843973	223.59113	13.83717856	0.124746191	173290021.9	86.52207517	2.198400141
1894.337762	1955.945853	1847.94185	1913.148644	818493.9761	-24.40969691	133.1319689	107.0371157	1790.128131	1817.345501	1780.071015	204.4463195	1873.771042	275.0433477	16.28602935	0.13717232	219373136.4	86.69206771	2.186263896
1941.753451	1982.313615	1868.688955	1934.608606	854965.645	-12.78281898	115.6381725	110.7936846	1786.460234	1825.643405	1807.215068	191.1720197	1903.874834	305.0062221	17.5885371	0.137131388	255166320.5	87.08002714	2.182445157
1889.19939	1991.26047	1877.184969	1941.140488	861500.306	-4.558453865	103.2267071	111.156673	1787.755612	1835.765029	1833.404393	153.2829789	1919.777884	304.6945452	17.47827338	0.129427876	275229521.5	87.79061681	2.206623216
1942.37702	1984.471876	1875.475729	1935.469252	843374.7456	0.512590319	93.34803077	108.6341496	1789.089853	1842.531305	1856.77325	99.47365871	1923.00679	279.2057865	16.10117795	0.114108919	281924691.5	88.18773536	2.244675282
1918.864217	1972.827769	1867.821383	1923.285667	812906.7096	3.229734248	82.72905041	104.2281445	1789.930408	1847.120699	1876.081852	41.7848139	1917.842747	238.4131503	13.80302123	0.092695186	280487150.1	87.29551196	2.233042977
1906.649043	1959.815234	1855.622963	1904.748971	765318.6389	3.759687496	65.64470113	98.4424394	1789.845131	1849.238893	1889.300449	-11.81194235	1905.773825	186.2089087	10.94885646	0.063461005	272414703.8	86.00734674	2.156755457
1874.963652	1925.27182	1840.912375	1881.312527	699385.9217	2.444395765	33.99313598	91.97217759	1788.911211	1849.166531	1894.521189	-52.12980854	1888.887283	128.1326718	7.720040924	0.030557636	260056503.4	85.59224091	2.154366981
1836.071871	1880.646004	1827.498961	1858.33952	629654.7779	0.355483898	-2.950131308	85.48172903	1787.841133	1848.029385	1893.6223	-75.9711163	1871.188084	71.66171405	4.582011582	0.00110656	248064264.2	85.78730716	2.155507833
1894.353218	1929.746118	1818.13105	1839.398162	566302.7197	-1.555618247	-26.83739905	79.36278889	1787.459821	1846.959929	1889.587512	-85.18377655	1856.050297	21.7161729	2.577318911	-0.038874641	239830995.3	86.15158001	1.606945238
1824.715805	1862.000591	1817.236921	1834.259904	539733.8299	-2.087366957	-33.92747602	74.57379313	1788.883976	1847.135134	1884.011427	-74.11068076	1847.179621	-11.25714416	1.208505728	-0.074604077	241090207.8	86.51171221	1.6594986
1852.684299	1887.753026	1829.511807	1852.29838	578857.8824	0.068504066	-35.28674013	72.04820936	1793.351905	1849.948078	1878.999118	-37.74899498	1848.806733	-17.0115604	-1.119228445	-0.013716471	257662778.5	86.59607728	1.49814825
1879.322773	1914.252984	1852.231554	1887.301911	663001.4102	4.551294151	-14.4055979	71.43648543	1800.703466	1855.436907	1876.136725	14.40652749	1860.12774	-0.417292597	-2.503742307	-0.040937122	286280809.1	86.4905129	1.488114738
1908.69786	1944.530737	1880.251358	1930.326892	764299.3034	10.35949601	58.33714914	72.04824084	1810.234475	1862.890757	1875.941405	70.68683839	1877.722984	29.71516774	0.12930893	0.004418777	320553191.2	86.39542086	1.480827885
1939.417814	1976.949292	1912.829457	1972.093579	848786.9826	17.66753725	136.0991322	73.44148341	1822.057971	1873.280796	1881.323172	122.4134445	1903.899691	67.90013726	4.464601734	0.04082298	358029684.4	86.31740438	1.481685967
1975.872855	2015.062644	1947.744553	2002.117174	880360.7206	26.29154763	154.6866385	75.01482139	1836.07161	1887.178103	1894.825757	158.515229	1939.576103	106.6106373	6.570647425	0.067578716	395263693.3	86.19930969	1.455868053
2013.181232	2053.781843	1981.490593	2021.654977	869103.7537	35.28690901	136.6839472	76.44727119	1851.543952	1903.171592	1914.427289	177.9589903	1979.280812	142.3486101	7.573416142	0.083080397	427141691.9	85.96756286	1.386197838
2047.269652	2089.172292	2012.484594	2035.288153	835932.166	44.03985506	119.5505779	77.64552691	1867.799429	1919.976163	1937.346849	185.7717823	2018.662502	174.5099047	10.06023054	0.094520818	450163961.7	85.7080661	1.349175709
2068.050605	2110.063239	2031.616012	2043.622415	797121.3786	50.27444979	104.2112598	78.05554828	1883.482661	1934.502244	1959.983729	171.7901341	2046.894242	195.1868852	12.00147271	0.100073922	457825780.1	85.32222778	1.172177826
2066.253236	2106.343363	2030.783702	2048.38374	771213.5709	51.85753023	92.10250719	77.15260347	1897.250985	1943.71407	1978.469723	129.0710978	2052.767253	197.6036099	10.44083317	0.097324635	443691948.6	83.90754447	1.131994173
2047.855538	2084.439662	2014.958965	2048.800151	752515.6082	49.87093702	81.20030686	75.14157893	1909.132798	1948.817594	1992.767799	67.83853776	2042.194626	184.0221203	7.671838199	0.087377818	411224243	83.53365164	1.11339656
2020.145984	2052.064466	1990.14847	2042.78515	729831.6725	45.71141246	65.44075449	72.38288556	1919.368336	1951.54193	2003.80845	-2.835791197	2025.460188	157.5786925	6.750271338	0.071436164	367036124.1	81.76217535	1.084345784
1996.956348	2024.923513	1968.269041	2032.83133	695447.3644	41.78914928	48.58311118	69.19688304	1928.552078	1954.461255	2012.535425	-57.32726619	2010.449792	126.772855	6.832880835	0.050335296	314381086.1	80.35982795	1.045644565
1992.367621	2018.806707	1961.354604	2021.116041	641504.6939	40.64699554	28.5916741	66.001568	1937.366817	1960.351129	2019.675272	-70.92515401	2002.131066	100.3691968	6.833836394	0.025675922	257705804.5	79.40778079	1.007187545
1999.613276	2026.078422	1963.947542	2007.274337	576504.1814	40.96849279	6.67296287	62.89311603	1945.231615	1967.508698	2024.295501	-55.82176564	2002.122368	75.81127999	6.110730526	-0.000446803	201774798.1	80.50173708	0.969155139
2009.016654	2036.192451	1968.394703	1991.872071	512304.9185	40.87504505	0.197786446	59.82930552	1951.503457	1973.497978	2026.52457	-28.07770051	2013.373658	49.86598199	3.561749071	-0.026365096	149620220.5	80.92710446	0.933643166
2008.291801	2034.16874	1963.743309	1970.878251	459530.3963	38.45692051	-15.37111481	57.04884625	1955.404283	1976.202656	2023.62699	-14.49296403	2020.887174	15.02731238	0.086491254	-0.048281816	107807186.4	81.29877636	0.905472799
1984.744667	2004.765191	1938.870566	1940.756162	429114.3772	31.64196577	-86.38816518	54.76346763	1956.142612	1973.313493	2010.773612	-42.38988269	2004.598348	-35.83510089	-2.578927954	-0.062713357	82786480.1	81.31961452	0.889260254
1946.109642	1957.851746	1901.300767	1906.520037	417691.0045	21.85946746	-162.948196	52.93359004	1954.628798	1966.179188	1993.244291	-95.75319407	1973.441989	-94.38214115	-4.826700273	-0.070403451	72137752.77	81.08752491	0.88300194
1903.93191	1907.44968	1861.56004	1873.332962	417792.3407	11.34951881	-168.0255712	51.50633497	1952.141941	1957.155707	1979.61079	-152.3122825	1942.407965	-150.681956	-7.547611826	-0.07272602	70967459.29	80.75353931	0.882450105
1869.694864	1868.995983	1831.456513	1850.329348	425238.2743	1.43470249	-136.4269046	50.32763236	1949.542756	1947.289511	1966.553723	-185.4176638	1913.485209	-191.2623391	-9.667869894	-0.07253057	76588287.51	80.5402847	0.886343063
1855.391063	1858.435041	1823.113474	1846.431582	434604.1018	-6.150092621	-128.1898075	49.20182993	1947.846422	1938.124441	1948.427781	-167.5798272	1889.086397	-202.8704869	-10.01425931	-0.072882388	85188390.02	80.68790578	0.893101598
1856.68085	1869.012391	1831.320733	1856.813378	445822.1151	-11.49378928	-123.8350753	48.23347963	1947.097697	1930.001116	1928.786624	-113.8267352	1870.672503	-191.2590066	-9.081107732	-0.072481935	94278213.76	81.10843744	0.90031038
1865.41791	1889.077553	1847.19857	1874.426372	461137.3823	-15.98844958	-92.46655153	47.5807558	1946.810333	1921.972076	1912.313352	-47.6336827	1856.99483	-165.8719738	-7.509759506	-0.069597234	103022266.3	81.641197	0.906341102
1874.780564	1908.064206	1862.438391	1890.813896	478284.9981	-18.5580158	-53.76775422	47.28472002	1947.522807	1915.880273	1899.033979	9.215257333	1851.588828	-137.5372396	-6.016090021	-0.061693322	107028028.3	82.11229042	0.9088249
1877.288727	1914.482634	1868.023074	1896.924371	495340.1404	-17.29777823	-31.39780716	47.40773792	1949.606434	1914.472951	1888.628452	33.25218884	1857.307142	-117.9327548	-5.350156829	-0.04632926	102120038.7	82.38812622	0.905059635
1875.694923	1912.484343	1867.262426	1896.165249	512752.8269	-14.4305047	-18.66915865	47.88479354	1952.355745	1915.347193	1881.706632	32.64770623	1871.124177	-103.4397364	-5.178796512	-0.026069025	90510821.21	82.5257599	0.896172063
1875.088692	1909.847602	1866.261412	1894.522789	530452.5388	-13.28832086	-6.418943318	48.55951525	1955.142481	1914.759779	1878.409896	23.58863524	1889.922937	-87.64132028	-4.999505594	-0.004259562	75700447.53	82.49845661	0.884853693
1879.213706	1912.171787	1869.513066	1896.870563	550742.1439	-12.59953793	9.040497792	49.47333127	1956.63175	1913.846153	1879.007034	16.29447795	1907.096266	-64.56474193	-4.21939464	0.015173578	60821284.87	82.59535333	0.870094671
1892.158355	1925.685133	1882.029878	1908.705938	576377.8303	-9.982287427	32.28498316	50.65955095	1955.454179	1914.8706	1883.588134	22.61743347	1915.998779	-27.65789405	-2.213405572	0.028319029	49847051.46	83.31935313	0.851856253
1911.143056	1946.90816	1900.97768	1927.265953	604622.3771	-6.476650921	60.03131598	51.90393663	1952.346054	1916.975445	1891.322561	38.79324194	1919.145202	17.22504074	0.566189885	0.036231204	43383413.64	84.1956271	0.833003756
1931.790168	1969.914581	1921.541867	1947.716703	632059.8324	-3.658722901	86.84826138	53.01207723	1948.410982	1918.826279	1901.316328	56.13212418	1920.431522	61.7251651	3.46000079	0.041046761	40684998.72	84.45633256	0.815261638
1951.359768	1991.39914	1941.121768	1967.595764	656822.0562	-0.590363414	109.4532858	53.74397999	1944.605242	1921.698538	1912.308021	72.11344934	1925.218955	99.89056312	5.922092715	0.04526277	43878613.57	84.43839515	0.805676106
1966.763603	2007.61322	1956.743377	1984.023894	676572.8664	3.81457137	124.3220372	53.84934664	1942.195798	1927.032675	1922.99742	83.5784058	1939.14029	125.2364345	7.360061006	0.051554674	54659448.84	84.71028743	0.810847463
1979.268637	2020.024361	1969.48077	1998.032145	692840.9412	9.035281204	132.584029	53.50234925	1940.908579	1934.169389	1933.541835	91.35043504	1959.370232	139.9450857	7.977246896	0.05893356	72651124.99	85.06140932	0.826000109
1991.846257	2032.238693	1982.220033	2012.447278	709409.0473	14.56317916	137.1835823	53.02541039	1939.816645	1942.375678	1944.548412	98.57946932	1981.898739	149.6583312	8.236736459	0.065949823	97780248.03	85.1779834	0.845118873
2004.667141	2044.526313	1995.004408	2027.188143	725481.1057	19.69012036	138.7133889	52.53437642	1939.500468	1950.790999	1956.363083	104.5828074	2002.059115	155.1910076	8.303569486	0.070646913	127702763	85.20334324	0.859612855
2018.347644	2057.546144	2008.065734	2042.317883	740521.7183	23.69829768	138.1214168	52.19063362	1940.745187	1958.517061	1969.434786	108.6094279	2014.890868	157.9659558	8.390290121	0.070970797	159608687.7	85.314276	0.860491262
2034.316143	2073.044594	2023.258724	2059.689707	759365.2873	27.29951104	136.5626185	52.22654283	1942.956147	1966.443296	1984.032234	112.4271455	2024.059368	161.4530786	8.620428899	0.069110293	195659092.4	85.45766729	0.851508247
2053.31866	2091.945408	2041.807581	2080.510229	786205.7712	31.40332785	134.4328344	52.79119314	1945.769511	1975.796954	2000.395963	117.5106954	2034.864235	167.7505312	8.994158559	0.067838343	238320634.7	85.5756231	0.838956242
2078.444151	2117.19182	2065.786962	2106.726502	826357.9958	36.90567267	133.6572688	54.20751721	1949.377237	1987.575607	2018.65575	125.373798	2051.186799	181.1136014	9.67754208	0.06948465	288823732.2	85.63968364	0.828495496
2112.232067	2151.515652	2097.480856	2140.628638	885300.1281	44.73440069	136.2424852	56.78304441	1953.622354	2002.806912	2038.886291	137.8141457	2077.364043	206.2004359	10.85122072	0.076597479	348932291.5	85.61557837	0.826368265
2153.092925	2192.834558	2134.648731	2179.688618	958433.1356	54.41805715	140.7528911	60.3363698	1960.277344	2021.227687	2061.523982	153.3068162	2111.523684	239.2674072	12.35060681	0.087648484	415447317.3	85.556227	0.830204381
2198.036658	2237.653074	2173.61684	2220.046416	1037520.156	64.95865572	145.3047744	64.55760534	1971.691502	2041.954773	2086.751386	168.6780339	2149.383211	274.1716861	13.92104906	0.099666068	483122276.7	85.52017107	0.83549197
2241.329162	2282.142813	2213.55062	2261.460504	1119226.497	75.75090873	148.9485421	69.20792458	1986.796955	2064.4804	2114.629195	183.8186465	2190.214464	309.7722358	15.52510912	0.111952075	552155213.6	85.54342992	0.839376465
2280.404935	2323.873724	2252.691943	2302.196781	1199104.143	86.33530527	149.7230997	73.98701896	2003.697317	2088.548882	2145.546279	198.3804933	2232.591751	343.0635486	17.03232047	0.123276802	621369904	85.70527949	0.838685471
2313.690166	2361.551888	2288.725573	2340.677332	1270598.025	96.08508574	148.5355639	78.74678154	2022.401896	2113.26331	2178.310307	208.4648653	2273.732002	371.0451334	18.30568897	0.131986294	686722747.6	85.95985315	0.834618159
2330.139652	2387.288934	2319.943033	2375.767968	1328519.227	103.6391093	146.1063532	83.42104739	2042.463983	2136.476514	2209.967255	210.6578711	2311.81474	392.0130763	19.26127963	0.137032537	744629386.7	86.12136116	0.829675212
2342.164246	2404.507798	2339.629164	2397.252001	1364109.3	109.1223164	137.3687894	87.77152305	2063.025021	2158.516836	2240.829463	200.9228052	2342.147305	393.7009869	19.28389189	0.134868211	782666098	86.30672033	0.825102354
2380.696021	2433.519303	2344.440287	2401.575687	1369914.247	114.4881674	123.5336807	91.57770769	2084.500392	2182.129045	2273.506356	175.1622744	2359.773877	370.7200264	18.11979588	0.122749756	795174788.1	86.82242693	0.822291169
2411.962958	2450.413495	2335.772319	2389.531283	1347323.639	116.8424025	102.1698422	94.80862501	2104.489962	2202.878637	2302.59808	136.1273867	2366.287734	326.4345461	15.93068377	0.101417158	784958809	87.30664486	0.820842502
2381.209113	2408.965709	2308.78899	2348.80298	1302101.363	111.5109612	57.53419658	97.46099118	2119.176337	2213.75306	2320.259833	89.48471729	2366.162791	249.614389	12.09891857	0.073061224	739869412.6	87.18335201	0.819714082
2330.269764	2357.055969	2279.414796	2310.81568	1243162.628	103.5059412	15.55526405	99.59193816	2132.389151	2220.725787	2331.281034	37.28618364	2361.62869	172.6924385	8.314550342	0.044286503	690723461.5	86.86927329	0.818582965
2318.648941	2364.648288	2276.640638	2327.629014	1176580.753	99.27969774	20.06811924	101.2877687	2149.57029	2232.1313	2342.63195	-17.97735421	2351.671043	157.1244506	7.790396644	0.01722248	699487024.5	87.00314293	0.817069497
2326.703609	2391.205752	2277.600924	2352.865278	1113411.184	96.64829401	29.39715258	102.4762961	2168.29989	2244.62104	2351.506901	-70.2136316	2341.295264	150.3143062	7.746257352	-0.006432647	711622852.6	87.36302048	0.815263875
2324.206756	2382.961007	2241.848274	2319.296065	1062491.431	92.98035672	-11.7760874	103.0666077	2185.099056	2253.502809	2354.212447	-114.3377665	2338.287494	62.31931269	3.430053765	-0.012401843	633950039	87.58931511	0.813490256
2303.95855	2344.178238	2192.985958	2256.005094	1004291.958	85.81567649	-77.7316724	103.0054435	2199.068572	2256.915935	2348.497726	-145.389048	2330.386623	-50.03548547	-2.192906575	-0.019122459	532616623.7	87.76761075	0.811763738
2268.87325	2283.158585	2175.613144	2207.072422	945414.9991	72.59193647	-136.7762731	102.2457088	2209.576848	2254.016957	2334.269785	-157.3429378	2304.557755	-93.29404145	-4.20520988	-0.067494293	507711573.9	88.01011957	0.810099822
2224.170891	2226.777054	2174.27083	2181.224819	886028.4368	56.77156259	-167.2452881	100.8532577	2217.400571	2246.631735	2313.748596	-153.0597407	2266.952485	-100.4197811	-4.403508367	-0.114133686	522424360.5	88.27013239	0.808528669
2157.983992	2201.48358	2148.112659	2177.855886	756774.3811	41.91076479	-146.0499924	98.93190096	2223.681059	2235.765015	2285.948335	-139.4851157	2223.59682	-136.6503856	-6.228749279	-0.088907522	517917598.9	88.50107733	0.807048382
2115.654178	2210.271204	2129.278532	2195.972247	671387.616	31.45022939	-96.19049205	96.56473912	2230.215541	2227.468343	2261.754144	-112.3136234	2191.466656	-169.2958026	-7.825165589	-0.037629745	507579379.8	88.69757064	0.805694256
2171.136412	2262.307429	2177.181408	2243.221523	849241.2257	29.99854704	-45.66254334	93.8517338	2238.858604	2229.893894	2257.544119	-70.16445369	2189.667971	-139.5783813	-6.25596656	-0.031043481	507447219.7	88.84995491	0.804511199
2256.244771	2316.656982	2235.766525	2282.751582	1066018.354	32.50936843	-12.62040505	90.85325758	2248.729623	2237.18045	2260.476704	-20.85753346	2208.36637	-95.85763847	-3.905124648	-0.044418444	507519223.6	88.93866755	0.803538345
2263.198027	2309.756193	2217.817699	2257.805677	965999.9773	30.94068984	-23.17590767	87.61541805	2258.401424	2239.934803	2250.535098	31.0675746	2232.935303	-114.3297575	-3.982702733	-0.038868492	500968215	88.9386563	0.80280029
2232.121479	2274.255601	2170.034147	2210.250861	738372.3125	26.7557823	-49.37842395	84.2372808	2266.664833	2239.340442	2234.871517	63.50195403	2251.816462	-151.0644335	-5.269703496	-0.024131222	477830231.2	88.81908684	0.802341077
2235.056742	2270.366133	2168.68974	2209.222184	694904.6497	23.67829256	-42.29545738	80.81090849	2272.196068	2238.635101	2225.248592	55.97685296	2252.838024	-130.914692	-5.844023576	-0.013216488	428327284.8	88.59174139	0.802199974
2248.060331	2278.317014	2188.647616	2230.779689	733373.7555	20.65798645	-18.85626559	77.4076205	2275.466792	2237.195827	2220.882281	23.15968088	2241.989041	-82.28851373	-5.349052848	-0.003112736	361585097.8	88.24154153	0.802321591
2234.081595	2264.029556	2188.876727	2234.182299	686609.7394	16.06576429	-10.62756984	74.11381176	2277.480929	2234.204228	2219.211405	-17.71906551	2229.598313	-63.84295222	-3.871671383	0.008860529	289263497.8	87.64947891	0.802620896
2220.301331	2252.683286	2189.916959	2237.473207	640745.6955	12.79211344	-0.322592584	70.94484039	2278.814766	2232.650876	2222.160768	-37.79083522	2222.765383	-44.05588237	-1.256778023	0.020431676	224279589.5	86.94886597	0.803048237
2239.098899	2274.180399	2216.290001	2262.543808	698669.9491	14.22803799	32.67367566	67.91027646	2280.113751	2236.016508	2232.932714	-7.418854177	2230.311536	36.17383348	2.884587595	0.029760736	181612693.2	86.50165789	0.803538332
2278.309992	2316.240681	2257.392911	2300.361123	816388.5483	19.1060897	77.29965266	65.13896364	2281.489372	2243.3124	2246.641686	56.58279438	2249.34025	123.2157672	6.647401541	0.037501969	156270094.4	85.99944142	0.804032705
2321.35443	2362.738415	2300.825228	2340.62054	941373.6282	25.40803282	120.8424996	62.75464295	2282.808558	2252.70489	2255.680212	129.4214416	2271.332074	134.1324573	7.702237484	0.044222134	139504998.2	84.87062105	0.804498082
2359.759519	2403.647865	2339.333679	2376.24298	1044012.651	32.16676908	153.4151451	60.8839377	2284.001623	2263.599043	2264.520819	186.2885575	2297.31047	116.6547263	7.134073113	0.051632881	133024967.2	83.71997932	0.80483386
2383.644527	2427.595443	2364.016095	2399.709296	1088492.728	38.23497121	164.1130128	59.65033168	2285.283672	2275.171638	2280.60329	200.3449648	2330.738056	146.1565794	6.435499222	0.061530274	130083265.5	83.41434305	0.804948511
2397.088109	2439.254728	2379.347346	2413.890593	1091477.058	43.75644093	157.9009668	58.99599598	2286.822709	2287.489578	2300.908235	182.1480274	2364.556906	194.2443284	6.306275915	0.072307795	135535502.9	83.61888235	0.80487501
2408.033297	2447.420539	2392.847665	2423.949971	1083137.128	49.27629483	143.9609396	58.79671669	2288.061846	2300.948022	2320.543545	151.5790589	2389.245886	217.1766777	7.794320578	0.081946766	170320282.2	83.79852646	0.804660377
2419.726379	2456.468521	2404.607028	2435.653157	1065846.587	54.77748687	126.7981764	58.99753024	2290.328259	2315.169643	2341.065083	120.8573615	2408.511965	228.5435367	9.954096243	0.088343441	202241760.4	84.03383046	0.804383509
2436.922224	2472.423128	2419.573819	2455.029348	1060095.378	60.40918805	112.7080471	59.51932532	2296.195068	2329.948843	2364.578604	104.446578	2430.097456	244.8769601	10.98026601	0.089284185	186104338.9	84.34530497	0.804142539
2456.847998	2492.192752	2435.314932	2479.217956	1063011.205	65.71593725	101.2544962	60.26413123	2303.289408	2344.868912	2389.349221	99.21505982	2450.888278	260.5609985	11.41333359	0.085867208	165289351.3	84.68301279	0.803894253
2474.540025	2510.107794	2438.81385	2503.92147	1021701.915	70.11724616	89.45327311	61.16034374	2307.901817	2359.392011	2413.469404	96.06748302	2465.722545	271.3017199	12.36866992	0.080121911	184455642.2	85.21288684	0.803570031
2494.624441	2530.24621	2449.030118	2524.418773	999330.1974	74.09609098	83.60899134	62.06667564	2312.796876	2374.374671	2436.360099	95.13117252	2479.700453	271.3015602	13.03607344	0.073210729	241969351	85.58451353	0.803168704
2516.113573	2551.212755	2493.038805	2535.616674	1128446.394	77.52024709	85.13486013	62.84235773	2321.457149	2389.991634	2456.953827	94.86576524	2498.033768	255.3408665	12.29376232	0.066524421	347689297.3	85.20841921	0.802675441
2538.544377	2572.783389	2542.146093	2541.162964	1271312.401	80.4614914	92.92187651	63.50675342	2333.293889	2405.900857	2475.382109	95.6770696	2518.573894	229.3878282	10.70634341	0.060470186	438123345.2	84.66767936	0.802137827
2575.974664	2608.738271	2565.768163	2546.250533	1204966.926	84.66818999	117.2178028	64.11857972	2347.678156	2423.507148	2493.28504	100.4359739	2539.474024	199.7847331	9.412912484	0.054987105	428059674	84.78204447	0.80165911
2603.908359	2635.5087	2565.655361	2554.383682	1070494.561	87.31737453	136.3285026	64.710261	2362.785301	2439.095436	2508.728302	102.2203706	2554.926505	179.0351948	8.334079786	0.050760704	366300052	85.19478624	0.801208171
2576.405519	2609.495335	2535.392844	2569.842277	1085891.161	83.37485742	109.8096934	65.33368558	2376.06253	2446.625232	2518.756379	95.42787851	2559.448001	179.3576917	6.698036176	0.048234588	322410499.2	85.46287371	0.80075623
2539.485555	2574.269947	2509.08592	2590.09439	1166934.779	78.16736783	75.22119149	65.98979549	2388.603733	2452.164158	2527.21038	83.04944508	2557.912342	193.3591035	5.653921512	0.047537366	310371406.3	85.50617729	0.800461824
2565.732342	2598.198332	2541.693521	2609.88653	1185955.058	79.70705837	93.39767556	66.65101701	2402.225684	2464.779575	2538.706336	66.33647236	2555.441936	210.7854191	7.026643778	0.048238066	348633380.4	85.12785114	0.800470504
2617.933436	2647.65193	2596.624559	2629.861723	1166507.34	84.85802972	130.3999503	67.35083804	2416.981659	2481.796833	2552.740025	59.10668321	2560.993157	218.9270904	8.955852246	0.048937827	414285131.6	84.69824116	0.800948791
2634.94814	2666.203505	2612.344992	2649.793068	1141984.585	87.92942838	131.4121456	68.11956708	2433.06192	2497.967673	2568.925079	74.26624725	2583.897827	204.5734102	8.722920144	0.050027935	457015594.7	84.82897205	0.802071301
2635.859409	2670.798785	2609.050055	2666.356975	1105703.07	90.09684878	114.0664627	68.91797722	2450.024163	2514.12696	2585.128005	100.1545984	2616.813589	173.5560007	7.265742045	0.049933248	489226821.5	85.25829772	0.803700883
2651.779064	2689.869923	2621.535199	2678.226524	1056404.841	93.56556848	107.8687184	69.70040422	2466.671721	2531.798496	2597.414305	124.8107615	2649.488191	135.7748624	6.158037633	0.042249925	541796814.6	85.46234118	0.805585761
2667.237174	2705.987317	2632.789399	2678.116333	1000599.579	95.7618426	98.80132727	70.41190643	2483.472903	2548.155654	2608.496172	126.599121	2674.213453	100.5320606	5.197180647	0.03322911	576707220.5	85.59186395	0.807644387
2662.53402	2697.860241	2621.565141	2658.927255	945042.8136	93.52050081	69.95292245	70.98855826	2501.242003	2559.655605	2622.236622	83.33771007	2681.933263	77.74990834	4.099408416	0.037261597	551165257	85.98675543	0.809758063
2645.419483	2674.936649	2597.526612	2628.129003	895626.4707	87.96860943	31.05127596	71.43241951	2518.340559	2567.044841	2635.5993	12.37550374	2675.591339	64.69137156	3.02044476	0.039633217	488156690.4	86.31061638	0.811726976
2627.180162	2650.454479	2573.208166	2595.321742	856358.3611	81.19385535	-6.113638388	71.76435947	2532.845888	2572.286204	2645.192877	-61.95467942	2663.067966	55.8359179	2.051094311	0.016615277	416895788.3	86.06107317	0.813416363
2607.06869	2627.446041	2552.083813	2569.501987	834319.4271	73.01123738	-36.08537887	71.96849146	2544.308718	2574.458279	2648.759198	-119.2773575	2643.256007	45.99286091	1.188609873	-0.014774619	362940727.7	85.59610796	0.814540549
2586.181504	2610.769803	2539.141249	2560.79509	836394.8785	63.61005839	-52.05605055	72.03870211	2552.94215	2573.05992	2644.347455	-136.6425961	2616.592063	29.87790392	0.452108049	-0.027663904	354798363.1	85.45368113	0.814819484
2568.890117	2602.464317	2535.448334	2567.305243	858553.7916	54.27289664	-54.57585536	71.96980316	2559.328091	2569.973412	2634.450576	-120.0681525	2588.958439	11.30317117	-0.101987395	-0.029372204	379525770	85.44185843	0.814405502
2556.584353	2600.597825	2538.456763	2582.774	892758.4641	45.79996307	-48.38229353	71.74147313	2564.048078	2566.831415	2622.698251	-86.15131861	2564.246078	-4.209759725	-0.432853321	-0.033697028	414577676.2	85.26398206	0.813551786
2560.554925	2612.794395	2553.438463	2607.541735	936022.9076	40.76558954	-30.20685208	71.39052102	2569.192692	2567.031538	2612.436027	-36.17670324	2554.061189	-10.16662935	-0.410730024	-0.032519996	450810387	84.96928453	0.812430525
2591.079093	2645.451739	2584.46998	2640.387346	983992.5561	41.62728286	1.724883206	70.95728131	2577.030999	2573.954397	2607.324048	25.65944282	2569.704124	-0.784218348	0.051084863	-0.016831431	470535493.7	84.63011729	0.811276581
2639.457452	2691.272837	2625.807831	2677.651854	1029170.35	46.88073848	41.32829995	70.39457784	2586.909834	2586.148655	2607.76997	90.59619502	2604.328267	21.28303742	0.886950513	0.00770671	477951972.4	84.25741204	0.810145814
2695.150046	2742.333648	2671.591438	2717.103818	1066043.85	54.43588767	83.46236226	69.65800498	2597.64196	2601.28162	2612.814349	153.5471563	2648.150659	51.69298341	2.018829023	0.034379997	499833724.7	83.87200084	0.808993212
2742.187225	2784.731712	2710.259662	2750.125445	1085139.899	61.68983442	116.0374791	68.70087791	2608.400502	2616.834282	2622.839248	197.8022221	2690.376387	81.80995062	3.144879138	0.057531135	511584209.2	83.52058647	0.808038954
2764.15748	2804.387351	2730.302659	2768.509847	1077028.051	65.80019343	126.8717296	67.4721131	2618.044519	2629.957995	2637.927456	206.9643915	2718.985669	103.9056601	4.006080764	0.070904178	464803369.5	83.25296477	0.807472579
2767.000162	2806.481741	2735.86799	2775.208266	1046395.864	67.51279048	121.7462074	66.0488715	2626.988287	2641.360528	2657.038559	188.0885367	2736.623625	119.3589982	4.642053673	0.07552663	410196536.4	83.04923165	0.807206443
2760.79992	2799.586578	2733.555887	2774.471306	1002460.261	68.28337533	107.9633536	64.5543934	2636.405608	2652.468426	2678.79845	152.4488983	2749.550704	129.3307723	5.06140237	0.074732807	426744792.9	82.87079673	0.807182564
2756.397285	2793.746023	2732.438631	2774.145981	949513.3978	69.05966073	93.37272752	63.03569807	2646.12439	2663.99174	2702.04894	112.3723706	2760.396275	145.0578941	5.697674221	0.069625822	471665155.9	82.72068239	0.807145424
2765.625971	2799.845374	2742.172552	2782.446599	893486.101	71.22909426	91.71752749	61.55510556	2655.214245	2677.082616	2725.411191	82.03419319	2773.073525	176.5465666	6.935260895	0.061992022	472312808.4	82.58608256	0.806788472
2783.120681	2813.297383	2758.136135	2795.471618	840830.9991	73.81206342	95.30801501	60.20449802	2664.530381	2690.617497	2747.287384	59.54968569	2785.460151	213.6199484	8.378614562	0.052442426	451590746.2	82.46058748	0.806406213
2800.31682	2826.836606	2773.663058	2808.012331	795548.2447	74.81160972	80.94704878	59.04371568	2675.672614	2702.320573	2766.492337	39.39308186	2793.477617	246.3707833	9.650024453	0.040885196	450159293.4	82.34411644	0.806378964
2810.013551	2833.638519	2781.388201	2812.986536	766494.4669	74.48649809	59.63449533	58.2089666	2686.413091	2712.469749	2781.288627	19.70688149	2798.722475	253.0053622	9.894416366	0.029194946	440142425.8	82.1438748	0.806847186
2804.352313	2826.35205	2773.510553	2803.038166	762306.0541	73.73948134	62.0654895	57.82867446	2693.485871	2722.306031	2790.053284	-2.674315569	2801.569789	212.6828788	8.294356215	0.019149203	390322675.4	81.8320737	0.808020041
2789.028884	2810.721336	2756.29549	2784.564568	779170.3524	71.41465416	54.52556592	57.83280142	2698.134909	2730.108773	2793.60469	-23.03100896	2802.293645	141.6872385	5.490058397	0.011206599	320054556.8	81.42460849	0.809735672
2773.036525	2795.278126	2738.781409	2766.280441	809659.3061	66.30957514	-10.17451891	58.11312296	2702.69779	2733.551756	2793.659935	-34.78378823	2804.561093	61.34932859	2.317138081	0.005794464	251357862.4	80.79169756	0.811546125
2761.441828	2785.811364	2727.645132	2755.725073	849368.8557	59.68309878	-82.31798846	58.56640345	2706.51045	2734.490237	2791.10783	-37.53059563	2801.617793	-1.303881428	-0.159401118	0.00203189	205221146.2	80.23770431	0.813661685
2760.258082	2788.917651	2730.467602	2761.202939	892420.2316	53.25316193	-106.4502989	59.05922132	2708.951796	2736.241278	2787.134475	-29.77516115	2784.738843	-18.34965729	-0.839363766	-0.000998785	204362545.2	80.31017904	0.816274942
2768.614153	2802.656766	2744.931398	2779.584416	934266.6675	48.28611798	-79.29332201	59.59385998	2711.298809	2738.896177	2783.36168	-13.14968047	2764.751795	-0.119975192	-0.133672158	-0.002367768	237124914.7	80.49828182	0.818663958
2782.191742	2821.63804	2764.946916	2803.9744	972388.1424	45.97996227	6.515022754	60.21748348	2714.619351	2741.548071	2781.062963	6.952014969	2755.195739	34.89636142	1.22597287	-0.001458002	282916145.3	80.03994979	0.820176093
2803.222368	2846.339948	2790.7053	2832.887484	1000413.942	46.80673012	102.5072178	60.85678992	2720.632523	2747.01691	2782.045142	37.25323072	2761.208952	69.45611106	2.556706379	0.00373032	330346014.8	79.37247329	0.820065048
2832.867086	2876.152289	2821.168298	2863.606107	1012255.06	50.4156586	137.0400985	61.45499546	2731.105578	2758.262935	2788.156518	82.56565472	2785.044895	84.60467892	3.107842839	0.015068359	365160583.6	79.07122263	0.817523734
2867.056061	2907.815412	2853.071778	2893.731159	1009650.001	56.18195059	133.3927476	62.00365224	2744.921141	2773.60725	2798.992092	132.7784067	2822.233198	86.67183504	3.131370732	0.029927749	386491757.3	79.11938032	0.813296182
2902.603622	2939.559934	2884.891649	2922.977179	996843.6279	63.5961579	136.4743508	62.45074649	2760.316742	2790.69158	2813.23555	179.7744524	2866.857406	87.45319845	3.097840277	0.045132513	400796038.7	79.50585997	0.80871284
2930.980885	2964.095996	2908.899538	2945.090783	976654.4641	70.43193489	136.9299198	62.88195215	2776.173466	2807.60243	2830.857756	202.218414	2908.115904	96.09582211	3.367936873	0.057316246	400547299	79.97759907	0.80413017
2943.805288	2974.357558	2917.725295	2954.299529	952488.4831	74.13234572	123.7235545	63.40084693	2790.980101	2822.101096	2851.445359	179.4703617	2933.601575	122.4837113	4.331894852	0.062865934	379945035.3	80.17969048	0.800093492
2945.382381	2974.729567	2916.032693	2954.508811	928150.9211	75.36156467	104.3095934	63.80968028	2804.589384	2834.528995	2873.451638	126.6587937	2946.440665	159.1055949	5.701158144	0.062842547	346595941.2	80.22494509	0.797703086
2941.929198	2971.080688	2909.955242	2950.590668	906374.0911	75.55131687	83.78752148	63.88714412	2817.824021	2846.137823	2895.637202	63.75440323	2954.078749	194.6418109	7.036241082	0.059772701	307929460	80.24384948	0.797686902
2941.128922	2970.595924	2907.764519	2949.924485	889145.0816	75.02133159	70.06501562	63.50032458	2829.491478	2856.80067	2915.551378	14.24450241	2957.430799	220.821569	8.018743681	0.054407136	278799363.2	80.30903813	0.80164128
2951.271365	2981.234306	2918.312273	2960.357615	879870.2443	74.35991067	71.4471122	62.49349131	2838.064487	2866.663615	2930.728301	3.535391519	2958.758827	228.8341554	8.309354814	0.048006307	274705401.9	80.62682774	0.811159113
2969.406098	3000.041461	2938.374843	2979.060643	877108.1612	73.7778842	84.20814498	60.97972025	2845.148132	2876.176588	2942.159565	22.0777737	2959.889834	222.1175614	8.038663685	0.041455406	290063455.9	80.91714123	0.825199092
2990.274479	3021.525191	2962.192458	3001.149957	876432.8646	73.09243055	102.3376405	59.24156743	2852.994648	2885.49232	2951.663388	51.77281369	2960.670491	208.3937898	7.500612324	0.034926818	315368701.8	80.71216966	0.842158332
3009.581519	3042.943708	2985.166337	3022.317991	885739.4912	73.21037026	119.9630462	57.25186202	2861.883385	2895.952317	2960.531008	82.40500281	2966.767328	190.4729526	6.803699261	0.030572958	341782340.3	80.32477225	0.861060846
3022.550672	3060.667971	3002.105027	3037.710983	909834.3243	74.956992	130.330924	55.00058578	2871.531327	2908.866168	2970.399931	101.1709641	2983.570816	172.0460606	6.089901651	0.030396849	359158617.4	80.24560064	0.880473075
3031.752744	3075.898207	3015.128909	3049.711	941891.5223	77.91053042	134.8120646	52.90701225	2882.176789	2923.660744	2981.557772	110.1485323	3008.056416	155.9328007	5.45939006	0.033524542	371319997.6	80.31233297	0.900235669
3041.522109	3091.933215	3028.26729	3062.429911	978428.2477	81.61877509	137.0747972	51.36535034	2894.206221	2939.600797	2993.675766	117.595312	3036.547849	143.1273829	4.942400795	0.038752727	385539443.1	80.26173876	0.920943473
3054.556379	3107.479341	3043.665644	3078.222302	994812.0941	84.97323679	138.2193685	50.77861977	2906.484865	2955.419439	3007.526057	120.4598839	3063.013283	137.7171324	4.687961618	0.044029493	405340492.6	80.17822572	0.940830651
3073.824667	3121.800014	3063.739437	3099.736581	968521.0041	86.83402006	139.7621701	51.58092692	2917.65141	2969.776093	3023.770657	116.9170695	3080.947948	143.7453583	4.842845423	0.047149761	434816319.9	80.16868318	0.958469395
3098.186844	3136.676231	3087.583898	3125.884475	918115.3484	87.86798703	141.3229157	53.53030346	2928.658912	2983.491584	3042.149514	110.2794045	3093.641833	159.3365515	5.339894555	0.048861656	471942827.5	80.20141194	0.97480219
3125.024859	3152.884823	3113.097821	3154.137064	863864.2432	88.94792555	141.6591286	56.07737157	2940.933806	2997.715275	3062.339312	102.0476858	3106.06844	180.9521094	6.053745013	0.050345317	512298799.9	80.2407077	0.9902505
3153.56457	3175.22762	3139.65967	3183.919181	842787.0548	91.16791094	140.93324	59.17151947	2955.27038	3013.584719	3083.669589	101.0991027	3122.252908	206.6821906	6.912156935	0.052946019	554822596.7	80.28653117	1.007734244
3182.76933	3208.343342	3166.483274	3214.444692	892311.4035	95.67849703	139.4010043	62.69528706	2972.023239	3032.319085	3105.32324	116.415713	3146.890044	233.8638268	7.815617176	0.058103865	598156208.7	80.33430803	1.03055692
3211.87873	3248.17858	3193.278835	3244.701404	988449.2219	101.7168744	137.1099345	66.03023282	2991.224995	3053.245794	3127.465224	141.7079253	3177.422163	260.0911105	8.682021933	0.064589209	640710672.4	80.37497107	1.055231159
3240.75343	3289.75225	3220.208908	3274.194379	1097293.94	108.1302034	134.2370393	68.68567261	3013.00795	3075.212585	3150.441651	168.7744035	3209.289575	284.0283716	9.468109389	0.070698704	681788650	80.40370949	1.077707252
3268.117859	3326.915772	3246.6068	3301.513097	1183853.136	114.0229819	131.015426	69.9662518	3035.3807	3097.532292	3174.251154	188.5062452	3241.669275	302.1289894	10.05212689	0.075012896	719096902.4	80.4075195	1.095707366
3292.69071	3353.122004	3271.844744	3325.235727	1210389.265	118.3870858	127.5881933	69.12040671	3055.662179	3119.391929	3198.996079	191.0315572	3272.391687	310.93148	10.31536651	0.076018271	750294296.6	80.37332943	1.105731268
3315.175917	3371.072792	3296.111392	3346.08045	1191508.392	121.4682036	124.1243495	66.70237458	3074.504303	3140.804043	3224.366801	180.4084551	3301.053733	311.9758573	10.30975463	0.07434623	776480773.1	80.30605954	1.110964064
3336.707	3385.762728	3319.858739	3365.530913	1155586.991	123.9495186	121.0168763	63.58459636	3093.404091	3162.159088	3249.825891	164.508235	3330.816576	308.1727735	10.13101381	0.071366831	799584436.5	80.21421584	1.117765163
3357.976911	3400.25122	3343.650366	3384.338063	1119148.347	125.8975784	118.0344777	59.89484332	3111.967272	3183.223932	3275.540617	147.6051974	3356.104171	301.3143448	9.837563444	0.067615827	820512269.9	80.10379544	1.122663942
3379.9308	3418.225326	3367.758164	3403.170604	1101566.829	127.4909123	114.7822492	56.22014708	3129.859776	3203.853383	3301.615204	134.6245982	3368.273906	293.6718624	9.510495574	0.063732703	840604737.1	79.98455666	1.123849063
3402.887192	3439.586633	3392.789788	3423.489743	1102053.259	128.9425038	112.2990275	52.72601947	3147.620388	3224.295115	3327.572785	126.5290122	3376.351529	286.7768166	9.190723977	0.060317803	860464173.4	79.85637919	1.127176132
3426.556378	3462.556713	3418.720258	3445.942451	1111598.767	130.293532	111.4116091	49.52826325	3165.666399	3244.779581	3353.174535	121.8368467	3393.764756	280.9494807	8.883507782	0.057550437	879600671.2	79.71808796	1.135381519
3451.791761	3487.790952	3443.687663	3470.236143	1131113.929	132.0967017	112.2016872	49.16991203	3184.793904	3265.915456	3377.533875	121.0736841	3418.044051	277.8393442	8.673383335	0.055898382	899631266.1	79.583435	1.163746828
3479.527417	3515.800268	3467.58938	3497.533087	1160721.069	134.8028138	115.4802669	52.92142602	3205.858578	3288.146488	3399.553243	125.3576746	3442.432539	279.6144721	8.637772624	0.056085022	922326064.6	79.45835304	1.226748269
3508.443612	3545.4839	3487.611139	3524.449959	1198379.274	138.052476	119.2727508	61.60084512	3228.477877	3311.284237	3420.189859	132.0576457	3468.976478	283.7112561	8.729720202	0.057198606	944817863	79.3548743	1.309665416
3537.332476	3575.967692	3500.681968	3547.630133	1241968.719	141.8016426	121.274042	76.24355471	3252.01217	3335.614576	3441.526572	138.2771928	3502.546222	287.3299617	8.886059642	0.058155066	965002192.1	79.2812083	1.394681678
3565.55661	3606.087245	3515.939108	3575.093513	1289147.598	145.3057855	125.1179345	89.5527775	3276.113335	3360.16721	3464.065697	147.4511937	3536.750502	292.6924859	9.028656937	0.060150661	982466348.4	79.18993736	1.460457817
3591.942289	3634.329429	3539.096518	3604.618422	1336566.543	147.0118564	129.5211186	94.28147703	3300.230672	3382.991176	3486.560043	157.1501349	3561.216471	296.343728	9.060203834	0.062244388	991062770.4	79.08455723	1.484073116
3619.456005	3662.36263	3573.901128	3636.888029	1379341.832	148.7132272	133.9146259	88.38515222	3324.412199	3406.450635	3511.338581	166.0429028	3583.918292	298.953097	8.998094124	0.064263924	994778730.5	78.96055022	1.474366624
3645.402844	3687.821048	3619.509444	3697.413897	1413512.111	152.1336577	150.496282	79.63811798	3348.947432	3432.419499	3542.085876	187.6816245	3614.144836	315.4828606	8.885730896	0.071571034	1012176245	78.68292324	1.448560284
3662.308665	3705.859685	3633.257238	3741.81816	1432532.373	154.0169253	158.0514091	93.81701239	3373.11218	3457.169182	3573.017014	196.8638789	3641.754941	323.6970573	8.693692085	0.075371586	1024313437	78.4693418	1.415016834
3692.543043	3732.442102	3659.212135	3690.380064	1430185.469	156.9195528	115.5533906	72.37346777	3396.466922	3484.434468	3597.218247	145.6929439	3670.715088	279.7771047	8.415389048	0.058272776	991885580.8	78.7465142	1.384868886
3729.200362	3762.284608	3496.094592	3623.327807	1409068.169	147.909877	63.92366112	222.4612348	3419.096938	3497.280446	3616.49104	81.49828906	3666.410194	226.6745355	8.019113405	0.037603908	956152210.4	79.0927303	1.359425699
3658.122697	3714.885437	3559.509522	3656.740864	1374174.872	144.8436331	68.83855992	160.5191143	3440.468296	3514.180628	3632.586265	80.34755197	3675.164061	234.0105272	7.444677041	0.041256197	972701118	78.82096206	1.334237892
3712.280656	3756.928964	3658.579265	3731.94635	1329216.033	142.7758729	93.5361832	77.22257039	3462.199152	3531.068069	3649.172042	100.2717231	3684.845703	260.8121838	6.789332278	0.052590042	998107611.4	78.30938185	1.316767245
3751.841939	3774.54642	3712.564864	3768.633371	1279024.543	145.1215277	78.84962041	76.29641596	3486.439597	3554.381906	3670.694397	74.06270745	3700.453854	239.8000722	6.121225681	0.04526156	987895398	78.21976297	1.313399451
3803.271285	3799.117008	3715.481433	3764.7128	1225632.814	146.627212	45.18216047	116.9114997	3510.617839	3577.433825	3691.325737	25.68471286	3717.484706	194.2417453	5.374677003	0.02758069	928512334.1	78.32584059	1.318749089
3764.251696	3774.616209	3665.48759	3714.959225	1169612.682	140.5399063	25.42831128	125.9323767	3531.491397	3591.464232	3704.981902	-8.508058617	3732.521531	160.7691397	4.470571583	0.015944254	793979961.9	78.15607613	1.327322601
3688.429597	3725.005501	3593.264596	3647.240636	1114662.417	128.4290978	6.90774474	119.7308006	3548.217385	3597.372029	3708.247408	-42.0441706	3733.558929	115.2182712	3.078049423	0.007396479	645490344.3	78.01066278	1.328255762
3653.161745	3688.297931	3554.694175	3606.603955	1064249.158	113.3647425	-26.41254545	121.662811	3560.111025	3597.509213	3696.134833	-87.34619195	3708.019768	41.89549726	1.116348483	-0.014236316	569838119.6	78.40006694	1.3100396
3629.069305	3650.974268	3527.741313	3575.709715	1018561.572	96.31910689	-66.28485885	125.5311185	3568.183534	3592.761137	3676.518196	-139.8971729	3662.880915	-51.0606801	-1.295326217	-0.043795991	535220957.4	78.90165092	1.277853679
3573.748708	3583.98535	3464.891582	3527.191859	977367.4956	77.91138756	-102.8860605	126.4234266	3573.968766	3583.808141	3659.364881	-206.5134088	3605.698623	-185.8907138	-4.673817738	-0.030816938	488977709.3	78.86504145	1.240010649
3497.30844	3506.195217	3385.112693	3460.357572	939616.7704	58.3598945	-133.6381655	126.7467791	3577.352333	3570.787379	3640.051466	-270.7467643	3545.561999	-312.751699	-7.921705248	-0.079790856	425338740.1	78.61429386	1.203718845
3419.171553	3458.534052	3331.076826	3374.738152	903777.6893	38.84652645	-154.7871679	128.4042584	3578.250309	3554.993483	3614.732415	-296.8828274	3496.94481	-322.2777937	-8.630155604	-0.095672194	342804116.1	78.66557543	1.177239439
3347.070421	3411.977907	3275.545291	3277.873726	871057.5296	16.97440385	-166.0803444	131.2418401	3575.721456	3533.144813	3576.785571	-325.4241055	3446.747776	-316.2663667	-8.987849905	-0.11734364	248045538.6	78.82763608	1.158050343
3266.03973	3312.640868	3169.27735	3197.787716	843162.9297	-10.65198195	-170.8791337	134.1319406	3568.756009	3501.055112	3517.47253	-394.5479939	3376.828518	-470.5834761	-12.82689507	-0.137433946	151054092.5	78.81808193	1.140768724
3182.410229	3214.155487	3070.439705	3156.403444	820816.7675	-38.69731965	-165.0008887	135.4648439	3558.500199	3464.474992	3449.406801	-434.8487226	3298.82766	-650.0871255	-17.08273687	-0.150370681	73851955.34	78.7223276	1.123745112
3211.275753	3192.031102	3049.011008	3085.960182	804742.3857	-60.93286773	-144.7604849	140.3618664	3545.824024	3430.101197	3388.03507	-494.6821511	3226.122399	-656.0434896	-17.29357584	-0.147209435	37969338	78.65445781	1.104512649
3085.46624	3210.419618	3065.901591	3157.547003	794531.3998	-76.21370101	-117.9495349	150.3420491	3532.144828	3400.649064	3335.777657	-269.5855856	3169.731961	-570.5142502	-15.34708746	-0.132641022	30167565.01	78.5967729	1.084388383
3126.75873	3218.366002	3099.810514	3185.481198	789161.1282	-83.46442741	-91.30988642	140.0245684	3520.448801	3379.306979	3297.512544	-216.3324782	3145.232706	-513.4636454	-13.98938742	-0.113416873	32382299.99	78.52780036	1.0666018
3173.159249	3217.725356	3136.480371	3220.451562	788281.7203	-85.89936527	-73.21410062	116.9140105	3508.974637	3362.762719	3267.268973	-152.8346434	3147.585353	-474.9991344	-13.10169227	-0.094031226	22892017.42	78.46736819	1.049608164
3158.912902	3198.721748	3024.954036	3123.128974	791433.8417	-90.25151348	-77.19817992	191.4243127	3490.761211	3343.108367	3223.502898	-66.33949061	3143.028762	-459.1135321	-12.79904269	-0.083440087	-20946583.08	78.43663813	1.032459618
3111.24388	3166.890934	3065.214009	3119.541341	797537.3092	-96.10731941	-94.92292367	125.601421	3473.469091	3321.348982	3193.201588	-20.90281927	3166.397113	-464.2976556	-12.92122862	-0.081490223	-87350091.57	78.42367723	1.017156363
3119.087471	3167.553339	3028.835385	3062.383598	805508.168	-98.31543388	-100.706164	142.797735	3455.588128	3303.862623	3164.223216	28.93900111	3161.133473	-413.6839988	-12.01175044	-0.070802382	-157131613.7	78.40703613	1.004673354
3116.862483	3154.89125	3001.060047	3019.356405	814198.2217	-103.2377357	-104.3178126	144.1711045	3434.460832	3282.32859	3139.910619	-158.2845611	3137.024067	-347.7657034	-11.0245041	-0.054741134	-214056368.3	78.39451665	1.000823439
2987.55752	3035.381114	2893.673488	2922.812892	822404.7668	-120.9825679	-137.1455707	139.208752	3402.527413	3244.175146	3108.564802	-251.0261037	3070.415394	-483.4900021	-12.69984752	-0.092001693	-240470820.6	78.38681297	1.010969828
2847.342041	2915.411047	2799.347419	2853.808626	829649.8218	-139.8355883	-158.0158717	127.5317796	3367.675182	3202.731281	3078.357864	-311.1569177	3013.524778	-445.3018729	-13.85491635	-0.052492753	-240814813.2	78.36464469	1.030653848
2862.913216	2953.064784	2842.072431	2931.183394	835879.5051	-143.4059113	-102.6099199	117.1580802	3336.89615	3176.783711	3062.081185	-240.7865256	2958.355354	-308.8483922	-9.253158523	-0.055498705	-225624413.9	78.3194143	1.054665598
2961.482291	3063.319526	2949.378091	3061.675622	840534.9449	-136.1852758	-20.20608567	107.5110626	3316.098809	3162.801324	3052.901058	-98.81313357	2933.188792	-103.6927105	-3.073664442	-0.047927963	-200914828.6	78.19929799	1.074606509
3026.814087	3116.133694	3014.031493	3102.662876	843079.9509	-126.4816149	13.5156722	96.72685749	3292.424218	3153.344858	3038.772861	2.559438995	2947.168283	-50.99260476	-1.551545226	-0.032662758	-174096792	77.95636946	1.081941895
3071.251294	3136.93305	3050.738868	3101.646878	843964.7385	-114.3052189	22.93690658	86.54385424	3269.021346	3148.831088	3026.187531	91.14109138	2991.531221	-68.88180529	-2.239167271	-0.01091976	-143092171.9	77.63559056	1.080914259
3121.105702	3164.795166	3083.223816	3136.701072	843747.305	-99.44780214	48.35958655	78.15666153	3244.442675	3149.618046	3027.724269	241.1847906	3052.907195	-42.51728111	-1.465300115	0.00460213	-103611809.3	77.29156995	1.077834696
3163.278189	3195.50275	3114.415326	3185.644899	842488.2548	-83.7989991	76.93920407	72.87696215	3220.992496	3153.645575	3038.245496	363.047244	3113.954788	11.13226959	0.247043839	0.023005996	-55479306.18	76.99820884	1.079508523
3182.97614	3232.287333	3156.823344	3219.98728	840495.8481	-69.29194614	93.10055467	72.11739427	3201.365432	3158.532158	3045.426164	331.4736096	3153.312218	78.61284918	2.526349667	0.062814429	2254002.121	76.83283487	1.093535963
3196.583449	3267.421743	3198.611283	3244.032814	837412.931	-55.36888401	99.38834816	75.12377562	3185.594527	3165.094968	3060.475067	225.1984823	3178.953375	154.1365341	5.132007482	0.101893577	64490021.89	76.76742628	1.116184424
3229.77142	3285.645958	3219.99468	3261.160669	832102.0366	-40.6424007	97.96966306	80.47310985	3174.266922	3175.03238	3100.397371	167.2282642	3207.425516	198.5597992	6.544330194	0.107814957	123629748.6	76.7510241	1.141743185
3264.105558	3292.848354	3224.302201	3268.289255	825477.9111	-26.9384957	90.25034614	87.44461039	3165.776454	3186.155477	3149.170086	134.9329281	3234.935207	233.9497645	7.69672144	0.093638023	179927983.2	76.74317904	1.167342479
3269.200912	3298.327856	3218.532074	3263.450677	818506.7966	-16.87347183	77.66626207	95.05317072	3154.988291	3195.286637	3183.982905	79.68586563	3254.349987	323.4960081	11.15672866	0.082755513	232278599.2	76.69647146	1.188030045
3256.2214	3297.042972	3201.210277	3246.84384	808786.2721	-10.39172419	60.25267184	102.4173282	3149.042812	3201.811726	3207.248212	23.35325645	3265.477708	387.2215099	13.75622734	0.068476858	276509098.4	76.62470215	1.20775704
3245.07155	3284.919988	3172.707657	3220.851079	794000.2308	-6.527337727	39.40933117	109.0523199	3142.121615	3206.020987	3225.3582	-4.658935519	3269.587281	301.6743551	10.56906018	0.040497497	311793842.3	76.55893153	1.23256938
3225.463714	3260.886314	3136.794804	3187.12284	772076.1697	-6.240012234	10.67332945	113.6037006	3137.424511	3206.187946	3235.356221	-32.10228417	3260.26843	151.2419662	4.965817711	0.007554864	325220670	76.50716363	1.256575377
3185.910944	3220.624031	3094.587157	3144.22967	740708.5161	-11.00713529	-29.57539859	114.7739403	3134.552438	3199.980388	3234.794044	-91.11305755	3230.687308	69.57418143	2.255473898	-0.019555657	305618017.4	76.4803819	1.275958634
3136.247169	3172.303826	3052.19784	3099.168596	702368.0628	-19.05406579	-73.64655652	113.0624871	3132.78028	3189.068705	3224.771142	-161.8417862	3187.854022	18.86201205	0.866262554	-0.040912805	264559539	76.47210796	1.284035915
3087.228268	3136.452684	3025.384867	3070.318487	661709.5982	-26.87946157	-113.7468327	109.3671552	3131.977494	3177.307803	3207.696651	-220.2513874	3141.612843	-66.12177424	-1.865117038	-0.058145682	214893068.9	76.46551123	1.294731317
3050.660619	3108.598518	3009.152066	3051.959899	619606.6936	-34.89691951	-137.2718862	104.4430319	3129.46615	3163.806472	3184.414404	-245.6342582	3097.795997	-151.6251583	-4.713721801	-0.069070251	178872294.4	76.4626767	1.346154636
3038.138985	3065.759839	2979.985995	3017.758578	577402.9953	-45.05586959	-131.9210114	99.28743989	3121.77414	3146.252948	3155.256835	-217.1424616	3063.220331	-197.8904141	-6.217978654	-0.072063808	178819520.6	76.46579156	1.353351924
3046.158745	3040.648535	2967.80047	3001.612431	540019.8229	-52.85348229	-103.9865816	94.06453413	3112.411987	3130.074282	3125.760257	-148.2801064	3040.149857	-212.6304315	-6.678245144	-0.067401207	204446752.6	76.46150701	1.320297283
3068.005464	3084.928037	3021.896021	3059.106701	511473.2151	-52.85657207	-63.58450166	88.59413084	3106.833925	3121.703046	3102.823674	-60.93194291	3027.735947	-206.2184901	-6.470665121	-0.055861016	239822221.2	76.43831301	1.696994019
3094.916071	3154.044808	3095.759087	3138.353227	497521.8322	-47.24964089	-21.4342872	83.47505608	3105.690143	3120.155372	3087.433969	26.2755978	3030.841645	-182.5114336	-5.710728192	-0.038790741	266532139.8	76.38319893	1.641896418
3117.403822	3182.073906	3122.690196	3164.868961	503947.5523	-39.20776026	10.86164863	79.22371148	3107.915461	3123.517634	3078.337295	92.83275544	3052.591273	-148.0004781	-4.605447409	-0.01786842	265138824.2	76.28207826	1.295382981
3138.243643	3191.296813	3126.422191	3165.204814	527417.3708	-29.76557957	34.57385871	75.76787287	3114.912566	3130.480609	3077.520819	139.5711767	3089.004143	-100.5664973	-3.079901913	0.005117726	243238444.1	76.14517868	1.299500286
3161.578939	3216.842884	3143.625034	3180.278092	561559.6214	-20.7739875	53.84983271	73.09997633	3128.585643	3138.492984	3088.062517	173.9153009	3136.899645	-39.05969393	-1.09022691	0.028213983	213842881.4	75.99284869	1.248559967
3192.95131	3253.841274	3174.178003	3210.268181	603581.6866	-10.9795129	72.47562967	70.72524368	3144.722036	3148.574963	3107.119346	197.2550434	3186.070699	34.27248505	1.280346418	0.050239089	189980556.9	75.82913667	1.320202509
3238.445147	3295.459126	3216.251245	3253.202711	649607.3677	2.120337409	94.66389752	68.03821336	3157.654935	3163.069031	3128.417179	212.7495521	3222.89338	123.938305	4.187178788	0.069893701	185237261.9	75.66057198	1.280067494
3289.802501	3337.544925	3264.291251	3302.684286	695089.8737	16.14670648	116.2336829	65.64998642	3168.327929	3179.674964	3154.871317	218.18525	3252.495045	215.2521117	7.15186965	0.085414783	192848899	75.50737442	1.210445208
3336.841664	3374.901349	3309.809033	3349.92496	737122.4383	27.97901254	132.1990388	64.31781957	3178.936192	3195.288241	3192.401888	210.1933457	3285.458831	274.7398639	9.023087476	0.095833667	202373242.7	75.38548566	1.205368883
3372.423882	3403.026267	3344.610106	3385.091077	769235.3669	37.69391099	137.0506569	64.42608878	3188.998486	3210.484678	3232.423766	190.2765904	3317.503115	318.6610618	10.39809936	0.098649711	202765276	75.31931797	1.221807049
3387.840635	3412.845828	3359.049781	3393.973674	785157.7447	45.11608696	125.2788596	66.44725713	3197.925977	3225.621552	3263.1336	159.4825804	3340.749826	387.3580933	12.77295897	0.091716474	182788791.3	75.33331668	1.206975648
3387.836491	3409.409176	3358.145986	3384.099506	787492.7855	50.2434594	102.3376382	69.98097248	3205.536993	3239.90112	3286.71937	122.6170441	3357.094999	429.0582481	14.27174922	0.077525029	149701654.8	75.41313176	1.176973885
3382.073859	3413.514451	3351.887314	3379.362639	781124.7182	54.71199453	76.09342664	74.10076147	3211.832308	3253.950767	3308.281679	86.73866455	3371.295916	376.9921135	12.36528858	0.059500242	114502440	75.53163038	1.153167856
3366.518839	3410.843202	3336.833639	3371.416169	769482.1543	56.32685264	52.0150439	78.89143952	3216.009053	3264.824654	3325.488888	50.10033343	3376.029217	275.1962151	8.760136909	0.041164622	87793483.37	75.67614126	1.137627457
3342.883911	3367.760681	3314.938357	3333.37973	757098.71	51.63762703	36.59811548	84.37704017	3217.449959	3268.317187	3336.098971	12.72529739	3364.566625	179.3901545	5.729553407	0.026335631	80503189.87	75.82959726	1.133320285
3317.590569	3326.019207	3291.906909	3302.351516	745875.2334	45.26182625	29.73126464	89.32971356	3217.575629	3269.118876	3341.990715	-19.63026825	3344.461799	108.6870358	3.630145938	0.015597634	89111093.13	75.97262212	1.138161834
3284.092832	3349.757894	3261.681106	3335.783026	736130.852	43.21116386	28.08419474	92.64229291	3218.004211	3273.955404	3345.235126	-44.74663432	3323.496564	89.5993476	2.899518482	0.008356158	106486811.7	76.09256822	1.147145315
3272.454621	3401.849521	3252.464724	3392.588989	731492.7648	45.16432617	34.69863255	93.02560234	3220.706366	3282.804214	3348.129212	-45.37603823	3314.559551	98.09160256	2.947566298	0.004764255	126208449.4	76.16338594	1.157304481
3328.550386	3421.516698	3305.524648	3408.808156	735265.5719	49.67479176	51.31038836	89.12909284	3227.729215	3293.935972	3353.258236	-6.550969287	3330.521543	85.85342315	2.502739019	0.004765722	141328843.5	76.15981107	1.165739515
3409.93979	3428.947581	3383.17602	3407.453911	746658.7704	55.74463657	74.22168284	81.81378619	3238.619806	3307.712718	3360.869643	57.35143639	3364.397118	73.65214928	2.133099399	0.008067622	153476722.3	76.09160977	1.172813664
3450.960453	3457.139658	3427.970487	3425.272343	764277.0912	61.87694386	100.4840305	72.81179056	3252.224058	3324.722157	3370.479488	130.3796593	3405.872907	95.27984083	2.780010187	0.014079167	165687146.2	75.9786977	1.179803559
3468.529981	3490.661284	3449.460767	3452.226322	785826.8107	66.98219586	120.8852881	62.58764407	3267.940827	3341.959419	3382.327019	183.6120717	3444.025491	127.7479887	3.773175986	0.022962971	181525391.3	75.83341448	1.187797074
3496.345293	3510.599493	3472.425265	3475.572707	808438.4658	70.50217273	126.3580918	51.83453095	3284.874838	3355.866794	3396.334737	187.9021267	3466.556993	149.8797173	4.491557953	0.034476864	204737986.8	75.67237821	1.198041499
3522.217232	3523.239869	3489.010672	3498.180239	832581.1045	72.70590511	121.1229042	42.13645997	3302.83276	3367.878795	3412.512188	157.4805524	3478.109901	164.9639845	5.01310327	0.046850512	230147961.8	75.50758909	1.208863499
3529.048984	3535.91268	3486.791701	3521.507051	859355.0576	73.90931403	110.7052082	34.69926541	3321.908864	3380.22361	3430.933612	113.0435358	3487.404508	160.2044001	4.939227831	0.058516163	251335658.4	75.34560599	1.218062316
3530.243959	3551.100657	3486.041343	3546.388401	888683.741	75.44738043	103.5512582	31.45253891	3341.284702	3393.679468	3450.842149	78.68714206	3497.830475	164.6075241	5.101314653	0.066217498	262729371	75.20355864	1.224128013
3543.793421	3572.602301	3510.572341	3574.034441	920610.2758	79.09450728	108.9067941	34.32810432	3360.256828	3409.379187	3471.399159	81.01328018	3514.302641	234.5215047	7.155798716	0.066970683	258444083.7	75.09838291	1.225468682
3563.368093	3596.95354	3548.361406	3600.50557	953782.737	83.81456582	120.6768326	42.28079734	3378.54635	3426.498016	3492.21708	106.0123085	3534.690505	309.3427152	9.305660244	0.061970877	241439633	75.02697692	1.222798987
3579.009201	3618.224823	3582.873205	3621.051413	986161.5623	87.81298737	130.215354	53.27834234	3395.737673	3443.253599	3512.629658	131.3887684	3553.175952	294.8820206	8.749892042	0.053076833	217893934.1	74.98032391	1.217840871
3595.750875	3636.78516	3605.489295	3630.83109	1017001.887	91.2294973	131.397982	66.41013195	3412.47527	3460.20374	3532.536531	143.8732332	3573.065466	234.3926204	6.841010841	0.043487017	189731276.8	74.95492206	1.210905076
3610.545935	3652.186151	3605.331953	3630.292303	1045454.633	93.94623672	116.922493	80.42448652	3429.359287	3477.626846	3552.21902	126.9272114	3596.69637	202.8057838	5.887199562	0.036501688	159711013	74.94481933	1.202516481
3618.80439	3663.768899	3588.701673	3624.307493	1069854.484	95.40965306	91.01905188	93.8185946	3445.489255	3494.225477	3570.074088	88.83113997	3619.180027	178.2587341	5.205255632	0.031185684	131638917.8	74.94385468	1.194123425
3643.085465	3669.495173	3567.910189	3597.252494	1088848.825	95.39660476	62.20665941	105.5985409	3460.182331	3508.934985	3583.513792	47.67987771	3637.739982	124.132717	3.656156747	0.026216752	107758534.5	74.94912845	1.186850729
3663.199912	3659.279524	3540.432534	3554.747308	1100332.088	91.65312436	30.4751691	113.7603892	3471.769762	3518.499439	3592.296121	0.145399172	3641.99737	68.27410092	2.042499245	0.019046311	93451880.33	74.95175922	1.18249225
3568.708746	3641.295487	3509.219599	3594.183288	1102368.364	83.51598938	-2.686120948	116.3375656	3478.48869	3521.311544	3598.028932	-52.65285764	3620.629691	43.51996838	1.30784462	0.007073856	94098327.99	74.94246598	1.18287539
3582.417435	3619.852742	3479.158913	3512.577627	1095479.816	72.75250381	-32.70149989	114.1340535	3482.085642	3519.570069	3598.493098	-99.80069829	3583.803274	38.70563954	1.144919019	-0.006869689	106623164.5	74.92835538	1.187161514
3517.302811	3535.091596	3442.15396	3508.089464	1080777.769	56.22451701	-57.71108617	108.7791844	3485.184658	3510.484238	3590.269962	-144.5343894	3547.399876	38.85921335	1.140765104	-0.019376867	125839212.4	74.92190828	1.193617419
3483.880263	3553.543279	3426.269446	3507.527505	1059593.192	49.603506	-66.50761111	101.1599177	3489.449261	3511.094765	3578.503619	-161.6275673	3520.441962	37.34780289	1.089577772	-0.026762786	148913636.8	74.92736256	1.201564354
3495.760265	3553.317836	3473.380605	3531.195986	1033592.529	45.37605325	-49.09297348	92.49627694	3496.097165	3513.510621	3570.449573	-97.20906712	3508.041281	24.46555742	0.720345982	-0.025185907	171689515.8	74.95071428	1.21003642
3541.141882	3585.37493	3543.556961	3568.694663	1002977.725	46.86899244	-13.62200271	83.8123901	3505.685493	3521.624632	3565.417363	18.81675543	3514.776559	6.629761516	0.180817873	-0.016944007	192324353.8	75.00155487	1.217730398
3595.61059	3628.877315	3576.07397	3614.522611	967720.2919	50.87888042	29.09744264	75.67088942	3518.120866	3531.409422	3561.000715	34.15078801	3544.186031	-5.670009079	-0.264779194	-0.006050764	210835802.4	75.08572586	1.223781066
3636.722812	3664.517081	3581.451734	3648.951986	928352.2954	54.53666384	62.59198402	69.5427203	3531.320458	3541.163602	3558.517691	182.0250975	3580.742706	-16.77669096	-0.603689743	0.005275676	221427032.4	75.21609969	1.22651325
3642.73987	3667.939432	3587.186679	3651.16023	885396.0087	54.42691643	71.42024368	66.86763375	3543.391827	3549.701869	3559.93114	166.2772667	3604.983952	-23.8027842	-0.76088608	0.014366577	219477831.3	75.40482727	1.224241433
3621.909604	3647.158334	3583.272267	3628.788723	840230.9663	51.30925996	57.47965255	67.12180227	3553.022896	3555.528375	3564.289191	114.747603	3615.376409	-28.3350481	-0.786478767	0.020275668	207077289.9	75.64132841	1.217792504
3588.717089	3615.688352	3554.518458	3593.501672	794575.2854	46.73423431	27.33843477	69.22266784	3558.270841	3556.453225	3568.862604	41.79182361	3614.501788	-50.01289332	-0.864568214	0.023297481	186305112.7	75.90860114	1.208802997
3561.162609	3590.099371	3524.57957	3561.729059	749515.0547	42.52347873	-1.147616776	72.56494298	3561.837597	3556.522455	3575.585961	-21.94751722	3606.81838	-56.81219955	-0.697706732	0.021810731	166133733.9	76.1943753	1.197928857
3557.676368	3587.244691	3519.528102	3550.197903	706236.6301	40.55119046	-18.89149396	76.30762449	3568.052485	3561.04363	3587.352522	-53.40998592	3597.327635	2.523051681	-0.058418132	0.014451109	155220550.1	76.48360403	1.186133716
3568.621414	3597.859238	3528.199077	3551.390191	666007.8659	39.37656361	-28.30175739	79.79221986	3574.701331	3566.827492	3598.631012	-61.07963522	3589.586909	73.46438107	0.749019237	0.002609936	149352685	76.76610289	1.174619866
3580.438669	3609.622616	3536.934357	3555.035328	629802.6101	37.28689685	-8.533185062	82.69503811	3577.98742	3569.702446	3602.613837	-58.43321061	3586.77381	77.45178233	1.500783988	-0.011702489	144382015.9	77.03560415	1.164108678
3576.067383	3604.382736	3528.717407	3544.735628	599349.7142	31.92061823	-6.208817101	84.07111875	3578.483062	3567.361792	3597.871148	-67.85127252	3579.998431	29.09765101	1.425222225	-0.026370587	129484866.2	77.27785464	1.156337394
3538.125771	3563.949316	3486.349512	3504.21361	576153.8892	20.89149259	-107.7995666	82.99341728	3577.688702	3557.597504	3584.516959	-111.5888655	3560.15542	-31.25285465	-0.206334388	-0.03914554	93495222.18	77.47992458	1.153030794
3479.777709	3502.454309	3424.282209	3446.854786	560211.4778	6.433667754	-223.7538565	79.90402756	3574.343549	3542.582211	3563.690942	-171.2672455	3526.188387	-105.8642767	-2.793062432	-0.04888823	47738876.75	77.64084817	1.153204208
3419.56	3439.023495	3361.583143	3389.844117	551367.983	-8.320312367	-213.7530574	75.65657918	3566.856233	3525.739428	3537.471593	-224.1538847	3477.433672	-205.1866186	-5.590704925	-0.054999572	5910029.474	77.76273069	1.15517509
3374.97975	3393.893775	3318.943099	3353.57398	548550.3335	-20.84803928	-142.5071058	70.69536831	3557.003774	3509.531636	3509.694164	-242.4764007	3427.578792	-281.3735679	-7.567205176	-0.057307029	-18936839.45	77.85088669	1.15799173
3364.770992	3388.429562	3318.204355	3359.17125	550409.5615	-28.33411493	-119.5864509	65.6253161	3547.510371	3496.816278	3484.841782	-197.7295699	3395.06495	-282.4751611	-7.663934776	-0.055538073	-11907866	77.91155599	1.160338234
3381.81401	3413.40144	3348.936033	3395.414826	557799.1951	-31.20206905	-109.8371814	61.06089352	3538.618948	3487.897283	3464.23819	-109.7865558	3381.341459	-229.3870986	-6.33815556	-0.049785121	18041864.37	77.94580643	1.161545139
3411.538963	3451.696821	3392.506678	3443.731408	571683.127	-31.17154114	-58.30635125	57.37514064	3529.852822	3481.748162	3447.919058	-9.095670396	3382.331211	-153.9827072	-4.354448781	-0.041058596	54278852.1	77.95424022	1.1615943
3446.695305	3492.557579	3437.774763	3490.183747	592536.3959	-28.1255566	3.146457492	55.36917903	3522.694752	3479.519985	3437.168733	81.61317011	3399.297656	-83.25698278	-2.451875616	-0.027712893	94749337.65	77.93242543	1.158949215
3478.215778	3523.231389	3471.162934	3518.76382	620876.2809	-22.28951958	35.48062795	55.83000578	3519.084427	3482.049545	3433.511025	136.3760941	3431.879217	-46.97758287	-1.438500596	-0.008597806	134188268.6	77.87946597	1.152196796
3504.610964	3544.076005	3492.688612	3531.783008	654915.8706	-14.86403649	47.61861138	58.37306212	3518.149975	3487.85671	3436.164002	158.0641365	3470.905987	-35.77464235	-1.069075349	0.012792618	165703114.1	77.80086734	1.142344705
3527.730186	3560.197952	3508.695291	3538.038874	691842.4038	-6.742143751	53.38546717	62.23278137	3517.583479	3495.407762	3442.453561	161.2463295	3506.23884	-31.1306518	-0.859751138	0.03313103	189028369.1	77.70048211	1.130570011
3542.107024	3568.799614	3514.61793	3537.538802	730462.4515	0.046889013	54.22795092	67.04493466	3518.085663	3502.351911	3453.572061	143.4793574	3532.092618	-19.51790897	-0.457428113	0.0467314	184084819.7	77.60476808	1.118413864
3549.382826	3572.498333	3507.088819	3531.566365	769345.5333	3.359680805	52.62164863	72.30744075	3521.550241	3506.068124	3471.937763	104.851586	3544.685851	13.88315615	0.52521605	0.047855435	132490287.9	77.53570506	1.107916522
3553.404612	3573.973365	3490.512332	3522.009203	805815.2852	3.892095008	49.49749461	77.40849368	3524.726698	3507.118266	3491.936759	54.3909237	3545.035032	59.50845822	1.823865089	0.039528423	52325711.51	77.48602019	1.098178835
3531.875444	3556.775129	3468.671451	3508.930045	837633.8345	2.98294726	43.5112651	81.93006252	3522.996232	3506.932727	3506.26092	-1.215955346	3535.971422	101.9683981	3.021482279	0.026598286	-35193619.37	77.452314	1.087545013
3494.996315	3528.864043	3450.356633	3497.265858	861654.5495	1.282519863	32.41979022	85.10183899	3518.223797	3505.709697	3514.933008	-47.00046001	3522.003591	130.4041651	3.817662354	0.012958821	-101073536.7	77.39326441	1.076907545
3556.891576	3570.493676	3444.965416	3492.233924	874854.9741	-0.237354101	18.42624651	86.15470506	3514.234959	3503.976832	3519.992812	-66.72899013	3509.585124	133.429211	3.899074107	0.003226324	-114691385.3	77.27103337	1.066651369
3480.379301	3516.213659	3448.436462	3491.404748	877926.2901	-1.576930626	1.357569671	85.40086574	3509.888387	3501.918411	3520.726231	-66.46854125	3498.945454	115.1521053	3.379207715	-0.003141838	-88215268.52	77.12567777	1.05693141
3487.590664	3519.962241	3453.883951	3490.968315	872731.9025	-3.344853817	-29.86639327	83.51889447	3502.709075	3499.139286	3516.212594	-57.94933877	3487.426003	84.57986625	2.505776249	-0.008606863	-44053067.46	76.99984641	1.049389052
3482.9297	3514.480161	3456.278543	3487.863537	860439.3475	-4.716028571	-57.66700953	80.76583707	3495.26818	3496.752607	3509.170248	-45.30186958	3479.357474	46.44052285	1.412051121	-0.012627893	2482020.672	76.96813956	1.041182773
3478.668692	3507.431807	3449.819026	3478.533376	842673.3382	-4.966578994	-47.03281795	77.52298702	3491.308155	3495.840957	3503.053763	-35.16236607	3478.689908	6.571763519	0.262826518	-0.015047503	33342634.82	77.10408068	1.02938608
3470.712542	3496.192034	3435.062784	3463.080797	820631.3954	-5.002383398	-32.8490821	74.35123003	3488.511781	3495.155272	3496.896224	-30.38866826	3481.255261	-34.19068887	-0.916455177	-0.016873632	49480155.32	77.36141571	1.019540566
3462.944763	3483.99097	3414.905306	3443.04659	795112.3182	-5.713975976	-71.3178732	71.63445231	3483.198469	3493.249245	3488.697812	-29.16711607	3482.506058	-77.18079054	-2.160362357	-0.01863354	58798039.56	77.67408146	1.017266456
3449.372748	3466.939741	3389.833405	3418.527187	767715.9024	-8.563609338	-128.4628612	70.08160463	3476.570643	3488.516286	3478.678161	-41.09590465	3476.440926	-119.8807259	-3.396346747	-0.022393315	60554909.34	77.96839105	1.027974691
3422.35841	3440.068478	3360.619159	3389.805878	740107.2534	-15.08315456	-150.2088637	70.41010419	3470.770637	3479.211704	3466.877178	-74.97998029	3456.474303	-160.0349916	-4.559262932	-0.030337238	54866594.98	78.16533831	1.058127286
3385.679177	3406.158116	3328.23875	3357.946492	712628.477	-24.36894407	-153.9197674	72.24342784	3465.066533	3465.976521	3452.665182	-121.9144624	3425.474865	-196.6764003	-5.620859633	-0.041118373	42397652.71	78.29071809	1.102696319
3344.890828	3369.175819	3293.748353	3324.323481	685053.2557	-34.9393992	-168.2412689	74.83372012	3458.28248	3450.200824	3435.859388	-171.3205147	3389.062741	-228.4843294	-6.543748407	-0.052604156	23291694.87	78.39461509	1.151758622
3303.509768	3331.691609	3257.892511	3289.722906	657911.0331	-45.78690445	-180.5596925	77.90072655	3451.389576	3432.363106	3415.353075	-209.8019593	3349.474285	-256.0780938	-7.34412971	-0.063328974	-760737.7935	78.51191427	1.205704126
3265.81202	3296.839344	3221.719785	3255.205364	631645.1333	-55.69247702	-175.7989572	81.04146812	3445.488311	3413.223066	3390.025722	-222.8659204	3309.840116	-280.3414912	-8.045606387	-0.071574445	-27306901.81	78.6829136	1.263566412
3232.833032	3265.677614	3187.599503	3222.851747	605564.4747	-64.45012348	-159.9140869	83.65515139	3439.790068	3393.406381	3361.298545	-214.6739382	3272.242882	-299.2545704	-8.59227016	-0.076895932	-53791756.79	78.89102726	1.315595643
3204.074762	3238.172861	3157.614238	3194.403928	579042.7071	-72.26875262	-139.8505178	85.33821113	3433.365651	3373.253277	3331.230749	-194.4387716	3237.246968	-310.7711255	-8.927738059	-0.079526615	-78114055.62	79.10309821	1.36084033
3181.2576	3215.993543	3134.8141	3172.583094	551727.603	-78.52996934	-119.5079547	85.3159049	3425.469173	3354.166662	3301.26486	-166.5933204	3208.910091	-312.7127925	-8.990748767	-0.078833533	-96681523.3	79.3049618	1.389898951
3165.802801	3200.559164	3122.104623	3159.969702	523022.1837	-82.90040904	-103.4245211	82.8208438	3415.290443	3337.292062	3273.058621	-137.1021999	3191.046799	-303.000399	-8.723364143	-0.074301816	-106085999.2	79.480346	1.372204126
3157.244452	3191.444926	3118.366252	3155.573155	494030.8385	-85.42389871	-90.36893486	78.29669566	3403.274591	3322.536467	3247.613996	-107.0390205	3182.027281	-283.1386639	-8.16713932	-0.066473301	-107258755.4	79.63188162	1.336216796
3154.83249	3187.935992	3121.401992	3157.484593	466992.2816	-85.6132367	-77.3127283	72.56840509	3390.252462	3310.254058	3225.336361	-74.97138075	3179.397927	-255.650465	-7.390679432	-0.05615959	-102299417.3	79.77084888	1.366600805
3157.334025	3188.869027	3129.517995	3164.134807	441568.6363	-84.56322097	-62.79088763	66.04852403	3376.52774	3299.059466	3207.411444	-44.40526112	3180.01416	-222.458275	-6.450082904	-0.04403409	-92784976.68	79.89666336	1.401168635
3163.10469	3192.719276	3140.506645	3173.490113	417503.5154	-84.44071507	-45.1965853	59.29288255	3362.637527	3286.320838	3195.096443	-18.64646101	3180.224973	-185.9481236	-5.414552146	-0.030981669	-80833324.31	80.00915961	1.342627606
3171.765732	3199.363129	3153.668093	3185.01775	398098.9351	-83.40200282	-24.80709772	52.8800996	3348.893719	3274.523239	3187.928633	2.687396745	3180.694258	-147.1713989	-4.308772408	-0.017725113	-67140784.76	80.11117054	1.420886313
3183.269038	3208.977628	3168.947233	3198.755672	386316.8493	-78.35379952	-2.87832903	47.17049946	3335.060381	3267.694959	3184.379493	20.14853345	3183.24021	-106.613024	-3.14177094	-0.004754764	-51712656.44	80.20373215	1.515380101
3196.614562	3220.879819	3184.828484	3213.430297	385443.9612	-71.51962254	19.62375941	42.96136806	3322.134364	3263.727512	3184.3286	35.61182195	3188.528065	-66.25966182	-1.964848321	0.006807734	-35901176.65	80.28992177	2.433470873
3210.913941	3234.506486	3199.931192	3227.899673	398922.6894	-66.12146475	42.0810905	41.0237196	3311.685664	3259.349815	3188.802069	51.37846362	3196.923602	-27.87959373	-0.822726375	0.015923313	-21014263.66	80.37394471	2.185746864
3225.615293	3249.160012	3213.945037	3241.762918	423898.8774	-61.16924209	63.33547079	41.04495975	3302.48214	3255.721975	3195.269469	66.02519779	3207.912339	7.698152179	0.255751165	0.022682343	-6983798.611	80.45237874	1.48557372
3239.996962	3263.862297	3226.548006	3254.51614	454991.2759	-55.17074903	81.95157997	42.41084675	3292.462255	3254.462281	3199.822615	77.46027632	3221.855459	39.44315969	1.231713512	0.027366599	6538997.665	80.5187954	1.437888957
3254.205246	3278.698595	3238.231199	3266.546177	490630.1411	-48.21453573	99.70183106	44.72593992	3282.706758	3255.314015	3205.463846	84.30019003	3236.822505	67.88693497	2.11756364	0.030495289	19827436.74	80.57500224	1.46953479
3268.444662	3293.666655	3249.644955	3278.360319	528563.3084	-40.59041642	117.2429861	47.46051889	3274.824719	3257.769901	3216.554628	85.17235198	3247.961036	93.73256391	2.929417619	0.032742901	33326240.22	80.62147056	1.472850981
3281.520999	3307.570409	3259.77713	3288.845566	563800.487	-32.68754324	133.1397695	50.28102131	3268.142529	3261.445915	3230.6962	80.64133216	3259.073696	114.9507556	3.601022527	0.033822702	47084182.23	80.65213536	1.420264718
3292.268026	3319.264892	3267.515279	3296.845375	592511.1674	-24.98359198	145.7501397	53.03422805	3261.782037	3265.846425	3244.382537	71.96831891	3277.392052	129.555687	4.069556193	0.033298253	60908548.76	80.66293798	1.417587926
3299.348679	3326.708878	3271.852538	3301.202063	608496.3006	-18.63382044	145.3931041	55.20680868	3255.616072	3269.84247	3256.340631	60.24975746	3294.625936	135.458062	4.264640215	0.031052453	74949808.82	80.64124221	1.425273174
3301.466083	3328.273041	3271.790897	3300.771346	605625.6984	-14.49509134	128.9694803	56.30679015	3249.649307	3272.584633	3266.088702	46.64872579	3299.658709	130.6030608	4.117111465	0.026940691	89380468.93	80.57676878	1.424239712
3299.374211	3324.369581	3268.088406	3296.380081	587015.4407	-12.35601368	98.16825654	56.45105583	3244.132579	3273.972766	3273.159417	31.79009891	3296.381576	116.820561	3.685122537	0.021391979	103724273.8	80.47943959	1.412551537
3294.423356	3316.206658	3262.064804	3289.476755	558662.0784	-12.29888109	41.30868704	55.91150124	3239.331905	3273.60046	3276.303445	16.3562419	3291.214288	97.20599514	3.067664677	0.015105087	117252186.3	80.36338961	1.381323292
3287.513367	3307.193071	3254.476194	3280.895295	523679.8394	-12.52565581	-9.870685663	54.89098931	3235.952304	3272.914007	3278.54799	0.397955387	3285.870092	73.48738491	2.320492876	0.008304426	129737084.8	80.25266107	1.348559544
3279.80473	3298.592627	3246.295401	3271.712727	486282.5352	-10.55080343	-2.323983515	53.66744021	3234.681036	3273.987394	3284.217628	-15.97119384	3281.009884	47.88078736	1.515349061	0.00127821	140884724.5	80.16888346	1.339805232
3271.871067	3291.039074	3238.201737	3262.68949	450312.4423	-8.254059735	15.61760131	52.37138781	3235.125387	3275.023812	3289.336481	-31.03521316	3277.180235	22.29381887	0.712339788	-0.005368984	149920971.5	80.11619287	1.345649095
3263.933343	3291.294024	3230.557026	3254.229765	418023.714	-7.951782317	-21.89232888	51.04220924	3236.704289	3274.044708	3289.322417	-43.14845707	3276.018085	-2.099012478	-0.052397475	-0.011160198	156252873.1	80.09898745	1.350330212
3257.094891	3290.298282	3224.544215	3247.631479	394978.9739	-9.357767133	-80.19282944	49.87194142	3238.719592	3271.211155	3284.420038	-50.21373578	3272.59357	-22.3100576	-0.684206841	-0.015274589	158994112.6	80.09434963	1.352650573
3252.347384	3267.918349	3221.236804	3244.07799	386539.8076	-12.44352281	-124.0002144	49.05438866	3240.456545	3266.28962	3274.592124	-50.22805342	3260.661089	-35.58138768	-1.095614788	-0.016936649	157283325.6	80.08240615	1.351386156
3249.763873	3245.723709	3220.570526	3243.457268	390928.4124	-15.03462865	-132.7576604	48.54397273	3242.052634	3261.861919	3264.483185	-44.12648253	3246.7423	-42.32063517	-1.300552565	-0.016415877	151783101.3	80.0854174	1.346721825
3249.400828	3258.702845	3222.389476	3245.529102	404518.8757	-14.18310924	-69.39744948	48.20541119	3243.83481	3261.423256	3260.083441	-33.64376229	3238.054137	-43.42428958	-1.328809184	-0.014212672	143656371.3	80.1196842	1.341063102
3250.676669	3284.275313	3225.996451	3249.538789	424694.034	-11.35253078	12.28139768	48.02413307	3246.287308	3263.306463	3259.51129	-20.13978546	3237.51588	-40.53493254	-1.232592002	-0.010831044	133527517.3	80.23932642	1.334347649
3252.861566	3287.619527	3230.518041	3254.522684	447941.6186	-8.837415307	30.72230004	47.96207653	3249.755918	3264.834883	3259.835717	-5.340604176	3248.400663	-35.75091974	-1.078713317	-0.006917603	122210680	80.49465979	1.326571256
3256.700376	3281.76798	3236.578928	3261.084658	472688.7118	-7.065956853	16.31815978	47.84602755	3253.976533	3265.635631	3259.567897	10.18866969	3263.285624	-28.26379841	-0.842926781	-0.002487582	110545703.7	80.8309822	1.31865903
3263.020955	3286.630388	3244.932608	3269.948111	498519.1352	-6.097525233	19.70815299	47.53760694	3258.98449	3265.870141	3257.15222	26.32755039	3272.861984	-16.82331867	-0.486406355	0.002610303	99096765.8	81.18152588	1.311160432
3272.415355	3298.216817	3255.961868	3281.354077	522725.7383	-5.397194723	35.08835367	46.87269254	3263.70974	3265.983761	3255.052878	41.90359183	3277.15904	-1.232316414	-0.004966151	0.008112987	89035725.82	81.46264716	1.305471876
3285.52007	3311.01444	3270.1188	3295.730658	542707.4703	-4.660465264	53.12431691	45.67033479	3266.406646	3266.08207	3255.650209	55.88270894	3276.834751	18.82074363	0.609350403	0.013803804	81472996.4	81.5874456	1.303058229
3301.400517	3325.756888	3286.476123	3311.98724	558861.34	-2.517429448	74.17713558	44.09242152	3268.591702	3268.066628	3260.879648	67.76262029	3277.300066	41.9241522	1.314347368	0.019436652	76138934.55	81.58566414	1.303241587
3318.590599	3342.416095	3303.594234	3328.570583	572258.9236	3.11749134	96.3770433	42.46374409	3272.737114	3274.743619	3273.80068	76.97572016	3286.707279	65.72338772	2.038904805	0.024606765	72417042.41	81.51483748	1.304773189
3336.576078	3359.785155	3321.115434	3345.70294	583737.4509	10.15472344	115.3465955	40.82212103	3277.843126	3283.86896	3289.75042	83.87310993	3303.20769	89.62802341	2.767185953	0.029368361	69753760.24	81.41783593	1.306956574
3354.446979	3376.421877	3338.286535	3362.865857	594518.3085	15.16140935	125.3521912	39.23662555	3282.121079	3291.584786	3301.51487	88.81926441	3320.881463	112.8963557	3.479195198	0.033795075	67427321.15	81.34560756	1.308926546
3371.31546	3391.613784	3354.12764	3379.49955	604920.9834	19.11692473	129.9883051	38.09238384	3286.168188	3298.970527	3311.344673	90.96214308	3340.370402	133.0826794	4.098378882	0.037240691	65243209.68	81.29053031	1.310134762
3386.418209	3404.824476	3367.729586	3395.049253	614753.8289	23.83234154	133.1171447	37.7130177	3290.908896	3308.000564	3323.245495	89.47499682	3363.883664	148.0822755	4.55783726	0.039075015	63185431.99	81.22706716	1.310407265
3397.026397	3413.793064	3376.113429	3404.062754	624692.926	28.00841786	128.1388951	38.51542704	3295.501169	3316.949622	3335.551303	82.82198944	3383.640999	155.0377166	4.769733059	0.038668068	60924398.06	81.15313793	1.309134783
3401.355333	3417.100938	3377.363116	3404.851395	635423.2739	30.31494888	119.6577895	40.92761134	3299.136744	3324.006197	3346.467798	69.85064865	3391.38824	151.1651159	4.647940141	0.035376985	58143835.3	81.06486427	1.305693845
3398.55294	3413.996463	3370.613502	3397.272799	646328.7214	30.92179996	102.3956487	44.83201422	3302.051002	3329.326238	3355.778952	51.34243313	3389.95241	137.5368402	4.226248611	0.029575814	54645614.19	80.96980797	1.300601181
3388.547845	3404.378605	3355.967553	3373.53686	656395.6201	30.03897975	46.68799879	49.14795132	3304.286015	3333.118073	3363.089604	28.43624112	3383.283685	116.4399587	3.577538883	0.022013394	50290734.55	80.88278204	1.29481781
3377.643206	3393.518364	3340.64205	3351.280127	665224.5293	28.85179219	-1.04922702	52.71266049	3306.797919	3336.633596	3369.414044	4.197394892	3376.846582	89.20463027	2.740638598	0.01292355	44953092.36	80.80871488	1.288518628
3366.395873	3381.875785	3325.22513	3358.802311	672264.7604	27.94240173	26.42198321	60.08097686	3310.742503	3340.50105	3374.823523	-18.73577719	3376.132791	57.64228267	1.769128081	0.002715834	38512191.64	80.75011978	1.282068902
3355.040191	3369.796615	3310.318345	3368.7877	676637.1483	26.80243579	45.77142221	72.04051818	3314.920467	3343.835804	3378.52346	-40.26220173	3377.686305	23.17511716	0.711800341	-0.008027322	31059486.65	80.7164797	1.27651908
3359.573289	3370.865763	3314.671048	3346.236064	677790.1188	26.51714768	2.905388823	66.70054364	3318.234992	3347.359099	3381.999819	-59.91101867	3377.083264	-13.31450719	-0.399386364	-0.018811629	22745683.13	80.71472283	1.27259566
3355.405146	3364.581755	3310.285273	3304.605616	674611.5562	23.55429477	-58.68139733	49.5874572	3320.133262	3347.021817	3379.779701	-81.68223403	3367.767255	-49.72473424	-1.494830527	-0.028483247	13471610.3	80.74142999	1.27184274
3291.200789	3308.040552	3238.39312	3256.076374	666027.4406	11.71925593	-303.4474909	113.4614981	3319.123622	3336.006937	3363.339861	-109.0170587	3343.190458	-83.9467986	-2.504277337	-0.036134967	3238866.214	80.8003579	1.275881261
3219.676906	3245.428566	3159.520344	3217.691052	653012.2796	-2.786826278	-207.7088	57.53745206	3317.316571	3320.758086	3340.762306	-137.7479954	3308.032574	-115.986648	-3.433171012	-0.041606706	-7932064.987	80.88243532	1.28358377
3226.389707	3248.351319	3171.676377	3218.090033	637157.843	-10.19120385	-178.3267705	72.41169868	3318.375772	3311.558943	3323.666424	-164.2259717	3268.858674	-146.3870288	-4.307702068	-0.045209355	-20243328.65	80.97915756	1.293251753
3257.881606	3272.0888	3213.213406	3228.974159	619398.5641	-14.6165141	-89.60879832	75.17338415	3319.326271	3304.132883	3308.55663	-179.3863155	3232.704749	-175.2440637	-5.133320505	-0.048739088	-33137405.08	81.13855695	1.304218351
3231.101493	3247.112841	3188.590753	3205.516435	600938.1131	-22.99815832	-84.05142863	74.89350515	3315.833306	3291.359518	3290.068211	-174.4352392	3206.674307	-202.921506	-5.924850072	-0.052314617	-46010867.61	81.35553008	1.315283728
3176.352532	3198.571336	3131.864983	3163.820123	582817.1408	-32.78567547	-115.3451529	71.06468086	3309.537789	3275.921092	3267.32517	-156.6550846	3187.935707	-229.4147753	-6.690444831	-0.056520641	-59640238.76	81.62691342	1.326438134
3140.690307	3165.652729	3096.445411	3131.209125	565649.9854	-40.27401852	-121.8499193	69.63175095	3302.855614	3261.608156	3240.093369	-135.3468364	3172.450671	-254.3243693	-7.42380841	-0.066331168	-74799765.95	82.09144441	1.338695561
3112.986243	3138.835416	3069.925277	3102.084233	551023.1273	-46.7419794	-117.7746487	70.38393232	3295.957763	3247.340078	3210.474267	-121.2664086	3155.794883	-278.061531	-8.148491686	-0.07475452	-92137128.35	82.52912991	1.349784191
3078.256392	3105.331464	3034.798755	3067.42453	540414.6684	-54.08820707	-120.8819729	71.87167053	3288.778026	3231.396229	3179.175569	-125.9277722	3130.081361	-301.0975757	-8.889681236	-0.067466799	-112385031.2	82.47745168	1.357799752
3041.447219	3069.482357	2997.570207	3031.786729	533398.3818	-61.862662	-125.8006024	74.34765089	3280.861249	3214.029741	3150.472825	-144.2946916	3100.23742	-322.4022643	-9.6089497	-0.058734575	-134448628.2	82.39983437	1.364912005
3006.983226	3035.440043	2964.340617	2999.64526	529194.2859	-69.31407952	-128.0216578	77.63935278	3271.623758	3195.782732	3131.309397	-167.0766406	3076.363793	-340.7149466	-10.25623059	-0.071930692	-156414747	83.05457772	1.372635789
2973.843491	3002.337564	2929.666833	2965.030826	526880.4564	-77.58111084	-130.0514241	81.31139356	3259.848637	3175.210176	3113.026066	-189.0749531	3050.434838	-355.3893865	-10.80465498	-0.09339329	-177771397	83.93465791	1.385307638
2941.597544	2969.823704	2892.988957	2927.92586	525256.9742	-87.3043322	-133.8804576	84.9231532	3244.356557	3151.325652	3083.603679	-203.8057787	3012.223773	-365.452506	-11.21464154	-0.098995886	-197842909.4	84.2769479	1.408054118
2910.616421	2938.836775	2855.804587	2890.142329	524482.5827	-97.74043198	-138.0686466	88.31503653	3225.782782	3125.117497	3047.772485	-210.9717386	2967.564691	-370.7505878	-11.47705597	-0.096548764	-214706183.9	84.35419993	1.435947492
2880.949281	2909.987601	2807.911273	2838.36828	525056.1334	-109.0323444	-141.1609112	91.46898427	3205.096825	3096.962864	3012.343296	-213.1026712	2923.874864	-371.5753484	-11.59959291	-0.103934968	-226789445.4	84.58309244	1.46251687
2854.80318	2885.692828	2770.138941	2798.829673	526640.4981	-118.2066742	-140.066633	94.07414886	3183.432962	3070.046961	2979.639981	-207.3556462	2886.573996	-366.124164	-11.51488352	-0.108949086	-231905674	84.91872357	1.486137538
2833.704989	2867.864935	2781.891777	2822.158957	529002.9513	-120.8240284	-132.2085776	95.85173921	3162.011787	3048.803032	2952.353728	-191.9703185	2860.500105	-353.4933997	-11.18615696	-0.089731239	-227900506.3	85.27195182	1.503468217
2817.308127	2855.785416	2804.841479	2858.475461	531800.326	-120.4023478	-118.747213	96.83046732	3140.612489	3030.258788	2928.080301	-168.2755919	2843.845725	-334.1186348	-10.62688091	-0.065056985	-215899278.8	85.64442078	1.51689665
2805.835325	2848.737878	2776.918449	2826.738999	534327.3538	-122.5829357	-101.1765735	97.07066481	3118.822579	3009.582555	2903.675135	-137.474913	2833.593454	-308.3518793	-9.848761565	-0.064575277	-198161544.5	86.03084323	1.533940389
2794.191487	2842.464558	2731.868164	2772.865754	536860.9553	-125.7972662	-84.74042011	96.74791881	3096.233823	2987.784606	2878.268366	-106.2367459	2823.292923	-281.9517409	-9.046996317	-0.071324925	-175770706.9	86.2957731	1.547678212
2778.060594	2833.196459	2724.877694	2770.30117	539712.3296	-126.8082527	-73.98960352	96.08601393	3072.21613	2967.260675	2850.736055	-80.45218106	2807.592368	-259.1773087	-8.366381866	-0.059293697	-150197686.9	86.34338041	1.551926015
2760.854405	2822.824563	2735.838984	2791.399256	541603.2766	-126.5006366	-67.25553791	94.98826655	3047.648123	2947.852622	2825.672637	-59.65123107	2790.410001	-239.7028413	-7.794810537	-0.038950195	-123242970.6	86.23721216	1.559491541
2745.273129	2812.894562	2732.626009	2793.230181	541257.4238	-126.5184021	-63.1944387	93.31220925	3024.138524	2928.849417	2808.420052	-43.99537365	2771.932488	-223.2780066	-7.321248375	-0.025651017	-96223056.15	85.9753633	1.583979168
2741.145951	2810.145367	2729.497755	2789.94924	537449.595	-124.6004761	-53.62312647	91.01063201	3001.963351	2912.867062	2798.714775	-24.59946457	2760.027928	-196.9998925	-6.505511119	-0.017659142	-71437631.01	85.81210552	1.647044197
2757.762656	2820.864727	2742.779088	2798.753687	528891.7148	-118.2613356	-31.18656268	88.02739921	2980.512337	2902.722004	2796.258013	6.358153642	2780.442093	-155.1805868	-5.156491052	-0.011787387	-51193859.24	86.14338657	1.751280834
2786.687182	2838.995175	2763.871682	2811.9936	516386.0766	-109.1966355	-2.597931976	84.50209528	2961.091415	2896.6523	2797.276575	40.7185536	2786.672667	-104.1314658	-3.484773262	-0.008707677	-35026472.28	86.64405055	1.874804468
2817.937981	2857.726716	2784.286054	2822.732899	501607.6235	-99.56321356	25.13141359	80.66628573	2945.70411	2892.21141	2795.605587	71.07926462	2809.595804	-33.1294875	-1.112186424	-0.008734704	-21567362.55	86.78402633	2.070704468
2837.316854	2866.250745	2793.466328	2823.920208	484953.6367	-91.21809435	37.53458649	76.60312628	2931.969618	2887.475955	2793.736102	79.22031549	2825.226884	18.18123562	0.603248846	-0.009193013	-10415682.86	86.73893764	2.294797687
2830.250028	2853.738384	2781.060612	2808.794609	467041.8435	-86.16673984	20.7994926	72.41474676	2916.355138	2880.303379	2796.410523	47.70079177	2827.69743	-19.38101327	-0.718003963	-0.00748421	-849983.9679	86.8478591	2.239319099
2804.285745	2826.649349	2754.05971	2782.940981	449477.0824	-83.74848172	-15.56829314	68.31142433	2899.902668	2871.129621	2800.386895	-8.91044216	2819.088644	-81.41168895	-2.858569761	-0.004743571	8134936.379	86.99376042	2.379049561
2771.480501	2794.62595	2722.069641	2753.628042	433533.5395	-82.55320906	-58.73253033	64.46960793	2884.581486	2861.216508	2801.385958	-71.98445314	2805.946425	-63.71649797	-2.228901364	-0.002271234	17116834.06	86.98111717	2.694753179
2742.353592	2767.406078	2697.718781	2731.443082	421167.023	-81.95893328	-91.11569406	61.14708885	2869.751028	2850.794968	2799.742439	-118.3142032	2790.061663	-14.70856898	-0.515536559	-0.002463127	27480258.15	87.00682721	2.769638315
2728.59022	2755.395627	2693.895093	2726.920645	414358.5008	-80.98210867	-95.30712524	58.59352932	2854.702133	2840.473922	2796.205631	-123.8180754	2773.768535	-15.94445724	-0.553845534	-0.007833047	40662362.64	87.28016724	2.713668481
2727.265482	2755.647838	2705.270719	2735.714581	412189.8789	-79.54707892	-77.71318151	56.75811465	2839.979134	2830.474192	2790.646371	-98.12312501	2758.452549	-37.06536905	-1.290272082	-0.015998539	55651137.42	87.66986742	2.130429069
2731.228925	2761.788774	2722.990297	2750.75037	412783.4704	-78.48714482	-49.18963762	55.50429168	2826.137758	2820.208634	2783.502244	-58.61069514	2744.216426	-31.33253206	-1.098247956	-0.023890962	70614839.42	88.0327574	1.781755242
2737.468641	2769.251287	2737.407002	2763.062287	415405.137	-76.87231849	-25.24672177	54.74041402	2813.736312	2810.88367	2774.731455	-19.64051882	2733.777046	-21.81848611	-0.779561214	-0.028795493	84886864.35	88.17065959	1.86753991
2742.010631	2772.806173	2738.302528	2763.433855	418994.3429	-72.8377209	-20.99217285	54.33670264	2803.336396	2804.707795	2764.419698	2.740493155	2729.47655	-35.28951315	-1.261064436	-0.027725417	97547402.39	87.88428096	1.838360351
2745.273553	2773.627419	2729.781671	2755.384498	422222.6704	-68.11910245	-30.50317739	54.23921199	2794.897227	2799.932053	2754.092807	11.40366309	2730.83146	-60.24818476	-2.14094572	-0.022125004	107151649.8	87.31023581	1.895556429
2749.222054	2774.18522	2718.401061	2744.200632	424271.6023	-65.74596908	-45.83391252	54.43304443	2788.16895	2793.375167	2745.025307	14.09761848	2736.543318	-84.90729355	-3.011441655	-0.015007162	112755975.6	86.64112431	2.013640888
2752.557275	2776.015345	2710.941311	2737.448393	423298.7506	-63.62137365	-49.48139727	54.81442839	2782.81088	2787.166997	2738.828911	15.17154062	2743.458223	-95.23834511	-3.370592913	-0.0071065	112533409.6	86.07821804	2.141967306
2754.536544	2781.065099	2714.772934	2742.87815	417502.9065	-58.55551875	-24.91542398	55.27923844	2778.474759	2784.614043	2737.552016	19.93215712	2749.398114	-77.61676919	-2.731729144	0.000517009	104716780.6	85.83916768	2.218436996
2753.669856	2785.843573	2724.144755	2754.153091	407875.2886	-52.40933238	14.53887448	55.81154125	2774.947921	2783.752943	2739.711602	23.82062616	2753.017198	-43.04758642	-1.489862535	0.006234126	90597635.21	85.84320179	2.247884138
2747.714754	2785.881322	2730.854008	2763.117212	396209.3183	-47.84123451	53.61912451	56.41226411	2771.900006	2781.651161	2741.775652	20.63595059	2750.498989	-5.545941774	-0.146220054	0.009274402	72419741.28	85.93234148	2.247330581
2739.043809	2779.549548	2729.355452	2761.123882	383597.4165	-44.77012058	66.51842615	57.07812791	2769.522438	2778.665651	2744.145748	7.166989131	2747.330199	15.14744469	0.590141849	0.007451553	51513260	86.02204192	2.238619217
2729.323425	2764.509658	2713.20905	2739.029985	371461.687	-43.14411717	27.72107116	57.81534093	2767.944229	2775.079158	2748.609296	-20.48288932	2752.126988	-0.816675387	0.006919062	-0.001527158	29583049.85	86.00697523	2.252504973
2717.200532	2742.166568	2685.710635	2702.640482	360871.7991	-43.2590029	-44.85303031	58.60274606	2766.308265	2769.966688	2750.617201	-56.86371705	2754.90078	-43.18576588	-1.528815829	-0.015504032	8217514.064	85.89913654	2.279511363
2703.007463	2716.659664	2654.053186	2661.660247	352404.986	-44.79756561	-126.3643716	59.4053091	2763.842511	2763.030035	2744.345059	-92.89318703	2742.550778	-95.97814445	-3.444929175	-0.031103689	-11526084.9	85.76122	2.297989128
2679.359836	2684.740082	2618.11498	2621.536055	347586.7879	-48.80136925	-189.4898264	60.20371604	2759.339067	2752.367748	2731.447325	-128.1749922	2715.129385	-142.3321423	-5.133203031	-0.047079867	-27504866.64	85.56677246	2.302604859
2639.90687	2644.449057	2579.149884	2588.959467	347872.7018	-56.10485149	-205.2517407	60.98370035	2751.596887	2736.258832	2715.605185	-160.6744058	2677.388785	-164.2041851	-5.94334552	-0.06150529	-37657999.03	85.29960295	2.29544658
2592.829033	2602.234654	2541.876877	2565.059466	352844.9438	-65.01267039	-184.1815994	61.70276771	2741.451364	2716.900289	2696.524778	-184.938933	2633.451141	-167.2038701	-6.076343115	-0.072721991	-42340526.78	84.9857058	2.272647316
2546.601877	2563.328363	2508.857297	2547.623435	361589.0964	-73.82505165	-146.4135303	62.30425494	2730.185122	2696.822509	2673.664632	-199.2789657	2586.275407	-161.9207871	-5.909221115	-0.080449276	-42564965.71	84.64150607	2.213642159
2516.454214	2540.766374	2490.402509	2540.79635	373447.1435	-79.89846374	-105.9359427	62.77966733	2718.681362	2679.129935	2649.648834	-189.9646882	2549.374408	-157.1332056	-5.760936881	-0.080611653	-39013192.66	84.3392089	2.144109655
2517.506487	2547.115907	2496.244465	2547.881781	387507.807	-80.30913646	-79.0103789	63.11844397	2708.158712	2667.451787	2627.684439	-144.5947437	2538.231909	-162.7824009	-5.993215029	-0.069617032	-32682068.71	84.1494442	2.122504735
2541.404267	2574.396215	2519.813332	2565.241104	403290.7036	-76.32450064	-62.17495001	63.25695782	2698.743001	2660.618533	2608.724723	-75.68098632	2546.389753	-172.3322766	-6.358464863	-0.050718	-24017037.92	84.04209445	2.090402208
2575.836618	2611.648664	2552.472958	2589.064983	420609.3282	-70.71492809	-45.86182961	63.14717287	2689.691678	2655.521722	2593.017892	1.776340277	2561.253131	-175.7055185	-6.481214433	-0.027832532	-13125863.06	83.97677265	1.951526355
2607.319078	2645.508558	2582.859488	2612.299398	438663.2153	-64.41709193	-27.84246135	62.71344679	2682.00961	2652.143582	2582.18499	67.30972152	2580.033484	-167.0555973	-6.144676013	-0.006771239	-821129.004	83.88003629	1.778032112
2621.239623	2661.619006	2598.778638	2627.468388	456639.2438	-57.43462204	-5.112266969	61.88399228	2677.343028	2651.42717	2577.712273	99.41936943	2600.727495	-139.6882997	-5.098085273	0.006330892	12081556.39	83.6781815	1.680268136
2622.717328	2664.959866	2604.383023	2636.991067	474632.6494	-51.4269124	20.4520602	60.73478511	2674.133155	2651.044091	2579.023188	105.3372845	2618.258521	-97.47060481	-3.489042673	0.013361517	25696417.78	83.41184734	1.62477601
2621.567854	2664.919489	2607.450755	2645.258717	492948.7025	-48.7552963	44.66386835	59.38340893	2669.915478	2648.210294	2585.021008	98.86016403	2629.688806	-48.54057381	-1.629325722	0.017871518	40394013.14	83.13464897	1.554036402
2624.371077	2668.221992	2613.712533	2655.912307	511621.7076	-46.30764762	67.09725097	57.90865325	2665.803786	2645.377408	2595.087664	90.2957543	2636.269147	6.522709115	0.473725851	0.022802426	56313932.77	82.92662328	1.490422401
2638.555158	2682.501486	2629.664981	2673.102594	530814.9733	-39.55300708	87.34673372	56.40983628	2663.699722	2645.711707	2608.175913	91.70094981	2639.753984	65.71031264	2.754587981	0.031519655	73667875.65	82.86732535	1.459728537
2661.58365	2705.109169	2652.945793	2695.205164	550537.6154	-30.20588758	104.7016889	54.9490841	2662.803113	2649.482257	2623.646852	100.348163	2646.420231	124.107599	5.012641552	0.042546953	92706496.39	82.90309963	1.451374302
2687.914606	2730.415951	2678.677781	2719.038903	570554.42	-21.13798043	119.200692	53.556245	2661.919825	2656.94688	2641.351414	109.0930494	2662.620832	179.0728272	7.137066813	0.053175141	113562181.4	82.95901614	1.454312214
2714.752373	2755.596324	2704.22623	2742.729605	591197.7505	-12.25297974	129.5927648	52.34249176	2661.563457	2666.711126	2659.454097	115.7463103	2686.425968	219.9193669	8.683118287	0.061838159	136393563	82.94668473	1.458870361
2738.995862	2777.486271	2726.678145	2764.221624	612778.7237	-3.30136039	134.6138314	51.40705019	2662.358815	2676.427136	2676.25339	117.595635	2715.803373	236.661369	9.235483674	0.066832861	161329835.3	82.77778556	1.45450459
2761.135228	2796.76604	2746.625018	2783.845768	634544.0309	5.443665007	135.3597272	50.73691016	2664.049325	2686.717811	2692.421256	115.919017	2745.22442	235.1762386	9.046947283	0.068737174	188013702.5	82.4897315	1.444123921
2782.629109	2815.222814	2765.569951	2802.477548	655626.8026	13.82265246	133.0615463	50.31298132	2666.443311	2698.822011	2708.70815	113.3264174	2765.838921	223.1246479	8.443441038	0.068818139	215641912.4	82.14730733	1.433260783
2804.148619	2833.538013	2784.232296	2820.598629	675217.2016	21.92961992	128.8041014	50.06025484	2669.298317	2712.004236	2726.804356	110.5232741	2783.316234	211.8957184	7.912247653	0.067675908	243830751.1	81.8257152	1.428384647
2826.592076	2852.650436	2803.608756	2838.926873	692329.9823	29.85014165	124.3467251	49.88457026	2672.269818	2725.336908	2748.499935	108.4845519	2807.393761	213.6837407	7.972398077	0.06608589	272353045.1	81.60041238	1.436283477
2847.965406	2870.96125	2821.972591	2856.021983	707000.0102	37.18830198	118.7016256	49.8549899	2675.843359	2738.613603	2772.193691	105.7514165	2832.795759	223.3519398	8.399634172	0.06373886	299543635	81.45438829	1.452384544
2865.768465	2886.305235	2837.074571	2870.102671	719657.482	43.49643656	110.1839699	50.06008465	2680.814645	2751.597806	2795.585603	100.2451449	2851.858504	232.4367294	8.828135292	0.059979579	323688995.5	81.35791159	1.470300849
2879.139334	2898.328645	2848.513814	2880.892832	729671.5306	48.3354205	101.0640442	50.5326394	2687.311265	2763.899256	2816.638917	92.59920701	2865.43298	233.8747244	8.945507157	0.055075156	344632217.8	81.24815919	1.482943888
2886.746207	2906.197131	2855.339537	2887.593595	736635.9219	51.40214918	92.29007259	51.31502238	2695.15274	2775.355946	2833.547707	82.54033855	2875.204111	219.8645167	8.407374508	0.049131096	361498544.6	81.06568221	1.483126509
2889.460805	2910.482087	2858.313437	2890.947434	740803.3157	52.8572676	84.1586297	52.3321392	2704.773211	2785.723062	2846.420482	70.85105494	2880.582149	194.2529481	7.378561198	0.042373836	374598085.3	80.86526066	1.474760512
2889.706017	2913.085832	2859.658523	2892.911624	742018.7798	52.65268561	78.75601631	53.43831182	2716.490828	2794.265379	2855.093335	60.04620966	2881.908533	164.0944473	6.162482769	0.035474841	385585497.6	80.70728456	1.463766407
2885.211034	2911.387478	2856.522199	2890.787976	741656.4445	51.34825563	68.08533443	54.62168103	2729.411244	2801.382812	2861.013479	44.96524744	2880.03661	133.4676001	4.935672919	0.027582442	390102376.7	80.69639529	1.455780123
2874.58657	2903.562507	2846.995318	2882.870614	741289.3818	50.46987606	45.77485959	55.86181	2742.715932	2808.806938	2867.87653	21.81528554	2874.845761	106.9463665	3.896784663	0.01797866	385097959.4	80.9335338	1.457385666
2861.365123	2892.926513	2834.668352	2872.080058	739097.2274	49.03111754	18.45696903	56.97644947	2755.507668	2814.997461	2872.82937	-4.276318497	2868.844995	84.65743125	3.044987677	0.008124216	374125367.9	81.34213987	1.465581195
2848.075482	2881.939116	2822.080751	2860.265468	733039.7997	44.87688451	-8.840082388	57.80149167	2766.561772	2816.968968	2870.449898	-29.72598989	2867.144882	64.97981077	2.302158104	-0.000686482	359516708.9	81.81811025	1.473797207
2843.080613	2878.623015	2818.400727	2856.33191	721949.1167	40.8958473	-17.7123218	58.14482964	2776.860263	2818.546314	2866.545438	-40.47767198	2867.519017	48.19210264	1.675469305	-0.006040974	352938661.7	82.23945245	1.480471177
2854.383261	2890.672351	2832.323783	2868.461208	704290.4637	40.91520984	9.253947698	57.80930192	2788.197169	2824.993127	2869.205501	-23.21151116	2863.951434	34.31082926	1.161243389	-0.005471952	365104171.3	82.47749749	1.486634503
2876.081344	2912.253018	2857.188106	2890.413986	681889.6769	43.22927243	57.55536669	56.8952392	2799.846267	2834.178584	2875.633895	11.08299678	2863.837385	23.65558242	0.769902451	-0.000813144	387611165.1	82.57358357	1.489956426
2900.771275	2936.085648	2884.90027	2915.12235	658432.631	45.25196196	109.9233083	55.61804321	2810.506833	2842.680993	2881.202546	49.43312274	2877.007411	16.62665326	0.518050491	0.005267286	410950118	82.60712647	1.483883377
2918.706485	2952.602575	2903.999477	2930.012289	633591.5723	46.40545557	141.3318688	54.03872405	2820.842521	2850.307567	2885.991668	73.27541262	2896.388811	13.02587552	0.39689306	0.01084014	418001170	82.6386205	1.476692376
2919.470686	2951.662771	2902.416669	2922.324814	607396.5099	46.08188493	126.0495674	52.25232874	2831.63022	2856.861538	2890.219068	63.03376589	2911.771844	12.61665407	0.394450941	0.013573397	391791086.3	82.73869512	1.486336808
2908.114371	2938.269244	2886.517632	2899.842432	584342.7118	44.38451818	78.03427392	50.45481757	2842.269032	2862.097166	2893.484817	29.71738643	2920.699583	14.39069648	0.473603172	0.01377039	342606336.5	82.87803384	1.498941319
2893.139175	2920.82574	2866.477476	2873.631574	568066.7488	41.94072478	19.52272788	48.79408571	2852.118999	2866.296645	2895.776095	-9.322242628	2922.682293	17.10261679	0.590761531	0.012947902	285022021.3	83.00014033	1.50387108
2880.211619	2905.244837	2850.038947	2855.307406	564161.2751	38.78519122	-29.96430116	47.51959879	2860.563543	2869.084627	2897.216276	-41.65168909	2916.94544	20.53905184	0.730215823	0.010308932	236538508.3	83.08302354	1.530208215
2876.043281	2898.371045	2846.093199	2857.374011	578472.7344	35.05093819	-49.46637191	46.88707822	2866.955417	2870.155986	2897.88579	-52.69853801	2903.307752	24.14344408	0.864849154	0.005378789	215309694.2	83.10041178	1.58197085
2879.309166	2899.079168	2852.314905	2874.529434	606397.9778	31.19742341	-42.98432613	46.78101478	2871.647977	2870.194278	2897.880391	-45.92623846	2887.841279	27.46659217	0.984856608	-0.000395146	214345229.8	83.06239591	1.69125332
2885.581608	2903.340444	2862.5143	2897.059743	640432.8926	27.57282689	-22.84647261	46.97039589	2875.279233	2869.959811	2897.518648	-31.76415337	2878.479605	30.87437424	1.106792561	-0.005872696	221646993.8	82.99754309	1.93530638
2895.373712	2911.131219	2875.921499	2918.925492	677646.1691	24.87221073	2.248264872	47.37693707	2878.233109	2870.379198	2896.515281	-9.455125103	2875.487517	31.83750003	1.151042003	-0.008410574	225197116	82.90438386	2.047506231
2908.457287	2921.754934	2890.878317	2932.966853	713428.4546	23.79646947	26.37686517	47.87557326	2880.96677	2872.427206	2894.612596	20.02946908	2876.613926	28.16135134	1.054682866	-0.005313553	212012945.9	82.78264605	2.279217182
2922.968408	2934.06358	2905.623848	2940.256973	744707.3987	24.10974263	47.81797024	48.32723882	2883.644748	2876.002037	2892.857378	51.3086989	2882.923079	22.2596037	0.88291725	0.001752441	188155617.7	82.65149753	2.456202311
2937.97293	2947.569052	2919.862808	2944.90059	771255.7688	25.30256561	55.75181701	48.67305061	2886.258808	2880.622355	2892.285875	81.19992032	2895.449759	16.37037038	0.689886782	0.010205546	163302880.3	82.52574142	2.011141702
2949.016858	2959.133046	2929.375151	2946.320507	783878.78	27.02512457	65.06194581	48.66679457	2889.047862	2886.083633	2893.947484	98.60109308	2910.798204	14.95370511	0.639578164	0.017957372	145552278.9	82.42680476	2.037275653
2951.669845	2965.800475	2930.01187	2944.647097	774893.5829	28.85550439	109.8031107	48.07166324	2892.210416	2892.092558	2898.975021	92.707091	2924.648376	22.68814824	0.890582869	0.022665761	143879278.9	82.37792377	1.95378851
2948.034616	2967.88285	2923.927467	2940.412782	749708.9745	30.49390066	150.3981309	47.07254698	2895.665175	2898.270989	2906.559528	68.97525016	2936.517024	35.7751076	1.318547905	0.024269481	152019419.8	82.36297652	1.799616566
2940.911685	2965.894	2914.013515	2933.130163	713887.9621	31.69760778	124.5458223	45.93308352	2899.236775	2904.202011	2915.083435	35.5077469	2946.598609	48.70879377	1.76050391	0.023584254	159807393.9	82.35174441	1.727290365
2934.002732	2962.568624	2903.817624	2926.073826	681563.7088	32.23901155	69.91544216	44.87745599	2902.71185	2909.565209	2924.233512	2.28637257	2953.823821	57.68675019	2.011033881	0.020597517	162401179.7	82.33745754	1.652137612
2931.731601	2960.782651	2897.649681	2922.589767	667719.8048	31.93074018	45.37660058	44.18948553	2905.899971	2914.068131	2933.542287	-19.73667924	2957.362139	58.47246901	1.868979009	0.015489651	154068310.9	82.30848622	1.585230701
2931.74569	2958.789419	2893.946646	2920.898749	664644.5985	30.55271189	32.28731202	43.88863322	2908.57312	2917.217552	2941.515327	-32.67570043	2956.477141	51.44448347	1.408340621	0.00869521	135326844.2	82.24080445	1.54094685
2930.395701	2955.021424	2889.862833	2919.252774	662484.2758	28.04637548	2.481846711	43.88552886	2910.501402	2918.679642	2947.017189	-41.05804832	2950.911553	39.32649983	0.764434296	0.000811249	110854672.2	82.11848089	1.584063654
2927.009821	2946.372234	2885.582269	2914.557217	651319.9567	24.35100217	-35.44729057	44.35965643	2911.842806	2918.22697	2948.385844	-48.55781018	2940.758371	21.96106669	0.121351797	-0.007536196	78350293.79	81.90417895	1.649322621
2920.035852	2929.62606	2880.439215	2903.389134	619372.7444	19.41067166	-70.06757562	45.44304927	2912.695284	2915.637054	2943.984553	-59.7675761	2926.141701	-0.310337864	-0.334011873	-0.015687744	36187370.48	81.56372135	1.614185413
2911.262134	2909.756846	2875.721263	2889.826708	579037.3574	13.89001621	-96.78362479	47.07880096	2913.001827	2911.57653	2935.112172	-69.53545299	2909.376595	-23.9227492	-0.623124867	-0.022370882	-8305511.677	81.12021527	1.561794889
2904.858215	2893.320344	2874.573981	2879.578528	550510.1566	8.746638175	-112.9043892	49.27561003	2912.975823	2907.195075	2924.141019	-70.90775226	2893.842557	-44.79867092	-0.770260671	-0.026305604	-47552796.07	80.61089357	1.641246694
2897.925536	2884.918533	2873.782471	2875.899696	539786.5695	4.273769568	-111.9783881	51.73914925	2911.996761	2902.715178	2912.226034	-60.87283679	2880.304638	-58.80186534	-0.909457139	-0.026733219	-72831542.83	80.07567939	1.757304062
2888.459487	2889.690437	2870.879315	2882.590913	553449.3704	0.873586008	-82.25696131	54.13008686	2909.548143	2898.5306	2900.861907	-35.65415858	2869.916125	-61.93281761	-1.182971282	-0.022854019	-74708503.73	79.55689079	1.759103737
2881.977748	2907.789587	2870.559867	2900.162938	601123.6975	-0.626201462	-33.28873011	56.78486598	2906.834814	2896.078674	2892.165727	2.091662997	2866.003312	-52.02271695	-1.352994446	-0.014600746	-55062827.05	79.06961038	1.766764268
2882.732478	2936.60252	2876.493845	2926.804205	681936.5907	0.285730534	5.99701745	60.09039385	2905.156951	2896.573596	2887.853043	45.99868618	2870.777473	-28.25427294	-1.153342378	-0.002674044	-19909340.39	78.62218449	1.762866229
2901.586278	2977.855291	2898.478269	2964.849734	802160.973	4.865467214	48.49397086	64.27030854	2906.236937	2901.976711	2890.445616	98.29549623	2889.217368	9.292009408	-0.340692112	0.013651301	30587339.44	78.21112272	2.509228296
2948.858108	3032.30365	2945.761281	3015.826747	981996.0782	14.24516376	131.6356381	69.60472838	2911.821259	2914.154681	2902.322772	159.5798132	2925.927094	60.34243702	1.340975344	0.034739489	94489403.69	77.83504747	1.745952528
3016.373994	3095.604096	3010.710859	3075.56176	1191855.14	27.37375747	204.627065	75.73475315	2921.320783	2932.25922	2923.139833	222.3144097	2976.730999	122.519791	3.707019459	0.058387166	166937285.4	77.51313604	1.704851824
3092.969858	3163.218813	3083.19193	3139.486684	1352972.867	42.73340657	189.6910378	81.95818445	2933.542418	2954.739217	2951.563066	280.6031087	3035.560984	191.1871951	6.402855955	0.082215763	244358954.1	77.25654564	1.644754427
3165.67182	3227.842449	3150.700153	3200.562251	1491927.24	58.78059307	137.4888364	88.24753949	2947.601649	2980.207087	2986.602371	319.2018903	3096.784354	266.4060689	9.306988315	0.102806173	316747995.6	77.1121054	1.670049956
3220.816779	3282.158672	3200.240416	3251.710052	1708845.339	73.81397959	129.5372617	94.52266199	2962.438204	3007.02095	3026.895154	323.801547	3154.044238	347.5855034	12.25621554	0.116812563	374456534.9	77.11797424	1.641511437
3260.799159	3326.327901	3234.825627	3293.328666	1868512.66	87.49649242	139.5074692	99.95650825	2977.927925	3034.675664	3070.912362	302.3012967	3206.169337	425.8099254	14.97004318	0.124445798	419777763.1	77.22960914	1.562844762
3291.829611	3362.088632	3260.950685	3327.341844	1758144.457	99.90909528	123.3447506	103.8450216	2994.248552	3063.000953	3117.054544	265.4893978	3253.851507	492.5965823	17.24125359	0.126730008	456591305.9	77.3951676	1.58004886
3319.253164	3392.379056	3284.963675	3356.794957	1547370.882	110.8505226	101.2988212	105.258073	3011.231968	3091.458532	3163.780154	229.4103211	3295.592839	537.4895875	18.72511872	0.125323131	491935936.5	77.52361574	1.619924079
3349.157864	3420.558255	3313.938753	3385.139671	1493415.166	120.2449954	97.28812394	103.2511027	3028.764462	3119.598235	3209.476645	211.1568425	3330.556414	549.9335912	19.08064574	0.12209501	533434291.1	77.52740227	1.611328071
3378.73151	3444.876926	3344.458111	3410.389365	1511945.43	127.7456457	103.5403235	98.45668391	3046.564019	3146.723484	3252.473583	204.1052254	3358.454932	534.1473373	18.45276202	0.116518648	576713050.6	77.43382111	1.57726511
3403.92542	3463.651049	3371.577742	3430.509909	1464752.939	133.0926678	111.6542795	92.05626352	3064.38007	3172.249062	3291.594419	198.067598	3379.217662	499.3415834	17.14310966	0.108119927	616159122.3	77.28735823	1.547511967
3420.543101	3473.605819	3390.487227	3442.213493	1386984.293	136.1282219	115.0541667	84.53401349	3082.094913	3195.790196	3325.196017	183.1963824	3394.451264	449.4174488	15.2959847	0.095553844	645143536.3	77.17110676	1.530652947
3424.131113	3471.298561	3395.80802	3441.863778	1323482.04	136.6817088	106.1020078	76.555176	3099.561216	3216.906747	3351.755668	147.7431001	3405.631133	389.8534432	13.11370209	0.077447957	656262359.9	77.16643071	1.536526055
3420.180054	3462.327253	3393.077552	3434.849912	1269176.554	135.4498259	90.19145332	69.01449075	3117.135716	3236.100413	3372.209816	101.4506053	3414.130851	326.7929941	10.8136819	0.05678605	655759602.7	77.23244336	1.557148053
3415.805048	3453.41949	3389.845446	3427.814035	1221981.12	133.3846964	74.71482175	62.51893104	3135.414137	3254.295983	3388.339694	58.65051035	3421.962826	264.1585412	8.536609243	0.037059444	652284950.6	77.31984128	1.579037724
3415.631581	3449.219054	3389.613343	3424.239788	1187941.597	130.6528889	65.33039251	58.28886412	3154.299897	3271.143086	3400.870742	23.70931805	3427.486203	210.1615456	6.578728363	0.02110807	649816663.1	77.32643809	1.593233662
3425.277196	3455.429199	3397.338146	3429.047131	1172074.598	127.5973098	68.99466244	57.50769793	3173.738103	3286.52277	3410.804797	3.9720766	3429.439109	173.0688959	5.235302863	0.012116214	654189919.3	77.15440854	1.590558299
3442.091802	3469.391788	3410.557429	3439.782044	1172663.498	124.5988842	80.55643515	59.66478865	3194.218472	3301.203375	3419.441637	-3.544003557	3430.826371	150.025024	4.409458943	0.008951896	661970206.5	76.88581459	1.574941366
3459.371394	3484.301477	3422.376422	3449.708573	1184145.348	121.4093265	90.03370669	63.79065507	3215.823006	3315.276039	3427.281211	-9.533788914	3432.889181	134.6735357	3.886051305	0.008534571	664552205.3	76.61977909	1.555016522
3479.295794	3502.741857	3437.955364	3464.189061	1208716.524	119.3382761	96.63664561	69.03511553	3239.21771	3330.666473	3435.892305	-1.196970452	3441.506119	124.6405209	3.571056442	0.011314291	667927512.9	76.49798929	1.534659729
3502.703237	3526.337356	3460.636965	3486.548568	1247072.264	119.7702916	104.6102603	75.16921747	3265.369937	3349.525785	3447.342328	30.79431954	3463.771941	116.2717829	3.32441105	0.017188794	675765628.3	76.66511668	1.518473297
3522.705226	3548.495793	3481.797514	3508.259794	1288588.876	120.7011907	112.3931723	82.92073362	3292.518416	3369.021986	3459.468532	70.49496618	3490.723327	105.030847	3.008907156	0.023087466	678452633.6	77.03704826	1.509267423
3534.490414	3560.056674	3495.388154	3523.500445	1323313.647	119.4603193	94.66062785	86.35039746	3317.580898	3385.027553	3467.744929	106.3138241	3508.548238	88.332275	2.555668246	0.026774948	669661332.3	77.48666297	1.507549646
3525.457306	3545.782307	3483.15532	3512.939309	1336246.186	114.268482	44.68838707	83.15013465	3340.199542	3395.442281	3472.310498	101.951566	3513.211254	59.89075172	1.76444177	0.023514678	626951603.5	77.899177	1.516050943
3483.166388	3509.640727	3427.270204	3457.992277	1312227.157	103.9432674	65.60713084	98.42644089	3361.199592	3399.096714	3475.475105	21.92267044	3503.889773	13.43469857	0.436932758	0.008432419	529229411.8	78.14583741	1.538179356
3417.577472	3457.693142	3342.715635	3374.039365	1257620.159	88.3591927	-77.51343533	124.9292238	3377.587013	3394.751761	3471.806001	-104.6431186	3474.827021	-46.69997926	-1.298931587	-0.01487759	394425053.4	78.26842872	1.571121036
3342.813653	3327.741247	3249.154056	3280.910086	1184532.524	68.03333323	-134.9525927	50.88962849	3385.825872	3381.805025	3454.229938	-239.2888995	3422.973147	-112.9341221	-3.220178202	-0.040773126	245459203	78.35994591	1.610648437
3271.339036	3301.580886	3167.160901	3201.860578	1100673.459	45.68775562	-183.2035316	117.9712706	3387.999277	3363.458929	3426.868997	-338.7106758	3356.64583	-181.4319424	-5.20567826	-0.066003662	111947747.6	78.44869205	1.659341491
3217.321442	3237.37657	3119.644349	3161.916911	1015951.389	24.59191062	-185.0351592	98.64478764	3387.413409	3343.754043	3396.501301	-363.8931306	3285.360421	-247.125273	-7.095851332	-0.086466617	24840119.33	78.57316835	1.716102541
3180.03609	3202.203388	3099.809223	3152.742067	933800.6089	6.233839296	-155.201794	92.68911632	3384.685553	3324.68959	3362.97674	-334.1426128	3221.540417	-304.8228449	-8.747169794	-0.100767226	-25150765.95	78.74362554	1.779839075
3153.241137	3180.320469	3093.016337	3157.56004	854053.0862	-8.293977171	-107.0669152	89.50840787	3380.321262	3308.072856	3326.046827	-254.5032629	3179.355549	-351.4287619	-10.08072231	-0.109716957	-56005322.42	78.93481185	1.850688563
3138.315812	3172.578312	3096.361191	3167.09729	783444.0946	-18.87187134	-64.14957554	90.21205841	3374.99582	3294.020264	3288.162632	-148.7803889	3157.245283	-379.7437365	-10.89213264	-0.109891284	-83345615.65	79.16866592	1.905932767
3135.156429	3172.605032	3100.941095	3169.673895	728141.5241	-26.4802513	-53.24869628	87.94823207	3368.76835	3281.299571	3251.279752	-166.490058	3145.97257	-382.9239308	-10.98816276	-0.098315808	-124862739.4	79.49693954	1.934233006
3140.716741	3177.909073	3106.462478	3166.563913	686919.4141	-31.13769334	-64.6982934	83.75313058	3362.043374	3270.494948	3218.837917	-33.37592918	3146.378192	-364.356406	-10.46502083	-0.078566777	-173352138.7	79.86268503	1.938461053
3152.801072	3188.968708	3126.98336	3164.516208	657589.835	-32.52451891	-81.77867475	80.18320158	3355.425492	3262.61615	3194.551668	-3.69608935	3161.642839	-330.150482	-9.49362025	-0.054922916	-216013083.2	80.10639292	1.903421856
3164.582477	3198.039679	3143.031631	3160.954366	636430.8951	-32.7335735	-92.32196159	76.67696885	3347.968325	3255.813964	3178.336727	21.8009521	3178.852305	-284.8031904	-8.205116803	-0.032390202	-244353515.7	80.27446068	1.894452899
3169.132241	3197.249235	3117.774852	3153.968464	618585.9989	-34.17562132	-82.42528594	72.9659692	3338.487097	3247.830254	3168.346158	17.44651811	3182.853336	-234.1367263	-6.768779104	-0.016630077	-249178625.6	80.58839548	1.990346827
3167.402405	3189.977863	3086.124715	3146.039805	605208.7482	-36.41927052	-58.65686645	69.31302276	3327.644858	3239.154292	3163.856785	-4.044611509	3177.38132	-181.2237257	-5.266836666	-0.00681662	-236886402.6	80.76836634	2.1161972
3162.62916	3181.333818	3105.371489	3138.735112	598786.9883	-38.42934846	-31.85147897	65.84508049	3316.315689	3230.843521	3164.590516	-38.33081346	3169.832313	-127.4126541	-3.73183776	-4.36E-05	-217907947.5	80.34823973	2.201631268
3159.359819	3175.456334	3142.665396	3137.170297	598947.3332	-39.62671898	-6.45530875	62.79617685	3305.147125	3223.41776	3167.259379	-62.88655793	3162.558762	-77.71599048	-2.302220513	0.00348062	-198343437.4	79.78789499	2.211325177
3159.121749	3177.46857	3143.543816	3146.860659	605643.2737	-39.67487617	6.788279678	60.38191433	3294.839534	3217.02693	3167.242772	-51.9552525	3158.705539	-36.78259784	-1.105594611	0.004310036	-185349567.7	79.74405062	2.069050291
3162.420767	3185.793853	3129.218061	3164.610392	617621.7244	-38.59041891	11.46909525	58.56087962	3285.027184	3211.852894	3165.613746	-16.07464571	3158.373891	-4.539268783	-0.142664349	0.003494053	-177524858.3	79.976859	1.905690935
3179.093249	3196.45617	3138.976328	3185.374911	632327.4408	-35.60511905	34.82448324	57.2728079	3275.133246	3209.169029	3166.78657	27.53365905	3159.951018	20.0108966	0.607843482	0.00127785	-169761663.6	80.11030893	1.931659232
3195.947128	3209.785387	3157.515841	3205.609551	650179.0483	-32.17052648	64.78508295	56.35630702	3264.870821	3207.318285	3168.30031	66.5863329	3163.579305	38.74361785	1.198635419	0.001080103	-164166038	80.14006286	2.037112122
3180.872577	3225.384142	3152.39693	3221.185284	671588.3153	-31.52613708	39.07296616	55.60790312	3253.827188	3202.503121	3164.276561	86.77877047	3170.031951	54.05293046	1.696972113	0.006082723	-161689759.2	80.07955114	2.033346579
3166.496536	3241.335373	3149.232525	3231.622123	692912.6177	-30.47585999	7.839473811	55.1970393	3242.409328	3198.720637	3161.674355	90.59717921	3178.812314	65.53584983	2.081180011	0.014674543	-159575321.9	79.95561041	1.984650343
3207.768091	3256.507011	3189.828424	3237.987866	710616.8625	-23.75212783	139.2157058	55.34226782	3231.391454	3202.390796	3171.273244	85.98523084	3187.174242	72.23547839	2.31402658	0.024389152	-157004542.5	79.82330548	1.999769007
3260.552292	3266.029407	3236.388488	3239.267165	720885.9892	-15.34884954	159.2755424	56.10588825	3220.57834	3208.868128	3185.348129	74.54774719	3197.042184	73.24960118	2.362290932	0.030753827	-146070611.8	79.74958039	2.028023655
3260.730193	3265.594504	3235.824636	3234.885591	719765.6245	-11.17186303	166.4308706	57.57972702	3209.93624	3211.228991	3192.294658	59.02133837	3213.644207	68.12263402	2.204385648	0.030919884	-118795580	79.81046817	2.003883702
3232.00332	3256.910054	3207.780923	3225.443666	709094.3056	-9.546943673	112.1275714	59.6063402	3200.077715	3211.357155	3195.653742	39.54234333	3229.038848	57.76150881	1.869449743	0.025674449	-82717594.22	79.96080038	1.97314283
3211.019668	3242.311067	3183.111298	3211.785549	692896.8754	-7.67112264	50.05254363	61.84674127	3191.321549	3212.345242	3200.96971	15.10343164	3231.21905	43.10472084	1.39404534	0.011836961	-47017488.95	80.1203899	2.013980046
3197.778482	3228.109514	3163.513802	3195.904054	672273.5346	-6.063768775	-3.470678011	64.33748694	3185.149475	3213.550655	3207.385234	-11.40916507	3226.945176	27.91597447	0.880952464	-0.001831104	-20738433.99	80.2857832	2.137316171
3189.376027	3220.124708	3148.749946	3179.676258	648958.1425	-5.597888355	-7.843112947	67.10010508	3182.942437	3213.873692	3213.238034	-37.67052391	3225.984224	15.23893967	0.416510021	0.002410443	-14357011.62	80.43459502	2.353819098
3185.961164	3216.316644	3139.447889	3164.346158	626250.0485	-6.150730095	0.561512172	69.63515545	3183.49999	3213.077261	3217.708239	-61.10751323	3224.11152	4.262440065	-0.008495811	0.008319899	-23009253.38	80.54975916	2.596125188
3186.451998	3214.606369	3134.612671	3151.304929	606509.9766	-7.335883438	-44.54337366	71.47737264	3185.344366	3211.268069	3220.218319	-78.15055425	3216.690502	-5.52248345	-0.39205039	-0.011335898	-36794503.2	80.65081251	3.302243834
3181.156585	3206.49593	3127.099121	3139.364155	594113.0449	-10.31244503	-104.7034157	72.12018304	3186.506556	3206.62951	3217.359004	-91.74437224	3200.618726	-20.27395239	-0.876357736	-0.037907404	-55358319.77	80.62835597	4.210607915
3161.052122	3184.170839	3110.309875	3127.712171	593455.6906	-16.03956831	-118.583513	71.03316831	3184.897083	3197.563702	3206.390708	-104.0180511	3173.923202	-45.17420843	-1.586458157	-0.043165975	-76307559.44	80.38877438	4.512434433
3133.006469	3154.630595	3089.509914	3118.125451	602343.544	-23.15989633	-107.1718518	68.53584277	3181.302703	3185.853735	3189.617675	-111.3965613	3142.064643	-75.74489057	-2.382924293	-0.0366909	-95345989.66	80.02867405	4.575038316
3104.753259	3125.271088	3070.176406	3111.266838	616611.6902	-30.24787268	-105.146745	65.29366932	3177.164135	3173.578613	3169.200806	-112.7781065	3110.72178	-106.6735936	-3.128013428	-0.033968189	-111985949.3	79.64234176	4.778875556
3089.5812	3110.285618	3063.199592	3112.295762	634242.6532	-34.80943827	-97.62258196	61.46654516	3173.479281	3163.769405	3150.771609	-97.34485328	3089.870044	-124.5807475	-3.525133985	-0.031639143	-113668654.1	79.43250295	5.047093218
3100.648355	3123.613295	3079.140752	3125.873045	652441.7776	-34.55875585	-67.49785742	57.30205885	3171.397838	3159.326158	3141.403207	-55.1162075	3089.548471	-120.815675	-3.29578512	-0.025038974	-88666945.68	79.60074545	4.460741639
3128.687369	3155.134925	3109.039321	3146.149934	668769.9074	-30.70445723	-26.75302383	53.43443214	3170.618828	3159.091443	3137.381303	1.159452461	3104.285061	-100.6832737	-2.633481411	-0.016715038	-47757770.96	80.01678035	2.973884013
3160.969265	3191.187733	3141.282304	3166.424277	682042.0541	-24.67943186	11.99241909	50.35889476	3170.328707	3161.401208	3133.006642	56.82697136	3125.292197	-59.84279837	-1.795169501	-0.009465275	-3728459.414	80.50035421	2.666844439
3183.270099	3216.177721	3162.365598	3177.787022	688442.2781	-19.22424804	37.19336729	48.83617649	3170.258445	3163.573079	3128.510902	93.56536646	3145.055926	-25.98033249	-1.152972815	-0.002531622	26405732.73	80.84758792	2.201702265
3180.557236	3213.604198	3158.107724	3171.001688	684334.4227	-18.04175655	36.67750649	49.63437084	3170.094215	3162.044797	3123.885575	92.19492723	3155.177835	-48.33786795	-1.079879349	0.004341497	24624328.26	80.8411703	2.0893177
3158.683157	3189.932865	3134.216298	3150.015292	671667.0347	-19.20035148	15.90154369	52.34780672	3169.600879	3158.441646	3121.726052	60.99800661	3156.175472	-84.55409659	-1.437605607	0.009571564	-1385197.012	80.56448502	2.005963949
3128.481101	3157.144031	3101.291898	3121.98196	653656.8142	-19.42924233	-14.78258854	56.16971795	3168.599641	3155.426919	3124.72205	15.58615435	3151.470659	-63.82751731	-2.004519629	0.012506979	-37627887.32	80.17266356	1.997216653
3097.72247	3123.671827	3066.648473	3091.925783	632943.135	-19.6979079	-48.91540633	60.77425917	3166.958884	3152.228814	3130.247968	-34.80297912	3141.957574	-25.32424995	-2.473167414	0.009107865	-74813773.21	79.77601408	1.981590453
3075.449694	3099.358991	3038.92932	3065.899094	612904.6196	-21.0972042	-78.57719387	65.70404323	3164.533199	3148.286134	3136.330813	-78.80143997	3129.021761	-31.15531953	-2.524721478	-0.004265897	-102010032.2	79.50030246	1.979878105
3059.800468	3082.503408	3017.445241	3044.020335	594503.9666	-24.08521679	-102.134576	70.3345663	3160.978219	3142.254543	3137.609118	-113.8263292	3112.727766	-58.83481224	-2.332339403	-0.023668721	-118978412.7	79.31862479	1.923606193
3045.565319	3067.721562	2998.280634	3024.175809	577594.2686	-29.55854692	-121.1385745	74.24082869	3156.057753	3132.046322	3126.530593	-141.9382187	3092.992028	-73.05720998	-2.134514771	-0.044441981	-129673478.3	79.15570148	1.893053635
3031.87412	3054.407026	2981.971808	3007.708839	564464.6175	-36.25328355	-132.0688622	76.6088284	3149.397273	3119.311985	3108.434835	-157.9662164	3069.855756	-85.6703276	-2.221535988	-0.060124257	-132774596.4	78.98504721	2.018757876
3017.337047	3041.402762	2968.5703	2995.592376	557089.9733	-42.02830879	-131.833015	76.63332196	3140.663645	3106.931674	3092.570187	-157.3042529	3043.636873	-111.0566171	-2.886354976	-0.064010142	-127476430.8	78.77886618	2.666804944
3003.031192	3029.591075	2958.484898	2987.792878	555239.5402	-47.04202123	-122.0267988	74.68380456	3130.385876	3094.667212	3076.740636	-142.4060584	3017.27345	-140.9335675	-3.898307536	-0.058552204	-114383391.6	78.54423666	5.665705145
2991.558064	3021.258001	2952.957678	2984.685339	558727.0816	-51.97465908	-104.7914916	71.49385207	3119.365998	3081.690616	3056.909428	-116.8171919	2993.693299	-166.4692958	-4.917673211	-0.048204549	-94146427.39	78.31018207	5.67049881
2982.624012	3015.915645	2951.090512	2985.051753	565815.4382	-55.55758615	-82.82017304	67.42947872	3108.1479	3069.547918	3036.048243	-84.2980286	2975.983292	-181.1920921	-5.626829541	-0.036590628	-67973753.34	78.11200202	5.09448576
2975.825966	3012.889822	2951.669538	2987.244694	574363.8285	-56.49195665	-59.79885478	62.9954051	3097.349915	3060.128625	3018.417329	-50.00477617	2967.998063	-178.8538238	-5.704948151	-0.027966753	-37685210.29	77.94822503	7.167984659
2972.805482	3013.465063	2955.614677	2992.434442	586020.8445	-55.02629668	-35.86342559	58.68938888	3087.511322	3053.366345	3004.45211	-15.15146527	2968.623228	-160.6182752	-5.198190593	-0.021276631	-5136086.486	77.83005884	7.718828419
2974.926774	3018.739996	2963.917784	3002.0946	602842.8211	-51.57763475	-9.969481101	54.80865088	3078.979553	3048.400729	2992.66497	20.69672379	2973.523034	-129.7252995	-4.260964644	-0.013977231	28266864.72	77.86022702	7.989427079
2983.700556	3029.7522	2977.054128	3016.366073	625823.5866	-46.87873865	15.25828774	52.04433585	3072.313857	3045.65314	2986.244903	53.13254966	2984.547608	-91.85034241	-3.063608719	-0.00551203	59697446.26	77.89819649	7.648316307
3000.728973	3047.644278	2995.615644	3035.761613	656160.3594	-41.70392802	37.90284705	51.07378366	3068.039962	3046.441554	2990.604798	78.61409804	3005.934945	-52.64274027	-1.780732368	0.004921765	86424472.57	77.64349031	5.061981901
3024.591915	3071.174192	3018.605878	3059.205167	692119.9996	-35.83765714	58.06969671	51.61817176	3065.980255	3049.302391	3000.966119	97.6899626	3030.916897	-11.89675311	-0.413762826	0.016616263	109227806.9	77.40161336	3.38398206
3052.59607	3098.011377	3044.140795	3084.389767	730399.355	-29.08897487	74.94171959	53.1211665	3065.679314	3051.514326	3009.117127	110.4056497	3050.713784	30.16319678	1.024881807	0.02800853	129708663.7	77.66668009	3.854150617
3083.930138	3127.560452	3071.907832	3112.524045	770512.311	-20.75537578	92.68291553	55.27489585	3066.97678	3055.835243	3019.871098	122.1599018	3069.34457	78.75157737	2.68669831	0.039086712	149069074.4	78.11135363	2.925289933
3117.47712	3158.999828	3101.472148	3144.341551	811736.3078	-10.16266601	115.3437368	57.6557397	3069.612643	3066.042881	3040.393784	138.40886	3092.078825	138.5023775	4.699374014	0.04984227	168940425.1	78.22865184	2.862212804
3150.466393	3189.752379	3130.493814	3176.437739	850298.5294	1.500323057	138.2022116	59.92096281	3073.055229	3079.764432	3066.388325	154.4460013	3119.372476	200.4530035	6.767633097	0.059151812	189418022.4	78.17807683	2.341374973
3180.566883	3217.572238	3156.808617	3205.960092	882885.0435	12.83710502	156.4699715	61.89356395	3076.871813	3093.689974	3091.960355	165.3322801	3151.06992	255.3131071	8.592083572	0.066077783	209811367.9	78.22206505	2.273031565
3204.632739	3239.625743	3177.987677	3226.901076	905375.0023	22.36847843	162.857358	63.07434414	3080.434436	3106.725478	3115.912591	163.4571067	3182.062025	289.4040936	9.71832112	0.069468337	230892581	78.26920031	2.308757461
3219.508204	3253.059313	3191.564127	3233.489365	913589.0225	28.5577845	149.9252506	62.97715974	3083.089728	3117.809101	3137.428485	140.9902615	3207.204442	289.2247103	9.699946297	0.068129835	253477116.5	78.20507559	2.234586954
3226.303257	3258.895155	3198.367586	3229.419299	909490.547	31.89638994	123.5125759	61.80972094	3085.078768	3126.906361	3155.818965	104.8602777	3222.727732	262.6066709	8.797624185	0.062793149	276612946.3	78.06498368	2.087700043
3227.729467	3259.668059	3200.634645	3220.116467	897324.088	33.51296183	92.68764605	59.97326571	3086.953733	3134.67243	3171.044242	65.11222075	3224.232687	222.0996799	7.426811946	0.054931447	299551991.8	77.89333877	2.124754595
3224.710804	3256.169359	3198.909429	3211.531493	878515.5729	33.9181533	64.03864019	57.70586658	3088.782855	3141.180642	3183.694567	29.22758207	3217.44737	178.8786128	5.962910352	0.045002295	321916741.1	77.68981026	2.014044938
3218.576719	3249.54564	3193.987556	3209.961545	855172.448	33.78317975	44.54553634	55.33072276	3090.840914	3146.640149	3194.415462	5.524714648	3212.386413	145.3836132	4.82416362	0.033675255	342303898.3	77.45970721	2.023055027
3211.854239	3242.28059	3188.355471	3214.502763	830954.0805	33.52664851	35.83181543	53.08528399	3093.605916	3151.603668	3203.298071	-6.044388823	3208.312427	121.3732725	4.001869049	0.022312578	362556264.4	77.22499911	2.260926753
3206.487254	3236.350086	3184.115106	3222.350791	808587.9472	33.27487783	35.7126859	51.08312011	3097.122493	3156.518032	3210.645906	-9.503182287	3201.698189	102.5614468	3.352234669	0.011974734	384656542.1	77.00297942	2.633272385
3205.04306	3234.202981	3183.397482	3230.900742	792642.0088	33.57549231	43.21827927	49.67607373	3102.404558	3162.030027	3215.666447	-4.004150251	3198.189937	87.98212624	2.843353474	0.00434075	403784681.7	76.82074076	2.366476458
3210.397239	3238.604403	3188.777956	3237.506624	787748.7012	35.00101151	60.70701908	49.20321786	3111.027251	3168.876799	3217.799037	10.84487433	3204.32999	76.07307983	2.42287729	0.001100648	420692463.4	76.70591241	2.258552916
3221.222265	3248.299979	3199.004914	3242.855473	792017.2446	37.29276785	82.92058598	49.51739304	3121.690015	3176.902058	3218.631459	30.49388714	3217.648418	67.46158211	2.113179979	0.001561307	434624812.3	76.64945063	2.049408652
3234.414647	3260.278809	3210.974213	3247.810321	801366.8898	39.89938894	93.53135673	50.3394962	3132.097105	3185.520224	3219.5421	50.18601233	3233.706169	62.96556228	1.944322295	0.004247787	429562140.1	76.62989534	1.948506344
3250.63012	3275.293985	3226.208157	3255.587621	814372.4283	42.7746856	103.1628402	51.48872077	3143.261685	3194.928067	3223.396361	66.38390865	3251.695689	63.83473458	1.957000199	0.008575122	428343375.5	76.63834579	1.893606033
3269.689079	3293.301074	3245.283468	3268.916809	828872.8018	45.73712036	138.7262671	52.72389119	3156.650663	3205.181793	3232.989876	74.34546191	3270.094127	70.83961296	2.175965357	0.013682309	477633115.9	76.66276039	1.792633159
3288.249746	3310.931278	3264.41189	3284.292485	841752.6985	48.21932796	166.2973626	53.88494937	3170.952738	3215.390653	3246.224355	73.84407083	3286.476193	80.20556227	2.47930763	0.018523972	527876097	76.6862846	1.696152274
3304.104951	3325.899272	3281.029243	3298.215591	851020.6625	49.85379635	134.2348596	54.8974208	3184.612285	3224.760027	3260.087289	67.99851759	3299.6453	87.99886825	2.739337488	0.022461972	500292416.3	76.69698825	1.672836626
3310.754004	3331.80567	3287.119385	3303.722955	852505.2138	49.71666035	74.21785167	55.52451809	3196.77667	3232.04748	3271.658366	51.03782494	3305.675768	89.1760825	2.792283514	0.02403029	440015165.9	76.67879783	1.683184568
3301.840506	3322.34969	3274.924051	3294.098611	842031.249	46.88000281	37.91937895	55.53982999	3206.690021	3235.94477	3277.952389	18.82233694	3300.597156	78.6033238	2.471468872	0.021774472	418478998.5	76.61311255	1.672713956
3282.157647	3302.312651	3250.491028	3274.142903	822104.7007	42.06431432	12.06984947	55.02298983	3214.501047	3237.089603	3279.475349	-21.01877434	3287.410328	58.84303387	1.858042842	0.016453046	410630074	76.50856357	1.655193709
3258.335446	3278.373627	3221.85294	3250.407553	797289.2623	36.34700711	-27.26446196	54.13773465	3220.659542	3236.652725	3277.236012	-61.48880833	3270.61907	34.71360303	1.105483452	0.009458936	378323470.9	76.38633449	1.657959638
3236.765574	3256.643497	3197.782137	3230.64347	769786.6717	30.44309762	-64.04780852	52.99456842	3225.71484	3235.100909	3272.406983	-87.28231675	3252.953896	8.77561453	0.295897452	0.001542502	332881072.3	76.23826282	1.687398966
3224.738549	3244.166424	3187.947059	3223.073587	742578.8457	25.26927463	-79.14644462	51.74166138	3230.333973	3233.172992	3267.915546	-83.24485736	3238.086636	-15.63885599	-0.463947876	-0.006279628	289636462.7	76.06233701	1.717340726
3220.917921	3239.851994	3189.552455	3225.022642	718721.3802	20.98275165	-78.01995988	50.48107667	3234.443438	3231.270121	3262.178857	-57.69336685	3226.81304	-36.63362041	-1.11553611	-0.013206486	247813774.3	75.88478313	1.745691994
3221.145465	3239.763435	3196.342819	3231.324527	699976.543	17.29917201	-68.96437289	49.26707901	3237.813021	3229.368441	3251.618716	-22.70751322	3217.96416	-53.73208605	-1.645766528	-0.018864883	206389332.1	75.72339393	1.891450968
3225.397329	3244.418651	3206.035389	3238.112884	690697.6717	14.94833232	-52.93850948	48.23583693	3240.425948	3228.716068	3241.187929	7.997063211	3215.24684	-63.72538872	-1.954945142	-0.022004848	170882343.5	75.62921606	1.853935384
3232.78262	3253.448313	3215.318854	3240.938241	695044.5747	14.50251082	-32.90215766	47.52250603	3242.24161	3230.417502	3237.331283	19.54993228	3221.648017	-63.6506578	-1.951024713	-0.021445227	146465956.9	75.65320856	1.885919131
3242.120283	3265.23484	3223.889726	3241.397398	710845.9726	15.42604324	-9.768366722	47.09418643	3243.565773	3233.824923	3237.981564	17.0909648	3234.225338	-54.99362566	-1.680402394	-0.0177888	131668169.4	75.75506372	1.877564359
3253.422947	3279.222113	3233.441216	3242.764615	734283.0908	17.22663123	17.20262055	46.85753758	3244.799564	3238.235913	3239.77383	10.40346933	3250.133051	-40.10547728	-1.216485888	-0.012043748	123742659.8	75.87996084	1.854891881
3262.883164	3290.915373	3241.30949	3246.552424	762564.0228	18.62266907	40.27028241	46.7881972	3246.155032	3242.076413	3241.917936	6.280054691	3262.825308	-21.43623017	-0.635230129	-0.00506734	120478961.4	75.98048035	1.824835447
3266.708758	3295.801119	3244.998348	3254.358465	792080.4553	18.28852627	55.45307231	46.84356688	3247.855322	3243.711601	3243.682988	12.34533806	3265.579169	-2.061271259	-0.032072725	0.002044766	118905525.6	75.99990565	1.806323174
3267.222002	3296.434368	3246.500039	3265.470498	821027.023	16.96094503	64.3183097	46.92154017	3249.963654	3244.133367	3245.468896	25.72022586	3262.03395	17.53421354	0.576636028	0.008974555	118824670.4	75.9521694	1.797570005
3267.327764	3296.169101	3247.883222	3278.297207	848734.8191	15.6660468	59.03466384	46.94258317	3252.401669	3244.713673	3248.106248	40.497814	3257.388817	37.69248192	1.200386861	0.015744014	121012641.6	75.87738636	1.786519605
3270.662252	3298.988743	3252.413536	3291.750505	872121.6672	15.46551646	57.90028094	46.80073906	3255.334481	3246.90053	3252.822069	53.35575939	3257.06041	56.95360319	1.79268703	0.021637555	124079185.4	75.76357976	1.779266452
3281.192547	3309.264044	3263.647542	3304.73867	888342.3167	17.51669902	96.33470067	46.38082036	3258.880431	3252.21904	3260.524501	60.73201085	3266.946339	74.119543	2.315078725	0.026032306	126813591.9	75.6087361	1.785880734
3296.715019	3324.654251	3279.475746	3316.915234	897684.3885	21.17213447	139.5885606	45.75425934	3262.783027	3259.867947	3270.496214	63.40992717	3284.138957	88.62745605	2.751530857	0.028933094	128958085.4	75.43482847	1.789084662
3313.43471	3341.076559	3296.326277	3327.955687	900924.4571	25.30117039	130.9417788	45.07760203	3266.777947	3268.462712	3282.398387	63.35787362	3303.459195	99.58568031	3.076978046	0.030338683	129929618.3	75.24936349	1.774298053
3329.109973	3356.173252	3312.147083	3338.137847	899462.177	29.25970713	102.2517387	44.3605038	3270.463416	3276.987166	3293.885764	61.99508317	3321.803683	107.7353362	3.314985636	0.030701344	130529060	75.11658708	1.752306998
3341.145461	3367.2257	3324.537155	3347.74095	895157.7457	32.29185128	103.5639661	43.62997613	3273.403827	3284.297383	3301.324002	60.92354251	3335.570631	113.9843743	3.494598129	0.030582832	131764001.1	75.09909614	1.715008916
3348.998255	3373.752143	3332.626735	3355.201437	887406.0605	34.25277843	114.9361713	43.07065531	3275.737893	3290.368959	3307.18745	58.46011889	3344.652578	116.5555655	3.563249514	0.029510854	131820226.2	75.14636608	1.690994715
3353.189611	3376.418587	3336.55494	3358.947327	875127.0194	35.31072697	107.1091585	42.83434518	3277.751424	3295.537553	3315.67982	52.39779998	3350.415247	113.6670149	3.467625079	0.026918375	128663262.9	75.19687157	1.742685451
3352.895898	3374.494165	3335.184273	3357.302123	858248.4039	35.16504965	86.05417649	43.12316334	3279.541098	3299.762957	3324.691974	41.35938326	3352.216111	103.5430651	3.155875381	0.022457303	120819189.1	75.17458759	1.758372687
3347.450558	3367.39641	3327.507837	3348.579613	836630.3119	33.58116832	60.09407812	44.14656244	3281.254232	3303.06734	3330.758194	23.83451503	3349.683431	84.38099956	2.575239369	0.015737017	106684747.4	74.99836938	1.759466264
3337.426402	3355.774065	3314.385658	3333.902598	811043.3039	30.70018838	28.62315123	45.74776361	3282.902695	3305.212001	3334.414551	1.370409726	3343.166457	57.87796457	1.776295274	0.007262772	87238653.5	74.70921879	1.798975544
3323.672622	3340.563465	3297.208988	3315.358962	782818.6589	26.69768148	-7.310661075	47.63187319	3284.363148	3305.874093	3336.815497	-23.11753228	3332.927539	26.94977132	0.845879688	-0.002062132	64734451.33	74.37976563	1.797104372
3306.966993	3322.510652	3276.874381	3293.876785	752287.1461	21.93239423	-45.93011427	49.70303126	3285.765129	3304.927845	3336.379374	-49.00399329	3320.083664	-7.022341129	-0.175347813	-0.011999247	39395842.24	74.054086	3.470892555
3288.36528	3302.655549	3254.625546	3270.724829	719865.013	16.82163943	-85.15646557	51.82516659	3287.247651	3302.30159	3331.409936	-75.3476668	3305.92592	-42.23751716	-1.234354707	-0.022216495	11682060.44	73.78444774	3.072458112
3268.684236	3281.967076	3231.724217	3247.293311	686948.5622	11.40475498	-121.4959079	53.73930855	3288.50914	3298.04689	3322.493361	-99.53949584	3290.595026	-76.6655818	-2.270239019	-0.031881017	-15830964.06	73.58025621	2.677920863
3248.463704	3261.087104	3209.009648	3224.438097	654804.0093	5.660040875	-152.2957396	55.25507964	3289.234001	3292.307275	3310.601046	-119.6175114	3274.091291	-108.9445513	-3.24187354	-0.04033413	-40896805.09	73.4298833	2.662380889
3229.055285	3241.627417	3188.457205	3204.269263	625104.957	-0.380479466	-172.8512671	56.04498744	3289.242641	3285.261784	3296.507003	-132.1903328	3256.468583	-136.1026306	-4.060293204	-0.046512937	-60679091.49	73.3516702	2.079108678
3211.719471	3225.112404	3171.951464	3188.830127	599500.5039	-6.693463823	-178.5563809	55.78550712	3288.155149	3277.110939	3281.090276	-133.8786173	3237.757171	-155.3267031	-4.641240405	-0.049374579	-72221362.54	73.36046524	2.094607517
3196.340814	3211.143486	3158.93984	3177.380998	577721.3343	-13.0501201	-172.180082	54.64782517	3286.089075	3268.074478	3264.681149	-126.6516349	3218.701484	-167.363753	-5.00729725	-0.049385015	-76903772.99	73.44677964	2.47146219
3182.610726	3199.075537	3148.442512	3168.641205	558928.701	-19.16059917	-158.0844926	52.95404277	3283.737885	3258.433482	3247.586085	-113.8750058	3200.227639	-173.6804502	-5.202680474	-0.047429425	-77784145.79	73.59768217	2.51465249
3169.909707	3188.053985	3139.449018	3161.542043	542661.1713	-24.77785148	-138.8795685	50.87342978	3280.413346	3248.341509	3229.87079	-97.40478892	3183.210548	-175.8406824	-5.274277552	-0.044049967	-75544764.14	73.79515138	2.46066702
3157.422034	3176.873324	3130.5538	3154.557315	528230.9404	-29.70884621	-118.8011348	48.63610789	3274.846096	3237.929633	3211.578523	-79.94148866	3168.325306	-175.9057608	-5.28390828	-0.039983782	-71316588.34	74.01603457	2.019882123
3145.666758	3166.257852	3122.174293	3147.858503	515327.8562	-33.81923527	-98.03268849	46.44257803	3268.56527	3227.624987	3193.759925	-62.67250803	3155.928553	-173.6732901	-5.225540182	-0.035613707	-67905229.05	74.25268029	2.013109299
3135.396929	3157.336997	3115.207117	3142.175778	503889.2437	-37.02183959	-76.09947301	44.40345462	3263.619052	3217.828708	3177.470408	-45.69991836	3146.226847	-168.3291778	-5.074693696	-0.031042061	-67405249.41	74.50223206	2.087347065
3126.823326	3149.735555	3109.007848	3136.368652	493316.4288	-39.49530175	-60.44239062	42.82412271	3259.114099	3208.801445	3163.679115	-32.80056159	3138.39756	-160.5402384	-4.851667631	-0.027029012	-73229944.77	74.7488434	2.086800422
3120.215334	3143.478342	3103.281716	3129.735753	483009.5066	-41.37052034	-52.67247604	41.99751481	3253.922661	3200.836999	3153.361032	-26.89648475	3131.790607	-150.8235893	-4.572241861	-0.024291714	-88854449.47	74.97886603	2.134520262
3115.200214	3138.185279	3097.790143	3122.254526	473023.8225	-42.68234517	-55.50077318	41.81697751	3247.770137	3193.780411	3146.015608	-27.21496592	3126.357856	-139.6872288	-4.251325105	-0.022631808	-112152791.2	75.18622752	2.092501428
3110.964332	3132.654688	3091.684265	3113.394264	463579.489	-43.63059104	-80.84559203	42.08508954	3240.068206	3187.191556	3140.531053	-33.05225403	3121.489797	-128.1873579	-3.920364327	-0.021767957	-139083659.4	75.3637202	2.032621508
3107.506208	3128.997106	3086.870541	3105.81611	454799.1165	-43.73992768	-101.0010694	42.64063251	3231.751498	3181.264002	3136.64253	-38.46356237	3118.981139	-115.9064587	-3.566326222	-0.021269701	-168066807.5	75.51728582	2.143696054
3104.790879	3128.843207	3084.916888	3101.768425	446865.386	-42.62230594	-86.10704626	43.26900301	3224.218869	3176.078838	3133.882811	-38.13510724	3120.379881	-102.3359663	-3.173256836	-0.020534268	-196892705.4	75.65350948	2.163980504
3101.734371	3129.697758	3083.745979	3099.143241	439905.4182	-41.03229874	-72.25312684	43.9278175	3216.677993	3170.944879	3131.213587	-34.67305097	3122.864826	-89.54913403	-2.804087522	-0.019946036	-222409529.5	75.75907347	3.133688476
3097.302037	3129.535123	3081.596744	3096.176405	433962.3423	-39.67642896	-64.54673591	44.64982093	3208.023079	3165.280684	3127.833381	-30.27575683	3123.717412	-79.71730452	-2.525059313	-0.020107246	-242498271	75.82094047	3.529711868
3090.41714	3122.596065	3073.790705	3087.276603	429114.8606	-39.8589477	-71.92810436	45.30062031	3198.018812	3157.95505	3122.251433	-34.50480185	3118.444531	-74.6698923	-2.390859317	-0.020869587	-252995424.6	75.81953331	4.016552588
3079.985367	3103.478761	3055.925498	3067.242027	425483.1938	-42.86558728	-232.6181733	45.76256613	3186.506576	3147.857117	3113.03435	-56.10451759	3102.522217	-76.31468428	-2.458621776	-0.022260733	-249816354.6	75.73821767	4.042053189
3066.465893	3076.308018	3031.419405	3040.325892	422905.5691	-47.82775558	-231.5650312	46.05842389	3173.814296	3135.678811	3100.753108	-87.07845006	3079.089682	-83.72935282	-2.700807598	-0.024171715	-235097099.3	75.59037542	4.447733264
3051.044982	3046.411669	3004.713241	3011.713509	421017.3719	-53.45788881	-210.9298382	46.20580603	3160.507685	3122.501781	3086.533047	-118.6114288	3052.959728	-94.5505738	-3.045625734	-0.026065851	-212798035.7	75.39642751	4.919303173
3034.06045	3021.274236	2981.892229	2989.403407	419949.1258	-58.53221158	-132.0255902	46.31196726	3147.013408	3109.286754	3071.342573	-134.8486673	3027.901841	-108.3511095	-3.481041764	-0.028902805	-185157509.6	75.1869215	4.822198865
3015.922675	3008.422133	2969.088138	2981.331674	419808.2355	-61.72398631	-113.7304261	46.50804063	3133.828242	3097.108844	3056.272345	-120.2889831	3008.179229	-124.5733411	-3.991586697	-0.033498989	-155185575.3	74.99087907	2.880853768
2998.120296	3005.150826	2964.18486	2983.816935	419964.4748	-63.18519692	-119.5278564	46.68751862	3121.194297	3086.028051	3041.852297	-84.52900959	2993.900479	-140.159777	-4.481454091	-0.038494556	-125236666.7	74.81391008	2.585716213
2982.006083	3006.737928	2963.419744	2991.101602	419855.3686	-63.53717689	-96.92163974	46.71193789	3109.191892	3075.785599	3028.397608	-41.11939936	2983.428918	-152.3109545	-4.86190721	-0.042685204	-96529282.38	74.66087393	3.812212345
2968.575707	3007.259823	2962.15279	2995.94053	418819.795	-63.08873088	-66.46461016	46.51706735	3098.20959	3066.418858	3016.042748	-6.737573078	2977.188743	-158.7421015	-5.063603111	-0.043737745	-72705306.01	74.51022983	3.115925896
2959.166886	3000.848151	2955.732116	2991.050355	416158.9153	-62.19640652	-59.0298987	46.02145238	3088.486151	3057.779171	3004.992552	1.51977795	2975.31062	-156.5959277	-4.998697712	-0.039246465	-57230572.11	74.34369503	2.887030823
2953.272473	2989.615156	2945.868014	2979.100199	412513.3972	-60.94722267	-65.45217387	45.30052758	3079.890733	3049.918914	2995.590457	-10.03027855	2976.555247	-147.1632862	-4.706643525	-0.031089996	-48901524.88	74.18957103	2.55947712
2949.281482	2976.761602	2935.129047	2964.413618	409026.2488	-59.40296597	-57.37570343	44.52278055	3072.499346	3043.266893	2987.778269	-30.24233774	2979.45034	-133.9822047	-4.298059801	-0.021956391	-45474567.22	74.0719049	2.961556287
2948.841201	2968.543888	2928.238229	2953.608462	406060.5927	-57.38343013	-52.05369912	43.67260314	3065.709781	3037.514907	2982.615309	-46.80199126	2982.589504	-114.7291659	-3.695757314	-0.01375963	-44987496.59	74.05228667	3.633580579
2952.951571	2970.751419	2929.647247	2953.079877	404120.305	-54.77040297	-96.66365383	42.74555771	3058.233295	3031.437713	2981.035212	-47.12059346	2984.492322	-88.24170846	-2.858801109	-0.008817169	-44862753.82	74.18678555	3.829319224
2959.168225	2979.352045	2936.061108	2959.127013	404135.6743	-52.07843999	-138.3383624	41.95370948	3050.894173	3025.84433	2981.414867	-36.00180131	2983.899392	-59.34361827	-1.9426514	-0.006761387	-44645626.53	74.42652606	3.790581789
2965.747971	2989.833556	2943.668631	2967.162406	406755.8939	-49.68093494	-88.50540483	41.48434305	3045.350947	3022.668715	2982.045427	-20.96765137	2980.557524	-31.56739516	-1.0628803	-0.005994414	-44721926.67	74.70963263	3.731916443
2966.928584	2992.776132	2945.615964	2968.835858	413204.4002	-48.39122181	-22.46829902	41.56953599	3039.808759	3019.084835	2980.93779	-13.10850853	2974.092204	-15.20215446	-0.5471897	-0.007346777	-43699827.08	74.9471	3.553990359
2957.245503	2979.143184	2935.247349	2956.075058	424638.206	-49.15908573	-46.80970921	42.4484537	3031.828456	3011.065913	2975.641686	-23.20935526	2962.854836	-20.07290944	-0.709073775	-0.011237995	-40376680.88	75.04947686	3.995288458
2940.931719	2955.786159	2917.45264	2935.031501	440313.946	-51.06573991	-114.7921225	43.95843107	3022.424773	3000.672597	2967.343338	-43.20139486	2949.546071	-39.06015862	-1.320832295	-0.016155133	-34810571.68	75.0461459	4.027982007
2923.470724	2931.381029	2898.803457	2913.582705	458950.4107	-52.43845938	-159.6991802	45.78850319	3013.21449	2991.649249	2959.291397	-63.01219215	2940.942669	-62.51868391	-2.071993847	-0.020935964	-27010158.72	74.98852133	4.024896338
2912.010182	2917.863804	2887.384227	2902.270449	479570.36	-52.8203725	-168.4118325	47.82576632	3004.452248	2983.792579	2951.355641	-68.08015448	2933.319538	-78.75172378	-2.592037447	-0.022383935	-17953920.03	74.94239971	6.905133421
2913.893256	2927.410928	2891.44176	2911.804671	500971.1111	-52.40768518	-132.05915	49.91570073	2996.355122	2975.992886	2941.667602	-43.91292686	2918.594798	-75.6161277	-2.496643316	-0.017381645	-8833752.707	74.97573097	7.128386528
2926.570942	2953.799707	2907.673656	2936.671116	522413.1862	-49.91034391	-62.34353785	51.80048457	2989.230258	2970.568902	2934.354192	-0.025378488	2908.19572	-56.40391399	-1.883579856	-0.007650466	1274275.079	75.05745945	7.411977475
2945.307653	2987.231818	2930.266783	2968.175074	543433.9888	-43.90478922	21.22053131	53.29039712	2983.254934	2970.015414	2935.380109	49.87805998	2916.564759	-28.09955559	-0.968207942	0.004347373	13499107.59	75.14273111	7.309994366
2965.290124	3018.157678	2953.33396	2997.76408	563049.8109	-36.24054852	92.54249535	54.06703354	2978.44475	2972.735494	2940.860444	91.34895171	2937.654475	2.418510781	0.034867341	0.015533852	28586651.7	75.16837661	7.046908076
2981.443532	3036.212113	2970.666533	3016.171251	580334.2253	-28.96616477	124.0459995	53.8184533	2974.830702	2976.975147	2944.777468	109.0018151	2962.550291	27.9181484	0.901228401	0.022607084	47356898.3	75.0726867	6.144380181
2994.972675	3044.700574	2983.860706	3026.25898	595018.2945	-22.54737551	124.4893726	52.68688341	2972.582686	2981.723026	2949.574456	108.0582048	2986.963022	49.84071741	1.671103695	0.026547423	68833018.15	74.90260646	5.113082756
3008.169121	3050.2456	2996.005077	3033.783093	607040.0943	-17.75921197	111.5547141	50.96393936	2971.747544	2985.24454	2958.62384	98.78687545	3006.271659	70.76286051	2.414639734	0.029179443	91290724.41	74.71992419	5.022220476
3024.372634	3057.211137	3010.897157	3042.631563	616401.6818	-12.73543261	96.71940576	48.80356816	2972.729557	2989.701167	2971.935547	88.21980511	3021.901354	95.98941096	3.30450023	0.032103774	114155736	74.60413281	5.00895727
3046.695184	3070.524294	3032.217421	3057.192746	623180.0984	-4.876715779	93.04935276	46.41019692	2975.851641	2998.299046	2989.021681	84.48187257	3036.694407	130.3145584	4.494381208	0.037101593	136676593.6	74.63491469	4.699050368
3071.973162	3087.910979	3056.747634	3075.200874	627441.6103	4.289094791	97.94515946	44.00828322	2980.540618	3009.160051	3008.589432	85.33658652	3052.512504	167.4394018	5.769138757	0.042944851	157402337	74.77176422	2.910769005
3096.514624	3105.064878	3080.489626	3092.579386	629294.2029	12.60215646	103.7291098	41.75955005	2986.148773	3019.626196	3029.123184	85.44967692	3071.20174	200.462227	6.898024616	0.047759451	175206576.3	74.95099129	5.810069661
3114.330606	3119.607454	3097.573532	3106.97389	628606.8544	19.09561678	106.2775872	39.93066348	2991.764846	3028.912135	3048.07148	82.91881413	3089.119538	218.3180379	7.501558048	0.050222795	188249175.8	75.10487664	5.548642889
3119.634282	3128.971031	3102.293203	3115.858607	625376.2241	22.96151095	101.9415177	38.78996944	2996.443269	3036.430413	3062.839365	75.51453169	3103.136201	210.2894159	7.212542655	0.048933756	194745733.7	75.16126984	4.826256352
3115.81523	3133.809	3097.969471	3119.893421	619847.3542	24.67917421	91.81575443	38.28969591	3000.434738	3042.431968	3073.934147	64.35494789	3110.797873	182.9290737	6.257630448	0.044481382	195351098.6	75.14429847	4.960620531
3107.521453	3135.812269	3089.226726	3120.803478	612035.2467	25.03220286	77.45802652	38.25578897	3004.262704	3047.439732	3082.543434	51.76285992	3107.755741	145.7730465	4.965863273	0.038138201	191411231.6	75.09806365	3.987318666
3100.835445	3135.681112	3081.912002	3119.267349	602809.3583	25.15181194	65.82572552	38.66385571	3008.303646	3052.293954	3089.584989	38.50458531	3101.599509	109.7342724	3.713091687	0.030455875	183816219.2	75.06053024	2.521380132
3102.237667	3134.347806	3082.276089	3116.195557	593138.4885	26.27260845	62.65254055	39.45774963	3013.010675	3057.962834	3096.21957	25.55804624	3103.623891	86.46885622	2.90115834	0.022132484	173766940.8	75.07418462	3.452237176
3108.351636	3131.314835	3087.063137	3111.395561	582103.2571	27.78637248	62.42508925	40.42589949	3018.22977	3063.802298	3101.957644	12.54779938	3109.228024	72.51782512	2.414593184	0.013593782	161914438.8	75.11244374	4.204121804
3113.949851	3125.696797	3091.232774	3104.311748	568685.5539	28.71958199	60.47579047	41.38857072	3023.609907	3068.801398	3105.854902	-1.310497115	3110.684139	61.0382268	2.020894688	0.004987429	148535107.1	75.13372326	3.910901989
3115.007322	3117.742295	3091.063632	3095.389157	552348.5664	28.4634473	42.77939448	42.13973085	3029.025751	3072.549684	3107.640031	-15.1925659	3109.251329	46.71727418	1.541897381	-0.003048247	134749902.9	75.11265565	3.672522557
3106.756545	3107.397457	3082.027981	3084.820606	532366.9137	26.27881187	-4.199703952	42.44811043	3034.322796	3074.491501	3106.997771	-28.89301707	3106.1578	23.59417311	0.777019321	-0.009887717	121648475.9	75.02108288	4.404073259
3091.54915	3095.233134	3066.490288	3073.078583	509990.039	22.54635241	-68.08463989	42.43467801	3039.428498	3074.666541	3104.054472	-41.63834981	3100.66469	-5.31974106	-0.173842876	-0.015600518	109222734.3	74.87435234	4.730501498
3073.858016	3082.325357	3048.895008	3060.897991	487585.9671	18.06761009	-133.7513433	42.39783232	3044.319602	3073.533595	3099.183538	-51.97902318	3093.228073	-34.91572784	-1.140633233	-0.020427555	97274756.9	74.70548206	5.357986738
3054.003749	3067.185236	3029.028782	3047.011743	465239.4573	12.83292821	-182.8269994	42.31047582	3048.889969	3070.54638	3092.368957	-63.16922426	3081.15202	-61.69905935	-2.00672638	-0.024512777	85577877.17	74.52192272	5.314069507
3033.413784	3048.990365	3007.969009	3030.754519	443180.1933	6.974303178	-195.5369153	42.17355305	3053.001582	3065.284054	3083.653014	-77.26213369	3062.123764	-81.80244484	-2.644109449	-0.028091185	73755138.11	74.33414512	5.105019677
3012.598735	3028.913702	2986.291726	3012.709042	424336.7139	0.885187424	-181.3388328	42.37990251	3056.55066	3058.471547	3073.27588	-92.47033022	3039.212393	-97.07259847	-3.117862563	-0.031274368	62071548.66	74.16270649	4.645214819
2990.28242	3007.468261	2962.637534	2992.882912	411248.921	-5.353376719	-156.7251148	43.26576856	3059.348665	3050.633811	3061.43439	-108.2462414	3015.035756	-110.7441608	-3.538925613	-0.03406853	50999518.15	74.02130732	4.136322904
2972.354663	2990.17827	2944.30327	2975.970695	407076.2536	-10.77062278	-130.0937885	45.23715466	3061.105985	3043.04832	3048.641255	-114.5802059	2995.157107	-123.9193975	-3.951711405	-0.036684063	40570039.62	73.93599553	3.644723874
2963.569844	2981.710526	2937.14176	2965.748783	415025.2659	-14.21460697	-112.7515367	48.72290263	3061.866826	3037.413383	3035.401974	-103.0875922	2986.267613	-138.4678006	-4.42527389	-0.039340824	30832648.85	73.93294471	3.441098026
2960.239979	2978.823119	2936.748547	2959.644111	432901.3353	-16.50889851	-103.8102644	53.36800814	3061.305659	3032.586464	3021.713671	-80.48136982	2983.610232	-152.946094	-4.909226186	-0.041889734	22017597.32	73.99723701	3.030020831
2959.447381	2978.481917	2939.081177	2955.68879	456524.7452	-19.32768033	-95.93040597	58.50043289	3058.320898	3026.033251	3007.556672	-53.0440891	2978.706793	-164.394596	-5.30200322	-0.044071483	14269783.33	74.10130914	2.904720907
2949.617157	2970.970863	2928.522261	2944.583247	484269.9015	-23.21456531	-97.21358716	63.9340049	3053.962118	3017.843854	2992.689875	-39.66665122	2970.054518	-175.1940266	-5.674231686	-0.045797285	7906901.666	74.23205425	2.824681596
2919.903566	2947.18512	2895.897986	2917.84097	513910.3058	-27.3272947	-113.4904698	69.40248151	3050.604731	3009.798335	2976.881447	-58.1041651	2958.494582	-186.5176262	-6.056190775	-0.046939327	3280824.164	74.37141663	2.791866296
2878.631036	2913.767439	2853.015391	2882.366419	541955.256	-33.03308208	-137.534933	74.26296376	3045.883455	2999.444963	2960.639519	-95.92979748	2940.197067	-196.5297902	-6.391927009	-0.047307766	180016.4172	74.50130603	2.802128778
2835.496966	2878.520269	2791.951949	2845.770652	565829.6019	-43.04982413	-164.0282995	78.01467528	3036.163161	2983.039036	2944.573396	-138.3625951	2912.450272	-204.9610514	-6.67828936	-0.046803365	-1736816.904	74.61144729	2.795590443
2806.918311	2854.993214	2739.789057	2822.608446	581109.7656	-52.65488449	-173.454729	79.89296238	3024.240202	2965.325922	2929.406246	-160.1583997	2881.999315	-202.4581307	-6.613208225	-0.045170602	-2529393.925	74.6747879	2.748637436
2809.304852	2856.676811	2805.021972	2827.203739	583438.1493	-55.14242112	-147.0363374	79.13604333	3014.137967	2952.857624	2915.848133	-136.025238	2855.884676	-181.1440682	-5.944286954	-0.042165731	-2353508.378	74.66551068	2.985853454
2833.105203	2875.48224	2787.113074	2850.527007	574512	-53.25697985	-97.18119723	76.15798613	3005.388218	2944.561966	2903.853783	-81.26024262	2841.030759	-147.7018362	-4.884129141	-0.03806167	-1251971.448	74.5960281	2.699166547
2864.684974	2900.166204	2845.753511	2880.282783	557914.5372	-52.02060092	-39.42856971	71.76715707	2996.716246	2937.691827	2893.225328	-17.28970794	2843.250407	-108.7176626	-3.638621764	-0.033278905	961259.0807	74.48777398	2.790777641
2888.246289	2917.174939	2882.129719	2901.054119	535482.1327	-50.8511296	2.821656397	66.33060078	2988.267688	2932.187069	2883.638362	31.01214526	2856.425529	-81.70345509	-2.781153642	-0.028090874	3826834.337	74.35811457	2.891347707
2887.100636	2912.194436	2882.156351	2896.722382	509769.3966	-48.33570332	5.467323463	60.35269156	2980.182758	2928.042326	2874.72273	37.2857899	2872.071239	-83.32286884	-2.855265117	-0.022839614	6850906.96	74.2294505	2.959032741
2868.427347	2892.060748	2854.731546	2874.70671	483154.7913	-46.48753437	-19.2258531	54.44089595	2971.424359	2923.255495	2866.748772	13.69428769	2881.786092	-103.226527	-3.519216686	-0.017786799	10635527.14	74.10854365	3.076519425
2844.493489	2867.913564	2821.669319	2847.20842	457068.0615	-47.16391508	-52.8458812	49.00540454	2961.048075	2916.229262	2860.054799	-19.41816107	2878.172911	-128.6855701	-4.358118598	-0.013082388	15789224.32	73.99490594	3.422403364
2825.392731	2848.721852	2796.09721	2824.923489	434818.1968	-49.06509421	-76.51397946	44.85765404	2949.455722	2907.620663	2855.009342	-46.43522105	2863.938768	-138.2700479	-4.655680559	-0.009129894	22784215.72	73.90384308	3.682980722
2822.242713	2844.636655	2791.372573	2819.559481	419690.5242	-51.03688553	-69.61650972	42.79605431	2937.206119	2897.881669	2851.927798	-49.49352048	2843.875269	-110.455111	-3.695019503	-0.00630199	32180776.11	73.84912047	4.011846312
2830.655635	2851.436145	2802.108361	2826.592603	410650.3211	-51.41551888	-42.22491539	42.53098137	2925.431826	2889.407528	2850.429808	-35.32959239	2826.586384	-58.56612472	-1.92715255	-0.004523156	43164940.28	73.82983831	4.142899476
2842.076374	2860.829713	2817.131111	2837.23126	405358.215	-47.71675856	-11.32048234	43.45100632	2915.566872	2885.687714	2849.956082	-18.04306316	2822.111293	-1.244253781	0.022222632	-0.003648653	54263228.84	73.84533309	3.810431754
2851.597813	2870.024102	2829.61923	2846.209937	402761.931	-42.29912517	12.83675441	45.23217457	2907.442035	2884.540885	2849.813838	-1.408915429	2828.303121	39.79078679	1.411839419	-0.003462731	65210409.97	73.88736326	3.347734999
2853.695582	2874.977289	2831.993064	2847.593618	401310.2903	-39.19891261	17.70717481	47.41968947	2900.181211	2881.93701	2849.329219	8.905002923	2838.905679	41.92419143	1.472049612	-0.003676411	75625694.44	73.94422447	3.217209452
2849.604393	2875.956655	2826.249088	2842.710646	399419.0497	-37.35664619	8.063039295	49.6450583	2893.795029	2878.824327	2848.31096	12.60947849	2850.639911	15.45691473	0.554175417	-0.00439447	83911980.59	74.02778584	3.264277475
2842.898387	2875.52421	2817.556017	2835.308054	396225.2569	-34.62269932	-5.523532351	51.7206761	2888.53187	2877.125168	2846.593825	13.95963435	2860.20379	-22.3228231	-0.755816137	-0.005809595	88738059.02	74.1528022	3.428245332
2834.673052	2869.040817	2807.754604	2826.676843	389578.2796	-32.60948835	-25.59611592	53.10045211	2883.166274	2874.854679	2844.454757	6.194202151	2862.649337	-56.18100298	-1.929705847	-0.007875612	88325435.3	74.32063767	3.32621731
2826.265415	2854.732719	2799.016763	2818.362722	377311.1553	-33.16344498	-49.67974768	53.24867919	2876.218041	2869.672666	2842.16921	-16.36667935	2854.661971	-69.50345901	-2.39225286	-0.01056693	80892497.59	74.53678752	3.448721034
2817.416499	2834.788636	2790.791022	2809.885089	360757.6904	-35.50027637	-75.19141103	52.38749091	2868.237385	2862.310164	2839.099026	-47.28353294	2838.005368	-67.86643184	-2.341033073	-0.013795293	67507800.86	74.79243927	3.430817553
2807.213244	2804.893164	2781.451907	2800.123668	342398.0986	-38.57036301	-111.2873259	50.95058916	2860.177254	2853.965805	2834.693643	-80.38764321	2815.204127	-62.38480887	-2.160098594	-0.01732233	50248944.02	75.06769165	3.834103986
2795.563789	2779.58007	2770.687704	2788.751647	323257.4508	-41.59739183	-134.8408365	49.18575471	2852.096855	2845.07768	2828.026557	-102.3679737	2792.492132	-60.21294059	-2.104183592	-0.02119566	29987884.66	75.3803512	3.028230471
2782.435398	2784.39417	2758.204422	2775.366675	304763.8579	-43.73845127	-108.4593213	47.43089669	2844.351171	2836.199935	2818.16555	-100.0247575	2776.996346	-69.38590959	-2.462712452	-0.025501237	7933513.588	75.74087407	3.061050092
2768.457711	2796.60974	2744.61088	2761.066089	288896.3511	-45.07878974	-66.53288508	45.94193478	2837.040354	2827.512901	2806.083357	-80.33783116	2767.217631	-86.18506072	-3.088411244	-0.029708056	-14239516.54	76.12015134	3.089500031
2754.446381	2778.923467	2730.861551	2747.249432	276954.4337	-45.96885561	-63.84671478	44.83900371	2829.552684	2818.954704	2793.15856	-53.52585523	2759.777383	-103.593301	-3.716074928	-0.033270437	-35331962.85	76.49677754	3.032209437
2741.105304	2750.248797	2717.560913	2734.288269	271515.0658	-46.77313179	-83.12237604	44.49339773	2823.040842	2810.658882	2780.303752	-32.25323007	2752.610521	-117.9036384	-4.224110953	-0.035928941	-53131531.35	76.79876162	2.94660953
2729.116725	2741.662689	2705.291411	2722.95165	275116.9674	-47.84144626	-86.03931395	45.26425653	2819.311428	2802.793003	2768.613565	-29.50725363	2743.54513	-125.0447298	-4.46582892	-0.037262657	-65444055.8	76.95886025	3.00430767
2718.408663	2741.574764	2694.050493	2712.84741	286265.1567	-49.02707703	-86.36107434	46.96829106	2816.493089	2795.298016	2758.182935	-40.74619508	2733.438227	-126.3815326	-4.496369434	-0.037521367	-73015668.48	77.0218297	3.184677578
2708.598269	2731.99496	2683.481304	2702.723331	302252.0034	-50.19800188	-116.4387121	49.26721778	2811.772371	2787.94723	2748.490828	-57.96841834	2723.487109	-125.2729682	-4.460238561	-0.037359202	-77450921.49	77.042268	3.235412486
2699.506635	2721.05391	2673.451858	2694.701815	321661.0343	-50.77657001	-144.5940187	51.95772193	2805.740145	2780.977463	2740.1645	-71.25194185	2716.027623	-122.7046264	-4.322429349	-0.036016757	-79538896.32	77.10825824	3.47195871
2690.94585	2717.92855	2663.960074	2690.182735	342560.6661	-50.2349078	-117.3589518	54.76909412	2799.778398	2774.556474	2733.702733	-70.84075836	2713.286552	-119.9588692	-4.076741579	-0.033046892	-80429388.38	77.31013262	3.737159064
2682.614421	2718.466339	2654.481139	2687.347548	363235.6411	-49.21121457	-77.94432948	57.47857573	2793.303815	2768.108331	2728.129722	-61.10170269	2712.541299	-117.413797	-3.794889712	-0.029318169	-80981616.97	77.59705003	3.721195771
2674.312278	2718.910327	2644.638934	2685.202943	382763.0832	-48.33766851	-94.49886499	59.96079988	2785.485933	2761.152308	2722.467031	-48.00898481	2710.829858	-114.6501332	-3.501362116	-0.025338422	-81531686.88	77.89338947	3.511542369
2666.127996	2713.007539	2635.083544	2677.53111	398458.925	-48.62871086	-133.5678717	61.90391854	2777.226775	2752.882402	2715.383289	-42.75540658	2704.46296	-112.7093709	-3.41286294	-0.023753802	-83530819.08	78.12206399	3.302022924
2657.886452	2694.876624	2625.739855	2658.634568	407769.3342	-51.18528557	-140.390232	63.0053033	2769.544107	2742.406673	2705.406293	-56.058301	2689.325448	-112.5737099	-3.730423391	-0.027005921	-88379920.57	78.20076641	3.156107054
2649.844234	2669.492643	2617.536395	2633.32821	411786.0281	-55.07105096	-131.9198591	63.3735003	2762.064994	2730.507201	2693.215368	-79.70003974	2668.640119	-113.6588614	-4.294408196	-0.033143493	-95312368.78	78.16034973	4.03755915
2642.587212	2642.667445	2611.623334	2606.955753	412361.9555	-58.97798982	-136.6809178	63.23300532	2754.338555	2718.372618	2680.153739	-104.0054593	2647.429316	-115.2373451	-4.919636702	-0.039939287	-103071506	78.05875268	4.031310005
2634.685944	2623.995343	2603.675768	2588.888529	411152.642	-62.30767775	-139.1331655	62.7123245	2745.764207	2706.351977	2666.531299	-113.9012374	2627.129903	-116.3182965	-5.308152103	-0.043656676	-110682271	77.93824833	3.874880589
2625.267579	2623.226094	2593.050102	2588.661744	410310.5811	-64.0150249	-119.6822134	61.99287362	2735.787755	2695.090198	2652.933706	-93.88211069	2610.367252	-115.6914925	-5.150651444	-0.040452613	-116898034.7	77.84678534	4.817657078
2615.191589	2634.594946	2580.710084	2600.542289	410024.2628	-64.3021646	-90.0248862	61.20659862	2724.936433	2684.822601	2640.018319	-54.84774488	2597.637765	-113.5836891	-4.606595731	-0.03255116	-121323297.4	77.770529	3.743515849
2604.725541	2649.719774	2558.651817	2616.279427	409746.1812	-64.55152687	-63.61073416	60.41257466	2713.847513	2675.191242	2628.013955	-12.13672003	2586.938341	-110.5766436	-3.920122898	-0.023225306	-124010467.2	77.67766231	3.488217042
2598.24337	2660.304422	2544.404304	2627.624393	410619.6741	-63.1820647	-40.88528885	59.81942952	2703.562272	2667.760481	2618.4583	21.03704422	2584.209823	-106.4742435	-3.313582845	-0.015565822	-124099685.1	77.55492752	3.016947673
2599.627664	2657.313458	2569.033982	2625.599878	413552.0461	-57.93421305	-30.76741356	59.63065525	2695.106515	2663.842602	2612.783403	29.50697869	2594.27351	-101.2630269	-3.034182557	-0.012970978	-120852379.8	77.3895167	2.935675484
2605.746936	2644.500869	2601.989217	2613.906828	418449.8129	-51.51123272	-28.96785294	59.75451558	2687.999797	2662.088593	2610.124271	19.4454242	2611.596025	-94.75095419	-2.981974387	-0.014088387	-114550569.2	77.18898091	2.860623786
2613.596471	2629.11275	2595.318425	2599.697354	425504.4229	-47.476888	-9.050513444	60.0257744	2681.554258	2661.239789	2609.251546	4.038545244	2631.217318	-86.35275399	-2.957853357	-0.016202708	-105551612	76.97343274	2.864796187
2615.956196	2615.027619	2569.963149	2586.809856	433420.406	-46.11673944	-1.496000462	60.33772252	2674.845747	2658.40594	2608.442566	-15.40048053	2640.854276	-76.74795807	-2.872196125	-0.018039055	-94651266.18	76.76318919	2.863165312
2605.651334	2606.789911	2562.827967	2579.746812	440692.0233	-46.62689901	-61.38707823	60.54608552	2666.912119	2650.689864	2606.229556	-35.19162535	2628.341377	-66.6510075	-2.619749566	-0.018093142	-82822938.43	76.5692902	2.915558084
2588.383291	2604.69788	2562.56191	2578.788746	448893.4305	-48.47572551	-126.7459832	60.58183021	2658.372513	2640.116476	2602.995364	-50.90824114	2601.985445	-54.92758177	-2.187981474	-0.01609563	-69771212.78	76.41627498	3.0033049
2571.54253	2607.005857	2550.804464	2582.187056	459800.1826	-51.27434941	-110.9129865	60.43671028	2650.142658	2629.471436	2598.863009	-62.62266234	2572.957473	-40.53278511	-1.620361721	-0.012519857	-55011247.5	76.32245012	3.032924231
2563.365784	2614.426428	2543.40248	2590.630434	474663.9735	-52.14267353	-49.00282122	59.97683778	2643.087928	2621.687055	2596.050959	-56.9757621	2554.106224	-22.24992662	-0.89558697	-0.007001327	-38539179.08	76.2350225	3.104319224
2572.58206	2627.484099	2555.87841	2604.622753	494920.5523	-47.9274063	5.394365049	59.08009525	2638.128797	2619.909655	2598.037785	-21.7420846	2559.094224	1.203831068	0.004297499	0.000794416	-20275508.49	76.16823984	3.577676975
2595.223866	2645.13149	2582.328748	2623.10098	518918.2466	-39.9286183	48.94754474	57.82186707	2634.968933	2623.05447	2602.313091	32.19272764	2582.292262	28.21713933	1.02650954	0.010266621	-842955.7656	76.12154303	4.000564458
2623.983053	2665.929526	2621.641362	2644.607259	543585.3347	-30.33967482	76.5674014	56.30952292	2633.001304	2628.90021	2605.38073	91.86562358	2613.34713	56.18256983	2.097023334	0.020481019	18674203.66	75.90818242	4.198843911
2654.340867	2688.863811	2658.741766	2668.128433	568340.5783	-20.59795599	92.7053347	54.66439769	2631.831848	2636.124668	2609.145401	138.3052296	2645.053911	83.95599289	3.175724729	0.031074287	38106677.34	75.80972463	4.840533197
2680.922584	2712.544855	2665.05819	2692.279077	592318.938	-12.36898418	112.4731856	53.03729128	2630.991084	2643.139241	2615.39906	151.8226833	2669.167436	110.0641744	4.209049797	0.041514903	57250106.67	76.40798149	4.636393799
2703.101273	2735.069905	2664.430395	2715.136848	612454.2625	-5.584562702	128.026677	51.4308727	2630.601267	2649.890633	2625.932064	139.5481581	2686.489394	132.6627525	5.118187604	0.050635818	74756591.86	77.09813876	3.364676858
2722.326615	2754.959382	2698.097826	2735.206654	626267.2899	0.451752422	125.8504528	49.80425098	2631.011697	2656.944399	2642.958834	114.1580058	2700.945566	150.5553258	5.844907323	0.057514769	89379325.41	76.90323981	3.10924401
2737.081228	2769.624629	2739.051263	2749.88149	630114.7596	5.789981854	114.0695085	48.21852353	2632.301488	2664.099665	2663.218945	87.47213625	2713.335359	161.0832365	6.278924549	0.060645638	99754580.9	76.41701922	3.134174521
2746.141096	2776.595888	2746.62814	2756.674224	620384.3292	10.41012176	105.2722547	46.71873685	2634.396672	2670.990705	2682.027305	72.6206218	2724.224641	161.7691271	6.317028755	0.058569071	104492660.9	76.56545895	3.101949922
2749.858256	2776.720959	2735.745877	2756.46187	599147.307	14.20907105	94.90263454	45.32881809	2637.320175	2677.466603	2698.00631	65.47635162	2733.133129	153.7591469	6.006205542	0.05207403	104140867.6	77.00387342	3.060515949
2748.669978	2771.692116	2729.380723	2750.980466	570313.7388	17.39714496	76.32615722	44.10878928	2641.418898	2683.870147	2710.800517	58.07715326	2740.561524	138.9618993	5.427350952	0.042584758	100037239.5	77.20602914	3.088812582
2743.665711	2762.826899	2723.746885	2741.573112	535871.7772	19.44909578	56.05953156	43.00131716	2646.140699	2689.418821	2720.041261	44.65857612	2744.106866	119.3059533	4.656641379	0.031020333	92490151.73	77.29032743	3.096364922
2736.33472	2751.876534	2713.676753	2730.024132	498483.1684	19.07926	35.90529171	41.93732111	2650.1399	2692.30498	2724.926783	19.04637355	2738.574923	97.23365564	3.791044361	0.018584605	82022854.38	77.41918992	3.097469206
2726.897236	2739.304873	2701.349487	2716.82551	460821.5832	17.67468373	15.88249864	41.06674248	2654.438546	2694.136489	2727.540318	-13.88601105	2729.646275	72.95361927	2.843389264	0.00596841	69974954.36	77.55535047	2.899876891
2715.22899	2725.013647	2688.162041	2701.89533	424604.7766	17.63264368	7.870832908	40.54888353	2660.792503	2697.822087	2731.461386	-46.76325442	2726.792159	46.02981003	1.799906028	-0.006545282	57429154.99	77.66993078	2.872347889
2702.176244	2710.171063	2674.275004	2686.452744	393583.1796	17.10289533	-9.839774247	40.50236232	2667.011239	2700.66514	2733.461769	-73.81123964	2724.01796	17.62299449	0.711574169	-0.017753218	45981473.97	77.78855149	2.923851265
2688.46125	2695.831858	2659.80667	2671.599212	371388.495	13.34445263	-74.56142521	41.05770898	2670.351842	2698.750879	2728.566105	-89.01744173	2711.916045	-11.32823286	-0.379125737	-0.026541531	37291632.26	77.93573325	2.963574329
2674.301595	2682.039334	2645.062684	2657.368488	357038.1273	7.629562706	-146.766155	42.11201023	2671.205005	2693.633898	2718.940444	-94.28718495	2694.483378	-40.0997255	-1.448124363	-0.033093789	30686496.56	78.1041887	3.218425828
2660.074793	2668.841244	2630.541591	2643.796319	348328.6353	1.896506508	-167.1831936	43.44221859	2670.455847	2687.851567	2708.138029	-93.93531115	2677.96962	-67.4409054	-2.454406104	-0.037777211	24640258.6	78.27704451	3.420612275
2645.324366	2655.641232	2615.792581	2630.25282	343748.1261	-3.81976683	-154.5374513	45.02331906	2668.982285	2681.190378	2695.723758	-90.23708507	2661.212917	-93.91992016	-3.423141082	-0.041233782	18817740.75	78.45366889	3.634582906
2629.504372	2641.694079	2600.294063	2615.949377	341218.6126	-9.568652864	-146.0508457	46.81127937	2667.889978	2673.380848	2681.020928	-86.07152728	2642.686483	-120.2098793	-4.384615323	-0.044290326	12648089.8	78.63305774	3.795017567
2613.697685	2627.779336	2585.023239	2601.705264	339825.6283	-14.98593145	-132.8597004	48.5349864	2667.577048	2665.013264	2665.163538	-81.63411929	2624.091607	-143.9640588	-5.25401555	-0.046624432	4825830.356	78.79505951	3.892012743
2599.06725	2614.835048	2571.012119	2588.512083	339371.0785	-19.85449671	-99.42842335	49.95245652	2668.038456	2656.505637	2649.281338	-75.95376513	2606.934188	-162.851355	-5.945421526	-0.047699364	-5552129.434	78.92143936	3.951789792
2586.661912	2603.537199	2559.179133	2577.057958	338264.6044	-24.00207929	-67.75228429	50.78403823	2668.893874	2648.446516	2634.018327	-70.15612035	2592.520396	-174.5519164	-6.376235448	-0.047444962	-20093376.45	79.00199435	3.943590728
2577.585927	2594.617734	2550.51216	2568.094846	334976.7515	-27.28076128	-63.2058441	50.73903051	2669.721676	2641.388842	2620.038148	-65.22145767	2582.128452	-176.6605581	-6.460482006	-0.045726661	-40417066.46	79.02073118	3.762469655
2571.123313	2587.51805	2544.315553	2561.044797	329846.7674	-29.75901838	-77.55914687	49.95717737	2669.720622	2635.133261	2607.564143	-61.24835527	2575.114435	-170.8557969	-6.259925299	-0.042898712	-65281341.39	78.9907211	3.468075968
2565.864187	2581.168029	2539.217109	2554.779266	323698.3194	-31.63714339	-97.63467834	48.76031405	2667.827386	2629.28399	2596.446107	-58.50290136	2570.151556	-160.3651013	-5.892660062	-0.039633622	-92461305.43	78.94367201	3.43550364
2561.4013	2575.293988	2534.897658	2549.052404	317126.491	-33.00897524	-116.9312978	47.21231179	2664.50326	2623.371655	2586.98402	-56.27296919	2566.31703	-146.242655	-5.396667615	-0.035921031	-120944377.6	78.85543981	3.009502125
2557.129799	2569.483237	2530.858286	2543.478661	310928.9105	-33.98555646	-127.5998669	45.41880076	2660.725079	2616.900125	2579.348704	-53.68726823	2562.579262	-130.0067186	-4.826689866	-0.031791128	-149401478.9	78.71187065	2.927636285
2551.97885	2562.944439	2525.933039	2537.157003	305660.5729	-34.93720102	-131.2132414	43.72165307	2655.964273	2609.729441	2572.81492	-51.61975732	2558.0052	-114.2517012	-4.27714976	-0.028015309	-176020647.7	78.56023213	2.880888541
2545.215931	2555.141964	2519.265064	2529.444301	301625.5275	-36.18117996	-132.6500444	42.4038633	2649.450051	2601.836311	2566.543884	-51.06776491	2551.883452	-100.8254837	-3.815120395	-0.025261104	-199496300.6	78.43631978	2.865202192
2535.335199	2544.911901	2509.288008	2519.074425	299344.5075	-37.90788938	-133.1569184	41.83873474	2641.525004	2593.444826	2559.584966	-52.88457602	2543.732316	-93.27894741	-3.570745679	-0.024467677	-217579171.7	78.43962448	2.862389302
2520.885698	2531.147612	2494.476364	2504.828512	299389.482	-40.54020397	-134.2531453	42.41513418	2632.654626	2584.544013	2550.926138	-57.96466025	2532.957756	-95.06891989	-3.670382203	-0.026567829	-228058954	78.66465977	2.871959885
2502.65399	2514.473129	2475.682827	2487.408543	301532.0215	-43.91921082	-135.4363794	43.93622785	2622.779615	2574.975502	2540.464519	-65.5229968	2519.465799	-104.5946661	-4.054748705	-0.031000811	-231773368.7	79.0416859	2.887193322
2482.000288	2495.911132	2454.415146	2468.003793	305024.5994	-47.08696922	-135.3878096	45.96852523	2611.870327	2565.298008	2528.462504	-74.19885747	2503.820692	-118.902381	-4.615671635	-0.036762822	-230533813.8	79.47730861	2.906767928
2459.963378	2476.379206	2431.700664	2447.552006	310086.3246	-50.85867149	-133.6777037	48.42088858	2599.936801	2554.258897	2514.861267	-83.38188741	2484.92492	-135.9685324	-5.276333549	-0.043276631	-225199284.2	79.85571065	2.922535775
2437.858242	2457.007341	2408.855631	2427.21627	316881.6565	-56.99820903	-129.9663569	51.14276051	2587.0074	2539.531295	2499.710104	-92.27527258	2461.992812	-153.1646226	-5.93783231	-0.049785594	-217002240.5	80.05567038	2.924480532
2416.235711	2438.068948	2386.614187	2407.456559	323960.313	-63.25728714	-125.1589729	53.69525788	2573.413612	2523.67908	2483.363365	-100.059637	2437.105257	-169.2191748	-6.555791034	-0.055769674	-207237311.9	80.1123106	2.916766139
2395.263098	2419.486644	2365.292035	2388.341985	329939.5	-66.2301549	-120.5683045	55.73136876	2559.513014	2510.717666	2466.224884	-106.239302	2412.278211	-183.8111399	-7.121607567	-0.060987689	-196712544	80.0960261	2.908283319
2375.922439	2401.832598	2346.079746	2370.624357	333551.3618	-67.59312128	-117.2814334	56.74816013	2545.696676	2498.85703	2448.711518	-109.5319559	2390.828624	-194.7942119	-7.560171651	-0.064575889	-187234160.2	80.07053772	2.89887059
2359.105906	2385.701397	2330.100643	2355.114328	333361.3854	-70.12780429	-116.0256851	56.22773912	2532.378917	2485.197426	2431.366965	-108.7540002	2376.266641	-200.0325691	-7.794838001	-0.065728326	-180601468.5	80.1060292	2.889308654
2344.900202	2371.129779	2317.246411	2341.676341	330398.3802	-72.83064087	-116.9452825	54.47044893	2519.534267	2470.993785	2414.512325	-104.2836805	2366.90413	-200.1534265	-7.848542603	-0.064667206	-176148952.2	80.17927227	2.887052583
2333.31825	2358.382104	2307.271729	2330.265382	326915.4112	-74.16547629	-119.046867	52.08003213	2507.000898	2457.979398	2398.304613	-96.76478652	2359.967239	-196.0214596	-7.748404795	-0.061744486	-172476830.3	80.25016993	2.906000262
2323.996403	2347.77244	2299.788955	2321.255248	322895.3719	-74.59581534	-120.1535263	49.24072563	2494.837664	2446.132534	2383.473067	-87.09220183	2354.025919	-188.0222545	-7.49566939	-0.05744904	-168930228	80.27916826	2.965769069
2316.444992	2339.017469	2294.071505	2314.335643	318550.462	-74.85613579	-119.8039529	46.22485671	2483.027141	2435.119706	2370.635968	-76.37870355	2347.008095	-177.5592601	-7.137487635	-0.052500526	-164574171.4	80.22476397	3.035379238
2311.073192	2333.622937	2290.642241	2310.813816	316584.7137	-74.70380888	-113.8398071	43.56495527	2471.563865	2425.024972	2359.691054	-64.43130679	2339.446294	-163.2955353	-6.605642243	-0.046597238	-158530705.1	80.13053205	3.09560737
2308.378383	2332.945792	2290.09523	2311.927278	319245.6392	-73.73986552	-98.88329456	41.64969971	2460.541236	2416.073862	2350.547796	-50.81630177	2333.280446	-143.7032559	-5.828750149	-0.039328861	-150355285.5	80.05393053	3.357322066
2308.685495	2334.524324	2291.662571	2314.439641	329602.9278	-72.50886418	-84.58498438	41.13888318	2449.662452	2407.254204	2342.472917	-35.66767402	2326.766957	-123.0251625	-5.01287339	-0.031174327	-138812499.1	80.042604	3.368746928
2312.317556	2339.062355	2295.241187	2318.927327	350818.5396	-71.41052774	-69.08299524	42.69151323	2438.676476	2397.68931	2334.750806	-19.03465546	2318.663493	-100.9768846	-4.137467577	-0.022225208	-122697765.4	80.14740122	3.448902157
2318.846665	2345.467903	2299.712328	2325.02037	380521.2196	-70.06978447	-54.51157139	45.93265126	2427.878367	2388.218273	2328.048308	-1.549153028	2311.109666	-78.19900432	-3.229804576	-0.013254874	-102787294.8	80.34166335	3.506986126
2327.570615	2344.931443	2303.934451	2321.758096	414388.7631	-68.19199501	-72.05853248	50.14857397	2417.567516	2379.736518	2323.19489	15.76124961	2305.675922	-67.79838757	-2.941919097	-0.005175149	-80463481.46	80.57060983	3.974593337
2338.106607	2351.285206	2311.932616	2324.874276	450786.3474	-64.45111856	-71.81783285	55.01122447	2408.384936	2374.192474	2321.419729	32.78489131	2307.278709	-51.29025721	-2.344504412	0.004155809	-56519942.05	80.81655597	4.032714703
2349.977441	2387.523118	2323.36968	2367.008696	487451.9844	-57.8797308	36.20950477	60.07276687	2400.95232	2373.224948	2323.78347	49.36803813	2320.65562	9.718116254	0.492452427	0.014581152	-31979536.92	81.0553054	3.963264956
2362.702171	2428.50209	2337.659329	2413.760025	521029.4238	-49.28642161	156.7931754	64.80898669	2394.980665	2375.847189	2329.902944	64.34428592	2342.199919	74.54063263	3.531943292	0.025386636	-7865866.607	81.25498899	3.728693425
2375.930983	2441.909015	2365.826567	2409.848789	549246.7598	-38.96869607	154.5891413	68.87793692	2390.078689	2381.299838	2338.945229	76.70286482	2367.171607	77.95027961	3.502720351	0.04201616	15135834.22	81.39696762	3.308974981
2388.948951	2438.646079	2388.993872	2388.212057	567538.2244	-29.66241758	92.90997415	71.57459366	2385.617241	2386.652901	2349.000817	85.07134355	2389.691612	58.36414742	2.347243243	0.054094436	35744481.82	81.43830149	3.48131028
2401.086773	2430.24477	2368.980876	2400.552977	571484.7748	-25.23593722	57.66452922	72.21013244	2380.950703	2387.92269	2359.051606	88.10733969	2403.591271	76.28667525	3.118476136	0.041084513	52707315.66	81.3365876	4.58298848
2412.322229	2428.396217	2343.898667	2427.671761	563372.384	-22.75475952	53.91799114	71.07381029	2376.490732	2387.889967	2368.88141	86.56375596	2410.830627	109.2312237	4.682472974	0.023387858	66378801.99	81.11649591	5.465599993
2422.723543	2453.523466	2375.820935	2440.202532	547276.749	-17.88076386	95.11592385	68.73870132	2372.808226	2390.688293	2376.148766	81.82098778	2415.17904	122.8304518	5.304025196	0.034288282	77649071.61	80.82157739	7.301673184
2432.547772	2485.349596	2426.325824	2445.285953	525969.3129	-11.64814663	143.0417291	65.53466458	2370.536156	2395.658956	2385.264001	74.70816829	2419.8229	125.723208	5.412529044	0.053848942	86892677.54	80.4761584	8.166128611
2442.145171	2491.434202	2435.798813	2452.663158	503081.7376	-5.412641808	134.5926769	61.91233004	2370.333514	2401.961683	2403.956014	66.3180583	2428.305418	129.6552099	5.592021507	0.051067759	94676002.58	80.11367021	6.471116241
2451.207038	2484.70284	2425.941094	2459.926563	480452.2802	0.075813164	97.85573097	58.21023939	2371.862332	2408.539144	2423.912261	57.38597034	2439.350367	131.7485982	5.695642241	0.03781566	101752483.6	79.75876915	3.550900764
2459.342101	2486.073499	2430.266787	2464.972704	458680.7279	3.373693836	79.52738103	54.59975639	2374.561859	2413.49378	2433.594179	48.28268337	2450.558787	129.4636901	5.595118508	0.032048094	108647220.3	79.42318299	2.864192102
2466.366504	2491.701654	2440.920119	2469.289321	441124.7014	5.713984767	73.17544576	51.59433086	2377.977502	2417.894797	2437.484856	40.23866107	2460.110419	124.5721335	5.374974802	0.030245067	116283932.2	79.15113556	2.981165937
2472.078251	2495.791255	2447.259995	2474.223782	430870.8172	9.209342304	68.1629846	49.69203364	2381.599117	2423.706709	2441.706972	34.40598571	2466.120665	118.6664576	5.110969937	0.027398504	125623984.1	78.98251212	3.022041494
2476.75348	2500.069689	2452.272761	2479.644363	427347.0244	13.04050731	67.39470733	48.72711426	2385.53313	2430.094007	2447.615297	30.63809682	2469.784234	111.9710157	4.811362491	0.024938176	136269555.3	78.90359784	2.93434272
2480.908621	2505.837599	2458.612076	2485.33951	429527.9353	15.86934884	71.56171185	48.36604512	2390.073626	2435.758063	2457.733646	28.59330077	2472.887697	104.7761873	4.487236054	0.023934624	147303995.2	78.89190587	2.863107593
2484.660928	2511.921693	2464.983353	2491.067143	435497.1535	18.09907074	79.43333055	48.38557313	2395.301219	2441.161588	2468.879051	27.68928816	2477.145491	97.02667378	4.135105991	0.023457885	158574031.5	78.91026394	2.770368195
2488.174454	2517.140007	2470.276283	2496.478539	442780.4114	20.31725093	88.83637432	48.47834024	2401.311187	2446.966201	2475.486673	27.15669215	2484.398915	88.58753979	3.747696215	0.02258126	169780948.3	78.91794081	2.767149478
2491.976889	2522.025956	2475.184211	2501.976349	452425.4078	22.36347357	98.78306979	48.50586644	2408.069274	2452.919895	2479.872041	27.33337916	2493.562407	80.41001169	3.368323377	0.021592448	180009222.5	78.92080763	2.787245944
2496.515369	2527.34472	2480.483963	2508.091885	466140.1077	24.05243632	109.8610413	48.45035381	2415.414703	2458.717255	2485.925399	28.77006783	2502.924347	73.48940606	3.042784418	0.020940772	188579257.4	78.93070103	2.705245953
2502.41588	2533.51457	2486.912217	2515.1515	484070.3004	25.57708479	116.2806517	48.05212481	2423.242768	2464.468544	2492.573486	31.52646991	2511.571672	68.84938898	2.817348513	0.020804738	194395772.6	78.96597121	2.604416186
2510.290317	2541.010162	2495.278024	2523.473607	506561.516	27.07772687	112.8930897	47.06657773	2431.60487	2470.232011	2498.257029	35.7069465	2518.277836	67.46324868	2.736270004	0.021416644	196324682.6	79.0460624	2.694805257
2519.889811	2549.666085	2505.282792	2532.905229	532585.2847	28.56945244	103.9066378	45.61295402	2440.266755	2476.05896	2503.596667	40.99402033	2523.638758	68.94146887	2.781932875	0.022640431	195200811.8	79.14341584	2.992868472
2530.682808	2559.063115	2516.288777	2543.088787	560006.5814	30.13918229	93.58755755	43.88406607	2448.599151	2482.12021	2509.331746	46.7451378	2529.117309	72.48514917	2.917820927	0.024180544	192546791.6	79.22622291	3.085002537
2542.364614	2569.056685	2527.97183	2553.849315	588968.728	31.47663706	90.69657912	42.05451267	2457.057104	2488.14575	2515.363834	52.93064762	2534.020155	77.49682425	3.118145753	0.025974093	188893141.6	79.26180131	3.535842124
2554.532547	2579.467937	2539.923318	2564.969362	619552.2842	32.31460501	104.1891866	40.34771017	2466.647337	2493.910603	2521.608169	59.50249748	2537.960484	83.21352782	3.34967201	0.027944494	184988429.3	79.21601468	4.454549006
2566.804026	2590.075567	2551.911443	2576.155669	648727.4424	32.97738093	127.8854568	38.81406057	2476.109696	2499.793771	2528.36429	65.58851234	2542.166108	89.32432794	3.597690238	0.029907187	182032599.4	79.11199278	4.741026343
2578.901366	2600.692499	2563.818455	2587.148335	673605.8652	33.73592235	153.1248855	37.42909688	2483.814922	2506.10729	2535.870304	70.34490535	2547.324104	95.70292123	3.856178038	0.031700705	180822939	78.98926149	4.904580657
2590.355526	2611.096264	2575.331246	2597.651455	691108.0373	35.28656507	171.5426575	36.31943571	2490.759333	2513.564645	2544.400697	72.91282094	2556.283293	101.805104	4.099515907	0.033122983	182973680.6	78.86537552	5.030068997
2600.683591	2621.037519	2586.129003	2607.34804	698016.4062	38.30433224	174.0525306	35.59260855	2498.035449	2522.864826	2554.223735	72.40457203	2571.79719	107.1187239	4.303513031	0.033966869	190029917.4	78.76431326	5.166609515
2609.860733	2630.369557	2596.070515	2616.130442	695839.8637	42.18455763	163.6876211	35.21967873	2506.089853	2533.383751	2565.068267	69.11394137	2591.318722	111.3752181	4.45919884	0.034205017	200998999.2	78.69714626	4.600818883
2618.044086	2639.038172	2605.084281	2624.026863	688011.2818	46.15587051	147.2188588	35.16846292	2515.708213	2544.284906	2576.452858	63.86223732	2611.610387	114.3108041	4.558905086	0.03388908	214179720.1	78.66073913	3.057054606
2625.143899	2646.803724	2613.025414	2630.838639	675212.2069	49.35771203	127.7966009	35.33063582	2525.583817	2554.758713	2588.112207	56.76699227	2629.119419	115.8877044	4.60367509	0.032992	228367899.3	78.68610386	2.73557118
2631.120878	2653.429276	2619.769644	2636.38264	658622.7928	50.84554856	108.9878944	35.57348039	2533.726291	2563.878034	2599.730248	48.058757	2639.95104	116.1088941	4.596888112	0.031502947	242057971	78.7991494	2.589899925
2636.200963	2659.055323	2625.346955	2640.87782	641522.9687	50.96498319	92.5410135	35.960582	2540.863003	2571.830373	2610.843788	38.68894631	2645.274783	114.6538485	4.526082214	0.029522801	254317281.5	78.97593541	2.519522677
2640.556131	2663.843626	2629.792071	2644.5503	626462.5182	50.35649121	77.79423653	36.58242437	2548.225979	2579.09336	2621.052588	29.49359664	2647.675417	111.2225036	4.378489037	0.027156151	264632178.3	79.18896787	2.510042998
2644.44005	2667.875014	2633.103287	2647.56796	617447.7439	49.21871729	64.32349887	37.46544108	2555.654987	2585.549552	2629.90217	21.45978191	2647.999785	105.4450768	4.140953899	0.024477379	271664286.7	79.38860732	2.411059828
2648.155093	2671.29772	2635.33255	2650.16843	618580.7527	48.05204392	55.79530744	38.64918463	2562.885689	2591.427004	2636.917298	15.65761999	2647.591304	97.01717905	3.802597643	0.02159463	274198774.9	79.52342262	2.360240287
2651.375602	2673.853529	2636.332716	2652.083932	627668.2205	46.75325998	49.42642768	40.05072862	2569.916577	2596.661477	2642.083925	11.67942382	2646.653533	86.14658836	3.371467057	0.018492226	272205953.7	79.60815578	2.320090605
2653.514064	2675.047994	2635.820122	2652.767369	640383.0318	44.43771602	30.05594711	41.51653513	2576.698525	2600.343926	2645.613218	8.447399076	2644.54382	73.14652886	2.860131056	0.015052854	265988022.2	79.66736463	2.303856465
2654.508778	2674.96971	2633.915524	2652.312831	655156.3542	41.99318454	11.12399183	43.03612661	2583.04652	2603.661863	2647.337319	6.005674009	2642.870167	58.506247	2.286305661	0.011422896	256097172.2	79.73108491	2.301703741
2654.246383	2673.688802	2630.740458	2650.786544	669725.0332	41.27422089	26.21677833	44.58955448	2588.761952	2608.983793	2647.182763	4.265665068	2642.975263	42.79395369	1.67052565	0.007748145	243162092.8	79.8331649	2.291139177
2652.166388	2670.601238	2625.911881	2647.514194	680852.9541	40.38031393	38.10842187	46.00044309	2593.912362	2613.901557	2645.522141	1.954739317	2643.897354	26.05562753	1.016485824	0.003783214	227490349.3	79.94735218	2.286487716
2647.864846	2665.216086	2619.12142	2641.944308	686464.0072	36.22443289	-13.82731493	47.11613345	2598.611853	2614.53212	2642.667002	-1.96990648	2644.672829	8.306323163	0.326978392	-0.000692962	209334005.5	80.03665279	2.303332685
2640.666482	2656.869261	2609.966038	2633.343977	682188.0428	30.75417586	-84.36384106	47.73536036	2602.868786	2613.077644	2639.255615	-8.899768846	2642.567639	-10.32816717	-0.391697955	-0.005914208	188344938.4	80.07551805	2.339110502
2629.923148	2644.903467	2598.050853	2620.978289	663756.9605	27.09000698	-105.6201789	47.6551961	2606.724684	2613.11882	2635.971296	-20.29978224	2635.0417	-29.73758054	-1.133630417	-0.012137828	164613341.1	80.03597895	2.395988018
2616.309893	2630.074421	2583.985215	2605.657948	633737.4889	24.01326311	-101.7874138	46.99259644	2610.094373	2613.260353	2632.439846	-34.98195629	2623.321258	-49.26122797	-1.874502715	-0.018990964	138576587.4	79.93328262	2.46259049
2600.922094	2613.628107	2568.736104	2588.747977	596685.0685	19.64743808	-110.6752535	45.97089584	2612.798505	2611.321434	2628.035128	-50.7296324	2608.944029	-68.0271317	-2.583386886	-0.025842384	110373580.9	79.79985994	2.508414137
2584.456302	2596.235071	2552.848827	2570.923075	555356.0852	14.81219382	-126.5017534	44.68733466	2614.916872	2608.178782	2622.466982	-66.87154434	2595.503425	-85.54925814	-3.241551662	-0.03248506	83068828.95	79.64378438	2.549898034
2567.762851	2578.723445	2536.977175	2553.025668	513325.929	10.22433459	-140.8048552	43.27744136	2616.516186	2604.835357	2615.393625	-82.46913256	2586.460925	-101.2936882	-3.828628233	-0.038653076	59103328.66	79.4764736	2.630459316
2551.622031	2562.066233	2521.909242	2536.172902	473349.3468	5.686520982	-153.8407309	41.89327583	2617.356492	2600.873497	2606.77157	-95.50257231	2579.969261	-114.5713196	-4.32144469	-0.04376247	37566866.42	79.31966817	2.702469546
2536.590481	2546.988334	2508.260455	2521.211892	436958.3528	1.686454112	-164.4201452	40.62853362	2617.240775	2596.027249	2596.842235	-104.4421929	2573.926911	-124.851449	-4.702592277	-0.047355856	18187633.76	79.1884009	2.684789179
2523.664358	2534.705821	2496.969458	2509.507475	408142.9762	-2.985030912	-168.2826532	39.70877107	2615.846063	2589.666185	2585.527898	-106.8687558	2564.017184	-131.2943736	-4.943193806	-0.048748114	-4442360.405	79.11012528	2.613324572
2513.785468	2526.380649	2488.931592	2502.375949	390672.448	-10.38794407	-161.2181888	39.35130275	2612.849427	2581.20453	2572.782255	-100.3960529	2545.98079	-133.1607082	-5.018429947	-0.047277297	-35227420.43	79.1123837	2.646228048
2506.941528	2521.818997	2484.06854	2499.506293	383559.6777	-18.10279409	-144.9333749	39.46662153	2608.569363	2571.58567	2559.313313	-86.37878734	2523.647326	-130.6292317	-4.933145424	-0.043288676	-68976349.44	79.1809653	2.627249002
2502.843551	2520.420812	2481.984246	2500.071106	384636.066	-22.56008104	-122.8570318	39.8936057	2603.497737	2561.947429	2546.053117	-67.42043029	2501.927748	-124.1057531	-4.69855333	-0.037459763	-100295452.8	79.28860276	2.696390848
2501.248735	2521.780511	2482.437511	2503.596526	392027.4322	-24.53544283	-96.53102376	40.50395637	2597.949623	2553.629814	2533.597691	-44.81688987	2486.45646	-114.1793665	-4.336516173	-0.030183384	-119349545.4	79.4225907	2.931872839
2501.790637	2525.321373	2485.065673	2509.409417	403241.1808	-25.78577905	-67.95593327	41.12964963	2592.308423	2548.011107	2522.603075	-20.29630919	2483.068399	-101.5717373	-3.873434738	-0.021971156	-116306170	79.56531552	3.145126937
2504.299576	2530.672325	2489.548453	2516.91574	417430.4834	-25.72966044	-38.74177488	41.73203176	2586.789019	2544.820119	2513.778449	4.151201836	2489.369029	-86.42148212	-3.310189266	-0.013334339	-97563141.39	79.69840933	2.952324071
2508.674119	2537.606721	2495.638085	2525.710531	434427.1939	-23.57934739	-9.808813521	42.32957764	2581.460818	2543.338821	2507.563843	27.12771557	2500.906549	-68.82667956	-2.647016761	-0.004647672	-72151301.6	79.81101713	2.956778263
2514.710707	2545.625017	2502.972405	2535.035612	452760.7381	-20.36559025	16.76753601	42.81446379	2576.679251	2543.058139	2504.702162	46.08879759	2514.343008	-48.98050195	-1.886179293	0.003453639	-49347134.55	79.87675604	3.006288022
2522.151259	2554.191854	2511.134605	2544.094966	470993.5339	-17.32430115	38.90418097	43.09339063	2572.77314	2543.379912	2505.90747	58.52545441	2525.934531	-27.09169897	-1.030423477	0.010336684	-39260168.76	79.87021822	3.08061823
2530.806211	2563.194681	2519.998894	2552.895217	488779.2378	-14.34475277	56.72845923	43.1779456	2569.624057	2544.315242	2510.616056	65.09632316	2535.820138	-3.956798705	-0.113549018	0.016011731	-38179816.55	79.80331422	3.480257321
2540.613637	2572.723419	2529.646739	2561.78054	506070.7801	-11.11579322	71.15754747	43.07601503	2567.050771	2546.054012	2517.864609	67.48546471	2545.42341	19.50179553	0.822778674	0.020723522	-38575136.07	79.69780798	3.293841383
2551.156041	2582.526082	2539.719013	2570.589768	522694.1158	-7.579479258	82.27500714	42.87242535	2564.840609	2548.770202	2527.271261	66.42277513	2555.34069	42.52627537	1.747208034	0.024488331	-36669465.3	79.56916235	3.028818221
2561.990043	2592.372969	2549.856315	2579.226902	538585.8757	-3.706259081	90.40587871	42.66965829	2562.731753	2552.556298	2538.210779	63.0026434	2566.095144	64.26989663	2.624036952	0.027389752	-28008431.39	79.43745308	3.051647984
2573.411166	2602.564079	2560.460937	2588.204143	553871.9194	0.381031286	96.67000076	42.38737908	2560.829347	2557.209009	2550.035012	58.51802843	2577.318166	84.31259306	3.431973814	0.029706014	-12239045.77	79.31315915	3.202007062
2585.735645	2613.366165	2571.925085	2597.939524	568598.2338	4.597062664	101.9781191	41.92645698	2559.365241	2562.593882	2562.465358	53.82218835	2588.709529	102.4548709	4.1596997	0.031657707	8850967.436	79.20034038	3.369150443
2599.078107	2624.96468	2584.507471	2608.887848	582649.8846	8.406582006	107.4552915	41.2291754	2558.375503	2567.949418	2574.068393	50.52624767	2598.467341	117.8874793	4.769543554	0.033511108	35741933.7	79.11586835	3.350617333
2613.647574	2637.627721	2598.561652	2621.588375	596074.4444	11.36526213	114.3965475	40.22788837	2557.910511	2572.590099	2583.486424	50.30143488	2605.102025	129.9718834	5.230460564	0.035585771	68818762.28	79.07554704	3.263011263
2628.8092	2650.796334	2613.420254	2635.356044	608323.6769	13.82823064	122.0339688	39.00576174	2558.10785	2577.038271	2591.475524	52.46447089	2610.267548	138.5910769	5.541255306	0.037680494	106536945.1	79.07720762	3.444572476
2643.420615	2663.440996	2627.854107	2648.904262	618256.6302	16.08169118	128.5218109	37.71709903	2559.069341	2581.791898	2598.993758	55.41994025	2615.385091	143.4517993	5.697015023	0.039305001	146513480.7	79.11488449	3.346080475
2657.435295	2675.518929	2641.781713	2662.086505	626312.6096	19.05132476	134.031716	36.38950102	2560.926907	2587.946417	2607.32472	58.87902296	2623.988656	145.2957491	5.729441756	0.040551598	187916805.3	79.18185691	3.256054856
2670.753668	2686.93282	2655.049147	2674.656825	632942.5569	23.65468318	138.622276	35.0644099	2563.815196	2596.613375	2617.885084	62.32874698	2639.638612	145.0069077	5.676874388	0.041481844	229556822.8	79.26890387	2.873634354
2681.911851	2696.3604	2666.137593	2685.099693	636086.4573	28.97734616	139.751611	33.89358537	2567.647447	2606.701644	2629.775572	64.09922021	2658.957617	141.4149142	5.498596269	0.041387272	267763446.2	79.37530593	2.975989378
2689.623555	2702.6469	2673.732366	2692.13613	633827.0904	33.86532462	135.3257384	32.99994945	2572.229996	2616.730578	2641.467182	62.88663289	2677.470069	133.3014625	5.150329579	0.039644796	299333042.5	79.50291947	2.909973154
2692.353724	2704.420854	2676.224798	2694.139122	624261.6387	37.1145972	123.0574367	32.56749897	2577.507364	2625.401933	2652.097782	56.90030809	2691.213793	119.7737971	4.6038114	0.035568818	320118877.5	79.64869422	2.914052391
2688.544743	2700.282293	2671.980842	2689.455199	605360.4168	37.44678755	100.2054231	32.77789133	2583.387324	2631.304777	2660.71276	44.28273728	2695.796127	99.83969497	3.826780485	0.028428344	325997042.4	79.80945079	2.506192386
2679.272527	2691.231323	2662.124811	2679.221125	579073.9373	35.33306775	69.58193964	33.53036912	2589.593751	2634.632274	2666.901239	26.39998906	2692.384521	74.93610923	2.872166484	0.018896461	318938645.9	79.98357022	2.4608097
2666.606043	2679.193775	2648.818794	2665.62029	549049.2833	31.77285587	35.79191257	34.63651999	2595.851746	2636.15722	2670.641497	5.94632218	2684.187842	47.61718687	1.8336277	0.008245718	303079005	80.16957003	2.3185137
2651.316446	2664.839543	2632.861224	2649.449964	516219.2744	27.25970487	-1.547150286	35.99278802	2601.825495	2636.003417	2671.638579	-16.31008124	2671.611645	18.5482176	0.733841171	-0.003200054	280109609	80.36524401	2.271775635
2634.467858	2649.102074	2615.356703	2631.817537	481939.3694	22.42467512	-40.98695331	37.46185998	2607.17792	2634.447084	2669.625432	-39.29369078	2655.650345	-11.36301298	-0.396217704	-0.014977139	252422669.7	80.56857441	1.973052074
2617.852653	2633.711464	2598.18391	2614.630851	449807.2184	17.57298576	-80.05380924	38.92701939	2611.863831	2631.876723	2664.936952	-60.2212247	2638.234005	-39.49973261	-1.458226987	-0.025793196	223311113.7	80.77855202	1.911668964
2602.826657	2619.996346	2582.760739	2599.324903	422678.5732	12.78723997	-116.6575381	40.31948759	2615.951815	2628.582935	2658.252036	-76.79401708	2620.69519	-63.69953733	-2.369903537	-0.034603064	195117349.2	80.99351331	1.825192151
2591.630184	2610.084676	2571.430826	2588.276955	404918.2238	8.536873597	-137.4878526	41.46741193	2619.447087	2625.21837	2649.674003	-85.99368814	2606.440225	-80.88681901	-3.016762858	-0.039914195	172088647.1	81.21246017	1.823202675
2586.472374	2606.082137	2566.507403	2583.835403	400863.7999	5.256545539	-137.6941783	42.20599549	2622.371236	2622.433572	2639.432524	-84.79733523	2598.737214	-88.0175609	-3.285361481	-0.040233781	158471411.7	81.4346434	1.80401678
2586.506705	2607.115197	2567.07048	2585.017829	408274.9939	2.959528543	-118.8507214	42.57317921	2624.815396	2620.339391	2628.695146	-74.64912316	2596.759586	-86.49197728	-3.228363247	-0.036340652	152763774.7	81.65453252	1.791667973
2589.907716	2611.335064	2571.161291	2589.770954	422812.8653	1.530649461	-65.08427987	42.65499114	2626.882868	2618.882581	2618.546308	-58.85169777	2598.790722	-79.16753505	-2.953391853	-0.029808614	151609249.8	81.86489372	1.812123737
2595.761215	2617.856922	2577.809832	2597.084469	442354.953	0.796250066	-16.03759428	42.522925	2628.565127	2617.915323	2610.368952	-38.55282517	2602.47579	-67.42411662	-2.511634994	-0.021297082	153619023.9	82.06239174	1.844551496
2602.807618	2625.461164	2585.679259	2605.567954	463999.3852	0.553229224	-40.639438	42.27508978	2629.900318	2617.281271	2605.567839	-15.22714268	2605.357916	-53.16604129	-1.973816795	-0.011720145	156760272	82.24318891	1.863413411
2609.763489	2632.798738	2593.384437	2613.76903	484877.4489	0.595642452	-76.3246999	41.93103256	2630.946717	2616.881045	2603.681611	7.483576909	2607.344762	-38.37359432	-1.415427478	-0.002343601	158586122.7	82.40144219	1.875796142
2615.784597	2638.957454	2600.014926	2620.73923	503258.519	0.680642725	-31.8122342	41.47793929	2631.645788	2616.510687	2603.600111	26.46578855	2608.554112	-24.32385657	-0.885793208	0.005921447	157566598.5	82.53315337	1.89515836
2619.222694	2642.219326	2603.78024	2624.580138	515009.0274	0.837224471	43.41756062	40.97091337	2632.308511	2616.463336	2604.940511	38.71906497	2610.671844	-13.76258755	-0.48896937	0.011479565	150517739.5	82.63055792	1.90920067
2618.448577	2640.88775	2602.913514	2623.423824	516140.7203	1.028056102	85.60831367	40.46248373	2633.223498	2616.931646	2607.115961	40.70962629	2615.130147	-9.383838508	-0.327151027	0.012752795	134234707	82.68661033	1.913579551
2613.908952	2635.475731	2597.931271	2617.853615	508102.4139	0.96189893	88.05562133	39.95123641	2633.959632	2617.343808	2609.311432	33.86988334	2619.810954	-10.40667335	-0.370748166	0.010309508	110408181.2	82.70590504	1.916282538
2606.827938	2627.307649	2590.179985	2609.305339	493755.7221	0.523001213	38.9395251	39.43178817	2634.063561	2617.268916	2610.996776	22.26311464	2622.955225	-15.04882014	-0.551898418	0.005449561	82388200.2	82.6952598	1.908228663
2597.693155	2616.940468	2580.231996	2598.443456	475164.8159	-0.986717144	-30.61339191	38.88814203	2632.984831	2615.571141	2611.096845	3.785634408	2620.126827	-22.30333208	-0.832825008	-0.001234692	51509161.89	82.66159335	1.932146973
2587.132508	2605.095091	2568.828334	2586.136849	455064.1006	-4.223127693	-66.29589927	38.29628752	2630.115872	2611.127697	2608.471745	-22.50125736	2607.01675	-30.75887573	-1.160484856	-0.008943851	19646675.61	82.61413349	2.050305877
2576.49677	2593.149114	2557.365318	2573.746191	434694.5884	-8.431665135	-82.59003095	37.67923289	2625.847846	2604.911821	2603.642732	-50.85748496	2587.698508	-39.38111371	-1.494876278	-0.016579193	-10391640.11	82.55307584	2.199703092
2566.886222	2582.202816	2546.948818	2562.3047	414410.121	-12.72096749	-112.1440892	37.07323437	2620.87266	2598.205563	2597.643099	-76.98162459	2567.312036	-47.66300049	-1.815859088	-0.023351327	-36636659.97	82.47677754	2.296020362
2559.164129	2573.230826	2538.547205	2552.880694	396306.5291	-16.11728787	-133.104652	36.48844657	2615.381351	2592.192104	2590.63104	-90.38549876	2551.209355	-54.15782071	-2.068047155	-0.028169564	-55649771.29	82.39273376	2.353798463
2554.559076	2567.541178	2533.479971	2546.834706	382366.0745	-17.52868007	-119.1413655	35.93743272	2609.692711	2588.225981	2583.026181	-80.44810398	2545.328482	-57.41297792	-2.195719085	-0.029799192	-63982081.64	82.3051989	2.382855914
2552.369578	2564.455367	2531.027324	2543.497255	372321.8891	-17.4283868	-86.5183115	35.43715172	2604.098034	2585.864406	2575.461578	-54.99882002	2547.230256	-57.96447777	-2.219449811	-0.028783453	-63424183.67	82.22004557	2.401621994
2550.765537	2562.194026	2529.336179	2541.143801	365399.696	-16.78381022	-53.97603301	34.99576424	2598.635159	2584.027338	2568.130965	-25.13858114	2551.903123	-57.02441559	-2.186094818	-0.026431168	-57565950.74	82.14672106	2.480111094
2551.428418	2562.262922	2529.991757	2541.045842	360848.3319	-15.75259657	-28.89369476	34.63821447	2594.048721	2582.685866	2562.523165	0.462120374	2558.096221	-54.99402591	-2.110560597	-0.022302482	-47805383.17	82.07045583	2.559136647
2555.321345	2565.478016	2533.85279	2543.825328	357634.1716	-14.67837194	-28.1648314	34.39151973	2591.013336	2581.61032	2560.059225	11.35293035	2563.71037	-52.48511093	-2.015755379	-0.016375964	-36139926.74	81.98172827	2.534897563
2559.793658	2569.340475	2538.327336	2547.157692	355487.0383	-13.95253084	-45.33969706	34.23899127	2588.9556	2580.225856	2559.48273	9.517515517	2567.164571	-50.63646335	-1.946437889	-0.010130389	-25513788.09	81.89345141	2.570095234
2563.02576	2572.147929	2541.666358	2549.473662	354445.9531	-13.62938455	-46.55893757	34.15593421	2587.205668	2578.266381	2559.174745	2.125876283	2568.544257	-50.26964061	-1.935320117	-0.004539267	-17961705.32	81.81276736	2.759322122
2558.608506	2567.897566	2537.550693	2545.275391	354122.4141	-14.73989187	-59.3342924	34.13753522	2584.797131	2574.495838	2557.406722	-13.64438784	2563.715258	-52.64662057	-2.031552837	-0.002807463	-17251961.27	81.79006172	3.277106545
2540.514013	2550.937297	2520.043959	2529.380669	354089.641	-18.23420404	-143.3319088	34.17091983	2580.61777	2567.723635	2552.28764	-38.8672675	2548.831157	-59.08263696	-2.28648648	-0.007977194	-27125396.33	81.8684152	3.544653445
2513.489066	2525.68027	2493.794453	2505.798783	354376.9823	-23.30934014	-228.6764273	34.26085322	2575.092518	2558.768857	2544.292104	-67.97231803	2527.199682	-68.69722549	-2.66578679	-0.017829385	-45674649.32	82.0148083	3.656662251
2483.538647	2497.736881	2464.665385	2479.669933	355299.3296	-28.9718048	-207.4846146	34.43311089	2569.227552	2548.75749	2534.658223	-97.17925936	2502.942641	-79.71720479	-3.09994827	-0.029385729	-69182099.17	82.19580335	3.837963696
2458.848347	2474.69306	2440.728428	2457.841461	356585.2799	-33.87094668	-140.0887846	34.65499554	2563.312917	2538.960092	2523.824602	-113.8732078	2481.202072	-91.73255377	-3.573559789	-0.038995318	-95879184.21	82.32401728	3.505445263
2447.897607	2464.412405	2430.344164	2447.425052	357984.9769	-36.57738289	-125.7656719	34.89256815	2557.185439	2530.773321	2512.395536	-105.7700684	2467.574619	-104.1031103	-4.062284628	-0.042812182	-123342050.1	82.31581507	3.571074711
2447.420587	2463.927011	2430.232306	2445.862122	360311.7429	-37.52364745	-131.3100655	35.20218725	2551.482065	2523.935221	2500.88396	-80.11854388	2460.602279	-114.9880001	-4.493260463	-0.041870777	-148878567.8	82.22518574	3.572450186
2451.722628	2468.007219	2434.727712	2448.540438	364326.1643	-37.55993431	-103.3237873	35.63684782	2547.255451	2517.748425	2489.584023	-46.85502973	2456.990696	-122.9362868	-4.808763364	-0.038350484	-170768621.2	82.11866559	3.534163205
2455.449489	2471.737036	2438.484318	2451.151133	370654.5312	-37.35496513	-68.27573232	36.24912545	2542.940763	2511.882637	2479.099984	-18.63618983	2455.106336	-125.8244539	-4.925093839	-0.034128141	-185419256.5	82.10350847	3.235482079
2452.728859	2469.727172	2435.644293	2448.967624	380040.8257	-37.68325206	-57.36589528	37.09753366	2536.355385	2505.901466	2470.096847	-8.989089472	2452.782866	-121.4888151	-4.756810476	-0.031291073	-189303746.6	82.28766857	2.669348524
2445.535436	2463.745708	2428.208721	2443.51293	391578.0564	-38.31366925	-62.29450034	38.10617539	2528.497868	2499.935569	2462.60052	-13.05782677	2450.110449	-111.2453398	-4.356070333	-0.029258199	-183913314.5	82.60474547	2.606514664
2437.573851	2457.101529	2419.92319	2437.611634	403497.9486	-38.76091264	-72.515201	39.14392389	2520.920188	2494.303327	2456.347369	-22.18343212	2448.130977	-97.64611412	-3.824158459	-0.026977644	-172261013.9	82.96023609	2.408608087
2431.690909	2452.424089	2413.635565	2433.617583	415695.2734	-38.78426289	-78.38785508	40.17406199	2513.786547	2489.02648	2451.638243	-29.21881285	2446.13144	-81.59599952	-3.196248046	-0.023378778	-155930660.9	83.24820118	2.357736852
2430.97094	2452.553491	2412.444496	2434.054873	427918.2421	-38.12374097	-74.01025862	41.14613693	2507.253185	2484.118533	2448.585258	-26.11114439	2443.476703	-64.40538561	-2.523528574	-0.017363786	-137112979.2	83.35715617	2.336048872
2433.291933	2455.357984	2414.315067	2436.831548	438009.9189	-37.01468892	-63.24366769	41.94032226	2501.312352	2479.485274	2446.627555	-16.65577043	2440.252847	-48.1599483	-1.889257424	-0.010374127	-117834655.5	83.33310624	2.345536383
2435.382847	2457.658992	2416.05115	2438.946827	444138.9431	-35.83809929	-39.12645669	42.46588834	2495.682148	2474.957336	2445.266042	-7.549571759	2436.396407	-34.29769027	-1.350991429	-0.004224968	-99280681.91	83.25656764	2.372288437
2434.85239	2457.070941	2415.396648	2438.055384	443920.3213	-34.84958701	-26.30455214	42.57255415	2490.451725	2470.435573	2443.267885	-2.49340545	2432.506808	-25.6146971	-1.020284482	-0.000562319	-84284381.74	83.19311848	2.432251733
2429.152923	2451.058349	2409.934337	2431.668795	434913.9871	-34.30112345	-71.87959897	42.11405258	2485.657362	2465.838361	2439.428459	-5.657855369	2429.301829	-24.8737256	-1.007426292	-0.001109535	-75645625.93	83.21545146	2.523916685
2419.413151	2440.772299	2400.727608	2420.966926	418787.1486	-34.18904698	-129.6774414	41.17618652	2480.978602	2461.066566	2434.172342	-15.1365912	2426.150866	-30.6302668	-1.253933917	-0.005032521	-72298070.93	83.29653178	2.651206089
2407.970443	2428.599054	2390.012139	2408.366314	398674.3719	-34.41642995	-123.7963621	39.9120243	2476.159812	2456.023467	2428.117679	-26.66854618	2422.241784	-40.24963524	-1.653603828	-0.010630331	-72043878.2	83.38255528	2.902490269
2395.799589	2415.50342	2378.66386	2394.820241	375725.7667	-34.89654022	-96.91933616	38.41577506	2470.684468	2450.711575	2422.250643	-39.22892576	2417.024834	-52.26165834	-2.147264558	-0.017242421	-73806168.72	83.44363314	2.96525089
2384.160105	2402.741339	2367.816488	2381.584591	351574.4276	-35.52012662	-115.3697259	36.81166633	2464.025259	2445.149594	2417.66732	-51.46294976	2409.936574	-64.6652267	-2.654432161	-0.023974043	-76038671.47	83.44636221	3.150177872
2373.657089	2391.093718	2358.096848	2369.575958	328703.5726	-36.28510385	-151.8934939	35.18314902	2456.499233	2439.273718	2413.689386	-61.65137619	2401.279641	-76.09986087	-3.120461419	-0.029987427	-77372681.15	83.40090879	3.233827254
2364.278899	2380.731073	2349.559242	2359.088324	308813.0302	-37.16770598	-166.9277157	33.57108399	2448.627407	2433.091902	2409.375444	-68.98648508	2391.811753	-86.03679883	-3.524256571	-0.034884383	-77146456.97	83.33239038	2.948991634
2357.20263	2372.988118	2343.33439	2351.621653	295324.9831	-38.1722285	-164.908366	32.11543883	2440.765822	2426.562466	2404.017544	-71.12304592	2381.890551	-92.08700859	-3.769400036	-0.037402574	-73306204.22	83.25135563	2.691481629
2353.512837	2369.114319	2340.474251	2348.59239	291585.2061	-39.32205302	-154.1377687	30.94770987	2433.343792	2419.61914	2396.807601	-65.73095737	2371.815676	-92.02693434	-3.76637509	-0.036327563	-63847107	83.1696221	2.653536022
2352.664921	2368.499024	2340.422614	2349.26455	295959.6496	-40.34565827	-133.5244203	30.04348746	2426.482328	2412.620261	2388.405759	-54.27382068	2362.532495	-86.86749934	-3.556170947	-0.03229149	-49976425.18	83.08692808	2.628879042
2353.884992	2370.177523	2342.343472	2352.461025	305508.5756	-40.92236558	-103.507452	29.3546959	2420.137433	2406.041557	2379.988956	-39.28539519	2355.03753	-78.16036014	-3.201212533	-0.026371308	-33766338.63	82.99895589	2.626931803
2356.183046	2373.145727	2345.313297	2357.075828	318336.6332	-40.94391349	-71.81931751	28.81249365	2414.527528	2399.989947	2371.871039	-22.20502526	2349.456783	-67.68028661	-2.774503369	-0.019388053	-16497655.26	82.9044847	2.592693602
2358.331942	2376.150219	2348.18776	2361.713839	331903.7359	-40.26120804	-45.72849457	28.32501881	2409.830466	2394.641015	2364.472757	-4.944098673	2346.126789	-57.66173854	-2.36755074	-0.012399382	145558.5972	82.80232344	2.567760856
2360.433151	2379.022224	2350.869617	2366.100389	345035.7095	-38.8651015	-24.91339797	27.92946627	2405.934885	2390.210463	2358.397875	10.93432965	2345.249056	-47.90404804	-1.971026858	-0.005824643	15040283.26	82.70008002	2.540757616
2362.912552	2381.919174	2353.555866	2370.360372	357537.9486	-36.9454803	-8.795014831	27.69286791	2402.680566	2386.672852	2353.899663	24.58630824	2346.261457	-37.5438819	-1.549117576	0.000257784	27716219.13	82.60656858	2.502205607
2365.447063	2384.299479	2355.799406	2373.736663	366968.8647	-34.20860256	8.657994927	27.60991627	2399.826568	2384.627927	2351.885131	33.60572837	2350.87198	-27.26367666	-1.127671569	0.00503539	36349767.41	82.52940511	2.480548251
2367.860871	2385.760448	2357.286833	2375.62069	371116.3557	-30.43684622	32.87439373	27.68397287	2397.09678	2384.58944	2353.209751	35.76322275	2360.441685	-17.48765649	-0.721662408	0.007802158	39245760.92	82.47600459	2.509622604
2369.813532	2386.024816	2357.737164	2375.855599	370767.3751	-26.21305452	57.67435155	27.89607496	2394.424065	2385.774281	2356.955593	31.89111639	2372.343107	-8.625077417	-0.350627795	0.008650305	37152381.41	82.44301432	2.535161432
2370.615616	2384.692846	2356.703751	2374.190949	366984.4965	-22.12695279	77.24355361	28.18871441	2391.783927	2387.279687	2361.790209	23.508988	2383.903261	-1.709997846	-0.060590648	0.007765308	31292364.75	82.42277783	2.564327021
2370.684584	2382.190978	2354.585029	2371.221532	361698.0631	-19.08457096	78.41230265	28.5931367	2389.139588	2387.941243	2366.679479	12.2448326	2390.772548	4.194752861	0.185685203	0.005755905	22914473.53	82.41181707	2.648290875
2370.456042	2378.91963	2351.756467	2367.579613	357298.8072	-18.01368606	48.80671203	29.14276426	2386.45913	2386.519025	2370.419848	0.062496233	2388.5241	10.12591419	0.428423639	0.003306156	13625880.49	82.40562787	2.502237768
2368.783397	2374.35716	2347.603507	2362.621465	352776.4858	-18.55579672	-1.352367436	29.72171214	2383.613552	2383.315828	2372.522578	-12.63505715	2379.207817	13.87277029	0.577353831	0.00023377	3535733.915	82.3978353	2.729758476
2364.626275	2368.119738	2341.616606	2355.698527	346489.1691	-20.06814216	-59.00282532	30.21048625	2380.479848	2379.021692	2372.940144	-25.93482012	2366.184312	13.23374526	0.545423657	-0.003719666	-7733045.725	82.38309106	3.108865868
2356.708334	2359.063656	2332.651244	2345.765972	338316.3845	-22.07851317	-106.8529636	30.50551213	2376.898	2373.96042	2370.976305	-39.39783313	2352.260282	6.089122654	0.240757241	-0.008969381	-19399045.45	82.35469883	3.097477581
2343.681233	2346.195105	2319.72357	2331.941956	327845.064	-23.98145881	-126.9256638	30.49376423	2372.734671	2368.620252	2366.038899	-52.46138873	2340.794046	-9.841546814	-0.434906702	-0.015840533	-30826069.84	82.30596181	3.196241272
2326.859076	2330.649402	2303.844833	2315.160188	316062.816	-25.85403617	-126.0565241	30.23826184	2368.063072	2362.928851	2358.531419	-64.6621967	2331.065205	-32.50671142	-1.389938642	-0.023741776	-41832681.91	82.23659847	3.312387637
2308.358501	2313.720436	2286.365882	2296.77995	305161.1965	-28.02293295	-116.3695231	29.88775365	2362.996666	2356.540767	2349.033779	-75.56203776	2321.009673	-58.13259394	-2.464517269	-0.031932806	-51944712.16	82.15013241	3.417620768
2288.997187	2297.438795	2269.275987	2278.754244	294544.4493	-30.2824932	-108.4011689	29.45223319	2357.718126	2349.796381	2338.146846	-83.7363746	2310.80276	-85.67966262	-3.607929214	-0.039206461	-61759189.33	82.04633795	3.093093904
2270.031215	2284.051775	2254.556593	2262.892839	283651.7104	-32.4755796	-113.6774241	28.95568503	2352.427304	2343.01976	2326.705976	-88.27911417	2300.383831	-113.6334724	-4.744796845	-0.044462795	-72003933.74	81.9247924	3.026853116
2252.533238	2272.676567	2242.181763	2249.612503	275785.9378	-34.66245416	-128.3045067	28.5739097	2347.10904	2336.000048	2314.857229	-89.03049666	2289.462889	-138.7342557	-5.758677006	-0.047711849	-81240339.38	81.79395991	2.72244108
2236.932758	2262.533402	2231.965957	2239.334966	274030.5596	-36.76265019	-143.331656	28.46025544	2341.729577	2328.642982	2302.493679	-85.35118473	2278.479295	-158.6053143	-6.575099964	-0.048974947	-87888346.71	81.66267866	2.720887592
2225.964106	2253.637967	2222.84596	2230.637704	281743.9371	-39.08603942	-151.9247209	28.79545808	2336.241757	2320.553021	2290.444405	-80.03055438	2266.413834	-168.9181367	-7.00383696	-0.049296169	-90814729.54	81.53275984	2.721498087
2221.823854	2243.408722	2213.595708	2222.164808	302435.7846	-41.98900734	-150.9224307	29.76869704	2330.57799	2311.263093	2279.362783	-75.74109522	2252.022576	-165.4163404	-6.870868844	-0.049765627	-88753704.23	81.40964577	2.567158746
2223.503263	2234.515824	2205.925748	2215.798722	333519.4694	-44.87244923	-139.6724111	31.26962893	2324.921437	2301.540866	2269.311778	-70.00663072	2237.431786	-150.482302	-6.270013695	-0.049210915	-82555107.07	81.29088011	2.349297344
2229.857345	2236.705516	2201.66635	2213.006254	370010.6275	-47.00417188	-108.481421	33.0600601	2319.503659	2292.437036	2260.615882	-60.97296768	2225.356165	-128.2456522	-5.345603582	-0.0464852	-74165248.41	81.16574713	2.106976823
2236.667653	2242.942475	2202.422969	2217.078295	410370.2913	-47.95172768	-73.2653266	35.08820844	2314.427333	2284.39422	2252.2407	-44.20755078	2216.806023	-101.242828	-4.279863177	-0.040009447	-63640837.72	81.0538672	2.073397926
2239.933559	2234.819761	2209.993415	2231.32534	452419.1653	-47.20125823	-70.31660845	37.27363564	2309.813468	2277.969307	2243.137862	-14.89853166	2213.212984	-72.95435813	-3.276634289	-0.028143593	-51221249.27	80.97030465	2.052722479
2241.268774	2231.59439	2222.40963	2251.676465	491698.594	-44.86350692	-65.38173998	39.36126431	2305.66361	2273.41793	2234.798037	20.55347536	2214.759138	-44.98542861	-2.33385654	-0.012848101	-39262402.37	80.8926009	2.097468968
2242.236472	2264.881251	2236.325669	2272.727028	524799.613	-41.47371266	-0.450529398	41.13867799	2301.862406	2270.508584	2228.732217	53.57940278	2220.007359	-17.62749822	-1.413056752	0.002932982	-29823115.44	80.80337414	2.107488698
2248.006778	2308.467812	2251.012904	2290.441273	546227.9364	-36.75742069	78.20928011	42.32901489	2298.530532	2269.988275	2226.854815	79.46887844	2231.283296	5.145501341	-0.492266724	0.017505382	-25459758.44	80.65238366	2.142810888
2263.633287	2322.846304	2265.312931	2300.160535	550525.1469	-30.5390533	101.486012	42.64518541	2295.758526	2272.505527	2231.171663	92.37535526	2250.523971	20.00840519	0.467545979	0.029002609	-28831765.01	80.39157642	2.279197844
2283.921149	2320.07693	2276.986131	2302.18932	540247.2922	-23.77246527	91.75473626	42.22916073	2293.260933	2276.818814	2240.001562	92.25703272	2273.297329	27.79905452	1.352889442	0.03635995	-38404587.22	80.06277271	2.446735403
2302.846125	2321.365819	2284.939938	2299.298193	520520.7717	-17.38928593	87.01359497	41.3949201	2290.740471	2281.492117	2250.616908	83.37547643	2294.956174	29.48716696	2.026047854	0.039543999	-51022608.12	79.72091194	2.598864514
2312.687933	2319.742581	2285.42606	2289.929913	493796.4999	-12.61149903	77.76180862	40.21043013	2287.812518	2285.018724	2261.62534	60.93286526	2309.585286	29.66534188	2.425827359	0.037482403	-65820080.74	79.43066218	2.702264701
2305.430622	2306.932255	2274.834837	2273.301291	463467.6109	-10.72504465	52.20883307	38.78824281	2284.092212	2285.754605	2271.331646	21.39547499	2310.954746	32.9165916	2.481476052	0.029082939	-81496159.57	79.2591231	2.688395681
2285.881172	2287.890123	2256.664634	2252.899419	433067.7825	-11.22860694	18.43832614	37.44164173	2279.711152	2283.976903	2278.710654	-26.33847855	2301.571352	36.88735923	2.230119367	0.016389892	-95188796.94	79.18946842	2.726746515
2261.854987	2267.933059	2235.766739	2231.866915	404795.5735	-13.05905633	-15.32373502	36.41590785	2274.961823	2280.682424	2283.625464	-73.45286365	2286.57392	39.03716817	1.782494903	0.002350089	-104738884.9	79.18450293	3.019643637
2238.61556	2250.141564	2216.064651	2216.229784	383566.7545	-15.85141774	-45.43577456	36.07630648	2270.05919	2275.906743	2284.440711	-106.2359754	2268.173582	33.8286521	1.089563043	-0.01221133	-106675396.3	79.21129277	3.494936448
2222.423963	2238.285703	2202.190646	2212.144996	374209.882	-19.03220766	-67.16294927	36.79794442	2265.259642	2269.9138	2279.685542	-110.5428166	2249.41075	15.94713728	0.134036679	-0.025819445	-97505321.63	79.23288887	3.965138801
2213.325158	2232.586641	2194.441951	2217.324782	374941.7002	-22.04546576	-79.16960248	38.36472035	2260.728991	2263.4755	2270.866496	-92.17911548	2232.425557	-9.324904424	-0.914939264	-0.03666848	-79137420.21	79.25749173	4.244784253
2208.574146	2231.412214	2191.074063	2227.692103	382097.5286	-24.64425922	-83.03575981	40.34627414	2256.60485	2257.18024	2260.107427	-61.85958174	2217.896736	-35.31775514	-1.907939161	-0.044326793	-55306195.85	79.30087494	4.388457839
2210.10597	2236.342997	2193.954228	2239.837791	393631.1706	-25.79550266	-74.1823482	42.6031346	2253.014773	2252.300452	2249.285131	-26.8017077	2209.373527	-53.73629024	-2.539964325	-0.044206828	-27572340.27	79.37990649	4.451190759
2219.115835	2248.281876	2204.26155	2249.674408	406692.0041	-24.51239394	-49.31438753	44.93114241	2250.087378	2250.138463	2240.558649	4.122845461	2210.33	-56.28670314	-2.522015143	-0.03227656	1884514.253	79.51131527	3.022556591
2233.494797	2264.888349	2219.797225	2257.701018	419209.7214	-21.29870208	-13.99831425	46.96383981	2248.00697	2250.339654	2234.572743	29.77634788	2218.91346	-45.91698811	-1.979974893	-0.012525117	30187060.65	79.6674848	2.975790058
2251.430785	2284.01229	2238.495796	2265.826412	430256.2398	-16.91616455	26.2506569	48.44040386	2246.92498	2252.167262	2231.197264	52.4241459	2232.150313	-28.02764567	-1.110133319	0.010340303	55394080.1	79.81477092	2.508371242
2268.165902	2300.945992	2255.733832	2273.972129	436635.9103	-12.17872242	60.6904432	48.89664609	2247.06459	2255.125803	2231.288458	69.05224746	2247.964478	-8.507015385	-0.190250145	0.029338358	73701866.7	79.91960393	3.69458812
2278.764238	2310.86333	2266.735564	2282.284798	435234.9663	-8.057053101	78.0290476	47.87041664	2248.516889	2258.5115	2235.508285	77.0914316	2263.464898	6.28638576	0.483411656	0.037164652	81354209.99	79.94767477	3.323535395
2284.737799	2315.366345	2272.935863	2290.42355	427434.7795	-4.462579676	82.75986997	45.62256893	2251.130033	2262.276399	2243.167055	77.67480134	2278.013489	17.87035664	0.985637662	0.036365232	80031788.86	79.91294412	2.684571727
2288.55926	2317.10357	2276.772905	2297.568154	415784.8739	-1.018195428	81.43250501	42.64256108	2254.885489	2266.617813	2253.239602	72.19687171	2292.203868	28.97758752	1.442278553	0.031523575	73045581.13	79.84407369	2.455201415
2293.088838	2318.8551	2280.924238	2303.966657	401886.2546	2.167149382	79.35495666	39.16723532	2259.200944	2271.040417	2264.736873	62.84952368	2303.205333	42.88829281	2.017289792	0.026486666	62105456.92	79.75603635	2.467426637
2301.563469	2323.903002	2288.449697	2309.963499	387907.5848	5.105238666	84.47110684	35.51956759	2263.000544	2275.150777	2276.460104	52.7323018	2308.779109	63.07300656	2.886568819	0.025720504	49576338.25	79.66838555	2.098704923
2311.927223	2330.483717	2297.543892	2314.959212	375118.7439	7.644849262	89.96124948	32.03575604	2266.768327	2278.88043	2287.628697	41.78722693	2310.064388	85.08826549	3.849932973	0.027619693	37518318.4	79.59011303	2.188641358
2321.058352	2335.710044	2305.379424	2318.367437	363917.1604	9.474837203	86.51319452	28.92013422	2271.584375	2282.046071	2297.769885	29.03509871	2308.00223	103.3272351	4.650331439	0.028965436	27027801.44	79.5223254	2.148778941
2326.84664	2338.4379	2310.173745	2319.68203	356466.7249	10.95692876	79.72286938	26.6501385	2276.150135	2285.256968	2305.937281	16.75908341	2307.053673	112.886359	5.067475261	0.028491161	21163972.44	79.48155327	2.207365077
2326.983824	2337.113737	2309.961999	2318.344127	354794.4603	12.39587194	65.92006585	25.68753278	2278.603333	2289.068467	2311.264182	6.409150009	2311.565463	108.6327694	4.869448385	0.024683707	22880154.4	79.48316204	2.23884832
2322.463669	2332.531152	2305.613034	2314.735601	357853.7222	13.48972665	47.89730689	25.8368987	2279.508313	2292.853365	2313.861044	-1.915702153	2318.810361	92.95565092	4.164139394	0.018234642	30869655.89	79.52260962	2.247296459
2315.481496	2326.721739	2299.059801	2309.647984	363958.4661	14.0758299	51.69561424	26.7308213	2280.007239	2296.054429	2314.167008	-7.307143289	2325.700586	70.88044554	3.178287064	0.010888477	42718816.83	79.59205167	2.351224841
2306.695973	2318.693088	2290.832923	2303.196507	371566.6875	13.28383807	37.55395011	28.11890845	2279.65539	2297.363423	2312.463311	-14.54132161	2326.622101	44.29241254	1.996240377	0.002831086	56749895.33	79.68131164	2.719554824
2297.002333	2307.90903	2281.660672	2295.60137	378723.9284	10.29594175	-60.69461883	29.66716227	2278.033206	2295.516442	2309.195338	-27.67289188	2315.905252	15.75819756	0.732334436	-0.005729183	70758334.95	79.77742679	2.712709547
2287.341433	2296.189148	2272.414066	2287.65626	385018.6714	5.986465477	-170.9145985	31.21359227	2275.871681	2291.568717	2304.845587	-43.07422292	2297.877343	-11.99347399	-0.494084866	-0.01376075	83599638.43	79.88087163	3.282529662
2278.158503	2284.705121	2263.543071	2279.996126	390656.3511	1.376308023	-193.5301521	32.71448611	2273.857589	2286.884609	2299.818554	-57.79934968	2278.344075	-37.43254003	-1.617487287	-0.020481521	94888535.08	79.99543966	4.361598182
2270.832841	2277.755925	2256.304493	2273.6494	394550.0317	-2.185955884	-156.8280952	33.87573299	2272.903646	2283.052718	2294.762747	-61.91604082	2263.363283	-56.71036067	-2.468895685	-0.02504179	102750529.7	80.11820206	3.052187344
2266.728439	2279.408111	2251.946294	2269.652561	395809.9719	-3.296118448	-108.8969345	34.42465374	2273.962321	2281.751336	2290.321952	-46.12565678	2259.420171	-66.03473997	-2.882005595	-0.02639341	105434138.9	80.24694706	3.010192021
2265.186337	2286.597589	2249.872116	2267.477848	394494.6013	-2.606148711	-60.07055395	34.43516612	2276.566368	2282.331866	2286.601997	-18.27855751	2263.747637	-67.01996979	-2.92787861	-0.025165792	103425259.3	80.37791145	3.055197728
2265.033349	2295.443988	2249.012448	2266.145173	390600.5427	-1.252074401	-25.24173819	34.03912842	2279.855193	2283.548888	2283.477751	12.3150957	2271.081641	-62.74993866	-2.741570089	-0.022742959	97699544.81	80.50516988	2.746753285
2265.537693	2300.674687	2248.716742	2265.16431	385090.3712	-0.034582875	-8.544300042	33.40910428	2283.377135	2284.583031	2280.936716	31.53027205	2278.567719	-55.02446752	-2.403283713	-0.018545032	89220284.97	80.62853595	2.696387335
2265.715006	2296.769755	2248.105941	2263.860735	379097.9298	0.112415853	-2.909181294	32.7656781	2286.528068	2284.486039	2278.910921	24.9905127	2282.744984	-46.31532346	-2.022781988	-0.012438873	79260137.33	80.74791704	2.552326232
2265.044448	2285.967011	2246.716191	2261.768359	371863.2633	-0.754992214	-12.23525574	32.08424201	2289.029163	2283.253302	2277.061181	0.290479254	2283.276972	-38.21053692	-1.66868824	-0.005955819	68118567.4	80.85620517	2.506880034
2263.404107	2272.130446	2244.448124	2258.735527	362527.6326	-2.187532316	-42.46770906	31.2797814	2290.875453	2281.246451	2274.979436	-30.89936756	2281.495512	-31.29896728	-1.36586071	-6.92E-05	55739076.98	80.94671686	2.557221644
2259.819226	2258.579041	2240.416658	2253.921032	350411.4891	-4.232490195	-78.8478188	30.38906735	2291.462085	2278.479327	2272.487242	-57.08995526	2276.286629	-28.26485685	-1.231024998	0.001598283	42768313.65	81.01149128	2.612001642
2253.40944	2249.03149	2233.824831	2246.558391	334774.7209	-6.896865245	-101.7634537	29.43410872	2290.243741	2274.956725	2269.302649	-65.79965984	2266.626892	-31.63430818	-1.373479011	-0.004341134	29829280.12	81.04271438	2.512386161
2244.623768	2242.306098	2225.097466	2237.113066	316914.5585	-9.980772295	-114.1882242	28.46953592	2287.510849	2270.723381	2265.162928	-61.26412805	2253.872288	-40.23040074	-1.743660495	-0.015376779	17067968.5	81.04364063	2.35173407
2234.121455	2235.942221	2214.845964	2226.260709	298859.9814	-13.30915371	-124.5025124	27.59303227	2283.649584	2265.853319	2260.042648	-52.02275696	2239.61349	-52.10546606	-2.259342138	-0.028341256	4572120.794	81.02093981	2.284719481
2222.764277	2228.639255	2203.886623	2214.804982	281517.0933	-16.71180244	-129.0832679	26.78674307	2279.24662	2260.105072	2253.192813	-43.43997832	2224.987114	-65.42918798	-2.839698132	-0.038775682	-7614988.045	80.97847676	2.272377465
2211.604978	2218.967983	2193.210801	2203.721246	266009.513	-19.91587825	-124.7590498	26.03168214	2274.971929	2253.388618	2244.005104	-41.46716703	2211.703662	-77.88139268	-3.383160961	-0.04197918	-19516369.53	80.92153476	2.245579631
2200.610859	2207.648549	2182.772859	2193.036507	253757.8423	-22.87242279	-115.3104996	25.4527671	2270.660558	2246.02493	2233.189342	-44.69980793	2199.931177	-89.04230846	-3.872860743	-0.039842689	-30922277.26	80.85356836	2.227276993
2189.505889	2196.117347	2172.302817	2182.547654	245759.8776	-25.6933879	-104.0490372	25.16602529	2265.976615	2238.222676	2221.535783	-49.32190921	2188.775087	-99.19605462	-4.320610022	-0.035581767	-41524119.05	80.7763339	2.246351505
2178.548679	2185.283411	2162.022643	2172.563842	244044.2316	-27.89514521	-95.11100307	25.31483009	2260.783326	2231.076833	2210.461266	-52.91818352	2180.66046	-107.1721742	-4.680740308	-0.031884178	-51155491.38	80.69589997	2.27781125
2167.912072	2176.080592	2152.070969	2163.30756	250413.705	-29.09503139	-94.08103449	26.04136465	2254.890701	2225.588884	2201.432953	-53.30002566	2177.510089	-111.9910927	-4.916102899	-0.031776656	-59650677.72	80.61813304	2.291103613
2158.025087	2168.638647	2142.875542	2155.149865	264327.9321	-29.61869832	-98.01029783	27.25707477	2248.513879	2221.162814	2193.980735	-50.80959775	2177.298353	-113.5519299	-5.013920021	-0.033991274	-66656734.67	80.54296028	2.292393462
2149.590374	2162.929189	2135.137233	2148.698496	284499.8583	-29.70514351	-100.7508297	28.80244423	2242.024981	2217.176078	2187.336224	-46.0075255	2178.419417	-111.6404445	-4.956814132	-0.036061941	-71753776.33	80.46953418	2.293135138
2142.586098	2158.755024	2128.84634	2143.870981	309153.1389	-30.27134296	-105.183731	30.58509427	2235.489429	2212.200208	2180.685866	-42.22786906	2176.054003	-107.0390595	-4.772087	-0.036774904	-74658206.6	80.39614865	2.292644764
2136.978334	2155.886084	2123.986452	2140.559545	336785.9422	-32.21252968	-112.3462012	32.4849899	2229.016824	2204.822395	2173.142266	-42.22915092	2165.353239	-100.7131239	-4.490140958	-0.03477756	-75090777.27	80.32026801	2.291190967
2133.682713	2155.176669	2121.444775	2139.62112	366233.3054	-34.72736655	-117.5157736	34.41465237	2222.808598	2196.248076	2165.460518	-42.9825792	2150.334537	-91.69802323	-4.079886613	-0.030162031	-72642800.52	80.24450361	2.288540047
2133.546538	2157.540635	2122.031032	2141.860373	397061.3007	-36.81687073	-118.7775141	36.32594447	2216.978745	2188.061701	2158.813654	-41.79919251	2136.11746	-78.90798552	-3.510429832	-0.023679453	-66963677.91	80.17263162	2.282965133
2137.512045	2163.806211	2126.670589	2148.132104	431735.9172	-37.27237587	-101.8897168	38.07900414	2211.945261	2182.081068	2154.070647	-31.44844003	2127.875226	-61.55197115	-2.73070763	-0.015480753	-57729209.39	80.10573531	2.274973884
2146.514778	2174.795391	2136.278057	2159.289091	470371.305	-34.84332151	-53.82010524	39.54313681	2208.097387	2180.183601	2152.09894	-5.135528918	2131.798984	-38.79458914	-1.700117426	-0.005762427	-44658980.46	80.04516489	2.265982536
2159.955597	2189.914753	2150.248413	2174.706103	515138.5693	-30.05279414	13.51786923	40.73225784	2205.26553	2181.761689	2153.061256	31.28797706	2145.47245	-11.6987618	-0.464389533	0.005149493	-27839184.7	79.99116357	2.255576103
2176.668833	2208.018119	2167.425891	2193.195199	567118.712	-23.86031763	86.10753464	41.68436362	2203.237384	2185.619342	2156.835435	70.4598029	2162.403181	17.87792413	0.911585052	0.016824037	-7581291.182	79.94241736	2.244772635
2196.118663	2228.602555	2187.24926	2214.227067	610211.5385	-17.0219723	142.5560929	42.46381419	2201.622916	2190.730136	2163.174812	102.4880428	2182.311905	49.20414598	2.320039114	0.029107406	15951259.38	79.90068382	2.237763875
2217.594049	2251.008578	2208.983085	2237.107626	644616.0794	-10.38982271	161.096439	43.15451834	2200.009983	2195.954571	2171.858195	117.2128829	2207.718034	81.35898633	3.661325046	0.041772109	42552796.38	79.86773731	2.232057028
2240.122848	2274.270428	2231.68605	2260.805079	669120.905	-3.955214302	151.1766947	43.72559512	2198.699249	2201.558623	2182.85622	118.5536352	2232.421306	112.6709683	4.915278542	0.053874572	71609866.39	79.83991439	2.232838425
2262.949113	2297.624901	2254.633167	2284.497336	639054.1621	2.538396138	128.1699142	44.12626953	2198.118221	2208.128341	2195.947966	113.3057734	2247.443882	141.7681562	6.058847329	0.064529357	102439907.3	79.81320508	2.258267282
2284.867213	2319.891315	2276.651823	2306.93831	621585.3209	9.177933638	108.1158825	44.34660512	2198.6555	2216.144747	2211.730798	108.0059225	2259.726782	166.6694796	7.175331752	0.072676879	134583631	79.78448275	2.28078652
2304.67288	2339.890681	2296.575767	2326.884343	756803.1843	16.0598968	108.2720574	44.37263471	2200.73094	2226.081321	2230.620774	109.8422973	2279.866304	185.4291399	8.33698758	0.077266391	167481149.3	79.7501744	2.271097865
2322.53586	2357.796952	2314.537618	2344.52935	901745.7071	22.93549848	122.5373316	44.2491071	2204.236793	2237.450834	2251.481038	116.2432963	2303.398613	198.4744276	9.427139942	0.078695873	200772616.3	79.71210414	2.282229163
2339.084887	2374.238783	2331.099392	2360.563287	824471.6965	29.52969525	139.7725444	44.04928541	2208.915754	2249.62714	2273.212115	122.4768669	2323.70792	207.0159501	10.34420196	0.077875194	234438719.9	79.67532557	2.296931882
2354.49783	2389.397147	2346.425224	2375.179576	671296.2453	35.46753617	150.326907	43.79183433	2214.653776	2261.82345	2293.720307	125.0472229	2340.907083	211.6057195	10.85781561	0.075180586	267649127.5	79.63963787	2.289354295
2369.10604	2403.606593	2360.827115	2388.731813	669008.2636	40.39888665	144.0247691	43.50231819	2221.293708	2273.250257	2310.951076	120.1436812	2355.689646	213.0766117	10.74822286	0.071153876	299544638.2	79.60468502	2.570724446
2383.394443	2417.353848	2374.735175	2401.793023	736671.7435	44.58949485	126.4909713	43.24239649	2228.847941	2284.300502	2325.856009	110.2107893	2368.699275	212.3068941	10.2011207	0.066481443	330832159.8	79.5780831	2.376041855
2397.66672	2430.94623	2388.41345	2414.754082	748274.0054	48.37818378	106.5782922	43.05915373	2237.404654	2295.550674	2339.84527	99.19270703	2380.925553	209.8826447	9.458953527	0.061640166	362277475.6	79.56666998	2.328464207
2412.531875	2445.006438	2402.404865	2428.308104	734925.0758	52.13756132	92.67205244	43.04291965	2246.883767	2307.560158	2354.592753	89.7259512	2394.146683	206.9518483	8.800946574	0.057525687	394336196.5	79.57456113	2.328138129
2428.650785	2460.212257	2417.311848	2443.210752	738243.9158	56.31073817	93.34892646	43.278002	2257.204541	2320.98459	2371.932585	84.70302158	2410.292745	204.7267599	8.526185643	0.055051842	427654022	79.60824957	2.30165786
2445.620807	2476.179307	2432.785705	2459.06211	747458.9206	60.61262667	104.1801195	43.72762751	2268.370403	2335.341791	2390.944787	83.15143472	2428.3898	202.9593532	8.535621904	0.053945407	461112568.5	79.66132963	2.329025642
2462.619613	2492.119283	2448.096223	2474.992673	752716.0699	64.59733887	117.9617429	44.33267152	2280.355078	2349.886694	2410.07653	82.75758177	2446.692426	200.851059	8.626306105	0.053542939	492623555.5	79.7208151	2.306902724
2479.53834	2507.948167	2463.217416	2490.947809	759198.711	68.26569903	128.1331902	45.02338357	2293.190101	2364.448401	2428.288287	83.02615445	2464.731194	198.4521348	8.684260218	0.053668058	522135837.9	79.79582205	3.76797722
2496.159073	2523.464539	2478.021693	2506.753275	771326.3383	71.34099807	127.6719605	45.71402851	2306.905299	2378.525827	2444.402671	83.11806678	2481.668533	195.6646188	8.572458998	0.054006038	549476358.2	79.89014311	2.55708397
2511.642064	2537.910681	2491.749065	2521.488258	786260.7608	73.81703477	119.4381097	46.41589669	2321.319049	2392.086585	2458.642846	82.53679307	2497.144689	191.6532754	8.297115113	0.054053331	572113449.4	79.98920059	2.187218341
2525.366721	2550.774171	2503.863325	2534.47327	800797.0825	76.4131012	108.7059793	47.16084292	2336.205382	2405.982454	2471.727521	81.4167373	2511.479102	185.8400336	7.927184585	0.053525781	587891747.4	80.0848542	2.152258632
2536.323307	2561.062828	2513.404748	2544.59475	812401.5324	78.03138742	99.04257969	47.93142896	2351.378521	2418.925203	2483.76053	78.17338862	2522.919736	177.2338508	7.457293827	0.051711726	594074063.9	80.13324744	2.136432454
2543.468593	2567.74427	2519.365368	2550.680453	817984.1244	76.67880134	94.60740873	48.72066251	2366.622197	2428.608099	2494.933124	71.49528389	2530.009	164.7587558	6.884731407	0.047865626	587867438.5	80.09445743	2.153198382
2547.66086	2571.762493	2522.70847	2553.75121	818878.6679	74.42911471	94.02425251	49.48839376	2381.840895	2437.350182	2505.360977	62.30753984	2534.085889	149.5712365	6.243212731	0.042581129	571368108.4	79.99843853	2.060982429
2550.377679	2574.600364	2524.957722	2555.510492	818397.2235	74.50891883	94.33535774	50.16455545	2396.946562	2448.768265	2515.001694	51.76625279	2536.482911	133.6249998	5.576713358	0.036819102	548433263.1	79.87881377	2.063072057
2552.182509	2576.870501	2526.696515	2556.536716	816421.71	75.5070087	95.1201588	50.76799877	2411.703891	2461.196585	2524.147276	42.55065334	2540.34558	117.5006322	4.902330959	0.030932694	520540319.9	79.79729406	2.077961996
2553.880679	2579.513045	2528.834121	2557.740685	813060.0358	74.95438617	95.33104624	51.31517245	2426.092761	2471.771486	2533.157533	37.12321179	2548.856853	102.0404667	4.246985433	0.025494647	489746490.8	79.81717438	2.066546659
2556.478936	2583.185726	2532.113985	2560.146793	811604.5553	73.7292368	95.72337544	51.71712202	2439.959264	2481.430356	2541.918102	35.13678472	2560.347827	88.81016882	3.675060639	0.020964627	459151315.4	79.90030566	2.032928992
2560.517317	2588.012676	2536.75667	2564.236281	814820.1927	73.26196685	98.23502867	51.90044898	2452.653446	2491.742409	2550.246488	36.2394757	2572.605243	78.80586967	3.234408647	0.017447687	430906178.5	79.99261371	1.976503454
2567.619076	2595.86299	2544.728503	2572.168418	826031.8472	72.73125512	100.6339811	51.75050107	2464.865418	2501.773458	2558.265378	37.39596498	2582.862653	74.27882459	3.014388216	0.016193275	409241414.8	80.03988754	1.931886715
2579.337961	2608.238601	2557.607088	2585.772761	848800.4878	71.13603531	101.2334285	51.15474883	2478.187264	2510.380777	2566.006158	35.66590245	2588.08337	77.39422236	3.100857948	0.018219768	398323609.3	79.98349495	1.929560943
2594.602654	2624.167559	2574.396815	2603.871601	880464.93	69.10104054	101.6865697	50.22164534	2491.068588	2518.266183	2573.609144	33.69481026	2590.414616	86.51284577	3.429249845	0.022797013	396249554.6	79.85154614	1.966114401
2611.896689	2642.618524	2593.969603	2624.924037	915727.2129	67.41428671	102.6445976	49.11733357	2500.959886	2526.378994	2581.478872	33.98017354	2593.204577	99.15209908	3.900195895	0.029085962	399588395.1	79.69576805	2.05061516
2629.908043	2660.516265	2613.090459	2645.895135	953469.6113	66.4578078	109.7785219	47.95356734	2509.810345	2535.081967	2589.259765	41.29496358	2598.407895	113.4478017	4.441518904	0.035031122	406297476.7	79.54553118	2.125661578
2646.838352	2674.780939	2628.592641	2663.696491	991966.0696	66.6427116	128.2607814	46.87080324	2520.595391	2544.767479	2596.564567	60.42696383	2608.160206	126.9365165	4.957342412	0.038593145	413408703.1	79.4352389	2.12059723
2662.849669	2686.719148	2641.566667	2678.903667	1025727.512	67.90864324	152.4793285	45.93424526	2532.447224	2555.61398	2604.321919	86.20248661	2622.330757	139.0653964	5.42444614	0.040431151	419877122.5	79.3699436	2.104931819
2678.733477	2697.775955	2653.200411	2692.301007	1050320.442	69.89252254	175.911399	45.15878376	2543.806184	2567.495399	2613.449111	111.4391505	2639.428064	150.123668	5.852804421	0.041331589	425886398.4	79.34046978	2.156317617
2692.955244	2710.800339	2666.696452	2705.972685	1059468.783	72.51051119	188.8459458	44.68292246	2555.286619	2580.505058	2624.753525	130.2382133	2659.363208	157.7865882	6.148129975	0.043115295	427881746.1	79.35648956	2.295310441
2704.612631	2728.883079	2685.296167	2722.185798	1046819.686	75.67809045	181.7287026	44.62506937	2567.603912	2594.75064	2639.128217	136.4523862	2682.04703	160.3577309	6.241234397	0.047701275	422995506.5	79.42577502	2.620602748
2713.58922	2748.533816	2705.391241	2737.939043	1016014.568	78.80884516	158.5408506	44.95785283	2580.262119	2609.527088	2655.690638	129.9847825	2705.154016	157.9347102	6.137043085	0.053025664	412202943.8	79.54308363	2.816832717
2718.968347	2765.226584	2722.592479	2749.729225	974281.1021	81.22442223	125.9261795	45.65658925	2592.665374	2623.852448	2672.764625	113.5819807	2725.910606	150.163263	5.823605544	0.056524933	396374774.5	79.70102263	3.307408072
2724.431484	2775.785853	2732.23114	2754.52914	924342.703	82.65686329	92.16009414	46.59193032	2604.464542	2637.461969	2690.04709	88.35390344	2743.260321	140.7682703	5.451677542	0.055865026	380599635	79.89088539	3.543944871
2733.151317	2776.511586	2729.447758	2748.921516	870036.6028	82.73861636	65.83099496	47.60783449	2615.257021	2649.937851	2707.037505	55.38670773	2755.723986	133.2124921	5.160713379	0.048567263	369779280.3	80.10090911	3.583543487
2741.819554	2768.712307	2716.601651	2735.188951	817395.0949	81.16560184	44.85901787	48.81830537	2624.878294	2660.501972	2722.022839	18.29208274	2761.911618	124.703595	4.841597923	0.035956871	361070605.4	80.32381599	2.730870797
2747.677274	2756.022824	2698.183012	2717.646461	770779.203	78.00761977	25.7588281	50.36406274	2633.331163	2668.765389	2733.632406	-18.31521854	2761.968006	112.7490754	4.397609042	0.020718777	351646338.5	80.55511245	1.926040614
2743.074189	2737.638924	2676.72725	2696.69495	737805.6092	72.40500081	2.69638578	52.30673817	2640.421138	2673.278096	2739.705578	-54.7031933	2752.349061	91.03675639	3.573014181	0.003906135	334759886.3	80.78236434	1.86878556
2720.621892	2713.505971	2655.244416	2673.606171	726047.6973	63.64452055	-30.29945139	54.72534164	2645.993136	2672.725268	2738.106774	-89.92389367	2729.963282	53.56074322	2.125319323	-0.013184381	303571211.4	80.99396575	1.84441016
2686.825584	2687.217743	2635.131328	2650.925772	732164.0954	52.8673827	-66.86425835	57.47642023	2650.236204	2668.363249	2730.022247	-119.3438071	2699.595823	6.236443081	0.292081809	-0.028897469	264523750.2	81.18984965	2.04914214
2649.917991	2661.444699	2616.577524	2629.610077	749298.3274	41.41205388	-99.50659912	60.29258193	2653.437524	2661.887687	2717.653366	-141.0497152	2666.870193	-43.37692029	-1.626902399	-0.04216898	225606784.6	81.37140554	2.219410988
2619.69469	2642.538569	2601.115872	2615.737687	774306.0048	31.06651639	-119.8016387	63.14081816	2655.838394	2655.224706	2702.257263	-143.6991149	2638.269044	-86.17144018	-3.257991749	-0.051338971	194892391.4	81.54306196	2.431009895
2606.533699	2636.912384	2590.398534	2614.999966	802781.1656	23.55093396	-118.7563408	65.9712622	2657.69934	2650.294549	2685.427157	-116.9554483	2620.736652	-112.7462091	-4.216900369	-0.054590321	181315432.1	81.71091286	3.645009078
2606.39236	2640.693114	2583.584829	2622.815348	829796.8829	18.49519582	-102.6392966	68.4678346	2659.245242	2646.962623	2668.472934	-71.81918887	2612.774512	-125.6930947	-4.62364967	-0.05287397	180102858.7	81.86941356	3.897539418
2611.634123	2648.064045	2578.956393	2633.490559	852229.5239	15.36398936	-81.65647871	70.35228645	2660.58875	2644.893008	2652.118131	-21.49453298	2610.160749	-130.3644446	-4.709904859	-0.048254999	182259230.9	82.01106557	4.005045356
2617.450233	2654.370932	2577.049399	2639.702314	863478.2332	13.05915153	-60.48346821	71.28447265	2661.82124	2643.248751	2638.00176	17.24747544	2611.501908	-131.4198748	-4.684630256	-0.040453736	185277819.2	82.13277206	4.078750063
2618.151827	2654.077929	2577.690578	2633.595396	857009.4096	9.508704496	-45.32058167	70.92017338	2663.154874	2640.164693	2627.791001	26.69030236	2614.813374	-134.1950302	-4.784437271	-0.029769857	185390924.5	82.23096387	3.33081759
2614.134691	2647.996377	2579.108668	2618.265176	835615.6878	5.956547278	-37.46050066	69.44130425	2664.381627	2636.956826	2620.888551	13.18026384	2618.263805	-137.0046805	-4.931878288	-0.018355314	179546288.2	82.30807457	3.040149894
2608.317343	2639.558166	2580.527795	2599.608677	804984.1271	4.923461061	-33.83243344	67.2269701	2664.848169	2636.189268	2615.998069	-10.57691663	2621.004773	-136.628101	-4.979096776	-0.007554467	167938758.8	82.37028563	2.859105939
2600.476464	2627.950368	2577.171993	2581.277219	767864.6902	4.302164132	-40.71809104	64.41169736	2664.995921	2635.617293	2612.939565	-36.70453771	2621.117209	-130.9458945	-4.829514827	-0.00170248	143777360.7	82.41708446	2.557056067
2590.470908	2612.842784	2564.519215	2567.453427	728095.5885	0.992569706	-63.67558582	61.18855533	2665.679076	2631.824406	2611.116036	-56.0514867	2616.205377	-117.7833883	-4.381437101	-0.005045784	100542779	82.44850491	2.405503083
2579.578253	2596.822977	2546.52646	2558.417879	689698.7266	-3.73124908	-94.47532483	57.88885012	2665.63434	2626.08185	2609.633153	-67.40130523	2607.382736	-99.5503018	-3.718064069	-0.01442939	45744573.02	82.47252041	2.235718053
2569.105015	2581.950982	2528.000711	2552.749231	655125.0083	-7.780925624	-124.4034931	54.76394714	2663.144647	2620.667003	2608.196151	-73.16173574	2597.292363	-79.75676563	-3.008866293	-0.025564807	-11020066.59	82.4964207	2.122597549
2559.446949	2571.888312	2515.018629	2550.34627	629761.094	-11.67574478	-142.5364009	52.2235294	2658.578931	2614.606454	2604.586178	-73.10762843	2584.293181	-61.35592562	-2.415965419	-0.034276425	-61363184.84	82.52922146	2.091432195
2551.54069	2570.668798	2514.048725	2551.208281	618949.1298	-15.83641039	-136.6492121	50.68133229	2652.912615	2607.039841	2596.675455	-66.49974676	2567.706673	-47.35584487	-1.796892471	-0.035839095	-95529527.62	82.58033336	2.068099665
2546.199747	2576.169442	2522.167797	2554.684591	620242.6612	-19.5985042	-112.4879417	49.98474806	2646.140905	2599.106195	2586.169751	-54.63314707	2550.750633	-37.54535102	-1.077000366	-0.031551848	-114219415.1	82.64527163	2.03820194
2543.03862	2584.429726	2534.039438	2559.537069	628746.4914	-22.66764428	-81.34886186	49.79035249	2638.113326	2591.644259	2575.243493	-40.48174144	2535.383119	-30.67775181	-1.351178691	-0.024752203	-122709728.2	82.71450112	2.444939936
2545.320168	2594.480577	2546.381757	2566.953474	642209.6383	-23.5659195	-45.33491367	49.97828615	2629.925899	2586.795749	2566.34316	-19.84897912	2529.308839	-25.939973	-2.264853071	-0.015974848	-118308711.7	82.78539041	2.225892516
2555.889189	2604.565437	2555.322707	2577.52096	657468.6135	-20.91650338	-8.783074363	50.36494012	2622.792458	2586.64106	2562.15159	9.701119102	2539.893873	-22.42508294	1.165693718	-0.006239614	-99897300	82.85386523	2.098209839
2570.699473	2612.639396	2560.36381	2588.263195	670935.7413	-16.09375794	23.31691728	50.6865629	2616.511658	2589.534902	2561.712527	41.14075792	2560.961032	-20.23104279	-1.729453348	0.002966053	-72987798.88	82.9124031	1.959114648
2585.293665	2618.038802	2562.559474	2596.794166	680394.3097	-10.7432549	50.02945121	50.77261432	2610.642895	2593.305021	2562.971154	69.18922749	2584.666302	-19.73635323	-0.88508663	0.010909114	-42326174.17	82.95596176	1.80290755
2593.520402	2616.233474	2561.003462	2597.253015	681051.535	-7.042620231	58.77552324	50.27457814	2604.900502	2595.477452	2565.064562	77.72438347	2601.590374	-21.87531965	-0.753738815	0.015102736	-18775256.43	82.97474371	1.705724798
2588.97703	2603.044935	2554.969326	2584.077806	668172.7143	-7.277840222	37.81211878	48.84126221	2598.936839	2593.388584	2566.89703	51.58510103	2601.667597	-27.07731121	-0.894101769	0.013034021	-13067822.74	82.95881189	1.675385172
2574.380938	2581.757117	2545.061614	2561.265927	644208.5288	-10.55098962	-3.035111888	46.67521154	2592.939622	2587.885659	2567.807619	2.381169716	2588.543503	-34.89942463	-1.335020383	0.005997855	-21429626.71	82.91458477	1.768145191
2554.744985	2556.668043	2532.198404	2534.292714	613829.3759	-15.21533736	-51.90121506	44.1567932	2587.175498	2580.722384	2567.602589	-54.96863226	2569.325104	-45.13961218	-1.764436215	-0.003776168	-37434927.18	82.85320388	1.772847062
2533.380664	2533.207525	2517.114548	2509.66469	579359.522	-20.1037264	-93.44223482	41.45281978	2581.893202	2572.875923	2565.465645	-100.4613649	2548.31575	-54.2781733	-2.079158754	-0.014791483	-52858722.57	82.77955304	2.589564583
2514.283072	2517.215248	2500.859951	2494.330678	543986.526	-23.82686809	-110.3743739	38.7926954	2577.354455	2565.586368	2560.563738	-113.2684358	2530.785669	-59.46834216	-2.267587344	-0.025185858	-59088031.06	82.70113869	1.989583429
2497.93801	2507.527884	2484.641601	2486.557469	510977.0661	-26.53847295	-109.6833738	36.45445354	2573.225391	2558.763084	2553.190946	-101.1273079	2516.533585	-62.14518115	-2.363460535	-0.034114396	-58312464.13	82.62405412	2.040203642
2483.324589	2501.293503	2469.354381	2482.551788	482293.2346	-28.90031677	-102.8551096	34.61249375	2569.070251	2551.812693	2544.071205	-77.72700789	2503.259429	-63.1440108	-2.388939509	-0.041418442	-54400224.95	82.55116739	2.07435298
2471.579234	2496.559612	2456.731049	2479.534952	462476.0506	-30.83456406	-92.49173133	33.63893974	2564.625986	2545.075204	2533.284444	-55.57240959	2492.013503	-68.92836348	-2.613495393	-0.045873868	-53705861.39	82.49673378	2.17823863
2463.64553	2490.999114	2448.441566	2474.297551	455960.0315	-32.38315776	-88.47674507	33.8960092	2559.555534	2538.772912	2521.136121	-48.48894878	2483.444772	-85.4033423	-3.279101502	-0.046346319	-62319825.78	82.47228677	2.168560781
2459.202356	2485.482987	2443.973848	2468.049189	460729.3575	-33.44211229	-85.78730174	35.18501383	2554.005358	2532.967604	2508.585914	-51.52997641	2477.497373	-106.8889139	-4.154356525	-0.043369212	-75178534.71	82.47394159	2.075489098
2457.779791	2481.629142	2442.275572	2463.053468	472963.4891	-33.79413359	-63.43474699	37.1428154	2548.367462	2527.825731	2496.433177	-55.54576262	2474.438824	-127.2881516	-4.989983526	-0.037924619	-86650628.29	82.49608976	2.0653612
2458.664156	2480.474785	2442.563257	2460.78944	490434.0652	-33.82911489	-45.66680627	39.55536005	2542.414068	2522.724612	2486.204802	-54.0203862	2472.51207	-135.6507346	-5.341176397	-0.030670864	-86946500.35	82.51825236	2.078304008
2460.844958	2483.004392	2443.773318	2462.744865	510088.0058	-33.7365469	-69.92972016	42.13897611	2536.033079	2517.271278	2479.40974	-39.77444794	2470.048117	-121.1482754	-4.767423039	-0.022526253	-66347188.83	82.52252893	2.048619323
2463.920202	2488.115491	2445.677709	2467.655738	529820.9751	-33.48919717	-95.5087705	44.6672452	2529.643323	2511.759888	2475.562532	-17.6533314	2467.477211	-90.72565101	-3.550035284	-0.01420919	-32733408.57	82.51286197	2.033935323
2467.780748	2494.28027	2448.438364	2473.641412	548739.0547	-33.61726409	-82.00324745	47.01465548	2523.516553	2505.934686	2473.736378	4.631443545	2465.139468	-54.19088939	-2.087428343	-0.006116264	3430831.262	82.49175349	2.091988397
2471.555355	2499.920142	2451.363221	2479.003433	563356.7936	-32.99925246	-44.83661542	48.84768249	2518.646171	2501.442436	2473.116603	22.45788518	2465.492156	-22.54105466	-0.822827515	0.000612062	31557165.45	82.49047057	2.181383723
2474.45302	2503.439136	2453.834557	2481.996061	570351.1922	-29.709724	31.27727026	49.84616034	2515.984466	2500.744655	2472.708271	30.48536039	2470.639089	-7.496045878	-0.228882004	0.004886553	39986384.48	82.5367142	2.450476835
2476.674214	2505.313428	2456.007618	2483.190377	571112.1749	-25.70511886	105.0732494	50.10537787	2514.814084	2501.590778	2472.558395	30.72865061	2478.695386	-4.952485366	-0.140769936	0.007068542	33660632.13	82.60559545	2.641645002
2478.530026	2506.504962	2458.059461	2483.76392	567992.7367	-23.97852734	10.18172571	49.82133237	2514.219828	2500.55567	2473.034454	28.08952386	2487.841522	-7.146540288	-0.244576934	0.007840309	22312298.01	82.67439586	2.99863318
2480.605335	2507.816241	2460.532189	2484.531278	563055.8659	-23.5389983	48.00058026	49.14080614	2513.043329	2498.213882	2474.056605	22.04627627	2493.136686	-8.435799185	-0.314264968	0.007795448	9196382.002	82.68509617	4.021889287
2483.614827	2510.218506	2464.073341	2486.480296	559015.5669	-22.36551418	-8.846208847	48.26764045	2510.060755	2496.184865	2475.597769	13.16528187	2490.011862	-2.330570362	-0.090457741	0.007711904	-785430.8491	82.58191028	4.223346729
2487.240027	2513.353193	2468.296982	2489.383474	556145.3444	-20.99699151	-26.96195197	47.26361536	2505.78791	2494.152551	2477.549034	3.672982807	2481.664547	8.911474841	0.340951186	0.007692568	-5908797.241	82.41355286	2.999734087
2490.972468	2516.527403	2472.663707	2492.644026	553727.6502	-20.45372275	14.75137118	46.11535507	2501.149498	2491.436292	2479.745615	-5.902017994	2471.926937	20.55782321	0.796175414	0.007576375	-7759817.604	82.24165095	2.844903508
2494.641278	2519.614365	2476.89125	2496.276048	553291.5063	-19.29523742	76.12780874	44.97838251	2496.82926	2489.900759	2482.221118	-8.455924164	2467.566976	30.71992863	1.19940814	0.007736591	432771.6249	82.14192601	2.998315001
2498.00031	2522.398474	2480.617274	2500.205735	556083.0147	-15.98826753	82.41763459	43.99999106	2493.612385	2491.526087	2485.022279	2.530813076	2475.314351	37.14721007	1.460785283	0.008485201	24594552.77	82.19303017	2.722958198
2501.309819	2525.143739	2484.15342	2504.582733	561681.7042	-11.34066176	61.74253929	43.13838518	2491.410992	2495.319687	2488.185752	22.11622515	2491.335786	40.74740688	1.619457183	0.009772213	59618174.9	82.36257993	2.346086325
2505.099645	2528.433967	2488.119203	2509.78021	569938.4178	-6.332152942	61.77640221	42.33730411	2489.86629	2499.991845	2491.789886	44.68146643	2510.289272	43.7919803	1.763562964	0.011558508	99975809	82.59236821	2.192542849
2509.286124	2532.102236	2492.464963	2515.535039	579049.0815	-2.190734469	67.81135822	41.51121497	2488.920427	2504.028384	2495.755994	60.45017021	2525.39097	46.44025519	1.905035366	0.013511787	135456667.2	82.83657574	2.164407272
2513.822358	2536.006398	2497.203116	2521.584432	586875.8274	-0.172637064	65.79472275	40.54384212	2488.474483	2505.872344	2500.051724	59.34003169	2529.600355	48.95993387	2.063921177	0.015243822	155384600.2	83.04197652	2.133140176
2519.192405	2540.758085	2502.834907	2528.343747	595282.978	0.432555714	61.27472897	39.51392768	2488.638255	2506.386214	2504.796584	46.87067076	2526.471735	52.02193974	2.244148202	0.016957368	164564535.3	83.21593437	2.150931785
2525.747714	2546.84483	2509.671895	2536.136667	606574.8857	0.679260387	48.19541753	38.55488142	2489.6	2506.875668	2510.06577	31.19992596	2521.591636	55.81573379	2.427389426	0.018903459	170465501.4	83.38288755	2.197997322
2534.162616	2555.052682	2518.483831	2545.541728	621882.7529	1.705481293	45.91500116	37.66347754	2491.399489	2508.706522	2516.259479	20.33984884	2520.293093	61.42433454	2.659759846	0.021286101	180101231.7	83.54511412	2.284344596
2545.069007	2566.142785	2529.999457	2557.11717	642659.5439	4.689990647	89.51109674	36.85776648	2494.056139	2513.289943	2523.69054	22.9921311	2528.227275	69.91389822	2.973733562	0.024327442	201226270.5	83.70849506	2.684092564
2557.77246	2579.3079	2543.371317	2570.09225	667280.4506	9.102846266	142.7671303	36.1768431	2497.522197	2519.999016	2532.116855	35.39223781	2542.986704	80.21561887	3.337792829	0.027683176	230011633.7	83.85989663	2.855589228
2571.235998	2593.292453	2557.449571	2583.358453	692306.1154	14.0254964	148.7243427	35.59233527	2501.698281	2527.748804	2541.290424	50.48971731	2560.228151	90.78185554	3.724605153	0.03083064	259513426.6	83.97800457	2.989205018
2584.587659	2607.203056	2571.251614	2596.065582	717890.422	18.61172399	130.3064896	35.25013899	2506.507142	2535.516515	2550.410224	64.11636734	2576.533584	100.4280737	4.01683471	0.033503807	285765706.8	84.0622171	3.31743543
2596.808989	2619.976973	2583.4924	2607.20988	743980.2788	21.95533843	129.3739595	35.31144691	2511.848981	2542.190822	2558.676272	71.4676603	2588.128379	107.7128865	4.107592397	0.035377926	304293477.7	84.10996677	3.415807868
2607.41461	2630.924481	2594.008232	2616.316031	766188.8601	24.2570912	130.642681	35.56255251	2517.602866	2548.047701	2566.398116	72.668847	2595.973731	112.062252	4.037923983	0.03618541	314835961.7	84.1141847	3.599546999
2616.13292	2639.613684	2602.849509	2623.184809	780625.3106	25.93820659	109.738077	35.75832802	2523.63695	2553.624489	2573.88839	69.79895007	2602.153604	113.366474	3.84506007	0.035793211	318959854.4	84.07334371	3.513987873
2622.286465	2645.100329	2608.728682	2627.017706	782644.3514	27.3964231	85.13547267	35.75712671	2529.777112	2559.343314	2581.847212	62.6160103	2607.815289	110.5095422	3.680373732	0.033755714	316276255.4	83.96356494	3.574882363
2625.312315	2646.571046	2611.006441	2627.150882	767449.5084	29.06472127	77.1134866	35.37566507	2535.8502	2565.672438	2590.97512	51.17443679	2614.378336	102.5964914	3.689134826	0.029694951	306630412.1	83.76797227	3.343727206
2624.8675	2643.846063	2608.680674	2623.490256	738252.2988	30.45327578	76.36102293	34.76464791	2541.690291	2571.933662	2600.187822	35.69311675	2620.267106	89.77424718	3.728572032	0.023778192	290377461.2	83.50186899	3.082296596
2620.662591	2636.98113	2600.850749	2615.932741	701338.9906	30.93820575	73.28072249	34.2833889	2547.125107	2577.194105	2608.082777	16.36907566	2623.151755	72.19557992	3.634499575	0.016236416	268047449.3	83.18126921	3.446620944
2612.919042	2626.464944	2591.079303	2605.029464	658762.5858	30.00573465	52.90450933	33.85756629	2552.06232	2580.837737	2613.409092	-5.949701646	2622.274489	51.03533052	3.170719133	0.007558944	240172345.4	82.86305648	4.49765459
2601.827997	2612.671393	2579.632642	2591.439021	613424.6638	27.068149	0.636751593	33.4320897	2556.388497	2582.151625	2614.810774	-30.36008229	2616.502448	27.64185284	2.103135617	-0.001685964	207535971	82.5987407	4.560204741
2587.325609	2595.961604	2566.270608	2574.661603	570905.3276	22.47753598	-70.61745321	33.51587951	2559.931642	2581.137837	2612.288903	-55.53195349	2606.062373	1.411005391	0.572704181	-0.01161045	171771125.7	82.37456304	4.534359334
2569.479831	2576.657809	2558.881052	2554.213447	535443.3699	16.81095875	-144.5202148	34.56409245	2562.55109	2578.110148	2606.294743	-80.1452972	2592.152911	-28.28766884	-1.202668166	-0.022379327	134471803.9	82.1796871	4.67119036
2547.462355	2553.551888	2542.172048	2529.596124	513867.8293	10.02348382	-200.1347505	37.0951959	2563.922637	2572.674224	2596.675055	-103.8480581	2572.828057	-62.0649311	-3.00222805	-0.034044263	97491377.69	81.94350447	5.959025135
2520.856475	2526.352971	2488.501979	2500.317733	512971.6197	2.47218071	-215.9873435	41.65586446	2563.775322	2564.652509	2583.546933	-125.698712	2546.92243	-100.5790473	-4.586974646	-0.046693055	62746998.69	81.60041288	8.225952475
2490.393908	2495.002054	2424.718106	2467.5008	529629.9362	-5.847997502	-201.7354089	47.79999627	2562.136208	2554.249871	2566.94062	-145.5521402	2516.169375	-141.9655233	-5.983940534	-0.059736594	30250916.73	81.22231627	6.703230057
2456.740463	2459.511611	2395.149255	2432.76929	557506.6425	-15.70253873	-173.6833784	54.68444633	2559.026682	2541.505599	2546.819091	-164.0379179	2481.717954	-183.5701499	-7.283191221	-0.072339527	-763647.5399	80.88762325	6.950811097
2423.019538	2426.288803	2381.810178	2397.129279	593709.0347	-25.29439561	-146.1300829	62.06510956	2554.79496	2527.69666	2524.330493	-177.1686831	2449.776781	-223.9253234	-8.545631595	-0.084149162	-29994101.16	80.72443472	4.852447176
2391.908986	2397.41639	2344.964607	2361.794098	634114.1152	-32.26231367	-134.9920029	69.59383349	2549.786642	2513.998173	2500.202971	-182.2800753	2426.014131	-261.2728963	-9.838717758	-0.094735159	-57326449	80.85824634	5.656383561
2362.811418	2372.308941	2300.306197	2327.759728	674275.2359	-38.64303276	-136.0324797	76.48849979	2543.699387	2499.792436	2474.597653	-180.8677522	2407.134896	-294.0127534	-11.08032861	-0.103512268	-83566809.97	81.21238296	7.646522348
2335.44308	2361.174225	2289.360874	2295.64521	711012.4894	-46.81587647	-139.784813	82.14715217	2536.230794	2484.550438	2448.88733	-173.2888025	2389.75251	-321.3058983	-12.16384901	-0.110105855	-109270183.2	81.67537688	13.36495328
2305.390435	2343.802598	2276.693637	2267.017224	737659.2487	-57.05952522	-141.4415997	85.61470661	2526.858308	2466.523251	2420.91069	-169.3769431	2365.420357	-340.6950585	-12.97907475	-0.113622876	-135396597.5	82.12146517	8.450304615
2268.798155	2282.720489	2196.185268	2243.279139	748536.3032	-69.56204053	-134.8953706	85.9410818	2515.061302	2444.048668	2386.891253	-177.6632993	2325.836924	-349.8313239	-13.41223497	-0.11326442	-163040545.9	82.41487811	6.520877547
2229.884635	2216.069843	2110.153111	2224.274847	744319.5639	-82.06852941	-123.3324948	83.6151473	2501.372143	2418.953346	2351.701688	-191.2709311	2277.915135	-349.892482	-13.5153756	-0.109468443	-190893110.9	82.59517176	5.760918723
2193.060386	2204.265597	2116.233418	2209.706236	728849.6638	-91.47738018	-112.0574032	79.58658994	2486.476398	2393.432167	2322.02533	-203.6698769	2230.190037	-342.2094534	-13.35090331	-0.10285874	-216694277.2	82.73844085	5.538126548
2167.414334	2219.231933	2162.01175	2198.596476	708899.3298	-97.241311	-101.1483527	74.30722902	2470.967926	2370.280864	2296.432034	-197.1461553	2193.348005	-328.1014484	-12.9597762	-0.094297813	-239884389.5	82.89709201	5.583671322
2161.46333	2212.402183	2162.329786	2189.709481	688640.8297	-99.91729055	-92.63348367	68.40196143	2455.707591	2352.553117	2272.697011	-155.0124663	2179.159239	-310.2166413	-12.44434011	-0.084841044	-259690290.2	83.13662668	4.978699902
2170.29629	2201.180916	2146.015406	2183.860717	676235.8942	-99.50138639	-82.46386391	62.51657871	2440.569463	2339.243865	2250.897237	-89.93200807	2181.96905	-286.2645838	-11.66330557	-0.07430918	-274009666.9	83.40790133	4.405234862
2187.412716	2212.539808	2159.048001	2182.100843	677625.7032	-95.81892202	-65.16021003	57.04376958	2424.638309	2327.930218	2230.33723	-17.53801029	2190.724002	-253.6274321	-10.46426097	-0.06229055	-281277404.1	83.63724753	3.8317612
2201.984307	2228.28454	2179.842464	2184.786303	674491.8555	-91.41205846	-50.18487368	52.91575813	2408.577491	2317.548207	2213.083981	38.15198748	2200.386983	-217.3069756	-9.082168834	-0.049017406	-279014938.1	83.81418179	3.463121
2203.081465	2230.85317	2182.741057	2192.395577	672147.6089	-89.09241323	-37.62325085	51.03946021	2394.023238	2308.057569	2202.482386	52.87083043	2208.243854	-176.7118603	-7.454672124	-0.03459756	-264801221.6	83.89138257	3.315529814
2195.860143	2226.464735	2176.623211	2203.871655	669330.8775	-87.76243056	-26.46021264	51.06210537	2379.401922	2298.380342	2197.299586	38.3897438	2210.970526	-134.030284	-5.690799234	-0.019620213	-240484435.4	83.8842683	3.312374515
2187.518001	2213.448208	2171.249381	2217.287429	599235.0289	-85.89862558	-40.52044006	52.30760128	2362.04358	2286.48691	2195.003897	12.34010378	2204.784588	-106.6080513	-4.707202061	-0.005151494	-209296975.4	83.92179638	3.277289799
2187.90093	2211.559884	2173.906097	2232.42676	560235.0001	-82.0289142	-36.85861183	54.32263293	2344.417504	2276.488511	2196.817016	-5.085834293	2199.059055	-71.78990919	-3.291451155	0.008964846	-173012432.2	83.87481409	3.241799446
2207.212273	2255.374046	2192.484899	2248.929423	755645.6394	-74.4368309	63.51805845	56.49347642	2330.155055	2274.126545	2203.869791	7.729074001	2206.917322	14.39587655	0.895202618	0.022875781	-133932592.5	83.46594816	3.267506546
2238.128903	2310.312798	2220.579644	2264.561678	973114.805	-64.52750237	177.9853107	58.55368414	2318.058892	2276.544511	2214.374979	39.88982819	2224.901324	103.0024695	5.275922008	0.035020438	-94389253.34	83.00652144	3.292912534
2270.279573	2321.858727	2249.176597	2277.397267	870820.5181	-54.8101305	178.0063227	60.46888492	2306.09285	2278.641227	2226.524898	73.81376004	2243.614084	118.8588778	5.870657609	0.043960349	-55954395.55	82.98807353	3.293448343
2293.899305	2310.894075	2269.546982	2284.834754	655081.3484	-46.45219064	120.9835094	61.70828137	2294.73545	2279.985799	2237.414117	95.70004575	2261.876866	95.84654591	4.463997757	0.048057767	-21851969.76	83.12338064	3.256941816
2298.597155	2313.857139	2272.487707	2284.26609	648656.7531	-39.73751503	105.5244748	61.78105499	2284.561283	2281.611571	2244.268504	90.39789849	2282.419149	93.32737901	4.235127103	0.045636519	4812246.907	82.9562531	3.066283429
2288.457232	2317.746001	2261.790271	2277.084538	733899.2762	-35.78803511	99.34649097	60.86674536	2275.276576	2281.208429	2247.705547	64.51517976	2294.229916	92.56970463	4.132516002	0.037871983	24688700.82	82.65916584	3.004064146
2271.603407	2303.996872	2244.87792	2265.977315	730296.4476	-36.19764938	52.24162684	59.24163704	2266.710585	2275.502563	2248.81322	31.21341351	2283.193694	63.22228975	2.479686061	0.026976585	39368381.07	82.49619344	2.983632899
2252.580718	2282.248322	2225.976065	2252.182265	682595.409	-37.8999676	-4.753934227	57.26932705	2258.671893	2268.411431	2249.893604	-3.275929693	2261.536959	27.85661097	0.693098399	0.013777793	50025436.67	82.39940579	3.045420318
2236.88127	2265.099162	2210.186346	2237.419226	651695.9105	-36.67885269	-34.32935166	55.40996716	2250.856907	2265.478178	2253.320763	-31.61323391	2246.806547	12.3981057	0.144192271	-0.000565678	58338243.62	82.27632696	3.102999691
2224.9656	2251.332782	2198.154625	2223.404542	625087.625	-33.91587505	-44.97584438	53.58396465	2243.570722	2264.663494	2257.609215	-52.29909235	2238.819805	9.429441585	0.406266627	-0.014318191	64696788.75	82.15397142	3.175184202
2215.020371	2238.203806	2188.429535	2211.131603	591758.9269	-31.9295693	-48.87864653	51.57466368	2237.474087	2262.75766	2260.916729	-67.19149507	2234.386173	9.510878005	1.508180817	-0.026268153	68878024.59	82.05818374	3.268757733
2208.597878	2228.7563	2182.657544	2203.226975	563827.4051	-30.90565925	-50.92899374	49.46561505	2232.530995	2259.579054	2260.518374	-73.73794053	2231.907928	3.756175243	1.993254062	-0.03403013	72045112.6	81.97976265	3.37794692
2206.978064	2225.667488	2182.226012	2202.209398	552342.5117	-30.91736033	-56.8255048	47.29430107	2228.281517	2255.148798	2253.811196	-69.66666695	2230.456447	-17.04766416	-0.533219284	-0.035283306	75306775.11	81.91132253	3.517408681
2209.664062	2228.133411	2186.518322	2207.081922	554389.053	-31.4890663	-62.5578458	45.14062516	2225.48043	2250.024001	2242.922344	-56.60012382	2226.871188	-45.41426719	-3.834346405	-0.031028915	78436423.24	81.85267496	3.645096155
2216.101393	2235.010609	2194.730101	2216.064142	565273.3559	-31.90343399	-62.86332193	43.21320948	2225.292423	2245.088523	2230.898303	-37.05925457	2215.858144	-71.70815298	-4.358764638	-0.023138917	81111915.5	81.80132982	3.639177834
2225.01665	2244.666832	2205.56339	2227.63446	580866.8933	-31.29398416	-49.91574915	41.36355669	2226.708169	2241.466282	2221.431157	-12.88840167	2206.132087	-83.2162154	-3.121304076	-0.012887779	82747987.03	81.76048296	3.689929732
2234.73194	2254.962387	2217.294482	2239.81086	595759.1631	-28.8197124	-16.54872746	39.4281709	2228.076182	2240.268964	2217.814046	13.31978445	2210.01443	-67.47360978	-2.400790468	-0.001969984	82568697.39	81.73358552	3.494925415
2245.100316	2265.949163	2229.566654	2252.267124	611056.7474	-24.81838578	29.48040282	37.81173807	2229.892533	2241.230845	2219.484013	39.04709953	2222.568191	-32.13985433	-1.516884912	0.008882173	81126150.14	81.71259237	3.267887307
2256.377346	2278.23118	2242.473258	2265.327421	629496.6402	-19.92778835	78.32083525	36.92020095	2233.007627	2243.730211	2226.017211	62.63920161	2235.64247	11.4208233	1.164250433	0.019532994	79315378.58	81.68934446	3.144065286
2267.814125	2291.164829	2254.975768	2277.879885	650487.1621	-14.74885646	117.9005841	37.13584439	2236.602679	2247.177149	2233.742587	80.24491099	2248.581206	50.61873557	3.730105508	0.028528299	77312055.54	81.65429273	3.087339646
2278.822546	2304.29196	2266.198829	2288.976109	673934.991	-9.931377912	135.810778	38.87017603	2240.125175	2250.918186	2237.163535	88.22758977	2261.286105	72.15181519	3.13608818	0.034541191	75400603.9	81.59767048	3.082623968
2289.188888	2317.147134	2276.081348	2298.622875	698261.7805	-5.482960697	136.1819458	41.80162322	2243.602815	2254.999145	2240.54219	87.8859748	2273.141556	80.01579732	1.610527044	0.037855801	73789994.28	81.52577092	3.115442235
2298.496342	2328.923254	2284.463127	2306.696241	720618.7125	-1.279982655	126.9637252	45.30183219	2246.236887	2259.559263	2249.852012	81.59176536	2283.891727	81.87169859	2.729739534	0.038938864	72329559.87	81.44957299	2.965974012
2307.307994	2340.113264	2292.081463	2314.036239	742256.1388	2.877103668	114.7160651	49.22493257	2249.553852	2264.876695	2263.400617	71.6061027	2294.967643	84.25865223	4.834417106	0.038717225	71700677.78	81.37463407	3.035162889
2316.266997	2351.202708	2299.814635	2321.660165	764026.309	7.176906732	107.004534	53.35064732	2256.309432	2271.195631	2278.974874	60.83708335	2307.685792	94.62464037	5.264047649	0.038347321	72640735.51	81.30837949	3.1975806
2324.334847	2361.002268	2306.672894	2328.474392	782996.7986	11.25132181	102.0072876	57.08751095	2263.551506	2277.923548	2293.938195	49.48450237	2320.348803	108.5473226	4.915214893	0.037374532	74267871.67	81.25512553	3.420079977
2330.458983	2368.419014	2311.551491	2333.199311	797104.5796	14.72153921	95.09003555	59.97478956	2266.794341	2284.412275	2304.495807	36.88229792	2331.267365	118.9823618	5.148761708	0.035074469	75572806.52	81.21565032	3.34195473
2333.54883	2371.71855	2313.566013	2334.983368	800263.7438	16.98572855	84.26247093	61.28657018	2267.678476	2289.791761	2311.479696	24.24946743	2337.448165	121.8317773	5.405668136	0.031279215	75962833.95	81.19895535	3.195136183
2332.444766	2369.309041	2311.740014	2332.861877	787045.0554	17.49070498	67.94186355	60.29826559	2269.283679	2293.217698	2317.418344	12.55391663	2336.047996	112.5701027	4.973909299	0.025714359	74665737.83	81.21301613	3.437967768
2328.210361	2362.445806	2307.057954	2327.7453	762360.4424	16.66116778	46.56236404	57.40207213	2270.777501	2295.083988	2321.337926	2.229077175	2329.313722	93.81959113	4.104631999	0.018960271	72364428.95	81.25305524	3.76736224
2322.610802	2353.051717	2301.244426	2321.425383	731773.1944	15.08276559	22.81885378	53.34444324	2270.787375	2296.040164	2321.770795	-5.957525122	2320.250031	71.06830993	3.147390416	0.012047782	70630731.99	81.31316257	3.504257158
2316.296022	2343.276246	2294.744457	2314.175214	704196.9844	13.4818699	2.2618576	48.48609802	2270.884829	2296.740516	2320.437784	-12.9089551	2312.374848	45.73376231	2.096565757	0.004988344	69200121.36	81.38359118	3.338638339
2310.256686	2335.345031	2288.274853	2306.442539	689894.037	12.64659425	-15.75347885	43.3204957	2272.784	2297.958857	2319.588944	-19.57458647	2309.54997	19.75794323	0.97718567	-0.002095812	67899235.57	81.45255789	3.232594924
2305.413397	2329.708	2283.081355	2300.040629	683449.7369	12.40552052	-27.67162449	38.33914434	2276.024397	2299.555693	2319.001441	-24.44263415	2310.573977	-3.678354329	-0.061585739	-0.008230565	68897496.02	81.52372828	3.070292182
2302.169164	2326.518696	2279.994222	2296.450628	681822.7012	12.40308059	-13.70816359	33.83372871	2280.174728	2301.185348	2318.076882	-25.97277567	2313.124714	-22.55431651	-0.915727927	-0.012663533	74222813.45	81.6035751	3.068923663
2302.700272	2325.277195	2281.22882	2297.839199	687807.6324	12.43133396	3.802577486	30.52154456	2284.514493	2302.884435	2317.330094	-21.97367891	2316.244522	-32.58121902	-1.385905158	-0.013871537	86164107.52	81.69125817	3.093772971
2308.791061	2325.374473	2288.701255	2306.374957	682774.3014	12.18062623	-25.25764996	29.09465191	2287.675508	2304.574847	2317.157679	-10.54121874	2318.381419	-29.54097365	-1.27163931	-0.010456537	106925120	81.78742202	2.992040892
2319.598561	2328.191325	2301.477739	2320.84486	682793.3042	11.99381271	-48.92752036	29.28073112	2290.84064	2306.564012	2317.810952	6.893571434	2320.554193	-15.61437161	-0.677123267	-0.003325965	135057050.7	81.88618641	3.006010263
2334.110279	2334.931165	2318.109551	2338.937547	765384.6947	12.41179489	16.71491551	30.56789508	2296.051326	2309.391148	2319.732757	27.9759427	2324.931801	5.268012374	0.215606723	0.006141538	167247943.1	81.97558026	2.987800125
2349.15646	2347.200402	2335.892698	2359.550671	869432.7322	13.42538856	113.7846446	32.57981813	2302.139975	2312.793655	2322.643182	49.42607984	2330.28813	30.65494778	1.292727737	0.016299136	201582935.8	82.05801806	2.994321451
2361.657318	2366.580083	2352.186112	2381.186207	825001.2011	15.08730921	152.6424359	34.81603674	2307.38768	2316.572052	2326.193894	68.28167155	2335.802149	57.29239489	2.400558749	0.025358345	236549941.7	82.13593376	2.972710132
2372.727752	2390.721247	2367.038703	2402.273666	807030.143	17.49820737	160.9382116	37.09373854	2312.472226	2321.200182	2331.058433	83.42873212	2342.802543	83.20117735	3.475273188	0.033214646	267493765	82.19085236	2.94384531
2383.515225	2416.195116	2380.591625	2421.82848	1113774.671	20.48901179	184.9957296	39.40384384	2318.279132	2326.922155	2337.864295	93.68287194	2351.632371	107.5739554	4.509898132	0.040034908	290711259	82.2052685	2.917319037
2397.470469	2440.969807	2395.13829	2437.622283	1476595.302	24.58226808	206.8627391	41.36507225	2324.913462	2334.740209	2347.278583	101.8108624	2366.310323	127.0158681	5.347952273	0.046063422	307339054.5	82.16140172	2.904318769
2418.001103	2462.692973	2412.726875	2447.495249	1506116.037	30.24747344	205.2245568	42.6286678	2332.38768	2345.613705	2359.961018	110.0643298	2390.649498	138.3595619	5.857210819	0.051729256	312864785.6	82.04062518	2.93795406
2441.348306	2479.973259	2430.69479	2452.202409	1346662.029	36.575214	186.9588017	43.26948926	2340.335333	2358.341877	2375.091242	115.3427528	2420.089603	142.4648501	6.066432782	0.055905992	309379776.1	81.85592685	2.976623793
2463.080844	2492.625421	2446.498275	2453.256194	1228549.507	42.55468294	159.9557503	43.4086627	2348.30417	2371.395605	2391.233351	115.7601149	2449.210937	140.8541358	6.009098414	0.057365	316009993.9	81.63361117	2.975205526
2477.926972	2498.614256	2454.88245	2451.698821	1137085.447	47.02551352	128.7492096	43.27725371	2355.661667	2383.297759	2407.573839	103.3525141	2471.672062	135.4798215	5.852533768	0.055559858	310757183.3	81.38034851	3.019100123
2480.383335	2496.103819	2450.830324	2448.938869	1047576.863	48.75562655	98.55364916	43.16946914	2361.754862	2392.436879	2423.5038	70.72914178	2480.797506	128.8765584	5.767428287	0.049752944	247641013.6	81.10611752	3.067151952
2473.411139	2487.29762	2438.272392	2445.589564	975058.1324	48.1434892	69.92004079	42.96829242	2366.77201	2399.016892	2437.809204	26.37195645	2478.973131	120.5460781	5.661820508	0.040884408	178649866.5	80.83704517	3.436005991
2462.106503	2475.208592	2422.411575	2441.767324	918853.7013	46.09727237	42.89179997	42.47583674	2371.13499	2403.886739	2448.640177	-19.5866899	2471.149939	109.2320228	5.433504043	0.030799117	185239255.3	80.59422264	3.548858218
2449.541924	2462.140887	2409.501905	2438.621951	875605.282	42.92779554	15.39077603	41.66705649	2375.082764	2407.105924	2455.873987	-54.6022195	2460.062273	95.41439053	4.888391565	0.018901202	222974524.4	80.40854936	3.781412797
2439.503519	2450.941991	2406.150838	2437.228556	841103.8046	39.12556115	-14.88749084	40.4914882	2378.919713	2408.922527	2461.203666	-65.55584473	2449.083272	79.3730772	3.839794928	0.005063779	219421944.8	80.31135999	3.608026849
2432.373606	2442.373623	2410.053312	2437.318448	816349.2319	35.0731698	-42.37218639	39.04584731	2382.733495	2409.78346	2462.32783	-57.43411264	2439.298744	61.6523725	2.475354277	-0.008679424	200425936.9	80.28840731	3.334602715
2426.770516	2435.872512	2416.818982	2438.38143	804262.3455	30.90815005	-62.27156889	37.54074668	2386.509798	2409.968949	2455.485602	-39.85583418	2430.389204	43.57425469	1.04130527	-0.02098452	206004628.1	80.30973695	3.189582698
2424.555898	2433.630874	2423.254679	2439.799588	802013.692	27.42249322	-69.89782629	35.94276349	2390.382404	2410.311584	2445.598627	-19.02375947	2423.719302	24.59842622	-0.174081967	-0.027438382	220389767.4	80.36469809	3.147272954
2427.169873	2437.376536	2425.651066	2440.783517	805722.8292	25.35880539	-56.37760012	34.22483536	2394.473741	2411.671449	2439.707814	-2.423153193	2421.077719	4.048707389	-0.884805376	-0.023905434	223939066.2	80.43746818	3.105089626
2433.082151	2445.195469	2424.953326	2441.350645	813645.5979	24.4418743	-28.84894566	32.67207156	2398.809065	2413.851656	2436.389718	9.570768197	2421.845439	-15.48096895	-1.157109078	-0.013528169	220988109.2	80.50500001	3.085431922
2440.771404	2455.010748	2423.490167	2441.74006	824412.822	24.23874463	-10.43219915	31.54990447	2403.40094	2416.458918	2432.608487	19.45506684	2423.494996	-31.35987523	-1.140842936	-0.000358924	215743786	80.55205906	3.165540647
2447.024412	2463.071582	2422.001243	2441.821061	834859.3251	24.10024112	6.603105227	31.16091061	2408.258388	2419.219244	2429.56604	25.75447901	2427.316484	-41.62945262	-1.02665576	0.010294304	209533693.3	80.54763102	3.267243934
2448.455035	2465.449387	2421.40193	2441.50841	842209.2834	23.32480389	53.5048767	31.81855712	2413.248871	2421.606364	2428.662826	27.33906444	2436.650569	-43.89564719	-1.006409378	0.012806196	204618444.7	80.46093203	3.128396945
2446.193654	2463.423149	2421.261538	2440.683177	846422.0483	22.04891296	88.62808324	33.33636702	2418.303535	2423.684549	2429.432104	24.57882219	2446.253466	-39.70432737	-1.037138373	0.00915274	195947573.1	80.30843471	3.167250512
2442.195818	2459.282048	2420.601406	2439.186043	847800.4719	20.54921885	44.63616558	35.33958574	2423.64413	2426.113145	2431.148826	17.95545973	2448.157899	-32.4829154	-1.058914907	0.002993592	178402237.4	80.12076672	3.096109762
2438.340125	2455.142985	2419.259357	2437.069174	847816.7146	19.21213321	-19.9045946	37.70817933	2428.804482	2428.355384	2433.984092	8.542034078	2445.976521	-21.08115312	-0.876208693	-0.002852433	149287186.2	79.91403062	3.049016624
2436.719388	2453.387763	2417.046614	2434.38003	848308.6639	18.41639001	-20.99539045	40.26867149	2432.660344	2428.969927	2437.865781	-2.198969231	2446.79753	-5.299397535	-0.31646779	-0.005152456	104001091.5	79.70986333	3.032369312
2436.424751	2453.054573	2413.991934	2431.095861	847821.1365	17.82138805	8.91778262	42.7064785	2436.003636	2429.265515	2441.86968	-13.2643195	2447.66648	11.17614608	0.4172472	-0.004935245	49672151.46	79.52744978	3.075789104
2435.877616	2452.409582	2410.347153	2427.265554	844435.1885	17.04287782	21.61777908	44.79032217	2440.415854	2431.621048	2445.263064	-23.90822834	2442.459668	25.8678141	1.113487563	-0.004413768	-3370265.762	79.3773196	3.047832553
2433.900609	2450.259955	2405.919161	2422.671115	836805.9657	15.45365524	11.76830234	46.12009786	2444.043741	2433.597212	2446.395792	-32.89820173	2435.023899	30.68655468	1.371818765	-0.004562577	-62373026.84	79.28720267	3.096697193
2429.24788	2445.331852	2400.551891	2417.130131	823562.7019	12.4385307	-21.97384688	46.29747373	2444.328626	2431.793361	2443.654555	-39.0578643	2432.915456	18.02512793	0.807104207	-0.00649831	-124001943.4	79.28361959	3.733051993
2422.532508	2438.293573	2394.491244	2410.931414	805695.3851	8.491878506	-71.46044326	45.50727445	2442.315101	2427.703534	2437.915454	-42.38241952	2430.244656	-6.751312813	-0.322539284	-0.009740907	-182804612.3	79.35489709	4.081546182
2414.764854	2430.242028	2387.881067	2404.282811	784998.2601	4.263288222	-125.5431818	44.11651087	2439.68976	2423.567102	2430.493792	-43.4957611	2417.196954	-36.64463752	-1.665756563	-0.013241074	-260641626.1	79.47940517	4.336500694
2406.726157	2421.969298	2381.193619	2397.668691	762461.8918	0.434938782	-162.4601167	42.30289413	2436.521811	2419.637835	2422.716638	-42.53141042	2401.23657	-62.24494192	-2.781973444	-0.016622211	-307240949.4	79.64135963	4.443154321
2399.40532	2414.491953	2375.035637	2391.73266	739327.8808	-2.217990424	-160.0056926	40.3124303	2432.895191	2416.164918	2416.121894	-39.57087427	2393.73804	-73.57225309	-3.206702374	-0.019449365	-233940487.1	79.82007791	4.467821717
2392.253741	2407.251704	2368.888233	2385.879415	716478.7838	-4.038505515	-130.7859556	38.38668316	2429.076604	2413.065004	2410.377924	-35.99853693	2390.62658	-74.17293878	-3.119837081	-0.021751359	-129547062.9	80.00504621	5.147892448
2384.401571	2399.347643	2362.116156	2379.368893	694447.2751	-5.670833556	-93.49457213	36.66699619	2425.121696	2409.88744	2404.60724	-33.15706263	2385.046813	-70.40730945	-2.83612521	-0.023786408	-133915428.6	80.19227995	4.589660839
2376.106365	2391.155899	2354.834752	2372.42398	674661.6286	-7.22432379	-63.97720637	35.49739278	2421.408703	2406.703818	2398.713682	-31.05191099	2379.615903	-67.47646414	-2.616856868	-0.02541452	-185903460.4	80.36443677	4.296880775
2367.259827	2382.628848	2346.833867	2364.857004	658421.9499	-8.943342747	-60.61350345	35.21302109	2418.278031	2403.501204	2392.487637	-30.46903203	2376.992698	-71.25716171	-2.75414204	-0.026529931	-181749757.2	80.50513716	4.084252229
2358.414537	2374.313829	2338.684416	2357.247091	645949.5486	-10.84320417	-75.92633914	35.67358196	2415.539009	2400.018775	2385.946182	-30.68702917	2375.350358	-79.1768147	-3.123355036	-0.027109127	-159391143.8	80.61624257	3.939151433
2350.842744	2367.527574	2331.621446	2350.938851	637369.1794	-12.63387492	-94.37577351	36.60784897	2412.963212	2396.259035	2379.402953	-29.5436973	2373.636363	-86.44187243	-3.489376322	-0.027007219	-175336019.3	80.70329056	3.708467247
2342.835002	2360.187186	2324.207767	2343.963475	632100.7949	-14.90170432	-113.8742787	37.84695286	2410.141843	2391.631607	2372.59439	-31.24323951	2368.413639	-90.43676995	-3.722250492	-0.026406673	-204055614.5	80.7723968	3.722051269
2333.183512	2350.789852	2315.485143	2334.958079	629418.3833	-18.14686795	-129.6573969	39.16414639	2406.627719	2385.373163	2365.248166	-38.71876057	2356.220216	-88.28174286	-3.677541858	-0.02555356	-212714406.9	80.83217525	3.728734614
2323.903919	2341.558914	2307.291028	2326.095698	630025.8414	-21.65447949	-138.4797492	40.41365285	2402.64837	2378.397345	2357.971254	-48.05303962	2340.806491	-80.76435141	-3.389195485	-0.024023076	-209635357.6	80.88218274	3.63786415
2316.39621	2334.021476	2300.86308	2318.821259	634632.8143	-24.7282268	-142.6225067	41.53226296	2398.571936	2372.356731	2351.491198	-56.75652902	2326.524527	-70.02686152	-2.957302158	-0.021378075	-206291205.2	80.91906968	3.408288197
2315.989122	2334.30256	2301.065133	2319.222485	644013.3125	-26.11673958	-128.4223495	42.29504395	2394.661888	2367.612077	2346.387286	-52.95360959	2317.672789	-56.84461544	-2.413947323	-0.017466286	-201532253.5	80.94506276	3.344415997
2327.61321	2348.060017	2312.386956	2332.911716	658889.863	-24.54892286	-83.56237458	42.48723887	2391.230838	2363.6481	2343.303571	-25.67155959	2319.906242	-42.17150122	-1.799666607	-0.011989275	-195158305.2	80.96224217	4.136514524
2347.234167	2370.595355	2331.154484	2355.236874	678036.2185	-20.77804291	-20.24733444	42.1832615	2388.233248	2361.907591	2342.329881	15.77878215	2330.501153	-26.32979064	-1.127436509	-0.005381176	-186862597.1	80.97036676	4.45144257
2370.03459	2396.372611	2352.988298	2380.749544	699711.3971	-15.94854371	48.22489509	41.5307777	2385.507186	2364.522701	2343.237177	60.64110672	2341.945365	-9.317532562	-0.396593046	0.001517467	-174941894.1	80.96921563	4.446556488
2388.571302	2416.661775	2371.089847	2400.746492	722579.2061	-11.06317517	100.2716952	40.64023034	2383.097533	2369.141063	2346.265933	91.59331363	2355.856914	8.3962606	0.372700321	0.009223128	-160362175.2	80.95799945	4.078547438
2395.173752	2422.497095	2378.433762	2406.283974	745039.5704	-7.270905708	113.3294234	39.65850928	2381.01217	2372.164636	2351.558532	90.9518164	2377.600653	26.24868705	1.156129259	0.017947208	-144374678.7	80.93566692	4.021482313
2393.547443	2418.407185	2378.390955	2401.955783	766355.1058	-4.372955687	98.43879121	38.65837943	2379.273574	2374.547266	2358.593233	68.26234916	2398.036162	43.61813372	1.920429429	0.026719348	-126123329.6	80.90269606	3.933114428
2389.443668	2411.310264	2376.1967	2394.733737	786221.8075	-1.739685027	73.28490819	37.66498655	2377.97087	2378.15503	2366.795586	37.88936996	2404.206461	59.88465362	2.63097279	0.034938166	-104933471	80.86027859	3.88733487
2388.368397	2407.911989	2376.786153	2391.346336	803190.7713	0.656304482	52.03471817	36.79059059	2376.953809	2382.023783	2375.421425	13.97486922	2402.984848	74.15614478	3.24638954	0.039924112	-79999348.9	80.8091398	3.827775254
2396.359296	2415.549302	2385.591142	2399.161169	816044.4894	2.942742134	50.98669044	36.14368552	2376.086394	2385.094051	2383.641321	11.94370598	2406.577339	85.65588198	3.729954793	0.039227351	-50398307.38	80.75006682	3.774737066
2410.72772	2431.028039	2400.111542	2414.946973	824531.1689	5.175190281	65.34325249	35.70146947	2375.539072	2387.802813	2391.426693	25.85070183	2411.622296	94.1794317	4.071425112	0.034585792	-17882499.4	80.6851668	3.737475367
2426.49163	2448.374375	2415.710058	2432.630265	828212.9774	7.229432946	83.26676551	35.40342993	2375.466799	2390.584236	2399.001759	44.14111197	2411.868846	99.53485826	4.267809497	0.027993402	14999681.31	80.61728497	3.748921955
2440.73041	2464.11736	2429.788304	2448.77914	828080.6104	9.433988234	102.3234303	35.21831661	2376.189256	2393.969829	2406.203302	60.13680655	2412.645058	102.1173586	4.332569911	0.023046588	47179509.69	80.54779393	3.776061268
2450.12589	2474.295308	2439.38774	2459.463121	825330.5851	12.10765122	118.8793861	35.09890883	2378.009995	2398.528676	2412.934748	66.18275047	2420.070151	102.4237377	4.280204319	0.023447985	77127794.8	80.47823645	3.771861483
2454.85755	2479.069005	2444.435826	2464.647436	818320.6369	14.92768149	129.8362507	34.99714523	2380.680167	2403.824416	2419.200618	63.12626662	2431.399364	99.73837859	4.103106417	0.0269927	103456272.7	80.41218625	3.744926099
2456.48904	2480.263059	2446.123973	2465.970237	805340.4289	17.49400234	134.7506922	34.8850005	2383.858672	2409.185489	2424.880004	55.09503207	2442.8785	93.34516818	3.795915798	0.030542438	125438898.1	80.35282556	3.713285732
2455.066804	2477.872714	2444.251419	2463.222376	785010.0715	19.32099948	128.4444139	34.70507286	2387.140808	2414.023254	2430.120606	42.81070022	2452.006192	82.6029549	3.329085623	0.030974238	139715993.5	80.30392415	3.678494595
2450.791863	2472.066886	2438.749992	2456.357168	755851.0855	19.9138787	105.6396851	34.39661423	2390.085784	2417.72065	2435.118958	27.25040639	2455.973671	66.86580805	2.685443689	0.024905538	143747757.8	80.26918061	3.63925431
2443.88022	2463.169098	2430.000371	2445.842905	719792.6779	19.32735641	69.8649945	33.99759808	2392.74865	2420.189111	2439.364312	8.997143715	2455.133332	47.11281185	1.896282131	0.013980424	138366293.1	80.24757548	3.600813886
2434.490574	2451.497889	2418.495244	2432.285758	680180.884	17.74958494	27.01271024	33.58748548	2395.275733	2421.480942	2442.165955	-11.41895507	2450.85033	24.91466263	0.995010139	0.001194494	124553186.2	80.23635819	3.574035583
2422.898796	2437.391411	2404.611465	2416.101733	638129.0619	15.42177002	-19.517566	33.17755385	2397.735832	2421.684285	2443.236352	-33.84815024	2443.75999	1.035948405	0.082974581	-0.011767623	107976981.1	80.23462103	3.542294742
2409.536981	2421.383139	2388.91552	2397.93852	595126.7364	12.61784213	-65.44503691	32.78843408	2400.247704	2420.92595	2442.260189	-57.88318888	2434.725639	-23.55258079	-0.74989659	-0.0228979	93622777.93	80.24083446	3.49096489
2395.247821	2404.626181	2372.45892	2379.208533	554195.7686	9.277058426	-107.0367742	32.51032041	2402.574523	2418.985488	2438.921041	-80.68376921	2423.636671	-47.65331417	-1.516562255	-0.031976784	79855079.24	80.25266653	3.445165099
2380.80244	2388.161663	2356.152162	2361.14996	517689.6498	5.355336291	-142.1941425	32.41556541	2404.379177	2415.687468	2433.174024	-99.53400568	2410.281403	-70.40821649	-2.223087929	-0.03961892	65641831.18	80.26844873	3.422447666
2367.329825	2373.486658	2341.391944	2345.57503	489467.7754	0.707660205	-166.2831303	32.60151866	2405.611517	2410.805167	2424.630519	-111.2098413	2394.831573	-90.10788494	-2.98860035	-0.045114102	42254897.27	80.28487745	3.458727289
2355.927143	2362.064399	2329.54072	2334.26372	473279.3004	-4.821316062	-174.8329696	33.16783633	2406.169357	2404.103604	2412.943652	-112.4804929	2377.347143	-105.1397654	-3.922065346	-0.047959488	1842945.088	80.29857539	3.607212024
2346.321315	2353.433548	2320.20379	2326.585503	467585.8569	-10.73045319	-170.1088002	34.03750763	2405.973501	2396.125982	2398.933207	-105.0193972	2359.205459	-115.8846557	-4.895235	-0.048415373	-47486491.9	80.31065017	3.841213649
2337.876822	2346.584598	2312.508504	2321.202193	469368.7141	-16.4176543	-156.5407828	35.06467432	2405.093499	2387.612542	2383.734801	-92.21288111	2342.143868	-123.1141913	-5.773953036	-0.046754175	-97404715.13	80.32352181	3.969898569
2330.165627	2340.921574	2305.904153	2317.377414	476661.8466	-21.4806451	-136.2616902	36.19862404	2403.123964	2378.908452	2368.093138	-75.43197609	2326.4385	-127.7002548	-6.320983555	-0.044081465	-131801447.1	80.33811322	4.475638913
2322.594289	2335.618605	2299.626411	2314.086995	486840.0228	-25.44842698	-112.3264929	37.37031337	2399.726713	2370.471289	2352.865979	-56.60894208	2312.663673	-130.799643	-6.307067853	-0.041499195	-134766114.1	80.35582275	4.150422995
2315.060972	2330.312288	2293.426468	2310.732024	498532.154	-28.3545188	-88.27544	38.44231186	2395.305499	2362.54338	2338.695664	-38.16171286	2301.375629	-132.1874593	-5.879432862	-0.039018436	-117126469	80.37787617	4.013441369
2307.697458	2324.96798	2287.356933	2307.13076	511239.9708	-30.52943371	-66.40657175	39.30657187	2390.259454	2355.047183	2325.866312	-21.65820985	2292.175987	-131.2985776	-5.24620039	-0.036653566	-93701749.36	80.40464946	3.925055468
2300.135552	2318.853476	2280.820966	2302.215552	522536.1436	-31.66055645	-51.77916238	39.80390523	2385.389716	2348.724012	2315.218243	-10.45728347	2287.621759	-128.4383973	-4.658849787	-0.033506414	-80976224.03	80.43808903	3.48873375
2292.052775	2311.291905	2273.277466	2294.982547	530161.0968	-31.56514062	-49.32572029	39.77555096	2381.498182	2344.18443	2307.497273	-7.846337851	2289.822408	-123.8002221	-4.382754636	-0.028770869	-96562852.44	80.48003926	3.279793578
2283.567426	2302.541429	2264.927778	2285.844301	534385.3531	-30.77129426	-56.95008963	39.29146219	2378.107905	2340.725014	2302.117816	-12.40608163	2295.791638	-117.7307346	-4.335825378	-0.023551924	-133227219.1	80.52861238	3.233264503
2274.820961	2293.021259	2256.066241	2275.500477	535898.6777	-29.73519035	-70.76970901	38.50393277	2374.525944	2337.578732	2298.159453	-21.41496208	2302.423233	-110.9714365	-4.365415996	-0.018896447	-177465104.3	80.58090171	3.112688932
2266.174926	2283.269584	2247.184507	2264.67313	535872.6772	-29.53598333	-88.2361347	37.47210346	2370.019824	2333.412108	2294.838952	-33.18522065	2304.315606	-103.1701726	-4.335533904	-0.016945663	-220566835	80.63479344	3.007535626
2258.044629	2273.935983	2238.863469	2254.256023	535800.7193	-31.21943874	-105.7794472	36.28065879	2363.818995	2326.88387	2291.259917	-45.4664127	2296.084956	-93.9664067	-4.092219766	-0.01973439	-252408417.3	80.68773118	2.922178447
2250.303799	2265.042116	2231.016872	2244.391054	535317.9887	-34.25004847	-122.0094936	35.0635674	2356.182564	2318.544123	2287.002794	-56.87442914	2280.365422	-84.70543484	-3.725915279	-0.025664943	-273584948.6	80.737862	2.859995613
2242.76404	2256.469353	2223.447585	2234.988928	533732.0592	-37.83976676	-136.585133	33.92198424	2347.636912	2309.3094	2281.954666	-66.83618704	2261.332395	-76.69528573	-3.380218883	-0.032609333	-288624713.4	80.78401708	2.823017354
2235.289734	2248.297379	2216.101332	2226.35376	530841.5604	-40.96112289	-145.7180643	33.015757	2338.625432	2300.22455	2275.76555	-73.16258021	2243.441815	-71.36956894	-3.142971138	-0.037995462	-297351748.4	80.82376573	2.794225718
2227.720458	2240.566967	2208.879761	2218.729412	526419.3872	-42.54122974	-146.6383112	32.50848247	2329.632144	2292.391594	2268.094743	-73.79927454	2231.455828	-70.23238538	-3.111405323	-0.039118077	-300079874.8	80.85485535	2.75739856
2220.35949	2233.533079	2202.094099	2212.298787	521220.6244	-42.90510159	-138.8795649	32.34227884	2320.644329	2285.539395	2259.245439	-69.39834939	2224.319591	-72.2865604	-3.23234915	-0.03684659	-296829648.8	80.87731499	2.706051693
2213.640336	2227.504023	2196.175476	2207.256842	516286.5643	-42.63879682	-123.0412237	32.37683206	2311.571403	2279.148762	2249.809607	-61.25932672	2219.641402	-75.64603212	-3.395749248	-0.032877086	-287229627.4	80.89179286	2.693185337
2207.773566	2222.585251	2191.253558	2203.538374	512260.5564	-42.44858591	-105.7371699	32.58086329	2302.259589	2272.533239	2239.76466	-50.59239081	2215.120645	-79.71448098	-3.572703727	-0.028537948	-271964564.4	80.89899339	2.797923539
2203.021163	2218.912171	2187.512428	2201.070856	509909.0575	-43.04131799	-88.5769263	32.89946768	2292.566408	2265.038235	2229.297103	-38.93535831	2208.438903	-83.61078525	-3.722933873	-0.025346461	-252058936.9	80.89992479	2.83221211
2199.532873	2216.517805	2185.079501	2199.913664	509542.5519	-43.98486713	-72.68683337	33.19987647	2282.912259	2257.237946	2219.194005	-26.84880414	2200.923511	-86.00228002	-3.794090896	-0.022856045	-229026973.5	80.89492364	2.85075364
2197.318361	2215.299837	2183.902616	2200.032619	511194.4102	-44.69974419	-72.22744103	33.38397901	2273.76584	2249.829994	2210.042566	-14.53650707	2194.351361	-86.06934466	-3.760522897	-0.020120845	-204407640.2	80.88417282	3.841929568
2196.741274	2215.558212	2184.429333	2201.714039	515724.8263	-44.32840085	-64.78675989	33.2942686	2265.669788	2243.935942	2203.426751	-2.746712126	2191.683783	-81.81082718	-3.541603744	-0.016632653	-179898864.7	80.86804681	3.620505311
2198.090775	2217.52124	2187.040037	2205.193573	523787.8726	-42.04356942	-6.74558406	32.76737597	2259.170605	2240.635964	2200.819988	7.828147125	2195.668029	-71.3213111	-3.060499252	-0.0118356	-157197229.6	80.84699921	3.702599634
2201.137877	2220.86645	2191.276318	2210.037128	535317.673	-38.39405902	57.95799719	31.90913776	2254.056231	2239.301294	2201.484798	16.81679512	2204.141275	-55.7913363	-2.368154938	-0.006185865	-136392165	80.82165189	3.666573089
2205.658875	2225.387124	2196.737184	2215.878742	550470.1957	-34.10293034	57.97116105	30.92411767	2249.920422	2239.091127	2204.330356	24.14231018	2214.515028	-37.1140396	-1.543580258	-0.000367294	-116747381.9	80.7923665	3.75019258
2211.062491	2230.407474	2202.647483	2222.042965	568057.5598	-30.16830596	28.83480696	29.87497654	2246.511477	2238.82639	2207.704667	29.6627487	2222.639608	-16.90311458	-0.65524285	0.005159586	-98412781.07	80.76006894	4.529774845
2216.66679	2235.077907	2207.999087	2227.649275	586740.3338	-27.63714884	38.0509142	28.85301429	2243.495089	2237.254734	2210.092753	33.11084354	2224.251785	2.826594345	0.211634664	0.009810374	-81530595.83	80.72584315	4.786223201
2222.774252	2240.133946	2213.508361	2233.344948	607853.6119	-25.94809164	62.7497153	28.03744892	2240.861706	2235.098215	2212.001844	35.31665334	2221.964449	21.56964093	1.034761547	0.01385351	-64771804.27	80.68884679	4.769278185
2229.784681	2246.481808	2220.139709	2239.992981	632780.6527	-24.25026834	47.41721081	27.55700728	2238.756949	2233.45188	2213.621619	37.24742461	2219.527466	39.42119274	1.816820999	0.01777828	-46902905.62	80.6479458	4.493743211
2237.81707	2254.059933	2227.556725	2247.2325	662663.1128	-21.83799146	34.11144862	27.63424725	2236.98094	2233.171558	2216.674082	38.31060234	2220.380335	55.12486058	2.503960275	0.021252147	-27645405.98	80.60334148	4.32808505
2247.074174	2263.18908	2235.910173	2255.173331	698788.8366	-17.93198062	100.0773239	28.48977492	2235.364231	2235.182532	2224.341501	38.62738778	2228.291864	67.63065305	3.051248792	0.024205679	-6101127.917	80.55492792	4.305950798
2256.925267	2273.085572	2244.493244	2263.165227	739087.0884	-12.96112704	176.2261613	29.98598905	2234.016738	2239.054057	2233.746193	37.89054434	2241.391657	76.76890723	3.450945915	0.026441089	16629721.36	80.50343355	4.164856232
2266.285768	2282.032503	2251.608427	2269.628551	780120.1021	-7.790197607	153.4387759	31.87022544	2233.008153	2243.82065	2239.789083	34.68048081	2255.987019	82.20232575	3.688146361	0.027304631	37916742.14	80.45100946	4.007689682
2275.022315	2291.611055	2259.545622	2276.819122	820815.5278	-2.817945194	94.77376752	34.01627152	2232.608399	2248.990289	2244.975245	33.12021145	2270.411155	84.80563984	3.800032373	0.028196129	60550809.2	80.39648397	3.620034439
2282.940643	2302.894345	2269.974114	2286.390524	859739.0234	1.643035809	95.99358376	36.25536864	2233.108496	2254.200168	2253.821309	36.38258102	2282.794365	85.64024194	3.831783803	0.030250304	86371342.43	80.33856687	3.309816277
2288.834366	2313.256447	2279.944841	2295.533723	893907.0027	5.180252517	120.3905954	38.40775103	2234.199296	2258.84927	2263.769074	40.96153568	2291.68485	83.40867487	3.727586683	0.031999926	111159328	80.28220589	2.983415481
2291.68791	2320.724824	2287.258385	2302.160926	921114.3273	7.128519112	115.4015632	40.35789647	2235.491868	2261.902382	2269.988023	44.36823271	2296.608308	76.7172327	3.427739558	0.032296009	131796986.1	80.23250575	2.655962713
2290.140729	2319.567284	2284.912896	2299.504903	937428.5044	7.567949245	84.67138954	41.85828457	2236.7134	2263.547562	2274.116666	36.64597048	2296.750696	64.46940343	2.885151802	0.027735522	138531784.3	80.19341215	2.339771232
2282.847728	2304.390235	2266.347892	2281.233621	939067.038	7.43609891	37.7708267	42.66957439	2237.434592	2265.012693	2280.138027	8.514745816	2290.506687	45.49559924	2.049681256	0.015102119	122236365.3	80.1694131	2.025234782
2270.69622	2279.466779	2236.913591	2252.543691	928099.1861	5.630095801	-19.89107794	42.87765489	2237.729786	2264.532293	2283.457191	-31.90474057	2279.138258	21.24131964	0.984130237	-0.002755556	90066513.82	80.15770166	1.779252489
2255.321133	2250.32948	2203.31517	2219.915046	908092.2596	0.258338364	-82.05766096	42.65673817	2238.14277	2259.356655	2277.294543	-74.93499071	2266.70315	-5.763273476	-0.201854495	-0.022205475	51226652.65	80.1514964	1.692757402
2237.549297	2224.1761	2174.822971	2192.403353	881635.9924	-6.360941366	-127.6060342	42.12194463	2238.228409	2251.848436	2266.002985	-106.1441013	2250.484518	-34.63161093	-1.469442994	-0.038628668	18341731.03	80.1513148	1.713935766
2218.477587	2208.556068	2161.04687	2179.373321	852123.7543	-10.86548292	-135.6879457	41.42949575	2237.004723	2245.702405	2256.487362	-110.8411816	2225.302218	-64.19961871	-2.767786768	-0.047239226	4306978.973	80.15706555	1.747413214
2199.287256	2201.011048	2158.209005	2177.071212	820846.7298	-14.1084472	-116.9960671	40.66339155	2235.520627	2240.024428	2246.990516	-96.0425249	2199.103558	-92.20027986	-3.998448773	-0.04955439	4715721.824	80.15980322	1.804637096
2180.781803	2196.945992	2159.846094	2179.145939	787932.402	-17.75205455	-87.27670626	39.85349403	2235.463557	2233.048715	2234.465749	-72.84597678	2182.760739	-116.8452964	-5.083652131	-0.048472441	11648756.12	80.15166943	1.915597773
2164.59762	2192.438659	2159.993909	2179.628006	756348.4833	-21.13060863	-63.28086415	39.14191661	2235.678864	2225.971851	2220.719832	-52.40828286	2174.45401	-135.3084624	-5.900861899	-0.046589662	16309002.96	80.12314154	2.025362485
2152.325971	2183.08836	2152.06776	2171.944429	728822.7897	-23.54680522	-63.26762443	38.66455921	2234.34911	2220.086736	2207.97695	-46.85948897	2168.541027	-144.8250825	-6.330214006	-0.046814847	9601127.857	80.06421951	2.073245389
2143.608378	2170.726385	2138.6827	2158.726971	705039.8597	-25.29681478	-80.50461331	38.39028519	2232.118094	2214.920611	2196.180046	-51.90578212	2165.773331	-146.3836163	-6.413857841	-0.048145018	-5055162.745	79.98181619	2.065863151
2137.584204	2158.698814	2124.68449	2144.804077	684852.6702	-26.6177908	-102.0818282	38.25172991	2230.012176	2209.957808	2184.987066	-59.38662967	2168.248178	-142.075466	-6.241643885	-0.048708559	-22195291.76	79.88945733	2.029812506
2133.679018	2149.21744	2113.305425	2133.450073	666652.4787	-27.94717627	-119.4976696	38.18925529	2227.598796	2204.546354	2175.018619	-63.62173899	2169.272426	-133.1053387	-5.865104549	-0.047150095	-33982330.33	79.79087621	1.983253532
2131.064372	2144.631047	2108.074037	2128.262679	648027.9792	-29.76233862	-123.3488472	38.12181738	2224.50191	2197.969606	2166.75285	-58.27409999	2161.441629	-121.155988	-5.356432567	-0.042048891	-32812134.19	79.6915554	1.920127224
2129.480923	2143.864195	2107.607351	2127.785549	632148.3176	-31.76349915	-115.7529655	38.03612692	2220.861495	2190.738527	2159.883978	-46.1018136	2148.06801	-107.3232579	-4.762865209	-0.034534284	-24053897.75	79.60377533	1.867916722
2128.992678	2144.932462	2109.150394	2129.148721	622903.6211	-33.52106766	-102.5255573	37.94756081	2216.45376	2183.601382	2154.171739	-32.33061285	2133.996726	-92.09482398	-4.105498147	-0.026305751	-14349782.38	79.5367912	1.919749888
2128.948709	2146.41884	2111.050528	2130.751784	620322.0815	-34.64119589	-87.20485505	37.81893505	2211.887891	2177.184999	2149.050451	-19.92145507	2123.021497	-77.34590803	-3.465150196	-0.018771193	-13861729.54	79.50563398	1.980102543
2128.724739	2146.788631	2111.484275	2130.807508	625795.2021	-34.69727627	-73.16651326	37.61559251	2208.409201	2172.168119	2143.584222	-12.15400868	2119.338862	-64.89996916	-2.920561132	-0.01341249	-32602312.85	79.52525763	1.881634764
2128.534786	2146.610477	2111.111682	2129.920726	637595.006	-33.83881016	-59.81557745	37.35134634	2204.818542	2168.392057	2138.317168	-7.876046715	2121.425344	-54.36735743	-2.454866733	-0.009777935	-63335275.13	79.58721625	1.885340441
2128.701166	2146.969744	2111.287192	2129.506746	651019.0985	-32.39859148	-46.08496893	37.04885702	2199.148161	2165.423667	2134.875737	-4.534942443	2126.108855	-44.93114553	-2.032606245	-0.006882452	-95945504.01	79.67543762	2.076081158
2129.596953	2148.449023	2112.621733	2130.024527	672962.7329	-30.55051584	-27.68186504	36.72859476	2192.69394	2163.098693	2132.753545	-1.291090475	2131.58671	-35.87077582	-1.623280566	-0.004244588	-119278078.2	79.78218425	2.745097442
2131.706572	2151.823051	2115.908554	2132.036792	708115.9627	-28.47908287	-1.111343982	36.41774904	2187.401954	2161.223326	2129.885082	3.05492447	2135.892071	-26.1746264	-1.183860645	-0.001198668	-121714301.7	79.89699279	2.948733757
2134.882119	2156.511736	2120.587254	2135.486937	748552.0832	-26.28774963	29.29574538	36.12669048	2182.645256	2159.708817	2128.721738	8.066596145	2139.043834	-16.00137056	-0.720825911	0.002076981	-107149391.3	80.00830207	2.559540368
2138.771717	2161.528429	2125.65558	2139.944923	788683.3596	-24.01813293	59.54492555	35.85491356	2177.491238	2158.561151	2133.375672	12.57782438	2141.836397	-5.956738856	-0.260104469	0.005068408	-83165637.98	80.10856681	2.500813123
2143.435931	2167.047224	2131.26656	2145.571544	806954.2241	-21.64877695	79.7980129	35.61991355	2172.105748	2157.774171	2139.751701	17.56755403	2144.826075	4.311186722	0.213997633	0.008121913	-56118982.3	80.18214315	2.500784823
2148.8674	2172.928222	2137.284575	2152.485246	783318.5209	-19.21251063	80.51037196	35.43816154	2166.763635	2157.288955	2141.914943	23.50283148	2148.406005	15.05831801	0.71302036	0.011422095	-33108828.19	80.2137581	2.543886317
2154.911483	2179.136177	2143.666642	2160.383321	733027.6489	-16.71947113	68.93331485	35.29391317	2161.690408	2157.161265	2142.025641	30.12374202	2152.466927	25.91050181	1.21923684	0.014845508	-12379057.94	80.20887966	2.626777209
2161.527419	2186.173144	2150.880456	2168.973024	674195.3266	-14.0738841	54.22404366	35.16307542	2157.141432	2157.570247	2143.642117	37.73439517	2157.139173	36.61097735	1.71941411	0.018479773	9797443.631	80.17893361	2.72753893
2168.275571	2192.142275	2157.163024	2177.769909	635835.4247	-11.6629589	47.58219091	35.03120768	2153.59631	2158.222524	2146.435996	42.85310929	2160.798082	46.34136652	2.176783999	0.021224315	36080137.32	80.13053564	2.822518335
2174.668745	2195.489463	2161.058546	2186.213122	647576.0435	-9.799264205	61.04060116	34.87909711	2151.513867	2158.886661	2149.895943	42.62511416	2162.096248	54.16682118	2.549296138	0.022108066	69237746.14	80.07286096	2.910181946
2181.027047	2197.677783	2163.926988	2194.312977	693327.9834	-8.10817316	88.19218201	34.6919654	2150.787225	2159.977549	2154.40482	39.03025515	2162.798679	60.6271412	2.859043953	0.021879596	105933209.6	80.0124395	2.949865918
2187.734869	2199.832589	2166.823586	2202.194157	748958.1859	-6.284851925	118.1606004	34.46367893	2151.176165	2161.827574	2160.111202	33.51521759	2164.464435	66.47911658	3.138024985	0.021202853	141599341.2	79.95237927	2.885684052
2194.996338	2205.878964	2173.337964	2209.706813	789974.7941	-3.481863588	144.6465735	34.16841606	2152.405096	2165.212283	2166.963282	32.93112453	2170.651933	71.98149914	3.395493316	0.021990625	172185941	79.9026984	2.788915949
2203.092792	2219.532164	2186.87583	2216.777623	789977.911	1.114275776	159.9507438	33.78294455	2154.159976	2170.8812	2174.920966	43.63311529	2184.842105	77.55573712	3.647987745	0.026075265	193544712.9	79.87319902	2.750492641
2211.567969	2237.493829	2204.390587	2223.168572	759126.6934	6.768766992	164.159342	33.32257367	2156.436013	2178.106367	2183.756835	60.1819087	2204.015029	82.73127619	3.875478279	0.031896592	206767227.6	79.86058427	2.747794514
2219.571671	2255.707073	2222.10885	2228.445148	716490.7286	12.51738397	161.2031769	32.8084197	2159.263695	2185.876158	2193.031525	76.49052376	2224.075291	86.42375046	4.031584019	0.037503002	214452748	79.85810519	2.752969199
2227.057858	2268.634485	2234.984949	2232.741645	674912.25	17.24693805	148.0437072	32.26642172	2162.719963	2193.21743	2202.689404	82.14066274	2240.86025	88.95372339	4.131636854	0.040299052	218027194.7	79.86173493	2.724589247
2233.930267	2270.638359	2237.875584	2236.209173	649064.1336	19.80184857	122.688823	31.72847893	2166.860994	2199.079338	2212.623349	66.74219519	2249.906246	90.61078945	4.189978808	0.037671323	219408942	79.86585428	2.603607452
2239.212615	2264.080602	2232.836283	2238.18611	635038.5378	20.45887693	88.76846156	31.19158622	2171.391673	2203.436573	2221.962854	36.82610471	2252.099391	89.87273054	4.139930177	0.030763206	218512521.8	79.86709368	2.431098326
2242.078317	2252.961052	2223.427592	2238.059959	623230.3132	19.84879505	49.51135591	30.64428071	2175.979749	2206.59052	2229.834772	1.754144726	2249.901581	85.38354385	3.921729201	0.021503735	214397277.9	79.8644677	2.27849123
2241.458176	2241.263469	2213.164691	2235.188039	610589.6583	18.51045777	12.79748685	30.09693121	2180.189719	2208.594912	2235.314747	-28.27486808	2244.493805	75.57852671	3.46743318	0.011937019	207926615.6	79.85251579	2.148142812
2236.273515	2233.33914	2205.897679	2228.908297	593303.5155	17.05888099	-13.25110164	29.55574093	2183.612557	2209.588284	2237.471724	-42.38035891	2237.453421	58.82291174	2.705934087	0.004258368	199889558.2	79.82600327	2.041727427
2227.298777	2227.935597	2200.555917	2219.835691	573023.8972	15.36710976	-31.25734961	29.03097515	2186.307236	2209.538816	2236.491677	-44.23150504	2229.019161	36.62092106	1.704010633	-0.002013176	190092917.5	79.78821116	1.993013814
2215.969157	2222.610779	2195.044157	2209.08541	553956.4573	13.17799233	-45.17930905	28.54472166	2188.428829	2208.395243	2233.021103	-40.8980307	2218.941529	11.68517418	0.581840042	-0.007833536	178689415.1	79.74465716	1.987490645
2202.892244	2215.442066	2187.677559	2197.069842	536377.3136	10.25598163	-59.76790704	28.08440361	2190.264188	2206.205278	2227.224705	-37.47630021	2207.817187	-15.02723111	-0.618473229	-0.01421272	164986827.3	79.69908854	2.022031976
2188.88961	2204.331762	2176.632808	2184.343857	520543.315	6.371188497	-80.78754626	27.63615985	2192.102266	2203.047294	2219.421977	-39.82797587	2196.247891	-42.22303361	-1.840092636	-0.0222459	147959869.7	79.6563097	2.260160054
2175.111136	2191.037724	2163.594297	2171.897622	507593.3825	1.980165289	-103.6213804	27.24212479	2193.820884	2199.230693	2210.326255	-45.81000452	2184.982415	-67.52977927	-2.977300306	-0.03065377	129407438.1	79.61956952	2.244932964
2162.382699	2178.149756	2150.972496	2160.496007	498007.0125	-2.353816762	-121.6404528	26.94345059	2195.277344	2195.111337	2200.587852	-51.04831323	2174.790829	-89.15502166	-3.949891478	-0.037774443	111513342.7	79.59045773	2.42471695
2152.214989	2167.614479	2140.658769	2151.381618	492927.6273	-6.083139563	-132.6515726	26.78021517	2196.111458	2190.976742	2191.132395	-53.68924492	2166.183268	-104.1358788	-4.626163756	-0.042220417	94511412.38	79.57367848	2.540873012
2146.086743	2161.478069	2134.630544	2145.776868	493610.635	-8.649038687	-133.1414857	26.79506133	2195.984757	2187.135292	2182.932086	-51.60398306	2159.611205	-109.5653751	-4.876877621	-0.042546342	79399980.02	79.57364391	2.509788414
2143.473348	2159.050576	2132.228301	2143.237186	498841.631	-10.19552934	-125.0725855	26.9523365	2195.218136	2183.673605	2176.037253	-45.76394567	2155.070632	-106.7418445	-4.759642217	-0.03942736	65704173.52	79.5888096	2.402598748
2143.275299	2158.721247	2131.917743	2142.814863	506444.212	-11.089441	-114.0249907	27.18447199	2194.162834	2180.53086	2170.179498	-38.42686146	2152.199085	-98.24490623	-4.389113171	-0.034280094	51399478.01	79.61613388	2.358425401
2144.857247	2159.839007	2133.054535	2144.007652	515858.8103	-11.505691	-94.90092587	27.47348419	2193.377022	2177.894805	2165.476494	-30.11817999	2151.102563	-85.4816803	-3.827627034	-0.027671581	40608801.27	79.65317138	2.344494881
2147.335824	2161.539308	2134.781219	2146.109358	526244.4006	-11.67882491	-64.34108108	27.79282921	2193.435915	2175.903236	2161.894243	-21.48062596	2151.79436	-70.37656566	-3.160502151	-0.020359936	36371528.39	79.69662815	2.284178296
2150.136325	2163.383767	2136.677193	2148.572784	535361.7545	-11.71743833	-29.64947703	28.08085713	2193.916365	2174.324447	2159.206765	-13.22913336	2153.431128	-54.51311884	-2.458296192	-0.013074201	34757139.56	79.74506816	2.233313199
2153.017691	2165.33328	2138.708961	2151.121866	541445.1438	-11.62978858	4.04302737	28.29064407	2194.207228	2172.923128	2157.271876	-5.674401199	2155.194792	-38.77286048	-1.760427017	-0.00621395	32987862.28	79.79805128	2.272137229
2155.03386	2166.612301	2140.12315	2152.901372	541720.9896	-11.57740775	19.53296836	28.34319204	2193.835215	2171.334747	2155.488328	0.225518283	2156.190873	-25.54228071	-1.173148758	-0.000820304	20308199.22	79.8529184	2.341420522
2155.271504	2166.466442	2140.188792	2153.078008	533448.5602	-11.73710223	0.262699688	28.16035643	2192.260007	2169.156218	2153.239215	3.511277208	2155.386542	-17.13429065	-0.799489238	0.002087428	-13353876.32	79.90709479	2.355983253
2154.026262	2165.145812	2139.138918	2151.921794	518136.7175	-12.04565596	-40.88929065	27.78247966	2189.622057	2166.566675	2150.741864	4.536072364	2153.163299	-12.90226493	-0.610707059	0.002860154	-59568747.26	79.96061289	2.345043572
2151.870079	2163.111792	2137.405988	2149.975132	498599.7779	-12.36973167	-87.68134173	27.28447458	2186.332913	2163.904414	2148.333831	4.02496439	2150.459948	-11.47424966	-0.545717302	0.002211892	-108152572.3	80.01388633	2.354006112
2149.252175	2160.740265	2135.353761	2147.616108	476341.4653	-12.74342174	-119.8420256	26.70787116	2182.393666	2161.270893	2146.399825	2.359221239	2146.975594	-11.85684513	-0.5604929	0.000591953	-144144522.7	80.06743258	2.378548339
2146.773805	2158.535568	2133.469309	2145.356996	453379.5196	-13.13924252	-115.6340821	26.10874259	2177.882992	2158.834355	2145.379121	0.080087551	2142.701496	-12.68420429	-0.594442887	-0.001379851	-152252057.3	80.12214266	2.411712045
2144.596743	2156.644136	2131.879066	2143.399026	431422.8503	-13.45354144	-84.779818	25.52692069	2173.090549	2156.687193	2145.041036	-2.324841476	2138.440747	-13.52103434	-0.628133616	-0.00335811	-139645059.4	80.17715152	2.451156098
2142.661886	2155.028463	2130.534138	2141.748166	411417.5367	-13.66175869	-44.56346233	24.98016347	2168.233332	2154.790565	2145.002585	-4.573594269	2134.588465	-14.44225194	-0.664855493	-0.005231244	-117776490.6	80.23100191	2.491942025
2141.336971	2154.00334	2129.717205	2140.780982	395961.3222	-13.40593572	-5.520955118	24.535142	2163.827696	2153.445043	2145.039912	-5.965668056	2133.194337	-14.50268883	-0.662477374	-0.006412432	-97995668.78	80.2835415	2.526001082
2140.958512	2153.856525	2129.686175	2140.851962	387524.9642	-12.36023448	19.71736625	24.25405588	2160.39159	2152.930538	2144.897384	-5.811782579	2136.231507	-12.81421209	-0.581387128	-0.006339359	-92661661.24	80.3344818	2.545403638
2141.382301	2154.451237	2130.32173	2141.795255	385303.2771	-10.80396421	32.21802014	24.11364062	2157.780925	2152.980872	2144.640436	-4.364308048	2142.090278	-9.718717169	-0.437118399	-0.005222742	-97449865.68	80.38289475	2.553004551
2142.390969	2155.577847	2131.440784	2143.332402	387752.4409	-9.05275339	39.25881237	24.07473535	2155.73399	2153.291997	2144.460127	-2.148459795	2148.788153	-5.772352227	-0.254873292	-0.003448521	-104118403.5	80.42815581	2.554255743
2143.727103	2157.009452	2132.844291	2145.227774	393484.9782	-7.631323318	38.84510191	24.09276713	2153.981783	2153.470436	2144.362397	0.551793137	2153.920499	-1.548473898	-0.060367539	-0.001323479	-106962646.7	80.46871609	2.552693268
2145.061212	2158.456515	2134.276864	2147.175353	400684.2404	-7.083080264	29.34516569	24.11177344	2152.19194	2153.072045	2144.373557	3.343200443	2154.827363	2.212114917	0.113181237	0.000745894	-99608806.69	80.50291388	2.552942685
2146.384883	2159.879683	2135.700616	2149.060758	409031.909	-7.1253653	15.86468043	24.13278783	2150.491743	2152.298082	2144.556623	5.898362195	2152.718359	5.444978871	0.262596227	0.002629642	-85035413.61	80.53144553	2.554509799
2147.796128	2161.332051	2137.160883	2150.8747	418769.0535	-7.326136707	2.690885668	24.17193718	2149.119864	2151.522316	2144.933436	8.048609078	2149.794728	8.344633168	0.396352554	0.004344975	-68758947.34	80.55534941	2.554912004
2149.172413	2162.678124	2138.534956	2152.405505	428971.9665	-7.292452222	-6.067561273	24.21398589	2148.119542	2150.837977	2145.625349	9.344580076	2146.913163	10.61190612	0.500648486	0.00562312	-53866160.88	80.57497747	2.556113053
2150.415062	2163.801718	2139.715823	2153.456209	438803.3876	-6.591394238	-3.969811522	24.24811369	2147.567027	2150.404899	2146.740836	9.338829382	2145.290956	11.99761687	0.563940993	0.006216895	-43763380.49	80.59101107	2.559646987
2151.537403	2164.72065	2140.729932	2154.096643	448147.2788	-5.394104258	4.862222544	24.25985738	2147.393716	2150.272759	2148.18925	8.251829948	2145.009782	12.62786232	0.592108802	0.006228821	-37376360.85	80.60258327	2.564947605
2152.51328	2165.436942	2141.595463	2154.439056	456838.1093	-4.05145039	12.73691616	24.22430217	2147.430411	2150.329291	2149.825727	6.516776117	2145.270206	12.61812971	0.590656308	0.005815686	-32046337.61	80.60782608	2.572796256
2153.453549	2166.043811	2142.395725	2154.595681	465191.3463	-2.73960809	28.53115701	24.14923976	2147.761602	2150.859372	2151.469474	4.314162881	2147.277867	12.26667902	0.573260426	0.005154578	-27009969.36	80.60736981	2.580295353
2154.505236	2166.670322	2143.247873	2154.727079	473680.1871	-1.652449983	53.10838838	24.04409181	2148.444406	2152.124977	2152.956509	1.907759719	2152.081308	11.95505583	0.557440154	0.004478549	-21251322.23	80.60182634	2.58372176
2155.469679	2167.178726	2144.042621	2154.817516	481604.9882	-0.84527896	80.1508103	23.87372144	2149.288177	2153.758882	2154.190148	-0.35910321	2158.214426	11.49491105	0.534655715	0.003783425	-14605704.86	80.5887884	2.589113914
2156.094726	2167.380987	2144.619621	2154.780218	488072.2927	-0.291984745	122.6178018	23.60500184	2150.140907	2155.356802	2155.071601	-2.271413399	2164.211752	10.57414313	0.49065106	0.002982927	-7595381.006	80.5662281	2.60234869
2156.306075	2167.252811	2144.980531	2154.723504	492704.6853	0.011985854	139.6762683	23.20162929	2150.646565	2156.424894	2155.725944	-3.356847235	2167.805939	9.223089074	0.427061028	0.002183535	537482.6525	80.53167243	2.624449626
2155.999519	2166.749164	2145.106118	2154.738631	495138.4013	0.053245007	63.62394237	22.62843294	2150.458719	2156.433846	2156.25265	-3.140482883	2166.577786	7.419852337	0.34311601	0.001471596	10526166.82	80.48262867	2.663336229
2155.221163	2165.889341	2144.987013	2154.764274	495457.6302	-0.134682483	-38.75039418	21.91619114	2149.806608	2155.605431	2156.509796	-1.896675015	2161.829364	5.218566101	0.241224107	0.000822072	21761352.09	80.42221785	2.714029906
2154.199195	2164.826817	2144.725128	2154.788277	494228.4725	-0.447974963	-63.67802934	21.119521	2149.011145	2154.395986	2156.457845	-0.109063757	2155.796486	2.905226382	0.134445516	0.00025485	33581178.22	80.35567513	2.748756082
2152.802832	2163.45225	2144.186467	2154.652361	491551.5777	-1.023555955	-47.74342637	20.27118602	2148.421908	2152.994051	2155.691677	1.998866568	2149.683348	0.254203636	0.012244486	-0.000352365	45178558.72	80.28553139	2.788281839
2150.894473	2161.642226	2143.218098	2154.161508	487460.5015	-1.96092066	-55.85226553	19.41060043	2148.420189	2151.639619	2153.828745	4.101673511	2144.999587	-2.99716795	-0.137676032	-0.001153975	55508659.76	80.21490776	2.888928344
2149.012691	2159.833207	2142.205258	2153.593671	483338.037	-2.974344669	-64.6665746	18.5823464	2148.898002	2150.542461	2151.440755	5.957941849	2142.107286	-6.071183797	-0.27930175	-0.001920656	64998285.64	80.14838099	2.98560018
2147.72659	2158.507191	2141.58449	2153.306623	480900.7475	-3.807495106	-41.72684682	17.82342517	2149.619752	2149.79713	2149.204455	7.50598954	2140.586333	-8.117258951	-0.373161372	-0.002366573	74554435.03	80.089599	2.965569101
2147.449881	2157.963407	2141.603868	2153.414819	480663.6811	-3.990976142	-3.576114826	17.18199648	2150.460687	2149.640633	2147.824958	8.246673819	2141.406425	-8.60153337	-0.394684666	-0.002386594	83797052.19	80.04390889	2.90856647
2148.67069	2158.568576	2142.578331	2154.097633	483275.6766	-3.059226538	26.68820241	16.70574769	2151.257927	2150.322666	2148.046322	7.722416905	2145.395324	-6.881635509	-0.314266981	-0.001833843	92552844.99	80.01653554	2.94700049
2151.15767	2160.19862	2144.38397	2155.321161	489612.2767	-1.335291235	50.610653	16.40363369	2152.032986	2151.67997	2149.628794	6.27761477	2151.545007	-3.270879123	-0.146316974	-0.000763212	101219279.8	80.00647031	3.009767131
2154.24501	2162.376875	2146.570742	2156.799542	499369.0172	0.68588089	74.01836181	16.26579911	2152.870899	2153.394029	2151.987321	4.353202326	2158.618849	1.273495751	0.064885026	0.00056605	109559981.5	80.01055834	3.0009773
2158.119763	2165.3537	2149.382738	2158.847296	514102.226	2.588113853	85.19967683	16.3002623	2153.721784	2155.429153	2154.894108	2.48882861	2165.151773	7.065823292	0.334070094	0.0023324	118992823.6	80.02749589	2.97656741
2162.915559	2169.350953	2153.040463	2161.780792	535950.0115	3.918404107	74.11785008	16.51110392	2154.555974	2157.686181	2158.060667	1.344320761	2169.567304	14.35784801	0.673136841	0.004713158	131256062.6	80.05523067	2.969183233
2167.63792	2173.519994	2156.743449	2164.917736	560783.0546	4.653825993	47.65843311	16.87014505	2155.343589	2159.849723	2161.127526	0.770788345	2171.856886	21.58005211	1.009036156	0.007150433	143866157.4	80.09109983	2.998359363
2171.392654	2177.062956	2159.741296	2167.582225	583799.819	4.938354211	13.61969328	17.347518	2156.013303	2161.700084	2163.82651	0.413086046	2172.521322	27.26536205	1.273320172	0.009083844	153957324.4	80.13314877	3.188624579
2173.152005	2179.153147	2161.248808	2169.151239	605009.0136	4.811606641	-12.33263129	17.92340714	2156.659465	2162.738259	2165.851958	0.436547039	2171.757937	29.86953284	1.39444038	0.010025992	160680488.1	80.17811828	3.266008538
2171.811117	2178.87715	2160.402893	2168.916884	622326.5564	4.340909001	-14.6986024	18.56908218	2157.384075	2162.503736	2166.891885	0.89216302	2169.935616	27.70210052	1.293997606	0.009422146	162406769.7	80.2225079	3.313920507
2168.24314	2176.984531	2157.935199	2167.527355	637659.2876	3.618941756	0.958256327	19.29022342	2158.071707	2161.346505	2167.001824	1.889481761	2167.30204	21.97522234	1.028030604	0.007667446	160846310.7	80.26706796	3.289995394
2164.114827	2174.93768	2155.248958	2166.237285	657266.136	2.795747172	26.25013113	20.12119532	2158.638704	2159.814591	2166.487404	3.829260786	2164.218688	15.14171036	0.71039605	0.005622215	160274666.3	80.31432214	3.27118354
2159.82024	2172.973733	2152.60864	2165.205073	670294.6232	1.913359869	46.22283701	21.02373166	2158.948552	2158.467561	2165.300733	6.228032146	2161.109633	7.546379984	0.356513225	0.003295375	157687166.9	80.36386404	3.258105114
2155.953533	2171.489178	2150.43445	2164.715058	668648.6834	1.027598117	46.30469029	21.95970255	2158.848453	2157.900118	2163.486442	8.562588162	2158.342129	-0.176499855	-0.004866768	0.000779289	150926292.2	80.41567074	3.255150277
2154.046072	2171.92769	2150.077591	2166.039893	665261.9399	0.506307284	34.63501035	23.00001781	2158.627774	2158.316383	2161.761564	11.79348622	2157.036107	-5.587826773	-0.259567418	-0.000929188	146805485.8	80.47273817	3.262824978
2155.246024	2175.407596	2152.574465	2170.177464	666190.6665	0.709635432	21.23982755	24.209342	2158.704769	2159.818244	2160.91322	16.87525854	2158.422728	-6.809568307	-0.31923363	-0.00100183	150901859.9	80.53736622	3.274020803
2161.448421	2183.664779	2159.570349	2178.652499	695594.4362	1.969243051	24.77094863	25.65405244	2159.249603	2162.388671	2161.827167	24.69124974	2162.84704	-0.862780565	-0.045171316	0.001686282	174474755.8	80.61280665	3.284376709
2174.520683	2198.423843	2172.692453	2192.979056	807326.4049	4.626724476	63.14870108	27.40740063	2160.477214	2166.002348	2165.366041	36.20459201	2170.776502	15.23863067	0.701858442	0.008286894	228749998.1	80.70258256	3.28886095
2193.260142	2218.473137	2190.833066	2212.052092	984818.8619	8.532593927	122.6726486	29.36990148	2162.594239	2170.900804	2171.659824	50.39776947	2182.395791	39.37981601	1.82331572	0.017949899	304677675.3	80.80291579	3.288393468
2215.499832	2241.644112	2212.012142	2233.919065	1081825.945	13.30316356	185.9347772	31.36967338	2165.648004	2177.21345	2180.538081	65.417721	2197.093342	67.81200605	3.143851841	0.029108323	389020354.4	80.90716437	3.285673915
2240.052383	2266.823235	2235.171541	2257.558695	1091851.176	18.9037176	228.6058469	33.35513826	2170.006603	2185.357702	2191.793681	80.76422689	2216.1626	98.6907674	4.578668447	0.041146116	471237499.8	81.0134389	3.28160893
2265.369248	2292.558394	2258.933351	2281.645667	1480282.211	25.21206857	226.147323	35.25821927	2176.006531	2195.687947	2205.148473	95.74559441	2240.596013	129.5740198	6.015219721	0.05323024	539101423	81.11909913	3.277096529
2290.00065	2317.313691	2281.947036	2304.825724	1171928.401	31.74424122	191.0967974	36.91515024	2183.237791	2207.537303	2220.261128	108.6145332	2267.77928	157.9284097	7.333229308	0.064098293	592080694.4	81.21806248	3.269975434
2313.024831	2340.063516	2303.337059	2326.206077	1224017.255	38.06803028	142.6357488	38.19653629	2191.16907	2220.073122	2236.603939	117.983986	2294.915305	182.1915188	8.457544093	0.072845288	634542037.2	81.30581165	3.257668275
2332.429586	2358.735114	2321.240491	2343.929438	1211302.384	43.47796357	101.2875386	38.90963186	2199.308472	2232.428681	2254.095246	121.7624358	2318.186543	198.7435946	9.217742677	0.077856887	663063946.2	81.37481685	3.237882688
2346.302694	2371.353682	2333.889734	2356.236978	1209515.061	47.27567956	89.14047858	38.86608127	2207.088465	2243.675047	2272.552205	117.9183022	2333.694264	204.1471321	9.451578667	0.07757234	675757213.6	81.41771785	3.208351618
2355.115097	2378.478069	2341.741119	2363.602203	1203530.891	49.60672097	97.135273	38.16552216	2214.505821	2253.792844	2290.901663	107.4967385	2342.542149	199.7606951	9.22425793	0.072690134	675837968.4	81.43924362	3.171013497
2359.995321	2381.396143	2345.866647	2367.114395	1206020.164	50.83674045	110.3296857	37.001989	2221.79353	2263.078788	2308.151923	92.59718742	2347.154791	188.1104871	8.657435752	0.064612404	666216137.9	81.4477889	3.129251403
2361.855742	2381.085073	2347.146602	2367.685307	1199492.712	51.26884446	117.8785582	35.47945071	2228.788318	2271.516914	2322.902791	74.44678859	2349.25527	171.301031	7.849217975	0.054214506	655330138.7	81.44817732	3.08472473
2361.856256	2378.77871	2346.686835	2366.453285	1158026.787	51.26757361	104.068252	33.7362812	2235.395707	2279.161883	2333.767166	54.52762793	2350.88623	152.0663998	6.927391976	0.042606008	651299135.9	81.4467541	3.03962072
2360.613497	2375.258268	2345.074568	2364.002415	1096460.147	50.89965053	77.29840736	31.91330387	2241.83021	2286.123471	2341.253678	34.54914436	2352.333067	131.245015	5.935682393	0.030765053	652681598.3	81.44872245	2.995960187
2358.414964	2370.952732	2342.588063	2360.605666	1034826.328	50.13293253	60.89413465	30.10742103	2248.262777	2292.457253	2346.367084	15.75005366	2353.222567	108.8777444	4.879900492	0.019338773	656599145.4	81.45705628	2.954955108
2355.800338	2366.54816	2339.709895	2356.74381	981140.0335	48.9526846	50.14645286	28.50535088	2255.11363	2298.291469	2349.733227	-0.44687091	2353.566664	86.73493967	3.847812817	0.009378633	655208022.2	81.47969912	2.91994536
2353.502928	2362.947109	2337.122234	2353.099352	946762.9822	47.39598631	23.15517124	27.29087638	2262.81921	2303.835596	2352.202047	-12.24580559	2353.53431	66.42481682	2.919761508	0.00202022	641615290.7	81.52419033	2.89387758
2351.523317	2360.1051	2334.844027	2349.730574	928382.845	45.55248121	6.495697338	26.43384052	2271.136085	2309.044921	2353.966488	-20.15160814	2353.360232	48.20374827	2.103820786	-0.002906615	618611939.1	81.58865848	2.876026525
2349.484879	2357.514026	2332.546595	2346.372062	914833.5753	43.43650563	44.62706371	25.83847137	2279.67144	2313.726729	2354.841585	-25.66662384	2352.939805	32.28524641	1.402835066	-0.006110765	588487049.3	81.66931758	2.864976413
2348.646643	2356.540225	2331.54649	2344.391142	916383.249	41.49216031	93.25161586	25.46217843	2288.118864	2318.188668	2355.467492	-26.79138751	2353.796502	18.06359987	0.785813062	-0.007137901	564879089.2	81.76237868	2.857798549
2349.791401	2357.996201	2332.664427	2344.644582	939253.4781	40.09420765	85.2566596	25.23755958	2296.124793	2322.676802	2356.451675	-22.62654579	2357.177015	4.725834962	0.211033962	-0.005878802	559880064.2	81.86270213	2.85153367
2352.218817	2361.060391	2335.271727	2346.586604	972831.5868	38.92502647	46.07198223	25.10005275	2303.647205	2326.85409	2357.481932	-14.81416951	2361.532646	-6.753045321	-0.281459244	-0.003234827	562962947.7	81.97055361	2.846352138
2355.710931	2365.474496	2339.235984	2350.175518	1011386.254	37.72320806	19.73946067	25.01374269	2310.76157	2330.487141	2358.209627	-3.837127437	2365.534987	-15.23961513	-0.642433758	0.000263102	563905139.4	82.08789487	2.842524257
2356.921599	2367.389441	2341.112093	2351.939517	1021735.164	35.73314238	-7.934987486	24.89447323	2317.40814	2332.89748	2358.151567	2.81336913	2366.124704	-19.83683346	-0.837571036	0.002369668	538802806.8	82.21257916	2.842674763
2352.808291	2363.305324	2337.788873	2348.757684	973078.0759	32.18893416	-50.71535798	24.65274467	2323.547105	2333.390057	2356.736352	-1.623264284	2360.138056	-19.64171604	-0.832046633	0.000849031	464548489.1	82.34282045	2.849074779
2346.071809	2356.24509	2332.011386	2343.402358	890081.374	27.83694943	-94.98052249	24.33124265	2329.176881	2332.733033	2354.446681	-11.92823699	2350.406205	-15.36313108	-0.655282478	-0.002653665	359978004	82.47818581	2.858667906
2339.55986	2349.383991	2326.568096	2338.611541	801520.1376	23.6461814	-131.9786304	24.02577958	2334.309193	2331.967105	2352.127912	-22.85881714	2340.824452	-8.253778535	-0.359253225	-0.006045854	249684357.4	82.61718978	2.868580724
2338.705117	2348.87744	2327.184415	2340.288814	754457.9368	20.50843852	-135.7523483	23.74720605	2338.968211	2331.875443	2350.079138	-22.90223241	2334.316646	1.04739607	0.030682566	-0.007120432	163648235.4	82.76157841	2.872574064
2348.90662	2360.852394	2339.531864	2354.263394	796164.1455	19.39847422	-81.652324	23.5180395	2343.194664	2333.343859	2348.626584	-0.521743196	2334.263765	11.6910724	0.48080607	-0.003385512	132658909.3	82.91342993	2.864589086
2366.545178	2381.119607	2359.504028	2376.110301	901269.1889	20.01214495	9.394859776	23.44523767	2347.076545	2336.360452	2348.344185	35.44374982	2340.035128	22.98418092	0.961307643	0.003847163	145641374.5	83.06795458	2.849177088
2386.594707	2403.894216	2381.542536	2399.926295	1031639.716	21.59566123	111.1613252	23.61319011	2350.703214	2340.469772	2349.632108	73.23064467	2349.183748	34.53487827	1.454297843	0.012093765	180690214.9	83.21977827	2.832286978
2403.469068	2422.790936	2399.446762	2419.093152	1144406.683	23.96520311	188.8330291	24.13345467	2354.163016	2345.881767	2352.934451	100.2449548	2362.274163	45.09197729	1.906768935	0.020630841	217363557.8	83.36498956	2.820766139
2411.21568	2431.005576	2406.620462	2426.578035	1194689.914	26.82125599	206.2806683	25.12226236	2357.552656	2352.694707	2358.730732	103.0458036	2379.396186	53.49177214	2.269328813	0.028414011	238429312.8	83.49909058	2.821927228
2411.996122	2431.03186	2405.536045	2425.035779	1197788.274	29.7580574	177.2425293	26.47982463	2360.878651	2360.317063	2366.585917	87.06338562	2398.143454	59.86699002	2.546992815	0.034530891	245594693.2	83.62383332	2.832367048
2409.896775	2427.610625	2400.894865	2419.538007	1181463.743	32.52482404	126.5775029	28.01784855	2364.092736	2368.154907	2375.602594	62.78219897	2416.452068	64.4323088	2.74824294	0.038852008	231791034.5	83.74427562	2.845859376
2407.748069	2423.947901	2395.804736	2413.365357	1173538.395	34.49704663	75.946535	29.68049178	2367.243264	2375.363721	2385.768208	36.28399086	2430.542243	67.88476505	2.902014502	0.039592235	220893420.5	83.85912961	2.858644092
2408.855728	2423.798433	2393.927032	2410.403304	1203215.468	35.05442446	49.16725151	31.39012381	2370.373895	2381.051039	2396.918518	14.84144508	2436.56624	71.13134059	3.046007418	0.035040097	264668413.6	83.96770604	2.86631242
2412.312287	2426.303521	2394.663544	2410.204152	1255495.294	34.38929989	40.98956909	32.95779501	2373.383168	2385.323977	2407.8826	-0.941484103	2435.972658	73.32909044	3.144018628	0.026818545	312088090.2	84.07632463	2.868247099
2415.904256	2429.116909	2395.958556	2410.763123	1307460.199	32.90547311	39.01932402	34.23140021	2376.175762	2388.60065	2417.684395	-13.47235592	2431.523026	73.36963265	3.148905995	0.017107063	278131713.8	84.19020049	2.865577309
2419.114463	2431.824233	2397.688142	2412.165932	1334342.798	30.89423671	33.52273037	34.99598739	2378.668893	2391.020634	2424.727262	-21.08055605	2425.211591	70.89746082	3.044797323	0.007814705	221018441.3	84.31697029	2.857244341
2421.238301	2433.807097	2399.534661	2414.299038	1311459.107	28.72938177	14.51968776	35.03683277	2380.760207	2392.830064	2427.415792	-22.39301489	2419.462222	65.43372241	2.810688779	0.001189017	228546940	84.46467175	2.84243898
2422.499003	2435.246253	2401.541226	2417.09333	1254719.83	26.58394432	-10.77879659	34.46036161	2382.563251	2394.240051	2426.648834	-18.35155712	2414.805381	57.48526147	2.468708928	-0.002766174	270365286	84.62646294	2.82172503
2423.737185	2436.908722	2404.180596	2420.81389	1187857.695	24.52839451	-32.70131158	33.49029244	2384.300389	2395.393215	2424.003633	-10.21087642	2410.985253	48.3313007	2.07388895	-0.005003901	298478865.7	84.79062875	2.796050215
2424.719081	2438.504203	2407.061497	2424.961346	1136585.62	22.77751026	-38.59617992	32.2150411	2385.97002	2396.635641	2420.44179	0.732469376	2408.716028	37.70500192	1.615818244	-0.004801271	320621596.2	84.9526606	2.766403334
2425.159828	2439.664411	2409.670717	2428.874349	1126784.525	21.53926095	-16.52483629	30.75749544	2387.592537	2398.317217	2417.164611	12.60941351	2408.639758	25.3905727	1.086526001	-0.001775657	348730306.8	85.10633653	2.734011886
2425.689019	2440.889985	2412.314738	2432.695932	1149426.694	20.84825368	24.10856223	29.31526571	2389.428322	2400.523192	2414.759094	24.12372919	2410.815478	13.44133145	0.572824463	0.003144471	377980460.9	85.24395098	2.700492049
2426.908199	2442.674828	2415.36702	2436.692535	1188255.961	20.65826603	70.62491903	28.04021826	2391.694427	2403.256388	2413.326228	34.65441302	2415.055782	3.828407505	0.157589899	0.009181073	403052371.5	85.3612166	2.667269081
2429.254573	2445.307825	2418.851684	2440.669993	1224007.474	21.00549555	107.2724222	27.16180277	2394.710372	2406.514677	2413.78985	41.77093867	2421.454431	-1.4545126	-0.073958728	0.01419719	430638468	85.4461999	2.63568787
2433.272621	2449.190227	2422.899319	2444.551686	1236495.111	21.86511386	117.6755066	26.91212662	2398.786267	2410.236595	2416.963815	43.20666497	2429.823456	-0.255020965	-0.030070586	0.016025433	465924180.6	85.48777441	2.607366941
2438.574528	2453.988388	2427.309812	2448.229811	1234300.875	23.05022704	108.1533772	27.21159028	2403.697026	2414.360222	2422.353194	40.08145531	2439.311166	6.207857695	0.237491498	0.015441997	501095978.8	85.49343355	2.582245553
2444.19926	2458.879291	2431.507484	2451.313762	1228892.449	24.34703886	89.42947849	27.85923567	2409.037444	2418.757791	2429.143703	33.93722543	2449.032046	15.23914862	0.615053839	0.013604042	528918102.1	85.47445806	2.55936188
2450.330099	2464.110503	2435.833267	2454.275366	1235593.409	25.41261044	70.80261789	28.8026269	2414.544462	2423.270161	2436.480523	26.59196765	2457.345517	26.55167099	1.089218794	0.012018536	533167482.4	85.44164361	2.540481488
2457.092941	2469.883888	2440.640024	2457.628227	1272252.36	25.93861165	63.49514751	29.958602	2419.928616	2427.773896	2443.407726	20.47822455	2462.779218	39.51830351	1.631907447	0.012410801	499167985.5	85.40839079	2.526665199
2463.042193	2474.918797	2444.772569	2460.353569	1319502.285	25.8276141	61.75448843	31.11725618	2424.88923	2431.905223	2449.444934	14.67856529	2465.239391	51.32415251	2.126645712	0.013695947	436411127.9	85.37652953	2.516369262
2466.851887	2478.059647	2447.089735	2461.423072	1352556.324	25.02500853	55.79195379	32.10842712	2429.195205	2435.249217	2454.2941	7.452317922	2464.827944	59.7544321	2.482885839	0.014255739	357872173.9	85.34407543	2.508725956
2467.098686	2477.992197	2446.555043	2459.931868	1361333.635	23.76471901	44.27195558	32.71521803	2432.66572	2437.816854	2457.767647	-0.147688446	2462.890218	61.4546012	2.560011818	0.013197941	285582575.8	85.318284	2.498614413
2462.256897	2473.291209	2442.029875	2454.85434	1329726.779	22.25268795	23.70536317	32.70341189	2435.096735	2439.541689	2459.669961	-7.800331761	2460.73098	52.93825694	2.21215232	0.009472748	240703532.8	85.30485379	2.481250378
2453.432092	2465.119788	2434.412245	2447.155402	1270393.129	20.40843381	-2.94473631	32.18835247	2436.51299	2440.300326	2459.80568	-15.06995108	2457.743213	36.55087961	1.537632057	0.003732502	217819420.4	85.30613881	2.460484711
2442.845418	2455.606718	2425.5347	2438.637013	1211852.935	18.27851951	-27.51528937	31.44234236	2437.140321	2440.256939	2458.276609	-20.15267656	2453.69022	16.52190913	0.711908559	-0.002546951	208753815	85.327139	2.44081109
2430.930197	2445.197583	2415.653474	2429.523338	1132099.118	15.35337087	-58.55603204	30.46936294	2436.747926	2438.679322	2454.485061	-26.95471473	2446.543397	-5.731451538	-0.204074173	-0.009294969	191748942.4	85.36195313	2.429443173
2418.397191	2434.715646	2405.227049	2420.317223	1019773.427	11.2004138	-102.2462954	29.31216962	2435.206629	2434.98239	2448.02672	-38.78460842	2434.322007	-27.94878341	-1.113317984	-0.016339412	146402422.4	85.4036447	2.433602541
2407.478582	2425.861897	2396.233771	2412.665259	905804.0043	6.587776429	-147.2697292	28.29241765	2433.105037	2430.22465	2440.085398	-51.0812673	2420.301547	-47.3815031	-1.907111507	-0.022303781	88414741.36	85.46501569	2.449283848
2399.929892	2419.78277	2390.297284	2407.795105	810835.9606	2.335654922	-185.2886501	27.66583058	2431.011356	2425.521502	2431.987561	-59.90545943	2408.039419	-62.50493144	-2.528521214	-0.026062169	34892597.93	85.55918464	2.470478594
2398.462305	2419.432553	2389.730148	2408.314425	827394.7362	-0.31770669	-189.981247	27.81590086	2429.904519	2422.697408	2425.649236	-56.12865864	2401.110737	-68.03281376	-2.757566786	-0.026103734	20585742.62	85.69756911	2.490460467
2405.827115	2427.450382	2396.895098	2416.601377	1034321.25	-0.150548433	-136.4719952	29.15474223	2430.756978	2423.56481	2422.956483	-30.91806825	2404.139593	-59.37093201	-2.405954044	-0.020850031	78434143.93	85.89248788	2.502097717
2420.425505	2442.356879	2410.416683	2431.282295	1378966.801	2.285570501	-44.58242006	31.38403699	2433.199895	2427.413138	2423.680669	8.450173664	2414.834642	-38.9621628	-1.572383189	-0.011337405	183326665.8	86.13187151	2.507530161
2439.256485	2461.833459	2427.648928	2450.095202	1792872.382	6.0695325	60.49361393	33.97382095	2436.594642	2433.05993	2427.139386	52.0784176	2427.134295	-10.45423691	-0.400113384	0.000430332	303217014.6	86.39349706	2.510708537
2461.084018	2482.503776	2447.609007	2470.278158	2118815.409	10.24662785	145.1338136	36.79867118	2440.302609	2439.181523	2432.302488	89.11003133	2442.571013	19.64431564	0.825064378	0.013869926	392993053.3	86.67149504	2.515257867
2484.14641	2501.025512	2468.878748	2489.062164	2230419.785	13.75720382	174.3772935	39.63381789	2443.588864	2444.301693	2438.034911	108.1941035	2465.00744	44.9616981	1.827564189	0.028099248	406675508.4	86.95728148	2.525289111
2506.458371	2517.139767	2489.534528	2505.797117	2163314.385	16.75958023	161.4741081	42.14304457	2446.615736	2448.898164	2444.736896	111.7171818	2487.285758	65.71483613	2.631118689	0.041412334	365540048.1	87.23054072	2.537785439
2526.913851	2530.958751	2508.372146	2520.193161	1942413.709	19.66150032	129.5172927	44.19739783	2449.761789	2453.819581	2452.891641	105.6906723	2500.65651	82.60036824	3.274443269	0.052612005	301483398	87.47588742	2.548290391
2542.449256	2544.827818	2522.628105	2533.669389	1849404.304	22.73479569	99.35031229	45.13929715	2453.184131	2459.655322	2463.406484	94.99002173	2508.048334	101.0729067	4.027698203	0.059410713	248043462.4	87.66690284	2.554131933
2550.128772	2560.78121	2529.630612	2547.384994	2076550.457	26.33727439	94.5774713	44.32748734	2457.095811	2467.120238	2477.121704	85.1225643	2514.523638	126.0011196	5.133230711	0.05953929	247649650.1	87.77728078	2.55226333
2551.64145	2576.579283	2530.885902	2559.810407	2295213.73	29.97763804	106.0125806	42.3567482	2461.304293	2475.517192	2492.666648	75.42738882	2521.744018	152.0485613	6.33625818	0.054334263	280038685.7	87.82070563	2.544372794
2549.674373	2590.392862	2528.960732	2570.035403	2952529.226	33.04442883	117.8968384	39.96675649	2465.487442	2483.824011	2508.3549	64.27953819	2530.75784	174.1576104	7.388000505	0.046115151	296968788.7	87.82149745	2.534179018
2546.426158	2596.478171	2525.700268	2573.616505	1973494.792	35.31336254	122.6174562	37.80300901	2469.599323	2491.751748	2522.2963	49.28656125	2541.809565	180.4478704	7.731337213	0.036185452	295435487.3	87.79274975	2.521892193
2544.760635	2589.851681	2523.476274	2566.815912	1941620.966	36.34914126	106.4891571	36.76548646	2473.600428	2498.740011	2532.677442	28.35808639	2554.607563	160.138995	6.854370232	0.02634325	301471321.1	87.75361619	2.508225571
2545.18716	2575.560484	2523.319323	2554.205321	1798414.712	36.46441676	78.7823563	36.55993703	2477.496537	2504.892201	2539.937441	6.313761249	2565.282209	122.2725324	5.165837918	0.017635778	280274040.7	87.71305607	2.495879481
2547.268098	2559.591796	2525.463353	2541.088636	1542973.568	36.81733146	67.92934621	36.49244662	2481.429379	2511.319387	2545.12256	-11.4240852	2570.190207	78.37096736	3.194540675	0.010372813	171599813	87.67173488	2.486643673
2553.095544	2552.075903	2531.873886	2536.337846	1294937.648	36.81151587	63.73793496	37.33694792	2485.378928	2517.029295	2549.564783	-17.79025824	2569.525962	46.00242121	1.726060873	0.00681743	65611507.27	87.65590403	2.484922904
2564.242953	2562.988528	2544.291754	2548.502878	1130420.911	34.96217957	31.58251757	39.49780597	2489.340963	2520.08946	2554.735013	-6.118165128	2564.1362	42.49750471	1.537875225	0.00890576	90239434.75	87.68718325	2.494974855
2580.685671	2588.743374	2562.403658	2574.844586	1192774.046	33.51030131	13.38068535	42.78491574	2493.755117	2523.207565	2560.76805	20.61882618	2559.544157	62.16578307	2.37143004	0.015868644	203127601.2	87.75748908	2.513961804
2602.788479	2624.253177	2585.700815	2610.923179	1790191.027	35.89712954	76.59714906	47.63293128	2499.160315	2530.564729	2567.94348	57.17453888	2563.362212	95.78360421	3.803185583	0.026668763	328166888.6	87.85857295	2.537621113
2627.644515	2661.175968	2612.795357	2648.88657	2487304.613	40.75353297	162.5172158	51.68013182	2505.950058	2541.0716	2575.959306	97.33408418	2577.192517	128.669724	5.18009823	0.038730698	480209063.1	87.95460244	2.562054809
2652.429102	2690.088076	2641.991601	2680.790069	2576582.778	45.23283123	184.2155566	52.6883618	2514.544485	2552.061607	2584.117824	134.5597293	2598.732755	145.7681932	5.834898622	0.049383206	665200151.6	88.01041718	2.582714573
2679.532968	2718.173554	2673.994733	2710.638341	2456568.256	50.81644478	171.2150629	53.18537894	2525.213846	2565.424766	2594.82135	168.726082	2629.842868	155.7254987	6.137616736	0.059398856	861577604	88.04511689	2.599475137
2711.174682	2753.541614	2709.752064	2743.427847	2813094.245	60.17147761	171.8820203	55.54904637	2538.048038	2584.302797	2611.562088	200.5867229	2674.984077	169.6973781	6.570023392	0.069783795	1088306417	88.07872543	2.613285436
2751.973561	2801.136369	2749.659171	2787.388872	3410198.339	71.44304461	178.1573165	63.84092108	2553.348043	2606.807052	2635.154576	232.9250543	2724.58072	203.1372595	7.819117239	0.082610534	1310312231	88.15464038	2.62303847
2806.445069	2871.090198	2794.290998	2851.463462	3708178.375	81.74153025	179.0239003	81.77629857	2571.366224	2629.89919	2665.037236	268.4043567	2765.872844	271.4117998	10.56443142	0.099894537	1355832457	88.31734557	2.629282963
2869.921702	2952.068123	2842.140143	2929.226741	3787524.631	93.03966106	177.2037632	104.4170989	2591.778368	2656.005881	2702.964663	302.1267311	2806.714881	361.4604638	14.23404655	0.119146555	1551692936	88.52437551	2.630579532
2936.282723	3021.904727	2891.069686	3004.601824	4605875.429	107.5823191	173.9332559	130.6616767	2614.119115	2687.756612	2750.474817	329.3099771	2857.068389	455.1420672	18.04409926	0.137282112	1602571096	88.72218565	2.624910638
2999.410197	3096.240375	2940.726179	3064.534218	4378697.188	124.1597171	166.9472502	158.9319504	2638.031389	2724.119375	2803.873103	342.5043141	2917.438284	534.1634245	21.16158493	0.150637999	1658720257	88.8600422	2.618738147
3052.527686	3183.012481	2990.068828	3124.837698	4823317.637	141.4771271	154.1463448	164.419778	2663.055337	2763.918275	2858.687266	334.0922987	2986.89307	579.2546626	22.71892445	0.155618918	1755874956	88.88181211	2.617873211
3096.962744	3246.285718	3038.23238	3182.469925	4849800.846	156.9485098	138.1801245	152.7101761	2688.961936	2803.921924	2912.07856	310.3882947	3056.342481	595.1253884	22.97054398	0.153390642	1887953397	88.81595708	2.624643848
3136.099698	3335.581287	3084.729448	3124.804764	6049598.164	167.6458677	122.1653129	217.1544398	2715.672759	2840.307877	2961.465546	279.8057721	3116.208541	592.4005707	22.43595034	0.146216647	1910157948	88.71806777	2.638216642
3170.077014	3253.549335	3124.766666	3217.431214	4369612.765	174.224128	107.6534041	157.2285196	2742.673161	2873.267092	3007.233485	248.0057614	3160.011114	577.8898063	21.51174174	0.1366984	2126513492	88.60179681	2.646954426
3200.639951	3257.551159	3155.449721	3221.500218	3766245.827	178.1746746	97.29273657	155.0462335	2769.558323	2904.093811	3050.517164	223.3712505	3182.558759	560.8942588	20.68712213	0.127642474	2136356698	88.49066245	2.657155493
3226.497923	3261.5573	3176.425246	3240.890658	3098828.719	180.6296302	89.37420142	134.4193686	2796.402086	2933.652928	3091.622641	202.1248854	3192.924851	537.7971647	19.79152475	0.11859874	2159664879	88.40692574	2.661343649
3245.403036	3289.02332	3187.759595	3257.943431	3210694.179	183.2548007	81.25617537	108.556478	2823.318122	2963.219975	3131.491669	177.21426	3203.749745	503.4927575	18.55012699	0.108705112	2310141511	88.35486599	2.640975068
3263.91145	3326.381401	3202.434403	3280.526706	3633413.973	186.3621574	78.22210858	86.58691899	2851.002859	2993.753335	3168.573606	158.8159253	3221.406991	462.6996704	16.99963222	0.096567288	2513366098	88.38997375	2.688134286
3284.233424	3344.173224	3225.620658	3299.652102	4299509.966	188.4368451	79.75990213	84.12943787	2879.967895	3024.591857	3200.042923	147.1224251	3248.410436	410.3955913	14.91053026	0.080781637	2625487390	88.56247503	2.858965658
3306.315525	3355.756766	3255.254679	3317.568011	3588737.747	189.938563	85.3719044	95.36529356	2909.952895	3055.442535	3227.316211	140.3622645	3282.100332	353.0950413	12.60171498	0.063695692	2682401556	88.8357836	3.102782612
3340.008835	3401.81242	3308.436285	3359.615872	4357102.863	193.5949263	109.0350835	110.8589937	2941.159663	3087.987664	3252.667485	162.6530242	3320.557137	330.7076674	11.1863247	0.048105683	2782676902	89.1647838	3.521932569
3362.87328	3440.580298	3345.645223	3390.673796	5047322.868	194.5325467	125.6118049	122.7935956	2972.19483	3116.840125	3273.407617	170.0312024	3349.959667	316.962399	9.943162009	0.036915078	2857876305	89.47930115	3.655631331
3343.784929	3400.180505	3297.484594	3344.977025	3724359.469	185.3525283	87.8048813	122.3628929	3000.803323	3134.290737	3291.501856	78.81887691	3354.309052	214.7576663	6.974772847	0.033013889	2766707707	89.70517996	3.711651118
3320.901171	3345.516921	3233.57806	3290.439734	3155362.908	173.0006176	42.60742537	113.0624339	3029.128249	3147.291757	3296.698166	-26.4578011	3344.305761	107.8883988	4.46853269	0.035163413	2630463839	89.86797238	3.623583218
3328.09176	3375.215485	3261.777357	3332.812454	3259579.324	167.5761094	64.58691673	101.3624415	3060.420303	3165.981099	3315.426298	-5.316230489	3336.764781	243.0742005	5.911668373	0.040906782	2682768501	90.01162653	3.558467496
3355.377018	3448.49312	3338.689362	3420.224103	3927717.614	167.2817157	114.8277473	91.57902054	3093.582006	3189.381686	3336.802655	74.88007775	3340.023827	265.1407672	8.76945162	0.048508905	2765803654	90.17703467	3.51929757
3461.335811	3495.049878	3386.287638	3464.835235	4089018.174	168.2954019	129.2285006	88.76898401	3126.707666	3214.966886	3354.973735	86.49920187	3359.363587	297.8401253	9.14163107	0.055920423	2596493080	90.41029111	3.44205196
3453.635434	3532.610391	3426.449687	3493.178704	3309466.041	171.1405103	128.1201439	91.06881994	3160.00699	3243.009504	3372.783254	88.84330587	3395.962897	273.8899565	8.315228145	0.062406936	2382270908	90.68576543	3.349209804
3531.638798	3591.780838	3495.335357	3548.613525	3710885.992	175.6666839	144.125459	94.74697617	3193.740306	3272.393123	3394.497631	182.3735286	3449.900324	276.7185472	8.399624149	0.067584633	2417487173	90.96041314	3.442394339
3588.911168	3648.569682	3558.63094	3601.254163	4220243.59	180.366882	159.1500387	99.1715707	3227.343927	3302.465704	3419.252587	286.4816289	3507.694285	283.2361595	8.724344884	0.070638666	2531965540	91.20854827	3.391292946
3606.911351	3668.418915	3577.524268	3617.193148	3907458.113	184.1624164	152.3470196	102.7228735	3259.840217	3333.27582	3445.0615	286.1563997	3548.966294	274.7823651	8.486171407	0.07115549	2531152583	91.4035094	3.074697766
3594.026941	3661.792057	3563.731103	3605.57108	3269789.81	184.6127186	129.44894	106.4470808	3290.644483	3361.013404	3471.011892	221.4464778	3574.526817	257.3250993	7.891959593	0.067809257	2407819977	91.5520948	2.906197068
3569.925241	3660.957672	3534.267063	3579.915595	3214659.534	179.9221925	98.28091936	113.0342764	3319.842213	3382.269511	3497.420221	169.7827092	3596.151912	233.0052988	7.120695362	0.0601338	2090362428	91.67868749	2.823504029
3543.087072	3649.098747	3502.278279	3553.317319	3292731.184	171.1502564	65.75837392	119.2073037	3345.490287	3397.799667	3521.137229	113.1405607	3603.613201	207.3394029	6.348974594	0.049546391	1718244736	91.79719147	2.845098369
3530.760788	3587.587427	3490.283415	3539.188119	2757380.984	159.1762616	41.53489587	118.6637488	3365.506904	3408.080917	3536.65084	14.63496113	3580.380511	192.4142814	5.741270246	0.034237003	1694024118	91.91479304	2.764142564
3535.151314	3532.175317	3501.210611	3540.215148	2134696.754	148.2446965	29.31724594	110.4629897	3382.161593	3418.028238	3548.731331	-69.70490841	3549.797735	186.8227684	5.224392525	0.017163326	1493095901	92.05894187	2.656305681
3517.129623	3548.846306	3493.636045	3548.966574	2146667.14	141.7083007	15.97255468	107.0298703	3396.91284	3431.910937	3562.844361	-85.52205059	3539.909986	160.1943214	4.741046892	0.011081055	1517167447	92.24981246	2.617719822
3477.697678	3577.403887	3452.462324	3535.161412	2502252.734	134.6692746	-14.60013254	117.4166211	3409.822734	3443.642604	3570.300168	-83.59404079	3538.139442	106.1097854	3.915764193	0.005342255	1529791277	92.45030099	2.624730568
3566.514631	3619.449705	3550.395988	3550.705172	2779751.982	132.3092387	16.90103799	70.6445308	3428.202308	3458.696974	3574.799001	-23.2326798	3544.358285	134.9016763	2.42822488	-0.026332273	1500024923	92.680747	2.642106497
3455.758803	3527.182356	3362.653568	3390.690016	2959138.7	111.6106269	-119.916064	229.8684093	3434.783981	3450.945396	3548.495339	-171.6160349	3514.588728	-6.512499252	0.575255334	-0.054429377	1446621074	92.92861816	2.671233136
3452.047393	3504.114421	3395.277265	3466.156188	3013022.485	98.57265743	-64.67347814	81.71209949	3447.574535	3450.593503	3533.699296	-91.73868945	3508.801426	-56.30098564	-1.32705864	-0.031688398	1426771616	93.02148697	2.71627173
3445.881443	3593.069372	3437.992013	3570.274948	2959911.307	93.9527886	6.782699394	109.540713	3459.186177	3459.266807	3521.596895	4.992383185	3506.317838	-96.20524908	-2.548285009	0.008516671	1424094387	93.19397119	2.75083468
3496.446923	3588.934275	3493.899645	3580.389253	2902356.627	89.57166226	16.48833861	79.17527783	3470.06649	3467.218711	3518.508037	2.139023956	3501.080241	-89.69137269	-2.42435869	0.014611784	1424051587	93.91861429	2.750157361
3558.162446	3576.559681	3533.605857	3541.393101	2804610.565	88.27999598	-5.988997551	94.07124844	3480.12694	3478.048325	3522.437611	-29.65919959	3504.735071	-51.33066114	-1.322060642	0.003040759	1427340167	94.68551809	2.72707139
3571.177402	3580.680551	3526.278037	3534.796962	2589292.318	88.36799933	-3.553157399	92.92829432	3490.45354	3489.643725	3531.085482	41.2630187	3539.889708	6.367767878	0.216886394	0.00363863	1398059095	94.69142675	2.696679502
3552.578549	3585.240212	3494.459863	3538.799214	2362852.21	86.57815885	4.176677813	87.83396316	3499.602231	3498.55469	3537.354597	123.3124946	3576.333762	42.77471031	1.137426891	0.009322576	1358399127	94.36839024	2.684006296
3543.333424	3570.881557	3484.198886	3523.525712	2256097.839	79.25555633	-4.382530832	85.90377119	3505.02351	3500.784666	3534.44804	89.08108147	3571.520425	28.71941071	0.723680358	0.000149498	1412854105	94.42383883	2.717880305
3529.323466	3543.411701	3477.877315	3498.075541	2218194.629	67.70396019	-22.49415497	84.084668	3508.597352	3497.419632	3526.446191	-8.351446671	3540.869655	-23.51198936	-0.711087661	-0.017925399	1465782884	94.61438932	2.781271648
3473.207269	3497.360312	3435.341122	3472.282136	2199728.411	53.63861978	-53.31013619	81.89979984	3513.448267	3490.063966	3511.048051	-92.61026091	3510.655421	-131.4629428	-3.612952578	0.002021373	1242963094	94.55519067	2.842805239
3414.77372	3454.942111	3386.453824	3444.161254	2196179.027	39.48982147	-81.06702632	80.16106548	3517.774097	3480.851094	3506.829263	-153.0807278	3480.130569	-218.518696	-5.9730585	-0.034191822	917054421	94.41707735	2.887576086
3426.126326	3462.804584	3384.93736	3412.775529	2079202.284	29.3275467	-71.25742711	79.63866559	3518.643516	3473.649398	3501.173778	-180.7610567	3447.99746	-141.7770065	-4.052839276	-0.038479861	1071630784	94.40898793	2.913475156
3451.511327	3478.757551	3393.428928	3382.968926	1889899.993	21.00094066	-55.2333996	79.8152486	3517.042586	3466.468746	3493.990683	-176.8717882	3418.446732	-31.28874251	-1.233610063	-0.047271301	912921469.7	94.46640003	2.910328076
3397.833675	3430.690737	3349.5141	3358.979947	2121108.545	10.1366393	-87.00592951	79.98446968	3514.760505	3455.198702	3473.46713	-152.4458194	3393.536445	-102.4414795	-3.128855782	-0.054535048	558671110.1	94.51414635	2.859722058
3326.624852	3369.771849	3297.369903	3346.241644	1812785.493	0.129344972	-126.5075534	79.43089906	3510.783477	3443.741846	3447.157909	-116.0242667	3375.879063	-231.6045639	-6.494409064	-0.058164548	106551121.5	94.51837034	2.812019249
3329.762476	3372.947705	3301.963425	3350.462622	1690168.509	-4.278453873	-113.7562047	77.331577	3504.047375	3437.48368	3426.3397	-77.95398029	3368.660717	-224.4500084	-6.241631539	-0.052857714	45391342.66	94.44150972	2.835014935
3373.025671	3411.295518	3338.890852	3368.828024	1526170.706	-4.706071607	-71.42552092	74.03797515	3495.729826	3435.097835	3411.260526	-39.15080383	3371.216013	-150.5755788	-4.196885658	-0.040405645	203298411	94.31526089	2.901853928
3403.362073	3439.135838	3369.56301	3395.526239	1585530.038	-3.774462424	-35.95572914	70.27022196	3487.184229	3434.140674	3399.790137	2.408682087	3379.733067	-118.5891494	-3.215226956	-0.024643055	336821928.5	94.18781128	2.975892876
3428.398973	3463.978803	3399.45335	3428.639818	1728530.312	-1.47624275	-1.724459153	66.27323091	3479.901374	3434.993529	3394.65029	43.98634963	3395.231742	-96.23712966	-2.468775611	-0.006280399	450199451.3	94.10964215	3.061655668
3459.251502	3495.908619	3435.792495	3465.388619	1770599.011	2.294233545	38.98334266	62.37561651	3475.202217	3438.135555	3399.637239	83.21789124	3421.700208	-42.1659275	-0.890549756	0.013448631	527899036.7	94.13103237	3.123410695
3489.117105	3527.754247	3471.635595	3501.357449	1777132.29	6.920586789	78.45893432	58.89029322	3472.906936	3443.066277	3410.439379	116.0185992	3450.851707	24.94809799	1.009072322	0.032136363	552870326.8	94.24123425	3.165315445
3512.800155	3554.193443	3501.937444	3533.506677	1842578.545	11.78638623	110.3892623	55.96620393	3472.840208	3449.129374	3419.886568	138.1218764	3470.287439	85.42225291	2.695764827	0.048084881	648553967.1	94.41909659	3.345190182
3530.922994	3571.96834	3522.525705	3556.157524	1949500.446	16.8413008	131.4883438	54.04283449	3473.69884	3456.419831	3431.386699	148.0838275	3486.012874	133.790015	4.030041126	0.058343399	476833310.6	94.63458001	3.323094185
3543.666211	3577.674968	3529.122616	3563.633515	2064994.878	22.00610964	137.6606137	53.55410508	3473.280112	3464.956482	3450.3032	144.5892105	3507.711119	163.2619477	4.827952105	0.059955439	586779350.9	94.85173085	3.355302122
3550.304399	3573.552268	3524.262504	3558.811954	2175764.713	26.61205587	131.2803071	54.29886498	3473.004279	3473.724187	3472.272197	129.0999803	3529.313568	174.5439675	5.113205252	0.054405347	646061430	95.0991739	3.350793246
3551.912331	3564.010731	3512.925256	3547.272193	2277773.866	30.19671481	118.2443713	55.89608051	3475.107948	3481.849085	3491.831858	106.0061644	3543.524685	173.3599403	5.062477274	0.044627268	388803289.1	95.41264946	3.388347919
3545.013411	3551.132501	3497.498089	3531.600212	2322175.54	31.90651737	96.39685637	58.13167316	3477.96354	3488.134283	3507.576928	74.12987532	3548.945276	158.8423837	4.588085275	0.031894942	17033400.48	95.80909659	3.43068914
3526.877877	3537.77296	3481.26274	3515.385471	2254688.18	30.91356782	65.24942113	60.71313008	3479.68253	3491.36938	3518.442869	32.90376704	3544.79949	131.1197261	3.646018796	0.01799865	-94198538.09	96.31139392	3.431219773
3504.399256	3527.458002	3468.027919	3502.514467	2123014.776	28.23178454	32.34108589	63.39709059	3479.8323	3492.542506	3524.782168	-8.730216148	3534.430174	97.65782721	2.501645257	0.005091701	-52086162.85	96.88201454	3.412009338
3484.774548	3522.508014	3460.235394	3495.346515	2024985.084	25.32099744	3.118854229	66.05093787	3477.892943	3493.322768	3528.162581	-42.19851691	3522.883544	65.64336597	1.397904362	-0.005451008	-242594174.1	97.45458656	3.403083031
3478.001919	3527.730204	3463.12634	3499.31117	2011799.437	23.10044551	-7.824267914	68.31608726	3475.042351	3494.501795	3529.338257	-57.49618742	3513.757617	44.15793396	0.749995518	-0.010698008	-127797862.7	98.02728083	3.40242505
3494.323444	3547.804352	3481.801968	3519.708972	2014325.765	22.66504822	13.71885861	69.84481803	3473.631355	3497.103182	3529.415472	-44.03110414	3511.25905	42.9444957	0.980211441	-0.007768436	-115144875.2	98.59997865	3.404506132
3529.529261	3580.539605	3513.925912	3554.06153	2054069.961	24.42786461	57.60083711	70.76792793	3473.858959	3502.052922	3530.36183	-6.973806705	3517.256698	60.17986456	1.915538677	0.001974738	-20958962.52	99.1253487	3.408718001
3575.666507	3621.832815	3555.089096	3597.732109	2625152.964	28.20056124	109.7257378	71.33979753	3474.878174	3509.739694	3533.89091	42.80111951	3531.403622	89.78631557	3.242494687	0.015935749	129820571	99.48773335	3.413699732
3627.574088	3669.161108	3602.574819	3647.918909	2531589.189	34.81745225	155.6844034	71.72667737	3479.097819	3521.565418	3542.3027	103.0048144	3557.133699	131.6741248	4.731072009	0.032666289	358603437.7	99.56506786	3.412631798
3678.838701	3719.138167	3652.740975	3700.84054	3082922.938	44.9928967	179.4221675	72.1561092	3489.674242	3538.873996	3557.942574	169.2951613	3597.41582	184.0038818	6.098389467	0.05019921	577382244.6	99.58742215	3.398027852
3728.181051	3769.65018	3703.262846	3754.006091	3573123.529	57.61160302	184.5789504	72.73930641	3504.687459	3560.619025	3580.579933	233.4419183	3648.012559	241.4619136	7.320795356	0.066993454	780819510.5	99.54370861	3.373841697
3776.753466	3819.845583	3753.150431	3806.354132	3848965.954	71.33985519	180.6892319	73.49750429	3520.916633	3585.275375	3608.895598	290.348864	3703.561093	300.1531314	8.47765193	0.08227296	1300655790	98.12335437	3.346539488
3821.72856	3866.190973	3798.632452	3853.797905	4001980.533	84.87408982	170.412177	74.63764836	3538.853136	3611.771315	3642.79433	326.4142469	3758.986756	350.1537384	9.482415323	0.093691349	1315956905	98.50393184	3.318261075
3860.631134	3905.363444	3836.158852	3892.472128	4015542.414	96.56926348	157.9868811	76.35482555	3559.414729	3638.565782	3681.792474	328.2706021	3808.437101	381.5978355	10.26532094	0.098999242	1507940687	97.89891114	3.292205813
3894.255905	3938.492633	3866.893645	3923.78632	3868549.795	106.4689617	144.744379	78.55747173	3581.489764	3665.373943	3724.061556	304.0107968	3851.497232	397.8389201	10.84312143	0.09909438	1567691034	97.58018323	3.268406106
3923.790578	3967.583328	3893.03189	3950.239446	4417804.744	115.6838987	129.5617769	81.10194263	3603.948025	3693.062806	3767.854009	266.1539451	3890.218486	404.585027	11.22862799	0.095637722	1567904800	97.36889585	3.243889362
3951.143215	3994.695758	3916.700446	3974.186952	3882722.602	123.3501304	117.0536503	83.85076926	3626.305603	3720.057785	3810.809019	224.6945959	3922.64113	407.8297389	11.49125535	0.089892162	1549671228	97.31257284	3.222526998
3978.791891	4022.477473	3940.588996	3998.683832	3692855.552	127.9792306	111.7109539	86.62287503	3648.213026	3743.975418	3850.432521	191.8672117	3947.553274	414.7734299	11.72120632	0.083526867	1518072433	97.33890859	3.207748422
4006.836653	4051.022975	3965.206677	4024.047337	3319931.755	131.5021192	111.8693351	89.40731945	3669.75947	3767.131915	3886.770998	168.430532	3967.722511	423.3251365	11.8888805	0.07715387	1491925758	97.4365961	3.193063336
4034.746086	4079.632619	3990.276006	4049.621224	4157741.282	136.7256936	115.336321	92.25957005	3691.244134	3793.066545	3920.801843	150.1553017	3985.811842	429.1115309	11.94285683	0.070816716	1703234659	97.62497415	3.171907277
4063.194919	4109.243668	4016.752168	4076.805146	4252176.259	142.7526479	118.4766577	95.07554432	3713.087332	3820.729302	3952.383167	141.9695249	4006.64112	431.2728462	11.88815934	0.065740349	1690921101	97.79921729	3.135891592
4093.289651	4140.513333	4045.511458	4106.688709	3383080.069	147.8679077	117.1770917	97.76543221	3735.812823	3848.152768	3981.750259	147.3865364	4035.41656	428.3425344	11.71887532	0.063027612	1620890781	97.862732	3.07579687
4126.386952	4173.704116	4076.706212	4139.304348	3194082.684	152.80543	113.2456804	100.3552025	3759.598967	3876.178076	4009.86112	162.7338733	4070.605415	421.8414559	11.46099437	0.062426811	1536672979	97.85738871	2.996554948
4158.189714	4209.301255	4110.311125	4174.840854	3446475.498	158.5764498	109.5687951	102.8385278	3784.520298	3905.914201	4037.480714	184.7918588	4109.035165	415.0680921	11.17572804	0.063484833	1790264703	97.82802635	2.907127063
4186.217091	4246.181033	4146.190626	4211.806651	4070967.318	164.7186903	108.2080881	105.3133045	3810.793677	3936.867385	4066.356813	204.5125176	4149.213926	407.1709243	10.83288098	0.065385586	2167540909	97.88898073	2.809736019
4232.177758	4283.28172	4184.694935	4248.653703	4227224.838	170.5516153	111.5176076	107.9097535	3838.610487	3968.308225	4098.335002	212.3837647	4189.039223	397.5476469	10.40340933	0.067163039	2299595832	98.15096037	2.708895053
4292.029554	4321.368821	4226.481796	4286.352113	4252006.733	176.182654	118.0591498	110.4303206	3868.106053	4000.321362	4132.998912	212.2578368	4228.39156	389.0877505	9.988237677	0.06893531	2300974700	98.52441787	2.607555792
4264.498241	4361.035013	4266.350158	4325.904562	3669258.056	181.8824084	125.3565674	112.6196534	3899.339873	4033.174837	4169.44839	210.1643391	4268.37	383.9555577	9.681593148	0.071039798	2538051193	98.90001498	2.505835907
4352.74312	4404.422092	4302.12063	4369.28943	4438269.302	187.3419472	132.5284288	114.4133846	3932.36702	4066.51413	4207.215414	212.3043021	4307.699492	386.7486589	9.594982304	0.073704963	2538619292	99.11721084	2.416257046
4399.840237	4453.268427	4355.073158	4418.166372	4439226.066	192.2191322	138.1934391	115.71065	3967.18519	4099.913374	4245.488765	225.0653358	4344.884284	401.8946321	9.846454163	0.077072112	2580718615	99.01586828	2.34713198
4478.292745	4505.412371	4419.169925	4470.585458	4831958.131	196.8242442	142.3516441	116.5261668	4003.513547	4133.751811	4284.407489	245.1965127	4381.127024	425.5855444	10.34508076	0.080795257	2516390031	98.6810375	2.293085166
4433.48432	4558.990558	4398.221463	4524.03319	4443559.973	201.5348501	145.8220373	117.0568743	4040.985259	4168.545615	4324.594139	266.736141	4419.041317	452.4711246	10.92888696	0.084405711	2540551210	98.23951115	2.256734613
4571.481435	4610.081124	4502.230031	4574.406155	5333203.579	206.5072197	146.3415416	117.1078757	4079.275144	4204.329603	4365.170352	283.4130424	4459.984384	477.563478	11.54412173	0.086877352	2608601441	97.83551989	2.213104942
4588.701616	4650.594347	4526.956242	4617.800687	6513445.802	211.9134728	142.3806296	116.4716862	4117.954031	4241.136009	4405.220179	289.9514667	4500.143572	494.9742399	12.11188044	0.087443174	2158094909	97.62266564	2.121362987
4616.802497	4681.415942	4557.167433	4654.558161	5072568.69	217.5986301	134.631356	115.6936216	4156.74018	4278.927081	4445.229428	285.1898689	4539.565296	504.9128307	12.5253241	0.085983585	2402516200	97.53721228	2.016883034
4646.243586	4718.955027	4603.546116	4684.419561	5055075.054	222.856512	123.0979979	115.3479913	4195.33349	4316.971035	4485.132227	268.2618182	4596.884406	508.0982074	12.72723591	0.082225829	2324012447	97.47098251	1.956837345
4679.704441	4761.22668	4662.435885	4709.759326	5033323.019	227.4172179	113.1094397	115.8457021	4233.018418	4355.037993	4525.384534	247.2357292	4636.734956	501.3768437	12.54321974	0.077850577	2321910022	97.33570435	1.918222654
4715.533524	4748.739372	4633.78498	4736.65995	5149204.37	231.8215051	109.3902053	117.6890084	4269.478406	4393.884438	4567.386041	228.5347828	4666.858534	488.3499384	11.80624723	0.074302904	2258258178	97.03257181	1.862250991
4746.193643	4815.824728	4723.325745	4760.075793	5004960.152	234.4279502	108.2502668	120.5449662	4304.240529	4431.101651	4608.079161	207.5593412	4722.149076	465.9657479	10.6338359	0.07032467	2215734759	96.61385776	1.802612629
4752.858853	4812.247461	4718.273447	4762.401661	5832615.635	231.6759132	106.2117458	123.6098698	4336.164908	4461.808814	4642.023834	182.9897383	4741.651367	411.8400492	9.191596801	0.065020595	2032508570	96.16834272	1.758791409
4749.53848	4804.898571	4707.189132	4747.859882	4056600.512	225.5434596	94.02237563	127.0714812	4366.756914	4488.154983	4670.637306	136.3373056	4751.925883	346.0407906	7.625465931	0.054945738	2223389122	95.73996843	1.72176994
4765.210995	4806.290034	4694.800937	4746.880705	4033312.131	220.785444	63.06240182	131.0280037	4398.243413	4515.399685	4697.020974	50.44743949	4760.413364	325.8097018	6.132803177	0.036912273	1952547473	95.38836205	1.679869492
4767.29099	4794.934659	4665.30155	4726.973729	3893085.102	212.1192138	20.42955956	134.4078421	4428.222258	4536.792723	4715.47886	-52.83385188	4756.991645	293.5476055	4.697233889	0.014365827	1859556463	95.0920403	1.634117105
4720.362073	4747.060167	4592.339978	4627.572116	4340866.223	193.1928241	-24.81022401	136.3243005	4454.369762	4544.64581	4721.555547	-151.5215645	4730.418814	149.4678743	3.231646483	-0.008537788	1264652353	94.80697205	1.586859786
4650.586023	4686.232617	4517.229735	4528.676664	3590659.526	169.794534	-59.19126416	135.4653964	4476.757388	4544.569253	4716.154929	-214.6242979	4687.711946	-10.12041683	1.894397776	-0.026220997	1403207444	94.58566741	1.535723899
4577.482221	4620.824266	4476.424951	4535.590276	3393438.559	147.915767	-69.67916989	130.4562964	4494.594485	4542.339032	4698.484109	-203.1438301	4636.993398	-52.38168287	0.784260044	-0.033028997	1080319380	94.42042169	1.478507852
4540.998002	4589.672243	4483.221026	4604.445102	3203707.021	132.1440192	-60.80308035	122.4670545	4511.714352	4544.255556	4679.358116	-141.8711099	4597.658981	-28.36600299	-0.095382684	-0.030995324	1153488175	94.31350798	1.416839264
4593.250577	4660.214178	4564.880174	4671.917141	3467026.577	127.9166827	-40.00991525	113.3574036	4533.594412	4557.906108	4672.581752	-81.87575652	4587.266027	-11.22803362	-0.644295414	-0.023792979	1105588753	94.42807658	1.353492791
4675.127532	4751.86106	4653.401945	4714.09818	3786228.709	128.5675431	-19.93236389	103.882017	4556.893024	4576.203907	4670.973641	-21.4695949	4602.889696	-16.46508396	-1.210716241	-0.015066328	1064800383	94.51767797	1.289460743
4714.550927	4746.394617	4654.028466	4708.11174	3653656.526	125.2579879	-12.88100521	95.22816242	4576.613867	4589.659703	4666.174875	57.61570563	4641.425508	-59.56203664	-2.125594527	-0.008853931	952456528.3	94.08533895	1.226245849
4711.558088	4696.336849	4611.133063	4674.869698	3321784.637	117.8167765	-13.37295862	88.01657948	4593.164129	4597.491024	4656.802152	117.2028167	4678.558818	-116.7435423	-2.968063953	-0.004071482	790850545	93.64382213	1.166974368
4658.728194	4679.443317	4589.509655	4641.982176	3070741.837	106.2170853	-14.7061836	82.92021785	4607.487671	4598.721417	4638.73457	114.0751931	4683.746234	-149.9102828	-3.413672854	0.001410856	548492501.4	94.01052618	1.114118621
4608.163971	4694.113161	4595.376657	4634.171291	2925552.673	95.03289862	-2.066445879	82.73170645	4620.464821	4599.010544	4624.971777	78.01016803	4670.918032	-138.3698338	-2.890815014	0.009277616	347745855.3	94.70437665	1.071590184
4652.079905	4745.915886	4647.661222	4693.643753	3210888.162	92.78944006	38.73157252	87.71850076	4634.073331	4608.939933	4634.364916	60.86742972	4666.213944	-63.77282445	-0.504204202	0.021336089	491301120.7	94.97899881	1.043303932
4745.504313	4822.70388	4726.969717	4793.662487	3787402.218	97.60701857	95.09848885	99.65938006	4649.064378	4626.945973	4660.920964	86.59895332	4679.469847	72.7914561	2.989681549	0.035703162	860278648.4	95.08636232	1.027424809
4790.437357	4877.75209	4771.909845	4855.852846	3284203.751	101.8527539	152.1020113	121.2798687	4664.842099	4645.022983	4691.973985	130.7329198	4712.395262	228.772398	5.644681627	0.049704719	762237720.2	95.4072915	1.020348195
4841.286955	4942.567986	4827.106672	4918.521802	4361662.301	111.5366837	188.3338886	138.0188744	4683.752203	4671.203234	4729.394927	211.1804685	4774.363975	377.5088309	7.727699871	0.061197372	865271380.3	95.85863657	1.020478876
4973.319729	5071.10145	4954.748938	5068.545492	4456686.73	134.5281038	181.9447274	150.9994325	4707.153804	4714.894691	4774.611137	415.3526565	4873.078928	559.6502182	11.22597401	0.068025223	1555321333	96.30633689	1.025437821
5089.664562	5173.463159	5028.848208	5173.216826	4671116.623	155.2960211	145.9212259	184.1595109	4729.650647	4758.628479	4817.192591	571.3601443	4971.202797	652.9661428	13.38549361	0.070664788	1386329475	96.73437482	1.033081356
5141.611416	5191.426662	5063.599624	5132.380113	4751289.047	167.5357322	99.95256506	141.5070966	4753.101894	4796.298658	4860.72256	402.4723975	5040.696107	454.7809165	9.661785226	0.070679742	892777760.9	97.1324913	1.042331741
5149.055294	5178.342573	4823.048342	4860.256393	5433884.756	152.0638643	61.32581653	307.691792	4762.855761	4802.590237	4879.617401	114.5427625	5042.237533	194.263753	4.607502031	0.069061303	527090220.9	97.3432871	1.04924508
4906.014909	4969.735116	4727.034669	4903.168383	4533817.375	141.6688838	49.30621248	265.4380963	4769.535013	4811.80999	4908.109955	58.67528121	5041.234952	204.8062857	4.830518862	0.066577487	345751185.2	97.253739	1.050193219
4921.666474	5134.926065	4878.5615	5043.277178	4472489.905	146.8368142	58.21524969	215.5331608	4782.189555	4837.613961	4954.336327	116.4825902	5029.975989	358.0321726	7.812752703	0.064457262	385930331.8	96.93333059	1.046679824
5080.670678	5140.840435	5014.363068	5125.614712	4139419.153	149.8288322	74.51402786	183.7414527	4798.481072	4862.057664	4992.477885	38.27542049	5015.985684	449.4467256	9.568792644	0.063296645	871883194.4	96.3812072	1.041082743
5167.720917	5199.204936	5025.00083	5174.28419	4307704.802	156.9382917	93.86440166	153.9968628	4812.532052	4892.236702	5029.942085	-30.79259796	5022.141861	492.5679729	10.40945338	0.061244882	738232403.3	95.86197182	1.036790138
5229.891612	5240.728807	4911.173848	5232.283782	4869777.672	162.1498228	110.4326755	267.0142355	4828.966491	4920.814744	5065.513736	149.5035108	5080.061531	497.9612646	10.59976172	0.059472127	834226391.7	95.82082233	1.037488711
5224.192473	5280.116247	5172.027199	5282.227985	5418148.474	167.306171	121.5535508	116.5065344	4846.129962	4950.281295	5094.625754	379.541964	5159.189538	465.1911027	10.07888933	0.056926901	827072035.7	95.90816586	1.042703063
5260.061979	5328.837365	5187.892526	5313.579675	5934667.613	175.1312551	128.0420376	136.1868312	4866.403587	4983.81567	5113.301599	363.1599495	5209.715527	448.141143	9.741708847	0.044605811	1418989691	95.53066723	1.051366855
5304.10422	5370.60892	5217.715436	5327.340288	5381705.131	182.5070207	125.4135542	141.4910431	4890.329693	5017.914216	5133.928067	234.3208618	5243.016471	417.4931545	8.985035237	0.034677045	1323803351	95.00414623	1.061948107
5319.177734	5379.984827	5230.228704	5317.224957	4714323.101	184.9990783	108.667416	143.34246	4917.628485	5047.590957	5152.777952	196.0133092	5282.107439	276.4936407	6.127182537	0.051004622	1573746633	94.82349742	1.072499734
5312.446809	5360.660975	5226.399553	5286.927304	4025903.89	182.4926575	81.59644274	139.6059617	4946.691055	5071.857884	5197.043078	174.2509828	5311.067072	143.3987869	3.226064284	0.068807922	1594530907	94.8142463	1.085242105
5306.43341	5348.23021	5225.730336	5258.360948	4262922.847	177.2146817	49.30525984	141.3143396	4977.213924	5092.120377	5238.564004	107.0311502	5313.040675	207.0989853	3.473566893	0.048269794	1253862410	94.71142938	1.10258634
5292.038781	5331.88117	5212.773134	5221.367852	4756734.179	168.1165877	11.66330427	154.308341	5004.618281	5106.862025	5252.651347	11.60587242	5295.196321	299.5258926	4.404938666	0.009005071	810804511.2	94.59703779	1.125612441
5202.594979	5202.401636	5045.323776	5100.968482	4487701.644	146.5561064	-26.14622626	176.0039094	5019.624456	5105.085665	5246.057255	-240.2246967	5250.108584	202.4170236	2.757410058	-0.011477525	710395669.2	94.5754566	1.156064279
5049.463186	5132.040342	4924.701957	5108.104414	3891522.578	130.3130718	-62.72883839	208.481751	5032.825013	5106.251227	5243.000854	-236.9519328	5210.320123	-0.003846539	-0.305556657	-0.02552854	773454292.9	94.61299621	1.190595304
5092.595339	5098.5605	4898.14539	4909.388151	3624213.691	99.94901101	-110.0505722	261.1573618	5040.644218	5089.059018	5217.417854	-438.159363	5133.034011	-237.9735414	-3.915434229	-0.063379304	666028670	94.67427214	1.223580274
4914.041294	4958.872613	4689.836855	4727.04627	3616104.453	55.81128024	-147.3318783	291.2946303	5040.891138	5050.811008	5165.372404	-571.960844	5006.752747	-434.0556287	-6.981326605	-0.101039171	517028553.8	94.75443364	1.256269951
4730.071448	4856.603201	4533.758542	4798.2259	3735657.347	34.40316249	-134.3034794	294.0286957	5050.478441	5027.586372	5111.713558	-473.7222809	4924.911023	-409.3099173	-6.902455742	-0.094490511	424083653.1	94.84652592	1.28867465
4793.146537	4880.746182	4738.052043	4895.8817	4005400.014	13.52464189	-110.1182391	165.1092094	5057.832713	5008.536403	5060.753886	-350.1967416	4873.590683	-356.8005507	-6.676592354	-0.08082206	464863971.2	94.95199081	1.316087636
4823.895053	4863.492555	4589.355251	4658.101177	4365109.205	-14.2242654	-138.7926839	259.0882733	5053.890876	4974.479412	4993.76068	-447.1684132	4777.48983	-618.5350876	-11.31562019	-0.119274427	-25488503.21	95.07434005	1.336311743
4564.04767	4629.522107	4233.655632	4340.655467	4691965.305	-60.46017323	-181.7142152	389.7123504	5041.091226	4914.939929	4900.241368	-785.2065793	4669.356969	-966.3991142	-17.46444993	-0.17207451	-609834452.6	95.21762928	1.337736631
4402.077131	4474.358025	4033.811502	4207.133746	5000125.522	-104.9417255	-178.6803857	408.3667855	5017.069466	4851.71746	4794.295648	-710.0374229	4584.965325	-1030.144812	-19.91020561	-0.183325666	-1260622351	95.38766215	1.309724966
4203.086721	4471.455462	4049.827538	4386.383499	5093105.86	-120.1309899	-152.8408372	371.5493133	4996.952983	4816.991531	4719.549274	-293.985111	4505.393924	-972.9398594	-20.34115052	-0.171817649	-1268143153	95.57227041	1.262678693
4373.826663	4488.468462	4211.123245	4267.211518	4715984.729	-152.2369702	-139.4861635	367.739866	4961.911518	4757.758641	4631.002315	-505.8378376	4390.095154	-1056.474909	-21.53806576	-0.166989095	-1232936641	95.75609007	1.209236842
4279.275344	4314.557444	3975.745343	4099.755059	4546364.81	-181.6380456	-130.7601833	371.7319831	4924.39922	4696.857787	4526.651602	-800.2467057	4268.220461	-1174.793057	-22.64384779	-0.168592383	-1160316165	95.93697833	1.166257632
4040.148462	4189.580314	3798.259867	3931.883235	4613183.382	-219.8191914	-116.2294125	375.2360439	4875.490909	4621.737056	4425.852686	-747.1894682	4197.901071	-1171.512665	-22.5123534	-0.168184628	-1323420717	96.10723326	1.151433743
4188.661549	4185.001261	3828.098867	3962.286546	6541866.068	-241.5134202	-99.6811984	380.9103562	4840.973765	4561.251471	4360.2895	-364.7747489	4139.639746	-1103.575782	-21.63075524	-0.166574176	-1873567543	96.26852318	1.158676104
3897.724839	3972.889183	3700.737366	3897.675827	6358870.094	-261.0781134	-83.80039052	294.0211737	4804.189266	4498.657589	4273.022203	-297.643667	4025.608806	-1046.759344	-20.47932987	-0.17971756	-1962046342	96.43141725	1.176491391
3670.248551	3812.499514	3663.127226	3757.256021	5695967.115	-290.4901803	-69.72628888	336.056065	4751.624585	4421.375584	4157.372607	-684.5045983	3915.224327	-964.8744301	-18.75896098	-0.18017549	-1846100568	96.56432176	1.196265331
3712.559807	3944.957033	3615.613872	3921.795085	5273855.63	-290.673124	-58.74310481	297.8413035	4705.513236	4378.322809	4080.928782	-372.7088935	3890.431007	-844.9367365	-16.71682093	-0.114396766	-1535101047	96.6451828	1.207874302
3909.132932	4184.097385	3905.608827	4134.604299	5019722.804	-279.1953314	-48.98149912	270.7280725	4664.938035	4349.161841	4052.764775	41.95539483	3922.717464	-697.5358341	-14.29242909	-0.036231208	-1223496992	96.69301365	1.213767087
4088.900423	4260.408758	3994.511235	4154.871431	4778830.695	-259.5032671	-38.92930869	245.5194551	4623.025833	4329.125457	4046.686108	270.5945928	3963.767202	-464.6453136	-10.15879555	-0.033631127	-1313206960	96.71698044	1.220162317
4188.868531	4226.571352	4039.623279	4073.873341	4511113.467	-240.0913593	-26.58933173	224.2184759	4580.042131	4310.415179	4010.936684	143.7508734	4005.865518	-253.6084771	-6.429272318	-0.056258838	-1304896458	96.79703944	1.228634982
4107.452225	4159.8622	3965.233824	4034.846466	4107623.289	-232.5956046	-8.806476852	197.2107906	4530.78753	4282.523125	3993.527262	87.48858866	4049.346973	-298.73153	-7.118415622	-0.024128739	-1463934229	97.00584413	1.241262624
3968.419476	4100.679928	3879.760245	4037.262649	3678774.182	-228.3522558	9.706842778	170.9776114	4479.533801	4254.003936	3977.805989	265.9250652	4079.227531	-405.6524613	-8.507348352	0.029770333	-1505213714	97.28182133	1.257109998
3989.126661	4128.398839	3957.911973	4084.41218	3383115.959	-212.2962011	23.04422153	163.4459054	4432.607165	4239.371516	4000.464887	180.7150263	4075.327343	-129.9598839	-4.368749477	0.053368419	-1246721154	97.56067045	1.273739205
4091.017272	4199.117479	4097.371679	4151.381378	3254719.576	-189.9024295	34.23523388	159.8461062	4389.577019	4234.224834	4018.303922	92.89084542	4067.888542	79.89794765	2.032875608	0.057507321	-829093447.4	97.71548798	1.291150443
4104.542765	4207.00491	4098.371287	4169.546957	3289308.872	-172.9243505	39.94838502	138.0842743	4347.20384	4227.987614	4046.277134	34.81549791	4095.852123	177.6260494	4.048953939	0.06444338	-633646243.8	97.61860638	1.309364192
4087.037511	4189.28765	4030.619878	4136.360455	3436334.094	-159.3078854	39.98483411	132.0877154	4305.934151	4221.402586	4092.902898	-17.44708363	4137.011834	146.6085419	3.684231531	0.060414139	-585029957.6	97.35936043	1.327834693
4176.005035	4242.218632	4083.416743	4143.347165	3637683.064	-140.0644029	52.0062304	152.2431847	4272.476282	4221.692262	4121.820682	147.5945195	4168.083268	297.612741	7.593194458	0.025323612	-110721278.3	97.0590032	1.346382044
4240.2549	4275.265779	4138.261939	4160.535124	3753331.481	-125.2472477	49.26163746	172.5873631	4235.704817	4217.569175	4135.932547	141.2694147	4175.342213	426.8042393	10.96839824	-0.017162582	19612229.49	96.84426219	1.364224227
4060.792349	4137.983097	3883.425453	3883.434821	3648829.752	-137.8231545	-20.04061544	296.2211665	4193.831967	4185.025998	4102.703049	-246.3724343	4118.942728	-12.96359175	0.185990021	-0.035817966	-313598913.2	96.85385475	1.380511618
3820.28626	3954.323793	3677.708358	3865.576663	3381841.121	-151.175523	-99.82775203	207.3653198	4160.413356	4150.017727	4070.149274	-277.935901	4050.294792	-211.103451	-4.478288685	-0.039413985	-381101411.3	97.0276655	1.395885941
3806.594064	3921.566389	3761.828679	3936.532782	3008618.088	-152.7538353	-101.9358736	180.5983645	4126.844682	4126.306857	4059.304805	-250.9398087	3996.513515	-292.8053882	-6.49198656	-0.042859493	45553907.16	97.25306138	1.411249952
3893.592323	3960.392109	3803.991923	3843.804205	2639401.389	-158.5489205	-69.99340046	125.5817684	4088.24017	4097.246239	4040.469934	-345.5783163	3911.96985	-191.67073	-4.120624785	-0.048994549	256168887.1	97.4796676	1.427014442
3861.547986	3920.241559	3805.931371	3853.583913	2484668.062	-161.2749338	-75.99417477	111.3903338	4054.453134	4071.645258	4011.968299	-327.0039918	3847.557282	-156.9039517	-3.761939923	-0.058182429	496031573.4	97.63940999	1.44391851
3788.983822	3855.359756	3748.393409	3838.685171	2388982.584	-163.5030891	-92.36221255	116.5868408	4031.958901	4046.831729	3973.675325	-341.9275328	3842.226511	-173.8088325	-4.644005039	-0.06779573	598165948.6	97.72989174	1.46190686
3826.850139	3913.398956	3775.778463	3856.294844	2095247.645	-157.8792832	-78.68077678	114.4217696	4021.011446	4030.681864	3946.956293	55.5163064	3855.176361	-256.4206323	-6.479761975	-0.079275542	759611729.2	97.78857305	1.480565073
3906.570386	3918.01113	3833.191669	3884.917493	1871434.679	-148.3658823	-49.67825475	109.9551338	4000.042493	4019.252926	3925.21166	22.16773426	3844.413588	-339.7196297	-8.094325429	-0.079105169	983169955.9	97.76272025	1.501361031
3840.285261	3948.154677	3849.680178	3913.554815	1902325.32	-141.0623356	-23.68913046	108.559247	3988.242357	4006.170648	3890.507133	-16.26471274	3862.679083	-304.0896526	-7.239758264	-0.045710179	1177148487	97.60965953	1.525085302
[truncated: 282 more rows]
