# Supplementary material for: Enhancing stock index prediction: A hybrid LSTM-PSO model for improved forecasting accuracy
Source: PLoS One. 2025 Jan 14;20(1):e0310296. doi: 10.1371/journal.pone.0310296 (PMC11731719; doi:10.1371/journal.pone.0310296)
Supplement: S1 File — (ZIP) [file pone.0310296.s001.zip › data&code∩╝êPSO-LSTM∩╝ë/data/index_data/S&P500_σë»μ£1⁄4.csv]

Ntime	Open	High	Low	Close	Volume	CCI	ATR	BOLL	EMA20	MA10	MTM6	MA5	MTM12	ROC	SMI	WVAD	US DOLLAR INDEX	FEDERAL FUND
20080701	1270.095922	1282.351191	1255.818881	1266.244487	573160.516	-110.8888122	27.48582669	1346.549141	1326.471836	1306.754057	-37.36028456	1285.973495	-82.36719738	-5.952783338	-0.045390039	-48207515.24	72.51109785	2.098834403
20080702	1266.484553	1277.852823	1250.380824	1262.630138	551135.8712	-116.229887	27.99962603	1342.708732	1321.583273	1300.564155	-37.49845063	1279.634923	-83.49015382	-5.989727702	-0.046131034	-49398253	72.4627865	1.95928566
20080703	1262.852898	1273.372284	1244.910817	1258.495213	507317.4023	-120.3550223	28.5797158	1336.867884	1314.400295	1291.370085	-36.99631396	1270.943469	-84.38349049	-6.00200024	-0.046800752	-50612152.34	72.41060638	1.931373329
20080707	1260.100885	1270.26016	1241.030677	1254.157098	523701.3164	-121.6177535	29.18058112	1331.653475	1309.62571	1285.337473	-35.54537993	1266.873491	-84.96645906	-5.98898715	-0.04735966	-51692708.56	72.35824727	1.988113175
20080708	1257.991626	1268.22456	1238.515188	1250.07923	565546.1075	-119.7147631	29.6694521	1326.862603	1305.962863	1280.820426	-33.07871691	1265.19784	-84.60108751	-5.909081202	-0.047305129	-52419916.85	72.30883447	1.97255435
20080709	1256.432567	1266.811932	1236.868052	1246.569455	582335.3991	-114.2830025	29.94466605	1321.863122	1301.089125	1274.780548	-29.35595474	1262.43007	-82.79530972	-5.729848147	-0.046207751	-52633590.67	72.26450738	1.992821888
20080710	1253.871389	1264.697609	1234.887254	1244.168394	589287.612	-108.0800781	29.8440347	1316.608669	1295.479164	1268.197239	-25.92216642	1258.010098	-78.92853949	-5.41454231	-0.043528539	-52054561.02	72.2270711	2.011309199
20080711	1248.902034	1260.691766	1231.48161	1243.477404	601393.2151	-103.1941309	29.20429818	1310.875816	1289.796493	1262.276697	-23.9718084	1251.754876	-72.25647723	-4.915397187	-0.0387153	-50415446.03	72.19880352	1.978134128
20080714	1242.968699	1255.875567	1227.669965	1244.151798	613987.814	-97.9625668	28.12787532	1305.053858	1284.294689	1257.074545	-22.5960624	1244.829984	-63.47769453	-4.283508363	-0.032167961	-47830476.28	72.18236362	2.050644209
20080715	1237.521734	1251.42812	1224.517399	1245.640436	637200.8056	-91.16613648	26.80305891	1299.683902	1279.242383	1252.672493	-21.28952639	1238.479983	-53.64195512	-3.591996546	-0.024648342	-44528341.3	72.17843748	2.1422248
20080716	1235.438844	1249.843425	1224.369436	1248.036473	651923.0388	-75.71324259	25.31527955	1294.994311	1275.321149	1249.473514	-16.55139497	1235.467579	-42.573501	-2.815800887	-0.016430756	-40658703.34	72.19211644	1.951698227
20080717	1239.547519	1253.381711	1229.351036	1251.075287	614865.7971	-45.99757393	23.78168725	1291.095614	1273.192935	1247.753816	-5.216862333	1238.476261	-30.68563438	-1.97813718	-0.007892026	-36419234.98	72.22893573	2.025256329
20080718	1247.79247	1260.618367	1237.877684	1254.786061	571822.8612	-6.19190292	22.33173215	1287.828497	1272.419581	1247.383459	9.678085472	1245.591982	-18.12032089	-1.078552788	0.000290423	-31955325.35	72.28225127	1.973038202
20080721	1257.384349	1269.487029	1247.785669	1259.265679	597083.4974	37.92118177	21.04403811	1284.982122	1272.207458	1248.107645	24.78437187	1254.17803	-4.920646025	-0.112703176	0.007597838	-27355231.47	72.34401502	1.980670651
20080722	1265.21878	1276.297706	1255.520215	1262.384119	639651.7307	70.26656334	20.1073206	1282.085916	1272.019433	1249.397893	34.21514638	1261.423845	5.048774698	0.599212465	0.013205818	-22821500.42	72.41122447	1.985645623
20080723	1267.982623	1278.446754	1258.302283	1263.74954	624339.9408	82.52089887	19.70278868	1278.697216	1271.637683	1250.896695	32.19294136	1264.29013	10.92933146	0.999573855	0.016296013	-18557694.13	72.47908691	2.029223668
20080724	1266.885812	1276.929261	1257.1987	1263.597511	576646.2682	78.0745628	19.74742268	1275.014295	1270.697583	1252.461693	22.0236863	1263.771535	13.17065872	1.122336714	0.017202856	-14557814.83	72.55182555	2.064306138
20080725	1264.284621	1270.33724	1251.761251	1257.6959	538389.8432	41.68364984	20.09466181	1271.229996	1268.521841	1253.511568	8.588085657	1261.950627	4.580261473	0.326480655	0.016644087	-10769153	72.64128757	2.122548663
20080728	1261.674844	1265.128518	1247.216348	1253.571842	514011.5556	11.65603184	20.63138679	1267.804678	1266.349835	1254.903011	-2.195090214	1259.937288	-1.783328956	-0.25249599	0.014938913	-7198269.946	72.74185319	2.009954499
20080729	1260.80307	1273.539391	1253.181448	1266.573751	490064.625	63.55267706	21.20999836	1265.495605	1266.143482	1258.299829	-4.358058156	1259.082457	20.67220721	1.702606253	0.012537438	-3795445.045	72.84802744	2.040725397
20080730	1261.488555	1284.510454	1261.351158	1281.588388	470325.8274	126.2550085	21.78526992	1263.795285	1266.836434	1261.949282	0.342378897	1259.383732	45.88976043	3.906168423	0.00998018	-585691.2253	72.98087261	2.028632626
20080731	1262.859543	1279.52968	1257.687408	1273.817637	503371.4839	81.76023795	22.36185132	1261.774284	1266.624558	1263.10954	8.328598477	1260.254614	31.06097647	2.61022919	0.007635262	2400594.656	73.16018786	2.073554335
20080801	1264.823637	1269.69388	1250.519397	1259.005148	535002.7843	3.939536876	22.8336925	1259.983684	1266.210114	1262.92392	14.64209408	1261.884962	3.47396753	0.194241938	0.006197639	5370304.496	73.40541122	2.036259113
20080804	1267.215154	1272.272553	1252.681842	1261.413923	412915.4086	7.094009232	23.10787625	1259.232968	1266.711853	1263.789142	15.57737066	1264.418098	5.121540348	0.325180402	0.006354347	8406013.958	73.73799188	1.98282144
20080805	1270.031976	1280.824642	1259.429227	1272.082918	265742.216	49.09649111	23.19813618	1259.194849	1267.752969	1265.105755	12.5710146	1267.716573	20.55805227	1.653988182	0.007859403	11612306.21	74.13866212	1.977000374
20080806	1273.314198	1285.355221	1263.473589	1277.138242	439996.1996	64.23690706	23.12056123	1259.395915	1268.751401	1265.072429	4.136079185	1271.583709	25.91331884	2.096435847	0.010134093	14996915.21	74.57063696	2.004899836
20080807	1277.009801	1288.422382	1266.350086	1279.493282	481139.7044	68.55019155	22.95435109	1259.833305	1269.998245	1265.734772	-0.866638015	1275.812742	26.2162071	2.097480933	0.01291663	17691395.21	75.02791671	1.966338482
20080808	1281.058028	1293.279446	1270.185755	1283.159131	515267.801	82.76790243	22.79569545	1260.525994	1271.82101	1270.394397	12.92088443	1280.160156	28.33184382	2.264340072	0.015874835	19702719.95	75.49957903	2.004795447
20080811	1284.952318	1298.300631	1273.963524	1286.694083	470569.6883	97.70245364	22.58220251	1261.437752	1273.916664	1276.2465	30.6382921	1284.194213	30.11453726	2.409677705	0.01845453	20867017.23	75.94920158	1.997021913
20080812	1288.156382	1302.111597	1276.766791	1288.918529	465287.9092	105.8632896	22.23311044	1262.539637	1275.948046	1278.899887	28.81702952	1287.522757	29.92364162	2.387972824	0.020227672	18742143.29	76.34853251	1.966907943
20080813	1290.395426	1303.839911	1278.757412	1290.229525	470111.1444	103.9069809	21.70567795	1263.839291	1277.654748	1280.104875	17.23796261	1289.877685	28.42834659	2.260562698	0.020779914	16930413.98	76.6483477	1.985299981
20080814	1291.274622	1302.522798	1279.927403	1290.879745	457975.7442	87.78634929	20.95048162	1265.38622	1278.739123	1282.723967	12.64967584	1290.920081	26.21820634	2.081424661	0.019582452	22807040.32	76.80078471	2.077114411
20080815	1290.964296	1299.068372	1280.322015	1290.863649	438733.2822	62.171567	20.03894462	1267.05726	1279.298845	1285.519364	10.00638127	1290.7754	23.25950235	1.846026438	0.016912514	28958993	76.83374697	2.069388317
20080818	1290.027211	1294.841444	1280.287867	1290.36867	420334.885	34.00677764	19.10574922	1268.625912	1279.579974	1286.866867	1.461211953	1289.912618	19.57619112	1.554935949	0.013476388	23320105.95	76.79624793	1.914670732
20080819	1287.831349	1290.618371	1278.941145	1288.801826	401376.4514	6.13282716	18.18768025	1270.150413	1279.556292	1286.993	-8.139450155	1287.923394	15.18605485	1.20675192	0.008770701	13175497.24	76.72306031	1.941410303
20080820	1283.969354	1287.421102	1275.648647	1285.717511	381386.7635	-17.02523486	17.32023056	1271.790317	1279.261747	1286.360409	-12.49852732	1284.522936	10.08273948	0.79708967	0.002561246	10378491.43	76.65537229	1.968055465
20080821	1279.35646	1285.305191	1271.262284	1281.785283	363117.3092	-34.77587817	16.65585317	1273.287814	1278.84051	1285.123787	-13.21912356	1280.604681	4.698981915	0.365654493	-0.00417964	10662176.03	76.61595702	2.005676155
20080822	1274.645948	1283.687557	1266.426606	1277.553391	348678.7103	-50.03934828	16.31159541	1274.344359	1278.344584	1283.427044	-13.2656434	1276.846418	-0.478981142	-0.042032391	-0.010763859	7325259.444	76.61531458	2.009412742
20080825	1271.939511	1283.541618	1263.578527	1274.676879	343217.0641	-54.88647868	16.37920708	1275.075779	1278.153019	1281.95354	-11.11464078	1274.607057	-5.125132425	-0.398395015	-0.014903027	4176681.479	76.67700099	2.001953775
20080826	1273.287085	1285.582495	1264.921885	1274.690232	351532.2124	-43.07701969	17.01573411	1275.675102	1278.62043	1281.379791	-5.872381874	1275.542497	-8.906065602	-0.674303379	-0.014457938	4131936.04	76.82206822	1.892278934
20080827	1277.056051	1288.739289	1268.86839	1276.52919	371990.7459	-21.97429132	18.07379947	1276.311187	1279.451675	1281.418286	0.72034928	1278.332491	-11.84605358	-0.873331078	-0.010868388	6044824.858	77.04699731	1.992508131
20080828	1281.204753	1291.978235	1273.250899	1278.550372	401343.9801	0.460123241	19.30880034	1277.013355	1280.261459	1281.59395	7.145819821	1280.49054	-14.30705777	-1.029558747	-0.006339563	12295350.38	77.3370578	1.990540151
20080829	1283.385673	1292.935204	1274.15513	1278.184111	433591.4858	5.253857689	20.99968453	1277.771606	1280.529336	1281.412012	8.406502005	1281.7558	-16.25132923	-1.13494941	-0.004117044	15992910.61	77.68625794	1.942385659
20080902	1280.956809	1289.407589	1269.581136	1274.997345	466102.2966	-15.72132927	23.2319882	1278.809845	1279.848611	1280.354646	2.590875815	1282.585484	-17.50728385	-1.173839265	-0.005013579	5097139.454	78.08105364	1.974427901
20080903	1275.231791	1282.361401	1261.345594	1270.188566	499715.2243	-49.94212653	25.90353755	1279.494908	1278.426595	1278.466423	-7.069244787	1281.125152	-18.98893879	-1.228026988	-0.007558534	-7450006.487	78.49239939	2.004823615
20080904	1268.264906	1273.364891	1245.427482	1257.684167	523032.3059	-121.1092991	29.13613077	1278.776319	1276.045824	1275.907657	-27.35803489	1275.608547	-21.5284383	-1.375394537	-0.018906609	-5163932.905	78.88686646	1.987748608
20080905	1260.400511	1265.186011	1227.984656	1242.194996	549445.3869	-198.9960279	31.67684321	1277.480057	1273.094426	1272.969132	-49.50882113	1267.457304	-24.91739209	-1.62553752	-0.03396002	1596887.873	79.21770164	1.967326227
20080908	1253.827636	1260.239357	1239.919397	1257.991602	619550.5364	-99.41488158	32.48122415	1276.965645	1272.215256	1269.952492	-23.36697468	1258.568865	-29.60563131	-2.031372166	-0.0117571	12377164.06	79.44777343	1.934094262
20080909	1248.360178	1258.319533	1221.748895	1234.843456	688831.7492	-183.7301495	32.37834343	1276.644352	1268.429129	1266.656267	-46.57250925	1250.954264	-34.51266098	-2.516881799	-0.035897523	-5206381.38	79.55015441	1.966311406
20080910	1237.606534	1258.541877	1226.669103	1240.014162	678986.8415	-127.8099747	31.99598025	1275.381431	1265.664705	1262.816586	-31.85981395	1245.332383	-38.15095417	-2.957958947	-0.028673134	-2946712.049	79.51115356	2.104105506
20080911	1226.728059	1256.449882	1224.613421	1240.545739	660737.2093	-97.33514438	33.72705615	1273.478519	1262.239311	1258.017634	-25.39127263	1240.258803	-44.41680263	-3.593974714	-0.02828799	5283.58278	79.38058101	1.982393746
20080912	1232.688799	1250.570106	1211.36961	1229.389691	731121.6427	-89.46349216	39.88293111	1271.823286	1259.18458	1251.928969	-26.59460689	1239.495666	-53.16894777	-4.434302948	-0.032809744	-3129631.691	79.16341027	2.097989604
20080915	1240.152405	1241.993823	1189.605654	1210.195819	843587.9097	-101.3984946	48.34392103	1269.65427	1255.298527	1244.568376	-32.92211991	1230.289473	-62.81147395	-5.338210617	-0.040942693	-9881507.823	78.87682099	2.63548532
20080916	1207.721221	1224.003558	1170.235371	1215.2441	925336.0926	-133.7192822	56.70536169	1265.567698	1250.177776	1237.265319	-48.50754695	1220.966632	-83.05858451	-6.773592556	-0.054205298	865590.6012	78.68113262	1.988266197
20080917	1222.792417	1210.927405	1164.604689	1177.438144	945739.3659	-150.9192737	61.81546264	1261.013096	1242.094292	1227.713909	-59.45192139	1211.1368	-96.35064988	-7.647047111	-0.061741546	-10621591.46	78.37468485	2.792204287
20080918	1178.289206	1230.966278	1150.590064	1207.020313	918032.5517	-88.29052361	59.91877781	1258.267114	1240.1943	1224.698816	-28.7137972	1208.311333	-65.0303033	-5.905036076	-0.043371701	-6163658.94	77.55307534	2.152495389
20080919	1201.43809	1256.078705	1204.543188	1236.900879	852912.5048	-11.76249919	53.2139548	1256.201861	1239.821443	1223.567216	7.036610355	1209.408233	-26.49700221	-3.684884056	-0.020599558	-2991661.922	76.70435824	1.500378482
20080922	1226.371663	1240.349353	1197.393959	1214.482474	619875.1127	-28.39357817	46.13327312	1252.92297	1236.949639	1220.331701	-26.9517136	1208.047598	-46.75250415	-4.096804491	-0.024912917	-281450.0972	76.57022907	1.510265287
20080923	1198.701474	1210.339568	1184.536223	1176.669215	611253.6844	-84.41294663	38.93585887	1249.260871	1233.054765	1215.67393	-73.2708589	1206.035085	-83.81764903	-5.135685638	-0.036211177	568381.3861	76.82780211	1.459046202
20080924	1201.82246	1208.185261	1183.953932	1181.905611	536679.7903	-91.29342686	33.01155022	1246.214234	1229.817985	1211.72949	-30.22964443	1208.549535	-66.00504611	-5.147080083	-0.035602897	-465896.6374	76.92498579	1.199648297
20080925	1193.093114	1217.104788	1181.003408	1199.369907	530644.9463	-79.91992669	35.64552746	1242.987838	1225.891453	1207.608757	33.85333288	1209.393366	-31.25421669	-5.088784226	-0.030410173	-3216173.855	77.05684506	1.230207712
20080926	1194.6654	1211.811618	1177.514255	1204.788816	553887.6019	-97.9148585	32.19832999	1239.972828	1223.772138	1201.144431	7.969860611	1198.396702	-43.38882126	-0.985769548	0.011126893	-7408102.982	77.50365827	1.090336688
20080929	1202.976752	1199.364066	1123.176013	1142.400066	589620.5257	-124.4200822	78.01476337	1234.013632	1214.038586	1194.550685	-52.1054346	1182.807957	-75.45753835	-5.244146663	-0.064340861	-12011550.36	78.13828439	1.555270339
20080930	1131.329669	1188.065435	1125.06813	1164.702171	606948.2566	-133.9204239	57.92728029	1229.835543	1209.595668	1191.522153	-58.53055842	1175.10655	-74.14314854	-5.615706837	-0.002112423	-16070324.11	78.7901904	2.018149568
20081001	1176.63043	1175.364041	1128.018915	1146.089597	614617.2052	-133.7014965	33.71812612	1225.120653	1204.344677	1188.246837	-50.72632067	1169.55455	-57.99950075	-7.222784203	-0.051093026	-19770749.79	79.44186359	1.153647739
20081002	1148.381395	1160.589275	1114.385546	1128.307431	625584.2001	-132.2067832	46.74375517	1219.150593	1196.539884	1178.935866	-81.60462361	1153.245455	-108.9712146	-9.293704323	-0.104787689	-23296383.36	80.08922164	0.67995471
20081003	1123.830024	1139.48401	1089.834772	1091.079179	642961.3504	-133.367842	73.43783185	1211.654836	1186.089535	1165.337961	-130.1224263	1129.777795	-76.47618061	-12.02498338	-0.085718793	-27571304.21	80.6544919	1.08928959
20081006	1086.521504	1104.831112	1015.020168	1048.808124	701528.1622	-141.5692062	82.91038061	1202.456993	1173.399035	1150.042373	-182.1476148	1116.145272	-149.2214697	-14.74409053	-0.126029352	-34054882.6	81.06550671	1.957747902
20081007	1041.031708	1059.459851	989.1127212	999.8753157	796558.3364	-153.0117566	85.50184557	1191.499804	1157.297136	1130.272262	-236.5592622	1085.04775	-229.3504819	-17.36324187	-0.159385331	-42138689.72	81.33415323	2.954193776
20081008	1002.42889	1024.566421	963.1091157	976.9438323	797882.9894	-162.842308	66.98561016	1180.014516	1140.212533	1109.253779	-224.647074	1047.370346	-223.1341362	-21.04648579	-0.199348297	-48486046.65	81.50803947	2.240496684
20081009	982.3004118	1013.237523	924.6597158	922.8052292	725984.9964	-164.9685823	93.46482307	1166.806695	1119.537471	1081.505752	-251.9683556	1007.859616	-273.7542008	-23.80361461	-0.221974551	-50973170.45	81.6248921	1.389809315
20081010	926.8813104	954.3324147	862.0967205	921.4946193	1064193.532	-152.953607	89.12627489	1154.199029	1099.366684	1051.127753	-266.246669	973.2693127	-254.2578582	-21.87108641	-0.187002856	-61075048.55	81.69390998	0.803584229
20081013	926.280414	1005.542539	910.5978531	1000.006566	748148.857	-131.8955562	86.04135651	1144.135934	1089.044222	1038.757065	-202.1998836	961.9044188	-235.209285	-18.87363927	-0.139537162	-45960569.32	81.78201624	0.802363126
20081014	994.5479911	1027.547906	950.4190508	972.8822653	800409.1897	-109.1015338	83.49809145	1133.182714	1079.450488	1020.910481	-83.42606992	959.33118	-226.4114412	-20.7214075	-0.151188902	-54823309.07	82.03305534	1.095308778
20081015	977.2255634	987.9186385	893.2722538	928.2827713	779555.3128	-88.88522577	80.42344688	1122.34707	1064.264908	997.9593437	-99.60289778	945.8907783	-220.7613797	-23.98001744	-0.17411833	-62571895.35	82.35452169	1.03392241
20081016	910.5511492	954.8582474	875.4624319	929.0153322	735358.4832	-76.99836323	75.73945454	1110.830452	1053.538224	980.8095512	-25.90713128	951.0758521	-209.795307	-23.15418802	-0.146909627	-60231115.82	82.51887471	0.840050166
20081017	936.9055774	982.3057698	923.977125	950.3961681	669611.5893	-71.51424094	71.183049	1099.253653	1043.210518	966.2330927	6.653884959	956.7538174	-198.4087499	-20.23432762	-0.095222347	-52427477.55	82.75419368	0.611121588
20081020	944.7049583	979.4038618	931.6937362	952.2598188	615682.3616	-66.75117867	60.66061768	1088.759226	1035.714564	957.3003644	59.62952849	954.8220283	-150.7427826	-18.74149947	-0.02684278	-43419376.92	83.44909179	0.699483662
20081021	969.6465606	975.0835333	933.9315272	939.3739063	585065.2408	-66.86876864	48.07566968	1078.83097	1028.297652	952.6570246	-29.72618692	947.576168	-167.1182843	-17.86848933	-0.035730071	-39684695.01	84.37420198	0.672951756
20081022	950.4703597	952.627589	882.5701126	926.4782866	581561.4808	-74.39150122	69.0797443	1067.239674	1016.345674	944.6471982	-77.29690626	943.7821104	-132.5088219	-14.54462099	-0.017697028	-52508476.4	84.97589797	0.814421076
20081023	910.6622819	926.461139	872.2506845	914.9972139	599205.7804	-83.95324874	56.43555062	1057.296603	1005.222854	943.2232841	-32.68020653	937.5310817	-93.04693694	-9.316836371	-0.003863547	-69426781.13	85.38919942	0.912084965
20081024	890.0817998	907.9753906	849.974464	887.3961451	627968.8963	-92.50366927	59.82275481	1044.581803	992.5267894	939.1703789	-59.25442209	919.3389931	-72.54993637	-10.84209664	-0.108968449	-70373051.99	86.23058375	0.947176988
20081027	891.2305775	905.1244783	854.0632379	863.5166031	649104.1741	-85.99128076	51.61478887	1030.119684	981.8660391	924.6944066	-73.56419431	900.3784452	-73.09835102	-8.071939811	-0.137216007	-63087761.49	86.77989425	0.91219844
20081028	864.4985268	931.677986	857.0402778	926.7359781	644391.9679	-50.9513764	80.11345726	1019.279797	975.6754937	922.8592027	-46.9121256	895.5348435	16.82069635	2.25540713	0.028553594	-61564406.95	85.74476507	0.664996756
20081029	920.875455	967.7492917	913.5781253	926.8064574	619631.6473	0.911634581	41.8159589	1009.823643	972.8850161	923.8340694	5.115416937	902.3942809	-61.99259573	-7.156837829	-0.010767563	-60895649.08	84.37399515	0.370536249
20081030	943.1997519	979.0648066	937.7213481	956.4665956	585565.0788	55.11142426	40.25620316	1000.1007	970.6061306	924.6283322	45.33699598	914.0637084	-12.6487354	-2.577927712	0.018804508	-53621626.18	84.62072857	0.298434509
20081031	969.4565283	977.8357917	953.6477266	966.5328473	559487.5115	93.5036034	35.71112057	991.0833636	969.3516312	925.8027242	68.93224125	929.4114063	24.71814486	6.208421582	-0.003115979	-44789230.08	85.53623869	0.228689289
20081103	973.5201572	991.023457	963.9232081	978.5795891	553825.3611	96.95883249	34.98756257	981.8762318	970.7227392	925.6977822	100.1947804	948.6041312	30.48971117	2.680038662	0.025559282	-40426431.74	85.57464934	0.226077023
20081104	960.8958712	1001.149207	962.4247397	980.296439	562476.9368	73.34564593	36.5970096	977.2448736	972.0380844	930.0744475	115.6513606	964.0775929	18.25837222	4.528538029	0.072297009	-38649117.72	85.28402104	0.224353482
20081105	974.9883384	980.6527669	934.4494371	956.7614524	593236.8663	36.97348028	44.36999237	968.6335332	969.4940963	933.9482196	19.12533283	965.9160976	0.948705025	-1.618420162	0.04134628	-37219294.2	85.50234125	0.230945108
20081106	950.8286787	949.2299554	900.997649	925.0469388	614570.5679	-2.224930576	51.01929787	959.8083229	964.8831737	934.3497061	-11.95637764	958.4836754	-15.99223321	-2.924880642	0.03007807	-34868086.25	85.95908989	0.23908506
20081107	919.0772972	937.4909794	895.2254335	913.9623773	563695.4961	-32.41705332	45.5528978	952.5862782	961.5033349	940.225645	-49.57301945	951.9897942	29.07908149	3.674908324	0.078596326	-29079778.13	86.22245836	0.263782572
20081110	927.8890426	934.8016732	897.0818824	914.2800376	504985.7949	-54.70693774	40.21268723	946.4556664	957.9170172	944.9986062	-52.82570449	943.6556056	-4.32525151	0.774258793	-0.014843654	-21467160.69	86.41842255	0.296682787
20081111	911.0865842	920.7641528	878.7898817	895.4317782	540130.0277	-74.48651053	43.46495895	939.8194562	951.9017542	943.6894935	-86.97777029	924.9613724	7.873680428	1.748393831	-0.042957368	-17765325.28	86.83078665	0.299431953
20081112	901.8450708	905.425657	859.0665669	869.1897632	604236.1116	-90.54533712	46.22358459	934.1695039	944.8473604	937.8569076	-122.6673367	903.628395	2.917094439	-0.082708611	-0.090744313	-18051895.64	87.14325427	0.339550588
20081113	868.2325464	904.9636185	835.5385866	897.9786275	614162.4591	-102.8576213	76.75405889	931.5521051	938.3456318	930.4903727	-53.80859697	899.8416724	-25.89084703	-3.089776852	-0.072806776	-9367324.361	86.92306268	0.341596008
20081114	883.6278564	908.1218225	856.7250149	858.8400004	596926.0031	-110.2749428	43.93881694	929.9239509	932.1423745	921.1631929	-44.06301248	888.8582125	-69.32626871	-7.076935211	-0.10340351	-23158870.4	86.60257034	0.338665177
20081117	874.900072	894.8967064	852.6766748	863.1808299	568882.296	-110.7791206	46.09371915	926.7892135	925.3377456	909.6836641	-67.66097711	878.1759109	-93.32746443	-9.577078276	-0.142752086	-21965447.58	86.58745822	0.361754761
20081118	859.6311954	868.4386658	840.2245656	854.1762791	576684.4564	-108.8338029	46.16935636	922.0481386	919.3945946	896.1827325	-54.42790002	868.7696041	-111.3023357	-11.70584315	-0.093773889	-23409461.94	86.81221252	0.384689842
20081119	855.8775376	863.1179204	798.0552005	815.1099019	687927.8688	-105.9115458	54.05179075	915.7399458	907.3696436	881.0734247	-78.56350188	858.2882445	-167.1269934	-17.46621356	-0.110061597	-34648103.58	87.48784022	0.39682991
20081120	813.8014316	833.1755556	758.0995896	779.3990909	821425.0075	-101.3403816	61.93164836	908.9598797	894.5956463	866.337403	-88.89608279	831.297286	-210.9489924	-22.248452	-0.169267402	-45152993.77	87.9202675	0.495239546
20081121	779.460053	820.2205762	763.2736482	799.5027004	868211.3685	-103.5216083	60.67153134	903.5667427	885.7286081	853.0142309	-76.48963772	817.4223106	-154.2137953	-16.91547054	-0.12049887	-38878571.21	86.92599995	0.563884226
20081124	808.5858105	860.3090228	796.5380638	845.1067165	816069.8843	-97.87697054	52.26846613	899.5126344	881.0221506	843.6991194	-37.55874789	811.7968512	-60.07320549	-6.475565904	-0.044209334	-24448005.64	85.59840111	0.617435854
20081125	830.0244336	871.9521669	824.6183165	868.6114329	708826.3202	-54.59577791	46.80877614	895.6187933	879.6944171	842.0230614	-1.134026465	816.6394757	-65.46018718	-7.733258847	-0.015802381	-14829812.69	85.5867858	0.587377759
20081126	855.0827854	878.3097893	836.9920261	868.7941789	623126.0378	-4.948157469	48.26558193	892.3113192	879.4570041	843.535683	14.9464495	828.1167899	-37.91069041	-4.79662637	-0.024043688	-9146996.348	86.26427569	0.528186305
20081128	867.1239625	877.8793878	860.4223724	871.3882217	413578.3899	0.618855237	28.37646081	892.2831576	879.9434061	842.1290213	105.6843841	853.6044152	-48.18730144	3.595683006	0.007450601	-5673505.423	86.61452201	0.524748642
20081201	873.4221446	875.6551186	810.3900102	828.1974948	649436.2696	-8.407434217	61.70827335	889.7198522	874.8817226	839.3736958	5.952179517	859.2424814	-47.87150113	-7.89713987	-0.042669024	-4198376.798	86.75514853	0.521978119
20081202	829.0136583	855.1529237	819.6159056	840.1251461	587226.5909	13.52354805	53.66694104	888.7883746	873.4120092	837.9268367	12.02458172	865.0275913	-27.51383841	-3.477086446	0.00326554	-2704815.67	86.88184996	0.454457729
20081203	853.1724933	871.3900665	836.4509362	863.7246195	542928.7235	48.3644006	44.90521101	887.3007149	872.3948434	839.6738828	8.915342465	863.3691655	3.910728116	3.447613858	0.057616709	-1893233.565	86.88140536	0.351183435
20081204	870.1696666	878.7081922	837.392182	877.6201236	568051.7466	69.54873098	41.19625759	885.4273098	871.5981426	844.6676937	-1.096163503	858.4446399	10.03106157	0.194067389	0.087614842	-3595118.513	86.68214617	0.21285676
20081205	862.414812	893.4494137	834.3769591	883.5872985	620147.9997	79.44159895	41.04308396	883.1437495	871.6202877	855.3580276	-7.173584155	855.365281	15.89572748	8.559424304	0.089556402	-5269976.61	86.3571123	0.138584175
20081208	881.8639419	909.0011743	874.9653363	887.988707	623869.2913	83.49074912	39.34746366	880.9920137	873.5519945	863.9164002	22.42588166	868.5509907	71.93566265	18.33428095	0.072892097	-3823840.615	85.95173124	0.110689576
20081209	895.7277397	918.5069884	884.5090118	889.5326111	600727.8898	80.95015492	37.16881508	878.4766237	875.9118166	870.2651381	55.27085256	875.934298	125.6624938	9.462495915	0.051560882	-386558.4699	85.47235526	0.130147044
20081210	895.9342063	912.0009325	881.2300425	887.5259211	580743.3944	71.12246324	35.85328463	874.7158983	876.8577858	871.5821378	38.81748986	884.3926169	103.2344696	6.862634043	0.022382145	3430244.72	84.95462127	0.116502682
20081211	887.453308	899.5536454	862.5408322	885.3510758	567289.6243	62.14674056	34.76212865	870.7937103	877.0278973	871.0044309	4.855280898	887.4836977	47.59208428	2.189746377	-0.004531274	6787229.843	84.20033196	0.133921449
20081212	878.2104927	893.7386396	856.7720702	886.2919521	573054.4095	61.54472013	33.36826502	868.235928	877.0111898	872.7499768	3.209521267	886.9817471	16.04649226	-0.557222599	0.059900626	8598047.21	83.11901963	0.152907291
20081215	873.4503953	895.0494453	860.6308576	888.9831166	587811.0745	65.05352794	31.76278589	866.7250716	877.528853	876.6603972	15.28959674	885.1135776	8.288563914	-1.179694066	0.014930294	9619044.1	81.87972083	0.171530475
20081216	881.7001989	904.9929784	871.8968655	891.6576797	576695.0085	68.57877692	30.08263996	865.4922852	879.9400243	882.02888	12.73551066	885.47681	25.64730681	2.912180416	0.038662477	10980284.04	80.42552797	0.153189845
20081217	893.7093323	914.1552277	882.912613	891.9936615	555503.7252	61.96568951	28.3338703	864.7075514	882.6450379	887.121883	3.197472601	887.5405985	46.59421546	7.953137635	0.041293295	12547970.73	79.42319454	0.122478205
20081218	893.8089594	908.7978137	881.1827529	887.5168677	573905.5165	34.85135199	26.5431094	864.6791603	883.0829657	889.8303591	-2.997914075	890.3309498	36.45383299	4.283139343	0.018317219	15109228.74	79.90097305	0.115412134
20081219	888.1874193	895.7225174	872.7215421	880.4779937	576173.585	-2.950165603	24.76033549	864.8299003	882.2655048	889.9779184	-7.199159242	891.9161826	10.90038104	2.222696715	-0.013487761	18303709.66	80.95601582	0.11967234
20081222	887.5665981	885.8274943	867.8223295	873.9028989	470665.4091	-39.14456002	23.04387143	864.6300529	881.9906213	887.6250491	-10.65320322	889.4370115	-3.91565365	1.373640933	-0.02502841	19001410.28	81.14603408	0.114589527
20081223	887.6533261	879.912579	865.6421596	870.1796073	339224.157	-61.64761891	21.43120209	864.4470742	881.6166464	884.2883638	-11.80041841	884.2024398	-9.025677577	-2.590621326	-0.022049434	20446271.42	80.90576709	0.105729473
20081224	883.5454597	878.5027451	864.8167688	871.97899	303581.6703	-57.16912644	19.97429935	864.561404	880.4394308	882.3126409	-8.797905326	879.6181183	-8.15970295	-2.03631109	-0.012233169	29912994.35	81.07009734	0.104218277
20081226	878.055864	881.5040714	866.1690714	878.0921442	322841.3949	-32.33868191	18.78220922	865.704233	879.1264162	881.3917471	-2.511589701	875.7488258	-1.504062392	-0.50725973	-0.002102939	39301841.31	81.30724311	0.108251365
20081229	873.4823606	886.9905545	869.2544405	885.8454485	328053.0088	-0.046261268	17.94084565	868.7392532	878.2293688	880.4877142	4.787640605	871.2815816	9.344099921	1.271260335	-0.005137933	35653580.69	81.15300616	0.101296921
20081230	873.9230244	895.4920576	875.3497446	894.9183591	335646.8198	35.95152827	17.58726417	872.7588876	878.6366631	880.41012	15.0628029	870.6567366	19.10500576	2.443825199	-0.008786993	27251893.73	80.98641515	0.08738546
20081231	883.3453919	907.0440273	885.4502898	904.5734319	364661.5944	69.93099597	17.85099956	876.5790826	881.2321158	882.1193185	29.6128091	878.5988207	22.34064352	3.343594967	0.006608324	26766092.01	81.18444943	0.126222528
20090102	898.0857869	919.2518208	896.9966845	913.1742801	405167.088	97.11861606	18.63897427	879.7345433	885.2721226	885.1890104	44.58872673	891.7944664	20.6324191	3.933379641	0.030007013	29352780.26	81.61848009	0.088422976
20090105	913.5069759	930.2731362	907.4433526	919.8183219	450135.2819	116.8951955	19.79403905	881.9310249	889.6860291	888.8563476	56.86449203	905.7882168	16.73927286	0.865429711	0.045596556	27835712.25	82.29730431	0.098376673
20090106	923.91786	935.7171052	912.8711392	921.5952588	488233.323	118.7498258	21.20767317	883.8558917	893.5234976	893.0360192	59.46333038	916.787693	13.24911281	2.608076483	0.052300048	23023935.4	82.83911062	0.10042965
20090107	923.39147	931.2492324	909.2415278	915.6726194	508411.1741	92.92283813	22.74227894	885.27968	895.7382419	897.5404304	45.44733141	920.645978	13.12385719	2.004170981	0.049827264	16426976	82.55127256	0.098693155
20090108	914.2345819	919.2963381	898.4711311	903.9326632	515655.1711	47.69495554	24.31268015	888.7417998	896.3515798	901.5605975	20.02610749	918.1578036	14.31849872	2.042961125	0.038429812	8430146.822	82.10081533	0.094985176
20090109	900.7769803	903.6025188	883.9852935	889.4192951	516316.2236	-6.05988973	25.87477736	890.1269807	895.7854728	904.3939528	-9.350829532	911.8206339	13.81353776	1.958593023	0.021312652	-322036.2637	82.54892567	0.094510793
20090112	886.2668053	887.8043366	868.0084741	875.0748921	523729.3053	-55.91179893	27.29109947	890.7278835	894.061754	905.1307455	-36.09950465	902.4494468	9.74729233	1.662898623	-0.000648984	-7883335.31	83.37570199	0.10164622
20090113	874.4017616	875.9386181	853.2647774	862.1760508	551349.7572	-88.27021995	28.43494265	890.4513597	891.2763525	902.8343318	-52.75651511	891.1848313	0.059468906	0.260372138	-0.029178775	-12356350.94	83.80694931	0.120794128
20090114	864.9950357	867.7146155	840.3910962	850.3140289	590508.4436	-104.7643406	29.31020573	889.3943025	887.6640787	897.9050825	-60.21257301	879.0066086	-13.87679156	-1.952721726	-0.061210484	-14279206	84.11482974	0.147123644
20090115	856.6497861	861.4758537	828.9574633	846.1377098	629923.9024	-111.7881926	29.93928724	887.6654596	883.4550518	891.2310245	-62.35671297	866.5096983	-29.27454966	-2.743824469	-0.081083422	-14634276.85	84.42735842	0.171774996
20090116	848.9258352	856.5261974	820.2152723	847.9112872	654783.2113	-111.8999069	30.38094454	885.5141253	878.8758259	883.0484093	-59.00392697	854.7228213	-45.48533941	-3.112736235	-0.085833433	-14640864.9	84.62414389	0.191319878
20090120	841.3507487	852.1625208	815.2770677	822.4510451	649934.0322	-108.047527	30.71333558	883.2465234	874.241535	873.798196	-50.7369304	844.8857354	-61.59042685	-9.345906967	-0.124810268	-15585508.58	85.65004818	0.20641004
20090121	834.5622495	848.2862167	813.5761495	841.2401814	624476.2708	-102.0504213	30.89316189	880.9456354	869.7751947	864.2464948	-39.27631125	837.3008722	-75.66531797	-9.049380721	-0.082118196	-16997274.52	84.91725809	0.211499333
20090122	829.3190381	845.1550987	814.3433671	835.906019	592090.3484	-93.83514401	30.85956514	878.6272118	865.5659416	854.9591058	-25.58539734	831.6825798	-86.38754325	-10.2682737	-0.073656606	-18155346.81	85.25895611	0.19979392
20090123	826.9376969	844.3109445	816.7270929	835.4200595	565716.2468	-80.97805777	30.59174625	876.4384635	862.1567386	847.2206274	-13.1902861	829.2857434	-91.26229842	-9.393754568	-0.053219904	-17982661.28	85.39596783	0.184766953
20090126	828.4350256	845.7220147	819.4816004	835.4737434	559326.023	-66.13169186	30.06562758	874.4896687	859.9894276	842.2374927	-5.854082677	830.9550795	-87.83542065	-8.169899521	-0.043697044	-15463633.95	85.05252408	0.181838157
20090127	832.7025673	848.9075779	822.6309716	836.9865708	568195.9511	-47.63051841	29.331915	872.805813	858.7908633	839.6366482	-2.399182922	835.3887679	-77.57122263	-7.008862071	-0.041617351	-11488036.23	84.66738129	0.190652717
20090128	838.4863623	857.0303309	826.4999878	838.745362	582585.3365	-14.4657535	28.47797505	871.3802828	858.250531	838.8504588	-0.719255735	841.3866555	-63.07007141	-6.640483929	0.005327393	-7148518.565	85.03368778	0.21043368
20090129	843.1355031	862.9356891	829.7614612	839.7696011	596958.5588	10.25419677	27.52889636	870.0745981	857.5550581	839.0383883	0.409839226	845.8859435	-45.88024818	-6.902450525	-0.002107263	-4101987.648	85.64417227	0.23071683
20090130	844.0932272	853.6699995	832.0832979	841.0923229	604832.3684	-3.586032482	26.51817772	868.805428	855.9362472	838.762572	2.780976658	845.8316547	-28.02439392	-7.226496866	-0.013818659	-3970221.948	85.6947276	0.236461218
20090202	842.437033	841.6375925	833.3541038	842.2652343	607144.615	-26.17331752	25.52819198	867.5166707	853.7711313	838.2040051	5.829290269	842.7234977	-10.99254013	-7.023144206	0.018611322	-5878441.156	85.47947224	0.233303806
20090203	839.6003777	846.5838665	830.9672494	838.7440248	607617.8994	-30.00154612	24.6268906	865.9535009	851.3830151	839.7010309	7.909006338	838.6033163	4.433254012	-6.236058285	0.008889561	-8569905.871	85.46615765	0.231439251
20090204	838.1853373	858.5664482	828.9475561	836.8609431	606809.1534	-10.23920374	23.9214455	864.4113961	849.6871364	838.6693749	10.02215908	836.1335022	15.96343209	-4.636757414	0.002026437	-10453290.77	85.50901087	0.230623412
20090205	840.8380249	861.0252355	835.4337169	849.1418624	605458.8355	53.78797295	23.51581824	863.4714252	849.9576627	841.1308491	12.91161098	838.2109203	21.46061875	-1.070609463	0.020078129	-9859466.319	85.44033821	0.230276424
20090206	845.6105664	858.9339326	842.0396595	862.2006243	603812.8622	109.0602048	23.37756328	862.3971021	851.0576913	843.5304428	15.23846722	842.9849934	21.48336129	2.123378594	0.039840377	-7615914.495	85.34333306	0.230548619
20090209	849.9575617	860.6859626	835.3753679	855.082903	601904.5324	71.7554211	23.4396734	860.1217235	851.212631	844.2084642	16.14051043	847.6379729	17.16397836	0.889921235	0.014355884	-4964831.72	85.28180609	0.230578727
20090210	850.9160054	861.1280145	823.1796864	839.0214444	600064.2615	-7.088135582	23.65176265	857.0190015	850.5075868	843.5505456	12.8304894	850.2446732	9.753263613	-1.856305189	-0.023038498	-3071396.34	85.36525898	0.230517464
20090211	845.3847997	854.0253025	817.5720606	831.9908602	597489.3139	-41.47317188	23.94553974	853.7846663	849.2904325	842.2634175	2.456257394	848.5574572	0.86034268	-1.069798048	-0.015953938	-3326910.755	85.69694711	0.230317754
20090212	835.0399218	842.2451109	814.3558626	828.1831493	594140.6291	-58.20563163	24.30724813	850.2920898	847.2876157	840.6488659	-12.39811537	843.2182335	-9.38047475	0.576775077	0.003210624	-4843223.29	86.19122574	0.229792347
20090213	822.5904581	829.4074875	807.0832183	818.358998	600583.0684	-102.6719047	24.74574349	846.3282513	844.315699	839.0699508	-28.34197651	835.9754365	-21.22441352	-1.209205174	-0.01784568	-6613635.746	86.744837	0.229222183
20090217	810.0094248	816.5006051	797.3168521	805.2502263	620985.4334	-150.1930139	25.21462694	842.1839346	840.3749331	836.6689537	-42.57231015	826.623894	-34.15481932	-4.320384915	-0.056078324	-8877547.992	87.19117181	0.227073746
20090218	799.6504028	805.792321	787.4637584	793.8915534	617592.9252	-170.0068319	25.67214158	838.2396884	835.6088401	832.6750348	-51.66874819	815.333493	-47.71242061	-5.667021975	-0.069087208	-9404928.505	87.36176398	0.221979296
20090219	790.9359238	796.6917819	777.1520943	783.1288526	600420.3389	-171.1955745	26.11458404	834.4878741	830.1674311	826.6307138	-56.57841931	802.9497637	-61.34163162	-6.235754484	-0.068873619	-8852064.912	87.33937293	0.215285056
20090220	782.2473294	785.3250752	765.7629099	768.4391568	738652.0528	-166.9442141	26.53284906	830.7755695	824.0895023	817.759816	-59.87518596	789.7781008	-74.34680399	-7.462689875	-0.094731673	-15948048.11	87.24956578	0.208360223
20090223	773.8908921	775.5687927	755.1872321	755.6118913	661620.9749	-157.8387136	26.95296142	827.3107891	817.9758812	807.6954758	-60.3644075	778.1822389	-86.50062036	-8.965795131	-0.125823221	-25387315.51	87.23150266	0.203941094
20090224	765.8931988	774.579492	747.0475781	754.7415837	717518.8181	-146.3813147	27.40729549	824.2826864	812.4462433	798.8274075	-57.65987479	770.4794082	-97.57294104	-10.30399035	-0.075651029	-8533300.437	87.4313638	0.204712382
20090225	757.8435854	774.6315784	740.3648962	755.9958821	751054.743	-134.3340908	27.84531847	821.3713451	807.1160185	790.4043607	-53.12164239	765.178499	-106.9926798	-11.50648054	-0.091162386	-19141418.11	87.78289531	0.209014291
20090226	749.9298914	764.1975122	734.3638508	744.2126883	776288.2993	-120.4585697	28.20835039	818.260111	801.5362986	781.0958114	-46.92019463	760.4949936	-114.2890375	-12.5489961	-0.096914348	-24577206.16	88.17572648	0.214470529
20090227	740.5490019	748.3057205	726.3117214	726.3138695	788731.6876	-111.16386	28.45594759	814.634909	795.258593	771.2320265	-44.34408157	754.0520419	-118.6278815	-13.43593893	-0.120372889	-38573525.23	88.50738568	0.218199429
20090302	728.1445247	736.1321531	713.5305099	714.6062186	796317.6857	-112.5123599	28.54314717	810.0261096	787.6809086	761.2097725	-50.3654445	743.2272736	-119.2808899	-14.14616859	-0.121015381	-51325882.07	88.66547631	0.217301935
20090303	714.6241133	725.8601057	698.6333064	706.1219815	798260.5411	-119.4143214	28.49582577	804.6868794	779.3326246	751.2038023	-60.5283831	729.839006	-116.4586011	-14.61397529	-0.109847098	-61863372.39	88.6926546	0.212632645
20090304	702.261119	713.7746083	684.8208256	695.2126504	793067.0125	-126.1293719	28.37509127	799.3756044	771.3220554	741.5967555	-69.89271935	716.8005817	-110.4474699	-14.77526457	-0.103594876	-67530803.06	88.6563965	0.206060464
20090305	693.5518262	704.9328019	675.9132961	688.0838085	783734.1775	-124.3091413	28.18207668	793.7624432	763.6845305	732.5126199	-70.86260515	705.6112253	-102.0121481	-14.27452276	-0.101926141	-68352818.54	88.60028666	0.200102279
20090306	691.1499714	705.0251622	675.8828811	691.5850505	772259.8859	-105.0364292	27.92442476	787.1095987	756.0642926	724.0678991	-55.5625649	698.1037839	-92.07807321	-12.9949011	-0.080969518	-67600400.11	88.59196185	0.19613079
20090309	694.2606284	711.9322115	682.9834653	702.6240359	761915.3787	-72.93637131	27.67036794	780.5854318	749.6141762	716.858618	-28.89592278	694.6012312	-80.1387861	-10.9985225	-0.093127219	-64657772.29	88.5505848	0.193551689
20090310	701.067275	722.4179945	694.0785524	717.0691487	755373.6556	-35.78983176	27.47750878	775.7175929	745.8244835	711.4699148	1.579228351	694.3826579	-65.55321046	-7.829484368	-0.064927215	-55845498.48	88.37392457	0.195915771
20090311	710.7626114	734.487925	706.9554718	731.2832108	748902.857	1.307790322	27.4249097	771.9399539	744.1278544	708.4447663	29.88485971	698.6538105	-48.23331936	-4.631605203	-0.028363127	-47944013.46	88.11346417	0.198507903
20090312	722.1507401	745.7183129	718.9348374	741.2525957	745315.5752	32.27394546	27.59402297	768.3637755	743.382688	708.3144029	49.21403646	708.3353911	-27.63381089	-3.230786973	0.01297158	-51654892.51	87.71746659	0.184842878
20090313	734.7730608	756.2837321	730.1097821	748.2398937	743774.987	57.03288248	27.93549786	764.934967	743.8953781	710.9558266	60.42675478	721.9034986	-4.194980138	-1.533343384	0.052766598	-58721743.16	87.22148684	0.166974568
20090316	748.2880831	767.0932024	741.447168	754.6176067	724675.5029	78.04266094	28.35381502	761.5452727	746.0301349	715.9006431	67.10131868	737.6453107	17.92314717	2.065020682	0.077039707	-56047351.93	86.95270299	0.18838043
20090317	760.9329662	777.9000105	752.2595285	762.0075553	714874.5095	93.63594951	28.81429445	758.3710122	749.0717766	723.0259343	69.12336319	752.9441878	37.77575066	5.628558168	0.08991997	-48940436.02	86.49192353	0.181348665
20090318	773.0884405	788.7949444	762.2834836	772.4605834	769816.9607	102.7576226	29.26825669	755.851549	752.6959031	732.1332914	67.06563941	765.1168605	66.22887152	12.72029101	0.126474725	-45899907.04	85.04278739	0.183795492
20090319	784.5849327	798.867852	770.9229191	784.2863832	829808.5272	106.5530823	29.64108685	753.8555196	756.6740873	742.4611068	61.9410013	774.3969752	98.15951644	14.8100833	0.120736536	-44375895.12	83.50620625	0.177850071
20090320	788.3659495	807.0141495	777.4465922	795.0233489	799923.5388	105.8272282	29.88147088	752.0755048	759.0581884	753.267113	54.01162979	781.7147105	83.12913628	9.820948099	0.12557657	-40322497.06	83.24101974	0.174994125
20090323	788.384343	814.2466905	783.7348821	804.5179359	735136.6429	103.9736123	29.89253213	750.878366	764.1821027	763.9069289	46.16404863	788.2166617	124.0544234	17.67734708	0.119426174	-34250460.69	83.66494625	0.172773326
20090324	814.2161702	820.279907	790.1219026	811.1830923	722220.8383	104.5678476	29.57915853	750.6869261	767.9953281	773.4540129	41.35314103	794.9772661	119.5620686	17.82931658	0.108116266	-29262890.75	83.77854884	0.169900836
20090325	803.1202654	825.1210427	796.3410709	815.4958129	730038.9254	106.378516	28.99089361	751.2766918	772.1187419	781.8618592	38.6505577	801.5930102	114.2120439	18.03790209	0.092456407	-24276020.64	83.87230238	0.166941581
20090326	818.2733643	832.651289	806.5361729	822.2741742	711462.5411	107.7106044	28.22108576	752.3707451	776.8309193	789.9658648	36.72323799	807.9622929	105.6697097	15.73574887	0.081918214	-12528785.92	84.34016801	0.164024417
20090327	825.8314804	837.0999081	813.4254988	826.2815502	679172.4629	106.3407213	27.32170939	753.7388771	780.9715902	796.5831873	33.72694306	812.2328559	95.3234701	12.67574163	0.07128683	-2251014.861	84.87937405	0.161085103
20090330	815.1400389	826.8955526	802.6086705	816.4867893	650507.6065	99.69588577	26.36221827	755.1159933	782.4785433	799.8599947	27.51677968	812.0122194	81.53821852	7.6690116	0.040920829	-10103729.01	85.26914776	0.158003049
20090331	800.0747023	814.5246716	789.0422819	805.1667545	624703.085	90.1688746	25.40279518	756.6698616	783.3753335	801.9390478	19.62018731	809.9703206	66.29208812	7.296272899	0.012096188	-18665988.03	85.37523887	0.154915808
20090401	801.8789387	819.7409742	796.6492732	811.6672254	601030.2549	81.09194363	24.47880594	758.6854698	786.5486499	805.5671835	12.28893149	809.3839263	51.73010752	6.406254109	0.028159889	-1526349.046	84.95071146	0.152016389
20090402	813.1219687	831.8887214	812.2036686	824.8888257	585530.0267	74.2042331	23.67639328	761.2430044	790.9432395	809.9664811	6.767160108	811.0665593	40.12639807	6.584135723	0.058869582	24056195.98	84.45339309	0.149146104
20090403	823.8382804	833.8861241	814.6878449	827.2186625	584056.504	71.73764469	23.07899106	764.4602305	795.1041311	814.3245165	4.549966368	815.9323871	33.62216426	5.751411426	0.028477191	36399552.96	84.51997902	0.14630424
20090406	831.2686778	832.0490012	811.8682552	825.1530811	594310.7705	72.95916044	22.66246103	768.3458332	798.8598147	817.8341042	5.094058703	822.1088433	31.91058437	4.726614927	0.034134749	43071721.84	84.91117527	0.143506323
20090407	829.7865691	835.796652	815.3901725	828.4966418	611636.1013	75.52083687	22.37439851	772.7745343	801.7411472	819.0875808	6.88029909	826.7555166	33.71312178	4.907340541	0.009968204	36061951.49	85.24085688	0.14076658
20090408	826.5047095	842.48684	822.1608226	834.6945797	634234.5106	80.99401602	22.18036481	777.909641	804.5021065	819.9904921	10.32317931	830.6398671	36.77491887	5.371698904	0.001753272	55055977.41	85.42662819	0.13917855
20090409	833.040784	848.5007787	827.9502486	840.2311699	659538.1961	90.31973296	22.03225602	783.8792976	808.4735264	823.0752512	15.55893593	834.7385613	40.05685595	4.820335093	0.02798607	56302653.95	85.41692349	0.138946825
20090413	843.9827758	854.1174937	833.2722188	845.4284045	684124.9687	100.8743632	21.90713561	790.3467115	812.9681755	827.7462899	21.26405446	839.2511688	42.68320691	4.243888648	0.062386056	59020001.81	85.25802095	0.139851123
20090414	850.8776472	859.6602749	838.6356179	850.5899449	705592.2591	110.7854704	21.80018084	796.939729	816.715186	833.0886798	26.48750196	844.9403321	40.08124581	4.478029506	0.05953982	41135517.12	85.03193629	0.144184212
20090415	854.5100717	864.0350876	842.9320988	854.6762025	719770.0468	114.2782358	21.66980051	803.1746906	820.0147313	838.1226182	28.72996303	850.0860425	37.49379039	5.21482008	0.037736247	51689416.32	84.94145201	0.148189086
20090416	856.4188522	866.1689048	845.0787269	856.6656944	722487.4832	105.8111857	21.47604229	808.5591028	823.6238024	841.5454552	25.57279526	852.2249169	47.08757481	7.058555649	0.032901967	43385975.15	85.14092983	0.143420478
20090417	856.4070097	866.490565	845.5082876	856.9875808	715301.3968	89.50336779	21.23385737	813.1559121	826.8231748	843.7589523	18.62184522	852.3453991	55.79911123	8.169314217	0.038686717	37189128.91	85.52955973	0.138489564
20090420	854.9027494	865.8914813	845.0977487	856.5066087	702091.7368	70.91698747	20.97043621	817.1760425	828.5576534	845.6353427	10.25622119	852.201085	42.62022329	5.013096538	0.019248586	32830985.45	86.08899933	0.147764783
20090421	852.6115895	864.6188496	844.0772902	855.4506533	684266.3123	56.76777847	20.70732473	820.7935212	829.7343059	847.3446883	3.007629697	851.8280785	21.87817433	0.917221503	0.037798609	32473271.69	86.46551842	0.160683942
20090422	850.3655102	863.0377726	842.7953513	854.1761545	663448.4149	53.92813448	20.47282518	824.2214851	831.6543834	848.9903566	-0.529864356	851.1521324	15.75603563	1.492635166	0.024039222	31620112.96	86.09484493	0.162133563
20090423	848.86988	861.9619478	842.0223348	853.4031417	644165.3949	60.58588685	20.27640187	827.4553334	834.0017526	850.64203	-0.462364172	850.754093	17.34901116	3.691705551	0.010781468	31077393.11	85.45355039	0.158251864
20090424	848.5345372	861.9984941	842.321902	853.6499113	630072.1834	72.79698024	20.11706247	830.4668755	836.244235	852.3792975	2.31850628	851.1972526	15.11281868	2.482100131	0.003004375	50297457.94	85.32175955	0.157610809
20090427	850.2681853	863.9545301	844.4889329	855.7637111	623476.4485	86.2159616	20.01229361	833.2213553	838.4666523	853.8933315	6.47104241	852.5643663	13.09540827	0.289216647	0.001714193	43656458.14	85.40233583	0.161889424
20090428	854.9652307	868.7390591	849.4075989	860.6145331	628211.99	96.47727296	19.97784921	835.6532906	840.8180237	854.9169803	10.78842107	854.978558	16.35182631	0.708680821	0.004958664	49930815.38	85.18291289	0.171909161
20090429	862.0679912	875.7463227	856.4746406	867.6623085	640956.9609	104.1253336	20.00459288	837.9712685	843.4432216	855.9475035	15.32987377	858.6898737	22.97391745	2.430326432	0.01243916	51936933.67	84.85385784	0.185412517
20090430	870.5222049	883.7603766	864.5152008	875.8514208	655395.0726	110.1734752	20.07769883	840.5178981	846.4124634	857.4691149	19.81304794	863.5668949	30.5894414	3.561159764	0.023032597	50844151.75	84.69407014	0.19951358
20090501	879.8972206	892.8841434	873.5504692	884.841812	679472.424	118.717638	20.18312767	843.422668	850.0718206	860.2719636	26.49286963	870.1753664	39.01153973	4.455466999	0.035418316	50265743.88	84.56688513	0.208745593
20090504	889.5804429	902.9017164	883.2979815	894.1351523	713473.7336	133.1652328	20.3034288	846.5552703	854.8087673	865.1193771	37.23405069	879.1904166	47.67230172	5.544084268	0.047964079	58168930.37	84.29742582	0.207653395
20090505	898.666668	912.6350471	892.6942391	902.7899273	749541.7994	149.2826659	20.42972299	850.160521	860.1548863	871.4390778	49.03651985	889.198811	55.53853304	6.576734173	0.059013302	67773363.94	83.95607591	0.19894281
20090506	906.5283166	921.3214916	901.0730924	910.1181559	800172.6018	162.6471836	20.55734183	854.6770266	865.3638603	878.3675387	59.08235264	898.1985043	61.99990177	7.377350601	0.067489547	68134741.44	83.63183554	0.186809802
20090507	911.9696209	926.4923952	906.1609499	914.9343712	827588.1393	163.4531702	20.67449354	859.2528893	870.1563109	885.0804505	61.73335487	905.412952	65.0960153	7.765112753	0.070908855	63936748.61	83.33425707	0.175692112
20090508	913.8149066	925.8631565	905.8834314	916.0572186	759170.3041	143.2290104	20.7698713	862.7491298	874.4172796	890.6989131	51.53003954	910.4542132	63.12174557	7.5875304	0.066972201	62727732.74	83.08764398	0.170351677
20090511	912.6668265	920.9768371	901.6061498	914.129316	664092.6317	106.9674375	20.84151675	865.5077134	877.7224756	895.1679438	32.44130448	912.4648378	56.89722158	6.928125326	0.056776257	61639348.65	82.87043975	0.169327227
20090512	909.6512544	913.9182597	895.1622451	910.3697394	666897.7493	61.8357437	20.89062205	868.1323633	879.8107696	898.6844375	10.04265044	911.1772801	47.64463505	5.902611947	0.042610734	57696036.7	82.64266191	0.169768605
20090513	905.3914308	907.5782183	889.3149607	905.3600014	701323.5583	23.40996541	20.91616898	870.6819087	881.1228814	901.3941911	-9.575373461	907.4929953	37.80081381	4.824621004	0.026647069	52625491.57	82.46031205	0.169305522
20090514	900.7292115	904.963805	886.8929987	899.8989795	643171.8297	3.603388273	20.91848047	873.2014076	881.9439948	903.4757484	-19.94443595	902.1780002	29.73226705	3.989656945	0.010408372	44809162.82	82.32368505	0.165413439
20090515	896.3234991	905.3141381	887.1650963	894.809749	570157.5517	-0.97375764	20.90036559	875.6565487	882.9306926	904.8346678	-22.46516166	897.4630468	23.20819243	3.335342618	-0.004293085	35494081.28	82.21670394	0.159466905
20090518	892.5037754	907.1524676	888.8175117	890.5808169	604936.4263	13.22577033	20.86377675	877.9752024	885.1476264	905.4226063	-20.55157501	896.0174134	17.89957205	2.797317142	-0.013408795	40612449.7	82.25264056	0.153860901
20090519	890.2955753	908.7430406	889.9288283	888.3970653	672731.4962	20.63189388	20.81180254	880.0244446	887.5274205	904.9638198	-16.70862098	896.7491608	11.53794899	2.027788603	-0.018967239	26905006.86	82.16060664	0.150883079
20090520	890.6759572	908.2621335	888.5444148	889.4056306	664923.9821	-18.45573247	20.74865436	881.6770572	888.3375553	903.2560818	-13.82183668	897.4545389	2.061976674	0.707529108	-0.027919675	27745551.6	81.50567043	0.152105171
20090521	893.2629048	906.8075348	886.01166	893.0977303	619887.0772	-67.03944051	20.67027228	883.1136068	888.4103543	900.884405	-11.14855827	897.9442514	-8.159905489	-0.823845579	-0.031878225	28554024.43	80.72751489	0.156965353
20090522	897.3720084	905.8729442	884.0305207	898.5395714	595088.4217	-69.14391432	20.56836526	884.5652353	889.2275616	898.5080821	-7.228616213	898.9161968	-16.77488169	-2.206837908	-0.017465301	30034807.29	80.40768827	0.166119427
20090526	902.4208759	907.3275572	885.0027899	905.0902845	584218.5518	-36.75001046	20.44464781	886.2425449	890.5118046	897.0175279	-0.797501029	899.849438	-19.11223712	-2.788197659	0.004246841	31678108.83	80.33592805	0.175570035
20090527	907.6417135	912.9943257	891.2719148	911.8929911	578066.4844	1.499058277	20.3003303	888.3623765	891.5363886	897.2790293	9.3470478	899.2365857	-10.71917975	-1.941521039	0.016368345	33943581.47	80.3130405	0.177790622
20090528	912.8777176	921.4648803	901.093342	918.5565483	577336.4534	48.80320607	20.12521062	890.8767981	893.046165	899.1102567	21.2164243	899.8607762	4.962744808	-0.090141321	0.023323131	36238233.84	80.16157807	0.178860937
20090529	918.2350127	930.785432	912.0543918	925.0072673	579625.2989	113.100023	19.91131169	893.6406302	896.1065857	902.0823074	32.37889236	906.0695475	23.34573273	2.179810113	0.03322811	38000957.71	79.53395419	0.189389801
20090601	923.2397328	938.7734336	921.4243533	930.4830906	579781.9461	166.9359245	19.64739631	896.5859515	899.8396041	905.6472546	40.25412193	914.8527487	38.79534163	4.127908996	0.042231174	38600596.11	78.90228283	0.202306863
20090602	927.462742	943.1341929	926.3215273	934.2652124	572622.1656	180.1266063	19.32212488	899.6247414	902.948709	909.203103	42.20493144	920.9698882	45.38439255	4.986253891	0.045883221	37371903.97	78.95436599	0.206228582
20090603	930.9690245	944.6509424	927.7426764	936.5841935	559860.5132	163.0949246	18.94973693	902.6620613	905.7823191	912.8233842	39.31593573	925.8390379	45.06700582	5.002483153	0.04555382	34684925.48	79.40515128	0.205102889
20090604	933.786707	944.7721614	927.5326834	937.7718236	545224.6562	132.3562529	18.55342525	905.6161377	908.9193426	916.6353534	33.65327392	932.6234284	41.49109168	4.620827789	0.042877567	31174460.56	79.79665997	0.206004878
20090605	936.19425	944.5673587	927.0449461	938.2441393	530012.3416	100.5854591	18.14457854	908.4059801	912.1805754	920.9536335	26.40071589	938.715126	37.58583972	4.30332302	0.038602522	27212053.81	80.07805808	0.204849102
20090608	938.5981944	945.365315	927.9353174	938.6117969	515930.2297	82.2596125	17.73746588	910.937547	915.329914	926.0684147	19.19170602	940.2713115	36.78630699	4.553627057	0.03394485	23354755.43	80.26366195	0.197526891
20090609	940.5137946	946.5113373	929.4452881	938.5661786	503834.2108	72.19740148	17.35030861	913.155922	918.2407849	931.3522167	12.12236022	939.6624093	37.59108677	5.090764768	0.028668901	19759948.32	80.34055737	0.187753376
20090610	941.3113074	946.8128941	930.1525538	937.5767837	493681.3223	60.87985403	16.99629009	915.0433252	920.7642513	936.0722408	4.608514225	940.6534733	37.24658629	5.491626839	0.022027956	16337471.1	80.23279273	0.178766437
20090611	940.9727675	946.2323977	929.9377054	935.9834671	486803.5145	42.74063104	16.69894929	916.4726485	922.6561425	939.3557079	-1.979004371	941.7739398	34.76820834	5.396996905	0.014975415	13833508.17	80.14692633	0.176382992
20090612	939.3116672	944.4839085	928.4114551	933.8892276	484532.1596	10.9632395	16.48059482	917.3811248	923.7633987	940.4229527	-6.673011271	940.4308448	28.87289898	4.424379936	0.008117913	12801418.79	80.46266569	0.186602165
20090615	936.4811799	941.7497355	925.7909189	931.3780185	486053.3224	-28.09015925	16.3342795	917.8557841	924.1291164	939.5545506	-9.649804248	937.5697828	20.33174199	2.835188851	0.00147067	12997344.59	80.83049141	0.204628002
20090616	933.0961442	938.7922166	922.9329319	928.9262077	489921.0958	-64.19500228	16.2450389	917.9269399	923.6590293	937.1165691	-10.75666545	934.8830965	10.9682636	1.061000819	-0.004371066	14235290.42	80.68004937	0.224114403
20090617	928.2654833	934.4368208	918.6434923	925.1592559	495439.8561	-95.30715325	16.20116432	917.9439643	922.6880568	933.8862743	-12.60980954	931.1086179	0.355701331	-0.645846217	-0.011592298	15122966.13	80.32621277	0.240014976
20090618	921.2898606	927.7547185	911.9884303	918.9779877	501644.9344	-117.8413354	16.18718761	918.3665081	922.0370342	931.1497124	-17.52716401	924.8336595	-11.63324741	-1.99057184	-0.022147074	14400367.41	80.26841192	0.245233518
20090619	913.5168562	920.1341159	904.3681204	911.7079021	507282.5253	-130.7650076	16.19610313	918.9329335	921.1404973	928.3552829	-23.75295753	917.5711788	-23.59034029	-2.954300011	-0.033610248	12734545.56	80.33992732	0.242282688
20090622	906.0881172	912.6785804	896.8712578	904.4073847	511492.2878	-137.6133818	16.22485463	919.2869126	918.8501809	924.2675012	-29.79805794	910.9025842	-34.57182154	-3.662984971	-0.043757567	10719257.03	80.27958249	0.239527993
20090623	901.483214	908.4005337	892.6097376	900.3584707	512654.4498	-129.0245856	16.26217611	919.5061523	916.4840951	919.974253	-30.95421011	906.1614502	-41.61356757	-4.003335706	-0.048100169	10458537.56	80.18320227	0.232308611
20090624	902.2375072	910.2956653	894.6650332	902.7331186	509188.7113	-97.1317108	16.29707658	919.6139714	915.8926505	917.178584	-22.66210265	905.1348452	-41.90371299	-3.894814971	-0.042072496	13970440.45	80.17161382	0.213972577
20090625	906.4580066	916.0272989	900.6327375	909.0324436	501883.0004	-53.13726745	16.32629361	919.8851834	916.3134457	915.3770807	-8.906862061	906.7118028	-37.28227783	-3.473359061	-0.029319163	19420113.17	80.20930658	0.197288566
20090626	911.5098586	922.5662125	907.4227921	916.1873087	492264.875	-7.90860285	16.34852583	920.7351216	916.5067654	913.3148192	5.576629409	908.2136107	-30.20507387	-2.872350435	-0.014875145	24692589.79	80.25195333	0.188192741
20090629	915.3161754	926.7637536	911.7050954	920.2279506	481167.5559	18.85073827	16.36258757	921.8699836	916.556933	911.775543	14.59662671	910.3171686	-23.93770151	-2.336162348	-0.002963366	26745162.95	80.29951812	0.181699829
20090630	915.3921241	925.1104021	909.7981423	916.9368139	469701.9411	6.897687284	16.36814848	922.7105529	916.5193796	912.071329	11.57894125	914.5622713	-21.91103985	-2.120372189	0.001581265	22472160.52	80.34756042	0.210599611
20090701	912.5000573	919.1936153	903.4185035	908.6101455	458932.7975	-31.4113373	16.36436793	923.2637301	916.1859244	912.7562389	0.361781659	918.0076383	-22.91168275	-2.153502715	9.17E-05	13823512.41	80.38539248	0.191121562
20090702	908.6988212	912.1010634	895.8115581	899.0475842	449539.4975	-77.3249079	16.35011689	923.7263069	915.5691065	911.7882834	-12.83019182	917.0521911	-24.75427972	-2.286962898	-0.003745444	3797222.555	80.40711012	0.174612378
20090706	903.551124	904.7730962	888.160831	890.7222821	442925.6476	-115.8580511	16.32315513	923.5672784	914.2116514	909.7840455	-24.1744873	912.1963093	-25.41337531	-2.398077113	-0.009975474	-5070029.24	80.39954036	0.182278154
20090707	897.0667816	898.6445351	882.1466834	886.563897	440458.2547	-129.6927754	16.28251405	922.2325591	911.7051987	907.9134023	-29.04090153	905.5298494	-22.69323344	-2.348372145	-0.018062748	-9955786.95	80.34923555	0.171023301
20090708	890.6853694	894.4756462	878.4016575	886.3433054	441735.4839	-121.8789149	16.22669554	920.0836315	908.6039322	905.9064757	-27.7671468	897.7758995	-17.4343498	-2.137291587	-0.025705037	-11268401.02	80.26052375	0.161498758
20090709	885.2666672	892.0006487	876.4693792	888.4659987	445788.0666	-103.0497739	16.15162353	917.6194437	905.5521377	903.43448	-23.13104532	889.1316686	-11.08894969	-1.794941114	-0.031495146	-10468329.71	80.14374695	0.151152163
20090710	884.055348	893.4968613	878.4151963	893.5297277	452116.2158	-72.73010832	16.06259815	915.2901768	903.3867678	900.9650973	-13.56942929	883.4867839	-4.976725556	-1.363055153	-0.031556637	-7867090.577	80.00373785	0.143169341
20090713	890.1647509	901.0043453	886.0532904	901.816155	460019.1823	-32.26414258	15.96541108	913.593195	902.9857849	899.1071258	1.900205642	885.0547142	-0.524169332	-0.88466194	-0.021913918	-4018145.231	79.84716887	0.139146717
20090714	901.5437877	912.7276377	897.6869738	912.2845343	468708.7394	13.14844675	15.84980701	912.5085151	904.1172145	898.180134	20.52797023	892.2183708	3.259587489	-0.290087281	-0.005177824	902775.5386	79.68414256	0.138270708
20090715	915.4482407	926.5500957	911.3676183	924.0949214	477620.4276	60.26467325	15.70610859	911.8630646	906.2624552	898.3626125	39.83933185	902.212148	7.815199925	0.480644026	0.014568749	6990635.946	79.5241183	0.13923717
20090716	928.3793133	939.2762556	924.0340872	935.1588599	485860.3203	98.98413834	15.52528378	911.6152249	909.0872811	900.1451954	55.00620408	913.2276442	14.16679572	1.524120025	0.034708546	13635561.36	79.37745753	0.140941305
20090717	936.5926239	947.5249158	932.4527874	943.3142505	492489.5157	119.0241258	15.29761572	911.6850571	912.1743663	904.0185754	61.04968919	923.1072644	23.4354942	2.935578239	0.051924134	20215128.42	79.25439611	0.142226911
20090720	941.2973318	952.3840425	937.647533	949.2014097	497729.0204	123.984172	15.03722365	912.1298417	915.5171582	909.6590997	59.79886213	931.8689123	34.81957778	4.56363644	0.065482959	26547588.78	79.15897964	0.143359056
20090721	944.7831127	955.8724594	941.5152662	953.9604213	502332.4769	120.1420276	14.76830723	913.0435022	919.2473652	916.5005081	54.53074549	940.322821	46.78844937	6.198701574	0.076228244	32483748.31	79.08311656	0.144957815
20090722	948.813332	959.6501355	945.6476171	958.7197284	506227.4339	113.3657032	14.49907639	914.4284784	923.3024675	924.3691223	47.95950744	948.2902104	58.8420289	7.703895636	0.081785448	38145364.87	79.02239512	0.147425238
20090723	955.3818768	965.611216	951.8603561	964.7830494	509438.9382	110.5448416	14.23998955	916.2836787	927.6198531	932.8780067	43.28523466	955.6731909	70.33374966	8.919613311	0.080219627	43653939.46	79.00054414	0.151144235
20090724	963.622893	973.0086727	959.4176635	971.5998254	513020.8784	110.7061313	14.01412289	918.5372054	932.1003901	941.6136553	40.1222074	962.39672	80.30917172	9.792781451	0.073447572	48771531.99	78.99185274	0.155638824
20090727	971.9288901	980.4185218	966.9412683	978.1859292	517891.2567	110.8300052	13.84011796	921.0829612	936.6329024	950.5787738	37.01270474	968.323834	88.15073179	10.35011384	0.063564161	53343421.83	78.87833804	0.160244089
20090728	979.3438261	987.0314931	973.6223626	983.9564418	525047.4435	110.0374095	13.74450441	923.8934526	941.1054331	958.7027163	33.76516631	973.4424705	92.64175357	10.47520017	0.054324168	56772160.52	78.73286197	0.164195151
20090729	984.8248415	991.9515355	978.5697901	988.2633674	535582.36	106.9316608	13.75295634	926.9241537	945.4184724	964.4898285	30.02700476	977.8328337	92.59701018	10.07718563	0.049693094	58540796.93	78.80773629	0.166802814
20090730	988.7431915	995.5314607	982.1408191	991.3905296	548615.6694	103.0850479	13.8540536	930.1116681	949.5885118	969.0153418	26.1811741	981.6869335	88.65247618	9.281512597	0.048423432	59183960.58	78.83253899	0.168186075
20090731	991.8687565	998.4679249	985.0248444	993.8779245	562327.8674	100.1956144	14.02349114	933.4353671	953.6431498	974.0568581	22.84322541	985.1286032	81.98213084	8.232631227	0.048224338	59270100.65	78.33273611	0.168614047
20090803	994.56061	1001.06992	987.5441788	995.9568676	576475.7796	98.17848876	14.24787511	936.7380379	957.6186478	979.0412265	20.10604515	988.5204474	73.28084803	7.139709628	0.047057331	59809469.07	77.78621078	0.168831211
20090804	997.3071241	1003.771301	990.1551301	997.9665423	590656.5189	98.32839986	14.50970678	939.8778831	961.5827653	983.0254306	18.13074602	992.271675	63.47573432	6.231727332	0.042678823	61847534.39	77.86227322	0.169507292
20090805	999.8189247	1006.28002	992.5456069	999.7458872	602719.95	97.03791287	14.78862825	942.9708077	965.4317239	986.4078819	16.50823655	996.0191635	53.30688127	5.477511219	0.035967305	64732902.9	78.28461792	0.170342826
20090806	1001.564079	1008.080049	994.179376	1000.974225	610804.2126	90.30045447	15.06843364	946.1470117	969.0100818	989.6596982	14.66819604	999.2452328	43.19930019	4.785511032	0.028571328	67525101.33	78.63400896	0.171077401
20090807	1002.766703	1009.439843	995.3505209	1001.980395	612697.655	84.58767853	15.32656892	949.6115818	972.354104	992.7829296	12.96815164	1001.83865	34.26876252	4.128116032	0.021910651	69447716.57	78.85940788	0.170508044
20090810	1003.477314	1010.424556	996.1223379	1002.896757	606146.5809	79.70246464	15.53983622	953.5789436	975.4661486	995.6618665	11.40967921	1003.558368	27.58818273	3.449072598	0.017357159	69574570.12	78.92481663	0.167552737
20090811	1003.775183	1011.101987	996.5970327	1003.802046	592492.2651	77.73671425	15.7075344	957.9112671	978.2868636	998.2039747	10.07836949	1004.433944	22.92413806	2.792682505	0.014487637	68271663.56	78.85178325	0.163251562
20090812	1004.099784	1011.91578	997.2793266	1005.03583	574628.9472	93.63850827	15.83982106	962.3929512	980.8514441	1000.414673	9.594813703	1004.859021	19.74901017	2.24486468	0.012642949	66338011.91	78.71151644	0.158693284
20090813	1003.419005	1011.635384	996.7993962	1005.418781	553448.9048	93.9712596	15.93224118	966.8590923	982.8866152	1001.815557	7.778844671	1004.224805	17.6260857	1.764035174	0.010385502	63724994.6	78.57179678	0.155972785
20090814	1000.881833	1009.262279	994.0764129	1004.048608	530109.4256	37.95898415	15.98223882	971.1166945	984.1397206	1001.927776	2.955291404	1001.996817	15.94167732	1.322436833	0.006326195	60565383.01	78.50779063	0.157173814
20090817	997.658995	1006.038916	990.4176008	1001.820926	507816.0981	-31.28309977	16.00861025	975.1606383	984.9663619	1001.26305	-3.1616639	999.1984189	14.64552175	0.956355932	0.001705643	57141411.4	78.50538805	0.160871318
20090818	994.7328424	1002.970568	986.8345476	999.3587607	489305.5376	-72.66986891	16.02905008	979.0520674	985.7493392	1000.460892	-9.389435937	996.8107476	13.91984767	0.670586606	-0.002134476	53428409.54	78.52231066	0.165119876
20090819	994.5572836	1002.93913	986.6531473	999.5389648	477402.6108	-64.61481871	16.05896517	982.7393608	986.9781647	1000.121553	-10.57424552	996.2399703	13.43161616	0.608340446	-0.003124267	50516975.17	78.54719614	0.167813444
20090820	999.5660673	1008.759324	993.0561781	1005.008679	475322.6831	29.83552092	16.11755852	986.1931784	989.1842459	1000.906869	-1.845296825	999.0254053	12.87801035	0.895734586	0.00091379	49427201.12	78.56579949	0.166683637
20090821	1007.81184	1018.136737	1003.455039	1013.607491	481633.3579	142.1635307	16.19116999	989.4035936	992.0784307	1002.633125	12.61665545	1004.123811	12.36180366	1.399981207	0.008081448	49320787.1	78.5777495	0.162708611
20090824	1016.733957	1028.170254	1014.687981	1022.908394	492654.2382	166.9417669	16.24728286	992.3350284	995.1476202	1004.811818	27.97531724	1009.810504	11.96940518	1.973637582	0.01566688	49292861.7	78.58767307	0.157718396
20090825	1023.711679	1035.484114	1022.518999	1028.647384	509585.3024	138.452834	16.29336279	995.0714575	998.2050513	1007.370358	37.06760257	1015.522773	11.96699764	2.354266496	0.02191466	47862141.66	78.59704165	0.152760277
20090826	1025.846253	1036.437649	1022.50066	1026.541881	532651.5051	126.5410001	16.3344336	997.6999944	1000.980147	1010.166261	32.44302025	1020.377829	12.69053515	2.290097186	0.024724905	43485936.71	78.60600557	0.149078775
20090827	1024.264968	1032.71791	1016.917923	1019.233045	557202.2336	109.9064983	16.32494871	1000.142374	1003.358435	1012.916774	18.48485398	1023.966403	13.85610444	1.898174759	0.024391601	37239747.18	78.599366	0.146728264
20090828	1021.28769	1027.382521	1009.530696	1010.482201	579916.0897	54.76988944	16.22589817	1002.326256	1005.427659	1015.444384	1.959346177	1026.638522	15.05054373	1.35533625	0.022482708	30746912.49	78.56201717	0.145210684
20090831	1017.649938	1022.022867	1003.113194	1004.360248	592461.6889	-4.579676551	15.9885696	1004.131775	1006.814291	1017.345603	-11.79682577	1026.783588	16.16773305	0.931905193	0.018196112	25269276.69	78.47621537	0.144786324
20090901	1014.466566	1018.658349	1000.870123	1005.214939	586270.9784	-25.65240131	15.56138287	1005.437985	1007.188367	1018.2154	-16.69819303	1022.999026	17.04277277	0.89210351	0.011013381	22212672.2	78.32443364	0.145656149
20090902	1012.260902	1017.434836	1002.232843	1011.346019	567685.4535	-19.1287838	14.99170536	1006.388528	1006.959865	1018.274575	-14.171501	1017.018288	17.67734262	1.141569418	0.002902081	21477207.94	78.11982582	0.147527732
20090903	1010.838815	1017.467018	1005.296981	1019.610418	545431.1334	-4.540976892	14.36346198	1007.188012	1006.610366	1017.968993	-8.285867057	1010.754975	18.30981877	1.54396766	-0.004385933	22406507.04	77.88543834	0.150078725
20090904	1011.790453	1019.867381	1010.026107	1027.820574	525507.2261	18.09651698	13.7033361	1007.989149	1006.756321	1017.565473	0.546709153	1007.033275	18.65831919	1.817215921	-0.008002795	24993151.36	77.63313909	0.152953728
20090908	1016.521999	1025.494112	1016.066539	1033.445614	516104.065	46.34432241	13.04956677	1008.962832	1008.044691	1017.268379	11.28842233	1008.780591	18.42232332	1.691468451	-0.004931371	29050291.56	77.37853434	0.155657775
20090909	1023.992557	1033.359618	1022.928008	1037.102892	514415.6631	76.40071385	12.47058326	1010.152409	1010.332252	1017.446729	22.49326666	1014.830223	18.23146584	1.355686318	0.003194793	34311534.93	77.13523615	0.158059828
20090910	1032.969561	1042.493911	1030.51771	1040.383481	513954.2701	107.8611841	12.01309849	1011.540017	1013.255962	1018.686828	33.60491103	1023.066368	18.75073777	1.027304613	0.013496053	40526118.09	76.91060497	0.160214726
20090911	1041.277741	1050.761156	1037.411418	1043.636913	521678.2397	131.6165982	11.77277541	1013.194418	1016.570457	1020.926569	41.55419941	1031.826996	20.45976643	1.098067616	0.024673322	46921838.16	76.72626967	0.161552389
20090914	1046.647379	1055.954957	1042.189495	1047.364955	537593.5477	138.2664557	11.8421951	1015.155802	1019.981634	1023.515444	43.27778608	1039.179709	23.93073269	1.949423654	0.034889433	52830554.99	76.60241211	0.16164148
20090915	1049.79665	1058.793366	1045.304893	1051.330328	557993.7471	132.1209297	12.1661762	1017.39103	1023.423192	1027.235244	40.04263401	1045.2184	28.72105222	3.285449426	0.043241151	57784791.3	76.5316116	0.160691318
20090916	1051.890155	1060.418183	1047.356248	1054.833716	595952.9544	118.821423	12.65349972	1019.85337	1026.904595	1033.363379	33.8056099	1050.640996	33.81564384	4.710298166	0.049795832	61332434.4	76.50150133	0.158719247
20090917	1054.313401	1062.214426	1049.41195	1058.026344	619167.5344	104.1849784	13.23834881	1022.40573	1030.433774	1040.423608	26.68041296	1055.480024	39.29652091	5.751088581	0.052153239	64162442.43	76.49776804	0.156586095
20090918	1058.613993	1065.746103	1052.686502	1061.092152	569809.5773	96.24336917	13.8348853	1024.921501	1033.922645	1046.093527	21.1826566	1059.87941	45.17145945	5.922918169	0.048302805	66427379.9	76.50215378	0.15560414
20090921	1063.639298	1069.982059	1056.295675	1063.559609	503295.8621	89.95171072	14.41470102	1027.356323	1037.20606	1050.725605	16.73138434	1063.444752	50.08338527	5.407976533	0.039638619	67652733.01	76.51660829	0.154792351
20090922	1067.753612	1073.408507	1059.021075	1065.021768	508499.8423	77.92266209	14.9805995	1029.651447	1040.395349	1055.527608	11.950819	1065.631449	52.83137115	4.537475715	0.027873725	69062183.78	76.54824383	0.151883122
20090923	1069.819876	1075.038039	1060.050424	1065.088972	541940.4764	64.23091169	15.45934867	1031.925743	1042.968458	1059.420952	6.680235827	1066.300085	52.00786627	3.625734212	0.016542212	67543993.37	76.59173051	0.147290557
20090924	1068.583153	1073.764815	1058.461257	1063.309261	532600.3626	45.86750794	15.78784224	1034.278609	1043.919214	1060.66106	0.559208189	1065.360878	46.12636677	3.014038628	0.009145111	57584401.04	76.64356039	0.142111843
20090925	1064.759032	1070.238279	1054.849451	1060.109109	506714.2716	24.93005369	15.98132011	1036.550081	1044.205725	1060.529253	-6.000785178	1063.029132	36.23742687	2.615493693	0.004927139	45366289.58	76.69880346	0.132336458
20090928	1059.836806	1065.811309	1050.45289	1056.331606	503516.9538	22.66362316	16.05146598	1038.623397	1045.4833	1061.18549	-12.00677993	1059.81198	24.398188	2.256569999	0.002546268	40289160.94	76.74709759	0.120429438
20090929	1054.174321	1060.776104	1045.47514	1052.045608	509227.4267	10.67587062	16.06629635	1040.150708	1046.691082	1061.351384	-17.73805504	1055.925856	11.12039675	1.773145489	-0.001174611	38722438.64	76.79373394	0.113967824
20090930	1048.283175	1055.556104	1040.236297	1047.406933	505877.1157	-64.49779399	16.10755319	1040.803671	1046.268702	1059.195185	-23.50329308	1051.456645	-2.808923706	0.994791314	-0.00860342	35055022.23	76.84456582	0.08658017
20091001	1043.130903	1051.039382	1035.70999	1043.377272	498045.493	-143.9571321	16.10801753	1040.922485	1045.069417	1055.814754	-28.17597507	1047.175112	-15.49420528	0.090044415	-0.017506071	31628839.15	76.88047518	0.118498845
20091002	1039.352533	1047.815991	1032.608619	1040.749925	491301.7479	-138.1190005	15.9838398	1040.935135	1044.264382	1052.708998	-30.71666972	1044.329685	-25.51955297	-0.716764736	-0.027703297	30040522.13	76.88258703	0.120027044
20091005	1038.213106	1047.041684	1032.137207	1040.655349	484892.663	-85.68829279	15.69548604	1041.328336	1044.073038	1050.363341	-30.05577699	1043.064813	-30.48724691	-1.202694983	-0.032534972	31310235.98	76.8321828	0.124234542
20091006	1040.976595	1049.875822	1035.515782	1044.245412	478328.4639	-54.45311694	15.1917063	1042.615396	1044.647039	1049.058454	-25.03517805	1042.579709	-27.99891123	-1.146726086	-0.020579808	38404860.32	76.7096013	0.125123642
20091007	1046.881987	1055.595958	1041.955983	1050.76535	472026.4783	-25.04974495	14.53692114	1044.639731	1045.985879	1048.93042	-16.589931	1044.29073	-19.46830472	-0.658510948	-0.002346691	46240621.68	76.52923304	0.124007638
20091008	1054.591215	1062.94844	1050.059773	1058.841199	466446.4397	33.62247465	13.86131455	1047.060464	1047.940683	1050.244441	-6.509809648	1050.36188	-7.454873414	0.065438149	0.004594259	46792625.06	76.31903194	0.12064192
20091009	1063.4065	1071.292417	1059.191803	1067.90874	461295.6605	96.74325875	13.16210538	1049.676546	1050.320616	1052.333536	4.826306878	1058.369102	6.782275261	0.857936775	0.00845982	44069621.91	76.08717447	0.117462596
20091012	1072.355267	1079.723356	1068.444451	1077.156938	456433.4226	134.5151943	12.44581138	1052.235023	1052.884597	1053.952445	16.79334708	1064.723192	21.48957024	1.533712578	0.022110304	44905790.82	75.84542338	0.11764303
20091013	1080.713703	1087.590039	1076.984192	1085.685835	453484.8895	151.8970136	11.86927918	1054.698214	1055.596794	1056.113097	27.73015195	1070.150051	35.1804155	2.079807774	0.038797252	46470705.72	75.61846876	0.119919399
20091014	1088.157544	1094.62538	1084.377322	1092.967859	453957.1924	158.2044785	11.56699628	1057.112376	1058.457191	1060.431369	36.36511287	1076.102319	47.11035576	2.527112903	0.049682817	44568243.01	75.42509705	0.12228741
20091015	1093.30932	1099.498101	1089.098127	1097.499996	459663.1067	154.0251311	11.71687241	1059.38774	1061.37255	1065.869632	40.43530737	1081.724763	54.69150349	2.88561537	0.054039018	40613623.02	75.29631997	0.123779839
20091016	1094.962183	1101.059968	1089.805553	1097.924441	472458.5237	141.4455954	12.49986524	1061.443937	1064.264181	1070.805441	37.78248443	1086.10452	55.5818393	3.17832149	0.051999099	36491108.93	75.26279087	0.123260802
20091019	1093.591502	1099.783785	1087.082894	1094.863598	490787.019	120.5603126	13.79025637	1063.230127	1066.950845	1075.340344	29.57500377	1089.092845	50.77374311	3.327484895	0.044153419	31813150.16	75.30989802	0.121172812
20091020	1089.926389	1096.339094	1081.841595	1089.344676	511854.6051	90.9234369	15.35722465	1064.689458	1069.21647	1079.811394	17.93646068	1090.545182	41.86858679	3.250928901	0.031955595	26305690.2	75.40897983	0.118573826
20091021	1085.384497	1092.229024	1075.699291	1082.788943	534516.8655	53.85547357	17.10300748	1065.818468	1070.99694	1083.558664	4.585693535	1090.526054	31.17220539	2.90053107	0.018102667	20055123.73	75.54489042	0.11570745
20091022	1081.439873	1088.995068	1070.315876	1076.707727	557258.3768	10.83681542	18.89455322	1066.640119	1072.232795	1085.854433	-8.548485198	1089.149451	21.2208795	2.225665912	0.005506117	13090230.21	75.69720414	0.112893304
20091023	1077.893507	1086.276421	1065.601932	1071.233136	577870.424	-33.37279837	20.56295679	1067.1308	1072.833888	1086.662864	-20.31493878	1086.397302	11.97285535	1.311504445	-0.005578212	6262284.38	75.84751903	0.110494764
20091026	1074.407044	1083.597515	1061.323072	1066.298973	594768.5024	-73.23983467	21.99641433	1067.29854	1072.809349	1086.152998	-29.98093776	1082.467007	2.974503348	0.302047799	-0.015392568	550547.2902	75.98487887	0.108661307
20091027	1069.99175	1079.744925	1056.38184	1061.347212	605095.106	-105.9734071	22.96001307	1067.199465	1072.019893	1084.241107	-36.96822124	1077.129472	-6.5163012	-0.776707073	-0.024257842	-3516594.296	76.08342078	0.107878705
20091028	1063.719175	1073.520432	1049.770811	1055.877927	606081.9018	-128.3180173	23.22722121	1066.833804	1070.343681	1080.912399	-40.62287611	1070.195895	-17.22920281	-1.872173618	-0.032600733	-5317255.998	76.11799357	0.108639992
20091029	1056.839252	1066.394295	1042.88526	1050.873204	598838.8648	-138.7813387	22.8947361	1066.356434	1068.138145	1076.575321	-40.592771	1062.710973	-27.67963876	-2.860160117	-0.039124108	-4904656.773	76.09618315	0.110665453
20091030	1050.73096	1060.074691	1037.150094	1047.241999	585600.0538	-138.6202831	22.14256584	1066.079317	1065.837731	1071.763926	-37.2553616	1055.856558	-36.22767331	-3.659160214	-0.042546276	-2905225.432	76.03478084	0.113436712
20091102	1047.49108	1056.655507	1035.095085	1046.799204	567777.5737	-122.9371976	21.10099625	1065.840344	1063.771024	1066.895174	-29.20748356	1050.6837	-40.6370334	-4.03602785	-0.041335004	1296838.957	75.94399568	0.116719533
20091103	1049.138349	1058.267023	1039.127637	1051.215464	547271.0886	-87.99089344	19.94172186	1065.345247	1062.364287	1062.426854	-15.42905626	1048.315524	-38.85587619	-3.781666315	-0.03406336	8109577.786	75.83805555	0.120188598
20091104	1054.506398	1063.740566	1047.541897	1059.089719	525346.9582	-41.04237154	18.73535344	1065.083708	1061.688691	1058.802224	1.527973002	1048.674806	-32.03008571	-3.024136038	-0.02227752	16113571.51	75.72664344	0.123440273
20091105	1061.863592	1071.121171	1057.98682	1068.584711	502655.9153	10.23412427	17.49583952	1065.55108	1061.474102	1056.321818	18.97833521	1051.116312	-21.91858934	-1.939881208	-0.008281215	23920799.26	75.61434598	0.126208744
20091106	1069.165578	1078.976987	1067.621085	1077.348611	481140.9995	54.09933687	16.36092934	1066.731172	1062.096806	1055.410928	32.93946591	1055.801109	-10.90078796	-0.801966004	0.006147397	29315610.27	75.51536763	0.127955138
20091109	1074.227855	1085.620337	1073.432499	1082.906281	462729.645	78.20414764	15.4570621	1068.662318	1064.18028	1056.460076	39.33419578	1062.694932	-1.482229659	0.101606281	0.018986091	30085247.96	75.44400512	0.128152305
20091110	1077.65809	1091.040469	1076.340682	1085.98767	447186.2599	86.76746427	14.7700166	1070.81103	1066.975879	1059.247988	39.54285184	1070.930169	6.750667278	0.832357287	0.029607028	27135237.11	75.39592987	0.127053294
20091111	1080.634662	1095.886783	1078.125468	1088.014783	433762.6143	87.37429302	14.27002981	1072.350831	1069.343163	1063.314376	36.2311627	1079.693622	14.61833809	1.501894923	0.038126768	22126547.24	75.36112528	0.125140707
20091112	1084.158273	1099.78675	1080.183311	1090.131927	422139.7549	84.6923628	13.88550302	1073.601108	1071.62961	1068.467992	31.38802998	1087.65024	23.3104472	2.256392064	0.043643338	16509274.47	75.3364705	0.122686971
20091113	1089.349994	1102.519845	1084.11734	1093.665268	411679.1751	85.54492251	13.52418691	1075.183443	1074.47899	1074.407788	27.44213258	1093.417679	34.11870081	3.255643754	0.045440786	11902335.43	75.31662572	0.120059391
20091116	1095.408644	1104.306191	1089.156264	1097.995536	402286.9206	86.96065342	13.23275282	1076.759973	1077.482124	1080.644878	24.24009304	1097.229074	45.31812964	4.323574231	0.044056274	8482352.977	75.29415369	0.117550439
20091117	1101.108817	1105.262514	1093.921849	1102.006146	394381.7604	83.70353136	13.08134529	1077.869678	1080.122032	1086.795062	20.74985528	1099.731191	54.76229065	5.231891032	0.040246364	5998178.72	75.26521874	0.115314927
20091118	1105.599289	1106.101553	1097.677111	1105.127474	387200.6917	81.16838142	13.0918301	1078.646899	1082.425206	1092.145356	17.22967146	1101.28435	60.54828698	5.786086601	0.034935127	4247589.632	75.2192419	0.113787124
20091119	1107.979662	1107.585346	1099.613929	1106.73209	379879.7882	77.98290387	13.2918813	1079.290233	1084.488088	1095.997335	13.82498658	1102.41713	60.71162008	5.783650674	0.02925905	3052244.582	75.14560015	0.11338143
20091120	1108.57499	1109.404341	1100.036029	1107.062431	373565.1799	74.95944869	13.63939148	1079.791065	1086.278824	1098.520251	10.62726576	1103.165994	56.15018066	5.31629314	0.023504328	2807906.127	75.05423766	0.113947391
20091123	1108.132514	1111.10537	1099.666399	1106.698752	369419.5323	90.5338967	14.05331874	1080.164876	1087.781937	1100.094382	7.898224008	1103.358661	48.72997377	4.575009579	0.017643745	3751170.251	74.96125744	0.115189917
20091124	1106.955498	1112.194581	1098.734892	1105.816323	367970.2175	97.20028498	14.52339175	1080.450803	1089.088372	1101.015317	5.431348183	1103.282104	39.27457283	3.643027128	0.012250935	6903580.973	74.87496793	0.116881186
20091125	1105.439768	1112.133666	1097.534945	1104.639246	370460.591	40.45707926	15.033651	1080.697446	1090.305416	1101.678028	2.936712294	1103.211535	28.87766964	2.629903698	0.00778751	13108319.54	74.80607357	0.118723364
20091127	1103.799166	1111.241772	1096.256567	1103.342348	375632.5257	-24.85852114	15.49837102	1081.029039	1091.427213	1102.125466	0.601315144	1103.142453	18.45229751	1.622377885	0.004257066	21089484.48	74.76504736	0.120579159
20091130	1102.076215	1110.029322	1094.945018	1101.991594	381353.4305	-9.271172696	15.8428428	1081.554917	1092.426168	1102.264801	-1.336878222	1103.071195	8.470430952	0.662131022	0.001652889	29397422.53	74.75777118	0.122402438
20091201	1100.634149	1108.880603	1093.903637	1100.84968	390482.4286	38.3377687	15.96690706	1082.419618	1093.309327	1102.264626	-2.763643731	1102.855224	0.286427011	-0.121368348	-0.000451792	35890331.02	74.79947202	0.123981992
20091202	1099.82821	1108.215432	1093.433968	1100.180589	404114.9084	32.75900425	15.77082925	1083.765072	1094.079914	1102.280719	-3.541285066	1102.328845	-4.783447366	-0.602445562	-0.002533976	38421457.58	74.90406072	0.12511378
20091203	1099.597146	1107.95776	1093.48507	1099.952719	421269.885	6.047755915	15.29773698	1085.511707	1094.758962	1102.315382	-3.725889183	1101.645343	-7.092206843	-0.81580707	-0.004339226	37740642.18	75.06370008	0.125816918
20091204	1099.795601	1107.881162	1093.92915	1100.063892	442774.5095	20.68924593	14.63781785	1087.505775	1095.376433	1102.3687	-3.479231186	1100.99642	-7.403404479	-0.835240281	-0.005571212	35207068.11	75.26556535	0.126154064
20091207	1100.300879	1107.911699	1094.677794	1100.460785	456816.7422	40.18872653	13.83522688	1089.6761	1095.951956	1102.380327	-2.780134205	1100.591091	-6.268012122	-0.714448368	-0.005793487	32248641.12	75.49679344	0.126153713
20091208	1100.934502	1107.945837	1095.595415	1101.051179	453789.9463	4.359331741	12.95044627	1091.922964	1096.501956	1102.265955	-1.625572484	1100.635785	-4.450630568	-0.527924006	-0.004573362	30429100.21	75.74162513	0.125913737
20091209	1101.679977	1108.033383	1096.648658	1101.80165	440606.4603	-36.98734921	12.04498208	1094.139717	1097.043785	1102.09796	-0.20463651	1101.051727	-2.224933235	-0.302898129	-0.002352241	29371121.01	75.99566418	0.125422774
20091210	1102.592911	1108.294866	1097.863643	1102.726962	422208.3736	-17.518987	11.15943679	1096.26034	1097.597053	1101.982542	1.309930868	1101.708046	0.410847534	-0.039781109	0.000289361	28314451.47	76.25780308	0.124681636
20091211	1103.579908	1108.729506	1099.137299	1103.735646	421854.2672	28.15282423	10.37717629	1098.123309	1098.165312	1101.970469	2.684411512	1102.453809	2.893290485	0.205485641	0.0027669	26503510.42	76.51993	0.123955618
20091214	1104.551712	1109.333209	1100.365601	1104.730581	461506.2474	61.52704192	9.781348197	1099.574073	1098.752347	1102.11859	3.668120167	1103.122928	4.679738593	0.379031795	0.004456959	23179535.46	76.77511994	0.123352005
20091215	1105.566151	1110.151822	1101.612826	1105.784402	521889.6287	71.54189143	9.355011182	1100.669602	1099.388081	1102.447269	4.350378114	1103.810497	5.923922358	0.496406128	0.005535125	19087939.77	77.01690969	0.123117709
20091216	1106.694745	1111.214034	1102.966586	1107.000487	581238.757	35.58401159	9.050748774	1101.515664	1100.099469	1102.953369	4.926967022	1104.660763	6.905366076	0.585277872	0.006404711	15184442.64	77.23794627	0.12334377
20091217	1108.010048	1112.554779	1104.48547	1108.424481	605757.8348	-3.808554798	8.850421707	1102.205539	1100.920844	1103.671816	5.425899577	1105.773524	7.868724355	0.670222889	0.007232992	12618101.13	77.438281	0.122972064
20091218	1109.605571	1114.221401	1106.25303	1110.126357	560861.9971	15.68144668	8.724259637	1102.857498	1101.889276	1104.629658	5.91743639	1107.268215	9.152480793	0.78551298	0.00824967	12518489.83	77.61762244	0.122301078
20091221	1111.457394	1116.165627	1108.250919	1112.111535	468621.8353	66.85548339	8.641105755	1103.494596	1102.98765	1105.818825	6.493877696	1109.074885	10.75704044	0.929177164	0.009468556	14278565.2	77.76998027	0.12095405
20091222	1113.493109	1118.295284	1110.400065	1114.320902	362060.1207	106.8931453	8.585309905	1104.103934	1104.184911	1107.225574	7.162307245	1111.057171	12.52701609	1.082827053	0.010766584	16947463.95	77.89095837	0.115349088
20091223	1115.743423	1120.631977	1112.764371	1116.849106	269632.1777	130.9343985	8.512834846	1104.737177	1105.480226	1108.805712	8.138626788	1113.210854	14.61879371	1.262482296	0.012269456	19544253.41	77.96741172	0.111547777
20091224	1118.217226	1123.176358	1115.387829	1119.772412	224315.4409	137.2502552	8.37803293	1105.441861	1106.861342	1110.519681	9.636487139	1115.50751	17.1557325	1.481093669	0.014088247	21003534.31	77.98962179	0.11739298
20091228	1120.839948	1125.821009	1118.140528	1122.92286	220737.3516	128.6497734	8.211851649	1106.225718	1108.325043	1112.359276	11.4055601	1117.888534	19.94019616	1.717394884	0.016058797	21648010.44	77.9646751	0.119775313
20091229	1123.55709	1128.508559	1120.916721	1126.141139	230122.6442	111.9382967	8.070861856	1107.096704	1109.891127	1114.318893	13.14599065	1120.356282	22.76430592	1.952174708	0.017991983	22136372.61	77.90074991	0.116490396
20091230	1126.20334	1131.044633	1123.505684	1129.189188	244832.6675	98.89928573	7.974584529	1108.049497	1111.504839	1116.455564	14.60892805	1122.746548	25.30939258	2.15310482	0.019667953	22891937.83	77.82452801	0.116781549
20091231	1128.596053	1133.188242	1125.647291	1131.765196	297097.1704	101.2411134	7.950417071	1109.063349	1113.107745	1118.793772	15.44223435	1124.872135	27.20567508	2.279635639	0.020826183	24389262.01	77.76079584	0.065171174
20100104	1130.807236	1135.145711	1127.491705	1134.010766	371679.8164	114.6796803	8.044149453	1110.164832	1114.760946	1121.301964	15.75214631	1126.90728	28.51004621	2.351332786	0.021461118	26400417.24	77.70332007	0.119347161
20100105	1132.93219	1137.170504	1129.24921	1136.147838	295627.4794	131.4782147	8.285627569	1111.391788	1116.523185	1123.968577	15.78581384	1129.055768	29.37382816	2.400145069	0.021646715	28490987.25	77.64703077	0.110327494
20100106	1135.006332	1139.226125	1130.849681	1138.03338	436100.817	141.646382	8.731896034	1112.716985	1118.448917	1126.555021	15.1802725	1131.390238	29.73977387	2.413056002	0.021280444	30386309.2	77.56152915	0.10822604
20100107	1137.093237	1141.405505	1132.336065	1139.661121	430081.8937	136.4128911	9.438205439	1114.119208	1120.598437	1128.848707	13.7829804	1134.03228	29.61270653	2.39216479	0.020306315	31797984.56	77.41861018	0.108280693
20100108	1139.029772	1143.490597	1133.544328	1140.886572	437089.1945	117.712532	10.36020094	1115.600139	1122.865695	1130.931063	11.6141779	1136.797519	28.89143536	2.327194101	0.018720629	32742445.79	77.25286112	0.110680405
20100111	1140.535845	1144.992936	1134.073309	1141.31001	446618.4196	89.13686482	11.42165538	1117.13148	1125.073076	1132.831287	8.44296261	1139.286255	27.33566669	2.17724679	0.016455403	33298186.09	77.10301057	0.110697635
20100112	1141.597097	1146.478469	1134.421608	1141.592544	458540.9892	66.13758331	12.57849147	1118.773149	1127.155162	1134.875914	5.529902706	1141.598249	25.13616257	2.016923847	0.013719959	33539776.39	77.02744981	0.109926459
20100113	1142.183374	1148.341795	1134.989946	1142.281531	469061.9718	58.84221631	13.77447539	1120.575603	1129.035939	1137.380423	3.956178415	1143.807841	22.49412616	1.913361102	0.010745889	33575303.09	77.08358626	0.110978352
20100114	1142.001672	1149.8337	1135.071845	1142.563794	477840.7655	61.24034378	14.95273213	1122.402215	1130.542782	1139.874711	2.789813808	1145.319264	19.00528584	1.76983128	0.007297024	33172464.59	77.24236606	0.113098748
20100115	1140.820914	1150.432858	1134.17692	1141.858231	464246.8594	77.02232946	16.07371244	1124.103576	1131.537659	1141.807257	1.389012055	1145.620611	14.30692667	1.510638328	0.003141452	32060100.98	77.45874327	0.115435585
20100119	1138.293043	1148.302102	1130.943052	1138.538543	457848.3526	69.30796265	17.06264327	1125.494312	1131.853335	1142.570557	-2.625926791	1144.055662	7.977895058	0.980299806	-0.001940551	30151604.84	77.68198318	0.117750731
20100120	1134.07971	1141.726578	1123.950381	1130.922326	522381.1941	-10.6459392	17.84707371	1126.382192	1131.311022	1141.536107	-11.67138984	1139.894573	-0.41933346	0.008076329	-0.008192693	27302874.55	77.85735732	0.119669895
20100121	1128.481913	1132.17211	1114.704958	1120.774441	591321.0123	-115.7275936	18.43945436	1126.813883	1130.009397	1138.926422	-23.1466262	1133.74621	-10.32945739	-1.213498356	-0.015220025	23670688.71	78.00068936	0.121246013
20100122	1121.996548	1121.439963	1104.964339	1110.156808	556917.8092	-184.839335	18.87616179	1126.898912	1128.148717	1135.215953	-34.17689779	1126.636582	-20.8438086	-2.447645771	-0.022384629	19606129.77	78.14231828	0.122693925
20100125	1114.929182	1112.033976	1095.868152	1100.530423	487477.2089	-209.9152451	19.17819326	1126.692778	1125.724302	1130.671406	-42.11416029	1118.720307	-31.55521491	-3.602360916	-0.029455133	14864032.38	78.30702663	0.124025798
20100126	1107.665708	1106.586176	1089.740735	1094.642193	488832.1739	-185.6474358	19.37770134	1126.277255	1122.80399	1125.643698	-42.71920705	1110.418981	-41.94477024	-4.4138591	-0.03612931	9327497.445	78.52238928	0.125260326
20100127	1100.519269	1104.030777	1085.710267	1091.429473	522264.3527	-137.5176865	19.49199302	1125.653151	1119.555063	1120.286638	-38.21847871	1102.279499	-51.31849906	-4.933027661	-0.041893645	3466412.586	78.76756129	0.126379074
20100128	1093.68424	1102.568651	1079.42921	1085.947242	527886.6091	-106.6534409	19.52568983	1124.780998	1116.066035	1114.642766	-36.0163996	1094.414768	-59.18943655	-5.71729509	-0.046387556	-2385220.474	79.01079593	0.127329878
20100129	1087.62719	1100.776075	1074.268233	1081.632105	519330.026	-91.98142186	19.51092933	1123.720814	1112.805724	1108.995695	-32.95273615	1088.53039	-64.61941576	-6.194909693	-0.048908267	-7060446.992	79.23010901	0.128087448
20100201	1082.785492	1096.976021	1078.068159	1086.872854	515166.5298	-81.28820142	19.480292	1122.528119	1110.207167	1103.626647	-19.58456894	1086.146776	-66.72061563	-5.090679366	-0.048785793	-9467491.629	79.40195037	0.12864296
20100202	1079.114259	1091.934484	1082.15038	1092.144414	510687.3067	-79.80363296	19.42272811	1121.178421	1108.051332	1098.595884	-7.789057836	1086.126822	-65.83300567	-3.782479905	-0.046378035	-10307168.55	79.53330614	0.128998761
20100203	1076.480768	1087.150001	1072.663007	1082.226386	502135.3719	-93.09772527	19.31647238	1119.657964	1106.095155	1093.943718	-16.31799347	1087.245607	-62.59577369	-4.501316143	-0.042274444	-10432394.96	79.64203888	0.129142926
20100204	1074.694369	1082.97102	1059.068355	1067.880327	492246.0845	-109.752482	19.15134464	1117.905361	1103.81536	1089.680594	-30.94302382	1087.115171	-57.55548856	-5.746900791	-0.036951542	-11232206.82	79.73312191	0.129144853
20100205	1073.493499	1079.935857	1056.252478	1065.811109	483511.327	-113.605008	18.91242341	1115.853814	1100.669912	1085.771953	-29.68595191	1083.258335	-51.42756539	-5.233010045	-0.031048933	-14136940.85	79.81385527	0.129080467
20100208	1072.967749	1078.20287	1059.182988	1070.195153	475477.1268	-107.0788267	18.59117178	1113.596281	1097.094438	1082.366501	-20.08506148	1077.235656	-44.39109427	-3.840943481	-0.02467237	-18305095.37	79.88955173	0.128867766
20100209	1073.281053	1077.442995	1059.447292	1071.489831	467412.5316	-98.16466563	18.18865402	1111.253763	1093.67365	1079.660091	-14.71948477	1071.258963	-36.422458	-2.923180108	-0.017729832	-22492479.19	79.96095253	0.128421896
20100210	1074.41367	1078.529477	1060.305524	1072.655872	458962.3248	-78.98604416	17.6894469	1108.911674	1090.974864	1077.677182	-9.703890118	1067.381876	-27.98510802	-2.310277495	-0.010760496	-25468940.7	80.03779878	0.127674997
20100211	1076.360154	1082.212285	1065.544657	1077.268817	449583.9636	-43.02241932	17.07959059	1106.676637	1089.609109	1076.443708	-0.384958196	1067.888995	-19.49847381	-1.712517065	-0.004170396	-25916741.1	80.12989622	0.126555844
20100212	1079.02202	1087.624486	1073.226966	1083.659708	439797.946	2.369991963	16.38189496	1104.553512	1089.350882	1076.027661	10.91268357	1071.809188	-11.09061299	-1.237332688	0.00195392	-24299455.33	80.23137107	0.125186143
20100216	1082.205344	1093.849332	1081.416183	1090.282142	430465.3628	50.4014826	15.62860398	1102.499595	1089.73277	1076.416676	22.00891698	1077.208946	-2.941129337	-0.931604634	0.007388053	-21519996.1	80.33313212	0.12380495
20100217	1085.916358	1099.274996	1088.124723	1095.76686	421842.5531	86.37545788	14.84483514	1100.603312	1090.544129	1077.736706	30.91755024	1083.397644	5.093422486	-0.584067039	0.012859716	-18186491.37	80.42916597	0.122513365
20100218	1090.155399	1102.262553	1091.295586	1098.692314	414226.8433	95.3857456	14.06050806	1098.929454	1091.510111	1080.107231	35.56321869	1089.422259	13.2096057	-0.118921854	0.019018824	-15016674.51	80.51132871	0.121370064
20100219	1094.636862	1103.491421	1091.94025	1099.783951	407904.3938	85.34491771	13.29576887	1097.443939	1092.565881	1083.238069	36.790847	1094.931731	20.92101816	0.453175551	0.025103621	-11811219.03	80.57758923	0.120720712
20100222	1099.082152	1104.056654	1091.646912	1100.164826	402980.9594	67.83521011	12.56283103	1096.144294	1093.782511	1086.768489	36.04027976	1100.160969	27.6915955	1.470610081	0.030431162	-8137979.326	80.62997605	0.120814024
20100223	1103.188982	1105.129285	1092.145811	1101.147541	399926.1466	55.3468296	11.8900737	1094.866559	1094.975682	1090.434344	34.93422302	1104.070297	33.09992498	2.352480343	0.033391345	-3940631.973	80.66105713	0.121609912
20100224	1106.644144	1107.986375	1095.299741	1104.134892	399150.0554	61.44028508	11.30337696	1093.455942	1095.977957	1093.926131	35.23603639	1105.719767	36.70338425	1.889665116	0.032456329	943457.0024	80.66447731	0.12335727
20100225	1109.550683	1112.128002	1100.376381	1108.573575	400409.5939	80.90488475	10.80296911	1092.095155	1096.893435	1097.195331	36.3525962	1105.871506	38.71766895	1.29722443	0.028862875	6207314.061	80.64620881	0.125547431
20100226	1112.170443	1116.672011	1106.064756	1113.499248	403383.5567	104.0404901	10.3847643	1090.99331	1097.853452	1100.356532	37.23208508	1105.431695	39.65244285	2.558391263	0.024219408	11467486.85	80.61189054	0.127581038
20100301	1114.552988	1120.92617	1111.365175	1118.115418	407541.3037	124.3765494	10.03874218	1090.435108	1099.043223	1103.199186	36.96685807	1105.719061	39.58654157	4.406600862	0.020581473	17087048.41	80.57216336	0.131037805
20100302	1116.792847	1124.130947	1115.166982	1121.539512	412255.8894	134.5598223	9.750331582	1090.712091	1100.668798	1105.566225	34.57559604	1108.150891	38.66984608	4.884494432	0.020068791	22809820.1	80.54053698	0.136025781
20100303	1119.107737	1126.671244	1117.930391	1124.184377	417637.0825	136.6318771	9.52662929	1091.698419	1102.69325	1107.718075	30.8315294	1112.291381	37.41149125	4.685056622	0.02194478	28673522.23	80.50898406	0.142613775
20100304	1121.650617	1129.206346	1120.525075	1126.776739	423890.589	135.577538	9.378488356	1093.179699	1105.013795	1109.908521	26.88291519	1117.27048	36.2271472	4.891989692	0.024862239	36352134.22	80.46585525	0.153607251
20100305	1124.710559	1132.149204	1123.430222	1129.743872	430970.2731	133.2386977	9.305470468	1094.97624	1107.570992	1112.590174	23.58933697	1122.473774	35.74724333	5.234976693	0.027534299	43266162.82	80.41416989	0.161567026
20100308	1128.582109	1135.955934	1127.185656	1133.565874	438915.4751	131.8234883	9.307190825	1096.872862	1110.292016	1116.233389	21.87184192	1127.177206	36.61773036	5.357075317	0.028551748	44296225.17	80.35200055	0.156905792
20100309	1133.085658	1140.408137	1131.559045	1138.01702	447235.233	130.8962762	9.375535055	1098.91699	1113.163023	1120.605268	21.4365135	1131.487601	38.55156075	5.356519975	0.028395251	44466122.59	80.28619836	0.149076224
20100310	1137.892951	1145.047545	1136.040256	1142.611333	455161.0382	128.9391156	9.494774463	1101.228818	1116.178458	1125.312498	21.56802934	1135.744129	40.9555627	5.321168564	0.027928876	51874742.06	80.23448854	0.147462412
20100311	1142.85671	1149.720888	1140.475203	1147.212509	462691.6355	125.8703166	9.660435642	1103.795702	1119.33888	1130.065722	22.04175183	1140.044166	43.61412873	5.223862573	0.027902501	61618778.03	80.17431542	0.154142058
20100312	1147.776063	1154.233521	1144.671418	1151.644394	469759.0626	121.6235843	9.868349016	1106.629511	1122.636927	1134.521831	22.54563765	1144.504641	46.20768723	5.046327169	0.029115018	65848212.32	80.08813891	0.175327268
20100315	1152.432308	1158.436275	1148.523516	1155.737057	475629.0902	116.6411732	10.09338761	1109.686424	1125.984126	1138.660443	22.85359469	1148.907596	48.33503888	4.80433833	0.030923016	67035354.7	80.00820331	0.196536311
20100316	1156.69803	1162.287623	1152.04431	1159.431205	479816.4592	111.658381	10.30897474	1112.864142	1129.290542	1142.58588	22.91853356	1152.9566	49.76347346	4.514747228	0.032405771	69358939.9	79.96035724	0.194206852
20100317	1160.26071	1165.560295	1155.047769	1162.478039	481202.6143	107.102123	10.4968038	1116.2373	1132.438015	1146.222534	22.37930507	1156.450094	49.91528529	4.196362802	0.032826815	70778557.42	80.01022251	0.181501876
20100318	1162.821126	1168.037152	1157.358709	1164.635845	478675.1137	103.3509919	10.63658083	1119.862506	1135.312308	1149.518465	20.87557252	1159.193098	48.22539155	3.87005124	0.031406195	68931847.55	80.22047938	0.18125214
20100319	1164.540793	1169.846492	1159.09893	1166.064164	473328.0242	100.5406119	10.72565128	1123.595992	1137.946741	1152.491735	18.6296308	1161.283004	45.0432983	3.544265826	0.028534219	64983229	80.53892945	0.184371373
20100322	1165.699873	1171.19825	1160.447596	1167.024085	466596.6965	98.68091478	10.77666496	1127.314216	1140.41072	1155.152514	16.01762319	1162.929394	40.96637842	3.224841006	0.024988535	60292672.3	80.89559354	0.177168815
20100323	1166.503889	1172.257983	1161.573721	1167.697021	459487.0907	97.7306047	10.77476045	1130.745729	1142.765185	1157.583474	13.25757475	1164.228089	36.3755085	2.916625571	0.021103787	55922306.41	81.21005941	0.167256474
20100324	1167.215168	1173.235434	1162.684647	1168.314621	453516.6013	97.62460071	10.70670947	1133.628087	1145.086934	1159.888632	10.63683642	1165.311805	31.76203244	2.624152732	0.017308518	53018163.71	81.39755576	0.162013507
20100325	1167.958317	1174.227108	1163.839591	1169.011335	448403.3253	98.42096038	10.60905991	1136.120591	1147.373856	1162.058198	8.380576761	1166.303409	27.4341559	2.359008346	0.013891028	51337717.59	81.47661333	0.161005139
20100326	1168.77536	1175.266585	1165.042011	1169.844928	443240.0962	100.1457156	10.51867575	1138.445161	1149.602132	1164.067721	6.597391971	1167.280464	23.523879	2.131777872	0.010944394	50285955.96	81.4912607	0.167066159
20100329	1169.876549	1176.516921	1166.40971	1171.03421	440051.0266	102.9443354	10.4685944	1140.86906	1151.789869	1165.93322	5.622773473	1168.445635	20.52526752	1.956991161	0.008923863	49358525.3	81.47509753	0.168926436
20100330	1171.446799	1178.12	1168.030577	1172.772557	439951.3928	106.8818322	10.50190147	1143.678796	1153.948245	1167.659217	5.765081206	1169.986208	18.8880489	1.846762201	0.008254354	47980282.73	81.46745117	0.163072861
20100331	1173.462791	1180.064477	1169.924156	1175.011917	442858.7366	111.6635565	10.59368533	1146.76755	1156.101166	1169.304434	6.852518574	1171.8862	18.46268069	1.795884082	0.008745501	46408057.71	81.45668566	0.108477764
20100401	1175.864904	1182.315149	1172.113716	1177.661359	449682.6293	116.9064884	10.68795097	1149.93796	1158.283174	1170.955658	8.59558799	1174.093701	18.98247662	1.796287224	0.010073722	45042784.78	81.42054077	0.162744493
20100405	1178.513796	1184.764534	1174.479166	1180.558939	454733.3752	121.9284232	10.8112285	1153.044961	1160.480314	1172.610301	10.72656615	1176.490345	20.10898177	1.8325598	0.011919461	44213242.03	81.34382313	0.189363868
20100406	1181.244882	1187.285149	1176.895182	1183.51115	453308.7707	126.1695553	10.97958982	1155.923883	1162.683389	1174.275495	12.91797451	1178.938335	21.42346756	1.886634291	0.013882739	44285159.36	81.21175174	0.201232786
20100407	1184.063887	1189.894095	1179.410152	1186.522374	449574.3897	129.3790937	11.13810087	1158.619643	1164.915683	1176.023965	15.0348619	1181.471295	22.89926941	1.961468399	0.015855407	44853135.52	81.04797078	0.189306224
20100408	1186.978395	1192.608502	1182.033419	1189.612664	446868.9568	131.4826913	11.26180685	1161.236292	1167.189948	1177.908737	17.0088603	1184.126891	24.58907322	2.061261121	0.017822932	45388150.44	80.88398964	0.189691997
20100409	1190.021255	1195.463674	1184.899132	1192.784472	457116.6321	133.3045356	11.24660717	1163.81984	1169.578922	1180.073413	18.64914325	1186.969911	26.39333444	2.185964131	0.0195841	45635618.16	80.74872866	0.195130658
20100412	1193.232615	1198.499267	1188.150055	1196.05202	491350.4377	135.0827861	10.98058489	1166.422769	1172.136287	1182.631409	19.79430935	1190.067125	28.24276252	2.337385085	0.020969455	45195148.13	80.67170936	0.197803533
20100413	1196.40934	1201.546474	1191.463926	1199.223539	540328.5088	137.1349839	10.61378068	1169.014441	1174.81103	1185.502154	20.32781997	1193.241962	29.91400243	2.494508635	0.021865553	44344981.44	80.64909321	0.19992213
20100414	1199.343517	1204.421129	1194.504739	1202.086449	592899.4304	139.3890617	10.32456964	1171.539025	1177.532548	1188.552717	20.17776137	1196.286011	31.13958655	2.628560323	0.022171933	43548729.84	80.665512	0.20259509
20100415	1201.88702	1206.994277	1197.026564	1204.530455	631355.1943	137.3917771	10.20981171	1173.967985	1180.119452	1191.506794	19.38325067	1199.037392	31.8668026	2.73145695	0.021941376	42140561.77	80.71325206	0.204563001
20100416	1203.802101	1209.068115	1198.621769	1206.369981	638414.551	131.1567218	10.44217827	1176.26689	1182.460515	1194.185026	17.9323179	1201.289014	31.98681549	2.79025217	0.02119814	40252045.15	80.78410199	0.204703104
20100419	1205.219518	1210.709008	1199.543061	1207.648719	622099.0547	120.5559651	10.94361126	1178.447269	1184.565208	1196.535876	15.9418019	1203.072135	31.41785706	2.787402116	0.019938223	38120382.68	80.87264517	0.203551027
20100420	1206.360136	1212.051216	1200.172907	1208.464795	595167.9904	92.54169865	11.56059258	1180.536133	1186.259354	1198.295201	13.55411877	1204.53487	30.15725168	2.712916068	0.018163081	33823891	80.97873625	0.20188039
20100421	1206.822011	1212.768747	1199.834216	1208.394977	575132.2879	64.82187618	12.62630357	1182.519378	1187.8887	1199.960456	10.38988067	1205.495078	27.70699723	2.522317367	0.015515614	30781154.49	81.10930494	0.200349718
20100422	1206.459961	1212.727836	1198.350037	1207.279335	578511.6934	78.2097391	14.26901376	1184.388778	1190.140073	1202.339621	6.35874923	1205.81435	23.76054283	2.183121606	0.011859756	35957428.15	81.26225087	0.199708073
20100423	1205.20601	1211.86492	1195.493687	1205.010531	600711.6515	89.59851269	16.4941691	1186.136955	1192.261496	1204.512172	1.445882156	1205.66398	18.45577143	1.711293381	0.007193691	42292039.16	81.44902005	0.199772525
20100426	1202.719733	1209.928365	1190.65788	1201.344894	633534.4352	29.920694	19.44149546	1187.724264	1193.127343	1205.362488	-4.55601774	1204.952524	11.84362909	1.125304573	0.001482345	38275267.93	81.68093011	0.200092232
20100427	1200.519799	1208.039901	1186.622621	1197.814301	656810.2241	-47.70285216	21.98680307	1189.171868	1193.356933	1205.144683	-9.872424948	1203.941373	5.226159329	0.511688492	-0.003893122	31134150.72	81.90162428	0.200489775
20100428	1199.766639	1207.051871	1185.702544	1195.454489	652651.2633	-73.26783934	22.77435064	1190.540915	1193.781741	1204.043995	-13.22648045	1203.51192	-0.307064745	-0.053607277	-0.008011844	31688713.26	82.11062481	0.200739206
20100429	1199.500939	1206.285997	1187.4764	1193.880105	626270.35	-70.0695371	21.42117156	1191.728159	1194.265768	1202.741557	-15.21264626	1202.696339	-5.308476151	-0.590303547	-0.010853552	35706754.71	82.31428627	0.200865972
20100430	1199.149066	1205.363934	1188.27491	1192.952842	594865.6404	-59.47830913	22.20894211	1192.491497	1194.447813	1201.998831	-15.89833302	1198.879713	-10.13420224	-1.109096547	-0.012546826	36979193.75	82.3741172	0.20100742
20100503	1195.177904	1201.655172	1179.435126	1188.527475	601083.0226	-66.07198389	29.28365293	1192.846615	1193.793405	1200.765431	-19.38216064	1193.415835	-17.10523128	-1.735787966	-0.017098223	35238938.57	82.53272752	0.201142994
20100504	1184.352606	1192.760592	1169.855461	1178.146666	630550.4072	-130.581681	26.72734914	1193.082632	1192.25718	1198.300681	-29.25388416	1190.252195	-28.33413253	-2.582890048	-0.024319822	31359280.22	83.26975207	0.20125109
20100505	1169.548901	1180.842336	1160.164595	1164.168789	673843.6632	-202.0958125	17.80820065	1192.840186	1189.302978	1193.857583	-42.19916655	1185.209666	-41.76724437	-3.52863154	-0.031940529	25647284.57	84.10485966	0.201336864
20100506	1153.875224	1168.194005	1088.692156	1145.209362	914083.7197	-212.6118061	80.64629158	1191.472314	1183.819278	1186.049788	-55.11618039	1172.061624	-55.18349975	-4.448857872	-0.051331473	17157185.83	84.24802264	0.201406077
20100507	1142.88336	1159.020693	1104.002957	1131.87145	882613.6211	-178.266757	40.52129957	1189.768788	1178.170971	1177.600204	-60.49571341	1157.206757	-64.61015915	-5.10082085	-0.069292652	9987112.359	84.1402829	0.201459458
20100510	1142.218998	1157.614009	1112.972909	1141.285589	782873.252	-121.1752947	44.30228096	1188.839733	1175.570826	1172.324978	-50.90959347	1148.779032	-66.10777136	-5.246479271	-0.03087826	10737694.96	84.52654389	0.201499379
20100511	1148.223141	1161.097435	1142.652338	1157.621063	596528.3275	-67.14724258	32.83305828	1188.222822	1174.700621	1168.929544	-32.16669331	1146.372152	-62.09374218	-5.045327759	-0.031132971	13648583.37	85.1051099	0.201579865
20100512	1155.73942	1165.458515	1145.244552	1155.881187	553245.0086	-56.33729433	29.37893604	1187.177942	1173.396851	1165.109127	-11.67826132	1148.292665	-55.98722451	-4.714540732	-0.028972743	9473681.427	85.34373154	0.201753997
20100513	1159.793947	1166.945615	1134.909867	1144.854003	582270.3628	-69.86795112	28.42642939	1185.688752	1171.457671	1160.739186	2.146020815	1151.624047	-51.64357909	-4.506658177	-0.040499057	1955577.787	85.4940739	0.202045387
20100514	1154.837484	1161.329793	1132.271676	1139.918397	577038.807	-69.00278407	25.76009842	1183.743275	1168.665402	1156.041724	0.111740947	1152.710005	-53.17287667	-4.69051132	-0.038081764	-2598902.126	85.94438331	0.202483444
20100517	1143.157222	1150.405538	1128.868572	1135.713904	580127.3641	-67.55555313	24.07686883	1181.276923	1164.958654	1150.838437	-13.1961283	1149.936032	-58.93558555	-5.158855914	-0.03157992	-6356229.638	86.38362172	0.203023441
20100518	1129.282885	1137.81202	1115.220653	1124.809345	610618.8839	-87.82151295	26.39139654	1178.338459	1160.657364	1144.480185	-29.67514406	1142.056933	-65.96427695	-5.688560522	-0.032164533	-12442767.07	86.45868106	0.203557649
20100519	1114.731046	1124.478231	1098.176299	1110.813226	631602.2016	-114.5042919	29.86478064	1174.832392	1155.559745	1138.071493	-45.72795442	1130.566708	-72.09819699	-6.100932198	-0.03788879	-19393782.51	86.30784127	0.204097274
20100520	1101.726558	1111.893117	1081.665443	1098.982922	746337.36	-127.0657706	30.62659577	1170.673628	1149.514746	1133.7834	-56.46994307	1118.887007	-74.85616724	-6.4114537	-0.045752982	-25231436.07	86.02603208	0.204652849
20100521	1090.824132	1100.990066	1066.056631	1088.929279	595096.1376	-128.9639641	29.70505086	1166.04819	1142.998642	1129.52944	-61.66584807	1107.173847	-74.93012004	-6.699723115	-0.054382379	-30193388.6	85.85298621	0.20502867
20100524	1081.047146	1091.36002	1071.235574	1079.038241	607107.526	-128.6024466	28.84035815	1161.138716	1136.423644	1121.928152	-64.23073164	1094.263485	-73.94037015	-6.254738318	-0.06273938	-34814442.14	86.18370595	0.205028498
20100525	1075.103572	1085.542406	1051.544242	1072.926796	621001.9655	-121.6426971	28.15089928	1156.137384	1130.404125	1113.013933	-59.95649686	1083.600228	-72.35792808	-5.315579601	-0.067175939	-38332415.86	86.66329651	0.204494101
20100526	1075.410134	1086.500952	1057.424746	1073.733936	478203.8061	-101.9889912	27.87597907	1151.357011	1125.776213	1106.170209	-45.37072057	1079.539835	-70.84068567	-7.406073318	-0.062688741	-40103009.02	86.74114909	0.203253941
20100527	1079.730476	1091.703298	1065.439178	1078.981975	572973.8174	-76.09408046	27.89898904	1146.686378	1122.155836	1100.480527	-25.07841037	1080.052043	-69.07573365	-4.981980884	-0.052134377	-40527863.87	86.64038242	0.201393057
20100528	1085.756037	1096.401707	1074.949959	1086.219991	533257.6736	-58.25833121	27.8245321	1141.725706	1118.473182	1094.086731	-3.40166324	1080.909276	-66.2641908	-5.141500801	-0.043167577	-40003200.97	86.6984652	0.199149847
20100601	1089.476537	1098.916228	1080.037509	1090.161193	525213.2407	-48.87716605	27.66323682	1136.835727	1115.106505	1088.354617	11.35356481	1082.242324	-62.65605175	-4.802384472	-0.033970845	-39490927.92	86.89830668	0.196518661
20100602	1086.564974	1100.842579	1076.122912	1085.373094	530824.2788	-32.64077487	27.4477233	1132.611091	1113.016088	1085.192474	10.42598252	1085.722722	-58.44486937	-4.332291603	-0.017290964	-39982033.77	87.18874858	0.193505683
20100603	1079.420549	1098.302817	1066.497589	1075.261466	548216.7647	-29.57157395	27.08913632	1128.46332	1110.86321	1083.417239	-1.183734021	1087.857086	-53.29745986	-3.670646459	-0.003498451	-40931627.71	87.52763372	0.190483238
20100604	1071.823731	1084.551793	1055.786136	1064.563772	562701.3737	-75.74975265	26.54580388	1123.641866	1106.854164	1081.268178	-15.72395801	1083.876056	-47.07439296	-3.009470711	-0.008599982	-41587152.55	87.85626668	0.18779628
20100607	1066.115106	1070.387894	1048.491402	1058.068689	568022.5281	-123.7386912	25.74262966	1118.419354	1102.105996	1079.22857	-27.80183344	1077.08821	-38.96971128	-2.293195518	-0.019992184	-41061131.37	88.06495732	0.185741376
20100608	1065.168901	1070.951243	1049.613916	1060.973683	560043.9584	-107.3839353	24.59206465	1113.302046	1098.303785	1078.098215	-30.95347937	1073.364614	-28.30320589	-1.413163255	-0.017940977	-38445731.61	88.0404114	0.184688118
20100609	1068.365131	1080.672357	1057.293988	1070.896766	541342.6477	-52.45269839	23.17958721	1108.670309	1095.55218	1077.640728	-26.35372597	1071.642375	-15.91195266	-0.454733915	-0.008754506	-34269111.35	87.8268721	0.184407619
20100610	1073.459193	1089.926792	1067.511885	1083.368428	517697.9554	-1.474922387	21.66466558	1104.728623	1093.789525	1077.58854	-18.51863028	1069.139602	-2.880235996	0.473750957	-0.003671678	-29376740.45	87.51214343	0.184415583
20100611	1081.228438	1099.159878	1079.110665	1095.991626	493502.3142	44.20226523	20.07661813	1101.849084	1093.200063	1078.0057	-6.337225037	1069.35854	9.143045365	1.352138678	0.001796996	-24589794.24	87.14210555	0.184944085
20100614	1092.020414	1108.839866	1090.420366	1105.917045	473737.5472	84.05878905	18.46064224	1100.515304	1093.686292	1079.05784	10.65147122	1076.049146	18.57655613	2.137726299	0.012990222	-20767689.23	86.77308518	0.186036744
20100615	1103.847821	1117.434754	1100.248237	1112.650073	459162.0661	112.943305	16.99766517	1099.852302	1095.067909	1080.778815	28.82210859	1086.809852	25.33935489	2.774685944	0.026292975	-17813235.24	86.4321303	0.187271167
20100616	1115.051446	1124.328005	1108.365675	1116.923149	448619.0468	130.1106997	15.84003594	1098.567905	1097.180614	1082.989622	45.18642608	1098.477394	29.43745689	3.237165619	0.037680809	-15456723.62	86.12354517	0.188236535
20100617	1121.95937	1127.482827	1112.382598	1117.75054	443178.9306	132.8990126	15.18773854	1096.844319	1099.308796	1086.07678	54.28267335	1108.191349	31.95704023	3.376193562	0.044643688	-13357950.09	85.87748789	0.187339252
20100618	1121.014398	1125.115399	1110.110355	1114.351606	443720.4589	118.8520233	15.24323535	1095.278537	1100.650155	1090.435962	50.43375822	1112.923415	34.06828978	3.078461787	0.044312871	-11091138.91	85.72619089	0.184020473
20100621	1113.715896	1118.015271	1102.627101	1107.330676	449399.76	90.57563885	15.89215731	1093.62309	1101.11581	1095.194822	36.32705363	1112.990396	34.37726576	2.4140809	0.037272721	-9166935.284	85.65432683	0.17863124
20100622	1102.539547	1107.507793	1091.601322	1097.578408	458750.5097	52.69552323	16.90341871	1091.495722	1100.78867	1099.292078	16.99236572	1109.739889	31.58874846	1.464435822	0.025849709	-8171030.383	85.62771843	0.169493069
20100623	1090.665127	1096.37735	1079.430692	1086.283885	471130.5524	7.484639735	18.19405927	1089.439115	1099.728932	1101.972982	-4.709591314	1104.261989	23.96372552	0.510753924	0.010008833	-8401083.651	85.65401434	0.161982948
20100624	1081.390804	1086.775744	1068.614858	1074.762851	485518.1212	-41.88679867	19.64569053	1088.094742	1098.000005	1102.395546	-25.31480692	1097.743445	9.632186544	-0.191890908	-0.009957427	-10294284.16	85.72863682	0.161931372
20100625	1074.343787	1078.853504	1059.360841	1063.896349	499548.3412	-89.36739076	21.05984844	1087.168009	1095.581256	1100.55847	-42.62537641	1090.30321	-8.86255091	-0.711539076	-0.03116068	-13248131.43	85.80789722	0.158836426
20100628	1068.61237	1074.408423	1051.554019	1054.417187	511242.0349	-130.0187448	22.29006362	1086.265044	1092.582863	1096.986999	-55.78615682	1082.120873	-27.83493105	-1.10451119	-0.050762061	-16201339.33	85.86174877	0.155728481
20100629	1062.117337	1069.417903	1044.021502	1046.649557	517697.5463	-156.7879282	23.08760575	1085.122762	1088.690679	1091.376325	-62.58036073	1072.385149	-45.61393196	-1.733703532	-0.065670435	-19461973.92	85.80089003	0.160631994
20100630	1052.906237	1056.71035	1035.714737	1040.98764	516016.518	-162.5222354	23.20359196	1083.444971	1083.662929	1083.564423	-60.67231723	1060.443838	-59.98261702	-2.93073292	-0.072559039	-23084620.11	85.54044438	0.108655715
20100701	1043.097389	1043.995747	1028.197857	1037.906113	507536.4344	-150.1978686	22.74521515	1081.452752	1078.210497	1074.592588	-51.37432449	1048.378881	-69.82696526	-4.352828562	-0.071731022	-26213801.23	85.13830721	0.172911197
20100702	1034.872619	1042.806053	1022.795676	1037.340179	494996.5945	-126.237297	21.9355243	1079.511898	1073.041254	1065.56585	-37.55432977	1038.154895	-75.50595814	-5.634990111	-0.065195306	-28500525.35	84.6745738	0.170235669
20100706	1032.314299	1049.353487	1022.765737	1040.64477	479576.4619	-92.38341541	20.86922475	1077.777853	1069.147485	1057.834942	-18.89669388	1032.70272	-73.72468525	-6.111506828	-0.052465295	-27683694.53	84.2443835	0.174116466
20100707	1039.338611	1056.099348	1031.147797	1048.918984	462940.4368	-51.94886304	19.68239072	1076.450333	1067.620289	1052.822502	4.07004696	1035.169481	-61.82205949	-5.141749687	-0.033605072	-21652913.44	83.94919549	0.175854084
20100708	1052.759239	1064.308257	1044.964076	1060.203439	446993.236	-9.700862211	18.53620282	1075.554961	1067.937087	1050.426581	27.70194527	1043.425514	-42.8326718	-3.144003472	-0.01157805	-12505754.77	83.76574348	0.177012837
20100709	1068.361485	1076.61396	1060.505387	1072.351197	432909.3219	31.59197884	17.53148766	1074.972473	1069.007679	1050.014964	49.33710571	1053.623162	-20.14845254	-0.704013919	0.010808134	-2747060.613	83.64056036	0.174392199
20100712	1081.281229	1088.025886	1073.271483	1082.380948	423320.2283	62.98131387	16.8886753	1074.893429	1070.537064	1051.475762	62.40334823	1064.202975	0.11803421	1.434781552	0.029487296	4429173.133	83.53119503	0.171414915
20100713	1086.355842	1092.883583	1078.477582	1087.187704	420818.3914	75.91082398	16.82656837	1075.470001	1072.429569	1054.530845	60.49631864	1074.16368	11.84633839	2.510653252	0.040178524	5642480.898	83.38997363	0.172808625
20100714	1085.444058	1093.022957	1077.909547	1087.88148	424189.598	74.73462023	17.23935163	1076.441565	1074.058721	1058.732462	47.70299694	1081.627209	16.88627082	2.76574487	0.043868694	2313853.422	83.23186065	0.17700795
20100715	1082.15984	1091.509212	1074.967877	1086.639204	431120.6962	66.04171953	17.92463965	1077.536748	1074.688193	1063.717633	30.00544851	1084.747935	18.39872901	2.638022844	0.043190835	-2923122.863	83.08267758	0.181711777
20100716	1078.822238	1089.838488	1071.61943	1084.821306	440333.3115	57.20874099	18.78027388	1078.324842	1074.748091	1068.84608	13.17022613	1084.790943	20.92357962	2.64327883	0.038906474	-8440216.713	82.96943076	0.185728285
20100719	1078.171132	1089.86688	1070.385436	1084.108028	450088.3357	56.43982442	19.66523109	1078.372018	1075.228117	1073.419135	3.73641222	1084.523747	29.11313376	3.310464138	0.032376656	-12270152.55	82.91941118	0.187621441
20100720	1079.883731	1091.47002	1070.973247	1084.623705	459016.966	62.37511014	20.45217173	1077.835216	1075.895489	1077.36917	0.767501703	1083.779514	40.51899175	4.370006422	0.024987185	-14291857.53	82.89712371	0.187871539
20100721	1082.523998	1093.710361	1072.081107	1085.794332	466442.4264	71.10919516	21.07416738	1077.007473	1076.038376	1080.875905	0.924966592	1081.518685	51.78657885	5.436148737	0.017396442	-15180848.19	82.8584469	0.187552304
20100722	1086.027476	1096.67885	1074.75681	1088.056394	470292.2116	80.38005234	21.34262732	1076.177577	1076.690236	1083.76801	3.786453997	1080.485891	58.00373158	5.977686613	0.012122481	-14419993.27	82.76262798	0.187134342
20100723	1090.20659	1100.390784	1079.053877	1091.77276	468578.2305	87.51313551	21.0758917	1075.662522	1079.173469	1085.965334	8.344464126	1083.556487	54.39332172	5.476849281	0.011676663	-11653864.09	82.56697593	0.187153559
20100726	1094.931117	1104.678953	1084.699708	1096.603193	462169.8943	93.19489404	20.36698017	1075.456904	1082.544454	1087.764097	13.91058286	1089.581686	44.28894348	4.293530893	0.014984475	-7150531.072	82.29500781	0.187480512
20100727	1100.18847	1109.389664	1093.786636	1102.099064	452644.5466	98.48221704	19.37923127	1075.507508	1085.569033	1089.441	20.41283902	1096.931269	32.08877544	2.907551265	0.020185396	-1224871.948	81.99292503	0.187731181
20100728	1105.708365	1114.259896	1102.19712	1107.810718	441162.3815	104.6224271	18.22696397	1075.72368	1088.049374	1091.463596	25.98845327	1103.616626	23.68732757	1.949125095	0.025842169	5295862.917	81.6793553	0.187816889
20100729	1111.146686	1118.963776	1101.771986	1113.151218	429254.9927	113.0541084	17.0596673	1075.971698	1089.812969	1094.337244	28.7838016	1107.551782	25.05960349	2.057113835	0.030161841	11563350.53	81.3788148	0.187641641
20100730	1116.033014	1123.074678	1099.779312	1117.761914	417578.6197	120.2529665	15.95185473	1076.475681	1091.331505	1097.866198	28.83355945	1109.440889	32.99339597	2.890043409	0.032806937	17302031.43	81.11634399	0.187268397
20100802	1119.95281	1126.240364	1108.473925	1121.469529	406259.1738	122.3698413	14.92575643	1077.544335	1093.360327	1101.637065	26.4974773	1110.401184	42.58279714	3.923415505	0.034103968	22273043.11	80.90561023	0.18683856
20100803	1122.459267	1128.085412	1119.470882	1123.688529	396530.4724	117.3662724	14.11362939	1079.292328	1095.882612	1105.495398	22.79398153	1111.99242	48.81818824	4.625125877	0.033329444	26840344.44	80.781336	0.18642622
20100804	1123.070335	1128.184938	1120.021449	1123.895397	389527.6082	102.0653981	13.63634994	1081.717174	1098.562118	1109.210379	18.73341664	1115.800528	46.35101675	4.426655403	0.029877759	31258033.47	80.77701349	0.186096477
20100805	1121.992668	1126.745773	1114.849472	1122.301171	384954.5502	79.40903501	13.45980188	1084.802577	1101.284474	1112.532178	14.17359364	1120.505939	37.28937348	3.548584052	0.02413133	34947507.82	80.87621751	0.18585811
20100806	1119.6997	1124.234305	1111.378771	1119.249454	382302.4739	54.5560323	13.52537408	1088.427762	1104.029305	1115.29602	9.093812377	1124.47825	25.48923828	2.396610123	0.016649798	37541967.43	81.0489254	0.185715331
20100809	1116.036314	1120.422691	1107.930621	1115.191204	380841.1497	22.6573187	13.74867281	1092.103459	1105.983645	1117.107648	1.994551692	1125.84369	13.81991681	1.271508554	0.008121812	37435870.87	81.27492233	0.185624976
20100810	1111.074374	1115.316308	1102.515824	1110.685791	379630.6157	-15.96317837	14.02293264	1095.407326	1106.280926	1117.595865	-8.290103717	1122.47039	5.528049376	0.513466604	-0.000608666	33242537.01	81.52755331	0.185536637
20100811	1105.224119	1109.367035	1096.108137	1105.72465	378859.2378	-57.21443088	14.36387222	1097.931101	1105.302891	1116.81993	-20.04362613	1115.728816	-0.426887723	0.00825611	-0.009196278	26297139.03	81.79000773	0.185553611
20100812	1098.659254	1102.783531	1089.300062	1100.176234	378983.9551	-108.8595536	14.81367353	1099.178267	1103.621825	1114.94995	-31.67291202	1108.221063	-6.240441053	-0.480169956	-0.017494339	18096135.52	82.05404129	0.185784891
20100813	1092.827018	1097.139946	1083.355437	1094.186801	379884.0446	-144.219393	15.35809135	1099.625544	1101.756299	1112.216466	-39.23600348	1100.753603	-12.80693299	-1.051694211	-0.025062796	11379209.08	82.29317445	0.186310116
20100816	1089.04513	1093.869429	1079.416528	1087.86313	381514.6527	-120.6998744	15.99060612	1100.115218	1100.292345	1108.881511	-39.00832369	1093.525511	-21.20427854	-1.825851643	-0.031453129	8885356.061	82.48215757	0.187221494
20100817	1086.535233	1092.077648	1076.712823	1081.462265	383663.253	-78.14818192	16.67155611	1100.421577	1099.017694	1105.03829	-33.364594	1087.845187	-30.65787416	-2.721441538	-0.036582779	9290689.911	82.62480467	0.188419627
20100818	1084.495955	1090.832145	1074.511382	1075.377966	385867.6805	-78.25711338	17.33341967	1100.086518	1097.535591	1100.742848	-25.30056265	1085.017176	-39.62024752	-3.57550867	-0.040451894	10676168.22	82.73104891	0.189720857
20100819	1081.040589	1088.033719	1070.789165	1069.643099	388300.4767	-101.3128334	17.97775393	1099.446661	1095.667041	1095.923451	-19.41639945	1083.306889	-47.75468572	-4.354714314	-0.042794802	10668088.62	82.81038675	0.191116856
20100820	1074.271444	1081.568972	1063.531959	1064.294033	391144.8756	-109.5979548	18.60464852	1098.934654	1093.183057	1090.694968	-20.4989972	1080.517512	-54.65032415	-5.015125643	-0.04355033	6748709.333	82.87622703	0.192565507
20100823	1065.743991	1073.10669	1054.472412	1059.794251	393668.5099	-113.8473639	19.13423678	1098.430622	1090.272446	1085.283878	-25.91195615	1076.403616	-59.60769056	-5.489546178	-0.042661287	297685.0076	82.92802427	0.193897392
20100824	1057.496154	1064.853866	1045.833383	1056.556803	395158.6351	-131.395522	19.49560095	1097.665051	1087.304278	1079.490635	-31.71530657	1070.829293	-62.24414193	-5.745327517	-0.039908281	-6522310.678	82.96030577	0.194982464
20100825	1051.759153	1059.208843	1040.100294	1055.109441	394865.4392	-143.720169	19.5947836	1096.661742	1084.303341	1074.303915	-34.23396611	1064.779945	-61.64409565	-5.676564094	-0.036196199	-11869146.94	82.97775168	0.195508256
20100826	1050.879163	1058.701662	1039.887033	1055.965977	392002.5387	-128.9401735	19.33932774	1095.645043	1081.339613	1071.450727	-29.47461727	1060.262649	-56.9276501	-5.18815161	-0.032315115	-13753405.63	82.98436946	0.195215185
20100827	1053.937204	1062.327783	1044.132525	1058.838313	387074.3076	-95.24135852	18.7853805	1094.372322	1078.658574	1069.568262	-19.24629211	1057.189526	-48.73072648	-4.345838914	-0.027736372	-12880307.55	82.97852963	0.194238526
20100830	1059.185023	1068.179189	1050.830775	1063.194124	381075.0349	-55.33227363	18.0333206	1092.394749	1076.424135	1066.338668	-6.954108978	1054.626482	-38.0940036	-3.251212642	-0.022146143	-10697757.52	82.95899014	0.192798285
20100831	1065.45335	1075.002037	1058.672227	1068.710173	374295.2252	-14.33067364	17.14347197	1090.385097	1075.082259	1063.272288	5.49790642	1054.599449	-25.75821311	-2.027718636	-0.013943483	-8031073.854	82.9208246	0.191357299
20100901	1071.35204	1081.308946	1066.092259	1074.959977	367170.9711	21.47057212	16.19464002	1089.256056	1075.049485	1062.682224	15.89329853	1059.192044	-12.66618367	-0.806083386	-0.001622184	-5845158.886	82.85839411	0.190319782
20100902	1076.942924	1087.147695	1073.059684	1081.651222	360518.8004	51.39946091	15.23867473	1088.673713	1076.102171	1063.872673	24.0407533	1067.047651	0.621359629	0.377162602	0.012978219	-4013556.162	82.77457414	0.189736442
20100903	1082.797088	1093.118877	1080.121425	1088.626164	354915.0096	77.61397654	14.30096977	1088.105918	1077.918339	1065.627338	30.67207586	1076.44294	13.82121268	1.50185789	0.027660833	-2016563.105	82.67356628	0.189694412
20100907	1088.762109	1099.051947	1086.985464	1095.396521	351471.2792	98.59630673	13.46972217	1087.508461	1080.057158	1068.354537	35.3451103	1085.392928	25.99767681	2.586156767	0.039708384	175908.8108	82.55834492	0.189616635
20100908	1094.755681	1104.85009	1093.439359	1101.501907	351299.0302	113.1234744	12.82674452	1086.836648	1082.042233	1072.636	37.72315121	1091.787565	36.29231162	3.644154084	0.046311628	2626061.903	82.43248379	0.189005533
20100909	1100.657306	1110.418686	1099.41269	1106.96475	353825.3771	121.7062648	12.36153004	1086.17329	1083.986871	1078.031524	38.04470572	1096.229413	44.71655745	4.595827678	0.048418396	5260500.365	82.29410785	0.188397179
20100910	1106.218919	1115.549716	1104.749658	1111.874864	358029.8271	124.9672386	12.05134356	1085.675026	1086.113309	1083.759134	36.62312435	1099.914923	51.37974758	5.3754708	0.047877751	7915350.55	82.13957233	0.18818509
20100913	1111.52667	1120.348372	1109.613724	1116.42355	363365.951	124.0545768	11.8506272	1085.372944	1088.626953	1089.857182	33.84109055	1103.81767	56.69530619	5.837601471	0.046046739	10560787.8	81.96875608	0.189645065
20100914	1116.714245	1124.976357	1114.243034	1120.870561	369055.9428	120.6031793	11.70032345	1085.379634	1091.750379	1096.742412	30.24537107	1109.048282	61.21140204	5.853486898	0.044567721	13186474.61	81.78104447	0.194017188
20100915	1121.582376	1129.291675	1118.483224	1125.040766	374697.2128	115.3356308	11.6301823	1085.705047	1095.273715	1103.438449	26.26782977	1115.050174	64.53170004	5.538945497	0.043210744	15796002.33	81.57569775	0.199983592
20100916	1125.924644	1133.135175	1122.140646	1128.681524	380286.7088	108.5752963	11.68482925	1086.128126	1098.899503	1108.571776	22.19372123	1120.855183	66.13373048	5.041902203	0.041157581	18396718.27	81.35350816	0.205929563
20100917	1129.59464	1136.43436	1125.156306	1131.717859	384851.534	101.9046916	11.87392802	1086.985417	1102.36729	1112.833417	18.74918296	1125.868064	65.80446093	4.568920979	0.03847769	21018006.68	81.11142738	0.210131974
20100920	1132.432174	1139.101216	1127.451327	1134.055973	387462.9193	96.75348027	12.2114122	1088.895052	1105.413912	1117.410863	16.61183005	1129.46557	63.2974578	4.335566448	0.035153913	23687473.73	80.84702551	0.210700747
20100921	1134.554677	1141.223868	1129.135964	1135.802602	388737.7293	93.05655059	12.66611285	1091.222958	1108.10291	1121.821294	15.62961519	1131.887911	58.99129191	4.282079886	0.031394445	26320814.33	80.56520829	0.208323952
20100922	1136.210121	1142.991873	1130.440359	1137.197627	389331.3821	90.69559996	13.17808053	1092.977184	1110.586429	1125.354648	15.51217063	1133.65494	53.59461535	4.295258413	0.027652176	28807202.88	80.27144538	0.204834747
20100923	1137.433534	1144.40515	1131.360333	1138.228015	390043.8267	88.74880653	13.74311818	1094.637781	1112.986724	1128.234694	15.85972133	1135.093601	47.24269827	4.268744828	0.023832336	31066560.97	79.9736334	0.201181415
20100924	1138.291791	1145.482978	1131.910942	1138.89902	392087.6196	86.08017538	14.35351038	1096.998745	1115.444127	1130.78249	16.16043918	1136.558157	40.13463804	4.080234805	0.019809588	33007064.03	79.68076086	0.19562929
20100927	1139.051141	1146.464718	1132.388808	1139.51841	394516.6728	83.80614568	14.93649234	1099.7846	1117.924388	1133.006116	16.59034308	1138.070629	33.03078993	3.80400016	0.016029391	34588413.16	79.39193647	0.187926
20100928	1139.934738	1147.564188	1133.063161	1140.366032	395921.7631	83.2894521	15.42630313	1102.556604	1120.355032	1134.915992	17.47253493	1139.560984	26.58653905	3.557167934	0.012919546	35804502.39	79.10466314	0.189036611
20100929	1141.277804	1149.068891	1134.283075	1141.794809	397260.4102	85.36541129	15.74214647	1105.47248	1122.685306	1136.666907	18.80690421	1140.969612	21.71319706	3.410159666	0.010915396	36581895.13	78.82062387	0.197188579
20100930	1143.421357	1151.275198	1136.4073	1144.170919	398657.0803	91.01708391	15.80210097	1108.777455	1124.862985	1138.406635	20.64306029	1142.235156	19.32167678	3.440401999	0.010476241	36865798.38	78.54009547	0.165486431
20101001	1146.219566	1154.049395	1139.274778	1147.318158	400391.1554	99.34395659	15.64341499	1112.344171	1126.961461	1140.178927	22.81217263	1143.555582	19.0635655	3.610756079	0.011346299	36688334.51	78.26894564	0.196672846
20101004	1149.38056	1157.121789	1142.556636	1150.875516	403954.4788	108.6141603	15.34562305	1115.905463	1129.07692	1142.017064	24.95683429	1145.133204	20.19545739	3.840085841	0.01299394	36084655.73	78.01686282	0.191746321
20101005	1152.781916	1160.397757	1146.135471	1154.731456	404502.5376	118.7712734	14.93794371	1119.562344	1131.294996	1143.914185	27.18086907	1147.221144	22.37220359	4.107900497	0.015290241	35165029.2	77.78204538	0.191674707
20101006	1156.239905	1163.728662	1149.82974	1158.709619	398283.3545	129.4697032	14.46308107	1123.566826	1133.701147	1145.846838	29.57176336	1150.063031	25.09668849	4.384727811	0.018022636	34054155.42	77.56357837	0.189995875
20101007	1159.606638	1166.96357	1153.445307	1162.564272	389184.3245	139.214291	13.98227575	1127.536108	1136.262941	1147.888904	31.64076252	1153.447911	27.9380547	4.631890649	0.020741846	32721748.86	77.37270186	0.188163574
20101008	1162.835255	1170.043886	1156.893883	1166.158911	380000.5847	146.9375919	13.53791238	1130.913679	1138.911816	1150.111354	32.95977771	1157.061257	30.67715578	4.829838604	0.023128314	31134304.43	77.21892302	0.184716402
20101011	1165.64129	1172.689953	1159.836611	1169.106247	382269.0831	149.9475705	13.21195435	1133.950889	1141.604267	1152.568785	32.94151371	1160.670069	32.61941477	4.91826111	0.024553247	29267415.8	77.11971598	0.181604132
20101012	1167.746767	1174.625266	1161.93799	1171.018937	406699.8144	145.8391527	13.08649883	1137.088205	1144.284035	1155.311196	30.97065228	1163.987329	33.08671803	4.837598867	0.024383654	27082715.2	77.09004175	0.181534043
20101013	1169.33227	1176.042537	1163.409739	1172.147098	444305.5991	136.0888504	13.1284631	1140.15792	1146.933545	1158.257131	27.51962139	1166.990237	32.34264926	4.621113731	0.022952337	24739615.94	77.11893223	0.183511529
20101014	1170.638028	1177.198475	1164.550281	1172.866356	484601.4218	122.8728644	13.27027464	1142.904313	1149.546085	1161.269243	23.3584764	1169.762225	30.85936218	4.320867822	0.020831233	22453537.19	77.18869672	0.186119538
20101015	1171.871231	1178.294916	1165.582295	1173.413092	510831.9172	109.480031	13.48075668	1145.44177	1152.079382	1164.275924	18.78940573	1172.120247	28.99233033	3.97467098	0.01832783	20295753.84	77.27366548	0.188536923
20101018	1173.330525	1179.630543	1166.83421	1174.140063	506067.1666	99.22143488	13.71499654	1147.925339	1154.509496	1167.20714	14.30735809	1173.97405	27.22023285	3.635219489	0.015896715	18379598.25	77.35025386	0.189727192
20101019	1174.917875	1181.112056	1168.235853	1175.054947	479469.7191	91.96389794	13.93253797	1150.313709	1156.801527	1169.941493	10.18966212	1175.359884	25.62759745	3.306968638	0.013690788	16803117.47	77.41042733	0.190080382
20101020	1176.41039	1182.516315	1169.573888	1176.007272	444774.0548	87.28853033	14.11396226	1152.551763	1158.916414	1172.38356	6.461340817	1176.274122	24.10510685	2.973630899	0.011645588	15597540.04	77.44582227	0.190405135
20101021	1178.069152	1184.149755	1171.189249	1177.43956	416465.3994	83.10069369	14.19625991	1154.674457	1160.928229	1174.475936	4.163421747	1177.235704	22.97435172	2.685216571	0.010362527	15086052.83	77.47706285	0.190703563
20101022	1180.014496	1186.160308	1173.264665	1179.631613	410121.1119	77.14826367	14.11818384	1156.704376	1162.888736	1176.149476	4.059574027	1178.678325	22.51228889	2.476748444	0.0103173	15499379.78	77.52139016	0.191173392
20101025	1182.21254	1188.500077	1175.73246	1182.466646	419971.0288	72.20771903	13.91481481	1158.661872	1164.797283	1177.47348	5.823906581	1180.455268	22.56787821	2.338969885	0.011256067	16715140.6	77.55488352	0.191704892
20101026	1184.806361	1191.304688	1178.693565	1185.948915	435306.0608	71.03938098	13.64485587	1160.597877	1166.710313	1178.623527	9.164347768	1182.53342	22.99837003	2.275496997	0.012953453	18621615.19	77.56267339	0.191826035
20101027	1186.921259	1193.5725	1181.131524	1188.987738	448446.2601	76.92923228	13.34884151	1162.463568	1168.436587	1179.537408	12.06014351	1184.023378	23.44106952	2.188852529	0.014418772	20549257.76	77.48700681	0.192430576
20101028	1187.814069	1194.459207	1182.178648	1190.636884	450640.515	93.49541102	13.07949676	1164.21227	1169.805723	1180.176885	12.74805223	1184.08436	23.45892565	1.989631488	0.014678788	21902450.99	77.27317181	0.194224639
20101029	1188.152837	1194.67878	1182.52965	1191.52074	445223.3721	116.4203686	12.86016054	1165.955427	1171.076575	1180.853921	11.99853408	1183.608841	23.31432065	1.748955453	0.014271902	22927518.95	76.98591145	0.196442874
20101101	1188.4902	1194.807961	1182.755168	1192.152138	438919.4765	139.1922776	12.69405009	1167.797778	1172.493295	1181.851421	10.40553437	1183.497499	23.38727889	1.533222353	0.013774321	23818861.29	76.7030531	0.198540655
20101102	1190.547654	1196.813015	1184.778119	1194.440969	434499.1083	159.4904238	12.62712059	1169.880124	1174.472911	1183.549611	11.21017868	1185.222823	23.76051374	1.504722707	0.014324818	25567394.91	76.51110004	0.198413174
20101103	1195.959341	1202.548776	1190.414329	1200.179055	435262.9096	173.9900552	12.69980731	1172.348007	1177.438466	1186.335806	17.38889706	1190.312471	24.59052113	1.819773197	0.017101643	29087280.26	76.50437067	0.194080728
20101104	1203.30074	1210.394852	1198.069367	1207.753001	439924.6656	180.4963679	12.89396404	1175.083793	1181.047837	1189.943321	26.18291634	1197.500372	25.69439921	2.34008936	0.020966757	33459880.09	76.64742505	0.187237909
20101105	1210.805166	1218.389066	1205.814332	1215.271826	445021.3315	179.6379825	13.18463372	1177.895491	1184.79362	1193.892187	34.63824017	1204.946687	26.6017161	2.886646179	0.02441868	37666798.93	76.86735225	0.179928532
20101108	1216.08783	1223.728894	1210.897424	1219.865141	450481.3081	165.092052	13.52952528	1180.685313	1188.297685	1197.949083	37.35281913	1211.373276	27.51483958	3.242555308	0.026156657	40011669.1	77.14262277	0.175110281
20101109	1216.729934	1223.584983	1210.545083	1218.661381	456145.1792	131.3544207	13.87739196	1183.327156	1191.123447	1201.821012	29.00842646	1215.271899	28.62740988	3.188121313	0.024768794	38824203.22	77.43659749	0.175792752
20101110	1213.758683	1219.299607	1206.083951	1213.196848	460085.1977	85.44459715	14.2385559	1185.744319	1193.246388	1205.202841	13.22101055	1216.733178	29.17662293	2.796331871	0.020742746	35087942.1	77.73315943	0.180548298
20101111	1208.915051	1213.031762	1199.644261	1205.8219	461055.9101	35.0200419	14.6339375	1187.921257	1194.827938	1207.904927	-4.984906036	1216.605846	28.45185392	2.207664583	0.015248122	30229052.58	78.04348375	0.187096606
20101112	1203.971292	1207.030186	1193.456454	1199.063116	457222.0997	-9.289658209	15.06025765	1189.707576	1195.74325	1209.554036	-19.91661281	1214.372784	25.68771446	1.567207877	0.008591072	25891187.94	78.30407334	0.193151464
20101115	1200.849474	1203.721035	1189.924503	1195.630541	446266.3395	-35.4000104	15.51894592	1190.975569	1195.926632	1209.799462	-25.53539112	1209.778592	20.06823304	1.031874659	0.001280706	23828300.51	78.45506702	0.196199623
20101116	1199.054748	1202.414028	1188.381709	1194.718843	430436.8211	-48.50914896	15.98161122	1191.815668	1195.537184	1208.806902	-23.93786195	1203.711794	12.28334326	0.573466597	-0.006014101	23438954.19	78.54408091	0.197048307
20101117	1197.61032	1201.765083	1187.522731	1194.76182	413309.3953	-56.46286658	16.40031211	1192.348585	1194.731538	1206.916842	-19.10599514	1196.947778	3.623025385	0.137162769	-0.012844847	23631156.16	78.61944718	0.197237552
20101118	1195.650476	1200.658902	1186.248138	1194.50742	394126.6483	-59.27167976	16.77241958	1192.770174	1193.860369	1204.351389	-13.98079741	1191.374459	-5.553317692	-0.353754275	-0.018066121	23539126.09	78.7560258	0.197735068
20101119	1192.236393	1197.863287	1183.343663	1192.55112	373723.0163	-64.5984134	17.09378797	1193.286267	1193.284686	1201.396393	-11.95778567	1188.850647	-14.72930267	-0.978661425	-0.020602049	22156121.16	79.04224796	0.199726332
20101122	1188.278211	1194.323967	1179.771093	1189.782152	353595.7238	-67.8178748	17.30944971	1193.881412	1192.985554	1198.371607	-11.93402586	1188.783629	-22.74507596	-1.614295009	-0.02061877	20051083.43	79.40707761	0.20237599
20101123	1185.032468	1191.444426	1176.940943	1187.613165	334647.3035	-46.20113615	17.3718642	1194.509045	1192.892899	1195.526857	-11.54905884	1190.234157	-28.72693032	-2.112909467	-0.018527144	18179089.09	79.7525298	0.204262218
20101124	1183.517576	1190.243778	1175.892685	1186.965568	328219.6256	-25.89962221	17.21921928	1195.080971	1192.855395	1193.185548	-9.911520207	1191.741118	-31.22193192	-2.332761744	-0.01507667	16918440.62	80.06447724	0.205091203
20101126	1184.792615	1191.797277	1177.719624	1188.824322	338122.6319	-54.25800614	16.79077846	1195.501607	1192.707403	1191.758978	-5.962342296	1191.759565	-28.7988947	-2.12829512	-0.01110055	16770708.62	80.26502181	0.204416884
20101129	1188.407673	1195.639532	1181.94282	1192.755933	361220.0019	-81.76108165	16.12716998	1195.894708	1192.641589	1191.272243	-0.287594937	1191.106925	-22.25096983	-1.573218697	-0.00652296	17513641.22	80.36861544	0.202223885
20101130	1193.4141	1200.775803	1187.545901	1197.82459	412748.1379	-40.90227319	15.30230961	1196.398865	1192.881882	1191.359381	5.815881259	1190.920937	-13.04943027	-0.812859405	-0.001251649	18532542.48	80.57036602	0.199104795
20101201	1199.378471	1206.793366	1194.096033	1203.668275	458191.6358	34.86179442	14.35673649	1197.169491	1193.693127	1192.354573	12.09172773	1192.565478	-2.00404571	0.08366122	0.005140183	20151547.56	80.63930643	0.19424217
20101202	1205.736497	1213.156688	1201.032669	1209.820683	428381.8828	101.6404608	13.34325624	1198.369755	1195.333848	1195.029156	18.22823915	1197.418477	9.804884331	1.025885043	0.013052219	22556858.88	80.11297172	0.186940355
20101203	1212.149765	1219.508752	1207.985915	1215.960606	388048.7299	146.9731474	12.31276087	1199.872873	1197.625831	1198.413329	23.73890942	1204.462569	21.4680848	1.944359885	0.02146149	25186516.22	79.49854132	0.17867307
20101206	1218.512255	1225.725936	1214.824002	1221.97775	445126.5539	152.0575677	11.29961314	1201.479685	1200.295245	1200.94177	28.36840055	1212.234835	32.46894374	2.805723648	0.029221935	27670695.5	79.59171937	0.170962525
20101207	1224.265789	1231.240712	1220.958949	1227.363423	527856.6883	136.6932046	10.37503742	1203.095194	1203.096052	1203.589858	31.47359077	1219.297345	41.4471528	3.504099146	0.035064961	28704760.37	79.97197745	0.165860122
20101208	1228.876273	1235.50634	1225.824958	1231.626565	528180.6712	138.464652	9.607833166	1204.59323	1205.75361	1207.838434	32.41784351	1224.129364	47.10289398	3.93830521	0.037702757	27049151.85	79.95099091	0.165493599
20101209	1232.472699	1238.675894	1229.564758	1234.902629	486210.0026	144.2500897	8.989543755	1205.954876	1208.286067	1212.910592	31.51722027	1227.188854	49.81002014	4.138129044	0.03761134	23643954.54	79.78329615	0.16894377
20101210	1235.316101	1241.05307	1232.471558	1237.459471	462772.2177	130.352867	8.492540774	1207.248818	1210.802793	1217.723465	29.3434948	1229.445541	50.32997475	4.162761757	0.035789009	19701351.15	79.85696973	0.174432922
20101213	1237.663828	1242.90192	1234.807986	1239.532925	450353.078	110.8861768	8.095605478	1208.345269	1213.308522	1222.138762	26.25173155	1231.515196	49.31081064	4.064090945	0.032782954	16809159.8	80.02521057	0.180951062
20101214	1239.862129	1244.579039	1236.930688	1241.442309	437072.0266	103.6202142	7.767568987	1209.142213	1215.830334	1226.101954	22.72022574	1234.133517	47.6202733	3.911347873	0.029316286	16618911.56	80.10642624	0.187247075
20101215	1241.93037	1246.152045	1238.892131	1243.237629	424210.7443	103.8577577	7.504114281	1209.80543	1218.350971	1229.594294	19.05273386	1237.119501	45.42649628	3.71809524	0.025700825	18534512.4	80.14169496	0.192746191
20101216	1243.774989	1247.568921	1240.62562	1244.861233	411441.8883	104.9551043	7.312066075	1210.505759	1220.823614	1232.687235	15.38443839	1239.998149	42.61639621	3.475990067	0.021968977	21473988.98	80.17119386	0.197366464
20101217	1245.535599	1249.026607	1242.312149	1246.485125	392065.675	105.2692637	7.175015198	1211.53527	1223.279114	1235.589702	12.24115258	1242.681038	39.67157577	3.222978293	0.018709806	24442889.82	80.22381665	0.200340416
20101220	1247.332118	1250.702311	1244.114148	1248.262034	358640.4035	102.5676758	7.076727962	1213.19031	1225.750278	1238.53166	10.11478129	1245.048422	37.02779636	2.993229989	0.016478299	26346522.52	80.32574324	0.200903835
20101221	1249.163755	1252.568502	1246.01172	1250.17075	317906.7039	98.11254891	7.019424955	1215.359931	1228.2161	1241.427935	8.890042945	1247.168372	34.68212739	2.787734073	0.01515204	27506441.94	80.43971222	0.199266731
20101222	1251.044506	1254.586171	1247.979576	1252.189789	280029.3047	94.34564417	7.00815965	1217.850991	1230.65751	1244.148169	8.355747659	1249.213755	32.6235355	2.607001441	0.014500002	28541215.86	80.53410981	0.196509551
20101223	1252.878875	1256.634574	1249.908392	1254.202744	247278.9186	92.68429042	7.047567929	1220.470291	1233.029714	1246.562284	8.220808637	1251.173145	30.61344011	2.432831137	0.014224144	29953068.47	80.52257405	0.193525782
20101227	1254.551818	1258.563013	1251.662537	1256.066796	223765.284	94.47380046	7.143919676	1223.000878	1235.290084	1248.541544	8.109400411	1253.0413	28.34815093	2.242140182	0.013933553	32280382.85	80.32124594	0.1869528
20101228	1256.172097	1260.449483	1253.324441	1257.881712	211819.4131	98.93199708	7.296800948	1225.492484	1237.464901	1250.219491	8.129054087	1254.856974	26.08562517	2.055284971	0.01368408	35023543.28	80.01111116	0.176391411
20101229	1257.872717	1262.4114	1255.012217	1259.782351	209216.0356	104.7282744	7.502089463	1228.053545	1239.5891	1251.775038	8.496677477	1256.63323	24.16260494	1.898045331	0.013651724	37478233.2	79.69288118	0.178874379
20101230	1259.755723	1264.499816	1256.790037	1261.841863	226976.6628	110.5879054	7.75805626	1230.755811	1241.722114	1253.397878	9.186470072	1258.486422	22.79027884	1.788595155	0.013775759	39085063.98	79.47345027	0.191026036
20101231	1261.932669	1266.77738	1258.732616	1264.147191	274288.1459	115.0570812	8.062737387	1233.676187	1243.91972	1255.281655	10.20730037	1260.512905	22.20067561	1.746395811	0.014021513	39259025.45	79.47017993	0.141597343
20110103	1264.33317	1269.192898	1260.794826	1266.631482	339492.2258	118.6210833	8.407103218	1236.729702	1246.159989	1257.368236	11.45616861	1262.673014	22.25775631	1.758840068	0.014347984	38245359.34	79.6301298	0.186053659
20110104	1266.818973	1271.640378	1262.880609	1269.154929	410384.0898	121.8414681	8.777288408	1239.795455	1248.412882	1259.539949	12.70615185	1264.92902	22.67269312	1.80177269	0.014652869	36571201.68	79.8488633	0.175782863
20110105	1269.355468	1274.115566	1264.983068	1271.712295	465029.2703	124.6922512	9.167572506	1242.76971	1250.609021	1261.702018	14.04160501	1267.089297	23.39462233	1.867542397	0.015013459	34463129.21	80.09307366	0.173909019
20110106	1271.888538	1276.603951	1267.083359	1274.284052	481349.6922	127.9723452	9.571909706	1245.547428	1252.682553	1263.741837	15.54348542	1268.979218	24.33267244	1.944668361	0.015513395	32214854.41	80.31281379	0.172081689
20110107	1274.32995	1279.015723	1269.116109	1276.74162	469467.4851	129.5596154	9.969185324	1248.148491	1254.674286	1265.697468	16.86945815	1270.70046	25.27535581	2.019939577	0.015984352	30032546.52	80.47491474	0.17170139
20110110	1276.627477	1281.283014	1271.040001	1278.9862	445126.9137	127.3584614	10.33880567	1250.626823	1256.634219	1267.653042	17.70054607	1272.351026	26.0773041	2.086629093	0.016258128	27998545.82	80.57935941	0.169466783
20110111	1278.637873	1283.279607	1272.747155	1280.846042	425485.3657	124.7081801	10.66322071	1253.019839	1258.658067	1269.633864	17.65447092	1274.220932	26.41190069	2.119697669	0.01614152	26416219.63	80.54661965	0.166996089
20110112	1280.225051	1284.881716	1274.134132	1282.151035	429199.1536	120.7153421	10.92396897	1255.373948	1260.832345	1271.661169	16.33512891	1276.585674	25.96100206	2.095864371	0.015434581	25582245.99	80.30401411	0.166948898
20110113	1281.471131	1286.169632	1275.274874	1283.0186	449243.6352	117.2148556	11.1241083	1257.670166	1263.100682	1273.738007	14.02715469	1279.20482	24.88854951	2.026102882	0.014272813	25411610.6	79.90914868	0.168446302
20110114	1282.499594	1287.273198	1276.276695	1283.644182	472894.7501	125.1701463	11.27954207	1259.870824	1265.375324	1275.819164	11.24376624	1281.787828	23.45832196	1.925088531	0.012895701	25718291.07	79.43554959	0.170378127
20110118	1283.432035	1288.287895	1277.241699	1284.152034	490580.5956	125.2110041	11.38544503	1261.964217	1267.501914	1277.843385	8.189330874	1283.914215	21.89634396	1.814719491	0.011415457	26390235.21	78.98008266	0.172256591
20110119	1284.418641	1289.334497	1278.294505	1284.700739	491743.421	90.02103104	11.43916036	1263.940169	1269.3885	1279.863245	5.147795729	1285.171963	20.4903675	1.721815597	0.009982674	27266552.55	78.64809821	0.173443987
20110120	1285.461183	1290.449959	1279.437089	1285.376091	481215.1556	49.50357464	11.46836039	1265.807144	1271.055079	1281.775037	2.455995777	1285.777154	19.25037591	1.634986787	0.008718544	28239463.74	78.41895708	0.174057229
20110121	1286.515903	1291.628965	1280.632393	1286.20599	467757.9933	34.28997162	11.49929388	1267.584509	1272.388687	1283.172413	0.309535607	1286.066908	18.0856274	1.535282429	0.007675814	29263836.26	78.24213033	0.174466823
20110124	1287.643637	1292.962011	1281.932539	1287.345288	456787.9208	43.86667314	11.5595347	1269.291193	1273.711889	1284.416922	-0.771375237	1286.448168	17.14090785	1.422802975	0.007067813	30170661.45	78.0874621	0.174725129
20110125	1288.886993	1294.5272	1283.372689	1288.932095	454253.5063	89.80688002	11.68026944	1270.94516	1275.629314	1286.384078	-0.2908571	1287.343958	16.52374792	1.293616997	0.007090138	30792152.41	77.9172343	0.174923846
20110126	1290.268065	1296.31152	1284.96616	1290.925464	457805.536	132.4351188	11.84454792	1272.565395	1277.603393	1288.168795	1.487334626	1288.662909	16.22758767	1.158083793	0.007650098	31201399.69	77.74858706	0.175007099
20110127	1291.845774	1298.30549	1286.757955	1293.264674	462433.0469	105.6315333	12.01382318	1274.176761	1278.757821	1288.308735	4.145499371	1290.234807	16.30510983	1.041382309	0.008614267	31538240.28	77.61445704	0.174813302
20110128	1293.549052	1300.433821	1288.676505	1295.830272	466131.898	58.35587661	12.19007025	1275.779673	1279.618532	1287.937837	7.311515692	1291.815062	16.55781066	0.931839869	0.009801873	31871973.16	77.52772196	0.174390481
20110131	1295.294675	1302.604157	1290.638423	1298.473189	466398.938	68.07557127	12.3705798	1277.376684	1281.024316	1288.77826	10.50268649	1293.141747	16.75759821	0.81772786	0.010988751	32299931.7	77.50019658	0.173803032
20110201	1297.22728	1304.888653	1292.767478	1301.242239	463178.7019	104.1569387	12.51433456	1279.009321	1282.762926	1290.369757	13.68380407	1294.480952	17.17554619	0.741467561	0.012220589	32903970.8	77.52492966	0.172936933
20110202	1299.496467	1307.395411	1295.192828	1304.218405	457815.3153	119.1070962	12.59024945	1280.716821	1284.45298	1291.889924	16.99242829	1296.171462	18.10864441	0.743152787	0.013602601	33717118.58	77.58727356	0.171689324
20110203	1302.22268	1310.17157	1298.013786	1307.399606	449066.6051	122.5233221	12.54718567	1282.554756	1286.347275	1293.683676	20.13824589	1298.532036	19.77295648	0.864918346	0.015091852	34861843.19	77.67289543	0.169989092
20110204	1305.531884	1313.234595	1301.333642	1310.791088	435910.1806	127.3781436	12.33325153	1284.570402	1288.725787	1296.156135	22.87037129	1301.868641	22.4128687	1.151084021	0.016666021	36453115.92	77.76759849	0.167750225
20110207	1309.284608	1316.580703	1305.020024	1314.301798	419304.7421	131.4142721	11.99612076	1286.74118	1291.476871	1299.168455	25.21988684	1305.981085	25.74485613	1.563867084	0.018241334	38392426.69	77.86725155	0.165089862
20110208	1313.216144	1320.098736	1308.825996	1317.767453	399953.0953	132.9928716	11.61475919	1289.020741	1294.431671	1302.520758	27.09606577	1310.495249	29.23559943	2.032464364	0.01964117	40522550.84	77.96691411	0.16224016
20110209	1317.235816	1323.598895	1312.65931	1321.148643	379888.5106	130.137436	11.22867312	1291.339913	1297.456236	1306.149491	28.73693132	1315.090062	32.77452869	2.534372887	0.020899142	42727678.75	78.07112144	0.159219433
20110210	1321.234312	1327.034147	1316.414414	1324.408103	361625.9801	126.0664543	10.88861585	1293.638369	1300.423965	1309.962813	30.50029671	1319.452537	36.20847974	3.03903133	0.022061636	44866151.27	78.1847502	0.156061813
20110211	1324.919039	1329.960244	1319.810537	1327.318872	343630.1964	118.2315553	10.64541519	1295.875225	1303.236292	1313.782182	31.71621463	1323.352805	38.97527576	3.481623815	0.022816313	46838508.25	78.2855806	0.153076404
20110214	1328.020616	1331.941444	1322.580046	1329.648467	323800.5435	92.27160995	10.52900703	1298.012786	1305.807462	1317.42134	31.58774114	1326.579051	40.59921217	3.811232767	0.022837402	48582987.76	78.35037562	0.150544242
20110215	1330.264328	1333.676934	1324.479097	1331.217927	302714.9459	70.68621205	10.61309364	1300.12815	1308.236199	1320.714197	30.02292892	1329.198893	40.468569	3.951600401	0.021883709	49968679.96	78.35659676	0.148781296
20110216	1331.376139	1334.975154	1325.268622	1331.849886	278247.273	89.1204555	10.96525225	1302.230013	1310.519375	1323.497717	26.70749321	1331.241251	37.97334423	3.827494886	0.019707331	50873886.88	78.28122129	0.148113986
20110217	1331.401288	1335.80983	1324.959858	1331.553398	249240.548	111.0346401	11.55375537	1304.259252	1312.554335	1325.659135	21.89422164	1332.473918	33.43001305	3.473349136	0.016426383	51298636.32	78.13669877	0.148373821
20110218	1330.571164	1338.611767	1323.750135	1330.49131	232621.4716	91.1313672	12.32440871	1306.347694	1314.524966	1327.159552	16.48487676	1332.847189	27.5085557	2.96155064	0.012402118	51277814.01	77.94910969	0.149187538
20110222	1328.913793	1339.481663	1321.655348	1328.664527	228956.2403	42.79634879	13.22007616	1308.123154	1315.834461	1327.92574	9.327615442	1331.758222	20.4794102	2.326259957	0.007687792	50846560.23	77.72719517	0.150466722
20110223	1326.457253	1330.84915	1318.665008	1326.050265	176252.6996	-20.32872187	14.17052623	1308.924612	1315.513412	1327.883784	-0.463313524	1328.640583	12.70967507	1.613835612	0.002325055	50056308.37	77.48353368	0.152071835
20110224	1323.630366	1320.72497	1315.263976	1323.060074	97120.50028	-73.01759015	15.15972403	1309.430186	1314.583419	1327.203506	-11.00956911	1324.351006	4.830304924	0.883866956	-0.003053162	48933422.24	77.23934183	0.153625165
20110225	1320.865716	1321.683634	1311.969092	1320.136898	255425.1369	-76.30597719	16.18564833	1310.704982	1314.597623	1326.139213	-20.73630078	1319.894058	-2.642233918	0.181037699	-0.007803708	47497610.52	77.01032044	0.154820744
20110228	1318.347764	1327.185792	1308.864572	1317.367171	102953.8667	-54.83325175	17.21752218	1312.27414	1315.117053	1324.72264	-26.2627827	1316.274692	-9.015167965	-0.424088489	-0.011619941	45774572.52	76.82375821	0.155225643
20110301	1316.400036	1326.681206	1306.242419	1315.005501	177758.5677	-53.62474659	18.22843078	1313.369433	1315.297797	1323.043213	-24.13187014	1314.602476	-13.57519119	-0.85980331	-0.014033129	43798113.69	76.70691956	0.154392666
20110302	1314.914083	1323.69748	1304.016955	1312.982736	240528.9956	-59.04103587	19.18533592	1314.275728	1315.449754	1321.28682	-16.97057017	1314.499669	-16.47998915	-1.141458409	-0.015185868	41602626.53	76.64958232	0.152530816
20110303	1313.419045	1323.619864	1301.668189	1310.867423	304175.4938	-46.61799825	20.04910229	1315.368916	1315.947121	1319.507741	-8.468703635	1314.992448	-18.26277042	-1.31841672	-0.015727048	39202722.14	76.62983911	0.150094434
20110304	1312.655424	1324.619568	1300.387902	1309.618816	353966.3953	-32.89561688	20.80852359	1316.584526	1316.499269	1318.157096	-1.446142375	1315.949601	-18.94427458	-1.39734528	-0.014785348	36668158.65	76.63765572	0.147197646
20110307	1313.167926	1324.112378	1301.074808	1309.9635	392722.1741	-38.86608472	21.45200633	1317.790683	1316.796429	1317.661714	0.697366143	1317.259721	-18.62836786	-1.39379002	-0.011723837	34075459.92	76.65867324	0.144026104
20110308	1314.046415	1322.434143	1302.561454	1310.938289	420312.8252	-57.5672595	21.94874625	1318.870625	1316.732802	1317.578839	-1.204026216	1318.178047	-17.97550499	-1.362306871	-0.007825776	31372633.28	76.67864051	0.140987562
20110309	1314.590836	1320.365232	1303.976851	1311.81515	437181.1016	-77.8192371	22.27683144	1319.72307	1316.069797	1317.368724	-4.551090864	1317.766784	-17.55051087	-1.34674265	-0.004132186	28499090.26	76.68943633	0.138377046
20110310	1312.777864	1316.544269	1302.341623	1310.202067	448522.5428	-99.94899971	22.38831604	1320.068779	1314.851228	1316.449641	-10.22785899	1315.548701	-18.01804826	-1.404632327	-0.003157491	25443413.5	76.67084691	0.13670593
20110311	1306.667655	1309.822219	1294.836179	1303.828451	459716.3758	-122.6289563	22.24187163	1319.63626	1313.5005	1314.1993	-18.50248368	1311.883147	-20.1107915	-1.598832346	-0.007396542	22178430.19	76.6029032	0.136494523
20110314	1297.881282	1301.578243	1283.83211	1294.604414	468833.6618	-141.8807006	21.8660678	1318.57173	1311.560186	1310.867026	-27.38382815	1306.249913	-23.38287072	-1.890276092	-0.014903652	18795495.75	76.49478205	0.137422461
20110315	1288.56512	1293.324827	1272.297086	1284.948249	472864.8285	-156.1932733	21.29613792	1317.110434	1308.242068	1306.998527	-35.58293496	1297.547747	-26.84442801	-2.194656541	-0.022972318	15473448.23	76.36422594	0.13889554
20110316	1281.241409	1287.401859	1264.234298	1278.032939	469745.1059	-156.4621575	20.59134055	1315.474691	1304.581016	1302.84069	-38.55332064	1288.569954	-30.45325182	-2.505306838	-0.029037669	12204705.46	76.22069452	0.14067321
20110317	1278.522744	1286.165743	1263.730257	1277.10262	457633.6836	-134.1989964	19.82319002	1313.916992	1302.071916	1298.70053	-31.93745835	1283.486734	-34.06242627	-2.80622515	-0.030303176	8985444.624	76.07696814	0.14241553
20110318	1279.740767	1288.767627	1269.150941	1280.948208	439656.0033	-95.47945319	18.96778614	1312.458203	1300.422679	1294.907967	-18.51685071	1281.457771	-36.51828176	-3.002441029	-0.027324587	6084405.741	75.94440741	0.143701149
20110321	1283.4282	1293.703167	1277.671845	1287.407301	419810.5816	-48.16021783	17.98646694	1311.057793	1298.985218	1291.716184	-2.02706564	1279.880252	-36.87001176	-3.017186771	-0.021759233	3754528.023	75.82940704	0.144282119
20110322	1288.23857	1299.309142	1286.448623	1294.31456	402390.8223	-3.294138613	16.88742365	1309.728613	1298.112838	1289.444579	12.56384003	1280.499457	-33.85608434	-2.745137813	-0.014195994	2247679.841	75.74745686	0.14354792
20110323	1292.678794	1303.780571	1292.39422	1299.316385	391759.1038	27.31670963	15.66897481	1308.467723	1298.171033	1288.420146	19.99358088	1286.00771	-26.16741734	-2.077701713	-0.005484257	1829220.61	75.71318035	0.140902457
20110324	1297.040118	1307.533083	1296.368558	1303.035128	386834.5139	46.87811292	14.38045797	1307.360228	1299.00173	1288.692935	22.00144709	1293.685875	-14.78927521	-1.097392006	0.003795549	2338201.462	75.71979125	0.136710788
20110325	1301.873302	1311.35043	1300.000589	1306.641025	385128.1497	61.34858051	13.11653607	1306.502927	1300.411872	1290.141593	21.68468339	1299.558909	-1.572127203	0.042515839	0.01327022	3422271.161	75.75333679	0.131552199
20110328	1307.891945	1316.133296	1304.774477	1311.280361	384946.898	75.86323014	11.86544224	1305.94575	1302.191892	1292.880071	21.85790356	1304.575671	12.88258647	1.288561902	0.022089828	5022274.658	75.80401316	0.125810494
20110329	1315.810192	1322.811068	1312.295953	1318.179881	384119.145	96.58484862	10.61656469	1305.735053	1304.09656	1296.935675	25.69778241	1310.707035	27.72159145	2.56603487	0.029425884	7036285.164	75.86068116	0.120046446
20110330	1324.363136	1330.248623	1321.032813	1326.008666	383060.8313	118.7130404	9.513521765	1305.828303	1306.079957	1301.900764	31.38015739	1316.793654	41.3215941	3.743274849	0.034708394	9077353	75.91039539	0.114381825
20110331	1332.045967	1337.003124	1328.874908	1333.00329	383041.001	134.8319899	8.691053374	1306.132222	1308.130027	1307.324105	35.97943281	1321.297356	52.48841414	4.724458505	0.037544316	10821666.34	75.94276259	0.108758863
20110401	1337.383077	1341.644402	1334.149587	1337.698656	383803.6631	141.8553953	8.291304953	1306.631284	1310.223162	1312.584106	37.73541681	1324.787386	59.16625896	5.341360493	0.037785918	11833057.85	75.95118985	0.103899397
20110404	1338.855583	1342.745271	1335.094305	1338.556863	385208.2112	136.243393	8.46207112	1307.301291	1312.354389	1317.0492	34.69453573	1328.094195	59.32499873	5.428463446	0.035334844	11662421.61	75.92576955	0.100276426
20110405	1337.143468	1340.931691	1332.511201	1336.288781	387129.7294	118.9810762	9.106795459	1308.031188	1314.368971	1320.65246	27.87009315	1330.736432	54.03120123	5.069251248	0.030515006	10540121	75.86779027	0.097963384
20110406	1333.644475	1337.435839	1328.096527	1332.387456	389072.5961	94.29957218	10.0296417	1308.728917	1316.095864	1323.467636	19.44709151	1332.170321	45.29342562	4.421796154	0.024074743	8951323.632	75.78800948	0.097040446
20110407	1328.983353	1333.179074	1322.496896	1327.423854	391488.8867	61.23167336	11.17786583	1309.278507	1317.44001	1325.601293	9.98366197	1332.332534	34.17354492	3.572535934	0.015914619	7036545.384	75.66474836	0.095905416
20110408	1323.99592	1329.182565	1316.574586	1322.164403	394887.428	19.16391169	12.47250174	1309.557069	1318.310596	1327.223496	0.230603477	1331.152961	22.11178467	2.638571544	0.006083788	5007667.535	75.48327165	0.093810298
20110411	1319.328894	1325.778553	1311.109059	1317.339989	398339.5462	-25.2186013	13.72870728	1309.645467	1318.745052	1328.219221	-8.612868365	1328.926293	10.34704575	1.714401056	-0.003937447	3294384.158	75.26841647	0.091251559
20110412	1315.266465	1323.05154	1306.472561	1313.320426	400854.8044	-65.03322138	14.80197908	1309.701989	1318.874396	1328.487091	-15.79643038	1326.207887	-0.442112097	0.849897001	-0.012766779	2213907.931	75.0383581	0.08656426
20110413	1312.806534	1321.052719	1303.809055	1311.163831	401525.1958	-93.63700319	15.46652126	1309.753896	1318.701792	1327.947769	-19.78978487	1323.119612	-8.373344582	0.191028056	-0.018509945	2289025.767	74.85490247	0.084420168
20110414	1312.908949	1319.864896	1304.231224	1311.900934	399367.7848	-103.7450536	15.49545389	1309.855769	1318.245649	1326.526847	-19.06393293	1319.800814	-11.64717235	-0.122835447	-0.019261179	4046560.43	74.7794171	0.092942891
20110415	1315.192707	1319.803841	1307.260249	1315.076827	394939.8341	-96.74736763	14.99652899	1310.142918	1317.742696	1324.621898	-14.4249442	1316.93276	-10.9217775	-0.139490524	-0.015855288	7192105.957	74.76573346	0.103996794
20110418	1318.961814	1320.97913	1312.011137	1319.848702	389430.9886	-78.11074422	14.18772042	1310.702688	1317.432181	1322.756428	-7.398300836	1315.10506	-7.421708632	0.051197998	-0.009940816	11149873.08	74.75657578	0.104868866
20110419	1323.669789	1324.167404	1317.8764	1325.655567	383074.9317	-46.55310293	13.16174093	1311.746129	1317.535547	1321.223711	1.269722918	1314.939448	-2.166361338	0.371927892	-0.002404787	15684561.48	74.68724897	0.100587734
20110420	1328.594776	1329.997304	1324.045394	1331.747957	376249.5209	-2.271631139	12.04967219	1313.476849	1318.297014	1320.354586	10.5505052	1317.112256	3.501575685	0.720700958	0.005569116	20467490.47	74.48601122	0.100061416
20110421	1333.489575	1337.449923	1330.099973	1337.708521	370020.1192	47.59169412	11.00745689	1315.741152	1319.67402	1320.347639	19.39319575	1321.197199	9.272552447	1.07846631	0.013223837	25037504.65	74.19662317	0.100304799
20110425	1338.348228	1345.372571	1335.905528	1343.384762	365207.8214	96.82625887	10.13380769	1318.304108	1321.481836	1321.199639	27.16310453	1326.318649	15.27828626	1.459686486	0.020267846	29074930.59	73.89501076	0.096726323
20110426	1342.655899	1352.115512	1340.732852	1348.069617	363106.9211	134.1121795	9.642584928	1320.975118	1323.797015	1323.253779	32.35160184	1332.49139	20.70165949	1.807229293	0.025471468	31985301.87	73.61111619	0.09240842
20110427	1345.941974	1355.98134	1343.898178	1351.096792	365025.2103	147.8624257	9.744108074	1323.528255	1326.631451	1326.785644	33.49642419	1339.502941	24.81608522	2.070746404	0.027664227	33176619.17	73.38537139	0.091077653
20110428	1348.287837	1357.490014	1345.585162	1352.654589	370233.4513	142.4096604	10.34112588	1325.906014	1329.722974	1331.343521	31.20173487	1346.528307	27.67310312	2.252990889	0.027247805	32914665.51	73.23572407	0.091596359
20110429	1349.83361	1357.660529	1346.13618	1353.09709	377321.8543	125.5546385	11.24706528	1328.125661	1332.845085	1336.351389	26.60809829	1353.03445	29.32618622	2.355047267	0.024960907	31731838.46	73.15370189	0.092361188
20110502	1350.865259	1357.319665	1345.93462	1352.789312	385688.0833	102.5304483	12.35717446	1330.081192	1335.508958	1341.161512	20.48811901	1357.320478	30.27578182	2.413211523	0.021463151	29869456.82	73.18874592	0.092767559
20110503	1351.752642	1357.443689	1345.484854	1352.214474	394501.8322	80.54614445	13.52979196	1331.691572	1337.234268	1345.093535	13.87903248	1357.783629	31.15172657	2.47282172	0.017625633	27673289.6	73.38408909	0.092079838
20110504	1352.332484	1357.805454	1344.760027	1351.376616	402717.8519	58.88985579	14.65348117	1332.97633	1338.200048	1348.041531	7.266786692	1355.415387	31.44389334	2.494066232	0.013607371	25497214.83	73.69325904	0.090683635
20110505	1352.334889	1357.828092	1343.572709	1350.121172	409644.5831	34.35066307	15.67105032	1333.964898	1338.700403	1350.127367	0.760121374	1351.557551	30.49189236	2.42657062	0.009280653	23536843	74.0618951	0.089311105
20110506	1351.71878	1357.320537	1342.074213	1348.631035	413894.4842	12.12448108	16.41745635	1334.768712	1339.089109	1351.42261	-4.724842567	1347.977969	27.96217078	2.242470928	0.005124125	22319029.54	74.41486355	0.088368146
20110509	1350.410455	1356.086577	1340.378589	1347.05365	414108.3796	-6.726094323	16.73381654	1335.505804	1339.753163	1351.931343	-8.336019101	1346.583287	23.46196854	1.909464361	0.001558058	22359075.21	74.66995583	0.088288177
20110510	1348.513435	1354.237565	1338.515004	1345.391378	410896.8977	-22.51323851	16.68221059	1336.171861	1340.564694	1351.778808	-10.33149059	1346.729776	17.35988867	1.455391278	-0.001461313	23384257.25	74.84719157	0.088913905
20110511	1346.274918	1352.01749	1336.583683	1343.696485	405457.7359	-24.55144946	16.38214876	1336.753548	1341.269941	1351.340672	-11.13993572	1347.205671	10.42783857	0.938774986	-0.003971091	24925843.54	74.9910276	0.089871778
20110512	1343.632307	1349.694674	1334.432346	1341.798855	398461.3512	-29.60591565	15.91644325	1337.169572	1341.63841	1350.14327	-11.31568917	1347.11516	2.715990546	0.364083232	-0.006291671	26681396.67	75.11950719	0.091023649
20110513	1340.532754	1347.458517	1331.886639	1339.499718	390814.7908	-73.20841511	15.39587365	1337.369679	1341.508272	1347.565183	-11.57127538	1345.465356	-5.65681379	-0.258650747	-0.008819461	28239384.23	75.25973333	0.092198651
20110516	1337.327201	1345.350864	1329.219043	1337.040045	383274.1572	-119.0718443	14.87823744	1337.457438	1340.961753	1344.556364	-11.77534845	1342.61454	-13.82991207	-0.866059345	-0.011245644	29422445.82	75.40137363	0.093332503
20110517	1334.345264	1343.460373	1326.725686	1334.696541	376265.2307	-108.0110895	14.38270607	1337.447154	1339.93468	1341.971192	-11.5772596	1339.399918	-21.06199469	-1.40441847	-0.013167224	30211658.94	75.5150004	0.094443521
20110518	1331.971025	1341.308125	1324.668659	1332.683648	370865.6172	-78.91905223	14.0050097	1337.586525	1338.868108	1340.183353	-11.10117882	1336.415489	-26.34786505	-1.798543964	-0.014369643	30181087.88	75.61310736	0.095418116
20110519	1330.605925	1338.495377	1323.333024	1331.242419	368123.5007	-89.11967758	13.83588899	1338.311187	1338.587351	1339.923813	-10.40392915	1333.919221	-28.6579112	-1.971536149	-0.014594747	28979575.76	75.70691107	0.096145795
20110520	1330.014178	1335.433584	1322.525313	1330.202181	367699.2393	-116.5344583	13.84890539	1339.21572	1338.345708	1339.728048	-9.58535036	1332.065049	-28.51861912	-1.963597458	-0.014058135	26736573.78	75.77267571	0.096651438
20110523	1329.729285	1332.422995	1321.861968	1329.216336	368863.1118	-129.7994854	13.99104432	1339.599604	1336.996084	1337.542118	-8.929562604	1331.703853	-26.97747162	-1.8532868	-0.013213348	23620238.15	75.79195588	0.096988435
20110524	1329.605395	1330.5266	1321.260075	1328.242229	371182.0799	-126.3232119	14.21700391	1339.825244	1335.343946	1334.539212	-8.202247504	1331.379511	-24.41846699	-1.670763692	-0.012059981	20166323.33	75.73236985	0.09719958
20110525	1329.430616	1330.762421	1320.589751	1327.19834	374053.5355	-107.2444088	14.46607242	1340.434535	1334.323043	1332.149783	-7.147178874	1328.261291	-21.40613499	-1.459943517	-0.010642245	16907357.57	75.55885717	0.097344753
20110526	1328.85094	1332.123574	1319.539795	1325.780078	377047.7985	-78.50314797	14.72028538	1341.069017	1333.850927	1330.612013	-6.332478307	1325.067129	-18.65472731	-1.272148708	-0.009422955	13698387.51	75.30458718	0.097455198
20110527	1327.625231	1333.382532	1317.887798	1323.762605	379960.8239	-46.71029822	14.98185836	1341.279376	1333.930426	1330.441041	-6.333103801	1325.650323	-16.58563367	-1.136094133	-0.008771369	10380799.61	75.02107532	0.097541389
20110531	1325.280509	1333.057938	1315.220139	1320.747706	382167.845	-30.79815409	15.21487298	1340.936846	1333.713817	1330.262869	-7.698166884	1327.321404	-16.26593827	-1.130916712	-0.009280762	6416135.97	74.73037226	0.097645502
20110601	1321.364696	1329.606616	1311.139892	1316.348382	383049.0805	-49.19745413	15.3858588	1339.932121	1332.031412	1328.069041	-11.01508235	1326.87494	-18.72970862	-1.332741304	-0.011546844	1303383.36	74.46301502	0.097808577
20110602	1316.140218	1323.708024	1305.9047	1310.848502	382845.1224	-90.48634679	15.50308539	1338.332879	1329.312239	1324.570369	-15.82715519	1323.660239	-23.38771272	-1.697579697	-0.015152573	-4360262.881	74.23908211	0.098007493
20110603	1310.091765	1316.623525	1299.96873	1304.733142	382059.0238	-138.8532603	15.5836259	1336.286054	1326.341902	1321.000835	-21.24229644	1316.713079	-29.25838688	-2.154228361	-0.019390134	-9896530.812	74.05990798	0.098191817
20110606	1303.567988	1309.217507	1293.659928	1298.326415	380909.4171	-175.2594102	15.64412823	1333.868897	1323.179818	1317.398035	-27.01907435	1308.195101	-35.61927964	-2.645930301	-0.023868235	-14290094.59	73.97482965	0.098342839
20110607	1296.972766	1302.490563	1287.362771	1292.017097	379715.9439	-179.9104365	15.70633503	1331.241469	1319.864343	1313.677716	-32.82945114	1301.611063	-41.54027181	-3.10018168	-0.02807161	-16536021.17	74.02615201	0.098437164
20110608	1290.659924	1296.597565	1281.373778	1286.10958	378856.3067	-160.285539	15.77789696	1328.449363	1316.50125	1309.852108	-37.833511	1296.133376	-46.68831529	-3.498339633	-0.031647257	-17134484.24	74.17756001	0.098406825
20110609	1284.867158	1291.338248	1275.874802	1280.781566	378554.9013	-130.1471202	15.86010914	1325.358909	1313.132187	1305.940108	-41.39026948	1289.98436	-51.05884285	-3.846646792	-0.034455534	-16855876.68	74.38640167	0.098190137
20110610	1279.845473	1286.850725	1271.123036	1276.362833	379310.1646	-102.5643259	15.96206572	1322.286642	1309.765817	1301.524463	-42.59949193	1284.098902	-53.9212186	-4.095102771	-0.035867223	-16544591.85	74.58059331	0.097735704
20110613	1275.94446	1283.311557	1267.442934	1273.222259	381616.4016	-90.60354647	16.09143715	1319.749476	1306.440606	1296.244126	-40.47878451	1279.725151	-54.63817691	-4.20157147	-0.035308378	-17114953.44	74.68451467	0.096983878
20110614	1273.098693	1280.715458	1264.780175	1271.269566	385147.7936	-91.45616742	16.2453965	1317.317742	1303.231778	1290.585316	-35.63468502	1276.599665	-53.37199094	-4.173486178	-0.033027015	-18232641.76	74.7233072	0.095957731
20110615	1271.050577	1278.996635	1262.945187	1270.289395	389309.8952	-97.32088508	16.41351724	1314.36288	1300.188203	1285.092775	-29.19746749	1274.216983	-50.31326064	-4.014581218	-0.029378351	-19281117.87	74.73908411	0.094734041
20110616	1270.411673	1278.592205	1262.358624	1270.494277	393816.3501	-94.84468492	16.58969993	1311.272429	1297.560273	1280.621391	-21.18572929	1273.114916	-46.0689486	-3.770786578	-0.024872187	-19810800.98	74.77358018	0.093278958
20110617	1271.501713	1279.700769	1263.199487	1271.887291	398293.181	-78.79644749	16.7695739	1308.48734	1295.550039	1278.017496	-12.00096414	1273.619661	-41.3848489	-3.497681585	-0.020148809	-19321371.97	74.87512507	0.091569853
20110620	1274.006908	1282.117026	1265.322233	1274.398934	402275.7049	-51.29226751	16.92721994	1306.070984	1294.067219	1276.961866	-2.391694253	1275.30196	-35.84228822	-3.149865181	-0.015040519	-18033586.32	75.01221886	0.089741245
20110621	1277.907208	1285.849734	1268.830755	1278.186716	405437.7213	6.146110605	17.03134458	1304.186006	1293.061742	1276.956646	7.409597897	1277.969145	-28.87127344	-2.672134095	-0.009206445	-16363599.26	75.13597942	0.087910165
20110622	1281.239602	1289.406716	1272.249049	1282.118976	407218.2112	54.56925953	17.07897145	1302.421231	1292.141493	1277.363612	15.01689895	1280.192382	-20.30147343	-2.037310026	-0.002762537	-14552771.25	75.22255596	0.086233832
20110623	1282.248847	1291.460711	1274.26864	1285.199373	407091.379	16.42371088	17.06546756	1300.217287	1290.912028	1277.468051	18.24295454	1280.554279	-9.885560032	-1.211757399	0.004244361	-12869799.94	75.24232984	0.084894349
20110624	1282.311305	1293.008008	1275.911312	1288.158389	405286.5419	-32.11017016	16.97826075	1297.910894	1289.768842	1277.683505	18.56126837	1280.253844	1.849863481	-0.245083453	0.011574219	-11245531.73	75.20792644	0.083757788
20110627	1282.694783	1294.916857	1278.016484	1291.520036	402309.3075	32.92213281	16.82981502	1295.961848	1289.152867	1278.633743	17.49779533	1280.640914	13.90745663	0.767582266	0.018691387	-9502156.53	75.15319586	0.082594654
20110628	1286.585504	1299.605961	1283.054893	1297.157605	398503.5444	135.7338335	16.59192588	1294.598937	1289.589736	1280.713118	18.05900245	1283.396034	26.22235806	1.816148862	0.025758309	-7592279.037	75.06669833	0.081404573
20110629	1297.153855	1309.476939	1293.502943	1306.974763	394271.9554	158.6455011	16.22779052	1294.032159	1291.650741	1284.364488	23.53812973	1290.397841	38.67275694	2.883660217	0.032960366	-5450831.595	74.94331786	0.080128208
20110630	1311.633944	1322.269717	1306.915051	1318.882379	390131.3634	141.5376944	15.83492442	1294.102728	1294.899306	1289.283247	31.38759535	1300.196325	50.02390062	3.85795731	0.039310024	-3125267.591	74.81333674	0.078667742
20110701	1326.45761	1335.114796	1320.207411	1330.293443	386598.2464	147.2597269	15.53494147	1294.548125	1298.61933	1294.855486	38.10519208	1310.45057	59.18040253	4.641547583	0.043807934	-720460.9477	74.6978036	0.07704472
20110705	1337.818875	1344.960766	1330.309044	1338.82203	384031.1711	159.0385162	15.36082368	1295.139214	1302.506325	1300.905579	41.5495651	1320.299933	64.80995946	5.111269139	0.045602585	1770748.484	74.6565415	0.074884732
20110706	1341.641145	1348.54714	1333.858068	1341.789351	382758.8415	153.5868106	15.36358907	1295.615372	1306.155247	1307.211393	38.95529628	1328.540883	65.52913673	5.14004432	0.043773355	4341041.225	74.74735078	0.071862483
20110707	1339.523878	1347.132356	1332.173503	1340.272044	383106.1874	137.9653085	15.55133606	1296.013627	1309.352367	1313.318472	31.63618077	1334.618562	62.09340155	4.796785724	0.03883909	6926344.772	74.92796367	0.068369378
20110708	1334.661104	1343.280339	1328.054174	1336.673037	384986.4347	121.3668427	15.84131462	1296.486749	1312.14912	1318.869174	22.82689213	1338.941202	55.99917185	4.218333388	0.032039243	9482478.424	75.1392807	0.064792645
20110711	1328.646429	1338.227585	1322.297205	1331.197911	388563.6985	96.14537934	16.34506845	1297.027588	1314.019372	1323.367337	11.204559	1339.714651	47.63167462	3.443951156	0.023447108	11865147.97	75.31706499	0.061799873
20110712	1323.469024	1333.524487	1316.130998	1324.487688	394304.3177	56.52851046	17.18541044	1297.640846	1314.481225	1326.303921	-3.825490864	1335.319342	37.7065014	2.541426459	0.013264905	13930036.7	75.39306119	0.060178304
20110713	1319.588422	1329.68567	1310.536828	1317.847772	400720.1571	11.01648986	18.08216194	1298.418225	1314.038462	1327.838271	-19.28213163	1327.857316	27.27884852	1.609707162	0.00302479	15716626.96	75.37815318	0.059458802
20110714	1316.562394	1326.530973	1305.704321	1311.874947	406066.5779	-33.30674679	18.72575484	1299.417096	1313.276875	1328.39733	-33.2117451	1319.65598	17.02492431	0.713388934	-0.005919203	17290670.06	75.30465054	0.059070089
20110715	1315.383245	1324.944579	1303.72128	1309.33251	411183.513	-59.38905594	18.9296274	1300.702383	1312.860201	1328.049219	-39.06277125	1313.518823	9.039601409	0.033156675	-0.011948238	18746622.2	75.19712821	0.059025593
20110718	1316.874736	1325.699713	1306.438544	1312.76646	415773.5733	-50.47247932	18.46977653	1302.402182	1313.591036	1326.919549	-30.64413449	1312.697389	5.09875316	-0.273507646	-0.013359883	20146357.56	75.0836725	0.058855498
20110719	1320.422746	1328.293138	1312.536582	1320.311226	420215.3266	-18.56860234	17.48814137	1304.411006	1315.18714	1325.456282	-12.72244757	1315.892936	4.478823874	-0.2718631	-0.011042307	21412112.95	74.96035501	0.059367521
20110720	1325.097517	1331.841801	1320.090515	1329.329996	426540.7472	20.00894497	16.39266689	1306.433452	1316.849111	1324.022596	8.317147036	1320.030489	5.97293034	-0.075079633	-0.006956208	22394924.56	74.82002609	0.061792168
20110721	1329.640971	1335.453617	1326.377892	1336.423803	428011.3842	47.27716576	15.11245865	1308.644081	1318.620736	1323.065199	24.45820458	1324.921364	6.833048775	0.10623451	-0.00147657	22776266.7	74.64854522	0.064170588
20110722	1332.77797	1338.229172	1328.78393	1338.228371	419627.9481	43.9929402	13.5670974	1311.333187	1320.795462	1323.055065	27.55523665	1330.722762	4.660394208	0.081366859	0.004782163	22360247.25	74.43306221	0.065376306
20110725	1333.773401	1339.234722	1326.918844	1334.809679	406381.0771	16.60312514	12.46243692	1313.969053	1322.503286	1323.678941	19.53061861	1335.077718	-0.62735559	-0.172507307	0.009832969	20943105.36	74.20718937	0.065337627
20110726	1331.955248	1337.611285	1320.690047	1326.9645	391513.4354	-21.55418465	12.47050288	1315.960985	1322.629823	1324.205755	4.58249588	1335.628389	-9.213444166	-0.679299081	0.012105068	18229348.7	74.00816077	0.064948132
20110727	1327.626296	1333.37312	1312.124128	1317.010104	391923.4162	-62.12281503	14.06239978	1317.262815	1321.543326	1324.469445	-12.02937508	1332.11619	-17.32499654	-1.193386668	0.009414445	14880280.63	73.87681016	0.072180797
20110728	1321.048059	1326.359616	1303.024651	1307.037214	422024.0132	-95.52271696	17.8603114	1317.791631	1319.892198	1324.421058	-24.94816147	1324.895644	-21.84481567	-1.513038321	-0.000522621	11388864.1	73.85489767	0.084617381
20110729	1311.343221	1316.313478	1291.865225	1296.172748	467293.6264	-121.3425613	23.36709484	1317.859617	1317.440179	1323.101586	-35.6501371	1314.869175	-25.44533995	-1.82521158	-0.016159522	7387503.804	73.92234	0.099974484
20110801	1298.785469	1303.858983	1278.115376	1283.643123	521474.6619	-142.4761464	29.49720449	1317.857922	1313.796775	1319.187314	-45.79679327	1302.533038	-30.37538661	-2.275103919	-0.034914491	2734391.786	74.03980545	0.149575543
20110802	1282.218942	1287.189821	1257.543613	1264.601902	561857.2863	-159.797263	36.72914126	1317.321616	1308.786606	1312.422106	-60.51783955	1288.514377	-45.47456	-3.477607876	-0.056625833	-4443636.569	74.18849559	0.155174527
20110803	1257.287883	1264.70152	1225.364682	1238.304189	526845.6523	-173.8156904	45.23551374	1315.751037	1302.285402	1303.36032	-84.93241616	1274.698415	-75.95728112	-5.774293737	-0.077510206	-14907635.48	74.34324924	0.130185364
20110804	1227.439344	1239.834504	1188.025611	1210.764395	442032.5932	-183.0655705	53.69581937	1312.701386	1293.749937	1291.116659	-111.872924	1258.58597	-113.8154665	-8.544874608	-0.094316413	-26514353.27	74.48682939	0.088081932
20110805	1207.189025	1215.916563	1154.817127	1173.527318	487814.027	-186.8187705	61.17301573	1307.714395	1283.654977	1274.589201	-134.0401438	1235.462538	-161.0090544	-11.99966512	-0.116788778	-40676575.34	74.61312574	0.089802275
20110808	1194.529618	1196.942067	1130.771059	1138.415493	345886.4464	-179.5072048	64.86167175	1301.28014	1269.743956	1256.036061	-143.4663401	1208.713538	-200.799041	-14.98644198	-0.137762171	-53218926.03	74.69304673	0.109140667
20110809	1148.931853	1188.252681	1118.428735	1174.263069	363723.3574	-156.7094206	62.11250555	1294.27476	1259.808755	1238.509433	-128.8077086	1190.019403	-173.9455897	-12.81348936	-0.10353323	-45656042.05	74.69914923	0.104270374
20110810	1180.703553	1186.698418	1120.056933	1147.465602	390758.6233	-124.5230464	54.8238778	1287.097194	1248.146114	1222.757121	-98.04896409	1166.937942	-185.0756001	-13.88149097	-0.124531555	-52519698.31	74.64397927	0.091029476
20110811	1137.129286	1185.031473	1135.83993	1166.782157	424082.4654	-89.06616082	45.50980576	1279.904541	1240.347924	1208.763071	-71.35271468	1158.044179	-151.3192673	-11.80578554	-0.100383855	-45593943.79	74.5476304	0.092641181
20110812	1152.741057	1185.545707	1156.01133	1177.06668	450428.5809	-62.45119879	37.40600816	1273.306417	1234.452437	1197.153991	-44.60413924	1157.463644	-125.1485659	-10.20132963	-0.078278749	-40649281.82	74.43004395	0.099476374
20110815	1161.605433	1192.314761	1171.374926	1188.105518	465959.3563	-56.8126457	33.93503179	1267.870667	1230.835109	1188.623078	-0.986797445	1165.752217	-114.9367137	-8.705540711	-0.063322745	-38830611.75	74.31685736	0.099025203
20110816	1181.109996	1197.889885	1175.423226	1189.096496	472542.4546	-65.0503124	33.99680201	1262.895004	1227.486738	1181.735776	33.78432418	1176.216765	-116.1142298	-7.966389432	-0.055115089	-39786223.92	74.2094611	0.094794453
20110817	1189.901178	1196.135603	1161.545063	1167.827504	475321.4912	-77.03911636	35.50368	1257.589632	1222.502728	1174.76838	21.26707089	1182.391926	-117.0411668	-8.446856894	-0.02004057	-41017274.46	74.10093252	0.091352926
20110818	1185.581022	1187.489622	1141.401741	1142.645179	477371.5134	-82.25107382	36.72787984	1251.624456	1215.929814	1168.56491	-11.43975891	1181.389018	-109.3449469	-8.780850308	-0.033669078	-42648710.37	74.00356183	0.088626475
20110819	1158.965596	1169.880395	1129.871129	1139.842204	482031.4502	-69.09022806	35.72938481	1244.554243	1207.779045	1163.778607	-19.52491406	1171.102527	-89.62997545	-7.963032471	-0.001493653	-44751390.91	73.92745076	0.086818739
20110822	1131.391922	1155.105763	1127.374585	1150.283066	488153.5428	-42.50144466	33.25654045	1237.162597	1200.01825	1161.242267	-15.82568837	1157.3581	-64.59818413	-6.292812495	-0.026751926	-46777323.88	73.87332616	0.085800552
20110823	1136.987315	1161.085704	1135.811022	1157.706921	492804.8009	-11.82484438	30.6976561	1230.683451	1195.664124	1162.566037	-24.72068452	1148.278893	-23.73590755	-2.109378892	0.022639249	-48567914.2	73.84694126	0.084951929
20110824	1159.111539	1177.764727	1148.500162	1164.655245	496054.9598	18.30600909	28.98327182	1224.799686	1193.63075	1165.211318	-29.24958988	1145.970681	21.99416984	2.889005113	0.002321992	-48934679.39	73.83810227	0.084186622
20110825	1167.677334	1186.771184	1149.633581	1174.516316	498104.3815	42.15845886	29.10432918	1218.893252	1191.518341	1165.64897	-10.86136009	1150.498895	-17.51791713	-1.169749645	0.001334907	-46689019.79	73.83274399	0.083467429
20110826	1172.336109	1193.479367	1150.762872	1184.732839	498649.4132	59.58335205	30.463143	1213.206105	1190.381278	1165.217775	19.99462599	1160.892711	37.99870257	3.770206596	-0.006758023	-42433481.21	73.85602252	0.082864051
20110829	1189.027352	1207.358671	1172.449748	1193.544534	497750.4994	72.56993715	32.06457006	1207.945848	1191.684301	1165.932978	51.75281107	1175.59015	31.61310528	2.953293923	0.007049194	-37013612.61	73.93600019	0.082528994
20110830	1205.737684	1219.650994	1196.306997	1199.80649	495289.3034	78.12007564	33.20170689	1203.056862	1193.887062	1168.183665	71.45617232	1189.80161	31.84894523	2.792212477	0.029009738	-31521186.07	74.0817889	0.082539454
20110831	1209.095239	1221.717288	1198.475757	1201.9179	491024.3307	76.81203497	33.11928248	1198.600815	1195.333466	1172.247464	65.1229747	1197.666481	20.24577311	1.589127108	0.046362654	-27149787.84	74.31017674	0.082971199
20110901	1203.439801	1216.524526	1187.864821	1200.696769	485444.1817	69.41386301	32.08741105	1194.30602	1195.721983	1177.342944	40.51005778	1200.135004	11.91176447	1.081955355	0.053320877	-23559469.68	74.60464016	0.083743584
20110902	1191.979017	1203.998239	1173.624546	1198.038062	479457.6714	46.48050739	30.70281634	1189.708858	1194.500067	1182.4785	10.25237864	1200.351163	20.27402192	0.310769559	0.037667625	-20107505.16	74.92660222	0.084701929
20110906	1180.662883	1191.798638	1161.750154	1192.841567	472975.4992	20.25310925	29.23029021	1185.141184	1192.567944	1186.650042	-17.03102348	1197.754312	34.4257692	4.518429326	0.01390661	-16283019.88	75.30806684	0.085798285
20110907	1182.250719	1196.548676	1166.970437	1184.727946	465970.8723	24.51112641	28.00050038	1181.359945	1191.83061	1188.543046	-31.22602674	1191.780116	42.50685695	3.567792197	0.009635241	-11515311.02	75.76740649	0.086966843
20110908	1186.43381	1203.809364	1174.717762	1175.652892	459815.2344	27.55178288	27.06424003	1178.171271	1191.140825	1188.758	-33.90180619	1184.497252	40.81037388	1.752345258	0.010534802	-6245949.067	76.25110891	0.088079043
20110909	1173.809808	1187.521998	1157.886366	1166.653577	455748.7131	-28.22749745	26.31300103	1175.031273	1188.548628	1188.875157	-31.74949328	1178.248167	23.18641125	0.712893577	-0.009118729	-1142389.019	76.7206022	0.089033957
20110912	1159.723517	1167.941624	1138.112989	1163.256062	455256.6117	-85.15748146	25.90142651	1172.924561	1185.739712	1188.251916	-23.92106108	1174.144651	2.260108868	0.27281665	-0.030219344	3334960.269	77.04587169	0.089658321
20110913	1166.740356	1175.195543	1147.182781	1170.562413	459867.7342	-65.13206285	25.96801188	1173.014206	1184.939839	1185.897883	-9.225659267	1173.007219	-3.091975714	-0.14084026	-0.027389868	6672962.678	77.10652037	0.089783455
20110914	1184.631356	1196.199956	1170.955313	1184.464414	468551.5997	-3.51813777	26.43570385	1174.741252	1185.849462	1183.593226	8.010547728	1175.525326	0.198691949	-0.397313679	-0.010781687	9019591.953	76.98802594	0.089456727
20110915	1196.294354	1208.718615	1186.344209	1200.043996	479350.6361	49.23461697	27.20890825	1177.049376	1187.437356	1182.666544	20.37763335	1180.567043	0.176019706	-0.420458683	0.004922402	10734976.92	76.79733823	0.088781191
20110916	1202.011028	1213.970913	1192.733157	1209.678431	491577.2011	76.68680655	28.14324647	1179.287255	1189.252461	1183.177142	24.92454366	1187.320422	-2.808782024	-0.423509845	0.014661973	11811743.82	76.70197813	0.08783508
20110919	1207.275989	1220.365945	1196.170787	1205.6384	504251.2875	64.97331564	29.05916654	1181.172735	1191.329705	1186.325763	27.04813182	1196.569373	-6.894540636	-0.58317004	0.015206329	12359992.92	76.87134607	0.086723489
20110920	1205.238554	1218.638003	1189.525304	1191.587075	515837.1723	23.16116098	29.95829996	1181.832209	1191.957463	1188.857086	17.49464211	1201.911323	-12.58475112	-0.896510476	0.007376418	12392304.87	77.22985827	0.085474929
20110921	1185.431568	1194.165397	1161.410938	1173.319453	525282.1255	-32.4260699	30.8891569	1180.296082	1188.96924	1185.413151	-20.81836164	1195.631304	-20.40634162	-1.337548496	-0.009166726	11753555.88	77.6605203	0.084086659
20110922	1162.106741	1166.628144	1131.908282	1157.123879	530479.9901	-79.61626474	31.79837967	1178.110351	1184.417326	1180.165847	-60.47733369	1182.734883	-25.679638	-1.677762827	-0.0239214	10992361.09	78.02147621	0.082626051
20110923	1154.848721	1162.473967	1127.061953	1149.647647	529379.5868	-95.49533202	32.65084727	1177.077395	1181.055602	1179.309293	-64.37550719	1170.499797	-24.47039129	-1.809776425	-0.022081876	10592286.69	78.1642703	0.081157478
20110926	1156.795142	1171.642437	1136.840128	1148.741026	522750.0407	-87.75989546	33.41456623	1177.24087	1178.799478	1180.168838	-46.35200684	1161.416372	-19.56900909	-1.824286834	-0.015359139	10210994.09	78.15635521	0.079697832
20110927	1156.82607	1178.611271	1145.845351	1150.49975	513288.2683	-69.88615229	34.02159756	1178.692848	1177.340684	1178.961173	-28.89252933	1156.843115	-13.2631984	-1.503195414	-0.018881167	9631343.508	78.10113218	0.078263952
20110928	1154.208399	1179.936532	1148.609256	1150.970458	503791.5764	-56.62728146	34.52350508	1180.064645	1175.655437	1175.120786	-14.96522863	1155.25357	-13.89846564	-1.538028761	-0.029890596	7962017.14	78.10965641	0.076849594
20110929	1148.531896	1172.767148	1140.154463	1145.992293	488216.3506	-63.32955778	34.97992927	1179.310884	1172.527672	1168.633241	-7.328691962	1155.603216	-29.30504473	-3.096240128	-0.046248658	4275236.672	78.29989925	0.075441529
20110930	1141.208831	1160.184086	1124.708415	1138.264192	465344.8276	-80.89933449	35.26023601	1177.262519	1168.323768	1160.426083	-4.866547083	1153.597657	-52.60927639	-4.972905225	-0.057298842	-356636.2599	78.59217897	0.074085639
20111003	1134.869058	1147.1863	1108.753143	1131.638898	469686.1382	-96.55324972	35.23394457	1175.430424	1163.515611	1151.449408	-3.57031615	1143.396978	-75.81497224	-5.315837011	-0.049359484	-4624284.294	78.86828596	0.072836587
20111004	1131.723898	1139.631524	1100.018061	1129.980748	492952.1334	-95.78922014	34.77828206	1173.584377	1159.470645	1144.424762	-1.320740263	1131.988359	-86.65234834	-4.750091147	-0.030884926	-7444582.588	79.03671445	0.071733653
20111005	1134.19727	1143.6666	1106.526881	1137.27022	387876.4127	-63.78909975	33.76296643	1171.496307	1157.993294	1142.568238	4.511602594	1128.573597	-72.74936329	-4.417860935	-0.012006402	-7523806.694	78.99493067	0.070816033
20111006	1141.305537	1156.310551	1124.111186	1151.007826	474207.7166	-11.06966529	32.30425613	1169.503738	1158.501212	1144.272151	12.82845421	1132.818353	-41.13773927	-3.93995018	0.002627091	-5439766.843	78.78603956	0.070088015
20111007	1150.74064	1172.296817	1145.78204	1167.164633	448931.6581	46.72852624	30.61746439	1167.689822	1159.784986	1146.900567	20.86997388	1143.667585	-2.52205627	-2.766236592	0.004813882	-2481777.208	78.50224177	0.069536539
20111010	1162.396957	1188.4258	1166.406361	1182.684418	443527.4236	96.14681926	28.76779526	1166.639693	1161.904372	1150.092336	29.39700415	1157.824773	32.36423044	-1.262393077	0.006026581	1646676.457	78.16177357	0.069164234
20111011	1175.823365	1200.942987	1180.240999	1194.203113	442984.4376	122.5720735	26.84691242	1167.154452	1164.887042	1153.603554	38.84003631	1169.571032	52.00612315	0.068283427	0.023371222	6883706.17	77.79748124	0.068970071
20111012	1189.588844	1210.026151	1188.22483	1202.086849	449061.2936	129.7995556	25.04482574	1168.559356	1168.433888	1157.979244	47.70625397	1179.897125	59.46360641	1.314104421	0.047852973	12396200.67	77.44083061	0.068935985
20111013	1202.967651	1217.670965	1193.729314	1208.150765	453280.9507	127.6921243	23.50596085	1169.815033	1172.408756	1163.8376	55.32531008	1191.922393	61.52698211	2.634252742	0.066491452	17853567.27	77.09265886	0.069042477
20111014	1213.45684	1223.33562	1197.564269	1212.781425	456856.1413	119.9106094	22.47310139	1171.050622	1176.370405	1171.258669	58.37229767	1202.607405	63.06920282	3.761615181	0.076674113	20753146.45	76.83196542	0.069272062
20111017	1218.373768	1226.550092	1200.647321	1216.388865	463022.6104	110.9423745	22.18441561	1172.52384	1179.836262	1180.630416	53.42446037	1208.495178	69.35565198	4.608679021	0.076756862	18817269.16	76.73746248	0.069602733
20111018	1219.858385	1228.811926	1204.011957	1219.870271	470477.6766	103.486812	22.52803037	1174.115526	1183.087061	1190.296392	43.73551035	1211.332885	78.7432137	5.182075125	0.06901472	13791550.65	76.74319157	0.070026908
20111019	1220.501472	1231.007365	1207.775132	1223.633251	477844.5992	97.16966023	23.28991138	1175.736861	1186.464487	1197.748181	33.03497548	1213.255806	87.64064223	5.076582471	0.057235016	7711707.164	76.77825149	0.070550132
20111020	1221.252956	1233.468945	1211.277334	1227.098795	485259.3888	92.78848742	24.34428361	1177.185686	1190.056216	1203.78292	24.25672461	1215.612779	92.04711931	5.056900074	0.045601648	4104289.187	76.77739594	0.071148483
20111021	1225.441355	1239.845528	1216.388389	1231.683028	492692.0754	95.80113006	25.52249843	1178.567394	1194.325627	1210.422047	22.63062512	1220.578186	89.65634169	6.536841621	0.039675903	6520616.83	76.6196274	0.071796308
20111024	1231.823605	1249.024668	1222.181308	1236.879947	498905.4592	102.8386995	26.70888769	1179.958046	1198.988712	1216.872231	25.7642218	1227.205026	82.1816883	8.13789714	0.038169848	13177557.66	76.37038587	0.072519886
20111025	1232.353939	1249.060938	1220.691704	1236.391512	502728.8695	96.64440467	27.84795079	1180.851558	1202.755495	1221.219653	24.21919666	1232.402523	67.60503226	7.67071053	0.03507299	21428257.15	76.2654653	0.073346599
20111026	1234.390867	1247.733598	1221.018231	1237.468271	502909.4371	92.27818379	28.75396236	1182.587929	1206.767981	1225.255923	23.49017658	1237.921913	55.49143516	6.204278253	0.032577971	28107648.49	76.18416913	0.07428876
20111027	1254.767896	1280.003533	1243.213493	1256.560057	498195.7844	125.850155	29.25092556	1187.24188	1213.437322	1232.101497	37.80104376	1247.172411	63.43771566	5.570935399	0.037904546	29896375.68	75.78215521	0.075364618
20111028	1274.89742	1286.19553	1265.697049	1275.687049	489169.9306	156.5811657	29.38267778	1192.869555	1219.985416	1239.18402	50.17536403	1255.761958	75.04888705	5.184252178	0.041506706	28233609.73	75.4756037	0.076534987
20111031	1265.020165	1279.621606	1253.765606	1266.025394	477211.7537	118.999322	29.23885827	1196.704603	1222.325986	1242.394516	33.83381453	1257.90343	63.35700031	4.088341211	0.02862186	25454798.5	75.92842379	0.07772349
20111101	1245.176026	1260.791075	1230.031501	1247.501883	462855.6761	58.07410525	28.91084146	1199.509266	1222.823586	1243.843561	7.811732952	1255.820175	43.41205828	3.02031562	0.012366959	23860660.15	76.62846332	0.078928769
20111102	1245.9701	1259.804243	1229.449126	1248.836618	446735.5987	43.61975382	28.51869728	1202.558689	1224.895345	1246.959624	1.539572816	1253.537622	38.63152985	2.693701863	0.010000054	25895779.27	76.80306105	0.080146315
20111103	1256.402714	1266.96568	1239.683895	1259.480594	430407.6802	51.11931895	28.06800221	1206.167841	1227.971803	1250.513553	5.069164631	1252.116786	40.41395695	2.833085342	0.016107878	30217498.86	76.72129685	0.08126767
20111104	1259.341496	1266.807806	1241.249956	1266.240816	415232.2626	40.83716962	27.52864548	1210.437345	1231.222366	1252.2808	1.949848927	1250.534892	35.89780158	3.39044561	0.022983652	34681122.28	76.81492222	0.082192525
20111107	1257.599669	1262.742477	1238.6889	1266.702565	402265.1752	24.29477496	26.94123694	1215.153949	1234.143975	1252.975919	-3.196907624	1249.400366	27.44199564	3.587075493	0.020868862	37535280.89	77.00326857	0.082815518
20111108	1255.725552	1264.53097	1238.418183	1255.070908	392942.4474	16.13327815	26.3406085	1221.001208	1235.946323	1254.400675	-4.10866095	1255.831234	18.94570815	2.151903304	0.014677444	36894893.98	77.17202832	0.08302595
20111109	1252.696635	1268.935184	1238.295717	1240.518957	386794.7292	10.11416728	25.74247463	1225.104183	1237.010534	1255.201537	-3.658398903	1253.895471	9.660101383	0.204364757	-0.032774722	33536115.5	77.34549921	0.082886949
20111110	1247.413622	1253.067786	1236.024183	1238.505815	382269.4463	0.589196087	25.17015307	1229.410894	1237.918207	1252.760197	-4.968823087	1252.675778	-1.40124507	-0.455422704	-0.017312334	28967309.07	77.53909974	0.082536649
20111111	1243.319501	1263.1397	1233.574448	1242.63208	381310.2382	-14.34715276	24.61105479	1232.995856	1238.898761	1249.890211	-7.056800844	1249.799699	-10.83402692	-0.448437467	0.008414296	24021065.77	77.711954	0.081998844
20111114	1243.439158	1257.957767	1232.411295	1240.43515	385055.9678	-37.51507864	24.04882909	1236.289261	1240.15259	1250.630612	-9.818959344	1250.533169	-15.68053328	-0.93897658	0.005326573	19713395.31	77.82846426	0.081315392
20111115	1245.498584	1255.009398	1231.294335	1235.73371	390935.9447	-65.49824647	23.51986521	1238.964799	1241.17573	1252.516763	-13.40100283	1251.870752	-17.72862685	-1.553698254	-0.012033923	15940213.39	77.90961888	0.080630711
20111116	1247.385084	1252.19262	1229.673952	1235.680599	398534.3859	-92.31479333	23.06218345	1240.739706	1241.306027	1251.962228	-16.29662204	1250.697429	-18.57764161	-1.674767557	-0.018018227	12162607.49	77.97758149	0.080061646
20111117	1244.058933	1245.916864	1223.669408	1232.85029	403117.7021	-117.889832	22.71879873	1241.560285	1240.103545	1249.048497	-23.26870864	1245.638397	-23.23897109	-1.874362785	-0.021136894	8658558.138	78.07497783	0.079777665
20111118	1230.501677	1231.411413	1209.594454	1219.26789	389664.115	-141.126243	22.53108001	1241.427458	1237.239299	1244.298551	-38.39267167	1234.964397	-36.47091275	-2.795295542	-0.032326425	5576297.868	78.24678549	0.079951625
20111121	1211.055188	1212.863461	1191.485941	1200.284642	360685.0813	-157.9935988	22.47863496	1240.550117	1232.897453	1237.838829	-56.10289787	1221.018219	-54.23870996	-4.071666506	-0.04608681	2905583.126	78.45631124	0.080487339
20111122	1191.353112	1195.170222	1174.003829	1182.026921	361590.4186	-166.788534	22.52610371	1239.187793	1227.731249	1230.196414	-71.28050152	1208.137602	-71.62681155	-5.242895005	-0.056648237	822513.817	78.65482721	0.081193421
20111123	1177.395921	1184.658782	1163.176594	1171.590886	389753.0958	-158.551411	22.64157569	1237.602391	1222.437776	1222.046757	-73.63280265	1196.809363	-81.39125384	-5.906443015	-0.061366159	-1352789.383	78.80244848	0.081999804
20111125	1175.568082	1187.864985	1165.290234	1176.323337	282074.4585	-125.1404408	22.78518611	1236.158279	1217.393027	1214.234453	-52.8280576	1186.536163	-76.42277678	-5.652599046	-0.057079351	-4250660.714	78.85308511	0.082807804
20111128	1183.398223	1201.298572	1177.203214	1192.084917	404190.6734	-74.76676296	22.95392998	1234.917518	1213.921558	1207.495507	-16.69645186	1180.75884	-60.17774375	-4.643936217	-0.045302422	-7314912.627	78.82959762	0.083463032
20111129	1195.905242	1219.182784	1193.430133	1212.180668	398158.5841	-17.96557062	23.15452086	1233.623121	1213.6814	1202.282251	23.62963654	1182.733813	-38.09062005	-3.197574706	-0.029679996	-10048055.56	78.78044856	0.083856909
20111130	1210.373839	1236.883623	1210.333555	1231.089933	410719.9448	32.20395966	23.36738104	1232.622966	1215.555622	1199.515025	58.14310418	1191.681273	-17.04944456	-1.628644206	-0.010648713	-11274638.16	78.7083879	0.083796032
20111201	1223.533414	1249.1908	1223.649962	1242.697655	418215.9508	62.33447179	23.5768219	1232.619484	1217.532106	1200.120004	75.79260192	1205.624943	-4.034172794	-0.257549967	0.010859408	-9810441.682	78.62373834	0.083089566
20111202	1234.540442	1256.381786	1232.998886	1247.808849	424771.8111	74.45141509	23.76400392	1232.877519	1219.921715	1203.563487	78.50290607	1221.534824	2.887918369	0.906191525	0.031783036	-6682385.964	78.5555685	0.081835748
20111205	1243.884432	1260.642308	1239.767576	1249.499501	425211.362	74.49073472	23.89811624	1232.170494	1223.437858	1208.795968	72.67584271	1236.363606	6.970986512	1.899463721	0.049860699	-3231072.561	78.51768207	0.080228017
20111206	1250.441309	1262.329764	1243.065602	1248.746189	421461.6679	68.83797353	23.98559925	1231.305978	1227.160248	1215.509923	59.73006725	1247.622174	13.69090649	2.917136806	0.060886955	-756145.6719	78.56568376	0.07836268
20111207	1253.075921	1262.021806	1242.190895	1246.835637	418928.0267	64.13846831	24.03416593	1231.475417	1229.952398	1223.183296	41.9875016	1252.700387	28.43087829	4.130211293	0.060566808	-687019.0097	78.75450129	0.076368976
20111208	1252.323644	1260.010387	1238.163303	1244.040392	416425.5172	59.20749596	23.99452124	1232.06287	1231.842139	1230.87259	21.9690868	1253.148644	46.7968431	5.296279057	0.051280169	-2466026.829	79.03785393	0.074397202
20111209	1249.281969	1256.483089	1232.251446	1240.232874	410940.2634	52.41946986	23.81982598	1232.235816	1233.150969	1237.921397	1.186818327	1252.385179	63.51604349	6.194290915	0.037252789	-4891936.835	79.35289974	0.072553272
20111212	1243.8201	1251.325054	1225.411273	1235.380625	407767.8453	37.2084246	23.46031179	1231.860553	1233.511891	1242.880716	-17.06448961	1249.302236	70.79792116	6.328100294	0.020551677	-7609947.771	79.64628136	0.071023893
20111213	1236.309114	1244.761955	1219.021924	1229.730374	411219.3945	8.030936432	22.86601324	1230.864357	1232.671298	1244.346695	-29.10117627	1242.332878	61.00965136	5.237731876	0.004023719	-10111810.08	79.85398328	0.069995282
20111214	1228.26452	1238.054839	1213.895636	1224.399247	416887.5858	-27.03661974	22.07373104	1229.378783	1231.077138	1243.030729	-34.7928367	1233.786959	39.48087235	3.333217079	-0.010500934	-11934330.32	79.98514899	0.069415626
20111215	1220.694518	1232.142841	1210.114229	1220.207554	421256.552	-59.9017044	21.15272717	1227.670957	1229.191802	1240.137864	-35.559513	1226.076029	13.83354502	1.145205863	-0.022665353	-12949686.63	80.07631731	0.069149871
20111216	1216.899562	1229.65348	1209.760061	1219.492753	413905.3156	-75.0723453	20.13305727	1226.017898	1227.781234	1236.66425	-30.05071426	1220.880993	-7.611727626	-0.646919857	-0.028882495	-12407161.25	80.10745151	0.069154348
20111219	1219.990765	1233.013322	1214.633228	1224.368148	384656.4663	-57.57872326	19.05460576	1224.7148	1227.657474	1233.797417	-17.66997371	1220.073342	-16.16702618	-1.346676059	-0.025820728	-9551908.971	80.07301558	0.069359582
20111220	1228.026075	1240.518382	1223.13132	1233.120369	342128.334	-17.4473635	17.97492214	1223.878593	1228.616892	1231.787878	-1.237699034	1222.937357	-14.27090426	-1.161268527	-0.015901582	-4986840.365	79.99229594	0.069597091
20111221	1238.407314	1249.939378	1233.373449	1243.579029	297368.1394	31.46496974	16.93805851	1223.554716	1230.218508	1230.489393	16.63036321	1227.214689	-7.032118043	-0.497208557	-0.002442806	362752.1233	79.87981412	0.0699263
20111222	1247.648354	1258.253936	1242.405415	1252.763647	263260.0834	72.8839437	16.01666895	1223.775623	1232.175798	1230.264054	30.89530975	1233.015269	1.106698886	0.235771852	0.011044696	5961932.644	79.82888988	0.070484389
20111223	1252.012959	1262.24369	1247.1043	1257.519467	253413.5263	89.44840635	15.28255918	1224.574777	1234.120533	1231.419527	36.40140763	1241.463763	5.313124801	0.596603381	0.020492276	11113033.45	79.89289318	0.069771695
20111227	1252.880197	1263.093357	1248.61854	1258.992008	262737.4407	87.28260855	14.71965528	1225.981306	1236.103749	1233.850045	35.01591193	1249.764923	7.098831836	0.72472701	0.026253555	15464104.44	80.04678284	0.06750628
20111228	1252.715313	1262.936123	1248.983989	1259.270925	281475.7789	77.99813002	14.28457918	1227.939856	1238.315005	1237.331885	30.08405246	1254.040919	9.195421183	0.860858509	0.03015942	19023070.99	80.36077109	0.069913595
20111229	1253.449137	1263.431553	1249.85109	1259.95941	303151.7751	69.91885484	13.95778082	1230.60082	1240.711134	1241.738212	24.40632775	1256.272347	14.62959608	1.298326527	0.031905392	21038617.98	80.6255446	0.075298814
20111230	1257.25035	1266.459843	1253.101257	1262.893085	320090.0675	72.55164099	13.70919259	1234.076336	1243.26729	1246.830266	21.31168339	1260.086066	26.30358781	2.321143845	0.031599898	20857596.49	80.44247339	0.057449718
20120103	1263.256245	1271.354088	1258.116596	1267.514891	332865.541	83.12782523	13.51146969	1238.012785	1245.946134	1252.275781	20.27316143	1264.264639	41.37787053	3.661581073	0.029880576	19101943.2	80.18210496	0.073117317
20120104	1269.787211	1276.738513	1263.583251	1272.574862	344975.2326	95.29082104	13.34997911	1242.033669	1248.672479	1257.836589	19.58326764	1266.726753	56.29659213	4.985166034	0.02699728	16576741.36	80.45518638	0.069009155
20120105	1275.916398	1281.928558	1268.875339	1277.535975	356098.5221	106.2593696	13.18481081	1245.660318	1251.501195	1262.940912	19.0458555	1269.040622	66.36610923	5.850862875	0.024677513	14298608.02	80.89988228	0.068717506
20120106	1280.614677	1286.151161	1273.279219	1281.778152	366257.5367	112.8401515	12.97478053	1248.396404	1254.478289	1267.03116	18.29553894	1272.987971	66.94924305	5.821568582	0.024715483	13337428.15	80.95589998	0.070001355
20120109	1284.166804	1289.608383	1276.97549	1285.452597	375207.9186	116.18948	12.7366143	1250.401958	1257.551078	1270.319716	17.50011124	1277.90763	60.57225818	5.140484834	0.026384048	13639823.1	80.82559478	0.072982732
20120110	1287.295309	1292.839913	1280.45244	1288.987224	382210.0539	118.7653682	12.50531571	1252.030767	1260.687309	1273.172628	17.16756517	1283.002443	51.12043939	4.181155807	0.028572629	14830802.3	80.81589719	0.075780279
20120111	1290.276925	1296.0256	1283.876397	1292.509865	387656.4315	121.5263747	12.29096023	1253.45415	1263.715866	1275.926639	17.17569678	1287.359331	42.67057612	3.328115858	0.030120087	16553709.24	80.85726594	0.078558555
20120112	1293.438084	1299.372031	1287.432442	1296.157787	392183.6198	125.7275101	12.10999934	1254.90193	1266.484935	1278.989186	17.33809502	1290.058076	39.62086626	2.996567444	0.029718977	18447483.6	80.85404226	0.081790996
20120113	1296.665158	1302.767084	1290.976762	1299.784384	395955.603	129.9021392	11.98822025	1256.496314	1269.105263	1282.306909	17.69051955	1291.671063	40.5515097	3.059449344	0.027852998	20494387.05	80.82166466	0.085040541
20120117	1299.678856	1305.983183	1294.265351	1303.160511	399067.4694	131.8878984	11.93961183	1258.260144	1271.687188	1285.66959	18.24670884	1292.945597	42.66437846	3.258004748	0.025453694	22634794.5	80.77280326	0.087987539
20120118	1302.430332	1308.941693	1297.17524	1306.15253	401925.4562	131.8405045	11.99981427	1260.383823	1274.496432	1289.088178	18.98869775	1294.983636	44.00971652	3.418124656	0.023078433	25361458.87	80.68211143	0.090329824
20120119	1304.863195	1311.560986	1299.580338	1308.624888	404895.2369	129.2512947	12.20426407	1263.059134	1277.79736	1292.552007	19.91885578	1298.90672	42.38081508	3.34079575	0.021352484	29041523.83	80.52486404	0.091722432
20120120	1307.044562	1313.906069	1301.583974	1310.679689	407860.8765	124.723914	12.51892618	1266.199101	1281.384832	1295.99859	20.98853405	1303.969236	38.71188737	3.10603278	0.020150941	32976077.38	80.31714377	0.092349452
20120123	1309.119449	1316.111305	1303.383311	1312.513937	410602.623	120.3480993	12.88938597	1269.641975	1284.995939	1299.388426	22.10733892	1309.141171	34.79100686	2.870880768	0.019121922	36562006.74	80.08452115	0.092589206
20120124	1311.10173	1318.208838	1305.043612	1314.19362	412892.0518	112.4445521	13.2859163	1273.326584	1288.327503	1302.634063	23.28630291	1313.389576	31.60537864	2.717509354	0.018108865	38321526.99	79.83790377	0.092514091
20120125	1313.01344	1320.245758	1306.655167	1315.811495	414449.2096	98.2789129	13.67004527	1277.14275	1291.055361	1305.633032	24.53783984	1315.575025	30.22202477	2.733170671	0.016936077	36845589.54	79.59322401	0.092267428
20120126	1314.951697	1322.292666	1308.329053	1317.484544	415257.1186	81.93845114	14.00772442	1280.984917	1293.340788	1308.391939	25.71127135	1316.302528	30.22935101	2.877493029	0.015769829	33205079.1	79.36202995	0.092161418
20120127	1316.989533	1324.388023	1310.1262	1319.278312	415397.7635	66.48078113	14.28066393	1284.812055	1295.466525	1310.969346	26.64963185	1316.643944	30.74093513	3.069066364	0.01485615	28801587.63	79.1485369	0.092408885
20120130	1319.267858	1326.658041	1312.233716	1321.384836	414849.6053	62.03537033	14.43565749	1288.38029	1297.597149	1313.341826	27.2140702	1317.038959	31.31928703	3.259009986	0.014367712	25363186.62	78.97963999	0.093512509
20120131	1321.920185	1329.220507	1314.826155	1323.984809	413603.1297	78.24365602	14.42370347	1291.463416	1299.930692	1315.496611	27.26042174	1318.083677	31.47076385	3.394981556	0.014475821	24722593.8	78.87784126	0.095929636
20120201	1324.882856	1332.015166	1317.815573	1326.982985	411726.6182	107.3818121	14.26758901	1294.195444	1302.469293	1317.546043	26.82377003	1319.850219	31.30035866	3.48378917	0.015059403	26187906.99	78.83410737	0.099379003
20120202	1328.050965	1334.959274	1321.07396	1330.236575	409343.8912	139.8618181	14.00314181	1296.751871	1305.11737	1319.608392	26.02948587	1322.009169	31.14781536	3.550644912	0.01590561	28479102.45	78.83734961	0.103391167
20120203	1331.312013	1337.939761	1324.44439	1333.589951	406504.8476	162.8069071	13.6708876	1299.385455	1307.93489	1321.795375	24.88433762	1325.13625	31.06785711	3.607692644	0.016892761	30681708.5	78.85250564	0.107418706
20120206	1334.531108	1340.818587	1327.732902	1336.849383	403265.8948	162.7885772	13.32193391	1302.367942	1310.966909	1324.23431	23.40870171	1329.707746	31.1231618	3.668948622	0.017864948	31734483.23	78.84498305	0.110917993
20120207	1337.703162	1343.640919	1330.978278	1340.034083	399886.493	145.9969985	12.95426467	1305.594548	1314.12433	1326.906191	21.77436091	1335.097478	31.31688932	3.717857406	0.018761646	31868955.67	78.82854023	0.113682862
20120208	1340.849181	1346.489421	1334.273109	1343.220234	396631.4773	122.9081992	12.5519406	1308.880638	1317.317409	1329.718432	20.14654051	1340.678781	31.58277258	3.731045493	0.019583143	31723417.82	78.81784129	0.11556017
20120209	1343.936968	1349.352779	1337.57661	1346.345896	393693.7598	102.0522294	12.13377066	1312.077427	1320.419922	1332.715902	18.67607537	1345.325972	31.89268284	3.690998944	0.020173267	31451977.56	78.85073543	0.116795838
20120210	1346.9523	1352.24009	1340.87406	1349.37479	391288.2289	92.85102179	11.71291314	1315.019348	1323.287634	1335.916134	17.5341297	1347.871626	32.24143643	3.581170273	0.02039962	31263862.38	78.96529226	0.117587165
20120213	1349.816955	1355.096732	1344.102173	1352.263672	389389.2252	93.27643128	11.30389547	1317.759013	1325.946246	1339.183663	16.67458891	1348.858584	32.55764443	3.410187939	0.02028621	31100809.39	79.12090692	0.117602535
20120214	1352.431079	1357.799676	1347.119482	1354.906309	387790.8931	97.99044286	10.93612064	1320.404776	1328.479592	1342.402779	15.92167568	1349.181922	32.70714321	3.194303888	0.019842422	30764324.94	79.26879963	0.116709367
20120215	1354.81673	1360.405975	1350.005148	1357.396693	386619.1182	104.1604278	10.59248611	1323.022829	1330.877079	1345.35066	15.33859361	1349.583934	32.75862244	2.947004677	0.019226485	30284771.63	79.35585335	0.114014657
20120216	1356.968812	1362.972347	1352.84196	1359.837057	385986.195	108.4034305	10.25405652	1325.685371	1333.142583	1347.790085	14.97572747	1350.892747	32.77442776	2.684498866	0.018622873	29706691.3	79.32545487	0.108707924
20120217	1358.853199	1365.298329	1355.380517	1362.007172	385459.2951	111.7047128	9.976778765	1328.351649	1335.330715	1349.834902	14.54352219	1352.957379	32.49749059	2.410481046	0.017866063	29021011.96	79.20855794	0.10197449
20120221	1360.475738	1367.198225	1357.383969	1363.691646	384610.7216	114.9056612	9.815397421	1330.95143	1337.465501	1351.669345	13.77159722	1355.286251	31.69937419	2.125505406	0.01676525	28240494.64	79.06047371	0.095190661
20120222	1361.596854	1368.461547	1358.597522	1364.672721	383062.3994	118.1224795	9.825596595	1333.436314	1339.628245	1353.378813	12.39421641	1357.654211	30.09529364	1.837272853	0.015195507	27375087.01	78.90649009	0.089981139
20120223	1362.062651	1368.870143	1358.755572	1364.720777	380381.1624	124.9811134	10.0659448	1335.756729	1341.922793	1355.100611	10.1181768	1359.86497	27.39098726	1.552351557	0.013008275	26423957.94	78.78045471	0.088089851
20120224	1362.008409	1368.618193	1358.093173	1364.057046	376873.8775	129.5176389	10.4896482	1337.934269	1344.237884	1356.798458	7.179923216	1361.762972	23.88220582	1.281204864	0.010403362	25433631.31	78.69406689	0.088921276
20120227	1361.54827	1368.051795	1357.034074	1363.076701	373224.4439	117.87697	11.00982224	1340.011064	1346.409284	1358.330548	4.068349316	1363.214728	20.06313643	1.037129437	0.007739583	24481685.75	78.64031194	0.091233846
20120228	1361.34241	1367.307345	1355.735096	1361.919581	369425.5917	99.46636696	11.59914362	1342.01742	1348.44626	1359.859982	0.847856725	1364.531835	16.14493601	0.822934537	0.005076267	23565171.27	78.65435076	0.094580729
20120229	1361.957368	1366.564141	1354.40519	1360.771376	365529.1445	93.28380331	12.21839215	1343.988496	1350.31489	1361.522834	-2.375265816	1365.889177	12.40870894	0.641784903	0.002507145	22683031.61	78.76552292	0.098247257
20120301	1363.1698	1366.098454	1353.391173	1359.96217	362378.1662	79.49562457	12.79695218	1345.921706	1351.97692	1363.13985	-5.036333225	1367.090154	9.189431736	0.505373112	0.000376834	21948612.28	78.94808158	0.10205735
20120302	1364.819555	1366.112722	1352.950279	1359.74043	360694.6695	38.60317356	13.28485099	1347.804679	1353.500346	1364.585275	-6.64500426	1368.193966	6.689627076	0.422158541	-0.001048262	21466165.86	79.17276122	0.106299207
20120305	1365.879749	1366.958436	1353.523068	1360.520975	361376.1321	-10.2417341	13.58527943	1349.640778	1354.610339	1365.509408	-6.615194158	1368.084616	5.41773986	0.409250461	-0.001328786	21351384.6	79.38460382	0.110012081
20120306	1365.399633	1368.968425	1355.52933	1362.698155	365357.1616	-57.63844333	13.60431304	1351.430965	1355.070148	1365.554013	-4.358746456	1365.77616	5.842455661	0.481526358	-3.76E-05	21720382.07	79.52651919	0.112318156
20120307	1364.281894	1372.004613	1358.788567	1366.09636	371960.3509	-72.17480672	13.39045062	1353.193257	1355.234282	1365.105696	-0.217094679	1362.52208	7.715231965	0.626424154	0.002540201	22494181.19	79.61464491	0.113871994
20120308	1363.494635	1375.779708	1362.930825	1370.357469	379883.4103	-3.910094041	13.02902439	1354.954236	1355.471	1364.691971	5.054425769	1359.615342	10.64355887	0.826799731	0.005918095	23517797.68	79.67570936	0.115328218
20120309	1364.750662	1380.078326	1367.690179	1375.221852	388730.8683	92.47906577	12.58019249	1356.718684	1356.360277	1364.711334	11.17524353	1359.203341	14.20005963	1.060286706	0.009775739	24728321.17	79.74327598	0.11794008
20120312	1369.734307	1384.645681	1372.74873	1380.382711	397935.4384	131.1188894	12.12215649	1358.493122	1358.495026	1365.613393	17.82574544	1363.472182	17.86174064	1.300624264	0.013705916	26042229.36	79.85481955	0.123038594
20120313	1377.291374	1389.264846	1377.835603	1385.570197	406316.9488	138.0131337	11.6875031	1360.297226	1361.570926	1367.397987	24.11712774	1371.061574	21.58892689	1.548444856	0.017460598	27318017.77	79.98055709	0.12965047
20120314	1385.794654	1393.776038	1382.757984	1390.587248	412983.748	161.1460215	11.28228993	1362.144723	1365.094103	1369.845318	29.27720403	1379.911108	25.46323527	1.808986476	0.020920406	28441093.96	80.07913424	0.136276914
20120315	1393.437184	1398.03081	1387.310171	1395.24171	416482.5268	179.957217	10.97207108	1364.067756	1368.666229	1373.056674	32.73508589	1388.293555	29.29502309	2.075764769	0.023682972	29248743.45	80.11992362	0.141837006
20120316	1398.298247	1401.826383	1391.225861	1399.27636	415367.7474	170.7269509	10.81536538	1366.092623	1371.818357	1377.072321	33.7039936	1394.225538	32.94551007	2.345494256	0.025383254	29577326.93	80.06983163	0.14522011
20120319	1400.930396	1405.133513	1394.492819	1402.673512	410390.022	143.3971488	10.80315134	1368.199568	1374.608623	1381.605769	32.56029994	1398.038558	36.20647249	2.600651697	0.026057504	29464314.64	79.94706303	0.146261433
20120320	1402.466444	1408.046095	1397.250364	1405.566697	403004.7992	109.528336	10.92153408	1370.361131	1377.27601	1386.371904	30.32287593	1400.86576	38.76291931	2.814107041	0.025805197	29024140.17	79.78873088	0.145537349
20120321	1403.740643	1410.176115	1399.080156	1407.504685	393905.2686	80.52673778	11.12598787	1372.527281	1379.780156	1390.939029	25.94294356	1402.683683	40.68158055	2.986534052	0.024846993	28283641.25	79.60677163	0.143469313
20120322	1405.708218	1411.262772	1399.720183	1408.199249	384046.0472	64.1909537	11.3616124	1374.646103	1382.116362	1394.83193	18.87010406	1403.650692	42.03051729	3.117518705	0.023458144	27290550.54	79.417335	0.139869546
20120323	1407.972788	1411.562783	1399.467372	1407.95123	374434.123	58.59558682	11.65860889	1376.717038	1384.31793	1398.085503	10.48859314	1404.094866	42.42286868	3.177275733	0.02156009	26162004.6	79.24139319	0.136429613
20120326	1409.788166	1411.226284	1398.483206	1406.920208	365693.0364	72.8633219	12.05766874	1378.73786	1386.349878	1400.862445	1.652906961	1404.04636	41.53551431	3.142284041	0.019034714	24992719.91	79.0915079	0.134663902
20120327	1410.723115	1411.213584	1397.904577	1406.301256	359245.5709	87.28262565	12.57638176	1380.728203	1388.35074	1403.127896	-3.601594951	1404.301429	38.87210945	2.9739294	0.015827641	23907958.49	78.99661141	0.130717228
20120328	1410.32553	1412.418412	1398.783644	1407.199062	356478.2984	53.10629377	13.2365388	1382.713645	1390.474788	1404.93207	-1.538624637	1405.726732	33.95844577	2.635373246	0.011879162	23043000.46	78.98500515	0.128352323
20120329	1408.830566	1414.132233	1400.307454	1408.753791	356849.8522	16.29321879	13.99767623	1384.622663	1392.544588	1406.217173	5.076133722	1407.680759	27.24883001	2.160203356	0.007422594	22337914.98	79.04291553	0.133542045
20120330	1406.66371	1415.560089	1401.57746	1410.027738	359301.332	58.59516796	14.78960174	1386.384956	1394.331966	1406.845118	13.01490364	1409.271274	19.4269062	1.599722129	0.002777099	21643055.19	79.14528376	0.109417124
20120402	1404.12427	1415.307599	1400.941373	1409.265414	363161.7403	108.3655972	15.59677623	1387.963884	1395.692304	1407.108624	16.84034133	1410.012384	11.02113773	0.99295406	-0.001869636	20956287.76	79.27605377	0.156901055
20120403	1401.563949	1412.00166	1396.772658	1404.736932	367518.3867	64.79792044	16.39766114	1389.267112	1396.450288	1407.173127	11.02815494	1409.2326	2.683209649	0.388236945	-0.006289335	20259707.29	79.41389698	0.152992352
20120404	1398.892149	1406.535544	1390.167784	1397.644459	371875.2062	-27.67404872	17.12543887	1390.347623	1396.621504	1406.866741	-1.245726219	1407.053488	-5.359099661	-0.195555907	-0.010337456	19368924.51	79.54660144	0.149805357
20120405	1395.904523	1400.180469	1382.657453	1389.657092	376079.8558	-104.5449963	17.72644413	1391.422876	1396.330421	1406.381906	-15.32703164	1404.071688	-13.07479827	-0.754210004	-0.013958089	18126497.72	79.66964544	0.151875308
20120409	1392.653935	1394.436391	1376.0624	1382.723462	379262.7552	-155.5986581	18.1167207	1392.314834	1395.477829	1404.930534	-26.30930915	1399.692492	-19.93681369	-1.24731685	-0.016842525	16346868.65	79.76196745	0.156200593
20120410	1389.146206	1390.870536	1372.285228	1378.881029	380602.8727	-172.4754852	18.21462298	1392.645084	1394.017783	1401.135821	-28.95203217	1393.542696	-25.51191257	-1.641075422	-0.018732588	13835465.8	79.80407473	0.156322636
20120411	1385.544703	1389.032732	1370.727077	1377.497062	380396.5506	-161.4731971	18.06165143	1392.839557	1392.144891	1396.433247	-25.24201185	1386.503208	-29.7581424	-1.933683627	-0.019701583	10738131.77	79.80175353	0.15371383
20120412	1382.188379	1388.085754	1370.304858	1377.384611	379160.4211	-136.2922862	17.73381816	1393.557261	1390.04634	1393.127058	-18.85143801	1379.349088	-32.55935897	-2.119917292	-0.019798473	7353461.858	79.76520315	0.14807639
20120413	1378.960395	1387.191756	1369.988599	1377.466778	377400.976	-105.9341072	17.28117845	1394.442548	1388.145923	1390.342834	-12.46067762	1374.075046	-34.37077032	-2.232582654	-0.019362599	3758584.512	79.70746308	0.143020005
20120416	1375.742851	1385.400478	1368.585802	1376.51257	375774.3705	-87.15578854	16.76947812	1394.860009	1386.841371	1386.588458	-9.14266969	1372.551744	-35.72091368	-2.310080757	-0.018796388	53429.09329	79.64512082	0.146605002
20120417	1373.069147	1383.357318	1366.837118	1375.168058	374339.6429	-74.87932735	16.23384468	1394.99371	1386.05509	1382.73139	-7.89270428	1373.925711	-36.01556006	-2.313964076	-0.017759382	-3423262.684	79.57685351	0.151123232
20120418	1371.432174	1382.008146	1365.866155	1374.474025	372942.7666	-43.23504831	15.68798616	1395.207903	1385.662841	1379.908114	-6.56767811	1377.042113	-34.63819147	-2.203750972	-0.015845816	-6388130.508	79.49703281	0.143562716
20120419	1371.379237	1381.954675	1366.218333	1375.011401	371865.0391	-14.33150512	15.1954834	1395.151875	1385.288343	1378.056087	-4.427067146	1379.73364	-31.04875489	-1.944738109	-0.012860327	-8540486.894	79.40915216	0.132845696
20120420	1373.480229	1383.857932	1368.577502	1377.436023	371336.5868	-33.90178069	14.81538665	1394.458604	1384.557279	1377.004167	-0.545148579	1379.804249	-24.64834988	-1.498233433	-0.00855005	-9532729.497	79.31573512	0.132467992
20120423	1377.25225	1387.241536	1372.389668	1381.22296	371343.7894	-54.59072648	14.54316624	1393.387409	1383.727884	1376.821301	4.502896444	1378.348902	-16.24686023	-0.919794957	-0.003320729	-9572220.481	79.2220586	0.137470028
20120424	1381.817463	1391.174208	1376.539351	1385.388054	371912.0771	-2.014931441	14.36725494	1392.21933	1383.084212	1377.471673	9.395558943	1376.797929	-7.162735585	-0.298112088	0.002054772	-9099152.405	79.13700908	0.140120693
20120425	1386.867006	1395.386781	1381.141383	1389.662508	372797.2193	77.87093776	14.25797651	1391.326035	1383.144661	1378.881688	14.06160413	1377.278997	2.195195634	0.338433603	0.007529041	-7995959.229	79.06066782	0.141765298
20120426	1391.974609	1399.519325	1386.097167	1393.668188	373706.3587	109.7850878	14.17609684	1391.093476	1384.403302	1380.918036	18.40118879	1381.96433	11.21053615	0.946899038	0.013002899	-6291101.932	78.99286427	0.144251905
20120427	1396.418794	1402.945306	1390.53258	1396.849161	374893.4844	115.3304603	14.14760114	1391.287163	1386.405337	1383.334316	21.56309608	1389.071552	18.95870335	1.468522724	0.0175545	-4416207.365	78.94539633	0.146852618
20120430	1399.683546	1405.234249	1393.897408	1398.862092	376660.397	133.851624	14.20940477	1391.54743	1388.551736	1385.869455	22.89853383	1396.216016	24.84251395	1.867085056	0.020387118	-2634722.566	78.92978152	0.149094409
20120501	1400.813393	1405.577657	1394.290804	1398.792966	379208.9461	139.0338273	14.37276498	1391.578661	1390.122891	1388.120766	21.51532826	1401.079635	27.15621765	2.026136734	0.020483003	-2040828.306	78.95767539	0.151009668
20120502	1398.874511	1403.181967	1389.97941	1395.839348	382767.0409	101.7676714	14.65189671	1391.043496	1390.380463	1389.707223	16.49220023	1401.017405	24.46392734	1.849944801	0.016814807	-3626451.177	79.04056416	0.152623243
20120503	1394.321778	1398.44618	1382.123522	1390.375927	387082.3284	38.00689813	15.02865957	1390.016485	1389.520107	1390.48933	8.497299933	1397.068625	17.44772828	1.382652099	0.010034651	-6739858.136	79.17374324	0.153918168
20120504	1387.978276	1392.10546	1372.234514	1383.024372	391689.0298	-33.36578775	15.46332155	1388.708058	1387.93582	1390.364386	-1.186505408	1391.652511	7.126088886	0.686783445	0.001395373	-10572978.57	79.34557265	0.154884498
20120507	1380.357173	1384.593629	1362.688962	1374.801409	396474.586	-93.74103302	15.9560329	1387.132583	1386.016739	1389.43166	-12.11678575	1385.179035	-4.257384026	-0.072474239	-0.008584951	-13690327.89	79.55106527	0.155619197
20120508	1372.175118	1376.508581	1355.92781	1366.717241	401281.8839	-123.4400248	16.50458252	1385.347362	1384.208172	1387.811522	-23.68400959	1377.633168	-14.54118782	-0.739124136	-0.019199852	-14661128.69	79.78408928	0.15623947
20120509	1363.764829	1368.236245	1351.164973	1358.898437	405674.8563	-128.8873436	17.05632859	1383.39502	1382.300951	1385.311026	-34.66534376	1370.366355	-23.9105534	-1.338438952	-0.02944462	-14115310.33	80.03180152	0.156730199
20120510	1355.212134	1359.963831	1347.125738	1351.434308	409302.1688	-122.2711982	17.56191104	1381.263729	1379.972982	1381.803336	-44.08013651	1364.693064	-32.56290501	-1.892546979	-0.038593056	-12971942.11	80.28270928	0.157056619
20120511	1347.34618	1352.427351	1342.121407	1343.623916	411636.4271	-114.7120333	17.9658184	1379.143173	1377.007725	1376.983203	-50.50251639	1359.589604	-42.64709197	-2.583085824	-0.045353989	-12584883.48	80.52718221	0.157219081
20120514	1340.847319	1346.266776	1334.364391	1334.869064	412158.8674	-118.7982272	18.21032215	1377.200843	1373.154118	1370.57469	-52.5145601	1353.861447	-56.09914989	-3.574689059	-0.048455689	-14323436.8	80.75274809	0.15721088
20120515	1335.641405	1341.405744	1325.161121	1326.138417	411113.9873	-129.357747	18.31932865	1375.365849	1368.697921	1363.09261	-50.65385408	1347.117261	-70.46228452	-4.672893264	-0.048351049	-17414373.41	80.96055139	0.157080098
20120516	1331.618929	1337.63614	1316.249552	1318.263935	408988.2655	-137.8702247	18.34937252	1373.566853	1364.077078	1355.200532	-46.18017949	1338.669958	-83.2785351	-5.678003508	-0.046023827	-20802655.89	81.1598801	0.156896314
20120517	1327.804446	1334.299815	1309.365868	1313.226971	406047.6148	-139.1285547	18.31224392	1371.541665	1359.431102	1347.495943	-39.59662289	1329.869235	-89.89823678	-6.223621595	-0.041977119	-23103597.72	81.33477615	0.156683655
20120518	1323.322705	1330.81686	1306.414597	1312.917715	402644.8367	-126.2723719	18.22782707	1369.040175	1354.974441	1340.627208	-31.58559302	1323.276057	-85.81646676	-5.952176457	-0.036918608	-22889267.48	81.47455838	0.156472823
20120521	1318.578882	1327.230163	1306.18325	1315.713498	399099.6826	-106.4470389	18.14951281	1366.223097	1350.794419	1334.669198	-23.32278054	1318.279617	-74.22943226	-5.106524114	-0.031488647	-21082690.33	81.59510359	0.156307341
20120522	1313.898499	1323.599961	1306.743341	1319.532466	395617.8566	-89.16730849	18.11895872	1363.266602	1346.800471	1329.456732	-15.72454646	1313.15682	-59.50177329	-4.022978438	-0.026059204	-19018864.76	81.70679144	0.156218882
20120523	1310.934248	1321.020966	1307.318335	1321.955085	392626.8576	-73.01982083	18.19838235	1360.530618	1343.445591	1325.11299	-9.913809178	1310.193249	-46.64414975	-3.082135328	-0.021527922	-17932588.78	81.85306564	0.156288112
20120524	1311.184698	1320.293873	1306.711265	1320.404917	390540.9991	-64.2513865	18.45171332	1358.37471	1341.099664	1321.693394	-7.165468518	1311.561235	-41.02202011	-2.69195479	-0.018789053	-19154647.46	82.07506559	0.156582022
20120525	1313.312754	1320.941594	1305.241041	1315.88642	389287.7953	-59.56191398	18.8441277	1356.523421	1339.40293	1319.040874	-6.967857518	1315.432408	-40.73996161	-2.707271037	-0.017538381	-22077647.67	82.33739423	0.157091364
20120529	1315.949727	1322.505961	1303.944216	1310.359758	388638.1132	-36.37440608	19.30381867	1354.62071	1338.006051	1316.980087	-7.999846161	1319.997029	-42.16790952	-2.850506194	-0.017104602	-25531024.73	82.59608537	0.157802086
20120530	1316.333539	1322.109674	1301.048371	1304.978839	388463.642	-26.22896819	19.80809129	1352.262729	1336.048653	1315.225117	-10.7552157	1321.778442	-42.96457758	-2.940903088	-0.017197213	-28911101.05	82.79198861	0.158620835
20120531	1311.711024	1318.194895	1296.144583	1301.105204	388584.9889	-80.15347751	20.32427392	1349.027992	1332.741069	1313.493457	-15.32317552	1317.348151	-40.31913882	-2.763732816	-0.017390029	-31497733.95	82.86465988	0.159458199
20120601	1304.146648	1312.213525	1290.363717	1298.89943	388800.8145	-141.3289634	20.78651642	1345.146818	1328.599926	1311.709796	-20.12215505	1308.91376	-34.97868072	-2.376764922	-0.017206909	-33097717.57	82.8378757	0.160356644
20120604	1296.423803	1302.543741	1281.513958	1297.97967	388966.9496	-139.794211	21.14458208	1341.017946	1324.173871	1309.952626	-24.02821847	1299.540801	-28.7927574	-1.92194875	-0.016374046	-33829097.15	82.75308393	0.161362247
20120605	1291.465325	1296.588317	1276.335705	1298.560896	388906.9049	-96.14887162	21.32277354	1336.921125	1320.558122	1308.399553	-23.81944174	1292.904779	-21.85307379	-1.416213208	-0.014267138	-33385182.34	82.65153531	0.162608685
20120606	1292.395488	1307.688426	1287.131431	1300.809096	388399.8908	-28.28570458	21.24421517	1333.173971	1319.187419	1306.9846	-16.44116182	1292.806838	-14.65709156	-0.903527813	-0.010259228	-31493311.73	82.57856705	0.164189583
20120607	1297.971467	1323.533538	1302.361523	1304.56979	387519.2236	28.82185961	20.9485735	1329.822359	1319.215873	1306.016759	-4.043957051	1297.802212	-6.899951773	-0.361301793	-0.004753767	-28326379.21	82.52220795	0.165992888
20120608	1305.70412	1323.745359	1302.983954	1309.496313	386427.5481	14.54935735	20.51915059	1326.804543	1319.149592	1306.383128	10.31983814	1305.257057	1.896007026	0.249340403	0.00149678	-24168824.54	82.45969183	0.167899143
20120611	1314.179137	1319.039729	1299.198247	1315.460242	384890.6581	-17.72178161	19.98251685	1324.169333	1319.118982	1307.090283	23.01675621	1312.610418	9.759339114	0.808692432	0.008177459	-19244275.3	82.37252238	0.16954743
20120612	1321.782243	1326.407677	1307.134487	1322.313729	382892.5654	17.20990494	19.37797381	1321.954416	1319.584042	1306.540585	30.36073393	1317.222465	16.59281523	1.313118457	0.014858314	-13854364.26	82.23955972	0.170597725
20120613	1328.076144	1338.622241	1319.770533	1329.164932	380486.6313	81.34354369	18.78323076	1320.173513	1320.281502	1306.537192	32.79573701	1319.714391	22.02817962	1.733483893	0.020906871	-8273374.557	82.08591068	0.171150758
20120614	1333.264859	1345.291648	1327.042589	1335.151793	377831.3516	116.4123118	18.25744483	1318.826915	1320.840112	1309.110619	31.81986056	1321.314161	20.55161814	1.723294971	0.025878428	-2694168.552	81.94556462	0.171188906
20120615	1337.168908	1348.42057	1330.708554	1339.748092	376267.7093	130.3138697	17.89299067	1317.942181	1321.809124	1313.829428	29.70178212	1323.962358	19.79380882	1.752372723	0.028994426	2500032.076	81.83834817	0.171043492
20120618	1339.469784	1350.667083	1333.104522	1342.201215	376403.4261	134.6965988	17.78419554	1317.520032	1323.72539	1320.298538	28.45329969	1329.477653	36.03306056	2.815319157	0.029484549	6936605.29	81.78886337	0.17124313
20120619	1340.414773	1351.514735	1333.828298	1342.901002	378926.8289	127.7636002	17.88532806	1317.476999	1326.13793	1326.666589	27.66415396	1336.401236	52.55013676	3.890795322	0.027747007	10669997.65	81.78822155	0.170908032
20120620	1340.660639	1351.129701	1333.265409	1342.918177	383943.2785	112.5247028	18.10084938	1317.736947	1328.605374	1330.269538	27.09721143	1343.148652	42.18553928	3.319419992	0.024567273	13870330.09	81.812457	0.169206555
20120621	1339.196359	1348.863561	1330.648162	1341.162296	386362.9161	86.67455455	18.4014047	1318.134191	1330.253409	1331.974595	22.8794555	1346.589361	22.46647974	2.144265827	0.020302429	16635964.31	81.87722492	0.166469671
20120622	1335.433067	1344.475166	1325.668349	1337.008199	386314.7876	50.25827247	18.74166409	1318.504746	1330.246298	1333.799926	11.87728821	1343.668089	20.56526304	2.015374882	0.015449255	19117832.14	81.98856099	0.162204594
20120625	1330.790187	1339.359142	1319.908768	1331.959628	383107.8952	10.8458357	19.04137157	1318.91138	1329.212418	1335.150838	-2.510659601	1336.916303	26.8188354	2.333510992	0.010615385	21375510.5	82.12804271	0.15747629
20120626	1326.271794	1334.392527	1314.371484	1326.996737	362066.1788	-27.25973177	19.24537001	1319.451009	1327.947494	1335.001836	-17.28219878	1329.469209	26.08806964	2.17212808	0.006209251	23390719.86	82.28825956	0.156855891
20120627	1325.52432	1333.390111	1313.30972	1326.125122	344577.4076	-43.56044634	19.24832007	1320.236285	1327.519622	1334.616781	-23.72282231	1324.976545	22.4813545	1.9022273	0.003037595	25280484.6	82.40005142	0.156627623
20120628	1331.956585	1339.886846	1320.673731	1333.091684	375628.2141	-19.03875843	18.94466102	1321.394294	1329.049368	1335.540119	-13.63051596	1327.640702	21.15746998	1.842725522	0.001898948	27183659.97	82.40151886	0.15216304
20120629	1342.963153	1351.118081	1333.38214	1344.991493	409458.7443	31.69622275	18.39781578	1322.850831	1331.961833	1337.392137	6.786779825	1335.224102	20.81216503	1.900765983	0.002473604	28975888.26	82.33762274	0.10860579
20120702	1355.350685	1363.777915	1347.721754	1358.324191	371800.965	91.11674048	17.72265271	1324.486904	1335.32995	1339.476899	30.00320961	1343.31471	20.46109997	2.327764132	0.00410427	30503671.35	82.25649387	0.173091908
20120703	1364.393685	1372.817107	1358.101894	1367.834495	310419.0656	132.6885297	16.97476098	1326.232497	1338.434909	1341.687386	44.62297735	1350.911998	19.48271027	2.607458643	0.006470452	31790501.09	82.26315946	0.159432431
20120705	1365.210056	1372.978412	1358.703348	1368.062834	299288.5399	128.5431525	16.23002868	1327.995957	1340.444504	1343.841338	38.92813442	1357.634235	17.38938791	1.637582804	0.009116395	32738404.91	82.4602882	0.175210873
20120706	1360.136507	1366.924803	1352.391067	1361.757091	312825.0179	92.55901009	15.56056557	1329.791592	1341.589322	1345.885548	19.30729663	1361.523514	14.72599275	0.531464999	0.011626275	33426863.05	82.78111705	0.171320849
20120709	1352.865923	1358.733357	1343.606432	1353.166438	310541.0956	46.03391428	15.00476238	1331.6696	1342.43617	1347.878854	-4.558516487	1361.015995	11.80496732	1.120015822	0.013781527	33957456.64	83.13746567	0.171909846
20120710	1346.896028	1352.01857	1336.30791	1346.100495	303533.7263	6.804208545	14.67282498	1333.564644	1343.034878	1349.689683	-23.52510815	1357.438811	10.93634771	2.219397087	0.014962819	33641569.02	83.40898036	0.173275619
20120711	1346.108003	1350.995465	1335.086324	1344.919548	306226.6448	-3.655354081	14.66890324	1335.439931	1343.546116	1351.184734	-27.51112784	1352.856723	14.18885989	2.008935151	0.014565202	32388618.87	83.47222353	0.174595522
20120712	1349.028058	1353.806108	1337.965184	1347.822551	314354.6174	4.403861656	14.93807495	1337.281447	1344.01589	1352.353795	-20.31078868	1348.785148	19.7126549	1.16958802	0.012890632	30210650.75	83.38628257	0.176282512
20120713	1352.922519	1357.252436	1341.51222	1351.579668	323611.0277	13.9586235	15.38960435	1339.030793	1344.333734	1353.230179	-9.406345346	1346.761315	25.55132201	0.753597254	0.01048198	25819557.04	83.24303509	0.177613155
20120716	1356.363332	1360.975744	1345.150662	1355.442219	334599.9362	26.42953116	15.94463891	1340.849898	1344.995361	1353.862543	1.584513731	1347.426869	27.93100847	0.553470819	0.007679995	22001859.94	83.13797815	0.175900466
20120717	1357.487241	1362.848102	1346.626963	1357.169796	347432.984	30.90192678	16.50320695	1342.876939	1346.363576	1354.28784	8.136249261	1350.168126	23.10491311	0.284622746	0.004937457	23311421.53	83.17353458	0.169442872
20120718	1357.27889	1363.816217	1347.081986	1357.48999	361000.8532	32.27870499	17.04042557	1344.942359	1348.219376	1354.639268	10.86941971	1354.605414	13.58433307	0.049506828	0.002526171	25306762.2	83.30196676	0.15983186
20120719	1357.4602	1369.221766	1351.618292	1361.347164	374443.4817	66.42706547	17.5615607	1346.904443	1350.524396	1355.026481	12.76991918	1360.877896	2.847326179	-0.077014186	0.0005432	22112491.12	83.44250752	0.146625552
20120720	1357.321927	1372.934377	1354.485326	1364.268765	386197.5086	87.7097022	18.00528426	1348.399489	1352.248982	1355.333914	12.55064627	1365.485674	-5.215977992	-0.105572744	-0.000558777	16124018.91	83.53396202	0.136155406
20120723	1357.684737	1364.188948	1346.620266	1356.31275	394685.1319	13.40961072	18.31955354	1349.072019	1352.200172	1355.713648	9.346679955	1364.68401	-6.475825128	-0.045594755	-0.000360578	9872602.255	83.50917314	0.139078954
20120724	1358.413813	1354.577253	1338.027556	1348.183579	400077.1724	-69.10026858	18.49885719	1349.227773	1351.379117	1356.118627	4.621843977	1360.439489	-2.478986146	0.096188805	0.000951788	5449632.344	83.39536343	0.146261061
20120725	1355.126229	1359.321978	1339.945518	1357.054502	402884.8693	-38.68725479	18.53259831	1349.261512	1350.895619	1355.914012	-0.675396708	1355.482153	3.877949035	0.309052637	0.003069137	6459635.96	83.24757821	0.14255262
20120726	1353.782959	1371.577924	1349.267437	1371.566717	403691.9067	44.79674095	18.46163143	1349.603649	1351.398815	1356.276251	-3.110681536	1352.576003	10.51067613	0.572957417	0.00567284	9105857.296	83.09363478	0.135187792
20120727	1366.837277	1383.505962	1365.059447	1374.21946	403271.0971	104.7588235	18.33551294	1350.724668	1353.878352	1359.060699	0.775343538	1354.650072	15.01461228	0.864679294	0.008362646	7329545.529	82.96558577	0.135777032
20120730	1381.542698	1390.895835	1377.739063	1371.466152	401264.6481	127.9465728	18.1014195	1352.453692	1357.027768	1362.456925	8.978976233	1360.415415	17.95170037	1.176424479	0.011075164	3552877.24	82.86412836	0.139697486
20120731	1377.198767	1386.399615	1371.278479	1373.3035	397103.1113	88.83222427	17.70130446	1354.445873	1358.836658	1364.174758	18.70988428	1367.624374	20.75901783	1.503741334	0.013853903	1699788.112	82.77605565	0.140286592
20120801	1366.925965	1378.869111	1359.457754	1377.6253	390648.0763	35.15461169	17.08902735	1356.569404	1360.067102	1364.984675	26.72938438	1374.455542	23.84434386	1.833024255	0.016523717	1084490.479	82.70451395	0.13913944
20120802	1371.016937	1382.467527	1363.997327	1381.538101	381749.7822	44.25550934	16.21528754	1358.631906	1361.88046	1365.693356	29.55723039	1378.905641	27.73782384	2.153226645	0.018940859	667109.4299	82.65147306	0.138514982
20120803	1381.885705	1391.551138	1376.479498	1385.662695	370849.1584	84.46069384	15.14069088	1360.615714	1364.218959	1367.522811	28.41673425	1381.582418	32.05484317	2.452359352	0.02102969	691235.7766	82.6154675	0.137817504
20120806	1387.845797	1396.806295	1383.393611	1390.346609	358694.4332	102.4509134	13.96863428	1362.627251	1367.087185	1372.037491	25.59056261	1383.793131	36.01193828	2.715029067	0.022685467	1272595.556	82.59444361	0.136470632
20120807	1391.350071	1399.945232	1387.373565	1395.094813	345575.0305	107.5693638	12.73766895	1364.477478	1370.164969	1377.820513	22.79203432	1386.279127	39.47877795	2.942437272	0.023983939	2159567.427	82.58609385	0.134927163
20120808	1395.75554	1403.511926	1392.194607	1399.423267	331839.8252	113.9205885	11.49864869	1366.001802	1372.875672	1383.066297	21.96402041	1389.868325	42.30770322	3.135971492	0.025015202	3087562.888	82.5866848	0.133655666
20120809	1400.014076	1406.719415	1396.653281	1403.227517	318208.6512	117.4089313	10.33428032	1367.363316	1375.433352	1387.290623	22.38274605	1394.182786	44.29618009	3.277298011	0.025617836	4039336.772	82.58737421	0.132586702
20120810	1403.333454	1409.037862	1399.883708	1406.520889	305317.4464	115.8162103	9.305005194	1368.71727	1378.230434	1389.779162	22.62217846	1398.483067	45.40033937	3.351203597	0.025643602	5056867.629	82.57979297	0.13159221
20120813	1405.956328	1410.788213	1402.255155	1409.075081	294014.7158	110.4492927	8.523655757	1370.373603	1381.091674	1391.742602	21.96765997	1402.328865	45.27939248	3.333362845	0.024888167	6061313.312	82.55448669	0.130656592
20120814	1408.110222	1412.304229	1404.135102	1410.710755	285130.6228	102.9771006	8.098148696	1372.659562	1383.795693	1395.158561	19.61584778	1405.269893	43.62088337	3.201129685	0.023155059	6991540.067	82.50172315	0.129727058
20120815	1409.79629	1413.566703	1405.51843	1411.557505	278620.0765	94.09910846	7.986169897	1375.369151	1386.36588	1399.163328	16.01187391	1407.42706	40.69688788	2.974511258	0.02065253	7843498.887	82.42413393	0.128872344
20120816	1410.973128	1414.475151	1406.339798	1411.777878	274160.2983	83.24234571	8.10941956	1378.207921	1388.812232	1402.315186	12.03950266	1409.066389	36.86200891	2.682648014	0.017681836	8604112.113	82.32993576	0.128217209
20120817	1411.818683	1415.167455	1406.778911	1411.630787	271593.9066	73.45323769	8.40298985	1380.956278	1391.15516	1404.826866	8.033813327	1410.43079	32.53004101	2.35220337	0.014481283	9320687.627	82.21957453	0.127754721
20120820	1412.529039	1415.791614	1407.034418	1411.43648	270656.7157	68.36528413	8.781758714	1383.309534	1393.420639	1407.068806	4.400079095	1411.800663	28.20548767	2.016017949	0.011346077	10057196.9	82.09463821	0.127477587
20120821	1412.974168	1416.257219	1407.043708	1411.161439	271171.8337	63.86393543	9.228527388	1385.356552	1395.503093	1408.869949	1.290410867	1412.952965	23.86384557	1.678778936	0.008343712	10754469.11	81.96512265	0.127466061
20120822	1413.004022	1416.468655	1406.726612	1410.693942	273044.6735	56.48632454	9.752330546	1387.431238	1397.304458	1410.095612	-1.352079313	1413.588563	19.34924076	1.335924664	0.005445832	11336258.95	81.8396236	0.127784351
20120823	1412.575622	1416.405211	1406.117069	1410.135309	276007.2796	46.10886663	10.29922119	1389.369211	1398.72027	1410.879372	-3.180039601	1413.561882	14.86569655	1.007882563	0.002884255	11776660.4	81.72818569	0.128536354
20120824	1411.603697	1416.007307	1405.203623	1409.54375	279752.0525	27.28889226	10.82187847	1390.83053	1399.637915	1411.339295	-3.890052488	1412.696133	10.54191012	0.710679239	0.000843341	12040687.89	81.64187949	0.129817486
20120827	1410.290478	1415.429517	1404.14818	1409.029631	284250.9434	7.708488538	11.31147954	1392.265769	1400.191037	1411.498472	-3.610127249	1411.248275	6.546576621	0.451835297	-0.000664669	12155026.25	81.5742867	0.131558832
20120828	1409.030764	1414.980198	1403.27106	1408.825815	289599.1846	5.309734227	11.75086009	1394.243725	1400.584965	1411.425812	-2.473905924	1409.689888	3.247088038	0.248046772	-0.001556315	12195680.21	81.51100677	0.133647889
20120829	1407.783697	1414.602124	1402.485502	1408.807823	295621.9375	0.478112761	12.16989756	1396.445057	1400.867083	1410.959884	-0.839438512	1408.070746	0.395303815	0.082037103	-0.00207884	12137446.85	81.45169005	0.135968414
20120830	1406.52658	1414.24857	1401.708201	1408.839141	302159.3839	-28.5003183	12.60589888	1398.518943	1401.182081	1410.057692	0.859685853	1406.489986	-2.283974618	-0.066740177	-0.002521882	11957805.71	81.39437957	0.13839198
20120831	1405.811111	1414.378875	1401.460087	1409.353072	309386.6079	-53.79397802	12.99549441	1400.337384	1401.652034	1409.030842	2.841166753	1405.415006	-4.049990973	-0.1547756	-0.002483317	11782847.57	81.3225932	0.140864346
20120904	1406.133005	1415.411168	1402.228935	1410.770444	317423.0942	-64.0479966	13.26794622	1401.652422	1402.151855	1407.948794	5.40997599	1405.221177	-4.178405222	-0.136680457	-0.001527167	11734329.26	81.2229982	0.143341836
20120905	1408.079097	1417.820744	1404.540013	1413.506662	326430.5111	-37.86044796	13.37120793	1402.930479	1403.139482	1407.598718	8.627201828	1406.546866	-1.972965756	0.023748228	0.00065502	11934402.8	81.07703898	0.145794644
20120906	1412.252347	1422.100084	1408.940088	1418.000134	336605.641	80.6858557	13.24869541	1404.850304	1405.40637	1409.259579	12.61277764	1409.984528	3.306382104	0.365102756	0.004415302	12513890.33	80.86556908	0.148195154
20120907	1418.222437	1427.871836	1415.013553	1423.881289	347446.3288	201.2053797	12.94049584	1407.145867	1408.25581	1411.993469	17.06850737	1415.177639	10.98501856	0.852304441	0.009362767	13388884.74	80.60377808	0.150431407
20120910	1425.176706	1434.426546	1421.96801	1430.453076	358163.2645	179.0179776	12.53219044	1409.379939	1410.500969	1414.11086	21.4189257	1421.500129	19.80757808	1.414236189	0.014745008	14380578.56	80.31929283	0.152428172
20120911	1432.820976	1441.52472	1429.552363	1437.511367	368507.8937	102.2145033	12.03610155	1411.515645	1412.776806	1416.567649	25.70612785	1428.347078	29.41459605	2.033350346	0.020451682	15456447.38	80.0223013	0.154083839
20120912	1440.744561	1448.830202	1437.410374	1444.765098	378161.7348	114.0383428	11.47400219	1413.556977	1416.097271	1420.830964	29.94381124	1435.079671	39.29698664	2.687675299	0.026303418	16564618.35	79.72681697	0.155248368
20120913	1448.277254	1455.73217	1444.840631	1451.578761	386390.4921	160.4315157	10.93638404	1415.509029	1419.924065	1426.126323	33.38309403	1441.361248	48.29901036	3.29499632	0.031480912	17515236.52	79.45562911	0.156117275
20120914	1454.934782	1461.777766	1451.312351	1457.462982	392636.954	157.1633012	10.49897784	1417.388408	1423.473398	1431.309444	35.36507815	1446.938789	55.52561874	3.784145723	0.035299615	18150052.46	79.22493258	0.156771467
20120917	1459.837363	1466.18131	1455.938399	1461.620846	395993.3899	131.3342638	10.26770027	1419.344923	1426.842905	1436.414827	35.06188943	1451.818793	59.53875539	4.082293789	0.036815495	18261883.62	79.0644177	0.156904702
20120918	1462.119278	1468.166826	1457.838999	1463.262319	395590.6009	117.8494082	10.35050704	1421.522321	1430.151013	1441.517101	31.62605413	1455.966687	58.92063941	4.105767689	0.035078376	17637701.66	79.00303107	0.15708007
20120919	1462.159745	1468.088163	1457.415875	1462.760432	391964.5591	107.168052	10.69386891	1423.788696	1433.194662	1446.228319	25.65784714	1459.054744	54.3649612	3.896610278	0.030629842	16391544.03	79.02623253	0.15677897
20120920	1460.694429	1466.631341	1455.46294	1460.841871	386051.3322	90.88212117	11.18829613	1425.995199	1435.859977	1450.251486	18.25830355	1460.981873	47.21302821	3.550713143	0.024521371	14765707.83	79.10696715	0.15350461
20120921	1458.140943	1464.16598	1452.383479	1457.880403	378482.2204	66.3647046	11.79370117	1427.931062	1437.852514	1453.240225	9.861664238	1460.954704	38.19001604	3.036969208	0.017201561	12827954.12	79.22883073	0.150768915
20120924	1455.072287	1461.20231	1448.732598	1454.391552	370073.9793	30.25495999	12.45211478	1429.378897	1438.906984	1454.862778	1.07528287	1458.26535	28.27452775	2.357204791	0.009290648	10680162.84	79.37000172	0.1525557
20120925	1451.870883	1458.119699	1444.99753	1450.806656	361320.656	-8.874967077	13.08005878	1430.486833	1439.296482	1455.323528	-7.298211976	1453.957348	18.28996985	1.609069358	0.001572641	8556019.885	79.51563585	0.150787048
20120926	1448.690875	1455.088437	1441.421974	1447.347524	352465.1658	-43.00738377	13.62155232	1431.476953	1439.347742	1454.978913	-14.7477089	1449.217161	8.703192678	0.851851563	-0.005424543	6639095.018	79.65856735	0.147400244
20120927	1446.182141	1452.735211	1438.722521	1444.688598	344342.35	-65.0595185	13.96552216	1432.518004	1439.490907	1454.051764	-20.10412089	1445.434792	0.735547035	0.330161111	-0.010639114	5200873.939	79.77503284	0.14846082
20120928	1444.96811	1451.664786	1437.634714	1443.481771	337727.0871	-60.80210701	14.00214977	1433.805384	1440.198793	1452.847201	-22.22833106	1444.157769	-4.439662208	0.271967887	-0.013031735	4518690.888	79.84264205	0.107404451
20121001	1444.807494	1451.629214	1437.793634	1443.469404	332584.9988	-40.9652373	13.78666236	1435.301392	1441.289015	1451.515484	-21.68130248	1444.77137	-7.157297836	0.52402506	-0.013012158	4457840.586	79.86698389	0.151005917
20121002	1445.307252	1452.224399	1438.632186	1444.201371	328780.1272	-37.54083598	13.42401724	1436.880511	1442.421917	1450.085898	-19.38902071	1446.052003	-8.126963938	0.897004859	-0.011402091	4732135.893	79.85937417	0.145475424
20121003	1446.11341	1453.112784	1439.967718	1445.327041	325953.2026	-32.13614273	12.97027987	1438.561645	1443.471556	1448.918462	-16.01578817	1447.833393	-7.902840694	1.096012201	-0.008688536	5254580.05	79.83191716	0.146445562
20121004	1446.722205	1453.807538	1441.307833	1446.35289	323622.4177	18.38706228	12.50072932	1440.328706	1444.232175	1448.315199	-12.51377679	1449.608137	-7.224857266	0.814560609	-0.005534201	5893993.417	79.80040019	0.149549496
20121005	1447.195236	1454.350435	1442.753664	1447.23086	322104.3206	62.25339613	12.0821151	1442.117638	1444.736954	1448.168949	-8.96783908	1451.143636	-6.348139859	0.204961687	-0.002383137	6396739.721	79.76517811	0.154580408
20121008	1447.764757	1454.953567	1444.560825	1448.081912	321843.3093	24.51019364	11.75230235	1443.892269	1445.164161	1448.330912	-5.126976558	1452.735164	-5.292250006	-0.496649209	0.000567188	6577019.081	79.72212146	0.157473081
20121009	1448.054057	1455.203511	1445.244004	1448.488152	322976.0881	-48.53901016	11.60528663	1445.451381	1445.25606	1448.353251	-1.973013085	1452.750531	-4.516748746	-1.062866355	0.002625147	6126249.144	79.6760044	0.158717897
20121010	1447.861336	1454.868235	1444.473355	1448.168709	325667.3173	-82.50782131	11.73164266	1446.611229	1444.819113	1447.859981	-0.141705115	1449.815539	-4.458165965	-1.24709668	0.003119972	4732841.007	79.63077711	0.159610503
20121011	1447.141562	1453.924751	1442.343653	1447.125665	329660.489	-82.83428627	12.09566485	1447.421891	1444.054558	1447.001301	0.362684143	1445.061433	-5.080653612	-1.147919747	0.002277838	2570423.537	79.58941409	0.159889167
20121012	1445.687692	1452.197186	1436.194441	1445.289216	334434.749	-82.97234399	12.62638312	1447.935003	1443.095456	1445.736631	-0.696478475	1439.529092	-6.230078326	-0.948386572	0.000537934	-19384.54365	79.55630153	0.159510255
20121015	1444.51189	1450.762773	1431.223439	1443.480698	339930.554	-66.31604274	13.27738204	1448.373851	1442.547039	1444.732875	-1.218602451	1436.132321	-7.781846321	-0.769221925	-0.001804315	-2902038.893	79.53026862	0.158655777
20121016	1444.404646	1450.470294	1437.014247	1442.368884	346055.1741	9.585033971	13.98648435	1448.959186	1442.986119	1445.101415	0.50904774	1437.720552	-9.555871797	-0.748289756	-0.00431832	-5888686.929	79.5098516	0.157502478
20121017	1444.760812	1450.712004	1444.252695	1441.564865	352158.5184	75.45202052	14.71178862	1449.5036	1443.959747	1445.75747	3.325955916	1442.349608	-11.42564454	-0.845759039	-0.006856288	-8700115.722	79.50041065	0.156330485
20121018	1445.202932	1451.109922	1438.158067	1440.834099	357634.4677	24.94290689	15.43169894	1449.803409	1444.942604	1444.99561	6.471614842	1447.598691	-13.31975018	-0.966709614	-0.009424442	-11140377.16	79.50696226	0.155363348
20121019	1443.422746	1449.280754	1426.075582	1438.484852	361794.7522	-71.01450179	16.08542797	1449.541283	1445.132482	1443.395769	5.566616798	1450.094339	-15.1377235	-1.084221937	-0.011576657	-12855651.25	79.53652705	0.154962649
20121022	1437.325954	1443.062955	1420.509557	1432.995694	363931.7366	-96.40973587	16.61317354	1448.387574	1443.684822	1441.982982	-3.388366587	1446.273287	-16.74847802	-1.162432125	-0.0129659	-13494101.08	79.59568535	0.155482239
20121023	1428.703944	1434.320117	1417.678503	1425.716484	364271.7201	-89.40362357	17.02667321	1446.607989	1441.109227	1440.378995	-16.82547923	1438.209846	-18.2073334	-1.21405923	-0.013666109	-13222909.55	79.68024414	0.156756384
20121024	1419.451569	1425.01379	1411.024409	1418.02217	363416.0035	-115.205598	17.35815891	1444.579786	1438.152095	1438.080642	-30.94787213	1429.015574	-19.71651575	-1.280350426	-0.013793953	-12376236.67	79.7838237	0.158458178
20121025	1413.251697	1418.979693	1405.264551	1412.755034	361482.816	-142.0983489	17.62138165	1442.581866	1435.376197	1435.313503	-38.74425655	1421.055245	-21.1296054	-1.350730991	-0.014015539	-11106325.11	79.89975573	0.160416049
20121026	1413.803049	1420.061764	1405.753741	1412.758319	358686.1642	-132.192413	17.83902492	1440.94243	1433.508604	1432.398591	-33.11218807	1417.267009	-22.30973692	-1.413355123	-0.014874762	-9626143.959	80.01984846	0.162398802
20121031	1418.585131	1425.61338	1409.692328	1415.982713	355617.1477	-101.7740023	18.03161687	1439.586787	1432.270923	1429.362016	-18.86281726	1416.526919	-23.68081104	-1.495618233	-0.01629162	-8177295.309	80.14422576	0.164206685
20121101	1424.143743	1432.01662	1413.696001	1419.678318	352746.8892	-69.75238926	18.2075362	1438.266602	1430.852294	1426.155942	-2.677170366	1415.842428	-25.63356411	-1.619931502	-0.018285821	-6912243.085	80.27498592	0.165733062
20121102	1426.825123	1435.417331	1414.992	1420.917279	350752.1883	-48.47283799	18.39806658	1437.048932	1429.434007	1422.976594	8.900937881	1415.593659	-28.56849102	-1.809753928	-0.019647868	-6159014.112	80.40870463	0.166697076
20121105	1422.706731	1431.683903	1410.559835	1416.557501	350352.1332	-51.74724324	18.63518298	1435.957527	1428.497573	1420.045448	8.629700792	1416.856688	-32.92760139	-2.092345415	-0.019330541	-6239363.391	80.54287056	0.166827106
20121106	1413.488724	1422.582325	1401.817056	1408.011814	351202.9947	-73.35361455	18.89349942	1434.792106	1427.192601	1417.166054	-0.484967766	1417.201062	-38.23924681	-2.436366341	-0.018230399	-7007492.259	80.6735666	0.166247621
20121107	1402.375417	1411.444597	1391.442231	1397.943299	352545.4293	-101.2024466	19.12992461	1433.428909	1424.416103	1414.066263	-12.47296962	1413.74193	-43.64351655	-2.783832909	-0.017048466	-8177886.314	80.79371415	0.165197028
20121108	1391.23805	1400.246428	1380.993358	1387.845097	354274.115	-128.0322507	19.3256604	1431.533933	1420.641122	1410.707341	-25.12784643	1407.144715	-48.94927183	-3.125830751	-0.018095031	-9592690.51	80.90504287	0.163821351
20121109	1382.277734	1391.309372	1372.301894	1379.485789	356170.2896	-145.6075325	19.4557613	1428.714069	1416.687453	1406.994008	-35.41577113	1399.218331	-53.87399456	-3.447963573	-0.023618041	-11039775	81.00959975	0.162314829
20121112	1375.699654	1384.797689	1365.697935	1373.214073	357503.6002	-153.1011203	19.48955768	1425.271773	1412.521822	1402.941497	-42.40492259	1390.34066	-57.58510999	-3.687738606	-0.031387507	-12333941.98	81.09523693	0.160831744
20121113	1370.810314	1379.937768	1360.767461	1368.646817	357746.5562	-153.0343844	19.40902114	1421.768978	1408.170378	1398.765573	-47.03263669	1380.635539	-59.43955214	-3.794188881	-0.038671763	-13367795.36	81.15009895	0.159460043
20121114	1368.055617	1377.13627	1358.057463	1366.345596	355982.6996	-144.8621369	19.17325677	1418.325838	1403.934829	1394.193048	-46.25053288	1372.251401	-58.42157607	-3.694670726	-0.042348258	-13890452.04	81.16284204	0.158410958
20121115	1367.781226	1376.692387	1358.024049	1366.791709	351264.3542	-128.140116	18.74434314	1414.908234	1399.942357	1388.989666	-37.3670774	1367.723387	-53.5334101	-3.317104232	-0.039122828	-13658928.9	81.12168098	0.157890465
20121116	1369.726043	1378.383309	1360.3758	1369.65987	344321.2309	-103.9607544	18.15160731	1411.936191	1396.758763	1383.790541	-22.86709823	1366.665857	-45.4167205	-2.708538528	-0.030488758	-12762591.12	81.03464258	0.157838341
20121119	1373.509332	1381.892595	1364.63888	1374.410219	336410.701	-74.42573611	17.4437289	1409.821794	1395.111431	1379.271103	-5.676393197	1367.807183	-35.22492815	-1.956125261	-0.019263897	-11395321.48	80.91823816	0.158112652
20121120	1378.760538	1386.867812	1370.404005	1380.639808	328024.223	-38.87923998	16.65839156	1408.214039	1394.609471	1376.220044	9.827683807	1371.491028	-23.60336805	-1.103275576	-0.00706142	-9666034.266	80.7768143	0.158643348
20121121	1384.955773	1392.812884	1377.11165	1387.792611	319870.2723	2.588381298	15.84127846	1406.736924	1394.483141	1375.461814	19.01117981	1377.773418	-11.39467344	-0.206941817	0.004163921	-7721111.792	80.61679597	0.15932805
20121123	1391.514445	1399.151201	1384.175288	1395.205868	312755.5298	44.89025725	15.02422498	1405.139979	1394.840731	1376.70623	22.93885958	1385.590695	0.650255419	0.668228936	0.013846444	-5715568.375	80.45483842	0.160059374
20121126	1397.988872	1405.410061	1391.141956	1402.360002	307065.5869	83.77882314	14.22927961	1403.033921	1395.956147	1379.298312	23.90864743	1394.052743	12.0668175	1.47690415	0.022196638	-3761450.586	80.30465822	0.160770485
20121127	1403.586651	1410.848641	1397.249151	1408.407572	304168.8492	111.8639628	13.49552992	1400.905529	1397.340164	1382.980946	23.921025	1401.323262	21.78035512	2.134990316	0.028302072	-2033072.241	80.18567998	0.161322919
20121128	1407.541212	1414.750906	1401.76185	1412.52709	305389.3449	121.4339313	12.85976342	1399.56927	1398.432211	1387.37979	25.28555746	1405.517404	28.76594575	2.561323884	0.031338413	-707308.4015	80.11767955	0.16157448
20121129	1410.040361	1417.24229	1404.792717	1414.892702	309778.0912	117.805597	12.33234542	1398.729671	1399.319742	1392.126966	27.09887647	1407.249966	33.25423082	2.775968967	0.031652315	247668.9689	80.09281964	0.161587565
20121130	1411.545787	1418.742947	1406.742301	1416.023873	316067.2894	108.4748875	11.91336246	1397.845232	1400.192732	1397.001922	27.87282318	1407.679722	35.78246953	2.830948924	0.029868656	966831.8333	80.0934221	0.161494517
20121203	1412.342039	1419.472919	1407.832533	1416.193886	323187.7525	96.42189719	11.60348137	1397.179009	1401.104526	1401.439084	26.45934005	1407.722777	36.80646698	2.758574409	0.02649327	1456190.212	80.1140946	0.161326625
20121204	1412.826308	1419.714869	1408.355334	1415.752759	329579.6499	89.91536384	11.40064496	1397.024974	1402.146741	1404.879273	21.6194799	1408.493345	36.9449253	2.60080295	0.022232065	1727780.325	80.14639463	0.161141951
20121205	1413.218995	1419.84509	1408.662775	1415.164794	335655.7165	88.31265188	11.29486776	1397.211109	1403.285878	1407.430671	14.81877683	1409.894637	36.34513395	2.397184373	0.01762743	2003003.967	80.17579187	0.161048233
20121206	1413.599506	1420.152717	1409.031647	1414.771998	342404.9293	75.24772201	11.27324167	1397.584701	1404.462682	1409.393287	8.070607273	1411.45485	34.96893713	2.17438788	0.013007003	2483466.97	80.19221043	0.161137389
20121207	1414.303682	1420.844122	1409.674413	1414.855767	348237.9175	67.23383459	11.3364125	1397.89972	1405.700094	1410.981395	2.59596911	1413.21915	33.15532389	1.964769338	0.009184443	3285042.133	80.17695582	0.161585368
20121210	1415.664239	1422.242845	1410.890578	1415.854946	352399.9082	104.1421288	11.47891029	1397.901316	1406.948024	1412.391248	-0.115157497	1415.134766	31.2301826	1.811046955	0.006945949	4593891.033	80.11114009	0.162511014
20121211	1417.591424	1424.238063	1412.638848	1417.573577	354756.0672	142.9638078	11.68973582	1397.799665	1408.268183	1413.763745	-0.499464393	1417.321929	29.24879717	1.70374944	0.006094038	6257699.603	80.00529623	0.163902122
20121212	1419.848154	1426.357199	1414.528749	1419.431126	354219.6409	111.5815426	11.97226057	1397.869239	1409.916729	1415.403064	0.048477368	1419.873489	27.22741937	1.60538531	0.006174668	7920541.767	79.87959378	0.165610302
20121213	1422.341164	1429.230785	1417.060355	1422.238683	355297.9283	64.57609603	12.2852602	1398.35938	1411.664154	1417.190605	2.358248934	1422.476556	25.14152894	1.572436502	0.006882128	9877491.343	79.74260313	0.167261928
20121214	1424.949428	1433.337735	1420.681939	1426.495241	363424.0336	81.18497715	12.58332271	1399.559913	1412.928096	1418.502612	6.863876299	1425.171005	22.93467792	1.639016077	0.007790494	12297606.15	79.60616066	0.16870174
20121217	1427.40549	1437.661913	1424.344247	1431.304704	377723.6335	125.0265399	12.91628263	1401.323135	1414.211277	1420.036745	12.17739791	1427.505185	20.67418346	1.747064444	0.008716831	14691317.92	79.48525052	0.169419577
20121218	1429.502705	1441.540604	1427.263997	1436.119071	382366.5879	147.052511	13.33880641	1403.367168	1416.460299	1423.050804	17.41755993	1428.268399	18.46460146	1.862949659	0.009640908	16724171.79	79.3895551	0.169024542
20121219	1431.082329	1443.360577	1428.444457	1438.307582	362834.6508	143.0982572	13.88173265	1405.684454	1418.863936	1426.24792	19.31175748	1428.908699	16.39496294	1.811017119	0.010243878	17222058.56	79.3387788	0.168653501
20121220	1431.909534	1440.785748	1425.95622	1435.428853	368110.2601	104.3343987	14.58579115	1408.165188	1419.98322	1427.588447	14.69244725	1431.595835	14.53595166	1.427479946	0.01021337	15086338.87	79.35214188	0.168663727
20121221	1432.189626	1435.699807	1421.390037	1429.497285	390095.4675	44.06048973	15.39165615	1410.708812	1420.4062	1427.808284	6.023392692	1434.071121	12.96711258	0.8517595	0.009690703	11189932.24	79.41948527	0.170331349
20121224	1432.376505	1432.74427	1419.425826	1422.88747	182196.9268	4.181232897	16.18251641	1413.42578	1421.529498	1428.53088	-3.454997206	1433.9768	11.81510134	0.249311009	0.008942155	6629747.116	79.52168063	0.172473201
20121226	1432.157203	1431.632256	1418.196671	1419.30541	313620.4722	-23.07681303	16.95874978	1415.805419	1422.430935	1429.124385	-9.949517135	1431.496514	11.02958978	-0.130651811	0.008109986	2927012.379	79.64783858	0.167007095
20121227	1431.376042	1428.082204	1411.678457	1422.531539	278568.5652	-84.80751958	17.71364918	1417.185738	1421.575393	1428.272072	-9.50614099	1426.592496	10.55168492	-0.034425046	0.00738952	1665768.658	79.78361391	0.165139212
20121228	1430.644247	1428.219843	1407.634023	1430.633144	296435.8381	-116.6706921	18.29877899	1418.155172	1420.636191	1427.459103	-3.356424166	1422.360051	10.63673007	0.414420957	0.006972011	2233262.944	79.91598323	0.172652078
20121231	1430.380442	1442.197503	1418.269811	1440.634096	329531.6284	-14.00323178	18.58464666	1419.486359	1421.786308	1428.8957	5.641171776	1423.111198	11.52242516	1.020548705	0.00696094	3573893.513	80.0367307	0.106761645
20130102	1432.015104	1458.990359	1434.169719	1449.539406	366012.0474	122.4553128	18.41335779	1421.235629	1424.411191	1431.356605	15.07352912	1427.859017	13.43478855	1.586627249	0.007600325	4731642.779	80.12851566	0.175097212
20130103	1436.887559	1462.860914	1440.831239	1454.101658	374686.0764	145.2793717	17.62313795	1423.451259	1427.567511	1432.935334	23.43386327	1433.708911	16.60985101	1.898601485	0.009130174	4645651.987	80.17461981	0.163472176
20130104	1443.968891	1459.585958	1442.934581	1455.480493	363292.9275	106.3260305	16.32862656	1425.846557	1430.852283	1434.428748	30.1026627	1440.949304	20.78456892	2.024003629	0.011373166	3738881.196	80.17936894	0.159439229
20130107	1451.955173	1458.4876	1448.376525	1455.895307	348132.7595	90.67062023	14.74827981	1427.921624	1433.62319	1436.933906	31.64792203	1450.566449	25.48365564	2.094697111	0.014010812	2796929.747	80.15386642	0.150394983
20130108	1459.044978	1459.411749	1454.485957	1456.839118	334840.1147	88.15243357	12.95993533	1429.845817	1436.133249	1440.403503	32.0218496	1459.387525	30.55883336	2.206007451	0.016896242	2320520.231	80.10461764	0.143495289
20130109	1463.357256	1461.817433	1458.052438	1460.001092	330708.1003	84.29752066	11.07221992	1431.96203	1439.020928	1444.653991	41.64540746	1463.801434	35.80599335	2.464557846	0.019832455	2859655.321	80.04012844	0.142643731
20130110	1465.616266	1465.754679	1460.209042	1464.757102	334032.7439	84.10743527	9.273058549	1434.141657	1441.972996	1449.449497	49.38232822	1465.10253	40.75895783	2.80953291	0.022548995	4191274.528	79.96984653	0.144675537
20130111	1467.076039	1470.49443	1462.053629	1469.809007	339628.1053	87.80395819	7.702042336	1436.194638	1444.515668	1454.506135	36.58825619	1465.40745	45.04420417	3.13812404	0.024853889	5862448.725	79.90044374	0.14489329
20130114	1468.860592	1475.243705	1464.328568	1474.554212	345722.2481	93.22160629	6.59773844	1438.240857	1446.913784	1459.280603	18.24520783	1465.853574	48.09321957	3.386482228	0.02640536	7630077.484	79.83952641	0.143793818
20130115	1472.213524	1479.160892	1467.884656	1478.308299	350219.8112	98.52988102	6.196264456	1440.451774	1449.5497	1463.210486	16.4010545	1467.822241	49.34175137	3.48600788	0.026867546	9221457.317	79.79714419	0.142986391
20130116	1476.646245	1482.442718	1472.317719	1481.278522	353564.2896	103.8008416	6.395354066	1442.783097	1452.344531	1466.462662	23.01123619	1471.03615	49.0286445	3.461069399	0.026387017	10688236.68	79.76996826	0.141821419
20130117	1481.24561	1485.594728	1476.953403	1484.007335	357140.6914	109.4862973	6.989191606	1445.149236	1455.14218	1469.376648	25.50192031	1474.584978	47.64278499	3.368288573	0.02526018	12195199.72	79.74772092	0.139721998
20130118	1485.408763	1488.737543	1481.151415	1486.61571	361341.3559	115.9057273	7.874009196	1447.624477	1458.044736	1472.144907	24.95159487	1478.44088	45.41804082	3.228961347	0.023634179	13774993.2	79.74274575	0.138269134
20130122	1488.479277	1492.023735	1484.228972	1489.258122	366527.0779	123.1708074	8.904873343	1450.26355	1461.145873	1475.022538	23.18370194	1482.490518	42.68933394	3.070671903	0.021717248	15470460.98	79.76213704	0.137912639
20130123	1490.718836	1495.351653	1486.450432	1491.926331	371672.6105	129.8773267	9.954101605	1453.016608	1464.350398	1477.990389	20.05923027	1486.535699	39.75561275	2.903620116	0.019707447	17237079.3	79.79151521	0.13836627
20130124	1492.643736	1498.506016	1488.294907	1494.483318	375489.9296	134.8529668	10.95257074	1455.85466	1467.556944	1480.9029	16.14671573	1490.534158	36.77414551	2.72440885	0.017718241	18984909.88	79.82261264	0.142299709
20130125	1494.572031	1501.437401	1490.144743	1497.011988	376973.5331	135.8359424	11.7068524	1458.613483	1470.635389	1483.846613	12.80037498	1494.07391	34.22603932	2.555248061	0.016046616	20687584.81	79.81358966	0.144707335
20130128	1496.849536	1504.099518	1492.421097	1499.597482	375099.0008	130.5648099	12.02880261	1461.138056	1473.44242	1486.896839	11.41274737	1496.722084	32.5807063	2.417506576	0.014984741	22319877.52	79.7255169	0.13544628
20130129	1499.340075	1506.48223	1494.923323	1502.135148	370490.8387	121.1709818	11.99242564	1463.544291	1476.018133	1489.953221	11.47535689	1498.633795	31.65319038	2.304995731	0.014418263	23840035.11	79.5918088	0.124705093
20130130	1501.772181	1508.622244	1497.32375	1504.532695	364460.0365	110.809802	11.73642486	1465.963521	1478.458249	1492.927307	12.06109275	1500.099424	31.11927517	2.208584207	0.014132388	25214205.71	79.45231986	0.129131141
20130131	1503.998472	1510.501479	1499.420741	1506.682961	357381.6956	101.5837668	11.3565483	1468.621808	1480.797003	1495.679959	12.73528548	1501.339147	30.73199901	2.116080098	0.013994505	26407309.49	79.36623949	0.1385607
20130201	1505.843035	1512.100279	1500.943632	1508.425636	349797.2729	95.75243564	10.98187163	1471.742831	1483.076395	1498.039229	12.87856054	1502.593232	30.15631033	2.011075547	0.013818681	27380349.03	79.39441411	0.137241271
20130204	1507.3932	1513.475066	1502.10451	1509.872457	342790.3839	93.83602214	10.66229923	1475.175565	1485.331387	1500.097364	12.74974588	1503.962777	29.36276751	1.899807923	0.013535816	28120655.98	79.50867426	0.131214403
20130205	1508.823291	1514.692218	1503.246589	1511.207373	337163.9702	94.86828046	10.39775982	1478.704712	1487.574784	1502.025648	12.90769242	1505.477211	28.465389	1.795011165	0.013162213	28631595.21	79.66372299	0.129604633
20130206	1510.14116	1515.784187	1504.272241	1512.283503	334268.7813	98.96817533	10.2932031	1482.085746	1489.826012	1503.799301	12.94607481	1507.090383	27.2456722	1.693668896	0.0125219	28879488.35	79.81652808	0.130659782
20130207	1511.379111	1516.797946	1505.215081	1513.067076	335451.882	106.7338234	10.44426835	1485.062016	1492.111594	1505.43292	12.70941382	1508.797071	25.52490629	1.595046423	0.011456065	28842061.87	79.91968688	0.131904274
20130208	1512.540549	1517.748158	1506.054942	1513.584394	340052.505	114.9496815	10.80847071	1487.699417	1494.399219	1506.995415	12.19209438	1510.577822	23.42814701	1.50162089	0.010074296	28546355.42	79.98974145	0.13388009
20130211	1513.545261	1518.603041	1506.541736	1513.710229	346761.6247	119.3922717	11.32481428	1490.130394	1496.613746	1508.465433	11.0491258	1512.272968	21.05016793	1.409437213	0.008510455	28012933.9	80.05935539	0.136815341
20130212	1514.52356	1519.443025	1507.444279	1514.142273	354958.9821	121.3829769	11.91014685	1492.477588	1498.779684	1510.099665	10.83629668	1514.211183	18.71122271	1.33249274	0.00695303	27315336.48	80.14795731	0.140214267
20130213	1515.616266	1520.352837	1509.38773	1515.461132	363794.5333	120.0861935	12.46102833	1494.879973	1500.915945	1512.146782	12.8062884	1516.680001	16.78814134	1.286418211	0.005632532	26539270.57	80.27731028	0.143568392
20130214	1516.601577	1521.176037	1511.694389	1517.148957	372333.8602	112.4574021	12.99309167	1497.244923	1502.888307	1514.295385	15.83582928	1519.117677	15.02295386	1.24954338	0.004483633	25638543.11	80.43956304	0.146633357
20130215	1517.248898	1521.899948	1513.830758	1518.796671	379973.6003	105.3441002	13.55101912	1499.433941	1504.574785	1516.183847	19.08998101	1521.000408	13.06930392	1.197374864	0.003370891	24554259.77	80.61719454	0.14928354
20130219	1517.377927	1522.647183	1514.101259	1519.007036	385466.5454	89.96745425	14.11559858	1501.351632	1505.835491	1517.427556	19.17843702	1521.538476	10.81511481	1.114454273	0.002332381	23274004.49	80.80129139	0.151192116
20130220	1516.777151	1522.275512	1510.89618	1516.458889	387582.2967	32.54031271	14.67836518	1502.898654	1506.524162	1517.623067	12.9438771	1519.907019	8.082966039	0.981644252	0.001370428	21772757.12	80.98216207	0.152056001
20130221	1515.658804	1520.64222	1505.608084	1512.330396	386780.6607	-47.71536066	15.21590439	1504.139608	1506.764873	1516.958779	3.056634051	1516.795454	5.095813034	0.814626941	0.000530698	20131444.58	81.15945328	0.152020584
20130222	1514.444157	1522.621231	1499.985121	1508.066243	384036.4123	-30.33094668	15.67447898	1505.197054	1506.78641	1515.832156	-7.378450925	1513.295998	2.36214221	0.649162924	-3.51E-05	18500287.11	81.33530378	0.151385129
20130225	1513.166047	1526.895167	1496.331284	1505.653173	379829.1542	-127.1512106	16.08375237	1506.134492	1506.664655	1514.437824	-13.41239451	1509.990074	-0.244307142	0.48090539	-0.000464448	16882398.37	81.51101782	0.150285102
20130226	1511.8936	1513.471885	1497.001483	1507.104531	374841.9142	-98.27257414	16.47676303	1507.025545	1506.50396	1513.006726	-10.06097232	1507.593927	-2.831516749	0.307966077	-0.000908105	15286490.86	81.68805764	0.148919985
20130227	1511.102968	1525.763045	1501.087567	1511.554759	369731.5299	-51.01888142	16.75800943	1507.929112	1506.505156	1511.813846	-0.095706893	1506.455979	-4.658416648	0.177469332	-0.001027245	13911958.5	81.85875662	0.14757232
20130228	1511.19088	1523.316119	1506.986699	1517.551624	364872.765	6.592440761	16.83334696	1508.882337	1506.819254	1511.084616	12.34022671	1506.545553	-5.052644214	0.130652761	-0.000480466	12939244.69	82.0144438	0.146437063
20130301	1512.693089	1524.311442	1513.12516	1523.609329	361190.7664	58.48422406	16.61309146	1509.947006	1507.695501	1511.044863	22.86199054	1508.521985	-3.253996136	0.217519469	0.001026015	12571380.17	82.14792192	0.145883699
20130304	1516.156457	1527.251448	1517.785885	1528.119119	359607.6933	94.18087627	16.00245256	1511.181396	1509.379433	1511.92963	26.76702512	1512.94972	1.537638351	0.490489629	0.003816797	13016009.49	82.25182597	0.146285711
20130305	1521.211582	1532.053732	1521.429718	1531.522732	359709.3341	114.7241348	15.07834276	1512.590019	1511.751554	1513.779108	25.6713825	1519.199105	8.681135093	0.909423177	0.007596095	14143194.01	82.32948503	0.147447391
20130306	1527.167238	1536.994595	1524.956734	1534.67959	360685.6982	126.0467833	13.99022935	1514.15011	1514.578157	1516.473585	22.64997386	1526.436383	16.97436118	1.398960268	0.011780777	15688774.89	82.38880565	0.149019789
20130307	1533.758933	1542.059663	1529.160808	1538.342662	362161.3186	129.6373037	12.78017993	1515.85804	1517.736957	1520.144634	19.96508302	1533.715699	26.05648261	1.936080313	0.016270674	17568839.09	82.43138189	0.150866834
20130308	1540.614115	1547.418197	1534.88737	1543.326645	363599.9553	127.9843131	11.50707755	1517.703294	1521.062304	1524.866597	20.17985149	1540.018648	35.40973305	2.487512495	0.02090836	19663230.21	82.4599863	0.15273395
20130311	1547.195572	1552.585237	1541.316429	1548.924304	364484.3537	121.7837149	10.31630928	1519.625652	1524.399709	1530.206985	22.22769013	1545.20187	43.97354823	2.98810267	0.025067783	21723650.56	82.48193587	0.154479494
20130312	1553.143759	1557.261346	1547.331636	1554.143844	364556.7246	110.5635752	9.326133235	1521.558929	1527.658735	1535.693534	24.09110939	1549.419469	50.96344932	3.390780894	0.028228201	23553597.41	82.50288939	0.156036072
20130313	1557.714768	1560.920032	1551.96308	1558.170701	363040.8625	97.34766452	8.704330461	1523.458671	1530.623187	1540.784566	24.74099358	1552.719389	55.02379009	3.610845693	0.029681806	24857498.5	82.53210164	0.156808084
20130314	1560.174454	1563.021147	1554.19418	1560.144645	359187.7568	85.22935061	8.619519406	1525.269975	1533.074679	1544.896289	23.01283174	1555.166306	54.80877195	3.564236054	0.028711189	25337026.83	82.57908709	0.156414612
20130315	1560.883232	1563.863508	1554.493953	1560.475262	353489.4478	75.45353978	8.99947721	1526.978274	1535.090438	1548.069841	19.48885643	1556.79967	51.03433702	3.297513033	0.025715662	25110409.23	82.63929761	0.154772616
20130318	1560.471057	1563.922502	1553.756575	1559.946496	346757.8662	68.74340635	9.686041097	1528.607895	1536.822297	1550.56436	15.37307197	1557.753398	45.00868103	2.893696351	0.021494375	24441816.33	82.70368891	0.151984196
20130319	1559.310181	1563.499095	1552.389149	1558.892205	339550.6196	64.21049316	10.62089288	1530.091205	1538.322152	1552.342686	10.98658148	1557.70945	37.4140755	2.397151805	0.01634526	23422901.25	82.76906216	0.149572916
20130320	1557.947187	1563.049425	1550.982797	1557.801094	332583.3119	61.63001386	11.71867472	1531.378938	1539.697614	1553.465792	6.8007436	1556.500482	29.22185162	1.871011666	0.010692578	22191771.73	82.83055293	0.147771898
20130321	1556.562413	1562.601569	1549.637412	1556.78483	326246.7389	60.31219023	12.84601007	1532.565058	1540.996478	1554.09527	3.024382597	1554.691757	21.10281554	1.354752045	0.005191271	20965395.81	82.88228387	0.146684794
20130322	1555.115764	1561.996593	1548.181555	1555.723113	320679.6243	58.55289377	13.90566997	1533.747719	1542.189438	1554.323043	-0.414982517	1552.72419	13.33895366	0.862199467	0.000308743	19895762.38	82.92133694	0.149940765
20130325	1554.299045	1561.818741	1547.334446	1555.259681	316556.7565	61.88790826	14.73177283	1535.098695	1543.510968	1554.6024	-2.700337003	1551.908023	7.305359507	0.481083756	-0.003107972	19257454.12	82.93849697	0.15206152
20130326	1554.63691	1562.444722	1547.599475	1555.854299	314485.8345	73.63759277	15.15534358	1536.785169	1545.166951	1555.369632	-3.237614803	1553.498782	4.192605915	0.285979088	-0.004216279	19329135.36	82.92454859	0.141490338
20130327	1555.980033	1563.795101	1548.846986	1557.372238	314280.4207	90.4301799	15.24420115	1538.749561	1547.002105	1556.48993	-2.238953131	1556.628749	3.612484698	0.251532382	-0.003383934	19974000.61	82.8862921	0.130095776
20130328	1558.210702	1565.937704	1551.056038	1559.754562	315637.1666	110.8910101	15.14792086	1540.89214	1548.885081	1557.779921	0.099946732	1560.306015	4.967041719	0.342423835	-0.001352085	20914302.58	82.83371001	0.137170038
20130401	1560.169845	1567.520931	1552.763013	1561.727705	318074.7577	117.6656138	14.91203093	1543.07221	1550.485106	1558.841704	2.161724241	1563.171062	6.787689944	0.456357837	0.001524968	22048329.6	82.77278374	0.150453302
20130402	1560.831127	1567.415348	1552.72485	1562.201839	320992.9314	95.97169629	14.60846544	1545.139557	1551.379843	1559.261567	2.595433995	1563.411224	7.625681572	0.493078303	0.004749564	23228983.66	82.71272002	0.150967917
20130403	1560.71583	1566.390699	1551.661333	1561.76855	324503.5843	57.00551881	14.35960164	1547.129912	1551.868138	1559.321435	1.874205558	1562.139005	7.795998419	0.483435496	0.007843199	24234918.31	82.65436816	0.14558985
20130404	1560.255587	1565.025617	1550.112865	1560.875578	328850.0893	11.3473843	14.24688909	1549.094796	1552.566966	1559.381036	0.251268653	1561.763535	7.682108241	0.462290902	0.010539007	24917685.15	82.59458506	0.144988662
20130405	1561.356759	1565.949604	1550.766436	1561.79	333975.7394	-10.05821173	14.42911363	1551.122298	1553.578172	1559.888059	0.556101036	1562.054304	8.811442214	0.543075308	0.012139743	24995869.89	82.54696623	0.146645148
20130408	1565.780445	1571.593778	1556.093812	1566.596979	339869.3978	22.29877474	15.06656909	1553.306741	1554.580396	1561.296264	5.327056598	1561.690127	12.58710707	0.831758926	0.011967134	24190124.25	82.52026883	0.147185312
20130409	1571.950981	1579.850349	1563.932207	1573.45598	346221.9391	87.09120205	16.05499697	1555.501147	1556.065661	1563.3014	12.2464492	1562.616242	17.55406743	1.221708596	0.0103392	22666289.85	82.51197028	0.147484671
20130410	1578.146811	1588.372691	1571.938742	1580.382565	352521.721	158.6686029	17.20516619	1557.525284	1558.925057	1565.438339	19.06354066	1567.310226	22.19868105	1.594203534	0.007842505	20735617.07	82.52285379	0.148215648
20130411	1581.323793	1593.118744	1575.854336	1583.750196	358722.1392	196.9300079	18.43311069	1559.235709	1561.85196	1567.288189	20.77481069	1573.194824	23.69105978	1.754490249	0.004855613	18547751.5	82.52082641	0.149026218
20130412	1578.461267	1590.045643	1571.443433	1579.959782	364757.6752	161.1185727	19.6244262	1560.475436	1562.894329	1568.418544	12.46886516	1576.693281	19.29204743	1.512875403	0.001877617	16303254.73	82.47896439	0.149644921
20130415	1571.572811	1581.707273	1561.564532	1571.467252	370048.8805	75.7372916	20.64366343	1561.307966	1562.764653	1568.899195	-1.939360409	1577.223881	11.01507001	0.989651698	-0.000788637	14238829.86	82.41533591	0.149947174
20130416	1563.49075	1571.756946	1550.207565	1561.691428	374090.3957	-23.36199771	21.40728224	1561.886625	1562.937787	1568.955053	-17.31355195	1575.354693	1.598130268	0.357512312	-0.003019266	12514186.28	82.34392006	0.149818211
20130417	1557.303202	1564.093776	1541.713553	1554.372281	376208.4212	-99.94074748	21.72788765	1562.217769	1562.974514	1568.794558	-27.85035498	1571.205405	-5.757842012	-0.181907717	-0.004341336	11433603.89	82.32595076	0.14927592
20130418	1556.304358	1562.892556	1540.712558	1553.494666	375744.5273	-115.0768114	21.42550944	1562.343671	1562.023417	1568.633385	-27.40136445	1564.53959	-7.675788455	-0.415801278	-0.004312355	11295437.99	82.41816021	0.148294973
20130419	1559.364112	1566.694474	1545.544889	1557.650006	373071.2584	-83.23765167	20.59839868	1562.389267	1561.092596	1568.499482	-18.40941201	1558.647485	-5.295257836	-0.408063092	-0.00308437	11982555.06	82.57205312	0.146934388
20130422	1564.272423	1572.655384	1552.995925	1564.103019	368879.2389	-32.45524382	19.41972493	1562.441655	1561.57441	1568.430759	-5.516241315	1557.988382	-0.800090665	-0.280505171	-0.000951801	13246911.93	82.73323935	0.145402366
20130423	1569.519707	1578.86791	1560.912147	1571.002431	363581.6211	19.37297349	18.0096151	1562.74942	1562.909669	1568.268503	8.299023723	1560.998544	4.143342018	-0.140565552	0.001818142	14964562.5	82.8083323	0.143336393
20130424	1573.363066	1583.135764	1566.797561	1576.202709	357716.3406	51.55582487	16.52385732	1563.551519	1564.068671	1567.892339	19.52064695	1564.12776	7.617976416	-0.109351511	0.004881817	16961095.54	82.70457999	0.140472467
20130425	1576.233515	1585.993929	1571.133108	1580.146061	351685.4243	67.71036345	15.04994047	1564.753102	1565.403906	1567.657107	28.18329591	1568.315654	10.20927691	-0.118757737	0.008109354	19056725.47	82.48031781	0.137307874
20130426	1579.224634	1588.823763	1575.351627	1584.089396	345725.5955	79.59734701	13.62520607	1566.21493	1567.48318	1567.905856	35.66947375	1575.352731	13.17494171	-0.060452145	0.011458953	21137193.6	82.21899596	0.13424214
20130429	1582.718501	1592.102433	1579.813744	1588.378278	340445.2296	89.61978715	12.39490033	1567.738301	1569.877748	1569.230718	41.63736228	1582.693547	17.0570762	0.136168878	0.014733791	22959550.43	82.01376751	0.132352774
20130430	1587.155714	1596.383904	1584.977192	1593.437188	336416.7077	101.0381289	11.49388481	1569.104866	1572.076768	1572.20279	45.9004233	1587.380895	22.4699078	0.546749437	0.017744869	24280237.4	81.96320173	0.132668741
20130501	1592.318802	1601.426799	1590.599141	1599.03679	333605.4341	112.5169239	10.90356262	1570.423174	1574.257943	1576.484579	48.46278184	1590.365806	28.96951637	1.122524849	0.020439937	25182106.62	82.03399779	0.13438552
20130502	1597.763466	1606.713548	1596.181511	1604.701083	331846.7906	120.6430658	10.57943521	1571.863326	1576.665543	1581.573257	49.25151121	1593.123135	35.74781522	1.772381742	0.022813979	25850711.7	82.16324351	0.13644021
20130503	1603.266468	1611.999747	1601.560309	1610.24085	330909.9474	124.92521	10.45371476	1573.559348	1579.44172	1586.927025	48.51220003	1596.549	42.42776289	2.454863012	0.02484089	26356392.76	82.30037447	0.137536279
20130506	1608.588569	1617.026976	1606.544414	1615.46469	330491.7641	125.1187792	10.43664128	1575.661752	1582.735438	1591.941233	46.63472772	1601.628553	48.57287555	3.118458973	0.026508294	26806361.78	82.38799576	0.13632287
20130507	1613.863664	1621.997028	1611.390992	1620.520022	330622.5403	122.7978349	10.55119156	1578.096972	1586.46845	1596.739579	44.01752246	1607.962942	54.07769175	3.729519895	0.027866833	27332946.59	82.4490409	0.133223332
20130508	1619.311932	1627.214279	1616.426391	1625.64116	331389.278	120.0464542	10.84415823	1580.730245	1590.501799	1601.629272	40.99986112	1614.786126	59.01651858	4.275677881	0.028967941	28011447.39	82.52579402	0.129072561
20130509	1624.993008	1632.801324	1621.620382	1630.904158	332812.8445	118.3837452	11.31146488	1583.511309	1594.676597	1606.727012	38.10505593	1621.377983	63.09167301	4.700877483	0.02981372	29020360.82	82.64077574	0.124604802
20130510	1630.994701	1638.910471	1627.100141	1636.410578	334910.1316	119.4130386	11.95343494	1586.36678	1598.832425	1612.182676	35.85454648	1627.028874	66.06066276	4.953505495	0.030433366	30536755.23	82.81898159	0.120640877
20130513	1637.114578	1645.307702	1632.501213	1641.986453	337494.0274	122.3314465	12.73787961	1589.301699	1602.98143	1617.871673	34.12155849	1631.964011	67.89342161	5.04600099	0.030782542	32431820.25	83.04157074	0.11698774
20130514	1642.971054	1651.533907	1637.276402	1647.272496	340365.3871	125.1275212	13.60862641	1592.371336	1607.147594	1623.556923	32.53648743	1636.522311	68.47617967	4.999376196	0.030716623	34477883.71	83.27443482	0.113252165
20130515	1648.551697	1657.56163	1642.263321	1652.273586	343324.1341	127.725753	14.55997743	1595.490509	1611.421977	1629.147859	31.00924612	1641.354125	68.08582855	4.848805935	0.030346057	36558899.42	83.50289129	0.109109991
20130516	1653.825237	1663.337118	1647.408327	1656.984094	346122.9026	129.8698567	15.58313801	1598.587313	1615.885827	1634.543246	29.39203019	1647.078839	67.05739109	4.639515863	0.029791254	38525302.78	83.70927771	0.104223425
20130517	1658.334547	1668.320467	1652.158427	1660.9241	348855.4231	129.3468896	16.6152335	1601.720677	1620.353776	1639.622015	27.3377835	1653.013672	64.93735047	4.35697234	0.02871934	40200441.83	83.88276949	0.099070904
20130520	1661.688265	1672.046934	1658.350465	1663.656117	351713.7259	124.3385466	17.59969652	1604.92314	1624.603148	1644.267428	24.58743528	1658.331866	61.23714616	3.975605805	0.026799736	41462156.91	84.02042288	0.094280503
20130521	1663.393134	1673.941864	1661.780244	1664.723883	354534.7426	112.5744796	18.45804191	1608.342696	1628.360909	1648.338136	20.80935276	1661.949027	55.63291778	3.498819805	0.023771515	42094921.13	84.10348726	0.090395436
20130522	1662.939824	1673.412835	1654.320385	1663.649381	357226.0277	91.6503527	19.1127458	1612.128483	1631.371927	1651.720845	15.64852638	1662.802478	47.75564955	2.926133386	0.019341764	41888797.89	84.11547843	0.087969249
20130523	1660.689505	1670.85261	1644.022106	1660.752067	359770.8887	63.47457998	19.59033012	1616.095495	1633.660398	1654.279778	9.385798441	1661.398224	38.07290179	2.280065734	0.0138075	40925279.13	84.06188847	0.086845317
20130524	1657.301362	1667.009587	1644.109067	1656.699405	361942.8476	31.60681795	19.94493195	1620.015226	1635.328372	1655.918078	2.624336697	1658.572912	27.47402995	1.603662725	0.00776741	39384042.46	83.95043436	0.086614044
20130528	1652.993511	1662.119228	1646.955575	1651.633991	364151.7705	-3.105482893	20.2109726	1623.684701	1636.587087	1656.713665	-4.547449891	1655.256098	16.10935517	0.894853753	0.001291952	37350514.28	83.79775963	0.087076082
20130529	1648.115913	1656.554056	1640.78062	1645.785552	366833.0788	-39.11631974	20.43596256	1626.843426	1637.581848	1656.610387	-11.99450005	1652.440204	4.209789834	0.15255809	-0.005492644	34946218.39	83.62394511	0.08799319
20130530	1643.137249	1650.908092	1630.673503	1639.865035	369168.602	-73.28227873	20.63203809	1629.535459	1638.286024	1655.675828	-18.90537896	1649.959841	-7.211760132	-0.56055731	-0.011864482	32323506.23	83.4231492	0.089154364
20130531	1638.35978	1645.619222	1624.025464	1634.47943	370154.7109	-102.8824437	20.79281075	1632.019441	1638.906487	1654.495009	-24.53392258	1647.453492	-17.28532189	-1.184871112	-0.017174532	29593444.09	83.18652499	0.090433664
20130603	1634.65657	1641.652881	1620.338592	1630.474436	368988.2133	-122.4279445	20.95727847	1634.188046	1639.036653	1652.534709	-28.12956783	1644.494332	-24.86443442	-1.656236732	-0.02062015	26947669.91	82.91282472	0.091710124
20130604	1632.783419	1639.846428	1618.373664	1628.674892	365060.2886	-127.6882082	21.15945582	1635.721191	1637.836122	1648.491339	-28.90119137	1640.598042	-28.77869065	-1.907956831	-0.021419144	24583760.24	82.59916795	0.092781105
20130605	1632.45086	1639.940183	1618.581999	1628.770385	358448.6496	-118.8582529	21.39094139	1637.043379	1636.292742	1644.066293	-27.21988139	1636.357815	-29.58935324	-1.972001939	-0.019913312	22453789.11	82.26237625	0.093687641
20130606	1633.181218	1641.342323	1620.773442	1629.972828	350202.4287	-98.87385413	21.64493298	1638.822495	1635.943272	1641.919833	-24.0561335	1632.551493	-28.46180812	-1.919183064	-0.01695378	20423393.26	81.92882498	0.094625506
20130607	1633.963304	1642.995698	1623.230687	1631.840609	341731.3865	-76.97661296	21.88402574	1640.528051	1636.000104	1640.503915	-19.48501924	1629.787399	-25.77427783	-1.765171797	-0.012993258	18478161.93	81.60503643	0.095121166
20130610	1633.856539	1644.037873	1625.266214	1633.968661	333349.1439	-55.54199017	22.064562	1641.414359	1635.275898	1637.501058	-13.64728826	1628.530771	-22.112258	-1.536585973	-0.00843657	16577083.17	81.29944244	0.094868843
20130611	1632.911571	1643.980259	1625.868551	1635.422251	328512.7303	-40.32885108	22.21932355	1641.779179	1634.235642	1633.962851	-7.881059191	1628.411925	-18.3507171	-1.296700235	-0.004365724	14606128.78	81.03695179	0.094219904
20130612	1631.180906	1642.466676	1622.126001	1635.522265	330189.7256	-51.03701429	22.38858575	1642.024562	1633.456569	1631.260278	-3.385835449	1629.392559	-15.04165017	-1.092314621	-0.00161645	12495257.05	80.83708626	0.093350837
20130613	1629.83476	1641.255966	1618.640244	1634.453394	332647.0612	-55.81454044	22.59763602	1642.299002	1633.112798	1629.726824	-1.251020565	1630.854211	-13.46054997	-1.005712891	-6.80E-05	10093912.82	80.73174808	0.093583875
20130614	1629.904436	1640.682044	1621.845425	1631.263204	338163.5143	-12.84462664	22.87671064	1642.695205	1633.2471	1629.488856	-2.798515817	1630.474474	-14.87110148	-1.119913406	-0.000808861	7248359.414	80.75144893	0.096130237
20130617	1630.377775	1640.184012	1624.982974	1626.482778	345671.0826	25.03412474	23.18831944	1643.02361	1633.530459	1630.077689	-7.204359582	1629.970442	-18.55057547	-1.388851448	-0.003314602	4114444.62	80.87857775	0.099956646
20130618	1630.397068	1643.040608	1621.892909	1624.158766	331500.8278	28.05866815	23.46474098	1643.078935	1633.673705	1630.895668	-12.61538592	1633.204023	-23.28642609	-1.726982475	-0.003314234	949964.4607	81.08349666	0.103930287
20130619	1627.585729	1642.148457	1612.072754	1619.987516	328497.6536	1.653049224	23.6949203	1642.433087	1632.829261	1630.676555	-19.69296885	1634.650557	-28.33201467	-2.093964614	-0.005427912	-2122620.78	81.34373371	0.105990016
20130620	1619.688352	1624.591348	1592.095033	1604.752139	404596.5381	-166.3714778	23.86142659	1640.671269	1630.185322	1628.372965	-28.592631	1627.384355	-32.66114698	-2.434514354	-0.019446683	-4947447.074	81.62970782	0.104200592
20130621	1608.894114	1603.893402	1574.354411	1589.211217	487179.7219	-176.5181254	23.90289328	1638.081327	1626.334684	1624.391557	-37.18574783	1615.170183	-35.88104415	-2.696563339	-0.033980797	-7330159.205	81.93224446	0.100034011
20130624	1597.929903	1601.217863	1576.36328	1590.130755	460399.9292	-151.8113379	23.7732591	1635.078967	1622.081466	1619.005097	-44.00026505	1603.195359	-38.0223346	-2.853036002	-0.031317005	-9140057.586	82.25091984	0.094351092
20130625	1590.129462	1607.312755	1588.100001	1598.35834	391828.898	-69.00626083	23.39297546	1632.127769	1618.397812	1613.955739	-44.63939794	1594.486137	-37.96268583	-2.824930854	-0.021028084	-10127003.3	82.55932744	0.088820841
20130626	1588.974789	1606.463875	1594.992762	1599.102187	388060.889	-59.06578822	22.68509241	1629.719405	1616.307605	1611.661308	-34.93252671	1591.997875	-34.80461285	-2.537372785	-0.018611103	-10052912.21	82.83602264	0.089789666
20130627	1593.161944	1604.408182	1597.731227	1597.728087	410433.3089	-75.88407758	21.70403277	1627.789535	1615.547753	1610.523357	-17.96468432	1594.614373	-28.93739946	-2.031213815	-0.018546267	-9031464.129	83.07690166	0.095263116
20130628	1600.235066	1609.612842	1596.993255	1602.367502	400065.2527	-54.95291247	20.54033642	1626.155972	1615.580135	1608.42399	2.102461134	1600.110674	-20.77751865	-1.374413341	-0.012483731	-7276480.963	83.27437699	0.085186241
20130701	1608.433336	1618.329316	1596.948238	1610.430247	372602.2551	-13.75383457	19.25642519	1624.650792	1615.931257	1605.939089	20.26500735	1606.217899	-11.96004312	-0.623506414	-0.003210587	-4935043.369	83.45447352	0.098604165
20130702	1615.665147	1625.663521	1604.6191	1618.412446	349363.1538	24.03869652	17.9315019	1623.083274	1616.061931	1603.363911	31.17944199	1610.415652	-4.104354206	0.149567387	0.005506619	-2201748.757	83.64172202	0.096615713
20130703	1622.175096	1632.474878	1616.454275	1626.692633	327480.2162	60.51423904	16.6098355	1621.64587	1616.268753	1602.395128	36.15469167	1613.533319	3.432345432	0.921206845	0.013887878	799528.932	83.80816414	0.095964225
20130705	1628.96801	1640.060749	1626.520713	1635.748074	304233.5003	97.97385953	15.31124497	1620.59652	1617.020071	1605.665894	38.0789639	1617.155289	11.33837166	1.689490406	0.02230842	4001920.471	83.92798742	0.095559321
20130708	1635.995626	1647.70004	1635.135478	1644.570058	285320.6962	127.974918	14.1121107	1620.164508	1618.640031	1611.45373	39.05689356	1622.295938	21.34889125	2.40460257	0.029487122	7207530.14	83.94619867	0.095693956
20130709	1643.315525	1654.795965	1643.246122	1652.227096	276096.5669	142.228793	13.0822268	1620.570504	1621.464511	1616.768385	41.53519857	1630.050184	35.12831882	3.022353229	0.034235624	10224503.37	83.8106638	0.095393763
20130710	1650.728021	1661.342824	1650.437692	1658.833206	275012.2079	143.7122837	12.21895281	1621.698397	1625.246294	1622.445222	44.61375368	1639.57425	50.7891917	3.540316215	0.036836564	13052732.34	83.56582663	0.094774997
20130711	1657.782636	1667.274613	1656.537102	1664.62672	279148.8523	137.5476107	11.5127551	1623.322148	1629.556965	1629.917499	46.59012101	1649.494169	65.99578317	3.955663354	0.037812733	15727459.78	83.27022735	0.094087726
20130712	1664.564921	1672.810707	1662.139103	1669.919546	286690.9535	126.5356799	10.92682976	1625.236395	1634.130802	1638.166926	46.4006088	1658.845475	77.8611518	4.293971517	0.037680138	18285880.25	82.99492593	0.093253878
20130715	1671.209424	1678.271224	1667.930935	1675.14145	295143.209	114.9933203	10.41289131	1627.276172	1638.673128	1645.956192	42.98078712	1666.63994	83.50849584	4.588307197	0.037128185	20791672.82	82.81427299	0.092262875
20130716	1677.395312	1683.411644	1673.542134	1680.060143	303723.4612	103.3005973	10.00678797	1629.367215	1643.071671	1653.268616	37.30422227	1672.895735	83.87867014	4.803620826	0.036082869	23198223.8	82.70752529	0.091215464
20130717	1682.81087	1687.904681	1678.417876	1684.296023	312557.0116	90.24341934	9.755811095	1631.358501	1647.314992	1660.195818	30.81720711	1677.978759	80.75587563	4.897866917	0.034251863	25423308.88	82.63256854	0.09020699
20130718	1687.1904	1691.620848	1682.34629	1687.77117	320016.8611	80.73428303	9.678354007	1633.458972	1651.292538	1666.578035	24.81961785	1682.132147	76.08933149	4.846936712	0.031808751	27464126.43	82.55480413	0.089340485
20130719	1690.242027	1694.405325	1685.070406	1690.37837	324552.6877	77.88726816	9.796684223	1636.065111	1654.903431	1672.289175	20.64794133	1685.641457	72.00158706	4.623719308	0.028884556	29312301.28	82.43477896	0.088713083
20130722	1692.121031	1696.349703	1686.733873	1692.197126	326501.8141	81.96654003	10.07879116	1638.742516	1658.151969	1677.215848	17.96388297	1688.431146	67.98058308	4.255402839	0.025580828	30928736.95	82.28904053	0.088298993
20130723	1693.187114	1697.696513	1687.703108	1693.461474	326555.2163	93.00660832	10.46180534	1640.951662	1661.087766	1681.314558	15.99116968	1690.430771	63.10983571	3.796560249	0.022124094	32290554.61	82.14773659	0.088032437
20130724	1693.458558	1698.404879	1687.948658	1694.089082	325409.0574	98.94197203	10.93959701	1642.949021	1663.692693	1684.396124	14.20275879	1691.395192	56.3155278	3.254988272	0.018380015	33328597.13	82.03044705	0.087873144
20130725	1693.004026	1698.458235	1687.471829	1694.012014	324016.0588	94.45168043	11.5008432	1645.015298	1665.978834	1686.32817	11.94371803	1691.11036	46.47719911	2.644024573	0.01419477	33969935.78	81.95733436	0.087766972
20130726	1692.215993	1698.155468	1686.639818	1693.558104	322529.3495	81.30615557	12.0722891	1647.466997	1668.061956	1687.420992	9.45589252	1690.148267	35.10317427	2.023220551	0.00999966	34253424.18	81.91758686	0.087685078
20130729	1691.416742	1697.760676	1685.765412	1693.032605	320781.3368	46.60521134	12.58950928	1650.756011	1670.0379	1688.032541	7.239950474	1689.13989	24.09473213	1.443363191	0.006239498	34233673.52	81.89234817	0.087616814
20130730	1691.105671	1697.642024	1685.303332	1692.81854	319195.6181	26.94487744	12.96735745	1654.578343	1672.094739	1688.631398	5.352967288	1688.770036	15.16750936	0.975512637	0.003343391	33942603.69	81.8655949	0.087520104
20130731	1691.793511	1698.181297	1685.724356	1693.319602	318167.9223	78.43143572	13.11958759	1658.359577	1674.416077	1689.690999	3.899227262	1689.746038	10.11842058	0.691861046	0.001767368	33427355.19	81.82081925	0.087352938
20130801	1693.199623	1699.162387	1686.769528	1694.298029	317552.3696	145.7029707	13.08554362	1662.217536	1676.893013	1691.130448	2.769018195	1691.752021	8.222826293	0.560101667	0.001261417	32654579.23	81.76303804	0.087120283
20130802	1694.801793	1700.18243	1687.953826	1695.303332	317093.9292	153.7805367	12.94641866	1666.380385	1679.34029	1692.701977	1.662101636	1694.119907	7.91140823	0.514073288	0.001302044	31549599.12	81.70174605	0.086844227
20130805	1696.371964	1701.080386	1689.081063	1696.186839	316582.7718	118.2518501	12.73464252	1670.554887	1681.602019	1694.191034	0.709425187	1696.573238	8.607973164	0.528044139	0.001777117	30142112.36	81.64618843	0.086528723
20130806	1697.591836	1701.629254	1689.873045	1696.729842	315741.1102	65.09929021	12.49696349	1674.392951	1683.508522	1695.371495	0.032685133	1698.758979	9.50490547	0.564065465	0.002497309	28457739.34	81.60707712	0.08618194
20130807	1698.173207	1701.607395	1690.061143	1696.654826	314420.6403	14.90105284	12.28772612	1677.849924	1684.990098	1696.148463	-0.746427767	1700.266759	9.919163815	0.58049955	0.003041373	26421663.41	81.57628762	0.085834113
20130808	1697.988279	1700.915688	1689.525303	1695.818194	312584.615	-12.30451653	12.1396921	1680.922929	1686.025981	1696.46601	-1.965707633	1700.855204	9.592487892	0.554969723	0.003119149	23982850.02	81.54216776	0.085511276
20130809	1696.563122	1699.188973	1687.819659	1693.781235	310046.7096	-24.58696324	12.13173539	1683.554077	1686.607927	1696.474483	-4.083137636	1700.103375	7.412562829	0.422658944	0.002140179	21044836.74	81.49916974	0.085236825
20130812	1693.459125	1696.092932	1684.531668	1690.133552	306637.7366	-20.5298465	12.34034718	1685.68999	1686.709294	1696.178754	-7.568720834	1697.541512	2.311810407	0.121290476	-0.000475753	17513588.4	81.44050967	0.085038979
20130813	1688.964961	1691.867084	1679.94636	1685.182941	302553.8048	-31.18670284	12.72870395	1687.297261	1686.338804	1695.430646	-12.04149845	1693.472861	-5.089292729	-0.313192099	-0.00436414	13538437.35	81.37191642	0.084899116
20130814	1683.518689	1686.869245	1674.489544	1679.39391	298136.8992	-111.8457955	13.22995303	1688.369095	1685.542648	1694.403446	-16.85799378	1688.482933	-13.78999188	-0.821761318	-0.00891031	9339942.197	81.30593534	0.084768602
20130815	1677.559592	1681.473164	1668.591389	1673.193224	293579.9954	-199.4796372	13.79710388	1688.805122	1684.138701	1692.210892	-21.69135337	1682.492911	-22.96917518	-1.35732798	-0.013708991	5062910.574	81.24180579	0.084659783
20130816	1671.622215	1676.124574	1662.77315	1667.10012	289107.3254	-202.1218255	14.36982703	1688.571517	1682.072854	1687.675439	-26.12106164	1675.644524	-31.59337471	-1.860631327	-0.018240914	881264.0733	81.1797301	0.084582069
20130819	1665.808641	1670.916072	1657.125535	1661.248687	285111.0845	-157.6916967	14.91609181	1687.779268	1679.505209	1682.032176	-29.7824318	1668.465357	-39.32386988	-2.312014841	-0.02223863	-3070216.453	81.13335852	0.084456614
20130820	1660.088217	1665.846001	1651.609858	1655.636503	281956.0422	-125.5105277	15.42296124	1686.444903	1676.372742	1676.807221	-32.4813786	1661.233836	-46.14675965	-2.710584465	-0.025619231	-6708546.241	81.11392022	0.084211353
20130821	1654.712584	1661.101432	1646.464753	1650.558048	279977.6325	-106.3087579	15.84137327	1684.925996	1673.406024	1672.134139	-33.65493539	1655.448927	-51.37860224	-3.016538806	-0.027902673	-9837497.067	81.13753027	0.083770538
20130822	1649.883459	1656.823975	1641.876966	1646.25432	279495.2263	-97.85291013	16.12574996	1683.774665	1671.6681	1668.31984	-32.79239727	1652.476681	-54.43538508	-3.195703557	-0.028662341	-12279603.43	81.22050919	0.083051865
20130823	1645.747319	1653.194736	1637.993069	1642.830327	280524.7317	-99.33882415	16.28224507	1682.621302	1670.333173	1664.620797	-30.10870328	1651.506102	-55.36369466	-3.250367256	-0.028016151	-14052392.19	81.35007985	0.082121985
20130826	1642.515467	1650.438599	1635.03227	1640.439285	282811.5548	-104.3531661	16.32976013	1680.825776	1668.10995	1659.657386	-25.96094844	1651.616861	-54.24124283	-3.184403568	-0.026151144	-15204165.03	81.50391895	0.081111679
20130827	1640.085215	1648.505845	1632.881595	1638.920513	286328.9599	-107.5269129	16.28846888	1678.730518	1665.323709	1654.531712	-20.80055568	1650.939156	-51.56560704	-3.026072297	-0.023433872	-15837734.21	81.67128881	0.080043706
20130828	1638.332734	1647.366071	1631.408513	1638.081315	291120.8936	-102.2193481	16.18505919	1676.870555	1662.69159	1650.983927	-15.17474155	1647.570836	-47.93670109	-2.809643628	-0.020310549	-16087479.53	81.8381384	0.078956732
20130829	1637.57491	1647.18874	1630.943866	1638.230013	296420.999	-88.60516337	16.02980641	1675.103377	1660.164392	1648.506224	-9.118474745	1642.778318	-43.06051188	-2.516886483	-0.016670058	-15904499.38	81.98910463	0.07798318
20130830	1638.099626	1648.077265	1631.785611	1639.661743	301402.0907	-70.58186562	15.82787905	1673.202013	1657.574068	1646.227099	-2.569100579	1638.291762	-36.58145147	-2.125809096	-0.012324698	-15214874.46	82.11432313	0.0772262
20130903	1640.267759	1650.463975	1634.312412	1642.703606	306090.7232	-44.05898917	15.58945482	1671.309677	1655.617778	1644.572083	4.343782699	1636.032994	-28.24937797	-1.621549462	-0.007246626	-14014609.69	82.19226443	0.076849231
20130904	1644.428795	1654.668989	1638.893275	1647.680937	310104.9904	-5.774569945	15.32672904	1669.59461	1655.037636	1644.027368	11.52370038	1638.009678	-17.79433946	-0.988123069	-0.001379165	-12294627.8	82.20253797	0.077017264
20130905	1650.208705	1660.367524	1645.122841	1654.190304	313606.4512	38.99537138	15.05000991	1668.058767	1655.590422	1644.531465	18.64188323	1643.301523	-5.839610319	-0.260919057	0.004958167	-10158982.02	82.15273205	0.077626165
20130906	1657.025921	1667.184757	1652.372069	1661.60064	317477.7316	84.89943145	14.7624783	1666.698837	1656.894519	1646.012468	25.26724646	1650.337243	6.690952382	0.506403704	0.011278535	-7776105.853	82.05735816	0.078488705
20130909	1664.490274	1674.148745	1660.230769	1669.545723	319340.0818	122.8449777	14.48578252	1665.533545	1658.552637	1648.340677	31.25845606	1657.872947	19.31884003	1.287018784	0.017432598	-5200846.397	81.92877685	0.079519115
20130910	1672.119101	1680.349379	1668.190365	1677.568412	317440.9132	143.4278891	14.24232402	1664.575955	1660.134918	1651.379989	36.44791933	1664.360326	31.46101467	2.048311947	0.023232626	-2498042.739	81.78294655	0.080597674
20130911	1679.621377	1685.962245	1675.929638	1685.297574	313769.3964	149.6422678	14.011774	1663.871401	1661.797063	1655.162985	40.5354791	1670.083832	42.53899403	2.753447583	0.028276623	147409.6733	81.62486407	0.08161152
20130912	1686.850123	1691.152746	1683.285003	1692.517071	309679.0387	147.0217929	13.77194684	1663.461368	1663.773996	1659.654415	43.33264704	1676.215423	52.19175669	3.377186549	0.032266897	2569205.473	81.4552883	0.082504445
20130913	1693.297824	1696.904937	1689.700489	1698.629744	311160.1007	140.4753237	13.51092382	1663.387204	1666.346994	1665.040608	44.34281178	1682.555971	59.51683271	3.866297511	0.034646741	4562929.961	81.28395233	0.083087293
20130916	1698.519867	1704.150298	1694.688836	1703.096997	323789.2832	135.7527782	13.21045677	1663.6867	1669.800812	1671.474692	43.1347107	1688.101877	63.71004484	4.172395243	0.034900103	5927302.157	81.11957433	0.083182026
20130917	1702.511984	1711.763759	1698.274519	1706.020022	342886.1561	131.1513795	12.90079928	1664.322118	1673.780069	1678.457142	40.00848989	1693.74492	65.00858221	4.307996746	0.03330075	6705878.202	80.96525729	0.082883147
20130918	1705.302784	1718.504062	1700.530398	1707.576375	362977.9752	123.1413563	12.63981138	1665.229496	1677.810887	1685.400553	35.33804114	1701.188761	63.78054419	4.296176417	0.030287338	7028864.758	80.82351483	0.082332963
20130919	1707.229117	1722.523208	1701.849652	1708.164778	375454.5654	110.3189496	12.42153536	1666.373718	1681.470002	1691.662681	29.73152459	1707.816008	60.74525556	4.172868738	0.02631637	6948411.252	80.69182593	0.081677997
20130920	1708.663205	1721.995546	1702.663235	1708.282108	371595.2813	91.00459701	12.24387668	1667.705874	1684.302134	1696.587768	23.9165859	1710.056788	56.78201862	3.982854076	0.021955149	6545751.171	80.56755671	0.081103654
20130923	1709.356588	1717.99512	1702.736902	1707.698417	356089.6443	66.90285245	12.17777111	1669.179266	1686.371384	1700.170697	17.67247947	1709.290379	51.57783627	3.717012584	0.017238145	5925119.884	80.45362906	0.080597247
20130924	1708.988004	1712.11269	1701.74432	1706.090005	336046.3882	40.58949975	12.28128979	1670.759878	1687.895324	1702.596489	10.6275145	1707.76705	44.66605186	3.35809222	0.01206128	5163567.25	80.35256377	0.080085847
20130925	1707.141587	1705.984337	1699.250162	1703.377001	318797.3205	12.97483512	12.63734301	1672.360587	1688.891451	1703.967521	2.848924237	1705.575975	35.99157466	2.909334489	0.0066721	4394223.198	80.27345378	0.079644204
20130926	1703.52407	1701.49734	1694.967179	1699.438049	312252.55	-14.12641532	13.32948838	1673.906756	1689.469825	1704.47082	-5.698701317	1702.898273	25.4182081	2.370903602	0.001260268	3758258.646	80.22289045	0.079321689
20130927	1698.378452	1698.095872	1689.123405	1694.658982	313714.3827	-41.31178606	14.28097639	1675.392699	1689.606403	1704.081623	-14.54093736	1699.807104	13.64694578	1.775382887	-0.003951304	3235191.753	80.19603288	0.079133706
20130930	1692.281193	1694.825203	1682.309378	1689.700454	317979.7491	-68.74015938	15.36387045	1676.825794	1689.224745	1702.762874	-22.78530364	1696.121217	1.841309112	1.173063659	-0.008589739	2742090.134	80.18883994	0.079150743
20131001	1686.428567	1691.725976	1675.919246	1684.673812	321422.1155	-90.7667496	16.51411336	1678.288506	1688.696458	1700.657315	-30.56260784	1692.554926	-9.820585537	0.575459169	-0.012771172	2291155.606	80.18098665	0.079254654
20131002	1681.09996	1687.869735	1670.210663	1679.737448	319926.3626	-108.5682731	17.64808845	1679.826407	1688.198351	1697.839751	-37.9844291	1689.418546	-21.08533702	-0.002702441	-0.016627575	1879956.027	80.15362263	0.079312786
20131003	1676.909766	1684.164959	1665.8648	1675.59669	315169.2464	-119.0081791	18.68284385	1681.409507	1687.74008	1694.593016	-43.78157074	1686.78596	-30.70968482	-0.511424297	-0.019558771	1419691.398	80.11769923	0.079539252
20131004	1676.978038	1684.204807	1666.646888	1672.843518	310439.7813	-100.9132635	19.56921967	1683.116229	1687.864245	1691.546323	-46.80539789	1685.711805	-37.66175876	-0.910049978	-0.020999541	846693.722	80.08349353	0.080157364
20131007	1677.948785	1685.296316	1668.35331	1672.325912	307356.2034	-79.40805439	20.18041311	1684.722041	1687.635389	1688.635285	-45.71773341	1684.260501	-40.43557168	-1.134794904	-0.020320925	63507.56115	80.07814057	0.081353094
20131008	1671.997005	1680.821935	1661.336921	1674.87558	307718.4078	-109.6395339	20.39851721	1685.811526	1685.314348	1685.279785	-39.14946354	1679.277027	-37.56349777	-1.124887287	-0.016887042	-1036351.987	80.12923023	0.083333911
20131009	1667.510591	1678.099662	1655.844287	1680.047784	310867.2361	-134.9669922	20.26995824	1686.807505	1682.836853	1682.618991	-28.13458635	1674.271481	-29.92192612	-0.91250413	-0.01120335	-2328109.151	80.20907832	0.085894973
20131010	1678.044972	1688.83026	1668.4419	1687.014584	315217.3628	-63.89725676	19.87233655	1688.379388	1683.169247	1682.363705	-14.58502322	1674.305021	-19.07100293	-0.553238475	-0.004173358	-3594349.673	80.2826963	0.088648551
20131011	1694.244717	1704.6167	1687.776427	1695.29117	320270.855	41.56085423	19.2930081	1690.197851	1685.147637	1683.472574	0.760891242	1678.463263	-5.985607748	-0.091503191	0.003795632	-4772891.497	80.3163592	0.091520548
20131014	1701.720206	1712.565996	1696.369083	1704.233611	325421.9587	85.51798243	18.64272001	1691.738835	1686.705001	1684.334062	16.89038829	1684.387988	8.061816646	0.415716794	0.012160882	-5779478.729	80.27371113	0.094396592
20131015	1705.247393	1716.83833	1700.008191	1713.387263	330433.7398	98.12757224	17.91642177	1693.184016	1688.574313	1685.722699	32.27173615	1692.369727	22.26363217	0.951737189	0.020271113	-6407095.445	80.17018142	0.096893661
20131016	1712.527695	1724.266537	1708.035515	1722.517686	335387.5002	129.2935467	17.0795516	1694.808262	1691.832172	1688.658928	45.811462	1702.954232	36.23158768	1.516456157	0.027686256	-6497059.859	80.03795608	0.098708062
20131017	1721.261856	1732.677489	1717.630722	1730.882216	339862.9015	161.334526	16.16922827	1696.575514	1695.833626	1693.220945	55.46409284	1713.967152	48.59093843	2.068153795	0.033478172	-5806855.346	79.88852836	0.099375864
20131018	1728.560696	1739.369369	1725.247561	1737.781376	343442.6738	172.3865717	15.21201229	1698.36347	1699.77018	1699.381395	59.23804123	1722.882479	58.0692713	2.570482312	0.036760307	-4098732.38	79.73863461	0.098436019
20131021	1735.036606	1744.965362	1731.689988	1743.333744	346186.4335	169.3093289	14.24333375	1700.196529	1703.741565	1706.756532	57.95331907	1730.077905	64.81936451	3.014911959	0.037816746	-1525167.915	79.60198189	0.096163426
20131022	1741.202507	1750.05955	1737.681556	1747.801832	348242.0508	160.0614876	13.3290194	1702.241259	1707.910673	1714.78566	53.20281227	1736.469548	69.18678892	3.38724681	0.037203903	1632076.852	79.48437769	0.09306594
20131023	1746.982646	1754.649648	1743.145314	1751.538699	349724.5643	145.5782719	12.4440449	1704.231888	1712.217589	1722.893027	46.01320714	1742.181368	71.87658958	3.71027649	0.035408776	5226581.209	79.41210761	0.089402941
20131024	1752.403353	1758.850509	1748.137752	1755.007508	350818.2288	128.2343999	11.56076776	1705.709203	1716.623349	1730.466996	37.76304262	1747.505331	73.79824374	4.012030076	0.033071754	9064118.266	79.40904582	0.085521799
20131025	1757.21631	1762.540204	1752.455953	1758.088263	351578.7435	109.4298972	10.79063695	1707.139071	1720.976003	1737.308527	29.18872993	1752.255315	74.51053496	4.245255707	0.030289442	12934021.86	79.4672138	0.081754064
20131028	1761.142929	1765.530794	1755.840624	1760.531039	351980.755	89.25632129	10.24111134	1709.239983	1725.103183	1743.400048	20.54463276	1756.039013	73.35354358	4.359291139	0.026965435	16690855.14	79.57377832	0.078299657
20131029	1763.98984	1767.799132	1758.187387	1762.359096	352176.5391	72.22645593	10.02689871	1711.733415	1728.875582	1748.580772	13.1291238	1758.979766	70.15810903	4.312601051	0.023435056	20049714.81	79.70520227	0.075642375
20131030	1765.56299	1769.316296	1759.389631	1763.565579	352318.5708	61.96486022	10.26652076	1714.10851	1732.172905	1752.734602	8.16110075	1761.20679	64.69098603	4.060888314	0.019990667	22731636.84	79.83591251	0.074245671
20131031	1766.095396	1770.224869	1759.661284	1764.296843	352295.1835	57.9985709	10.87441846	1716.528772	1735.03781	1755.919389	5.379823674	1762.767209	57.45710454	3.64342219	0.016714804	24798344.63	79.96984839	0.073957909
20131101	1766.011862	1770.791575	1759.400517	1764.824582	351947.9152	60.1288808	11.69057799	1719.279607	1737.584283	1758.270211	4.265238627	1763.836022	49.37610749	3.134092275	0.013738245	26405575.48	80.1134061	0.074479813
20131104	1765.425209	1771.030746	1758.669792	1765.125272	351173.8473	61.81398955	12.65723489	1722.143809	1739.84397	1759.845731	4.15824549	1764.261501	40.55600151	2.553096382	0.010900163	27640043.65	80.2791027	0.07556951
20131105	1764.507078	1770.979703	1757.574627	1765.188668	349834.9452	57.21928986	13.69300121	1724.824928	1741.877399	1760.775606	4.20198101	1763.914412	31.17797359	1.929961256	0.008004341	28631642.66	80.47969845	0.076904908
20131106	1763.662845	1770.97999	1756.580531	1765.333585	347917.8327	50.20026105	14.67548624	1727.487658	1743.789579	1761.313317	4.518331345	1763.253563	22.21950588	1.330248374	0.00539132	29447295.22	80.69214241	0.078401877
20131107	1763.202005	1771.334281	1756.084467	1765.840092	345489.8799	44.07770838	15.52087799	1730.453296	1745.658814	1761.674704	5.476746218	1762.750752	14.50626971	0.803784515	0.003423699	30097855.15	80.88895467	0.080080432
20131108	1763.690138	1772.46206	1756.669968	1767.116531	342435.0541	50.45600551	16.05677454	1733.715968	1747.661031	1762.299727	6.964765263	1763.019326	9.259682841	0.437096254	0.002449091	30713471.8	81.0428358	0.081737146
20131111	1765.675153	1774.775949	1758.908657	1769.566464	338678.5806	79.97606438	16.11623176	1737.049973	1749.965226	1763.60137	8.920528085	1764.672633	7.686797912	0.315194403	0.002825098	31421709.55	81.1257964	0.08318653
20131112	1768.892547	1778.072487	1762.529994	1772.956199	334376.2697	123.0722006	15.77506407	1740.736099	1752.525788	1765.500875	11.16898691	1767.48344	9.1839463	0.398057154	0.004291661	32158424.23	81.14736474	0.084433381
20131113	1772.884664	1781.959335	1767.010192	1776.886314	329680.0627	168.7245644	15.16906743	1745.248774	1755.256388	1767.834772	13.38888478	1771.007153	12.63617272	0.611579849	0.006381275	32817634.19	81.12890133	0.085492275
20131114	1777.296671	1786.195729	1772.019295	1781.090762	324929.0065	198.5638562	14.39869079	1749.926768	1758.04992	1770.30928	15.64842846	1774.919392	17.37745663	0.909564948	0.008890791	33322381.18	81.08066858	0.086461058
20131115	1781.668125	1790.481807	1777.144002	1785.2226	320492.0316	194.3146787	13.59576328	1753.841614	1760.77713	1772.603596	18.01409032	1778.808774	22.51584208	1.230098988	0.01154227	33572919.35	81.01644986	0.087465795
20131118	1785.904986	1794.597496	1782.097417	1789.161869	316287.3114	165.7404971	12.80198575	1757.249555	1763.463287	1774.837449	20.10692234	1782.613023	27.56947022	1.542046272	0.014059726	33536773	80.94399773	0.088408106
20131119	1790.071399	1798.430144	1786.738598	1792.916825	312215.258	127.0109981	12.01367374	1760.615288	1766.159677	1777.180469	21.58240135	1786.385158	32.39217527	1.837566281	0.016290469	33223454.61	80.86552827	0.089156187
20131120	1793.857456	1801.729217	1790.731992	1796.18146	308213.0281	94.90986606	11.33039779	1763.852903	1768.877953	1779.877885	21.95421443	1789.927634	36.04903108	2.055803289	0.017769475	32564421.22	80.79387233	0.089638048
20131121	1797.002218	1804.212732	1793.703232	1798.6919	304130.0915	87.28565338	10.84023731	1766.866156	1771.639731	1783.153034	20.74493638	1793.096687	37.68537099	2.141054343	0.018063724	31501054.05	80.7415931	0.0897732
20131122	1799.524623	1805.971025	1795.764875	1800.504339	300387.7857	95.913892	10.53031025	1769.647605	1774.361204	1786.751133	18.23868889	1795.764043	37.53049696	2.10994597	0.017341033	30085025.92	80.70567	0.08961747
20131125	1801.398449	1807.196377	1797.160869	1801.659212	297532.9534	107.8614993	10.38684701	1772.175624	1776.946875	1790.349142	14.9075401	1797.831045	35.92706758	1.987426149	0.015858908	28384930.04	80.67947115	0.089289618
20131126	1802.903929	1807.745575	1797.712911	1802.439369	295496.9747	112.8449119	10.33747044	1774.46176	1779.386181	1793.492642	11.10125464	1799.530578	33.53283885	1.816426265	0.013959933	26485951.11	80.6584738	0.088806035
20131127	1804.37548	1807.636674	1797.448314	1803.18391	294428.4081	96.16726398	10.29324349	1776.469774	1781.568581	1795.744648	7.268152879	1800.839832	31.16507367	1.650501345	0.012072855	24491334.86	80.63620615	0.088196745
20131129	1805.459415	1806.951005	1796.466708	1803.613166	294368.2103	63.76217086	10.32103991	1778.246374	1783.494509	1797.221152	3.511951949	1801.810581	28.46259734	1.469961484	0.010083532	22414661.43	80.61031597	0.087566092
20131202	1805.746147	1805.598692	1794.648729	1803.383883	295129.5477	39.03863954	10.50677694	1780.012376	1785.474444	1798.117034	-0.215234565	1803.125065	24.86332696	1.241291679	0.007760146	20246125.46	80.58123958	0.086996118
20131203	1804.97625	1804.469962	1793.115148	1802.322864	298149.5539	19.66240643	10.89163582	1781.600385	1787.14565	1798.80172	-3.577873312	1803.571496	20.26913809	0.962482374	0.005160983	18032274.32	80.54419878	0.08662705
20131204	1802.851385	1804.340138	1792.841653	1800.216798	304239.783	-24.61361549	11.52597678	1782.566805	1787.627301	1799.665547	-6.292399526	1801.122735	14.50101563	0.626173911	0.002295898	15811856.55	80.49465189	0.086597634
20131205	1799.705642	1804.673226	1793.145253	1797.358542	312862.7886	-55.9819475	12.34717982	1783.43332	1787.822619	1800.4591	-8.353468841	1797.845008	7.96985767	0.254827574	-0.000678319	13621963.54	80.43618727	0.086841609
20131206	1796.188645	1805.067963	1793.510249	1794.317268	323726.747	0.252346264	13.2318991	1785.048711	1789.289278	1800.874132	-9.685808582	1796.600636	1.488497044	-0.105737622	-0.003422167	11523030.81	80.37434247	0.087237506
20131209	1792.400466	1804.048757	1792.069719	1791.146764	332397.5763	61.83293367	14.16972508	1786.805287	1790.804871	1800.537378	-10.57617908	1796.411022	-4.983109625	-0.462015873	-0.006051841	9510936.11	80.31314304	0.087706869
20131210	1788.492929	1800.155418	1786.976684	1787.937371	335346.2072	4.374943471	15.1412939	1787.783159	1790.559954	1799.079419	-11.37420812	1795.756894	-11.45360048	-0.81944668	-0.008690371	7574216.959	80.25761976	0.088147085
20131211	1785.178672	1794.88395	1780.104906	1785.355411	334045.5504	-98.04707267	16.00764988	1788.36392	1789.407105	1796.883539	-11.60542897	1794.191289	-16.88468355	-1.115363213	-0.010771661	5819824.746	80.21088188	0.088510586
20131212	1783.06817	1790.074141	1773.762011	1783.98489	329198.2107	-132.4404989	16.64881578	1789.131605	1788.636352	1794.518143	-10.72897268	1791.713682	-20.33905012	-1.292021917	-0.011747971	4360113.6	80.17428958	0.088786274
20131213	1782.94397	1787.729902	1770.468615	1784.537625	329212.0939	-117.6692461	16.90910158	1790.039861	1788.238119	1792.467886	-8.422050189	1788.713388	-20.70867325	-1.283977279	-0.011075728	3274546.975	80.15237116	0.088884796
20131216	1785.595401	1789.967634	1772.886723	1787.73353	341673.2839	-93.51078478	16.63166419	1791.004074	1788.165991	1791.229838	-4.313503233	1785.263626	-16.86775949	-1.024108786	-0.008186139	2647026.146	80.14919737	0.088725189
20131217	1790.605254	1795.878382	1779.870919	1793.161201	359785.7899	-51.69906009	15.90547187	1792.085726	1788.615301	1790.916845	1.227558916	1783.707712	-9.529508155	-0.557161209	-0.003490912	2445235.982	80.16298246	0.088325294
20131218	1797.106331	1803.667691	1789.168546	1799.974945	376839.5875	17.31803682	14.90709845	1793.312173	1789.629702	1791.501049	7.41315872	1787.184588	-0.093138898	0.029488721	0.00218407	2563856.75	80.19053532	0.087715597
20131219	1804.77312	1812.380613	1799.569059	1807.863891	378385.5505	86.85860858	13.71059308	1794.668144	1791.405537	1792.923339	14.18526802	1794.16021	10.89688432	0.704319567	0.008608019	3008469.345	80.22857417	0.086955119
20131220	1813.149483	1820.852862	1809.598649	1816.398316	350204.3956	126.0671174	12.41670644	1796.140673	1794.106254	1795.106074	21.43265578	1801.513779	22.69922144	1.423957621	0.015454955	3776519.565	80.27301228	0.08611712
20131223	1821.467395	1828.579742	1818.650176	1824.802706	303438.9266	141.1268184	11.16744519	1797.710163	1797.475321	1798.078676	28.13921591	1809.525555	34.12423479	2.112652584	0.021907282	4694424.733	80.32232179	0.08518073
20131224	1829.134509	1835.512371	1826.69285	1832.460943	252861.6101	145.4038577	10.06693316	1799.340149	1801.191887	1801.776134	33.37654199	1819.142776	44.26734105	2.712431676	0.027292769	5589526.19	80.37569933	0.084110371
20131226	1835.237953	1840.994528	1832.924147	1838.478893	214999.136	141.4969351	9.291335208	1801.046687	1804.883375	1806.368582	36.12718662	1828.09605	51.68027457	3.130920074	0.030688882	6309887.391	80.4308925	0.082900278
20131227	1838.848545	1844.388891	1836.571266	1841.947668	207388.8232	133.7682116	9.015699929	1802.836371	1808.149958	1811.990408	35.32506103	1833.781444	54.91418572	3.275981508	0.031161902	6684738.281	80.48596221	0.081540687
20131230	1840.279114	1845.911931	1837.897244	1843.157803	223422.5196	122.3338873	9.182991996	1804.63848	1810.973973	1818.076712	31.48337906	1836.738215	54.45289764	3.182047933	0.029099035	6766901.535	80.53899354	0.080076138
20131231	1840.293245	1846.08274	1837.525048	1842.856732	250336.4528	105.3475186	9.657733082	1806.395744	1813.468115	1824.009212	25.79987031	1838.147817	51.43618459	2.925872695	0.02538541	6735894.219	80.58845077	0.078577136
20140102	1839.08171	1845.035088	1835.64385	1841.217153	279964.505	84.88119739	10.38475786	1807.990936	1815.654558	1829.14558	18.4616934	1838.322221	46.28388452	2.539040011	0.020296238	6541592.049	80.63423596	0.07706516
20140103	1836.974751	1843.029662	1832.597417	1838.54044	302669.8404	63.65957833	11.28282638	1809.312107	1817.571939	1832.792128	9.815181053	1837.722389	39.64251869	2.067814045	0.014248552	6149970.08	80.67554579	0.075566957
20140106	1834.658834	1840.733368	1829.186332	1835.562833	318980.2167	46.26405183	12.24089107	1810.444233	1819.27013	1835.115932	1.160813354	1836.721903	32.42312708	1.571001795	0.008069189	5832829.054	80.71323374	0.074144695
20140107	1832.622104	1838.664602	1826.039125	1832.85179	333172.8478	28.08552354	13.18036019	1811.517314	1820.813537	1836.599603	-6.429677278	1835.546708	25.23583148	1.087943505	0.002396833	5836949.139	80.74877213	0.072848025
20140108	1831.723222	1837.638004	1824.121757	1831.254332	344835.9069	4.45372539	13.96680088	1812.65454	1822.169578	1837.236024	-11.49331279	1834.51034	19.2752544	0.695875997	-0.001807339	6428667.67	80.77692781	0.07175803
20140109	1832.857846	1838.508769	1824.443508	1831.667183	353948.135	13.44359824	14.46090783	1813.975541	1823.329522	1837.13186	-12.49463762	1833.9677	15.78294358	0.473173861	-0.003544681	7899681.667	80.79543459	0.070951627
20140110	1835.479698	1840.760222	1826.443023	1833.600647	360480.8273	47.47760354	14.71673286	1815.500283	1824.425307	1836.612653	-10.25913538	1834.098262	14.1747709	0.387659533	-0.003253338	10022580.81	80.8045644	0.070398934
20140113	1838.561927	1843.42809	1829.015901	1836.045062	364064.8401	-63.7250201	14.86253976	1817.199591	1825.506349	1835.857044	-6.493194233	1834.743772	13.29289284	0.371100386	-0.001900736	12341735.14	80.80208394	0.070044434
20140114	1841.803362	1846.271233	1831.896083	1838.827129	365122.4739	-11.0319781	14.92025458	1818.987763	1826.795825	1835.526722	-1.562281784	1836.21793	12.84570938	0.399907904	0.000327717	14784731.97	80.80679448	0.069838685
20140115	1844.717587	1848.831903	1834.601667	1841.592124	364410.1137	77.21645071	14.93140373	1820.831518	1828.590413	1836.258444	3.884570334	1838.994975	12.28516698	0.437999764	0.003057449	17231352.89	80.83313097	0.069718066
20140116	1846.559632	1850.479674	1836.302455	1843.441743	363105.8779	23.43929399	15.02534454	1822.684833	1830.519782	1837.619258	8.375646691	1841.994718	10.86360687	0.434405267	0.005430657	19203737.18	80.87113437	0.069672442
20140117	1846.879736	1850.836363	1836.452901	1843.702583	362254.2476	61.04886986	15.2998554	1824.30104	1831.843313	1838.966813	10.86510632	1843.394839	8.214293548	0.358404482	0.006802004	20316738.48	80.91508623	0.069708872
20140121	1844.458295	1848.5382	1833.618169	1841.008037	363342.48	49.35834393	15.90244868	1825.911837	1832.435802	1839.622274	9.254674499	1842.983345	2.865709418	0.140693296	0.005874001	20027049.65	80.92345538	0.069792893
20140122	1838.203134	1842.507374	1826.563847	1834.143462	367854.5063	64.73682876	16.98604183	1828.035723	1832.674533	1838.893349	1.562851764	1841.408351	-6.456264017	-0.287459417	0.001475806	17785877.96	80.85847601	0.069895186
20140123	1828.851036	1833.237821	1815.972849	1823.755627	375055.1968	-77.25573036	18.43717891	1829.938123	1831.740409	1836.751884	-10.97611862	1836.970338	-18.78641585	-0.877286651	-0.005841537	13953715.14	80.75312175	0.069998242
20140124	1817.579625	1821.695385	1803.13921	1811.231074	383416.5117	-168.0146298	20.04165509	1830.527621	1828.38429	1833.369471	-26.18399567	1828.001657	-32.70276021	-1.544512104	-0.014817445	9216240.929	80.64205759	0.070075294
20140127	1805.802945	1810.307351	1790.061827	1798.299651	392383.4349	-241.3734794	21.73080302	1830.26267	1824.01576	1829.087653	-42.20807051	1816.675264	-46.1145488	-2.244092888	-0.023945636	3853181.027	80.59237664	0.070139937
20140128	1794.96681	1800.397877	1778.035508	1785.831778	401165.5281	-215.2924944	23.40797406	1829.901038	1820.608291	1824.229365	-57.07614937	1804.955084	-56.99071473	-2.917146456	-0.032542617	-1755050.356	80.6709704	0.0702087
20140129	1785.556789	1792.418411	1767.866842	1775.017434	408545.7426	-148.9651852	24.87811054	1829.143144	1817.594334	1818.797903	-69.45342301	1794.742042	-64.97038236	-3.508083431	-0.039458533	-7040995.695	80.83129281	0.070232863
20140130	1777.901012	1789.710073	1762.29065	1769.582325	413702.8343	-134.0252549	25.99480624	1827.633445	1814.092903	1812.907427	-78.35310232	1789.028527	-69.84730534	-3.984394252	-0.041142772	-11590755.83	81.00943672	0.070164709
20140131	1771.570222	1787.116676	1758.216657	1766.505651	415143.024	-141.0295902	26.52298247	1825.395578	1810.035565	1806.007121	-83.51799562	1784.580302	-72.97680695	-4.267323181	-0.040447884	-14693568.83	81.13629187	0.069952918
20140203	1766.228566	1774.461553	1748.944275	1757.863782	411368.9694	-116.7159999	26.22947227	1822.536551	1805.45191	1797.778809	-84.55157505	1776.684465	-75.54236297	-4.282516969	-0.044845468	-15647638.34	81.13798062	0.069546648
20140204	1762.765653	1762.578672	1741.972507	1752.572647	403294.778	-81.76631009	25.24321649	1819.333525	1800.834138	1789.183818	-80.95561616	1768.229972	-76.02754675	-4.06220283	-0.046088843	-14730349.87	81.04302319	0.068987003
20140205	1761.724484	1768.253553	1748.79252	1764.880241	392663.86	-66.17759768	23.81397813	1816.07329	1796.72631	1780.898216	-73.21739725	1763.014151	-73.29252864	-3.665436517	-0.030978451	-12533694.97	80.90617143	0.068345878
20140206	1765.141554	1783.103889	1763.120451	1784.309212	380201.7295	-51.32571867	22.05887029	1813.231448	1793.958849	1774.953951	-59.18691127	1762.504937	-63.75867617	-3.140177095	-0.009498406	-9339516.107	80.76163143	0.06766266
20140207	1774.842311	1792.933118	1774.402458	1794.76785	366910.011	-14.16770633	20.13718315	1811.290586	1793.35241	1773.917207	-37.13663031	1767.875115	-44.20022405	-2.548563828	0.003036958	-5545301.549	80.64952348	0.066987249
20140210	1788.615358	1801.456598	1784.912263	1800.901448	354235.6366	34.19888173	18.23878692	1810.129418	1794.5158	1776.140215	-10.92351032	1777.725123	-18.16260647	-1.915522624	0.01077319	-1578246.133	80.56714817	0.066366996
20140211	1803.81413	1815.137587	1799.022581	1810.687997	343201.8868	79.26341361	16.49346184	1809.468685	1796.771302	1779.038322	15.28589861	1789.875628	10.01974624	-1.248306402	0.021075663	2287232.622	80.49576823	0.065833853
20140212	1817.062532	1828.804407	1812.501583	1820.969081	335639.4644	114.7401427	15.15019692	1809.130651	1799.574656	1782.814524	35.9429397	1802.138905	34.4538055	-0.592237162	0.030632305	5478753.111	80.43637674	0.06545376
20140213	1824.825602	1836.412718	1820.501773	1827.9197	333360.2409	133.6446059	14.45382346	1808.893433	1802.295422	1787.643201	45.3240539	1812.097112	49.1488063	0.010445912	0.035515881	7423059.624	80.38833764	0.065288597
20140214	1828.243188	1839.717807	1824.40409	1832.492251	335538.731	138.235032	14.31991435	1808.718643	1804.906541	1793.683148	45.39328526	1819.78887	55.89132447	0.554618891	0.036853004	8322382.286	80.35080154	0.065331565
20140218	1829.613546	1841.429654	1826.475351	1835.943794	340508.6777	134.852111	14.56278556	1808.649712	1807.599821	1801.610519	40.20301524	1826.130219	58.09509647	1.039373154	0.036179016	8625656.72	80.32443192	0.065559316
20140219	1830.451806	1842.565072	1827.610266	1838.306921	347484.3904	125.3139033	15.08840313	1808.649986	1810.324471	1810.132914	32.25428748	1831.027122	59.32367128	1.475708573	0.033787414	8508800.431	80.3069557	0.065944558
20140220	1832.587334	1844.454207	1828.988958	1839.79844	355367.1576	111.8874063	15.76420123	1808.675831	1813.043873	1817.311674	24.60220486	1834.557481	63.45515276	1.880216408	0.030241119	8235671.933	80.29448975	0.06645122
20140221	1835.855971	1847.120478	1830.874778	1840.98521	362975.5976	97.9590473	16.46517345	1808.744968	1815.762748	1823.486261	18.03788757	1837.094088	69.03877372	2.235626986	0.026149287	8137161.746	80.2819161	0.067075143
20140224	1839.364336	1849.972838	1833.002166	1842.265362	369576.4425	85.63630578	17.11724204	1808.921148	1818.489818	1829.559718	12.18295797	1838.943427	73.62308765	2.519288614	0.021853762	8412570.192	80.26520771	0.067818485
20140225	1843.147622	1853.07612	1835.640835	1844.176636	373544.4826	77.76241456	17.55197028	1809.139938	1821.155424	1834.77058	7.962797686	1840.609268	74.6655831	2.718610762	0.018243502	9498951.845	80.23648487	0.06867301
20140226	1847.181276	1856.530406	1839.135303	1847.380229	373282.6706	77.99842116	17.6011998	1809.366502	1823.740685	1838.366842	6.409655386	1842.705817	69.66449948	2.82170886	0.016210699	11834952.52	80.1882872	0.06962853
20140227	1851.375386	1860.210462	1843.255192	1851.545938	369470.5968	84.31823384	17.32943333	1809.778413	1826.336197	1840.873723	7.069485753	1845.396547	60.56783002	2.834332649	0.015506241	15139855.51	80.12489752	0.070661591
20140228	1855.673376	1863.887116	1847.495182	1855.903678	363457.7214	92.1075307	16.87874563	1810.539203	1828.964366	1842.850666	8.884114377	1848.479859	50.04011882	2.770913905	0.015561154	18896545.55	80.05330576	0.071747918
20140303	1859.978123	1867.852225	1852.256015	1860.81466	355980.857	104.486749	16.30519005	1811.937903	1831.928798	1845.106318	12.59340862	1852.309302	41.34857329	2.640352811	0.016080541	22875786.23	79.97925194	0.072857225
20140304	1864.127578	1872.236356	1857.70834	1866.395735	348047.456	122.709506	15.68969682	1814.25285	1835.518725	1848.487597	18.37450729	1857.376524	37.73066331	2.451931965	0.016647532	26767637.92	79.91001287	0.073957008
20140305	1867.765376	1876.43178	1862.971292	1871.766829	340503.0795	141.3838858	15.153953	1817.32527	1839.389622	1852.594015	24.57704594	1862.815181	37.7074381	2.220902353	0.01694258	30166843.98	79.84688614	0.075044335
20140306	1870.601482	1880.001056	1867.42879	1876.363228	333803.4453	157.4345695	14.78380508	1820.898293	1843.151855	1856.76531	30.17104818	1867.156428	38.89436213	1.961534947	0.016823264	32801317.91	79.7886522	0.076120326
20140307	1872.206953	1881.603348	1869.153509	1878.196662	329151.0946	156.1412164	14.71848891	1824.708658	1846.362788	1860.428139	31.06119735	1870.285264	38.52604348	1.679774268	0.015867358	34154529.03	79.7397537	0.077171974
20140310	1872.14904	1879.966568	1866.311412	1875.383845	327717.8116	123.8919331	15.10090797	1828.465452	1848.480381	1862.949983	23.39838908	1872.79451	33.80563674	1.388650748	0.013646481	33721464.71	79.70382276	0.07819316
20140311	1870.76499	1876.133908	1860.380729	1869.418512	329019.6204	71.76751298	15.85256435	1832.13768	1849.743384	1864.46848	10.19671215	1873.414205	25.89484276	1.092728789	0.01041691	31759980.48	79.68031868	0.079156656
20140312	1868.627265	1871.459564	1853.28571	1862.245482	332094.3092	12.69528292	16.80618127	1835.750817	1850.76445	1865.344708	-4.771121131	1870.648247	16.75499789	0.789297201	0.006687986	28767481.08	79.66943263	0.080018571
20140313	1865.95692	1867.562548	1847.314055	1856.274255	336390.6665	-33.28623189	17.91991525	1839.317862	1851.50886	1865.782052	-16.39774527	1866.152154	8.928699968	0.525258573	0.002619333	25007535.93	79.66663232	0.080789613
20140314	1863.109796	1866.187496	1844.945512	1854.055857	341157.7766	-44.83252237	19.12926788	1842.865553	1851.683581	1866.015591	-19.28421046	1862.224569	4.827993999	0.332640013	-0.001556737	20836571.01	79.6664974	0.081479203
20140317	1860.404341	1866.788792	1845.404793	1854.820796	345775.1754	-33.23271401	20.25705212	1846.247145	1851.889619	1866.019626	-15.64044827	1859.595877	3.558425408	0.201466967	-0.005316918	16609100.44	79.67422595	0.082031877
20140318	1858.001035	1868.28149	1847.185902	1857.039519	349903.1637	-13.83380896	21.16045607	1849.309115	1852.99772	1865.722537	-9.257542975	1858.407411	3.898021336	0.13581717	-0.008255505	12551738.15	79.6959263	0.082403777
20140319	1856.699044	1870.052875	1849.494682	1859.554798	352682.0237	2.610526235	21.6445559	1851.916793	1854.476718	1865.056601	-3.051454742	1858.773093	2.859001374	0.031518366	-0.009792293	9147705.068	79.73502615	0.082524972
20140320	1857.104466	1871.265461	1851.140762	1860.984402	353268.7861	-4.05760972	21.50783068	1853.92983	1855.347646	1863.959942	-0.519103862	1860.917838	-2.353564513	-0.203611231	-0.009332931	6871045.103	79.79563275	0.082326943
20140321	1859.011134	1872.174505	1852.663199	1861.760576	351999.9283	-21.77349577	20.86127593	1855.460495	1855.984315	1862.67993	-0.434436403	1863.171472	-9.609457121	-0.487513758	-0.00723313	5576692.098	79.87252164	0.081886771
20140324	1862.115654	1873.42093	1855.004811	1862.751	349574.1138	-13.992508	19.93888289	1856.707174	1857.047865	1861.511768	-0.239891124	1863.129895	-16.58152721	-0.746296883	-0.004215182	4938883.237	79.95547179	0.081320652
20140325	1865.037641	1874.644746	1857.155145	1864.168841	346336.931	-2.405194276	18.79832676	1857.710839	1857.947029	1860.720804	0.175076218	1861.727876	-18.81340139	-0.791218412	-0.000484174	4787335.142	80.04337744	0.080703774
20140326	1866.63504	1875.642824	1859.205979	1866.377147	342773.1735	-34.39495942	17.53055871	1858.548782	1858.168553	1860.562611	1.473143454	1861.285365	-11.90707098	-0.437388622	0.003649407	4876503.089	80.13439779	0.080130618
20140327	1867.026279	1876.464543	1860.848411	1868.828087	339400.6941	-55.50499167	16.36300106	1859.324721	1858.039262	1860.994779	3.261519177	1861.233306	0.685675702	0.156531852	0.007499028	5011521.556	80.21651415	0.079653247
20140328	1866.258171	1876.782467	1858.829563	1870.591869	336540.4777	4.525406765	15.47063554	1860.052309	1857.588417	1861.840638	4.033885392	1860.054066	14.38901204	0.787618966	0.010543634	5099638.124	80.27919679	0.079289164
20140331	1866.782968	1877.606237	1857.712481	1871.86354	334861.3104	94.56943386	15.12420728	1860.971188	1857.801288	1862.982327	6.094731699	1860.255839	24.11649108	1.224553211	0.011946881	4849671.645	80.30949457	0.079141799
20140401	1870.084568	1879.953536	1866.220941	1872.690706	335031.2634	156.5351861	15.59888946	1862.318212	1860.093744	1864.300681	11.3181363	1864.508779	24.47565974	1.222495291	0.010866177	3973155.105	80.29418445	0.079300161
20140402	1874.387733	1882.415213	1875.010604	1872.648942	336726.2646	167.4145173	16.73636731	1863.828736	1863.064108	1865.586019	17.42343893	1870.734842	17.67699797	0.882289339	0.007763495	2609281.943	80.24036155	0.07973933
20140403	1880.629265	1883.82213	1869.9719	1871.756407	339284.958	98.75325698	18.22745921	1865.18557	1864.66824	1866.599805	22.74443782	1876.536231	7.847766765	0.394524063	0.00353651	1021634.269	80.16281529	0.080432254
20140404	1882.624018	1882.756714	1858.099466	1868.583736	342447.2574	5.855088043	19.95665439	1866.127074	1865.084977	1867.330257	21.87288214	1879.319611	-2.403956307	-0.123308395	-0.001443165	-654237.633	80.06630345	0.081281595
20140407	1868.754825	1876.619132	1850.28225	1861.836567	345840.5103	-48.64123784	21.75952311	1866.304784	1864.755255	1867.725677	9.523419558	1876.283471	-9.942627738	-0.530445024	-0.006652935	-2233104.991	79.95781719	0.082170482
20140408	1850.140911	1867.558447	1843.997436	1853.212433	348900.3398	-84.11965442	23.38907535	1865.850522	1863.618685	1867.600223	-9.609797837	1869.101517	-14.94086062	-0.819467546	-0.011425581	-3540910.39	79.85045989	0.083172729
20140409	1847.235477	1861.740561	1836.958763	1844.638912	351230.4295	-44.92201587	24.67636318	1865.183384	1862.054191	1866.919022	-29.61300992	1860.625292	-18.82708257	-1.039330621	-0.015329748	-4483633.208	79.75412046	0.084382083
20140410	1850.270442	1857.11884	1830.542117	1838.660704	352137.32	-137.7461906	25.29732133	1864.127625	1860.013601	1865.222945	-43.81916516	1852.24912	-21.05359505	-1.159113049	-0.017453508	-4821801.486	79.68503403	0.085836236
20140411	1839.590136	1846.13131	1822.922527	1837.924283	350922.6311	-121.4999521	24.93230255	1862.390007	1857.050198	1862.112211	-45.05601259	1845.78161	-21.35857441	-1.155466731	-0.016905102	-4323051.999	79.65957396	0.087586559
20140414	1829.085895	1838.680766	1819.907311	1841.375331	347952.0714	-98.92650517	23.74766647	1860.545455	1854.397747	1858.197189	-36.24028458	1841.611595	-19.87113044	-1.041573366	-0.014125443	-3123927.639	79.67058069	0.089529818
20140415	1840.488006	1850.516614	1831.064466	1847.036481	343959.1324	-71.04394926	22.05545966	1859.312849	1853.761473	1854.237812	-23.01707194	1839.080037	-16.45647778	-0.83112687	-0.009932161	-1470341.759	79.70306917	0.09147884
20140416	1859.405365	1868.536414	1846.992642	1853.575357	339219.1574	-41.7960109	20.02343525	1858.776357	1854.491033	1851.13438	-8.169519717	1839.741644	-12.39162311	-0.555289838	-0.004816641	495652.6662	79.75122326	0.09341451
20140417	1864.590555	1873.059735	1853.536484	1859.380321	334128.5847	-9.163700827	17.87826085	1858.790679	1855.24424	1849.712302	4.695595505	1844.884632	-8.93779153	-0.254927079	0.000565761	2586402.854	79.80656282	0.095304673
20140421	1862.96517	1870.770164	1855.136229	1864.368272	329294.7475	23.42515365	15.81359071	1859.33359	1856.344156	1849.874725	14.9689323	1852.992189	-5.670068632	0.060612438	0.005765864	4635385.174	79.85794676	0.096938765
20140422	1865.512516	1872.619586	1859.426062	1869.057631	325138.7764	52.83452614	13.93501987	1860.41043	1858.4068	1851.544958	23.81646182	1862.432075	-2.214617722	0.391028763	0.010575557	6543420.454	79.8982568	0.098138702
20140423	1869.763313	1876.317041	1864.413436	1873.082816	322436.8833	75.57936395	12.53127891	1861.484551	1860.574623	1854.118368	28.95750951	1870.485452	2.862671473	0.712115711	0.014285052	8077848.223	79.91253595	0.098661618
20140424	1872.628929	1878.856998	1867.672026	1876.163769	321960.4762	88.70371503	11.87890378	1861.966007	1861.869796	1856.26312	28.43135789	1874.302376	10.92560428	1.003532433	0.016223866	9015019.133	79.88595079	0.098265188
20140425	1874.838924	1880.96075	1869.731673	1878.343526	323301.4623	91.62533849	11.87148701	1862.055799	1862.580174	1858.860059	23.7317319	1874.84766	20.45005978	1.260046763	0.016613991	9431221.473	79.82648941	0.097099148
20140428	1876.819128	1883.017199	1871.002948	1879.642787	325674.0729	85.96918404	12.30937543	1862.068968	1863.156841	1863.630546	16.51430647	1873.896832	29.66207248	1.473626259	0.015873038	9484077.135	79.74911789	0.095441977
20140429	1878.374883	1884.746296	1871.715836	1880.337817	328704.2448	76.59870671	13.03811035	1862.295882	1863.912199	1868.799416	9.779084656	1872.921825	36.0741274	1.657805428	0.014389382	9278891.916	79.6614973	0.093428513
20140430	1879.439109	1885.965001	1872.058442	1880.796881	331882.4173	64.06998976	13.85359959	1863.050328	1865.184933	1871.848242	6.781519406	1873.600628	37.22001946	1.828974587	0.012669729	8959520.546	79.57394686	0.091240764
20140501	1880.065045	1886.718922	1872.344757	1881.017015	334644.8879	54.02675145	14.68496963	1864.139811	1866.835369	1873.579805	6.543628176	1875.504773	34.27297782	1.962671768	0.010804474	8606594.656	79.49650879	0.089068716
20140502	1880.322163	1887.106807	1872.809534	1880.926756	336633.3835	60.08480148	15.52926553	1865.273565	1868.593769	1875.348501	7.248226193	1877.617323	29.12738248	2.032958274	0.008730883	8251152.44	79.43510784	0.087032748
20140505	1880.320946	1887.193832	1872.506964	1880.621311	337095.6739	62.82601767	16.24131453	1866.195699	1870.145877	1876.828439	7.489265303	1879.374858	23.81469088	2.016295629	0.006699843	8025366.908	79.40363458	0.085408248
20140506	1880.183375	1887.058384	1871.643006	1880.171861	335299.6557	38.71579097	16.68847733	1866.640405	1871.274146	1877.8326	5.632968639	1880.215131	20.5332018	1.88824302	0.004932436	8057051.248	79.41552455	0.084460633
20140507	1879.978109	1886.790835	1870.356507	1879.685803	331565.2242	15.12670973	16.89146917	1866.745582	1872.056522	1878.50864	2.454881154	1880.355997	18.72781768	1.671947172	0.003459641	8315220.536	79.46485839	0.084106182
20140508	1879.774894	1886.49104	1865.688383	1879.318172	326531.0977	3.873030735	16.88917932	1866.763621	1872.389505	1878.503319	-0.629889425	1880.189064	17.26128255	1.40774231	0.002318704	8730922.606	79.54025311	0.084177926
20140509	1879.603486	1886.210394	1862.540111	1879.064764	320564.139	16.20187109	16.76100559	1866.875469	1872.864868	1878.618149	-2.895753867	1880.373383	15.18709046	1.11225993	0.001397517	9255058.979	79.63459363	0.084545001
20140512	1879.498629	1886.018231	1870.996111	1878.923865	314155.8933	102.9173293	16.60882968	1867.251201	1874.473509	1880.339034	-3.555177328	1881.478919	11.48017207	0.807667031	0.0005527	9818453.144	79.73831785	0.085030898
20140513	1879.583466	1886.039359	1880.965524	1879.062683	307744.1172	174.2132192	16.3951016	1867.903946	1876.30534	1882.274969	-2.804432523	1883.119946	6.98595584	0.522651492	-6.72E-05	10395774.5	79.8447332	0.08559703
20140514	1879.971377	1886.36498	1875.929536	1879.622975	301602.6463	81.84573173	16.05584285	1868.864679	1876.930989	1882.18922	-1.227646397	1884.915076	2.920621589	0.276443871	-0.000288606	10989590.07	79.95045952	0.086266113
20140515	1880.830899	1887.204734	1866.454193	1880.840734	296306.0722	-56.07332522	15.57883909	1870.036842	1876.909765	1881.326326	0.981222293	1885.775127	0.340074983	0.111042273	3.28E-05	11550842.85	80.04535166	0.086925358
20140516	1882.315594	1888.751655	1868.795897	1882.942122	292424.1836	-58.34315285	14.94561914	1871.142195	1877.256227	1881.642956	3.589931119	1884.678673	0.322945108	0.066143596	0.001043138	12032103.52	80.119584	0.087473661
20140519	1884.378433	1890.907696	1876.91679	1885.790911	289816.8099	8.463649659	14.19324071	1872.443153	1877.750647	1882.519961	6.474207534	1882.550504	2.420333186	0.126862039	0.002623069	12463454.45	80.17572099	0.087925738
20140520	1886.940351	1893.555516	1881.557062	1889.194381	288106.7885	37.34849228	13.39147474	1874.407421	1877.995776	1883.021567	9.610705944	1880.504184	5.804647989	0.266893218	0.004567928	12894415.12	80.21939981	0.088297118
20140521	1889.878022	1896.517656	1884.573528	1892.96508	287164.3573	49.66664023	12.54647065	1876.593573	1878.517741	1883.481599	12.9073553	1880.147271	9.894618246	0.45988079	0.006763954	13356287.37	80.25439376	0.088664195
20140522	1893.037023	1899.549676	1888.492923	1896.844621	286778.5337	74.19408166	11.66893088	1878.358079	1879.902354	1884.340234	16.19323468	1883.093243	13.93720737	0.672007169	0.009064834	13889548.95	80.28607983	0.089121148
20140523	1896.474653	1902.815859	1892.706595	1900.911209	286617.6851	100.4873893	10.83077503	1879.91679	1881.986452	1885.670317	19.41101243	1888.545765	18.10332577	0.902562954	0.011368953	14523747.44	80.31648604	0.089596289
20140527	1900.281715	1906.550675	1896.834637	1905.323208	286452.7326	121.2570621	10.09413807	1881.634332	1884.506201	1887.509507	22.55063312	1895.261019	22.83042215	1.160392128	0.013623688	15271543.44	80.3454044	0.089994221
20140528	1904.449555	1910.651186	1901.077529	1909.892364	285889.39	135.1846574	9.547705048	1883.433732	1887.258466	1890.079942	25.12951869	1901.909043	27.78372266	1.431541746	0.015644551	16174270.03	80.37717578	0.090267339
20140529	1908.984631	1915.123231	1905.723743	1914.53188	284511.0126	141.0858908	9.279564337	1885.232362	1890.020202	1893.596491	26.84188669	1907.030935	32.80243769	1.704909246	0.01726331	17269401.6	80.41589344	0.090357619
20140530	1913.778644	1919.827466	1910.583835	1919.147304	282555.608	139.8792903	9.25041819	1887.083231	1892.831971	1897.890347	27.71126564	1911.111764	37.68292174	1.971980314	0.01848913	18528306.79	80.45910793	0.090312812
20140602	1918.633137	1924.403087	1915.207173	1923.47555	280520.1094	132.7269139	9.384322785	1889.008336	1895.770063	1902.66905	27.61732861	1914.970384	41.88866813	2.216860819	0.019338727	19903481.2	80.50310781	0.090237229
20140603	1923.543855	1929.394799	1920.197119	1928.058104	278492.7186	125.0502665	9.637791675	1891.089011	1898.976317	1907.807136	27.67501294	1919.124911	46.28873794	2.447555143	0.019919049	21356446.75	80.54451077	0.090126966
20140604	1928.501238	1935.208563	1925.986549	1933.325398	276626.8436	121.8142718	9.951573464	1893.405936	1902.582539	1913.12769	28.81957261	1924.442697	51.59983799	2.673608741	0.020366057	22840301.67	80.57910541	0.089986753
20140605	1933.228355	1941.156167	1931.8673	1938.673484	275425.342	121.3146221	10.292083	1895.883767	1906.380423	1918.396242	30.27952715	1930.166483	56.70093388	2.864261875	0.020551674	24320822.66	80.60593515	0.089931276
20140606	1937.465665	1946.702085	1937.319999	1943.616861	275270.0702	121.7812016	10.64845004	1898.431551	1910.132317	1923.446657	31.45119196	1934.633747	60.65123121	2.988351479	0.020317306	25772986.17	80.62546303	0.090056509
20140609	1940.932822	1950.238513	1940.593728	1946.737743	276743.5015	116.1545046	10.9564177	1900.939847	1913.52795	1927.927514	30.0846941	1938.306786	61.14245423	3.016716553	0.019589509	27155677.82	80.63549694	0.090498535
20140610	1943.344134	1950.253911	1940.043414	1946.703214	280436.0327	98.06641245	11.15580864	1903.289725	1916.257946	1931.510644	24.08804454	1942.415334	55.97919846	2.919065118	0.018281736	28429513.44	80.63428444	0.091395315
20140611	1944.845142	1947.928972	1936.989081	1944.584153	285897.602	73.04678126	11.26270961	1905.533477	1918.472131	1934.299289	15.33079008	1945.318067	46.92829016	2.715874144	0.016505298	29581799.2	80.62252575	0.092650823
20140612	1945.75686	1944.757159	1933.078885	1941.731184	292307.4607	47.07471439	11.30230895	1907.770563	1920.42016	1936.496255	6.015861742	1945.143552	36.33763683	2.448547786	0.014487277	30611325.24	80.60105441	0.094092447
20140613	1946.175463	1942.810139	1930.630947	1940.011722	299328.3264	32.5407639	11.31358425	1910.045209	1922.319169	1938.337216	-0.482841232	1943.302827	27.06394158	2.129463279	0.012249994	31512586.56	80.5722684	0.095639122
20140616	1946.239649	1944.220864	1932.021828	1941.340609	306508.2919	41.19792808	11.34701293	1912.413645	1924.418571	1940.087631	-0.768468623	1941.442162	22.08500547	1.77615563	0.00982983	32282007.34	80.53901851	0.097183161
20140617	1946.262186	1948.123855	1936.266311	1944.946393	313165.5936	65.60684633	11.37968326	1914.893325	1926.675528	1941.780393	3.448348963	1940.872374	20.58817584	1.427201827	0.007512869	32930781.08	80.50076031	0.098607496
20140618	1946.500413	1953.059943	1941.72139	1949.527211	318805.7059	96.15997137	11.37230843	1917.470107	1928.959355	1943.398339	9.536392977	1943.008931	20.904705	1.113630524	0.005561591	33473363.22	80.45662657	0.099838522
20140619	1947.299224	1957.587944	1946.727086	1953.769386	322574.2527	117.9156684	11.32579276	1920.181654	1931.250435	1944.891612	14.6779994	1946.747373	21.5373607	0.881038524	0.004267645	33906900.22	80.40648397	0.100710664
20140620	1949.011241	1960.137165	1949.479743	1956.243725	323637.7719	115.7010479	11.23541205	1923.059864	1933.506285	1946.225435	15.8375446	1950.447397	20.81086166	0.775137675	0.003930364	34234266.36	80.35008249	0.10106559
20140623	1951.508633	1961.293132	1950.641704	1957.4813	322359.208	97.36602146	11.11193271	1926.059996	1935.738561	1947.522028	14.11219423	1953.570932	19.33696418	0.778646146	0.004417338	34458798.75	80.2899673	0.100965074
20140624	1954.464059	1962.098767	1951.38779	1958.414387	319478.8649	74.26786681	10.99096144	1929.123123	1937.993758	1948.882654	11.50067915	1955.430245	18.15910979	0.852006814	0.005412249	34563749.91	80.22983718	0.100525441
20140625	1957.807095	1963.368733	1952.661123	1959.798675	315403.4734	59.58295266	10.85215005	1932.187138	1940.217731	1950.586694	9.525693046	1956.628077	18.17415649	0.980084832	0.006840224	34582881.92	80.1714596	0.099838053
20140626	1961.422234	1966.006227	1955.509182	1962.472622	310679.6795	67.34101565	10.67317506	1935.180713	1942.360647	1952.870959	9.911397676	1958.535945	20.32849168	1.141040584	0.008586309	34555267.98	80.11685186	0.099023311
20140627	1964.942437	1969.429663	1959.234925	1965.856066	305826.158	89.69253226	10.52888973	1938.078946	1944.442454	1955.53405	11.76495172	1960.635539	23.65068447	1.301475689	0.010309213	34406834.9	80.06909765	0.098121532
20140630	1968.054601	1972.704833	1962.735929	1969.041576	301182.6434	114.230024	10.49699948	1940.870649	1946.466605	1958.337429	13.51904737	1961.880998	26.79314499	1.43665868	0.011716498	34055514.51	80.03066409	0.097135318
20140701	1970.390879	1975.295799	1965.374606	1971.506017	297422.7679	131.433208	10.63917259	1943.521592	1948.511812	1960.825038	14.40731266	1963.254252	28.74722777	1.507580118	0.012456887	33458909.16	80.0052784	0.096150917
20140702	1971.554213	1976.59471	1966.428681	1972.65436	295213.9841	130.8193785	11.02447127	1946.010611	1950.659512	1962.554664	13.5476766	1965.86809	28.41825422	1.474013741	0.012159942	32562250.53	79.99641368	0.095247632
20140703	1971.721215	1976.828609	1966.176121	1972.706194	294414.4327	116.0719649	11.61182787	1948.314179	1952.809991	1963.71291	11.25441663	1969.047898	26.1867115	1.351170691	0.010969986	31414021.7	80.00334084	0.09442648
20140707	1971.339199	1976.606952	1965.356512	1972.269278	294606.3972	95.69315729	12.30138481	1950.409587	1954.849669	1964.563819	8.42356751	1972.027067	23.03755391	1.176179554	0.009266899	30135918.11	80.02418391	0.09368423
20140708	1970.403074	1975.947686	1963.993386	1971.337642	295644.767	72.91313117	13.0954921	1952.333071	1956.665623	1965.563052	5.069194901	1973.98273	19.11704073	0.955696883	0.007073495	28700397.9	80.05717762	0.092984651
20140709	1968.961665	1974.911436	1962.162817	1969.946392	297294.8607	51.38785754	13.98752588	1954.112127	1958.131453	1967.168892	1.244515112	1974.052919	14.67259556	0.70212637	0.004459594	27085941.57	80.09997957	0.092279259
20140710	1967.575669	1973.96442	1960.452896	1968.618162	299169.2443	33.73228999	14.84666133	1955.754014	1959.323611	1969.109292	-2.364930508	1972.822686	10.41103983	0.454855186	0.00189536	25488194.5	80.15185429	0.091614513
20140711	1966.719968	1973.464601	1959.323157	1967.775501	300982.4168	20.81505145	15.55616861	1957.294902	1960.391931	1971.036414	-5.192852706	1971.218182	6.839828424	0.245010795	-0.00021305	24091044.53	80.21249999	0.091051267
20140714	1966.998685	1973.90941	1959.398148	1967.956907	302307.5151	13.84661599	15.9808126	1958.647099	1961.364005	1972.457556	-6.596056089	1969.91842	4.749249024	0.11665929	-0.001383535	23085261.85	80.28058377	0.090619245
20140715	1969.05439	1975.835928	1961.351119	1969.748906	302678.8109	14.72339697	15.97666492	1959.736145	1962.276317	1972.854413	-5.857675804	1969.646601	4.985321328	0.116437799	-0.0010966	22676359.75	80.35473677	0.090352015
20140716	1972.43627	1978.852963	1964.708636	1972.732848	302315.3376	21.95951189	15.62978571	1960.690278	1963.221122	1972.597994	-3.415905589	1970.381331	7.000675804	0.215547939	0.0003396	22727233.2	80.43359569	0.090228935
20140717	1976.264918	1982.199137	1968.536753	1976.071805	301743.4438	31.30895217	15.12107281	1961.626682	1964.241393	1972.215368	-0.261935104	1971.756144	9.703981189	0.355863303	0.002258993	22953099.38	80.51574583	0.090198163
20140718	1980.338954	1985.723527	1972.656903	1979.634551	300946.7048	46.35838333	14.48247098	1962.767243	1965.429813	1972.121052	3.591807782	1973.611971	12.89307808	0.525640029	0.004586608	23309065.64	80.59997562	0.09026044
20140721	1984.341734	1989.178322	1976.771284	1983.188111	299973.1576	69.71030777	13.7695444	1964.327939	1966.891273	1972.772417	8.027879143	1975.807774	16.21549027	0.704979189	0.00716545	23716855.82	80.68506747	0.090411994
20140722	1987.471048	1991.830662	1979.972368	1985.888014	299456.2648	92.30057285	13.16016291	1966.137095	1968.45488	1973.957085	11.82479294	1977.953448	18.62213555	0.839690975	0.00928457	23887400.22	80.77002365	0.090588997
20140723	1989.139862	1993.13092	1981.574907	1987.083607	299905.6882	107.967699	12.79133454	1967.945542	1969.853124	1975.204722	13.94716229	1979.530955	19.34239853	0.890467857	0.010379907	23592040.37	80.85397508	0.090733125
20140724	1988.334396	1992.170195	1980.46064	1985.753724	302025.7575	105.7010003	12.87840915	1969.512869	1971.02788	1976.379529	13.06288561	1980.646515	17.05332054	0.788477688	0.009622743	22490563.54	80.93558492	0.090774821
20140725	1984.050904	1988.044683	1975.513385	1980.87411	306552.7939	63.236155	13.63932714	1970.582422	1971.885581	1977.312717	7.782569882	1981.300167	10.43277749	0.464952619	0.006164549	20240061.19	81.01382264	0.090641215
20140728	1976.969969	1981.385269	1967.506034	1973.171241	312846.4219	-9.051939881	14.93288397	1971.159197	1972.227372	1977.696557	-0.92215227	1980.877999	0.452593629	-0.030593496	0.000600235	17064000.85	81.08792985	0.090363997
20140729	1968.28824	1973.304194	1957.811863	1963.942211	319756.3714	-54.50477456	16.49865318	1971.328023	1971.951518	1977.297048	-11.18385295	1979.057788	-11.20773188	-0.612308067	-0.005972163	13380818.95	81.15691507	0.090015848
20140730	1958.654727	1964.379583	1947.119361	1953.807939	326892.2813	-79.96060463	18.22398461	1971.13895	1970.726704	1975.830214	-22.44426575	1974.610077	-23.68757787	-1.236107581	-0.013130229	9373522.887	81.22158039	0.089611909
20140731	1948.921176	1955.372903	1936.341022	1943.594319	333715.5041	-227.4668917	19.9549351	1970.659967	1968.253004	1973.015685	-33.8904804	1966.403301	-35.8506579	-1.843715133	-0.020288569	5288392.913	81.28282366	0.089177713
20140801	1939.845362	1947.015713	1926.400665	1934.211016	339253.9804	-193.5603261	21.503091	1969.882846	1964.859951	1968.982035	-43.88709664	1955.833202	-46.63434035	-2.38101254	-0.026591912	1451230.299	81.33907963	0.088780421
20140804	1931.86681	1939.748491	1917.863616	1926.236843	342811.8828	-184.9009539	22.74785128	1968.801978	1961.005015	1964.073903	-51.2390234	1944.700777	-55.43856427	-2.817641659	-0.031462126	-1910098.198	81.38914141	0.088471079
20140805	1926.105609	1934.633671	1912.056878	1920.94776	343142.7756	-134.9868051	23.4283107	1967.399184	1957.14502	1958.38193	-53.87425463	1934.875786	-60.65911511	-3.071914421	-0.033750596	-4375900.31	81.43107612	0.088329386
20140806	1923.619408	1932.678565	1910.243086	1919.564145	339039.2198	-123.0821215	23.29285249	1965.66875	1953.782207	1952.062351	-49.744815	1928.364091	-60.79533326	-3.067398985	-0.032342858	-5534724.555	81.46301259	0.088437354
20140807	1924.052547	1933.52319	1911.937573	1921.598934	331193.459	-124.006766	22.46250613	1963.759213	1951.012124	1945.680762	-40.01358504	1925.04447	-56.49233074	-2.837299868	-0.027820512	-5546721.302	81.48818995	0.088746437
20140808	1926.73056	1936.48781	1916.234135	1926.133035	320856.2652	-107.5668737	21.1575847	1961.844078	1948.795482	1939.821072	-26.8284933	1924.109272	-48.85285306	-2.438414312	-0.021236491	-4746730.157	81.51117461	0.089161424
20140811	1931.028933	1940.979813	1922.384375	1932.461248	308815.1891	-76.36221113	19.53081303	1960.099173	1947.204928	1935.098564	-11.3318693	1925.345974	-38.96438176	-1.9262438	-0.013272046	-3312230.513	81.535038	0.089650752
20140812	1936.131791	1946.223101	1929.407935	1939.655027	296091.7317	-34.05659745	17.78248905	1958.70034	1946.273972	1932.139867	4.946277337	1928.349506	-28.20961075	-1.371281768	-0.004821957	-1490529.436	81.56358639	0.090168443
20140813	1941.9021	1952.042379	1937.022543	1947.365596	283429.4303	15.11958894	16.01585259	1957.671425	1946.058589	1931.047894	20.64044133	1932.914181	-16.76793421	-0.783810647	0.003569634	498896.0674	81.59885336	0.090634589
20140814	1948.438882	1958.493108	1945.244082	1955.534207	271251.0828	64.95780569	14.26822878	1956.976781	1946.600882	1931.672452	34.96462584	1938.944794	-4.442128387	-0.154953499	0.011662494	2528195.156	81.64149383	0.090993142
20140815	1955.317839	1965.118267	1953.429692	1963.466598	260657.5218	107.2045813	12.71940591	1956.60459	1947.900741	1934.093959	45.90563639	1946.018315	8.102877411	0.480773583	0.018558825	4283371.15	81.69580104	0.091141488
20140818	1962.16352	1971.507422	1960.996508	1970.521815	252691.551	133.1383174	11.53629629	1956.531365	1949.928644	1938.295916	51.53794601	1953.643946	20.31153612	1.09435661	0.023419209	5453324.321	81.76546553	0.090977528
20140819	1968.854312	1977.581526	1967.891485	1976.704004	247222.5216	145.02242	10.69429635	1956.721008	1952.548735	1943.913682	52.52303314	1961.456058	31.871286	1.670252504	0.026414172	6135503.068	81.84957214	0.090559412
20140820	1975.213515	1983.235729	1974.067104	1982.078598	243846.7791	148.5012118	10.13844189	1957.125368	1955.593198	1950.523119	50.14396123	1969.150928	42.27651747	2.184060318	0.027897483	6544170.413	81.94743238	0.089994443
20140821	1981.391139	1988.647112	1979.791993	1986.930665	242159.0793	144.3952738	9.7814534	1957.742693	1958.902002	1957.625618	45.43200899	1976.302437	51.81525544	2.65015933	0.028317784	6783085.925	82.05504663	0.08933577
20140822	1987.583225	1994.048444	1985.418064	1991.639247	241604.9339	134.9082906	9.509443949	1958.554854	1962.296866	1964.666727	39.75543039	1982.531199	60.84304598	3.086402136	0.028264066	7004147.512	82.16747371	0.088656106
20140825	1993.367221	1999.070429	1990.541258	1995.92167	242123.5208	121.9227806	9.355366704	1959.480812	1965.679248	1971.401549	33.50673548	1987.794778	68.38251402	3.445886258	0.027651885	7330763.608	82.28907823	0.088024055
20140826	1998.283126	2003.289178	1994.671564	1999.389902	243802.9304	105.1261346	9.382548737	1960.467834	1968.993152	1977.719758	26.6336826	1992.13012	73.44659556	3.681295692	0.026230358	7813738.614	82.42530704	0.087477452
20140827	2001.924383	2006.379319	1997.480416	2001.855851	246471.5232	90.62677571	9.593759174	1961.363869	1972.097579	1983.329994	20.02323326	1995.608454	75.06724122	3.745565478	0.02409999	8640012.661	82.57798265	0.087120304
20140828	2003.877111	2008.004592	1998.621001	2003.113889	249956.4038	84.68050914	9.998685558	1962.02802	1974.884679	1988.005541	14.48620207	1998.397212	72.25377009	3.590975919	0.021328725	9992028.31	82.74968818	0.087051783
20140829	2004.365212	2008.358234	1998.329416	2003.324501	254130.1447	82.52570913	10.5583298	1962.586048	1977.339508	1991.738119	9.967286678	2000.424136	65.72814644	3.253338384	0.018066063	11741073.72	82.93640045	0.087226079
20140902	2003.852252	2007.854162	1997.095049	2002.826641	258902.9188	79.13230762	11.20354164	1963.207853	1979.454506	1994.56536	6.339981291	2001.570478	56.84010049	2.798230259	0.014583209	13668833.83	83.1294034	0.087564205
20140903	2002.517992	2006.622236	1995.051085	2001.688516	264147.4789	69.56461938	11.93207753	1964.078742	1981.358622	1996.663201	3.172031673	2002.038995	46.12248285	2.254610713	0.010850523	15644458.43	83.32949551	0.088000725
20140904	2000.609438	2004.843227	1992.387399	2000.011731	269720.9803	46.55567954	12.73641076	1965.392823	1983.175448	1998.24651	-0.097999009	2001.973752	34.30757857	1.661131769	0.006836018	17500795.97	83.53706214	0.088450932
20140905	1998.468548	2002.874395	1989.534007	1998.1118	275732.2884	17.40601329	13.55004324	1967.122814	1984.852377	1999.330396	-3.132152616	2001.476666	22.41242967	1.064802323	0.002908085	19091831.17	83.73917719	0.088893873
20140908	1996.353426	2001.015019	1986.848785	1996.265677	282328.4904	-7.422454418	14.31930386	1969.175472	1986.355092	1999.923081	-5.430932061	2000.789779	11.15505108	0.498510607	-0.000572048	20330784.42	83.92375483	0.089336215
20140909	1994.71631	1999.690823	1984.861836	1994.859284	289416.7711	-33.15457502	14.94794591	1971.477447	1987.479304	1999.993615	-6.786256067	1999.547309	1.966669042	0.028937611	-0.00319789	21023492.33	84.07780076	0.089723124
20140910	1993.97921	1999.304284	1984.076341	1994.256114	296966.9606	-56.53276502	15.34350674	1973.939111	1988.037522	1999.518022	-6.977989095	1997.438731	-3.780773605	-0.28120098	-0.004571834	20985200.3	84.18752561	0.090007321
20140911	1994.06484	1999.782182	1984.36258	1994.376531	304849.7205	-76.47504521	15.55792393	1976.538249	1988.244664	1998.704788	-6.17823336	1995.044057	-6.541560406	-0.447697616	-0.004850073	20285066.83	84.26074203	0.090191709
20140912	1994.716096	2000.840896	1985.346482	1994.961021	312681.4147	-111.6829521	15.67192296	1979.248837	1988.331874	1997.784854	-4.809558324	1992.854592	-7.233475402	-0.506714057	-0.004392704	19065737.49	84.31415174	0.090276657
20140915	1995.676297	2002.266467	1986.734068	1995.780975	320734.127	-121.3716213	15.76089779	1982.062185	1988.665367	1997.024257	-3.020786854	1991.888404	-6.629268532	-0.495817661	-0.003415518	17420570.34	84.35056988	0.090302893
20140916	1996.696018	2003.870164	1988.238753	1996.632938	329303.5227	-46.01168639	15.91924168	1984.965145	1989.612554	1996.660383	-0.91510742	1993.169613	-5.692337851	-0.458499418	-0.002161411	15477002.08	84.37514221	0.090319851
20140917	1997.486778	2005.237393	1989.439319	1997.19499	337444.8009	50.55311796	16.14254951	1987.802043	1990.940101	1996.651778	0.93767583	1995.828549	-4.721683549	-0.408972017	-0.000930942	13328187.54	84.40388102	0.090284252
20140918	1997.767878	2005.939123	1989.941527	1997.163823	344210.3254	89.34700561	16.39630124	1990.401925	1992.281423	1996.83029	1.994504858	1998.655355	-3.727614197	-0.351284188	3.32E-05	11028311.07	84.44890856	0.090144291
20140919	1997.685007	2006.09037	1989.826486	1996.712384	348820.7691	79.71835924	16.72062573	1992.613838	1993.299649	1996.942579	2.169597816	2000.670033	-3.083846634	-0.283422413	0.000590419	8714541.765	84.53049292	0.089867686
20140922	1997.202917	2005.590012	1988.947505	1995.773483	350372.5277	20.80286885	17.14139066	1994.279396	1993.683078	1996.881632	1.11132746	2000.735016	-3.214489741	-0.214096654	0.000508565	6523763.358	84.66909389	0.089417287
20140923	1996.177904	2004.332524	1987.232426	1994.319882	349598.3498	-60.21651272	17.67172576	1995.395806	1993.459742	1996.475357	-0.998376197	1999.029238	-4.153032049	-0.153386308	-0.000198112	4442416.145	84.85168532	0.088837101
20140924	1994.75676	2002.654138	1985.017522	1992.633033	347906.674	-44.95802194	18.35397414	1996.039379	1992.608138	1995.192731	-3.538393724	1996.324049	-5.825664964	-0.102336697	-0.001302354	2416053.524	85.05484634	0.088208327
20140925	1991.619068	1999.064527	1980.757207	1989.129532	345205.988	-127.7474678	19.12444458	1996.172939	1991.350751	1993.660888	-8.038489795	1992.447687	-8.687803269	-0.143052985	-0.003392912	428723.7565	85.26749646	0.08754669
20140926	1985.695659	1992.308876	1973.22972	1982.657155	341818.0092	-117.5912432	19.91295397	1995.775668	1990.299871	1993.033321	-15.46434899	1987.280993	-12.9054814	-0.332632425	-0.00686483	-1553097.738	85.47461426	0.086875948
20140929	1978.041225	1983.935961	1963.7785	1974.201639	338949.2216	-112.5475568	20.82971767	1994.966705	1988.949832	1992.036614	-24.74701125	1981.588667	-18.379464	-0.643016056	-0.011171247	-3549720.244	85.66156539	0.086273994
20140930	1969.501006	1975.092238	1953.359055	1964.359664	337688.4721	-134.6223943	21.98393261	1993.837102	1986.258711	1988.945026	-35.39581429	1975.856389	-25.23494894	-1.065326096	-0.015947446	-5553997.554	85.82039283	0.085802682
20141001	1962.771227	1968.676937	1945.343311	1956.93107	341239.6734	-160.2968788	23.48099906	1992.501647	1983.191115	1984.41929	-42.90341109	1970.621026	-31.88265542	-1.413067297	-0.019570689	-7608561.826	85.92880273	0.085559781
20141002	1960.574244	1968.397774	1943.24082	1955.445089	351807.4943	-148.7624897	25.43397618	1991.163762	1981.332449	1979.564828	-43.11428934	1967.178995	-36.93904549	-1.519451544	-0.02045104	-9755321.547	85.96580267	0.085641502
20141003	1960.694456	1971.141139	1943.882014	1957.086797	369415.4951	-119.3020213	27.71119742	1989.691574	1979.873424	1974.772527	-39.25203941	1964.427025	-41.27886721	-1.514331859	-0.019779932	-11921651.91	85.94216343	0.085994985
20141006	1960.416264	1971.115794	1943.718095	1958.863826	392651.2546	-98.03832109	30.08558049	1987.700903	1977.181878	1970.046325	-34.56282862	1959.218047	-45.55359565	-1.520151274	-0.018934828	-14001510.94	85.87568835	0.086523842
20141007	1956.878934	1967.73581	1939.789568	1955.229284	413838.9537	-93.52098857	32.47789752	1985.419929	1973.877846	1965.588396	-35.62449062	1953.698043	-52.45697959	-1.849091568	-0.019767682	-15927894.41	85.78250074	0.08717112
20141008	1946.874674	1963.007604	1927.182621	1940.581904	431889.2067	-111.9597763	34.78287796	1983.333826	1971.282575	1961.993361	-49.19237311	1952.208981	-64.47499726	-2.799029081	-0.024287537	-17621749.24	85.68299807	0.087861682
20141009	1932.491916	1952.991945	1909.230537	1919.16101	445023.4221	-144.9373587	36.80913518	1980.858095	1967.955152	1957.624238	-69.66921329	1949.674203	-78.99333423	-4.114018063	-0.030976885	-19005365.92	85.5816125	0.088544714
20141010	1917.390372	1933.180479	1895.616439	1896.861231	433476.2224	-181.0190289	38.41501335	1977.146863	1961.871648	1950.113618	-89.44070698	1938.850131	-92.87882685	-5.467274045	-0.037456088	-20025922.48	85.47689807	0.089196336
20141013	1902.68921	1910.9507	1882.636568	1879.392692	424057.1981	-202.7784431	39.35292152	1972.607906	1954.192704	1940.863733	-101.8402295	1922.954211	-101.6063832	-6.431972365	-0.042443551	-20590397.08	85.38061107	0.089733284
20141014	1890.086129	1894.932761	1859.689059	1872.947098	474670.0688	-191.7768134	39.38353083	1968.061609	1946.990563	1932.273772	-99.4952491	1908.425427	-100.7076697	-6.575288976	-0.044411056	-20611669.68	85.3027594	0.090077634
20141015	1880.80032	1887.616406	1841.553042	1875.737396	525301.0202	-155.7289048	38.62021638	1963.457598	1940.197194	1924.048222	-84.77136246	1895.182093	-91.85367039	-6.054357563	-0.04308991	-20115982.72	85.24593271	0.090248912
20141016	1874.77018	1891.514338	1850.315721	1883.643943	478760.8875	-108.5322172	37.27308314	1958.464276	1933.286942	1915.574423	-63.45286138	1881.481421	-77.83730137	-5.146093462	-0.039116895	-19164126.53	85.21445131	0.090284068
20141017	1875.25929	1902.673219	1872.321487	1894.894266	398323.9376	-59.41339311	35.48351025	1953.851262	1927.769622	1907.844457	-36.79168097	1873.290108	-62.28168198	-4.149099321	-0.031635008	-17796233.42	85.20185864	0.09022872
20141020	1885.136496	1913.435116	1885.089923	1907.09774	381898.4423	-19.21293368	33.4395031	1950.626891	1925.261361	1902.06955	-6.945709522	1876.937345	-49.04989401	-3.386789871	-0.019968048	-16070068.12	85.20012217	0.090142724
20141021	1901.749624	1925.226383	1895.093156	1919.815185	395855.9787	12.57961656	31.23785946	1948.273059	1925.252267	1898.635826	23.19948325	1889.389938	-36.69385831	-2.745692018	-0.005607585	-14029583.57	85.22186439	0.090018089
20141022	1921.961132	1941.827238	1913.613586	1933.691754	386818.0229	40.62067978	28.9134853	1945.932418	1926.896172	1897.598747	52.03665923	1906.208352	-23.0137075	-2.034564167	0.009726693	-11703125.07	85.28060452	0.089829671
20141023	1940.943366	1958.42831	1933.628228	1947.213006	369543.3269	64.17200718	26.64778319	1943.78224	1929.529229	1899.613734	74.63013794	1923.572647	-5.467385834	-1.068333852	0.024111947	-9162433.586	85.38740758	0.089592612
20141024	1953.625351	1969.584128	1946.910975	1958.952977	363181.1164	83.07165928	24.61035371	1942.163169	1932.364417	1905.363057	86.09382141	1937.169553	18.51767835	0.342293585	0.035417475	-6481247.582	85.55396587	0.089319226
20141027	1961.567191	1976.90613	1955.772661	1969.171909	362421.2423	97.34395499	22.78558942	1940.99601	1935.498414	1914.137004	88.22054255	1947.727157	46.18847058	2.014190079	0.043610398	-3665402.771	85.76930642	0.089025617
20141028	1967.618468	1982.769363	1963.26818	1978.180975	361969.2489	106.3872686	21.13895861	1940.162503	1939.251353	1924.576998	84.19257487	1957.379711	73.7203003	3.686912493	0.049412283	-707974.7624	86.01316944	0.088744173
20141029	1974.338308	1988.9595	1971.058422	1986.934774	362946.7094	111.3837559	19.58768214	1939.856757	1943.73603	1936.290784	76.79985008	1966.910357	97.55333293	5.12075594	0.052496862	2384191.883	86.27913304	0.088473039
20141030	1984.661436	1997.600634	1981.225227	1996.588728	365841.2145	113.9960547	18.02171495	1940.323484	1949.082044	1949.337846	69.51930515	1977.38382	114.0786637	6.073254597	0.052848164	5612140.681	86.55824094	0.088207488
20141031	1997.074622	2007.613095	1992.630096	2006.400928	369496.9478	114.3969211	16.52411624	1941.423371	1954.999887	1962.191881	62.48530986	1988.177749	123.6626331	6.584336898	0.050953235	8947883.773	86.83266828	0.088008104
20141103	2009.016081	2017.145192	2003.314576	2015.314743	373088.6949	112.5351758	15.21324504	1942.93532	1961.100459	1972.903107	54.68763926	1998.070577	127.8554555	6.773565443	0.047151319	12346292.41	87.08871288	0.08794184
20141104	2019.028333	2025.184517	2012.256532	2022.707016	374901.5604	109.3751116	14.12458126	1944.86365	1967.067394	1982.197855	47.02973739	2006.815128	128.0271356	6.748403832	0.0428312	15799613.52	87.30315628	0.088054425
20141105	2025.484532	2030.59009	2018.307142	2027.857351	373184.0713	105.6408142	13.30855345	1947.175851	1972.594925	1991.54584	40.19921575	2014.181403	125.7496423	6.630077899	0.039400325	19293258.37	87.45307232	0.088393583
20141106	2029.047261	2033.851311	2021.990359	2031.156363	368564.8898	101.7401578	12.73164027	1949.810092	1977.710889	2000.261203	34.30464336	2020.203786	120.9305378	6.400166711	0.036555215	22769437.64	87.54746573	0.088959273
20141107	2031.24054	2036.098419	2024.524139	2033.466257	362169.62	98.4389539	12.29637943	1952.795259	1982.547171	2007.362965	29.62365829	2025.192146	113.415191	6.025781635	0.033841395	26170529.17	87.60412119	0.089709491
20141110	2032.408824	2037.539191	2026.074334	2034.850867	355031.6575	94.87722875	12.05158113	1955.886714	1987.205122	2013.289801	25.50444183	2029.128666	102.419767	5.446826209	0.030375319	29408393.44	87.63320635	0.090654767
20141111	2033.054074	2038.490569	2026.928162	2035.473967	348406.1417	90.1044757	12.03730338	1958.85258	1991.810126	2018.650101	21.13618199	2031.999127	87.29261831	4.608229517	0.025185096	32391982.97	87.64907948	0.091813583
20141112	2033.691162	2039.422498	2027.69871	2035.951281	342241.7802	85.90441488	12.10781993	1961.96279	1996.337179	2023.413348	17.09190741	2034.169723	70.28559475	3.644245753	0.019224071	35106935.72	87.65898247	0.093077129
20141113	2034.452564	2040.533778	2028.700606	2036.68084	336161.0085	83.79160367	12.13741437	1965.501705	2000.721786	2027.514869	14.01566862	2036.019751	53.81072867	2.706568347	0.013705255	37543347.31	87.66396167	0.094333706
20141114	2036.260723	2042.581686	2030.892172	2038.578379	330326.0303	85.58108414	11.94516407	1969.82806	2004.918971	2031.111985	12.44688744	2037.833531	40.77937709	1.963452924	0.009706949	39695020.28	87.67974881	0.095564479
20141117	2040.046656	2046.338654	2035.258443	2042.588908	324782.6612	93.54379816	11.33407282	1975.354729	2008.897726	2034.362961	13.02532733	2039.974801	34.16262048	1.587541148	0.008386027	41573574.29	87.7213224	0.096695973
20141118	2045.173705	2051.271624	2041.082476	2048.026658	320004.8823	104.7103625	10.46726928	1981.800592	2012.70031	2037.358892	15.01005813	2042.454185	32.69400546	1.509256267	0.00913364	43091238.68	87.78212584	0.097726959
20141119	2050.7664	2056.609594	2047.310352	2053.883479	316658.4959	115.5400084	9.605414963	1988.613315	2016.37825	2040.187583	17.31507722	2045.091583	33.98733938	1.590482342	0.010807694	44147042.48	87.8539129	0.098992155
20141120	2056.216934	2061.895012	2053.358846	2059.635539	314648.6731	126.6467483	8.825173567	1995.658515	2020.071303	2042.970896	19.72789717	2048.308556	36.79154861	1.764027156	0.013007402	44740427.82	87.92617539	0.100544133
20141121	2060.605933	2066.414658	2058.33823	2064.431409	313966.4551	134.4172186	8.268334025	2002.889806	2023.873119	2045.764604	21.68424293	2052.319841	39.29621481	1.933737698	0.015107993	44836034.35	87.98400919	0.10055858
20141124	2064.104236	2070.192649	2062.195975	2068.280169	314915.9362	139.7119903	8.022329622	2009.885275	2027.737488	2048.623211	23.03707102	2056.817492	41.17248956	2.069991857	0.016802819	44450792.65	88.03664348	0.09884473
20141125	2067.347532	2073.6016	2065.393615	2071.630874	317445.0128	152.9330756	8.072853783	2016.16849	2031.628096	2051.611101	24.05478869	2061.619983	42.91216799	2.187599288	0.018154265	43655001.02	88.09876176	0.102851247
20141126	2069.264818	2075.636371	2066.685378	2073.099501	322592.891	156.5634415	8.787852187	2021.779029	2035.216365	2054.482973	22.69264485	2065.34439	42.52825095	2.180000578	0.01806872	42225835.96	88.16330747	0.111308135
20141128	2069.1838	2075.665542	2065.165604	2071.818762	331346.687	122.6749819	10.44588999	2026.972588	2038.207925	2057.02572	17.64638408	2066.746886	38.55155019	1.961954843	0.01566746	40044130.48	88.23012015	0.093241372
20141201	2067.557999	2074.008518	2061.606947	2068.231464	342321.5641	79.31940666	12.83997557	2031.648296	2040.738703	2059.274623	9.563004922	2066.493952	31.55833862	1.570154736	0.01146692	37241813.06	88.29672883	0.116319153
20141202	2064.273696	2070.663687	2056.28709	2062.374883	354214.0421	61.28390002	15.77852801	2035.581938	2042.84499	2061.131656	-1.335948409	2065.049226	21.9055798	1.041925255	0.005963678	33889500.13	88.34978148	0.115269457
20141203	2062.14123	2068.202387	2051.7969	2057.832325	365432.9439	55.76171314	18.52046477	2039.108302	2044.971923	2062.993919	-9.764642153	2064.28216	13.28908572	0.541134233	0.000978753	30745058.2	88.42825476	0.117113464
20141204	2063.887784	2068.895538	2051.357561	2057.724635	373653.9371	52.71544541	20.35916308	2042.666105	2047.710729	2065.27824	-11.27597457	2066.477345	9.060001955	0.22313038	-0.00169837	28453562.57	88.56300826	0.117634513
20141205	2066.816401	2071.111047	2052.431975	2059.933584	380757.9794	33.24093494	21.63377288	2045.93914	2050.353254	2067.248248	-8.486102682	2069.442924	7.357371461	0.022764762	-0.002985793	26696419.94	88.72067342	0.117875347
20141208	2068.618623	2073.455059	2050.637751	2062.715439	389472.8548	-34.51154129	22.67779552	2048.456565	2051.821579	2068.138129	-3.298725212	2069.956169	6.492015111	-0.126383005	-0.003852194	25246978.9	88.87632967	0.116967811
20141209	2065.590014	2071.579853	2044.813432	2059.90573	397837.3604	-116.806737	24.35222098	2050.154295	2051.902148	2067.273754	-5.218770717	2066.978441	0.760752242	-0.433324088	-0.006286153	22866487.5	88.93899061	0.116224968
20141210	2052.161599	2061.246239	2036.196107	2045.565487	405616.7252	-157.9424867	27.56268264	2051.03594	2050.712955	2063.792596	-23.21357583	2060.135152	-15.17754267	-1.094733936	-0.012426801	18384061.33	88.82332002	0.117471504
20141211	2033.210963	2046.305323	2022.879223	2025.088817	412018.7562	-172.2598973	31.37950175	2051.045572	2047.929822	2058.337688	-49.16946164	2049.357119	-36.50939425	-1.925313848	-0.020122819	12923555.32	88.60220585	0.120058092
20141212	2020.094623	2031.475466	2003.293497	2004.884507	413605.5806	-190.234131	34.65482341	2050.345967	2043.595323	2052.478417	-74.15170227	2035.745381	-57.57034143	-2.709584198	-0.026609076	7729707.508	88.36319093	0.122952921
20141215	2011.513634	2022.524454	1986.649375	1993.517264	420194.291	-190.2701887	36.40698031	2049.172151	2038.798298	2046.092257	-83.92676115	2021.894635	-69.58740712	-3.114254531	-0.029891839	4730992.754	88.23423558	0.125711658
20141216	1997.970275	2025.456536	1980.62906	1999.829459	439441.9223	-148.5879463	35.50279243	2047.599889	2034.304082	2038.486967	-63.9023638	2010.284346	-63.94703595	-2.813401125	-0.027580955	5892396.994	88.34645048	0.127779093
20141217	1993.361634	2037.313957	1989.002157	2018.950217	462776.8333	-80.95505821	32.58031827	2046.433673	2031.772463	2031.77606	-24.06051978	2004.943475	-45.21984474	-1.989478518	-0.020850075	9939942.208	88.63636635	0.129049968
20141218	2019.281345	2052.825765	2017.431682	2042.85015	483883.0318	-6.40024747	28.91688305	2046.70322	2033.357598	2028.594675	20.92113545	2009.129344	-20.36259174	-0.913211494	-0.012382236	14977587.3	89.00369179	0.129668756
20141219	2055.192633	2068.284566	2051.307615	2065.284707	479080.7054	57.82416911	24.55146396	2047.945583	2037.350296	2028.386	58.73119657	2021.389447	2.154695683	0.088008551	-0.00165567	19363525.45	89.35285267	0.129375132
20141222	2070.395704	2079.624372	2069.119464	2079.355772	426258.6336	93.13280268	19.78186041	2049.232792	2040.779331	2029.933802	75.53126664	2039.396408	13.61242463	0.668253502	0.01123103	21246435.6	89.57719654	0.128500875
20141223	2073.365449	2086.245861	2075.768482	2085.292524	344223.812	102.734624	15.35513377	2050.672602	2044.116128	2033.334854	74.39045838	2058.20322	16.48766178	0.934898695	0.02410638	21044264.64	89.71472787	0.128015809
20141224	2080.019274	2089.479081	2082.583088	2086.317971	255490.791	96.91558204	11.57065442	2052.5747	2048.555258	2038.615108	64.271376	2071.699522	15.49086491	1.073665944	0.035647601	19890972.21	89.83931693	0.124144304
20141226	2085.596116	2090.047618	2085.68216	2083.644172	193703.3929	81.68397413	10.23639472	2054.452153	2052.956498	2045.60996	46.33823224	2079.959188	16.82904049	1.269208714	0.040949157	17947014.78	89.98592828	0.115880962
20141229	2082.637967	2086.848925	2078.73253	2077.030628	193107.2953	62.10878409	13.03146498	2055.54337	2055.589087	2053.366307	23.14067014	2084.546615	25.64195812	1.735423184	0.035421319	15610464.1	90.19959122	0.121372051
20141230	2074.794958	2081.318492	2065.501783	2067.952198	237045.9502	39.98559634	18.62225958	2055.992373	2056.834794	2061.064387	-1.92672236	2084.697069	38.06136952	2.29327136	0.022242942	13036987.74	90.46067146	0.13588202
20141231	2070.236181	2080.443431	2055.725885	2063.178256	299339.2082	22.90025965	25.34566699	2056.49372	2058.22375	2069.317269	-27.59067114	2080.989624	52.97277696	2.688829711	0.005562549	10077583.05	90.72191096	0.081542995
20150102	2064.316866	2077.403393	2045.80408	2057.462848	353554.7589	4.933266029	30.93387134	2056.365144	2058.376877	2074.53028	-47.46345735	2073.158075	60.13445892	2.795191786	-0.008806883	7670889.217	90.99146899	0.127288772
20150105	2046.468046	2056.813483	2022.435308	2035.603746	370998.3844	-35.23845807	32.97988992	2054.413663	2054.84341	2071.423686	-54.70749066	2060.132428	40.89335573	2.450697003	-0.014795144	6618191.96	91.27301944	0.114430656
20150106	2030.228239	2036.530903	2002.993333	2015.786363	361781.8637	-70.90256949	32.35268539	2051.959551	2050.446614	2064.50389	-52.74382682	2046.53164	12.37890262	1.750213448	-0.014458681	6616287.506	91.54331165	0.112397061
20150107	2033.789121	2043.13087	2015.846808	2027.799219	345093.1069	-56.87020889	30.644558	2050.859371	2049.12648	2060.611088	-46.30812189	2037.864774	4.188247509	0.918993986	-0.011437499	7412957.805	91.79591893	0.113406391
20150108	2045.130152	2059.185222	2037.003213	2048.354526	334346.5972	-30.95811306	29.05756548	2050.330832	2049.238796	2057.791052	-37.14205529	2033.867254	-0.198778332	-0.123791686	-0.009387741	7597352.344	91.98574884	0.118008308
20150109	2049.73895	2060.765042	2030.912486	2043.171561	344596.2058	-48.04935259	28.97832589	2049.214043	2048.289528	2052.939752	-31.00540602	2032.585368	-25.38889987	-1.40708777	-0.012254228	5850522.775	92.0609162	0.121090994
20150112	2045.712422	2051.956016	2011.749439	2025.488754	369120.3554	-83.55082307	30.00207948	2047.541759	2046.299456	2046.552974	-26.05641998	2032.438023	-57.46803176	-2.709881031	-0.018119386	3073973.958	92.08561221	0.12295959
20150113	2029.153028	2038.143126	2001.035651	2015.306647	395246.2323	-103.197679	31.19937951	2045.398242	2043.442749	2039.437867	-11.05169578	2032.603926	-79.33933728	-3.881407474	-0.02391647	187309.3484	92.13232984	0.12505386
20150114	2011.09455	2025.970465	1996.746529	2012.454877	416206.6532	-105.7301181	32.22280195	2043.076667	2040.155577	2032.610008	1.007285679	2030.585512	-88.14471695	-4.447157703	-0.026822296	-697739.5179	92.22007117	0.126279681
20150115	2008.761793	2025.600493	1997.198222	2015.296144	424508.7809	-86.29913383	32.65732117	2041.160461	2037.235131	2026.740637	-13.54567635	2023.338152	-78.94909168	-3.957232844	-0.023943944	2490572.806	92.42902396	0.125866183
20150116	2015.377002	2032.299059	2001.629935	2022.755225	422629.2876	-52.39348617	32.62077347	2039.868086	2035.192238	2023.376116	-30.34163817	2015.781953	-56.95741948	-2.730348418	-0.016998778	8052983.882	92.72504132	0.124002873
20150120	2018.915838	2037.551907	2003.716724	2032.562827	416737.6301	-30.19631148	32.45241906	2039.143866	2034.216997	2024.508178	-15.30471895	2014.076473	-39.54258403	-1.18912753	-0.00870604	13845575.15	92.89496177	0.12104979
20150121	2021.998999	2041.580123	2007.125188	2039.822079	408627.3152	-9.975114677	32.1988322	2039.486523	2034.475475	2027.611111	13.60788233	2018.056149	-22.70635218	0.124199567	-0.001554739	17271557.25	93.14470968	0.117919315
20150122	2027.783821	2044.881313	2021.455818	2039.608007	400552.71	41.48895053	31.90961461	2041.272551	2036.064744	2029.11646	32.59605464	2026.351127	13.75343439	0.638190768	0.00185457	15606164.07	93.91098476	0.115323894
20150123	2034.185365	2047.024865	2034.696442	2034.147047	393451.5603	81.53152975	31.57760382	2043.680346	2037.83934	2029.41087	38.47673644	2035.814189	41.19197025	0.538198296	0.002353386	10215832.09	94.69355336	0.114165135
20150126	2039.982402	2048.549672	2028.220543	2027.02973	386934.4068	42.05922432	31.14036338	2045.903801	2038.489775	2029.326209	26.19838463	2042.458136	13.76020218	0.176053353	0.001628635	3432479.756	94.71479485	0.11327377
20150127	2042.319094	2048.098434	2012.953334	2021.605856	382658.3649	-24.78642586	30.5987185	2046.982257	2037.81471	2029.088929	5.827430089	2044.243158	-28.34696952	-0.145548763	0.001043113	-3124437.719	94.40350689	0.10891356
20150128	2038.529329	2045.257314	2008.686071	2021.514502	382286.3833	-34.14693783	29.96209464	2045.830882	2035.974167	2029.544375	-3.947914325	2040.83259	-25.81293078	-0.090726239	0.002087521	-7561126.617	94.46122476	0.109563358
20150129	2030.987552	2041.16029	2009.526176	2025.497949	385031.9704	-14.05380661	29.22675652	2043.323097	2033.620454	2030.202077	-8.231359225	2033.489661	-0.431648811	0.224024081	0.004236211	-10025994.69	94.6481487	0.117644034
20150130	2022.547792	2034.91877	2001.667223	2031.131741	389521.3944	-21.41537383	28.38570013	2040.850362	2031.459789	2029.768144	-18.18362802	2023.439231	13.36409853	0.583275919	0.006530419	-11443299.96	94.58344008	0.079678826
20150202	2017.496057	2031.779289	1996.303852	2036.670304	394942.9004	-27.69283296	27.46216355	2038.58508	2030.238425	2029.281498	-24.68550551	2016.089836	18.45701317	0.818560782	0.008156016	-11607199.67	94.43415572	0.126940847
20150203	2020.249938	2040.15633	2011.394325	2040.172147	400176.3832	15.22471543	26.47817363	2036.592538	2030.805947	2030.567261	-17.31908147	2017.388488	19.83706701	0.75137422	0.008253461	-10483611.55	94.40630977	0.117497202
20150204	2028.893587	2052.731953	2032.74797	2042.517262	404237.2696	68.51385942	25.40118458	2034.913405	2032.520089	2032.261018	-0.883651312	2025.068659	17.60630623	0.521704857	0.00754013	-8331981.85	94.44144044	0.112550789
20150205	2040.238676	2057.690057	2038.364662	2045.275694	406595.5576	73.48104027	24.20420429	2033.549955	2034.247761	2032.511048	18.51151859	2035.337228	13.84672931	0.334115245	0.007026073	-5254997.151	94.46965477	0.112316393
20150206	2051.290516	2059.539402	2037.614188	2049.390936	405875.4367	60.02962001	22.8505271	2032.685822	2036.157816	2032.618338	35.53269893	2045.378421	12.58385279	0.351137738	0.007522323	-2044281.483	94.46817815	0.115789176
20150209	2058.749587	2066.101279	2046.052118	2055.89667	400752.3221	75.88015031	21.30237044	2032.217865	2038.667097	2034.11016	44.41961763	2052.046725	17.9310572	0.744270053	0.009896121	474596.7369	94.4084122	0.116935112
20150210	2063.583361	2074.281383	2057.775329	2064.122475	392004.1758	102.692521	19.62916011	2032.665351	2041.554026	2037.645044	46.97243593	2056.30613	28.24847977	1.428913142	0.013666609	2529035.257	94.31339583	0.116873469
20150211	2067.7932	2079.594934	2064.083375	2072.859029	381022.5328	113.0553278	17.93619395	2034.905105	2044.543745	2043.732515	46.7623042	2060.208261	40.28458162	2.237264413	0.01789742	4453683.981	94.2187855	0.117352228
20150212	2072.689649	2084.097441	2068.573183	2081.587765	368651.0474	115.8252044	16.27771093	2037.851682	2047.844579	2051.348208	46.82450336	2064.971233	52.66914572	3.0931358	0.022236568	6741142.525	94.15395358	0.117990734
20150213	2079.7008	2090.359383	2075.790702	2089.632076	355993.7255	121.9784562	14.72011718	2039.977349	2051.712633	2059.381749	50.438077	2071.908991	63.63711803	3.899764437	0.026214904	9936711.809	94.15083167	0.118758878
20150217	2087.977693	2097.315994	2084.089057	2096.800996	343964.0882	128.4297384	13.33791806	2041.802229	2055.975163	2066.829175	56.092453	2080.262336	72.49577554	4.602702715	0.029431431	13574518.33	94.1957775	0.119108711
20150218	2096.100946	2103.682558	2091.493405	2103.247056	333092.5986	132.2488668	12.18058049	2044.151829	2060.396397	2072.264518	61.19623785	2088.704727	79.39126348	5.190675431	0.031741472	17010258.19	94.26294975	0.118555285
20150219	2102.964301	2108.827574	2097.342818	2108.220298	324658.1147	130.4916814	11.35163758	2047.087215	2064.816022	2077.00477	63.4169551	2096.23204	82.97893396	5.572182501	0.032486673	19721355.73	94.34529833	0.11766109
20150220	2107.430856	2112.08345	2100.895513	2111.131802	319880.1975	121.1474706	10.94595112	2050.607424	2069.070556	2083.26481	60.48318722	2101.816615	82.01121598	5.66206879	0.03103861	21152615.89	94.4314413	0.115366706
20150223	2109.890122	2113.771918	2102.520969	2112.250331	318375.2898	105.5688845	10.92794566	2054.526901	2073.114042	2089.988871	53.54045479	2105.718456	77.10350198	5.495955647	0.027798639	21490841.7	94.52618457	0.111981191
20150224	2111.042989	2114.392486	2102.851719	2111.738012	319321.5954	84.27150991	11.23418677	2058.585196	2076.902371	2095.485212	44.32299829	2108.455382	69.17627651	5.131797617	0.023355087	21168995.46	94.64900103	0.114016526
20150225	2111.477475	2114.438692	2102.441175	2110.792231	322133.727	66.12396696	11.79274954	2062.376549	2080.438797	2099.991837	35.25851476	2110.52079	59.27005264	4.632544821	0.018219108	20356483.83	94.78760225	0.117211709
20150226	2111.96755	2114.578288	2102.016843	2110.648183	326023.2232	59.01425287	12.51280658	2065.504815	2083.75955	2103.946975	28.87374347	2112.544247	48.70579133	4.078690338	0.013077132	19280268.5	94.92800944	0.102200436
20150227	2111.895975	2114.26145	2101.029182	2110.412001	330535.8565	56.70895482	13.38709862	2068.092158	2086.636498	2106.995225	23.82447975	2113.888066	37.63056265	3.477979244	0.007957271	18076548.78	95.10391077	0.083372898
20150302	2110.359084	2112.69508	2098.64128	2109.14262	335456.0635	53.5682059	14.42781183	2070.35425	2088.806038	2108.775163	18.41085171	2113.681815	25.83514973	2.816047659	0.002650301	16776685.64	95.34823402	0.116194588
20150303	2107.441876	2110.09984	2095.064586	2105.575913	340119.0463	34.98808176	15.59881396	2072.562696	2090.202858	2109.37907	10.79423495	2111.754761	13.94314818	2.129108065	-0.002292108	15602302.83	95.68385107	0.109675053
20150304	2102.961505	2106.383575	2090.241608	2098.255895	343864.5096	-13.47795617	16.86925405	2075.008631	2090.730105	2108.885498	-1.272362994	2107.780926	2.462411733	1.447062975	-0.006489522	14773536.29	96.13975845	0.116401172
20150305	2097.293724	2101.856113	2084.431324	2088.768575	346742.7531	-78.62921739	18.19374636	2077.538152	2090.427683	2107.234438	-15.25274471	2102.130173	-8.363967104	0.785301816	-0.009943072	14217127.95	96.68470564	0.111830908
20150306	2091.508475	2097.490982	2078.617494	2079.421526	349030.2565	-143.4167192	19.506798	2079.931435	2089.525631	2104.537852	-27.44629416	2095.800593	-18.0859266	0.171103338	-0.012441085	13788705.1	97.25517708	0.110981814
20150309	2084.299728	2091.645555	2071.387692	2071.002371	350776.9869	-189.6473546	20.79842702	2081.956229	2087.811795	2100.544868	-37.08359404	2088.16969	-27.05999577	-0.413454547	-0.014988869	13404478.34	97.85637821	0.111412466
20150310	2074.658283	2083.056974	2061.520785	2064.721092	352114.0614	-198.1923577	22.0591467	2083.360669	2085.113641	2095.029602	-42.67479973	2078.761408	-35.72712754	-0.990812055	-0.018523188	12943820.03	98.49501488	0.112357523
20150311	2064.595644	2073.740412	2051.391616	2060.87578	353639.9568	-175.772081	23.20648761	2084.332238	2082.02112	2088.739806	-43.88468652	2069.29398	-43.06450732	-1.502915928	-0.022024685	12339786.96	99.1079854	0.114096548
20150312	2055.712342	2065.290946	2042.906129	2058.66493	354487.2623	-137.145984	24.16386864	2085.135579	2079.093118	2082.548485	-42.35369923	2061.222294	-48.00132836	-1.889083232	-0.024547654	11582741.35	99.55717939	0.116103159
20150313	2051.876915	2062.220048	2039.467717	2060.384542	353022.9156	-91.51580938	24.84215275	2085.924014	2077.0255	2077.237933	-33.90649295	2056.918849	-49.64002178	-2.096768239	-0.024241784	10549150.14	99.70980463	0.117733454
20150316	2056.971931	2068.869058	2045.586195	2067.868604	359072.0659	-47.10051554	25.15462845	2086.930484	2076.678581	2073.641867	-15.11469044	2059.069571	-47.02567344	-2.070674948	-0.01923656	9123131.909	99.78905954	0.118272196
20150317	2067.782572	2081.78161	2057.813541	2078.60959	374822.1492	-7.864238652	25.13826073	2088.049559	2077.602954	2071.735133	8.780829679	2065.728629	-40.86782525	-1.847335861	-0.011187248	7400381.222	99.7782718	0.11799628
20150318	2080.158581	2096.514714	2068.194703	2090.17461	357272.7031	17.69554	24.87097091	2088.90924	2078.680995	2071.088831	32.69856759	2073.321325	-32.60748048	-1.5024189	-0.002377154	5522913.67	98.34280667	0.117361225
20150319	2090.475778	2107.670155	2076.659285	2097.555681	318481.3959	34.43243772	24.39569185	2089.689756	2080.054104	2071.782163	47.22240406	2081.008032	-22.56431302	-1.054042303	0.005267922	3608949.066	98.70742842	0.116522997
20150320	2093.760684	2109.516277	2088.615015	2095.770718	442166.026	62.74395571	23.77090128	2090.801444	2082.288094	2073.797836	42.82648168	2088.470069	-11.23087643	-0.530038653	0.009573619	1804750.993	98.00243597	0.116064796
20150323	2091.642484	2104.314497	2094.823579	2087.531372	331794.4329	78.03758429	23.04757113	2091.658591	2084.124336	2076.560466	25.06521891	2093.48427	-0.041361841	-0.002831748	0.010917488	165424.5229	97.55591883	0.115766614
20150324	2090.157078	2096.243291	2080.81464	2076.787522	360910.5719	39.34241616	22.25944401	2091.421199	2084.049661	2079.50099	2.315667677	2094.10829	9.837336329	0.469562628	0.010636626	-1300424.952	97.2134128	0.114407727
20150325	2087.025441	2088.10069	2061.141045	2068.035718	364943.9279	-14.78143895	21.48142695	2090.45835	2082.757545	2081.95725	-17.82082225	2090.844908	16.67988482	0.798389332	0.008626969	-2486272.288	97.07148031	0.113347197
20150326	2075.809056	2083.198374	2057.1387	2066.116924	360182.8135	-28.85820927	20.78747604	2089.434015	2081.259614	2083.192043	-26.7775933	2085.018485	18.74389018	0.894108912	0.005080465	-3301031.907	97.10566271	0.115039747
20150327	2065.269893	2081.076145	2061.674621	2069.267077	345635.8135	-20.51034923	20.17734385	2088.17897	2079.844697	2083.275275	-26.49074099	2078.274384	16.82258254	0.795625507	0.000759181	-3759052.52	97.27934003	0.115137276
20150330	2068.847901	2079.943022	2062.852936	2074.241973	333840.8065	-18.66531239	19.63254833	2086.423579	2078.942966	2082.631111	-22.15186594	2072.060631	12.54871732	0.58365765	-0.003870811	-3878564.662	97.57182465	0.116329209
20150331	2077.508211	2079.858905	2062.281985	2078.612599	323507.0899	-21.4380309	19.14267466	2084.453163	2078.26038	2081.086477	-15.05420908	2067.775422	6.578567076	0.291446128	-0.007149224	-3741637.891	97.84323097	0.080765519
20150401	2077.040839	2080.663472	2062.310801	2079.647795	312801.9593	-24.7546213	18.68822092	2082.606981	2077.205385	2078.606627	-7.239829413	2067.104227	-0.139089405	-0.033007462	-0.007448581	-3449559.617	97.9572386	0.119611721
20150402	2072.732049	2082.239239	2062.56914	2078.440874	305935.1999	-27.83755507	18.27122436	2080.92834	2076.19313	2075.743293	0.629920882	2068.565472	-6.457986123	-0.334692501	-0.005441528	-2944675.013	97.96290561	0.11737279
20150406	2072.899975	2084.801666	2063.114357	2077.104086	292379.1321	-29.35969842	17.90443706	2079.433494	2075.778657	2072.972703	9.135360119	2069.398062	-11.67154167	-0.580757125	-0.002148481	-2152588.378	97.92743292	0.122604761
20150407	2075.382666	2087.607024	2065.125318	2076.752884	270080.0636	-21.02885264	17.58014728	2078.181293	2076.011675	2071.253987	16.10689256	2070.837362	-14.15916732	-0.692826926	0.001081607	-1044809.225	97.97035397	0.115052983
20150408	2077.318317	2089.868181	2069.622802	2078.634833	292026.0133	4.414965906	17.28873968	2077.218913	2076.83252	2071.555809	19.39542555	2074.822911	-12.32621273	-0.593798961	0.002778072	415939.8672	98.2097941	0.11802608
20150409	2079.443239	2091.829866	2075.692917	2082.230443	342980.4857	40.46919112	17.04385911	2076.62415	2078.140729	2073.49593	19.76403947	2080.056438	-6.96150991	-0.322426168	0.003421222	2143125.875	98.55969875	0.124339829
20150410	2082.327867	2093.795291	2082.190117	2086.393279	197224.3661	79.51886312	16.86481255	2076.444421	2079.821807	2076.403748	18.30682544	2084.910048	0.489527096	0.050565262	0.003846574	3986239.936	98.91021448	0.125950409
20150413	2085.92011	2096.304754	2087.644853	2090.72938	338385.5251	108.7857381	16.75584915	2076.760538	2081.523657	2079.696024	16.57420102	2089.043238	9.16919886	0.483293057	0.004835418	5915678.021	99.10470016	0.125942388
20150414	2090.182918	2099.930559	2090.547851	2094.759133	307840.6885	115.6685709	16.72367253	2077.64161	2082.872779	2082.681765	16.32522756	2092.229323	17.92653592	0.919660439	0.007222151	7890120.681	98.98867094	0.12776083
20150415	2094.740956	2104.183892	2091.493316	2098.337631	305765.728	106.1022642	16.78061719	2078.946221	2083.998491	2085.401278	17.0677822	2094.543323	26.01685112	1.322303908	0.010363381	9749275.247	98.6474145	0.13021805
20150416	2099.191981	2108.409391	2091.511777	2101.581442	311294.3831	88.81975469	16.92988249	2080.484126	2085.116885	2088.11905	17.81201968	2096.274247	33.14785361	1.675865585	0.013327644	11357908.35	98.20434184	0.131911882
20150417	2102.932966	2111.943897	2091.53718	2104.164672	326002.5201	75.55962929	17.19199789	2082.124201	2086.389881	2090.816614	17.80620628	2097.661388	38.07892354	1.919344216	0.015322046	12525834.46	97.81181255	0.132721512
20150420	2105.381408	2114.102683	2092.614473	2105.78722	335575.1469	78.49806422	17.58528216	2083.70514	2088.010906	2093.49967	16.30568635	2099.069077	39.64665851	1.995388939	0.015518266	13064246.81	97.62957414	0.132457132
20150421	2106.725199	2115.117564	2094.361681	2106.585846	341630.5551	91.33877889	18.07558151	2085.169327	2089.860121	2096.08749	13.66076301	2100.509749	38.34286037	1.92847066	0.014257138	13063736.11	97.58346537	0.131212169
20150422	2107.299921	2115.439097	2096.025181	2106.735743	348657.9101	105.4761138	18.61782064	2086.534678	2091.713466	2098.442794	10.43214678	2101.761596	34.98613302	1.759911086	0.012215018	12701544.56	97.55622479	0.129768906
20150423	2107.471612	2115.41017	2097.178884	2106.508769	355554.6969	112.2615182	19.17345923	2087.641262	2093.496851	2100.495416	7.565947637	2103.201146	30.38842544	1.528794338	0.009777293	12066497	97.44005869	0.12879389
20150424	2107.690664	2115.451818	2097.369639	2106.247946	361836.6568	95.08657543	19.69615966	2088.367596	2095.127372	2102.216048	5.905297374	2105.179234	25.59163371	1.285511912	0.007425943	11282218.51	97.11597374	0.125533517
20150427	2107.79767	2115.446258	2096.746934	2105.890149	367244.2066	56.75824571	20.17045007	2088.820952	2096.521318	2103.568716	5.02756999	2107.249884	20.6852752	1.03697925	0.00520986	10451478.71	96.65097306	0.119546531
20150428	2107.496112	2115.128389	2095.667423	2105.279217	371284.4529	38.1617051	20.59483143	2089.123438	2097.64522	2104.503664	4.491658686	2108.950026	15.4373677	0.774298965	0.002984519	9626890.797	96.15591786	0.123861437
20150429	2106.771816	2114.522039	2094.409662	2104.491035	373447.3853	43.0483009	20.93224646	2089.570871	2098.420359	2105.15409	2.940486027	2109.689401	10.33069798	0.523600435	0.000981901	8977392.285	95.69072904	0.135233059
20150430	2105.565657	2113.611575	2093.247014	2103.558664	373232.8499	-58.73046244	21.15312908	2090.412405	2098.766568	2105.645373	-0.897955569	2108.826356	5.753191475	0.306584801	-0.00060484	8664204.081	95.33288837	0.09853533
20150501	2104.032127	2112.508194	2092.20944	2102.571102	370946.7827	-30.72422588	21.2567187	2091.558177	2098.77002	2105.881884	-5.866117124	2106.760739	1.775565558	0.124793666	-0.001791113	8630046.52	95.061934	0.13312752
20150504	2102.508345	2111.47045	2091.340058	2101.741672	367142.4014	44.46070072	21.23506179	2093.00806	2098.584405	2105.819058	-10.60747262	2104.22418	-1.397278085	-0.01560348	-0.002545469	8775569.947	94.81810512	0.125586367
20150505	2100.910172	2110.394695	2090.459467	2100.93404	362149.9802	-45.15713415	21.12506082	2094.371495	2098.249591	2105.239587	-13.03189799	2101.505965	-4.170641177	-0.135105081	-0.003084276	9002713.562	94.64644852	0.125169848
20150506	2099.159897	2109.17568	2089.379608	2100.001547	356408.1887	-30.29634199	20.97026674	2094.98666	2097.829973	2103.921092	-11.0857981	2098.974034	-7.024469241	-0.258338186	-0.003668213	9183606.255	94.5683424	0.126399731
20150507	2097.733264	2108.212793	2088.571107	2099.353895	350184.893	-30.45243201	20.72126667	2095.427009	2097.492325	2102.24677	-5.91935337	2097.027222	-9.271634215	-0.355353103	-0.004031518	9323823.882	94.56406192	0.129633511
20150508	2097.068587	2107.882079	2088.524828	2099.391888	343604.337	-23.57165561	20.32466461	2096.632286	2097.365316	2100.697252	0.74502958	2095.872999	-10.16585364	-0.392412321	-0.003862943	9471906.2	94.63647572	0.1314269
20150511	2097.670084	2108.597508	2089.707697	2100.511624	337187.0446	-16.06563692	19.74309996	2098.183921	2097.672767	2099.630266	6.873274031	2096.014329	-9.112256921	-0.345003131	-0.002973659	9578087.433	94.62196509	0.131806686
20150512	2100.062964	2110.796479	2092.613804	2103.139331	331415.9441	-18.33499116	18.93363788	2099.386759	2098.633925	2099.453233	10.32565491	2097.94436	-5.456056476	-0.185692957	-0.00113936	9604650.729	94.41171611	0.131604585
20150513	2103.869196	2114.143131	2096.849509	2106.924315	326281.5124	-8.743556408	17.95577337	2100.475872	2100.124812	2100.133681	11.716675	2101.305884	0.210736638	0.059626709	0.001405293	9547239.422	94.10722024	0.130664316
20150514	2108.379093	2118.018071	2101.680623	2111.203973	321762.3346	48.61415061	16.91612063	2101.803292	2101.931271	2101.437129	12.15868305	2105.488619	6.759605273	0.341175519	0.00419134	9375285.197	93.68636343	0.128994785
20150515	2113.352719	2122.232547	2106.896173	2115.817373	317602.2162	114.6681847	15.83667158	2103.190946	2103.914204	2103.528933	12.81308518	2110.186502	13.95259971	0.650021373	0.007185958	9147431.561	93.52108371	0.127266259
20150518	2118.448335	2126.503115	2112.179821	2120.51727	313464.6606	132.4516075	14.75012954	2104.419509	2105.888467	2106.402375	14.97785366	2114.966461	21.42199131	0.971828409	0.010315373	8932674.111	94.21677682	0.12606734
20150519	2123.101986	2130.35257	2116.949731	2124.717479	309757.7155	120.5114417	13.76366232	2105.529999	2107.774245	2109.757812	17.61884298	2119.422502	28.11790009	1.258587036	0.013056863	8620521.031	95.21826456	0.125116311
20150520	2126.922228	2133.445268	2120.786211	2127.991992	306990.3577	110.2633814	12.96284509	2106.575132	2109.55828	2113.578436	19.28373486	2123.332637	33.23094409	1.47250839	0.014971878	8088213.171	95.63229556	0.12442213
20150521	2129.139313	2135.055163	2122.83358	2129.560471	305393.6059	98.19525349	12.480702	2107.555324	2111.055189	2116.966618	18.96541261	2125.978004	35.42015253	1.553279924	0.015453071	7250992.298	95.79379954	0.123666802
20150522	2129.001054	2134.526152	2122.309935	2128.647222	305248.0602	79.47413994	12.44915669	2108.478724	2112.10747	2118.526593	15.56162016	2126.706746	33.35709296	1.440911282	0.013884107	6011582.049	96.2587135	0.120121742
20150526	2126.889243	2132.155873	2119.575389	2125.718565	306350.2327	56.07552797	12.79486855	2109.302228	2112.745993	2119.185671	9.746496357	2125.796627	27.78633689	1.169638984	0.010648058	4445312.262	96.78206681	0.113955282
20150527	2123.484995	2128.524363	2115.334591	2121.56512	308169.002	29.3062619	13.38447513	2109.97335	2113.011605	2120.587379	2.890558253	2123.673608	20.05129025	0.801599936	0.006461971	2718466.62	97.04004534	0.115094911
20150528	2119.230116	2124.337636	2110.374023	2116.63579	310805.6393	-1.290952391	14.14598715	2110.462286	2113.092665	2121.817439	-4.659718745	2120.980693	10.90759459	0.370278954	0.001627995	834420.7131	97.0510363	0.122173238
20150529	2114.714178	2120.252024	2105.443756	2111.566143	314325.5822	-36.6755779	14.98077796	2110.737518	2113.180376	2121.4842	-12.40489859	2118.439112	1.372757635	-0.079099526	-0.003433379	-1188555.984	96.92212338	0.096866395
20150601	2110.218204	2116.693373	2101.06399	2106.650222	317939.5171	-71.08422896	15.8200802	2110.818806	2113.185328	2120.131635	-19.4459987	2115.932186	-7.858698107	-0.512602709	-0.008219488	-3147666.394	96.66313496	0.123645486
20150602	2105.801092	2113.798164	2097.428786	2101.919964	320912.8182	-99.03837801	16.63602539	2110.751541	2112.982064	2118.555437	-25.20607834	2113.201715	-16.50035223	-0.914470697	-0.012416971	-4866272.242	96.17321322	0.121028842
20150603	2102.036758	2110.801161	2093.825594	2098.20577	322428.0178	-121.3677661	17.30218457	2110.530941	2112.328389	2116.596885	-28.452016	2110.043911	-23.33155467	-1.227251935	-0.015293526	-6122186.445	95.73215436	0.12309731
20150604	2099.449819	2108.228589	2090.900582	2096.180327	321611.9081	-130.9778765	17.70061393	2110.169124	2111.097543	2114.14478	-27.95355159	2106.239448	-27.20518756	-1.397008052	-0.016141493	-6683313.482	95.80364943	0.124950885
20150605	2097.879396	2106.0007	2088.541408	2095.614896	318988.4902	-130.1971781	17.87719861	2109.714124	2109.442707	2111.320234	-24.44412272	2102.173112	-28.55679836	-1.443866654	-0.015286633	-6686814.2	95.999745	0.127307421
20150608	2097.105719	2100.286997	2082.654838	2096.273523	315644.9234	-145.9724622	17.89915367	2109.2166	2107.27714	2108.057784	-19.15126929	2098.384878	-28.01934592	-1.40029346	-0.01330143	-6407570.308	95.68769055	0.128410796
20150609	2096.717521	2096.196853	2078.590878	2096.999974	311786.0686	-150.1025051	17.85667516	2108.809537	2105.248639	2104.797085	-12.76759765	2095.335154	-26.36767606	-1.303644051	-0.010614367	-5919295.996	95.17774086	0.129155958
20150610	2096.194516	2105.28208	2088.45881	2096.681024	307761.9253	-75.00754056	17.86456892	2108.563305	2104.580633	2102.277595	-6.290281428	2093.413188	-24.69876359	-1.202021297	-0.007791559	-5336779.508	94.97176148	0.131020529
20150611	2095.805983	2115.597767	2099.664108	2095.87572	304580.5637	5.715018468	17.88295647	2108.482754	2104.308409	2100.077111	-0.148832457	2092.716895	-22.57928985	-1.087369097	-0.004994712	-4891005.919	94.90163397	0.13335796
20150612	2095.973169	2107.273948	2091.231735	2095.163315	302993.0119	-29.89386294	17.8350434	2108.694488	2102.70489	2097.54672	5.656490405	2093.216699	-19.30081059	-0.936364099	-0.002181313	-4742480.397	94.70927857	0.135389455
20150615	2096.728828	2094.484885	2077.964083	2096.03715	304267.1061	-93.89698549	17.73692457	2108.913803	2101.024411	2095.34446	9.790170394	2094.509527	-15.50983732	-0.762764582	0.00021858	-5199753.358	94.50603224	0.136693193
20150616	2098.176002	2098.486681	2082.242192	2099.914712	309677.4854	-54.49110849	17.58883884	2108.618178	2101.159617	2094.263613	11.18031153	2096.263173	-11.37311874	-0.574946465	0.001826926	-6569188.04	94.43202601	0.136779336
20150617	2100.130721	2110.694003	2094.776456	2105.446856	318384.6681	32.13633136	17.41270965	2108.258919	2102.325743	2094.596685	10.24801035	2098.377104	-7.561398583	-0.380027633	0.002734712	-8658930.696	94.44860167	0.135869269
20150618	2102.128326	2118.089325	2101.738601	2110.976644	328890.4143	83.61818442	17.28397362	2108.562128	2103.269311	2096.341825	7.402343175	2100.519237	-5.070040075	-0.200879083	0.003024991	-11135522.19	94.50270108	0.134426009
20150619	2104.383123	2121.691538	2104.897345	2114.220288	340470.4759	105.3657762	17.13845966	2109.113632	2104.230548	2099.149352	4.619871781	2103.413428	-1.147693021	-0.015368373	0.003054986	-13813236.99	94.59534133	0.132528108
20150622	2107.075127	2123.326331	2105.789392	2112.934901	352146.0458	102.7523808	16.90660983	2109.21587	2105.462252	2102.775049	3.800906462	2107.657184	4.65083131	0.201443476	0.003263936	-16443136.8	94.72275874	0.130791292
20150623	2109.432263	2122.317832	2103.970482	2108.097549	362956.6376	77.60893988	16.75806426	2109.001899	2106.605607	2106.014244	3.954329942	2112.018616	10.88959892	0.393407092	0.003308816	-18848993.52	94.87383634	0.130038388
[truncated: 323 more rows]
