# Supplementary material for: Enhancing stock index prediction: A hybrid LSTM-PSO model for improved forecasting accuracy
Source: PLoS One. 2025 Jan 14;20(1):e0310296. doi: 10.1371/journal.pone.0310296 (PMC11731719; doi:10.1371/journal.pone.0310296)
Supplement: S1 File — (ZIP) [file pone.0310296.s001.zip › data&code∩╝êPSO-LSTM∩╝ë/data/index_data/DJIA.csv]

Open	High	Low	Close	Volume	MACD	CCI	ATR	BOLL	EMA20	MA10	MTM6	MA5	MTM12	ROC	SMI	WVAD	US DOLLAR INDEX	FEDERAL FUND
11302.69015	11396.18707	11170.70639	11291.64924	271773751.8	-309.9829272	-98.67197081	223.4317417	12110.816	11903.39858	11681.20659	-454.7527488	11450.16717	-935.4375354	-7.644349999	-0.052583605	-12458309.17	72.51109785	2.098834403
11275.84198	11372.50758	11140.40551	11266.18024	258889072.1	-316.5168779	-104.2477974	229.0037491	12063.77089	11844.988	11619.79276	-393.2485482	11355.24418	-877.9409475	-7.222242829	-0.051601881	-12590442.93	72.4627865	1.95928566
11251.96449	11349.15165	11111.63764	11236.96763	230200027.4	-325.0444423	-109.7667088	235.3585578	12010.90387	11785.65428	11526.60331	-325.849317	11310.61734	-814.3210687	-6.753433064	-0.050235079	-12683074.6	72.41060638	1.931373329
11239.28672	11330.9024	11091.23861	11205.34257	231160674.4	-326.3291179	-115.3638963	242.0518136	11957.11875	11737.03349	11466.41765	-276.8086883	11278.58196	-767.3620689	-6.412494497	-0.048659207	-12704955.46	72.35824727	1.988113175
11235.33168	11318.89652	11081.46159	11177.25286	245826731.6	-323.1870444	-117.2029615	248.0039519	11910.65214	11702.73875	11422.93677	-238.9789913	11283.25406	-727.2762257	-6.11541542	-0.046389375	-12634623.39	72.30883447	1.97255435
11238.91151	11314.79223	11085.15434	11157.61754	248613914.4	-319.8374304	-111.8609952	252.3998614	11862.01815	11657.52135	11365.2591	-193.636112	11277.85715	-677.3927039	-5.727250171	-0.042965768	-12463910.82	72.26450738	1.992821888
11233.73176	11310.38053	11082.46197	11151.09486	249484785.8	-317.5051082	-102.2907016	253.9061876	11812.20408	11607.18159	11306.40855	-152.7311233	11256.88423	-610.3147134	-5.183083653	-0.038010727	-12162470.27	72.2270711	2.011309199
11205.13783	11299.40423	11063.81391	11163.81643	261062452.1	-316.4612943	-85.97132782	251.1841316	11759.56135	11558.09077	11261.87223	-122.549703	11215.15563	-516.1371345	-4.396357226	-0.031104031	-11703258.05	72.19880352	1.978134128
11167.1018	11288.03813	11038.81169	11191.30686	278755433.4	-314.6270004	-64.89346158	245.0124498	11707.38347	11512.60061	11230.43494	-96.86807818	11165.26322	-403.5601142	-3.444173935	-0.022641166	-11094646.4	72.18236362	2.050644209
11133.23906	11280.50988	10994.09661	11225.26185	291626845	-310.4422726	-55.64283701	236.8504458	11660.47542	11472.95118	11210.11954	-78.40522443	11120.88167	-287.6198144	-2.456895009	-0.013463139	-10352891.2	72.17843748	2.1422248
11132.89811	11298.37989	10992.20165	11270.96492	293381293.2	-297.5359208	-35.17485314	227.3622411	11620.27143	11446.10502	11202.83136	-28.38128547	11110.951	-165.8924064	-1.410193224	-0.003690082	-9500461.307	72.19211644	1.951698227
11194.92822	11360.22492	11126.58357	11329.06348	301569286.7	-269.9613503	37.8963442	217.4631069	11587.05433	11438.73122	11208.94302	88.20079911	11165.7905	-41.11838265	-0.32943962	0.006520434	-8564947.91	72.22893573	2.025256329
11296.5795	11450.36691	11307.1283	11394.36186	312447131.1	-232.8710996	118.2177153	208.1524633	11559.44866	11445.4031	11226.62935	236.5977134	11262.61551	83.33913854	0.760124715	0.016039865	-7554445.611	72.28225127	1.973038202
11407.7175	11549.34344	11396.40441	11463.69532	232081057.8	-192.8665905	136.1841648	200.0343978	11535.72981	11457.23476	11253.30409	381.0859878	11365.27671	205.4941748	1.84468435	0.023834456	-6474374.577	72.34401502	1.980670651
11494.95552	11616.98714	11411.57421	11503.42534	276808856.8	-158.8079059	114.6126356	194.5547323	11511.77029	11467.29743	11283.33534	453.8040051	11449.17421	287.1178779	2.564444835	0.028955695	-5334509.916	72.41122447	1.985645623
11522.73919	11624.37831	11417.36688	11497.28026	251839689	-139.0411586	105.8665221	193.103738	11483.78176	11471.69215	11313.23982	387.6077871	11496.10953	318.4034625	2.832694124	0.030321734	-4145775.911	72.47908691	2.029223668
11504.48661	11586.19711	11395.94956	11457.38177	243044868.6	-130.5771193	94.81474952	195.0397642	11453.32771	11467.43882	11340.54319	226.3859554	11500.6678	305.6547146	2.705640885	0.028494052	-2931237.247	72.55182555	2.064306138
11466.46036	11493.83693	11293.07544	11355.77182	238272383.7	-130.1351658	38.75372332	199.2118289	11421.70886	11448.84203	11357.51572	33.10031283	11459.6787	184.1642576	1.553319265	0.024837466	-1718210.178	72.64128757	2.122548663
11424.54641	11417.13357	11198.35622	11281.59672	235814810.1	-129.907438	-14.55336859	204.7618415	11392.9866	11428.37987	11372.86602	-122.784064	11404.72652	79.08091153	0.574375798	0.019016418	-534802.3512	72.74185319	2.009954499
11397.52926	11485.08313	11256.11856	11398.85615	226705987	-116.9912043	17.95404965	210.5759353	11374.38609	11426.56724	11405.40859	-169.553214	11379.56041	244.7480022	2.206430493	0.011020906	595078.5533	72.84802744	2.040725397
11385.2138	11586.15498	11360.42454	11555.95191	213697810.7	-100.1094466	70.79805836	216.2159093	11361.09862	11432.2417	11435.84495	-126.3403867	11376.20469	437.4933424	4.101891548	0.00251925	1650248.484	72.98087261	2.028632626
11381.81117	11530.7915	11336.86094	11504.19194	201887465.6	-95.16860166	36.32382124	221.6084794	11343.96926	11425.78161	11433.24866	-37.90166798	11374.23633	253.6697866	2.37910483	-0.005217692	2620067.226	73.16018786	2.073554335
11391.82491	11433.79343	11268.6843	11380.53435	192734509	-93.11775436	-22.18892982	225.9131154	11329.60528	11417.39744	11415.20163	49.87680995	11378.02219	-42.08490148	-0.4315352	-0.009288936	3514532.721	73.40541122	2.036259113
11402.94045	11470.97471	11289.51504	11401.78733	188134103.5	-80.13965091	-8.661539238	228.3818742	11327.87873	11422.3487	11414.1779	103.6971419	11395.45404	-45.10880508	-0.455362503	-0.006836551	4322503.182	73.73799188	1.98282144
11410.43588	11572.9717	11349.91152	11487.96725	187273153	-61.56162181	39.68648632	229.1183251	11334.66554	11435.14877	11421.8996	126.2330576	11423.27006	95.77237315	0.882659508	0.000260968	5070680.475	74.13866212	1.977000374
11472.26692	11635.26564	11374.73549	11516.82279	188078553.8	-45.62471658	66.60250531	228.3303951	11342.81202	11447.30416	11415.72179	85.94751655	11450.11034	149.0984413	1.368885165	0.009192685	5768342.6	74.57063696	2.004899836
11569.9306	11674.57307	11392.21558	11523.00757	190034059.8	-30.50741036	78.98643741	226.5611339	11353.28132	11460.89075	11417.15803	59.90449335	11486.44926	161.3945211	1.453527723	0.017458001	6265967.275	75.02791671	1.966338482
11441.795	11714.62701	11436.70762	11552.31273	192402944.6	-13.99129339	90.83679689	224.4684629	11368.86499	11478.27207	11460.62607	202.4296921	11552.58711	195.910172	1.748897459	0.022244126	6593638.586	75.49957903	2.004795447
11640.58587	11743.85016	11490.32054	11587.68709	194227095.7	1.649096492	95.92289469	221.8644691	11385.72481	11496.63879	11516.67641	354.7802199	11619.53308	228.7275319	2.031493465	0.023687883	6701067.959	75.94920158	1.997021913
11632.26583	11755.53612	11534.8311	11611.68451	195022870.2	14.49217208	82.10009012	218.4757981	11398.29206	11513.3681	11539.81503	263.2161558	11645.85653	241.7437763	2.131509688	0.023015632	6078162.355	76.34853251	1.966907943
11642.83737	11748.5599	11557.44117	11624.27764	193404481.7	22.72268618	62.00973817	214.1283856	11409.80753	11525.99858	11547.45292	70.07505544	11644.36647	236.8436632	2.074888002	0.020307826	5433799.674	76.6483477	1.985299981
11641.87567	11721.72634	11544.15117	11623.85239	188017125.1	24.38385181	62.34902062	208.6215317	11425.88136	11531.8963	11568.49905	3.305887309	11639.77451	215.0802016	1.87953934	0.015796435	6224223.786	76.80078471	2.077114411
11635.14005	11681.82971	11505.61583	11612.11867	179684783.8	20.95591922	59.60169466	202.5118596	11443.34079	11532.0976	11590.26778	-7.5063823	11625.60202	178.2470192	1.55920272	0.010102075	6992206.027	76.83374697	2.069388317
11614.46418	11637.7028	11458.67371	11594.60499	169880036.1	14.93955036	13.86553983	196.5469908	11456.91652	11528.97774	11596.29899	-76.35210863	11593.1758	130.925347	1.150406145	0.003838739	5381275.094	76.79624793	1.914670732
11578.26573	11594.58475	11412.31487	11568.06595	159596044.7	7.164575487	-43.32228268	191.1385445	11468.19309	11523.23446	11589.5328	-154.2073711	11551.31731	74.91154134	0.667158203	-0.002564018	2844621.888	76.72306031	1.941410303
11531.08722	11559.44553	11378.54403	11530.58797	149956551.8	-0.985406996	-63.59831191	186.8191516	11480.11244	11515.64274	11575.30434	-178.2329464	11512.16879	12.4830324	0.127019631	-0.008466213	1730525.55	76.65537229	1.968055465
11480.12628	11534.77203	11357.27239	11489.25295	142005402.8	-8.519749963	-62.45954957	183.8075261	11489.90253	11507.64765	11555.63002	-166.0597416	11479.25655	-48.85447976	-0.404811063	-0.013297625	1272231.135	76.61595702	2.005676155
11429.92997	11518.31694	11341.18822	11449.4681	136281433.8	-15.48576445	-67.41264624	182.0501906	11494.49094	11501.28542	11532.41223	-144.2952642	11451.64531	-102.262845	-0.868161285	-0.016919187	210652.9372	76.61531458	2.009412742
11402.31188	11520.07532	11341.56282	11425.68347	133347433.8	-18.81028233	-66.30163471	182.3175843	11495.32572	11498.05766	11512.01342	-103.4623921	11438.73325	-140.4058563	-1.199419557	-0.017930767	-716978.1985	76.67700099	2.001953775
11417.32543	11547.84859	11366.05381	11431.54748	134317842.1	-15.84856373	-46.59233312	185.2524284	11494.62547	11496.52359	11501.6252	-39.5477126	11452.17568	-155.8487162	-1.3341408	-0.015159138	-850029.0093	76.82206822	1.892278934
11460.15453	11590.99725	11404.26269	11458.04777	138222959	-8.869688386	-17.35430245	190.4966292	11494.80667	11499.11906	11499.05238	33.28342815	11480.98228	-151.5253385	-1.293032262	-0.009816444	-463373.2767	77.04699731	1.992508131
11512.71099	11637.95272	11447.18962	11490.02476	143410946.2	-0.538249328	12.03184148	197.8568263	11496.84006	11510.78098	11497.76626	102.5950707	11504.24355	-135.6601725	-1.164097296	-0.003683743	585873.7021	77.3370578	1.990540151
11547.70557	11667.49602	11465.11983	11507.60842	152627293.5	4.185233868	25.30600046	206.2748736	11501.0455	11520.9222	11497.11894	129.6238023	11520.85895	-109.8388221	-0.992103382	0.000466038	1341892.799	77.68625794	1.942385659
11536.45721	11659.44943	11431.31957	11508.86764	167018601.8	1.254248645	15.76374762	214.4756334	11510.20381	11516.96432	11500.22538	102.1268976	11538.95534	-75.74646422	-0.643219199	0.002287686	55508.9899	78.08105364	1.974427901
11492.78148	11620.33172	11358.85975	11499.60491	185776168.2	-7.004922807	-6.971188455	223.7823487	11517.56334	11504.32023	11499.44073	43.6614907	11538.54565	-45.01918104	-0.178015009	0.002761833	-1690098.151	78.49239939	2.004823615
11436.4104	11562.51995	11263.18985	11423.1723	210185708.5	-21.00277617	-64.95666389	235.8179491	11511.75246	11487.0015	11483.15266	-109.2492159	11496.925	-27.64825861	-0.346323333	-0.005770444	-1268837.983	78.88686646	1.987748608
11383.436	11507.08282	11183.16385	11313.77875	229844335.8	-35.76941884	-131.8784321	251.1103677	11501.71198	11468.60549	11462.38996	-288.0415697	11435.05705	-29.40534432	-1.005785971	-0.018866261	-66460.135	79.21770164	1.967326227
11362.362	11472.2089	11165.63251	11459.68245	235627329.2	-31.40220619	-46.97177016	270.5305647	11501.72186	11469.22264	11452.01533	-67.53639824	11380.62095	-60.18708981	0.644137215	0.00324168	-374640.5035	79.44777343	1.934094262
11362.00637	11457.50635	11196.53122	11261.33185	236080249.3	-42.83416117	-125.9303464	293.0226623	11505.27556	11450.70905	11445.30871	-285.2432891	11346.94406	-110.6377991	-1.525373409	-0.021510293	-1365233.124	79.55015441	1.966311406
11325.13708	11457.66464	11211.30789	11300.51028	237030946	-44.21162191	-83.14680744	316.3776906	11500.71501	11440.41042	11432.92986	-183.9617166	11331.3304	-164.6686729	-1.500626468	-0.016010917	-1510986.889	79.51115356	2.104105506
11268.90872	11436.64575	11163.45459	11294.06389	255465266	-50.80048577	-66.41507072	341.6898756	11489.84591	11423.65616	11408.64237	-153.3599949	11315.67273	-243.4975318	-2.047974769	-0.017522893	-1347840.755	79.38058101	1.982393746
11294.55006	11383.98768	11187.24194	11198.73998	316241735.2	-60.04367548	-73.14860637	369.3045943	11479.58761	11406.71499	11369.74905	-184.4645427	11335.25062	-345.1849272	-2.877000658	-0.023755269	-2316235.444	79.16341027	2.097989604
11303.55938	11309.38277	10895.51121	11040.13069	401833577.2	-76.75941021	-98.68517177	396.5809224	11463.78897	11380.28472	11319.83107	-255.1427108	11259.08759	-453.3390122	-3.882997897	-0.033358243	-3881845.321	78.87682099	2.63548532
11021.33019	11156.63248	10738.00566	11034.76833	454208363.6	-100.779532	-148.4975683	420.6717438	11431.16031	11340.29622	11257.78716	-388.4531954	11172.33176	-611.8154442	-5.317944946	-0.04762915	-2302970.947	78.68113262	1.988266197
11097.52065	11048.45408	10655.48953	10745.75342	463189413.7	-139.5823169	-178.4658667	434.5950039	11394.97145	11278.09189	11202.45035	-479.0105988	11072.41602	-710.6396117	-6.185669749	-0.055833267	-5032974.702	78.37468485	2.792204287
10760.95336	11222.20643	10587.50279	11002.55541	521736680.7	-134.2356046	-106.605246	433.7412216	11375.33187	11264.28691	11182.08761	-252.1358386	11035.34002	-546.2456084	-4.665522186	-0.038671698	-2978374.095	77.55307534	2.152495389
10948.3113	11443.39284	10962.17092	11280.08373	566943354.3	-117.4958148	-15.05945422	417.5137172	11362.34426	11262.74263	11174.56216	20.32005537	11034.67588	-327.1761052	-2.671651396	-0.016380417	-855940.9692	76.70435824	1.500378482
11192.4449	11329.11724	10924.42486	11157.54794	240996466.9	-120.084891	-38.26036467	388.9308334	11340.26042	11241.82596	11143.43963	-214.3481351	11017.27048	-361.4950907	-3.027969867	-0.018636218	-453468.2784	76.57022907	1.510265287
10996.92831	11094.04381	10829.68665	10893.5598	256110065.5	-130.7687547	-104.0686825	366.0902699	11314.9016	11211.95775	11098.4931	-534.6045105	10997.31115	-457.0277122	-3.989988844	-0.027676825	-873788.1595	76.82780211	1.459046202
11025.21966	11083.2191	10794.12073	10855.63525	182555093.2	-137.2760491	-97.39596809	350.178898	11292.37573	11182.91504	11063.16077	-201.267283	11013.24095	-442.3047718	-4.010560692	-0.026660717	-318952.3047	76.92498579	1.199648297
10938.01749	11160.73893	10754.65038	10890.85661	219335673.3	-145.2536398	-61.9328188	346.5265475	11269.72309	11150.46931	11029.77493	282.1016702	11023.001	-415.5891519	-3.958315572	-0.022427426	474082.5733	77.05684506	1.230207712
10940.96082	11119.418	10774.15975	11031.69652	261992286.3	-132.8406386	-62.64180548	406.3031338	11254.18335	11143.21612	10977.53624	123.5292031	10954.76478	-49.14144442	-0.644675585	0.014745561	442729.2271	77.50365827	1.090336688
11021.86257	11028.64802	10484.43912	10703.34076	310209231.8	-166.4288791	-82.28496367	461.31831	11219.97249	11082.78148	10929.34566	-291.1462099	10863.00062	-425.9538173	-4.249461519	-0.049284235	-126673.8269	78.13828439	1.555270339
10449.10228	10967.80293	10522.79867	10732.49895	317549201.2	-166.2924104	-97.75282253	367.5544344	11197.22142	11062.00347	10921.69523	-387.2659473	10839.53342	-477.6804313	-4.433389833	0.003086937	-879875.4613	78.7901904	2.018149568
10907.72092	10906.42312	10526.91049	10718.57239	296176530.4	-171.0724531	-113.1761551	279.469019	11169.55219	11033.99241	10918.37882	-377.2301962	10833.39899	-648.2394184	-5.55180511	-0.032840975	-1875112.152	79.44186359	1.153647739
10731.03248	10827.15786	10419.90462	10558.016	377251917.2	-188.4229211	-131.7200211	422.7010843	11132.77659	10986.16214	10864.23693	-515.3028175	10738.87424	-865.5103735	-7.039582822	-0.071858131	-3089922.286	80.08922164	0.67995471
10562.02209	10679.02185	10243.15108	10271.31355	313592660.4	-221.8998058	-150.5813841	632.6612593	11083.48814	10915.06852	10773.24271	-772.0658256	10576.45645	-1144.522959	-9.325998861	-0.058888794	-4583992.542	80.6544919	1.08928959
10254.96073	10390.70561	9588.572944	9897.278702	369780218.9	-272.3806744	-166.7535305	742.2249879	11018.88294	10822.16744	10666.99764	-1216.848816	10462.31766	-1420.314855	-12.07123124	-0.097738367	-6526606.727	81.06550671	1.957747902
9864.280624	9994.209894	9397.983513	9448.36851	435738108.2	-345.8022378	-178.3006293	809.5281591	10937.32868	10695.06066	10519.66108	-1761.076349	10205.8517	-1683.730964	-15.02221179	-0.135001146	-8748137.045	81.33415323	2.954193776
9458.65566	9662.684793	9137.085439	9177.866513	445911022.1	-420.8194434	-184.8057727	619.1742475	10849.15855	10551.72416	10355.21956	-1808.129538	9865.614718	-2047.264957	-19.03091907	-0.179654793	-10520198.27	81.50803947	2.240496684
9168.08908	9520.670664	8692.076734	8709.462353	408600198.2	-514.7538626	-181.6329349	878.2713442	10743.03892	10373.51099	10129.64435	-2067.193331	9501.863457	-2324.023454	-22.00415337	-0.207664218	-11402631.4	81.6248921	1.389809315
8887.780848	9062.910087	8051.716929	8659.852241	595857496.5	-597.321341	-164.4798176	831.7634856	10640.77201	10199.59726	9868.973274	-2210.079901	9169.36881	-2138.929693	-20.05835841	-0.179702397	-13834816.96	81.69390998	0.803584229
8617.391966	9418.578308	8442.356333	9356.894548	419586746	-595.7033682	-138.6683286	803.7103933	10562.20026	10115.14916	9752.971645	-1710.039257	9048.589055	-1829.269916	-16.58010647	-0.13616475	-10911685.52	81.78201624	0.802363126
9270.922851	9657.476428	8914.466124	9117.33978	445856177.7	-589.3704552	-110.5093362	778.764018	10472.79418	10030.16347	9590.725869	-851.6425529	8999.216112	-2033.437235	-17.90150481	-0.143768723	-12723565.79	82.03305534	1.095308778
9111.233431	9265.279276	8455.154833	8714.865585	428468365.3	-619.3303323	-85.90374164	746.2432229	10383.71019	9899.703072	9386.931488	-907.018781	8883.650725	-2411.690286	-21.10263368	-0.162915485	-14135063.57	82.35452169	1.03392241
8533.275683	9084.029019	8274.255798	8888.606066	398633701.1	-614.838575	-72.10978833	693.7338153	10288.65937	9811.291339	9231.209433	-240.8800728	8935.485799	-2096.152633	-18.23925499	-0.134092252	-13495127.82	82.51887471	0.840050166
8870.993735	9257.05611	8734.706635	8897.57855	357262421.6	-607.9661973	-66.39949643	640.2284511	10193.4955	9728.559763	9097.656197	116.4124385	9000.295945	-2038.842293	-18.25405512	-0.08094401	-11738518.45	82.75419368	0.611121588
8944.361334	9213.16309	8799.643867	8991.737437	302481209.9	-583.3138133	-62.22242666	530.4171991	10108.27962	9668.215797	9011.749098	579.2312948	8995.873984	-1831.049496	-16.97127092	-0.043278699	-9518301.687	83.44909179	0.699483662
9176.022385	9150.925582	8841.081564	8967.614877	257797243.4	-560.506852	-62.12439695	407.2407	10028.63408	9608.32443	8966.483824	-198.2831607	8942.797745	-1703.238563	-16.50235999	-0.030716917	-8513717.303	84.37420198	0.672951756
8997.147867	9038.224673	8392.895254	8678.511634	293081704.2	-576.195925	-66.84586905	615.1923189	9936.073741	9509.735536	8899.22474	-574.3278735	8919.791958	-1345.40462	-13.32737084	-0.014884688	-11663261.18	84.97589797	0.814421076
8615.335387	8917.904625	8360.081289	8783.411039	351924030.7	-577.7623339	-71.91466165	508.4272195	9858.856993	9426.419336	8899.110762	-173.3507424	8877.03978	-827.0386323	-8.090252337	0.005455458	-15828230.73	85.38919942	0.912084965
8676.394098	8763.040216	8166.293171	8503.806319	268128772.7	-591.3784432	-75.68705785	559.9078647	9756.806745	9322.167109	8877.351069	-396.1157625	8733.792042	-847.4893949	-9.292919186	-0.094820665	-15955425.54	86.23058375	0.947176988
8520.858572	8703.26528	8203.920691	8290.75051	137023360.6	-588.5594666	-65.10921738	496.8906875	9643.34582	9235.683381	8766.574654	-527.2260462	8589.707291	-506.8223211	-6.489873611	-0.108332095	-14109045.6	86.77989425	0.91219844
8314.130268	8959.525606	8263.442944	8928.19298	327563228.5	-541.2519495	-27.90681923	757.6365066	9563.324377	9207.891682	8769.745387	-295.9857718	8576.228196	370.4056437	4.692430755	0.050906554	-13929246.81	85.74476507	0.664996756
8883.536387	9317.558181	8804.997427	8931.435461	259566582	-493.5708523	24.60092378	389.8827577	9497.221785	9191.445285	8799.229133	157.0238029	8668.712775	-415.7319073	-4.144642086	0.008977522	-14100417.08	84.37399515	0.370536249
9061.995952	9412.035777	9034.413353	9206.485157	279169028.5	-432.4929692	78.79593393	357.6034927	9427.769718	9190.833847	8826.603327	495.2389547	8801.117279	133.667128	0.361745946	0.038499171	-12637029.42	84.62072857	0.298434509
9274.068129	9382.376399	9175.395478	9281.919697	240923005.1	-374.1265578	116.4596488	302.9454463	9362.232494	9195.329927	8856.293431	684.1536785	8959.439063	607.0053012	8.373979487	0.018853231	-10706648.82	85.53623869	0.228689289
9363.254241	9513.189599	9276.158501	9393.735644	250592517.3	-309.6063155	118.6618141	296.1785626	9294.562834	9221.126632	8877.228889	963.2284814	9143.921698	373.6819391	4.430680733	0.043626041	-9713313.411	85.57464934	0.226077023
9302.245364	9626.34529	9269.777434	9417.085665	275684571.7	-257.6698213	93.27268718	320.511614	9259.832072	9242.884445	8928.595986	1111.345816	9284.619088	474.7211748	6.650547233	0.083661493	-9222147.041	85.28402104	0.224353482
9401.3841	9443.848128	8999.213685	9203.481027	303448942.1	-243.8359848	54.26184359	411.5537208	9189.576804	9225.891289	8978.833631	210.7133644	9289.153362	192.9910006	0.274851713	0.04570165	-8750865.532	85.50234125	0.230945108
9059.688235	9153.563325	8677.885898	8916.019533	316678461.4	-250.030623	12.92791659	488.018457	9115.575077	9187.934815	8989.736388	-52.84514989	9205.530925	-36.24612249	-1.575313848	0.035022357	-8014143.006	85.95908989	0.23908506
8765.959527	9047.315552	8641.855823	8814.565765	278260558.3	-243.775629	-17.82407577	426.8814329	9056.200792	9162.975565	9049.468079	-411.0868894	9139.860813	375.2287394	4.945108867	0.07597622	-6396310.043	86.22245836	0.263782572
8908.824174	9029.649864	8681.13908	8820.973671	244826760.4	-236.0994973	-39.73327335	364.3228382	9006.987927	9138.029954	9095.71516	-453.6990197	9064.953268	28.74831355	1.845965547	-0.014248474	-4272115.179	86.41842255	0.296682787
8798.724462	8904.800045	8511.003987	8683.616138	272023644	-251.696044	-58.49589608	401.0345606	8953.50806	9086.356344	9083.381345	-773.0834948	8893.266202	145.2399824	2.632073463	-0.041766366	-3173571.723	86.83078665	0.299431953
8755.437037	8759.366763	8319.03447	8470.059897	308801479	-275.0834412	-75.69932237	434.814679	8909.659098	9025.292902	9028.927809	-1104.563403	8701.814365	95.13527016	0.60372373	-0.086424221	-3151418.36	87.14325427	0.339550588
8390.137667	8783.948749	8079.690624	8695.85907	411946314.8	-271.3004448	-93.89710437	757.788875	8894.344721	8992.276757	8963.609287	-462.6432578	8693.497471	-172.4702335	-2.284833154	-0.06555173	-360141.7173	86.92306268	0.341596008
8624.934819	8863.724564	8337.442041	8267.251209	310626746.3	-280.3732011	-109.5563678	404.8095147	8889.266554	8945.991038	8883.460142	-361.3887607	8620.784445	-572.0250802	-5.987779897	-0.090845938	-4023753.635	86.60257034	0.338665177
8521.094514	8628.310969	8294.894599	8368.398455	313691258.4	-292.4857242	-118.1618721	424.9511065	8871.756203	8894.453574	8784.389711	-600.4945489	8535.436762	-804.6254554	-8.482503288	-0.127526108	-3487636.052	86.58745822	0.361754761
8368.353175	8522.83366	8172.037752	8396.203018	326130941	-293.8992023	-119.6763465	423.1213746	8841.294171	8852.8135	8671.99667	-427.5155476	8474.430716	-962.1838128	-10.4504531	-0.076637146	-3527040.644	86.81221252	0.384689842
8424.990137	8497.088473	7971.422059	8108.841648	397718236.2	-335.5879629	-110.9259322	509.6612944	8798.6756	8759.432422	8555.042876	-594.7333732	8404.618092	-1389.636859	-15.15306904	-0.083570624	-5614947.747	87.48784022	0.39682991
8081.880424	8294.091812	7549.627373	7810.946423	476802140.1	-375.9736901	-94.42605541	593.7155826	8752.920633	8662.005539	8446.730915	-626.2255558	8180.437031	-1712.769671	-18.76814774	-0.132059224	-7396856.882	87.9202675	0.495239546
7756.364155	8230.192654	7670.945872	7994.913629	515163802.6	-382.1408592	-83.47607616	562.6467014	8719.553521	8597.806351	8351.168385	-486.4717329	8086.358211	-1181.048344	-13.27621402	-0.085677912	-5163542.466	86.92599995	0.563884226
8093.432262	8551.834962	7994.545843	8393.097943	493654423.4	-357.6737081	-67.57243661	462.1635118	8697.622644	8569.001713	8288.875794	-147.847864	8063.714226	-277.0615154	-3.38949939	-0.018268085	-1206216.117	85.59840111	0.617435854
8251.42623	8625.659676	8214.86355	8576.667078	395791899	-316.2914194	-20.49745496	417.8883416	8676.559686	8567.085091	8288.613693	129.9384904	8120.747824	-413.8290066	-5.054036837	0.002280496	1100395.639	85.5867858	0.587377759
8447.933764	8648.346678	8276.450249	8559.640199	295636183.2	-274.0224288	26.73200378	442.8461452	8659.702849	8574.07923	8314.306896	208.4070861	8226.098324	-298.8782335	-2.786424605	-0.009724742	2122777.534	86.26427569	0.528186305
8575.993356	8686.763504	8484.422673	8617.442889	222865898	-229.7476973	24.68994105	286.3434587	8670.183071	8591.021679	8317.104689	948.9483833	8459.959902	307.2787325	5.311825065	0.019151617	2517309.322	86.61452201	0.524748642
8662.955417	8727.865769	8054.970806	8264.128582	326604677.9	-231.599149	6.850959949	541.1793372	8656.385708	8558.951288	8308.011563	29.30454563	8503.378796	-507.2978528	-5.327737968	-0.019623705	2352043.01	86.75514853	0.521978119
8254.239096	8486.527235	8180.077134	8363.446369	301606363.8	-210.72703	23.98264361	475.0611225	8660.685401	8553.728289	8307.127677	87.96611581	8554.952608	-130.0684732	-1.181364424	0.014694415	2314060.883	86.88184996	0.454457729
8546.011657	8606.460701	8355.300359	8542.149703	272444351.4	-189.7734553	56.72785108	404.3959127	8659.257707	8549.62576	8329.791349	83.73872953	8540.246625	380.5992252	4.869875591	0.053089153	2319227.018	86.88140536	0.351183435
8480.780277	8660.177508	8316.30594	8646.426076	291676106.6	-169.1416793	75.67140663	371.755615	8647.827024	8547.766547	8374.068751	13.61650005	8497.919627	165.8680391	1.018453422	0.07491565	1191706.738	86.68214617	0.21285676
8535.467281	8802.071752	8217.136574	8687.52032	324806684.9	-145.8915894	83.00791555	366.932278	8629.421083	8552.591606	8466.539324	-43.1448613	8468.491525	649.833414	7.751671202	0.075422081	-245484.9165	86.3571123	0.138584175
8663.356814	8914.305018	8547.069817	8715.455052	319868879.1	-113.2383015	84.13895514	351.4289756	8614.710638	8573.065158	8537.143282	161.523811	8579.142627	1131.104467	15.83998566	0.060796792	1979583.419	85.95173124	0.110689576
8787.785046	8965.687135	8648.760657	8720.591339	295025575.9	-82.28194686	78.3942252	333.1850026	8597.547377	8595.998939	8588.472443	389.4976668	8626.676488	552.7446023	6.602354081	0.041974589	616751.2857	85.47235526	0.130147044
8773.979028	8900.736632	8617.334586	8696.875985	279628351.7	-67.62474591	65.28519086	322.1754827	8566.24371	8604.122387	8598.069579	255.8575037	8685.869213	387.8962046	4.695907821	0.014409254	1892511.274	84.95462127	0.116502682
8690.085611	8798.554034	8451.813342	8672.832363	274860383.7	-61.53700832	53.84919719	313.2400929	8533.696796	8604.721957	8590.950311	-1.133532283	8700.156572	131.9377833	1.334856409	-0.01072812	2748268.218	84.20033196	0.133921449
8622.805503	8762.082609	8425.083356	8675.579417	269594276.2	-55.06254206	52.36152734	301.985853	8518.157261	8605.694654	8599.97626	-13.83603574	8688.441883	-5.045841795	-0.551106956	0.043517948	3045312.019	83.11901963	0.152907291
8600.199441	8782.87636	8480.908939	8693.274076	261282430	-45.56607969	55.73719749	288.9880842	8513.162576	8611.233049	8624.60067	79.32873323	8670.631931	-23.99282692	-1.03326919	0.010146813	2874749.017	81.87972083	0.171530475
8676.660537	8853.052421	8559.590856	8711.596832	303709166.3	-27.28669473	59.29637452	275.3072603	8506.892473	8630.080572	8661.402346	69.4197747	8680.735051	135.3800971	1.851191092	0.028768519	3431638.545	80.42552797	0.153189845
8766.270116	8905.854552	8619.031128	8707.650962	238047447.5	-10.66099863	51.28525817	260.7491517	8501.864931	8649.044284	8695.269707	2.110710872	8702.474914	302.1083963	5.435472838	0.027793373	4396390.501	79.42319454	0.122478205
8733.905921	8848.342758	8590.619969	8657.688173	287089001.3	-11.77247598	19.4574301	245.2713397	8502.517743	8647.52657	8705.800312	-57.03817472	8712.963354	240.502063	2.208483804	0.003737732	2659835.967	79.90097305	0.115412134
8640.119539	8730.953881	8514.1224	8583.467121	475695982	-22.7438781	-24.06504013	229.355787	8504.365662	8634.430865	8695.791536	-109.8250805	8702.918813	50.50490468	0.453416461	-0.025983328	5062176.79	80.95601582	0.11967234
8583.81812	8632.826013	8457.23399	8513.11812	220451777.4	-30.64966257	-64.64506243	213.6569273	8503.4689	8625.144387	8672.574789	-156.3305358	8658.274119	-110.4721489	0.47406074	-0.030903521	4311307.48	81.14603408	0.114589527
8551.266215	8570.168257	8425.224626	8472.684465	164631419.9	-36.92832793	-89.88300996	198.5368011	8502.857609	8616.024841	8643.144143	-171.6072124	8596.42293	-202.5534923	-3.484255471	-0.02176699	4139651.929	80.90576709	0.105729473
8524.270434	8558.62489	8420.919676	8490.670222	110517572.9	-43.26030026	-82.99937727	184.5074516	8504.610083	8603.060271	8618.846459	-127.9924651	8553.046644	-191.7664095	-2.76216436	-0.01467315	6213633.562	81.07009734	0.104218277
8513.762264	8592.023372	8444.574477	8552.493884	159096672.9	-46.96227988	-52.74628959	172.6196587	8514.193942	8591.038013	8600.621215	-42.04279537	8525.282124	-101.2758848	-1.300463281	-0.010168925	8426976.439	81.30724311	0.108251365
8520.12466	8647.152048	8484.183932	8629.766871	170262873.8	-47.2069959	-23.45552064	163.700495	8538.169218	8583.190543	8584.83371	54.56777612	8495.5411	22.91493004	0.312154713	-0.011675565	7139169.449	81.15300616	0.101296921
8560.533518	8724.683886	8544.962202	8713.974498	169846910.8	-39.54928406	11.21685834	159.042686	8569.107291	8586.277219	8578.862725	165.3203039	8498.106269	131.1363631	1.33685477	-0.011287993	4619473.882	80.98641515	0.08738546
8649.216057	8820.266019	8628.817788	8792.343969	178515483.8	-19.94150249	69.44974461	159.8902774	8597.236071	8606.829584	8590.998642	286.9848533	8569.017079	170.8847847	2.191486595	0.003210901	4342786.718	81.18444943	0.126222528
8761.389624	8915.288416	8716.759026	8853.997567	189111689.9	6.329376401	120.0728615	165.4152886	8619.3536	8638.530409	8616.718032	393.9423624	8680.205513	157.7041885	2.813222087	0.023659825	4983869.681	81.61848009	0.088422976
8871.290708	8998.383006	8792.846136	8896.977013	201114510.7	32.91831334	119.9937154	174.1490703	8633.930975	8672.809643	8648.21038	472.2927999	8796.115471	122.7743198	0.01252941	0.038520219	4596110.578	82.29730431	0.098376673
8936.868707	9032.075872	8825.341054	8898.101162	214342718.1	52.3463826	88.20912471	185.2113484	8645.803132	8701.265642	8682.921198	468.9096677	8883.296337	88.98192628	1.70703608	0.045215917	3360849.942	82.83911062	0.10042965
8915.517333	8980.022822	8782.323348	8835.868147	229081581.6	56.67630475	60.246406	197.4627428	8652.620844	8714.734539	8717.241484	332.7195734	8905.518617	82.37178845	1.1487149	0.041715938	1638974.435	82.55127256	0.098693155
8826.875506	8865.153207	8681.17859	8727.585128	245973073	47.94893522	28.43522694	209.9680337	8674.180807	8713.996308	8745.257159	108.4478595	8871.747767	87.74355097	1.189138474	0.029234598	-471151.8289	82.10081533	0.094985176
8704.019979	8720.213677	8550.228862	8596.104395	263752861.5	31.19013948	-21.7875164	222.161302	8679.562955	8703.25859	8762.778644	-144.6781167	8805.368321	80.40919914	1.155492922	0.01167591	-2761811.129	82.54892567	0.094510793
8576.147669	8580.769923	8412.089339	8467.951998	287796542.8	8.835738448	-71.99626025	232.6782358	8678.703123	8683.361425	8762.495718	-365.777241	8715.873467	46.35451718	0.94040761	-0.0091108	-4660815.695	83.37570199	0.10164622
8476.150433	8485.897146	8293.23763	8372.542206	323020209.9	-15.91391685	-100.6694125	240.2240229	8671.017813	8655.890478	8737.185953	-487.5734899	8616.002088	-29.83659991	-0.204229967	-0.03317759	-5862790.763	83.80694931	0.120794128
8400.87758	8428.737159	8195.738569	8305.953073	362542369.3	-41.52216326	-112.1073372	245.0232547	8657.24252	8622.643892	8690.562978	-523.2543757	8513.010632	-138.1018353	-2.050517205	-0.058480232	-6577409.324	84.11482974	0.147123644
8336.605029	8389.384171	8112.015241	8254.739228	399071215.7	-67.54289319	-115.159502	247.6476322	8638.125291	8584.956945	8629.768192	-511.56602	8409.267625	-258.7555026	-2.904452651	-0.073561134	-6144412.317	84.42735842	0.171774996
8278.215111	8357.683987	8047.086743	8214.940614	422754198.6	-92.00553224	-112.152412	248.646621	8616.060808	8544.955465	8558.284956	-461.3750536	8314.149499	-386.3730261	-3.384229896	-0.076323069	-5189782.789	84.62414389	0.191319878
8219.62996	8322.28643	8004.549009	8180.423067	422483931.6	-112.7118984	-105.9312237	248.7712679	8593.455714	8505.346048	8481.139415	-388.1971157	8238.124149	-512.7367397	-8.216647005	-0.106117813	-8141786.506	85.65004818	0.20641004
8164.987911	8283.39157	7981.233796	8151.137947	403207535.9	-129.3316408	-99.0847475	248.0782783	8570.850572	8467.31875	8403.248149	-303.2166307	8181.311569	-628.5987337	-7.737503651	-0.071453324	-6127523.683	84.91725809	0.211499333
8120.544811	8247.013897	7973.976355	8130.909841	379794165	-142.2924743	-92.09908349	246.401846	8549.284828	8431.055521	8327.657515	-208.4434077	8139.650018	-728.6714162	-8.928501496	-0.064290215	-7213044.663	85.25895611	0.19979392
8094.246807	8222.98844	7978.505848	8118.059276	358978025.3	-150.0630364	-82.87806293	244.0365905	8528.001095	8399.837455	8262.558727	-126.6705466	8118.603479	-793.6286991	-8.678129911	-0.048892192	-7435967.546	85.39596783	0.184766953
8091.953984	8209.927383	7987.550631	8108.790916	326217942.6	-151.9185044	-74.43095923	241.2567699	8504.309119	8376.124135	8215.419888	-82.12737715	8120.369023	-807.9185334	-7.932868574	-0.041385715	-6850466.17	85.05252408	0.181838157
8106.736077	8207.37963	8000.697688	8105.987525	288883524.8	-149.1862359	-64.15989574	238.1793763	8481.810527	8358.176983	8184.031177	-66.80937327	8137.072211	-775.0414246	-7.097025432	-0.038331959	-5700666.064	84.66738129	0.190652717
8130.948847	8242.13557	8019.178456	8111.493327	337959136	-142.9303835	-40.42589479	234.9423603	8465.912971	8344.270148	8165.453723	-66.26236787	8162.870069	-704.5646731	-7.20756171	-0.008719896	-4568231.77	85.03368778	0.21043368
8146.82098	8266.209891	8030.161625	8115.202702	276963994.6	-138.0438796	-26.81897962	231.5310059	8452.567428	8328.612512	8154.396202	-74.60168487	8177.145178	-627.2803828	-7.711255985	-0.021511449	-3966861.858	85.64417227	0.23071683
8137.561238	8186.669631	8029.787006	8119.951844	301338275.8	-138.6302332	-50.6219973	227.9140964	8436.375519	8305.855336	8140.095997	-81.15018922	8159.776747	-555.8854496	-7.165896318	-0.011347979	-4344606.233	85.6947276	0.236461218
8110.975152	8095.117283	8018.710786	8121.725189	323883488.6	-142.6811543	-83.03967435	224.2766855	8418.42831	8278.904065	8123.811211	-85.29436571	8121.756921	-493.682709	-6.159603973	-0.006395472	-5399155.656	85.47947224	0.233303806
8076.718822	8138.439948	7975.377496	8081.143582	342771513.5	-149.5986842	-104.3634234	220.8160415	8399.103333	8250.046347	8126.729634	-94.29727819	8077.015119	-496.0142034	-6.453646709	-0.011618754	-6691718.722	85.46615765	0.231439251
8054.133374	8232.681657	7938.147213	8046.891839	348365054.8	-152.3524978	-97.43257528	217.7975893	8379.712949	8226.405444	8105.305301	-92.46788272	8045.744111	-483.0086515	-6.53660987	-0.017345859	-7656584.727	85.50901087	0.230623412
8062.684517	8241.897786	7982.954513	8125.057403	359436365.1	-140.5604441	-19.47334476	215.4646354	8363.713506	8217.828199	8110.665418	-66.24986948	8049.688315	-279.8886476	-3.466429836	0.001557413	-7704791.013	85.44033821	0.230276424
8087.46828	8208.00945	8032.992772	8202.510938	370632790	-123.8197402	57.69493318	213.8112644	8345.551352	8215.565291	8114.508036	-30.56496962	8074.526925	-72.1325599	-0.119528075	0.021272969	-7112533.193	85.34333306	0.230548619
8109.25543	8201.620921	7964.963822	8097.103498	291966110.8	-116.9114794	19.52245978	212.8280745	8317.022811	8205.979824	8107.866528	0.71765895	8098.849378	-161.0614047	-1.02743722	-0.000470003	-6317286	85.28180609	0.230578727
8105.242853	8185.584951	7849.307636	7925.392433	372551985.6	-117.6330856	-66.66726358	212.348351	8281.583338	8189.62346	8091.076956	-0.796344668	8107.264023	-354.166086	-3.617068364	-0.034086989	-5703946.489	85.36525898	0.230517464
8051.582719	8115.953172	7796.322363	7866.987303	284141744.5	-120.7881083	-89.52430555	212.161007	8245.513711	8169.042639	8066.590299	-64.58169799	8081.914832	-354.6635036	-3.823721813	-0.031305699	-5725841.017	85.69694711	0.230317754
7960.658506	8012.104246	7766.888731	7857.236333	329051029.3	-128.459777	-86.43834382	212.5384298	8207.616309	8142.110047	8038.151975	-169.9652402	8027.729072	-274.5292941	-3.107916506	-0.016713423	-6142896.741	86.19122574	0.229792347
7852.754575	7897.674912	7701.467252	7796.261334	314828312	-142.7196606	-118.0300389	213.7944542	8165.696394	8107.422744	8009.371684	-287.6837925	7958.178516	-283.9611033	-3.70919362	-0.029928878	-6656598.994	86.744837	0.229222183
7742.747357	7785.46023	7613.57691	7703.914727	338929776.9	-161.7055686	-157.5799757	216.0763943	8122.414925	8064.980171	7975.754833	-394.1645016	7872.14193	-350.7804016	-4.973319642	-0.056119564	-7325222.87	87.19117181	0.227073746
7648.38709	7691.540217	7524.269906	7610.042398	328242189.1	-182.4114301	-171.0476962	219.5657847	8081.092534	8015.883165	7935.101421	-460.854398	7771.370692	-429.5540724	-6.022255437	-0.066540838	-7465606.178	87.36176398	0.221979296
7565.606674	7611.434699	7430.239215	7509.294314	302882156.7	-204.2958804	-168.3747947	224.0122688	8041.357895	7961.33199	7879.952279	-495.750437	7662.238315	-526.0966753	-7.041641688	-0.068603764	-7191366.88	87.33937293	0.215285056
7482.720089	7533.24555	7326.47613	7396.963023	523858033.1	-227.8726391	-162.9823469	228.8993882	8001.765216	7901.708855	7798.026812	-519.627636	7547.054357	-639.2909943	-8.223672907	-0.091416521	-9176327.321	87.24956578	0.208360223
7401.907564	7459.68405	7229.445393	7290.598075	401892064.6	-249.6090702	-154.2960178	234.2251561	7963.269484	7841.61445	7704.563132	-525.5071597	7443.307186	-756.3583602	-9.390740979	-0.11834224	-12033929.66	87.23150266	0.203941094
7323.424994	7390.660167	7153.40047	7205.33692	427666310.9	-266.0458717	-143.5042711	239.9503502	7926.706594	7785.847182	7622.534569	-512.276891	7368.261387	-863.6986561	-10.39802958	-0.075174869	-6439561.705	87.4313638	0.204712382
7245.004559	7323.607239	7090.481742	7135.59842	443483025	-279.2621481	-132.2332709	245.3804369	7890.0637	7731.606794	7544.683595	-487.2283066	7311.352734	-955.1060853	-11.23306902	-0.091582001	-10420848.09	87.78289531	0.209014291
7168.758074	7261.19135	7034.426465	7076.862089	347701546	-291.3884249	-119.4521904	249.8891426	7851.516878	7675.622405	7458.597559	-448.3373097	7259.860139	-1027.948025	-11.86436296	-0.094106528	-11867238.25	88.17572648	0.214470529
7084.30792	7187.529621	6962.435428	7007.886211	615186853	-305.348959	-111.1073143	252.7304275	7809.482824	7614.87796	7368.098799	-431.1336573	7197.292536	-1071.680181	-12.41056148	-0.111641759	-15639293.11	88.50738568	0.218199429
6981.45369	7088.321984	6852.195943	6908.606272	569328303	-325.2035954	-112.8559704	253.1306692	7761.164383	7545.010249	7277.864339	-468.6705387	7105.108892	-1077.258277	-12.97457658	-0.111273113	-18020631.05	88.66547631	0.217301935
6873.947311	6980.078387	6725.695022	6798.745483	499432466.2	-347.316857	-119.7192662	251.5213153	7708.311072	7470.167709	7189.231564	-529.8622448	6996.771968	-1047.297336	-13.42124031	-0.101824233	-19873268.74	88.6926546	0.212632645
6778.022543	6880.667883	6609.379459	6700.557639	473826937.3	-364.2215479	-126.1300485	248.7886195	7656.447208	7399.287751	7104.941469	-581.6612321	6893.824443	-985.8802097	-13.60075272	-0.100482134	-22211222.28	88.6563965	0.206060464
6710.553879	6819.142542	6535.696213	6648.969587	492429322.5	-375.8427941	-123.9637145	245.1789993	7602.374231	7331.890046	7026.347837	-569.60475	6805.791616	-901.1751776	-13.17451109	-0.101123883	-23690543.36	88.60028666	0.200102279
6689.699164	6824.523901	6538.588589	6678.577045	466695886.9	-385.4610017	-104.6140527	241.0716311	7539.647916	7263.901071	6954.725286	-437.678236	6744.980028	-803.3882306	-11.93678675	-0.069937431	-23138705.13	88.59196185	0.19613079
6710.184066	6882.599175	6601.578614	6769.095791	417768848.9	-385.7298818	-72.69080081	237.2200177	7477.865227	7205.527931	6894.532539	-223.1387602	6714.492295	-689.8714856	-10.0290388	-0.070311436	-21144975.82	88.5505848	0.193551689
6759.311644	6971.26176	6696.736193	6890.672046	607695042.2	-366.566277	-35.74762567	234.1636656	7429.549313	7170.292838	6850.008168	18.43683334	6709.442074	-556.0266236	-7.297989517	-0.046040047	-17929180.16	88.37392457	0.195915771
6833.44307	7066.449111	6805.434849	7010.688075	488555948.9	-334.8991461	1.023576783	232.8874992	7390.848201	7153.107677	6825.327697	240.8738708	6742.148148	-403.3513846	-4.484114606	-0.021749828	-15039831.28	88.11346417	0.198507903
6925.639942	7141.526512	6903.745311	7093.5982	515415476.3	-302.37955	31.33674689	234.3707679	7355.490509	7143.68325	6824.451253	391.6369182	6822.329525	-229.152781	-2.851584378	0.005959994	-15033727.7	87.71746659	0.184842878
7031.355963	7204.256461	6995.491754	7150.579057	482085942.9	-266.6430084	55.61395572	238.0605649	7322.464772	7144.757783	6846.169397	479.3004314	6936.207413	-35.39662931	-0.973398773	0.034168975	-15787871.29	87.22148684	0.166974568
7145.900019	7268.815759	7090.915165	7202.564719	563551506.3	-223.9798117	76.71568459	242.9451346	7290.028069	7159.769275	6886.687351	532.6015278	7068.59506	143.0711565	2.294457332	0.061782454	-13992410.59	86.95270299	0.18838043
7250.537247	7343.763214	7174.819013	7262.266627	433165546.9	-180.259406	92.69642183	248.4876979	7259.391225	7181.813939	6944.339067	550.9957505	7193.791608	298.4687167	5.1744301	0.085146055	-11440545.58	86.49192353	0.181348665
7349.029363	7440.977584	7255.804708	7346.564132	516416905.9	-137.9885509	102.7712851	253.9692464	7233.998068	7207.612298	7017.019647	541.0156158	7285.941196	533.8415852	10.19100433	0.100269664	-9987273.415	85.04278739	0.183795492
7442.340342	7546.64132	7332.108308	7442.279125	592682917.5	-98.3220648	107.1577338	258.783138	7212.990229	7235.934621	7099.003176	506.9810311	7350.644591	805.4914713	11.47959023	0.107373545	-8995627.865	83.50620625	0.177850071
7459.417098	7642.40032	7333.543951	7529.710763	559427710	-75.75291915	105.6983095	262.6091051	7194.205454	7250.32041	7184.977885	447.4242904	7399.785993	645.4836038	7.302392728	0.108124608	-10515946.3	83.24101974	0.174994125
7445.161618	7729.913258	7325.686937	7611.711698	478579881.9	-35.16730985	104.9645762	264.5277201	7181.039375	7290.96494	7271.272112	394.1187692	7449.912136	1020.118837	15.34886964	0.104154741	-6960587.431	83.66494625	0.172773326
7712.948566	7796.455035	7569.737305	7676.80612	461373098.2	-6.751078145	108.0925479	263.6673996	7177.383775	7323.158756	7351.100177	366.6615917	7516.366491	987.2319122	15.89208518	0.095790771	-6200189.531	83.77854884	0.169900836
7601.47546	7845.122833	7583.12099	7727.601205	468620882.1	22.30588327	113.576092	260.3864327	7181.354614	7360.851847	7424.288411	358.3388506	7592.070105	960.083247	16.29379177	0.084503312	-5017980.839	83.87230238	0.166941581
7774.830268	7921.721117	7691.300699	7808.437111	441142518.7	55.07708827	129.1906364	255.3250234	7190.462918	7406.350068	7499.529039	393.1627854	7671.749095	911.1035128	14.18534893	0.077259126	-809468.3632	84.34016801	0.164024417
7871.61199	7971.038935	7711.655159	7864.312537	402540601	81.2222792	137.5008631	249.0362855	7202.77559	7447.039743	7563.403851	405.622727	7731.657236	850.7266518	11.15899924	0.069937335	3632617.138	84.87937405	0.161085103
7770.545679	7877.349998	7608.78441	7780.54736	374441015.4	81.64528814	104.5144598	242.2385794	7216.037843	7461.150038	7593.993435	271.97104	7741.175027	760.3259032	8.417146344	0.046196364	-1830349.652	85.26914776	0.158003049
7622.180017	7766.180134	7502.681778	7679.551226	355655086.7	75.29318587	64.44230265	235.1122469	7231.45319	7469.059453	7614.909783	111.9002336	7727.908147	653.7647607	6.613261342	0.023266846	-1424833.103	85.37523887	0.154915808
7657.879629	7837.31584	7604.577051	7756.8875	359578231.1	89.86999276	72.45456791	227.6180029	7251.162286	7500.181728	7657.573936	119.6005212	7728.360674	547.9369423	6.824914803	0.038646495	2756432.575	84.95071146	0.152016389
7789.962778	7972.689824	7776.543361	7895.664068	359358896.9	113.8178551	97.46882726	220.1986226	7275.644831	7543.832105	7710.527388	190.5994269	7748.358635	458.6749155	7.754916476	0.065925452	9897048.202	84.45339309	0.149146104
7903.551088	7986.42395	7797.486047	7912.567116	311656536.4	130.4871985	91.37480024	213.2488146	7305.66511	7584.804958	7759.670133	159.3417877	7793.404451	400.3127795	7.029308538	0.034074521	13255727.18	84.51997902	0.14630424
7968.177824	7947.377454	7750.579662	7875.45898	264208501.9	140.5013774	72.11017432	206.8008551	7341.05982	7621.205825	7797.506989	87.82843581	7846.546037	372.9332566	5.647475845	0.04024273	15090625.77	84.91117527	0.143506323
7922.848409	7960.176554	7764.158768	7887.604217	272214209.1	143.439244	65.71623828	200.9011533	7380.606359	7648.681059	7812.890406	68.00068814	7882.792421	369.7900682	5.717108197	0.014484924	12058336.9	85.24085688	0.14076658
7851.138931	7999.243847	7808.360908	7924.518934	322505762.6	143.9478727	69.04568251	195.3355099	7425.382066	7672.573665	7821.10914	76.68656186	7907.016858	370.0880034	5.962695633	0.002851345	16726919.69	85.42662819	0.13917855
7888.791172	8029.441431	7841.420247	7952.513734	408068210.4	150.851825	75.86665986	189.8269366	7476.208777	7703.756648	7841.992872	82.17288943	7926.850461	368.114097	4.380710527	0.022235749	17700442.21	85.41692349	0.138946825
7977.289388	8056.35545	7870.921346	7977.293388	483339353.9	159.7302132	84.72869145	184.7083975	7530.350766	7736.833635	7873.972573	88.55688147	7948.401105	358.4600752	2.674929488	0.048840344	19434043.55	85.25802095	0.139851123
8022.310744	8084.772094	7903.21332	8003.566294	476010204.7	161.8569734	94.58796551	180.3786749	7584.893595	7761.267405	7914.886423	99.17650205	7980.267875	292.5405231	2.748675339	0.042796327	11212035.07	85.03193629	0.144184212
8036.983815	8106.646636	7928.697298	8023.819099	433646937.5	160.2108807	96.02478122	177.0898365	7636.024301	7781.78717	7952.850422	106.4673449	8012.121984	234.939588	3.78049445	0.021937063	13669217.98	84.94145201	0.148189086
8042.986333	8114.156338	7937.903034	8030.702956	436837088.6	161.2769648	79.85825792	175.1208415	7679.834664	7807.491309	7971.021727	102.8014563	8031.898359	326.9600604	5.472536035	0.013362566	10084135.33	85.14092983	0.143420478
8036.343723	8110.574461	7934.810684	8027.495835	454818024.6	159.8926014	52.92803196	174.2724615	7717.048264	7831.117044	7975.876217	90.06040556	8035.692165	421.6017667	6.293090007	0.012727236	8014156.805	85.52955973	0.138489564
8018.259759	8102.384448	7926.860474	8020.487753	439572585.4	148.1862737	24.36441641	174.1140021	7749.565897	7841.764809	7979.334341	73.96172159	8018.472432	281.3846818	3.310569035	0.014935272	6144751.551	86.08899933	0.147764783
7995.265528	8091.108222	7915.943872	8010.999985	407004313.6	132.9790478	3.62914571	174.600589	7778.604073	7846.781637	7982.444439	53.90736063	7992.393357	62.92796087	-0.496524408	0.016454326	5444205.755	86.46551842	0.160683942
7974.656148	8079.0745	7905.033342	8001.221186	379062437.7	124.2029327	0.888344778	175.6388564	7806.029549	7857.186006	7985.386421	29.45914322	7976.751192	9.03234708	-0.142068796	0.010798777	4724290.303	86.09484493	0.162133563
7961.471259	8071.91136	7899.199002	7996.271464	353963990.9	119.682925	12.95935134	176.7800359	7831.806389	7870.71371	7989.540214	9.203859249	7969.998204	40.49354795	1.79671665	0.002271262	4200456.644	85.45355039	0.158251864
7958.373654	8073.759443	7901.658222	7999.783376	328909475.7	115.2346975	32.73072996	177.6514802	7854.78604	7883.235966	7996.012053	1.152975488	7965.530172	28.06327969	1.047733357	-0.002219986	9889481.637	85.32175955	0.157610809
7971.97106	8090.410439	7918.944293	8017.909281	309766329.6	112.5302124	56.29591128	177.7022594	7876.161506	7896.872045	8002.79199	10.42262352	7970.738318	12.89777389	-0.493577467	-0.002345158	7024052.419	85.40233583	0.161889424
8008.673465	8128.278839	7957.713836	8056.982807	302451444.1	113.6622115	79.05629559	176.3726599	7898.128691	7914.419762	8008.12129	44.32675558	7994.517442	47.30447127	-0.016524745	0.001558085	9037981.631	85.18291289	0.171909161
8064.194737	8182.82742	8013.406477	8112.601127	304880395.3	118.1234656	99.5348497	173.9460124	7919.393561	7935.932674	8015.461469	96.96191672	8034.213805	112.255585	1.457594881	0.009076672	10254001.86	84.85385784	0.185412517
8130.616668	8245.315361	8078.009101	8176.735775	312803574	124.778283	117.8235518	170.9724248	7938.28523	7960.509824	8028.003894	154.5524946	8083.609695	185.2573662	2.485823285	0.018795916	6851594.797	84.69407014	0.19951358
8204.553547	8315.603336	8148.186327	8246.54594	326323855.5	134.4298272	133.1562458	167.6885752	7957.884765	7990.29152	8051.343632	225.0873536	8144.078497	265.8001181	3.352015725	0.029775397	7373767.385	84.56688513	0.208745593
8281.20698	8391.385035	8219.026833	8317.776357	344128451.3	147.606902	144.2027164	164.4285603	7980.255226	8027.030979	8090.749095	312.9274682	8215.925126	350.0449189	4.392830768	0.040806281	11901125.95	84.29742582	0.207653395
8353.716965	8464.763242	8285.272784	8384.317776	362807211.2	161.9976003	150.469086	161.5290967	8006.742357	8067.50819	8141.625174	398.8798349	8290.515829	428.8201788	5.397990845	0.050450152	12639522.54	83.95607591	0.19894281
8417.34423	8530.718253	8343.954848	8442.177222	380620918.4	175.412872	152.1536999	159.1686973	8040.10501	8108.382844	8197.405833	468.3483294	8360.339306	496.3893173	6.210370867	0.057786684	13169405.33	83.63183554	0.186809802
8462.816497	8572.908516	8385.640188	8481.785771	389275343.6	185.0083196	144.6962074	157.8673441	8073.26484	8145.309387	8251.291245	484.1935619	8415.329891	535.7749659	6.662751971	0.060924997	11920334.66	83.33425707	0.175692112
8481.080762	8576.336621	8402.001835	8494.352388	381000930.9	187.2111552	125.6384326	158.1215597	8096.699118	8172.877246	8296.084431	410.8024939	8442.712185	532.0323771	6.610287555	0.057996885	11985204.78	83.08764398	0.170351677
8476.620334	8550.663605	8396.980627	8484.32673	361343576.2	183.4408643	97.03303882	159.6630275	8113.789864	8192.955998	8331.749888	275.0694154	8448.304661	491.8686519	6.126273937	0.050118339	12175938.55	82.87043975	0.169327227
8457.703854	8509.022645	8376.755651	8459.258673	335966672.6	178.1980489	60.90721623	162.047603	8130.194881	8211.503718	8360.221273	114.3213531	8448.208369	425.3086133	5.317541757	0.039317271	11521142.14	82.64266191	0.169768605
8429.378378	8470.477846	8351.504043	8427.829366	312420075	170.7715733	32.05481188	164.9083819	8147.016705	8227.712996	8382.984425	-30.40179166	8438.263216	352.4575033	4.443561925	0.026581192	10774965.88	82.46031205	0.169305522
8398.379991	8454.801612	8331.603244	8399.335401	310307717.5	157.2697698	19.45192286	167.779331	8165.175695	8236.614681	8401.963261	-115.215334	8407.052351	293.1203294	3.751949859	0.013292453	9135730.87	82.32368505	0.165413439
8368.898899	8457.079219	8316.999881	8376.040006	328340823.1	143.9977487	19.41926054	170.5257879	8184.084968	8245.681564	8415.990809	-147.5884713	8375.037932	244.3127878	3.193526083	0.000793776	6965998.848	82.21670394	0.159466905
8342.608254	8468.082954	8306.663225	8358.734026	316938721.3	141.0041906	40.76546361	173.1594887	8202.640983	8267.153563	8423.849381	-148.5878185	8369.190744	201.9850697	2.714493386	-0.010155191	10873923.86	82.25264056	0.153860901
8326.586913	8475.80713	8293.941541	8345.55085	282251642.9	140.6241816	49.71163897	175.3743638	8219.245756	8290.226267	8423.849501	-132.3605082	8378.632251	147.8076265	2.042028807	-0.0173984	6779199.451	82.16060664	0.150883079
8327.454878	8467.835714	8272.802727	8335.029945	403902772.8	130.5857896	-7.60582882	176.9057178	8232.256842	8298.097884	8414.63101	-115.7009147	8383.05833	64.85172758	0.924569484	-0.018935157	6340725.758	81.50567043	0.152105171
8342.992177	8452.797191	8251.460493	8331.74689	283228968.3	116.5015808	-79.37618744	177.756128	8243.238211	8298.202889	8400.02747	-94.69681791	8383.17613	-27.22157788	-0.360000793	-0.015645643	5253367.186	80.72751489	0.156965353
8369.3508	8441.955707	8237.865175	8338.766698	303971919.7	108.2254266	-86.94149754	177.9206083	8254.394154	8303.81713	8384.852292	-61.53410793	8388.209635	-107.7109395	-1.516376782	-0.009029201	6169279.046	80.40768827	0.166119427
8402.229658	8449.839352	8247.938219	8366.289455	303609283.5	103.5747374	-50.73358967	177.6023124	8267.41189	8312.288348	8373.947134	-9.294771157	8391.478738	-140.3460762	-2.026952057	-0.000753682	7789940.11	80.33592805	0.175570035
8436.077808	8490.562149	8296.542372	8423.164236	303320377.7	97.34875191	-14.68731479	177.0526425	8284.090771	8317.43591	8372.143877	68.09088669	8377.729673	-90.32726568	-1.392151743	0.007260239	8497251.053	80.3130405	0.177790622
8471.070644	8554.112069	8371.710314	8498.879644	298968520	94.56099579	29.88694076	176.0532319	8304.115757	8326.159344	8379.848526	156.9525114	8372.537902	18.2840542	0.053227057	0.014744011	8799959.542	80.16157807	0.178860937
8509.054634	8626.276873	8457.724862	8580.980292	297979059.3	102.4284973	99.13356293	174.3441724	8326.318934	8347.889357	8395.900125	241.2906212	8413.957574	151.9580329	1.841064415	0.021858349	9539482.862	79.53395419	0.189389801
8548.18932	8690.851165	8534.2402	8651.786611	296679107.1	115.0585538	160.3491709	171.767251	8350.421651	8376.596151	8419.221788	302.7372616	8480.464589	270.3220423	3.408764423	0.028533411	10177272.36	78.90228283	0.202306863
8586.979765	8730.745944	8579.860336	8692.941576	288939999.1	123.5926834	176.8226186	168.1453561	8375.946977	8402.793217	8448.326377	322.6997594	8534.619976	330.7870214	4.161550481	0.034699049	10054130.22	78.95436599	0.206228582
8624.612074	8751.262074	8601.41473	8710.413631	276205991.6	130.0916522	160.7701343	163.7128032	8402.043775	8428.77672	8482.505759	308.3083964	8585.087655	345.8422465	4.28572293	0.039732536	9396747.068	79.40515128	0.205102889
8659.139092	8762.249135	8611.288873	8714.971134	261530367.9	138.3167699	131.3091602	158.8933635	8427.930372	8458.383624	8520.540983	273.1214485	8648.131702	339.5167296	4.12869374	0.04303152	8523262.049	79.79665997	0.206004878
8691.515267	8771.581706	8619.829789	8715.596081	246010273.6	146.2345519	101.5889893	153.7993442	8452.547533	8489.275815	8562.381167	225.7525365	8706.986692	332.4192245	3.982818396	0.04353012	7545091.219	80.07805808	0.204849102
8723.227837	8788.874693	8639.505806	8723.406134	229734712.5	151.4840522	86.75259179	148.5820494	8474.784928	8518.469917	8607.691621	177.9887773	8742.787754	348.0791142	4.186501325	0.040442008	6629142.709	80.26366195	0.197526891
8749.599048	8807.85265	8662.936092	8732.951674	217426523.2	153.8761841	80.97122062	143.6551481	8494.242097	8545.023178	8652.134377	129.3961415	8758.905259	373.2812265	4.547373119	0.034313142	5779959.044	80.34055737	0.187753376
8765.485084	8818.373813	8677.915184	8734.5539	213691298	153.2615531	73.49374565	139.3609853	8510.829112	8568.149024	8691.211585	74.83654293	8761.084488	386.489378	4.749755741	0.025835728	4920738.931	80.23279273	0.178766437
8768.486294	8818.038433	8681.047131	8727.226717	214127378.9	149.1081338	58.1746996	136.1892741	8524.176188	8585.675638	8720.036178	22.58831324	8754.280475	374.9361088	4.642240744	0.016972882	4181685.435	80.14692633	0.176382992
8755.362261	8802.8098	8667.080276	8708.101595	216632318.1	141.5346405	27.71420423	134.6225817	8534.115056	8596.276345	8733.777419	-21.77467154	8744.03636	324.8158353	4.044665292	0.009545236	3652217.043	80.46266569	0.186602165
8727.867874	8774.688738	8638.55647	8679.092785	216589395.8	130.578155	-11.84878916	134.4628225	8540.900232	8600.18442	8733.332992	-58.57764538	8728.132863	243.5950294	3.053144959	0.003138056	3297642.205	80.83049141	0.204628002
8691.46004	8740.632294	8603.600585	8646.681282	209585984.8	115.0745284	-50.35000304	135.2897525	8545.062682	8596.414512	8721.808145	-85.06068049	8704.524579	146.7742892	1.892181776	-0.002610492	3116112.119	80.68004937	0.224114403
8642.477614	8693.915723	8555.441955	8602.781678	227316494	96.70257667	-85.44084316	136.8891495	8547.492884	8588.078662	8700.628582	-117.9312928	8667.704327	40.11840026	0.54638314	-0.009927171	2831820.953	80.32621277	0.240014976
8578.530795	8629.575735	8489.324337	8541.348913	228042847.6	80.35556194	-113.3949308	138.9679141	8548.604726	8582.03964	8671.719217	-171.9317284	8611.963658	-69.14924709	-0.964696113	-0.020937151	2196289.337	80.26841192	0.245233518
8509.037952	8558.320246	8416.091107	8472.488249	441571024.8	62.64301689	-132.7819637	141.2341498	8549.227135	8573.49768	8637.993773	-233.234742	8547.459243	-173.7860766	-2.472958666	-0.033277371	1376250.335	80.33992732	0.242282688
8441.96659	8488.677096	8344.024692	8403.91922	298064065.5	36.44811892	-146.3155065	143.4938171	8551.419495	8553.208901	8601.926747	-289.9646617	8485.666641	-269.5368066	-3.865001857	-0.044444032	519163.5576	80.27958249	0.239527993
8392.235672	8441.318273	8295.294839	8358.701925	230413325.4	11.23695264	-145.6945221	145.3588607	8553.563112	8530.491367	8565.706472	-309.72729	8435.364888	-346.8324359	-4.826776135	-0.050579118	75634.66208	80.18320227	0.232308611
8375.60239	8437.338119	8292.164292	8359.502609	212132571.1	0.02398376	-123.7203806	146.442134	8551.885178	8518.885243	8532.703346	-260.5074613	8408.834955	-396.3110486	-5.05327443	-0.047702708	485677.4635	80.17161382	0.213972577
8381.612491	8461.246992	8318.390906	8389.35629	262399434.4	-2.592022952	-89.93944995	146.8175204	8550.452598	8513.411831	8503.365237	-169.4287573	8400.17792	-419.8364271	-4.726992805	-0.038656489	1364381.868	80.20930658	0.197288566
8394.450091	8491.940772	8352.327351	8426.775646	271537125.9	-5.328286299	-53.9365394	146.7088334	8555.477367	8505.560338	8474.266329	-70.07497969	8391.888287	-422.5462395	-4.110395303	-0.02762794	2248644.833	80.25195333	0.188192741
8406.017313	8511.922006	8373.392085	8446.969289	257490559.1	-8.206325681	-31.39608236	146.1916121	8563.002795	8497.523528	8450.795789	-0.224427343	8392.997367	-407.3680526	-3.486483115	-0.017676731	2550407.947	80.29951812	0.181699829
8404.903087	8500.269728	8357.904222	8422.700738	245130338.1	-11.48835049	-38.88796523	145.3926823	8566.31649	8491.361693	8441.813628	-1.595698308	8418.650398	-378.6084296	-3.167646151	-0.012409706	1654930.871	80.34756042	0.210599611
8392.574362	8465.133958	8316.033279	8368.214394	229515433.8	-16.08504899	-66.6291821	144.4937275	8566.369262	8484.859047	8437.026285	-51.90501825	8445.019659	-339.7462728	-3.079505637	-0.011128899	-83058.41937	80.38539248	0.191121562
8378.649878	8425.593126	8268.971913	8308.704572	199919833.8	-21.21253397	-99.03446957	143.613034	8565.846732	8477.057624	8421.495532	-111.6326909	8442.691044	-292.8669525	-3.039531605	-0.01125788	-2078121.793	80.40711012	0.174612378
8352.064078	8379.42283	8219.477769	8255.317257	177524083.8	-29.45172573	-126.4731754	142.9680335	8561.105989	8463.737357	8399.501738	-166.4843585	8411.384355	-242.6306323	-2.957744437	-0.013457072	-3927651.123	80.39954036	0.182278154
8304.754457	8328.295541	8174.026836	8222.754103	198755885.5	-43.05331516	-137.0623811	142.7931315	8548.260581	8440.861122	8379.369401	-195.9037972	8361.618044	-193.9756871	-2.726610452	-0.017976417	-5165145.82	80.34923555	0.171023301
8251.359326	8283.815071	8140.944593	8213.875519	231242718.9	-58.51938516	-131.3234033	142.9490561	8529.797887	8413.186891	8359.515742	-194.6058064	8300.936685	-146.1307008	-2.344567589	-0.022685753	-5781992.416	80.26052375	0.161498758
8204.477633	8251.582077	8121.722177	8222.618931	221626302.4	-72.0786072	-116.1868139	143.1443723	8509.166392	8386.676613	8338.122046	-172.8328873	8235.066959	-96.08544431	-1.846118793	-0.025970402	-5965557.969	80.14374695	0.151152163
8194.180498	8259.241672	8137.951322	8261.752119	198995578.4	-78.47317631	-86.65334327	143.3457429	8489.080986	8367.741623	8318.828334	-104.4901879	8192.814803	-44.45564872	-1.244370796	-0.024501576	-5631932.85	80.00373785	0.143169341
8249.949374	8332.908346	8209.544387	8341.858155	208787692	-72.2127116	-39.28308385	143.483581	8472.623038	8363.239213	8306.354179	32.76341283	8205.99159	8.664901252	-0.553694544	-0.014766567	-4735198.663	79.84716887	0.139146717
8353.750155	8452.918225	8320.364722	8450.045369	232704916.7	-55.47991729	17.86022795	143.2499359	8460.216447	8371.850697	8303.311539	209.6725481	8263.888225	66.83927574	0.264030888	0.001015395	-3390214.12	79.68414256	0.138270708
8480.190784	8593.99506	8450.391175	8572.403232	243984457.2	-32.46884656	77.19335722	142.4098341	8451.324974	8389.74069	8311.108171	394.618009	8345.850964	132.6489952	1.235417475	0.01919704	-1707921.467	79.5241183	0.13923717
8599.383741	8722.987797	8571.627145	8685.801796	247225916	-5.825338678	124.8776262	140.6081916	8446.45863	8415.404771	8333.762039	539.3569393	8442.417638	209.9100399	2.403283171	0.037921408	112227.8172	79.37745753	0.140941305
8679.273951	8804.670115	8654.40939	8766.026184	249303965.4	21.17752598	146.607098	137.484175	8445.881325	8446.629373	8375.155783	593.6042706	8541.218874	302.778247	3.810365119	0.054689911	1842936.264	79.25439611	0.142226911
8729.82586	8850.398271	8707.851567	8820.418518	248528440.8	47.76131933	147.571648	133.34305	8449.77465	8482.376507	8432.487227	575.9397214	8638.31122	405.9157228	5.339104327	0.068505837	3472624.784	79.15897964	0.143359056
8770.333501	8881.735331	8749.261003	8862.692595	244033842.4	74.28447283	137.2421134	128.7252062	8458.313762	8522.395351	8500.817076	520.5443368	8734.890399	510.1887662	6.828097623	0.079722345	5051113.807	79.08311656	0.144957815
8815.388641	8915.392011	8792.741228	8904.717311	237721923.4	99.28968352	123.1995465	123.8582448	8471.160017	8564.732578	8577.69324	453.5613609	8823.380226	612.810382	8.194324445	0.085594373	6543851.367	79.02239512	0.147425238
8881.483487	8970.480256	8854.378161	8960.211732	231657128.9	121.4340159	114.3764758	119.0434879	8487.878542	8607.332147	8659.724649	405.7295332	8896.48747	710.0332665	9.336449921	0.083759084	7938697.867	79.00054414	0.151144235
8960.667592	9039.596669	8927.148592	9023.682481	226041760.6	140.6195276	109.9314247	114.7174697	8508.017922	8649.675217	8742.980498	373.3515731	8955.690635	793.2290179	10.18276084	0.076281182	9235832.648	78.99185274	0.155638824
9038.75807	9108.308059	8998.249293	9084.823512	220610643.1	156.9533121	106.1077476	111.1907075	8531.026906	8691.631785	8824.797296	342.0096431	9004.136277	855.7999746	10.72311872	0.06556476	10418748.7	78.87833804	0.160244089
9107.146144	9168.970031	9060.100042	9138.082383	215959857	170.7086337	102.5016293	109.0217668	8556.750641	8732.740369	8899.364745	310.0842418	9044.568813	887.3733636	10.81869637	0.055516415	11540508.01	78.73286197	0.164195151
9156.52407	9213.084886	9104.415658	9177.277561	212553027.8	182.3898769	98.1156241	108.7492311	8584.9136	8772.746656	8960.989177	274.4599429	9080.971344	877.7922067	10.35202198	0.05027295	12658686.98	78.80773629	0.166802814
9190.284455	9244.006516	9134.627399	9205.105577	210281707.4	192.091236	94.3384184	110.1313926	8614.961112	8811.646259	9011.354826	238.4170638	9114.503464	833.0940491	9.459756427	0.048541594	13728174.85	78.83253899	0.168186075
9215.636025	9268.673154	9157.467953	9226.935973	208892054.8	199.6985219	92.6978111	112.6936508	8646.604802	8849.329629	9053.728764	207.5670123	9144.592711	764.4096098	8.311202561	0.047929071	14688894.13	78.33273611	0.168614047
9235.811812	9289.865695	9176.019586	9244.88284	207964115.2	205.4923781	92.80908098	116.1348094	8678.577233	8885.949759	9090.443301	182.5111196	9173.828233	677.7624249	7.122686054	0.046362401	15478341.13	77.78621078	0.168831211
9255.146935	9311.388909	9194.568824	9261.945445	207084640	209.9017693	95.43527845	120.0588552	8709.720791	8921.928717	9124.885149	164.2264622	9205.106112	581.215139	6.130599257	0.041538331	16034760.61	77.86227322	0.169507292
9272.331073	9331.36269	9211.166998	9277.066929	205877424.1	212.630541	96.9866328	124.1686241	8740.885351	8956.624689	9156.816819	149.4300606	9236.065736	482.158058	5.311336674	0.034440037	16364569.21	78.28461792	0.170342826
9283.945246	9345.904127	9221.811427	9287.730225	204175039.3	213.2138873	93.57230762	128.2840699	8773.041904	8989.024015	9184.36065	133.539758	9263.303261	385.1085059	4.576297754	0.026861522	16493114.7	78.63400896	0.171077401
9292.485799	9357.506532	9229.594532	9296.784998	202316070	212.1612538	90.81565781	131.994655	8807.688219	9019.717598	9209.883404	119.0242322	9286.646352	301.0005133	3.900584121	0.02018952	16463225.09	78.85940788	0.170508044
9299.312342	9367.152181	9235.769995	9305.58023	200184666.2	209.7247346	88.16562666	134.8989477	8846.394684	9049.020239	9235.337066	105.6499168	9304.803092	240.3757163	3.233420487	0.015809584	16313800.15	78.92481663	0.167552737
9304.677817	9375.236481	9240.990205	9314.656708	198504806.1	205.8458924	87.49550245	137.0224878	8888.019045	9076.252486	9259.187093	94.06764691	9317.286731	200.521515	2.613490206	0.0132787	16043871.75	78.85178325	0.163251562
9311.016304	9384.857192	9248.894202	9326.538416	197981938.3	201.0240475	102.9264571	138.5206594	8930.790878	9101.39773	9280.495236	89.12673246	9326.304411	175.7095449	2.114221121	0.011807881	15660048.7	78.71151644	0.158693284
9311.291093	9386.709347	9248.422772	9332.118238	195677163.9	193.6318808	103.6232643	139.4580085	8973.398428	9122.017074	9295.279812	74.21868689	9326.045202	161.3402928	1.707582611	0.010252491	15100646.08	78.57179678	0.155972785
9299.337538	9373.087522	9230.634105	9324.281344	191894582	182.1896652	51.2394237	139.9490373	9014.320191	9135.797352	9299.419699	36.57751699	9311.184912	151.0138124	1.372978319	0.007457853	14317052.95	78.50779063	0.157173814
9283.091607	9353.257336	9205.828245	9310.093526	186951661.9	169.0208928	-13.5365866	140.1145931	9053.339464	9145.681315	9297.01888	-10.56972159	9290.306871	144.0779825	1.127276055	0.004313159	13391439.82	78.50538805	0.160871318
9269.617832	9334.872153	9182.16864	9294.669398	172558241.1	156.4252789	-50.20938983	140.0257173	9090.748308	9154.979064	9293.412757	-58.04991824	9272.160489	142.3382513	0.962171708	0.001867492	12401491.65	78.52231066	0.165119876
9274.050928	9339.012666	9185.466039	9299.691943	162449220.2	147.8197284	-40.98816154	139.8203473	9126.012759	9167.620529	9293.294389	-66.60636561	9268.121285	142.0093998	0.966042447	0.001464014	11516681.89	78.54719614	0.167813444
9311.667804	9386.278621	9240.412354	9345.188624	184704046.5	146.8606876	43.37555355	139.6608766	9158.757905	9187.89029	9301.828353	0.89594309	9290.740358	139.6614376	1.214912649	0.004549957	10903230	78.56579949	0.166683637
9370.125625	9459.783056	9326.750001	9414.731896	211100120.7	151.0449618	144.0595586	139.4629253	9188.926711	9213.630403	9317.730669	112.4990538	9332.139828	136.462429	1.610777812	0.009798082	10464180.35	78.5777495	0.162708611
9432.601359	9537.995291	9419.582827	9489.549797	195534555.2	156.5260142	171.1081173	139.0189873	9216.362715	9240.837301	9337.290009	230.9949783	9378.716693	133.1718669	2.04710369	0.015254096	10069701.79	78.58767307	0.157718396
9484.207034	9596.185876	9485.817828	9537.87241	166735627.1	161.5387794	150.4650394	138.3815516	9241.635395	9268.186294	9359.987703	301.9733172	9426.661651	132.855349	2.336261974	0.019880386	9560874.355	78.59704165	0.152760277
9508.047144	9607.766716	9490.82591	9527.742589	169310139.4	163.2377839	138.2713521	137.5829575	9265.374188	9293.696578	9384.813502	268.8708499	9469.637991	139.6310477	2.300577415	0.022391061	8768672.193	78.60600557	0.149078775
9509.140302	9584.389006	9451.725695	9477.995412	186435512.7	161.576589	117.9269053	136.3379932	9287.169748	9316.273839	9409.412206	164.1441707	9503.591864	149.2115791	2.015370865	0.022752974	7795929.954	78.599366	0.146728264
9500.168044	9547.62468	9396.970865	9415.9199	192379161.2	159.5415902	63.0242379	134.4162853	9306.625052	9336.301356	9432.082672	38.34301663	9530.120791	155.9061042	1.597715532	0.021823701	6811668.856	78.56201717	0.145210684
9481.907298	9508.99122	9348.212116	9370.927238	193053182.3	153.420229	4.941375182	131.5096896	9323.131969	9350.710096	9449.872423	-68.47466361	9535.794923	159.2460442	1.24032551	0.018682386	5936293.187	78.47621537	0.144786324
9457.609688	9483.007619	9330.303168	9374.468252	196084018.5	137.4387104	-17.65396218	127.2908157	9336.093627	9356.74214	9459.723364	-110.6671699	9508.726768	157.0854471	1.130333349	0.01259927	5302664.258	78.32443364	0.145656149
9433.230243	9470.694377	9338.556568	9414.488551	199502283	118.6073006	-14.38452789	122.1228568	9346.403047	9357.382198	9462.874879	-98.70463742	9462.15185	150.7839275	1.205332561	0.005230561	4918678.726	78.11982582	0.147527732
9411.358997	9466.108702	9358.442432	9468.757413	202277649.5	106.945179	-3.220071135	116.6207514	9355.303802	9356.262283	9462.404399	-62.42930765	9411.201259	145.6468622	1.380231811	-0.001765005	4748595.663	77.88543834	0.150078725
9406.024988	9476.421163	9388.341595	9521.402039	203389069.3	101.1375606	15.35439008	110.9955174	9363.809247	9357.944195	9459.417845	-5.37814839	9377.623956	133.1923005	1.446054799	-0.006086671	4795241.856	77.63313909	0.152953728
9430.336936	9507.111622	9424.3498	9554.164635	202194239.4	97.29139199	38.59096199	105.5403855	9373.012164	9367.251683	9454.625785	64.34391981	9384.00252	106.8707037	1.205233626	-0.005276099	5042751.15	77.37853434	0.155657775
9477.005399	9552.881209	9464.72143	9572.638352	200561727.6	96.9966082	63.59044824	100.7514407	9383.248599	9383.27652	9451.444804	137.6533864	9422.176898	77.1343623	0.815436845	-0.00041624	5500705.774	77.13523615	0.158059828
9536.2186	9608.64279	9510.980578	9589.403056	197930715.6	102.1794366	90.75144989	96.96370174	9394.549091	9403.553426	9455.245753	212.1139284	9476.898906	52.40344314	0.45230678	0.006391411	6172569.19	76.91060497	0.160214726
9592.674804	9661.430976	9555.040448	9608.33838	196423354.6	110.0021024	112.2034362	94.87843928	9407.240164	9426.421629	9466.801861	266.8915988	9535.708932	55.22730218	0.43161673	0.014318455	7005329.465	76.72626967	0.161552389
9630.262268	9697.853169	9588.953056	9634.445621	213025320.1	116.9001926	119.802238	95.16765195	9421.469763	9449.853911	9482.183058	281.2421764	9584.280188	107.2351651	1.060869616	0.022135107	7960832.749	76.60241211	0.16164148
9653.962143	9722.020228	9615.016294	9665.406428	247269402.7	123.1084552	117.2995111	97.43203326	9437.311003	9473.684933	9507.402851	263.5652987	9624.09716	191.0671165	2.10778717	0.029069957	8948873.106	76.5316116	0.160691318
9671.841141	9740.054318	9635.537724	9694.908198	238088755.4	129.3470738	109.1914325	101.0237882	9454.732524	9498.224332	9552.254144	226.3778226	9660.745085	283.62198	3.256549466	0.034991556	9836022.136	76.50150133	0.158719247
9693.667431	9760.834386	9657.348411	9723.517289	194645796.4	135.1975814	100.5045933	105.4358795	9473.186196	9523.646483	9603.806701	184.4854071	9696.235846	357.4400769	4.138395255	0.038080751	10679858.54	76.49776804	0.156586095
9730.208	9794.218298	9688.064651	9751.82833	355555813.3	140.414719	98.4744583	110.0122954	9492.226094	9549.660514	9642.754593	155.3860977	9733.283333	384.0527886	4.37287521	0.036744369	11511534.61	76.50215378	0.15560414
9772.2481	9832.010145	9720.494558	9775.649257	195387502.5	144.0488645	97.26566614	114.5933406	9511.287114	9574.806244	9672.919073	133.5347548	9767.096374	371.2920282	4.088940356	0.031843875	12177378.94	76.51660829	0.154792351
9807.192495	9863.11869	9745.5588	9791.582565	219864456.6	145.0204362	89.05477145	119.2462073	9529.510695	9598.842813	9704.195077	107.9623255	9791.461664	335.632428	3.531934282	0.024503064	12590172.66	76.54824383	0.151883122
9825.710315	9879.28425	9756.22038	9795.719244	215900065.6	143.0542915	78.16552474	123.4726182	9547.555258	9618.74714	9730.933301	75.85061092	9802.861132	292.2824262	2.929952693	0.01692532	12412300.61	76.59173051	0.147290557
9817.639404	9871.449339	9744.683224	9783.718985	212651978.7	137.8542726	60.82582972	126.854332	9565.869962	9628.971062	9743.621514	32.94684347	9797.777711	257.9601952	2.531993914	0.011403192	11327919.7	76.64356039	0.142111843
9788.561928	9844.796371	9715.830315	9759.165104	205781389.4	129.7357513	39.49282773	129.4422144	9583.198228	9634.266358	9748.604961	-17.09351601	9779.177104	228.8881338	2.271656836	0.007367477	9672976.982	76.69880346	0.132336458
9750.165999	9810.008249	9679.656004	9729.105318	206383491.6	119.7025233	38.72342873	131.2117283	9598.753429	9643.316091	9756.9057	-65.61637269	9753.102407	198.0573724	2.022658475	0.003979387	7863238.859	76.74709759	0.120429438
9705.520513	9769.808251	9638.27452	9694.580326	209687432	107.264336	25.98680306	132.641435	9609.753864	9650.230414	9759.878946	-113.9512056	9721.072448	156.8291899	1.66132085	-0.0002605	6372214.361	76.79373394	0.113967824
9658.945241	9728.078063	9594.864896	9657.450819	207367514.1	92.17298653	-60.33829942	134.2996744	9613.596453	9646.709358	9745.866176	-163.4074853	9685.428169	96.48775073	1.058222391	-0.006963892	5712279.125	76.84456582	0.08658017
9618.143161	9691.875305	9557.162928	9625.251526	202127395	76.51473954	-152.2303265	135.5757297	9612.9997	9638.07673	9722.150738	-204.638498	9651.849573	29.859899	0.356073374	-0.014305145	5724021.244	76.88047518	0.118498845
9588.261758	9665.838592	9530.70807	9604.02232	197285016.9	62.29681557	-146.0374703	135.7589369	9611.37542	9631.365399	9698.901804	-229.2040523	9624.858244	-27.64737954	-0.26002454	-0.020023115	6082173.721	76.88258703	0.120027044
9579.146794	9659.214805	9525.230847	9602.793187	194056479.1	52.5172751	-87.23339024	134.4181914	9612.661773	9629.112658	9680.512963	-228.066017	9612.07449	-60.61526467	-0.621763468	-0.022129744	6671736.217	76.8321828	0.124234542
9600.626161	9681.238646	9550.530241	9630.722537	194007894.5	50.13565643	-55.26937573	131.0361651	9621.01989	9633.55776	9670.137718	-191.5573525	9620.840569	-53.06312176	-0.553366453	-0.018504651	7226680.319	76.7096013	0.125123642
9647.196326	9726.453176	9600.572598	9682.041062	196612660.5	53.97154119	-27.10145627	126.1676708	9635.29103	9644.431223	9668.822992	-126.6985687	9648.241681	-13.39329597	-0.145173264	-0.010364831	7749998.46	76.52923304	0.124007638
9708.654933	9785.228857	9664.573132	9746.204951	200662505.2	61.81105215	34.62187244	120.9196997	9652.865578	9660.23309	9678.430269	-47.52284702	9688.558867	42.67354077	0.431721617	-8.81E-05	8602924.504	76.31903194	0.12064192
9779.937141	9852.567408	9737.463477	9818.742603	205531060.3	71.80167148	101.0191603	115.3430975	9672.202565	9679.525366	9694.446961	42.98014563	9737.277763	107.8070808	1.099425835	0.011517382	9336649.075	76.08717447	0.117462596
9854.125349	9921.454264	9812.046396	9893.250197	210479433.1	81.71330681	137.3563408	109.5850881	9691.356737	9700.449814	9707.945623	140.0886947	9788.710587	171.9092421	1.750972712	0.023308797	9027352.88	75.84542338	0.11764303
9924.531604	9986.745114	9881.98046	9962.935913	215638446.7	91.18034644	151.0866272	104.8879877	9710.129208	9722.721157	9726.51262	229.8373053	9840.341427	229.8137736	2.337116695	0.033970275	8500917.591	75.61846876	0.119919399
9987.312454	10046.1925	9944.049628	10023.91548	221407492.9	100.3877317	154.6379989	102.2854274	9728.963717	9746.396713	9762.267621	301.1638374	9890.899073	280.9698372	2.858200251	0.042785396	9162956.555	75.42509705	0.12228741
10032.57345	10089.77973	9986.729794	10064.80698	227736001	108.7249166	149.6532036	103.2343842	9747.296496	9770.738723	9807.04213	337.242812	9936.768334	312.8172572	3.184961295	0.047638804	9950689.401	75.29631997	0.123779839
10050.84677	10108.78547	9999.817677	10075.30009	234607925.4	115.7550316	139.9314003	109.205738	9764.618059	9795.094482	9848.124044	321.1443408	9974.774725	314.8220032	3.210669809	0.046572178	9265771.762	75.26279087	0.123260802
10046.23189	10106.64946	9987.728995	10060.12517	241678223.8	120.7060209	124.5424888	119.2095417	9780.470929	9818.218711	9886.498593	262.2418004	10003.0174	291.4593953	2.979697681	0.040594985	7731297.694	75.30989802	0.121172812
10026.1071	10088.58963	9957.409106	10027.07339	248379053.8	122.7126152	100.5832307	131.4463312	9794.317046	9838.646194	9925.072603	178.5906085	10019.97423	248.2903842	2.543929382	0.031360976	6358540.819	75.40897983	0.118573826
9996.281453	10065.27836	9920.597884	9986.724824	254613802	121.7472149	71.26553001	145.0901078	9805.976141	9855.879575	9958.854736	78.074544	10026.00804	201.4064596	2.078381861	0.020723551	4970421.906	75.54489042	0.11570745
9964.323663	10047.64628	9889.524775	9950.425411	260269885.3	117.8667085	39.11289557	159.0264047	9815.479584	9869.509613	9982.41378	-28.37623224	10022.07957	166.9376863	1.75565793	0.010752508	3343071.338	75.69720414	0.112893304
9932.722188	10034.09243	9863.629362	9919.145545	264785134.2	111.0933262	6.619005946	172.0231636	9822.661169	9878.934816	9995.44374	-127.9404977	10008.33169	139.685561	1.513148687	0.001827122	1742620.926	75.84751903	0.110494764
9901.512002	10022.13388	9841.063085	9892.244499	267682529.6	101.9809773	-21.79522796	183.3114323	9827.642929	9884.212249	9999.103358	-212.5028755	9986.21949	113.5110502	1.281633389	-0.006062477	394733.6397	75.98487887	0.108661307
9875.985929	10003.48996	9814.73595	9865.997163	268311135.8	90.26136433	-50.52135067	191.1132817	9831.027478	9884.666078	9993.156226	-264.1811245	9956.114252	72.81607432	0.873601779	-0.012960925	-490220.13	76.08342078	0.107878705
9860.890949	9970.437943	9778.081201	9837.026899	266052292.5	75.70441537	-82.90511619	193.7288083	9832.892538	9879.681843	9977.705539	-265.593513	9918.216527	2.618183034	0.109881174	-0.018964458	-695748.7193	76.11799357	0.108639992
9855.818408	9932.724914	9740.603624	9812.285632	261249163.1	60.42516078	-111.9648913	191.8534087	9834.403956	9871.662207	9955.789615	-224.544473	9879.161555	-80.59919385	-0.819787908	-0.023190622	-325611.353	76.09618315	0.110665453
9860.014937	9900.917641	9712.120891	9798.274475	254543182	46.69757711	-132.734384	186.7567711	9838.186064	9863.561128	9931.365378	-155.6755334	9846.483955	-157.0252016	-1.68823437	-0.024884225	406541.9699	76.03478084	0.113436712
9870.417148	9891.996247	9709.440673	9807.578377	246394291.6	36.1966254	-129.8602247	179.4680448	9842.505585	9857.087312	9906.188418	-68.50915163	9823.426202	-200.4252678	-2.187178222	-0.022894452	1402604.496	75.94399568	0.116719533
9883.150838	9922.334054	9748.460072	9851.695255	237375270.4	31.26911231	-88.93999197	171.3303777	9844.183315	9854.837447	9883.258896	24.2974355	9815.341879	-185.1042258	-2.013250856	-0.016191764	2527829.249	75.83805555	0.120188598
9900.569659	9981.702102	9818.080946	9920.97575	227894061.3	31.67975291	-23.2905807	162.7160755	9847.925308	9857.668927	9866.19297	115.5321799	9823.535661	-122.6666237	-1.307723045	-0.006097911	3642743.528	75.72664344	0.123440273
9925.866883	10055.34373	9902.865401	10002.70803	218247210.1	34.61134633	50.40642698	153.5741923	9859.008888	9863.61049	9855.11097	202.43647	9841.653069	-32.41725092	-0.30160773	0.005571923	4664639.657	75.61434598	0.126208744
9960.475013	10125.95143	9983.863971	10080.3639	208953582.4	42.39627514	111.4796128	144.7904763	9876.566591	9876.671063	9857.596043	272.9826927	9880.526993	63.41080981	0.743217644	0.017189529	5398710.596	75.51536763	0.127955138
10006.07107	10175.06737	10041.01406	10136.57872	200508318.2	59.61231015	137.9615669	137.1543424	9899.714969	9903.450237	9885.187188	315.8554774	9956.566901	141.0552031	1.546529473	0.026921633	5653505.771	75.44400512	0.128152305
10060.22342	10208.0829	10079.98799	10176.09898	193128176.7	79.8844445	137.4863536	130.6866605	9924.691281	9936.715253	9927.640914	334.0390197	10048.21641	205.2344991	2.170623126	0.034549763	5510928.092	75.39592987	0.127053294
10118.50002	10235.49724	10111.83585	10208.24779	186878709.8	93.73490979	124.6183291	125.4147545	9945.655478	9965.220054	9967.563087	333.3686932	10124.76192	265.2794571	2.737543891	0.040504948	5129517.199	75.36112528	0.125140707
10179.87508	10265.69554	10145.80103	10240.9919	181814427.9	104.4294506	108.5239797	120.8570513	9964.916401	9992.620322	10011.52015	319.9800722	10187.73632	332.2920919	3.37846067	0.04426502	4598139.261	75.3364705	0.122686971
10242.93959	10308.18983	10192.43629	10283.53093	178037035.9	118.1112372	100.8044482	116.4049395	9987.080093	10025.58233	10069.82226	301.9594314	10245.83962	418.2376587	4.235900609	0.045548621	4039549.471	75.31662572	0.120059391
10303.38179	10357.33867	10245.40017	10330.58726	175325009.7	131.6559693	98.53316567	112.6551086	10009.56127	10060.21562	10134.00363	279.6388762	10293.51273	508.0523123	5.150720351	0.044663396	3540882.792	75.29415369	0.117550439
10357.59754	10403.84959	10294.40096	10373.46779	173469391	140.7516063	94.56520742	110.3310533	10028.79391	10091.42444	10193.94348	250.8806839	10324.6307	582.6178985	5.914382135	0.04185762	3138105.053	75.26521874	0.115314927
10400.36968	10441.98131	10333.15789	10407.14775	172909421.8	146.874765	91.87489026	109.8870998	10045.72728	10119.95743	10245.89634	218.6080041	10346.11853	625.2382695	6.351930823	0.038200693	2972360.638	75.2192419	0.113787124
10426.54877	10465.57485	10354.90967	10426.18918	173614030.3	152.0240481	88.29834497	111.8214345	10061.84897	10147.13038	10286.82335	185.3162588	10367.12357	618.6501982	6.281650575	0.034814613	3178493.813	75.14560015	0.11338143
10438.15033	10476.76128	10362.28804	10432.76181	175904441.2	155.5152541	84.57765408	115.6604441	10076.96557	10172.23901	10317.33295	151.6988174	10385.74555	570.8143163	5.786704055	0.031464607	3688760.167	75.05423766	0.113947391
10439.39629	10480.64136	10361.39479	10431.94256	180436147.2	156.6689982	95.30212341	120.4852768	10090.99346	10194.69197	10339.64095	119.0688428	10398.40468	498.2288188	5.040523252	0.027811395	4390385.651	74.96125744	0.115189917
10432.55762	10479.06627	10354.30712	10425.34719	185114240.8	155.0956932	101.726992	126.0816962	10104.34649	10214.38886	10356.09217	86.05149595	10405.5362	408.1867856	4.118238586	0.023217667	5193480.588	74.87496793	0.116881186
10420.76973	10474.44531	10343.75056	10415.10459	186792154.2	150.570724	62.80258182	132.1425027	10117.46837	10231.48041	10369.89442	50.88601879	10407.60769	310.3120903	3.11877551	0.016998727	5979635.36	74.80607357	0.118723364
10406.48219	10468.08676	10331.88701	10403.22055	183424671.6	143.7564583	18.89167223	137.7851095	10131.02465	10246.15687	10380.92601	16.76330606	10405.76301	212.5178782	2.122693977	0.010014789	6716791.079	74.76504736	0.120579159
10391.02273	10460.19024	10319.60152	10390.70528	188487854.5	135.4899193	39.05885103	142.2820248	10145.64776	10258.64517	10388.05792	-12.70246792	10401.72311	118.8217459	1.169856178	0.003354273	7412921.541	74.75777118	0.122402438
10378.15919	10452.98269	10310.14912	10380.43038	212602009.8	127.4933098	76.64066829	144.5746061	10161.87671	10270.32034	10393.18466	-34.59376467	10397.20216	40.88781253	0.379362968	-0.001994785	7977744.289	74.79947202	0.123981992
10371.58755	10448.68365	10306.77115	10375.28629	200461138.6	120.9674741	54.58751919	143.6112779	10180.23204	10281.93533	10397.20366	-45.82575401	10393.43538	-9.941529649	-0.132916969	-0.005000864	8338693.898	74.90406072	0.12511378
10370.51028	10446.9527	10308.70856	10374.68335	164614795.9	115.7982938	5.867533851	139.8246019	10200.56516	10293.47006	10400.23565	-47.68138581	10391.16707	-36.75990324	-0.399182736	-0.005995485	8507888.705	75.06370008	0.125816918
10373.0513	10446.93183	10314.21612	10377.10626	365087904.9	112.7532143	-5.295610614	134.1324881	10222.23018	10306.17053	10404.90885	-43.26935755	10390.78051	-46.25545347	-0.488303947	-0.005753463	8496225.375	75.26556535	0.126154064
10377.98367	10448.04898	10322.28912	10381.87459	217782571.7	108.9846208	-2.709659751	126.9799609	10245.1671	10316.86965	10407.11799	-33.13829568	10390.13077	-43.11081868	-0.448538373	-0.004591761	8410317.969	75.49679344	0.126153713
10383.49942	10449.37794	10331.40367	10387.86464	246868556.8	99.99145936	-39.30426751	118.9818886	10269.42903	10320.57336	10398.67279	-18.30741382	10388.78621	-33.8653542	-0.347282625	-0.002948767	8355921.406	75.74162513	0.125913737
10389.15359	10450.83651	10340.8544	10394.34738	226835128	90.09047836	-64.24214356	110.7790549	10293.75657	10322.35595	10388.19277	-1.518216393	10387.07409	-21.12078659	-0.211255802	-0.001096479	8277839.881	75.99566418	0.125422774
10395.32383	10452.84121	10350.64498	10401.20006	190913069.6	84.91645122	-5.1026703	102.7938845	10316.13405	10328.68079	10389.38227	15.11860684	10380.92784	-5.07608741	-0.042252985	0.000894627	8121764.078	76.25780308	0.124681636
10400.65207	10454.69792	10359.25406	10406.98773	154765407.3	82.65694576	75.37624304	95.87995438	10335.95583	10337.69975	10395.09154	27.98877584	10379.02458	9.113550688	0.10613904	0.002561223	7750932.388	76.51993	0.123955618
10403.82558	10455.72166	10365.16827	10410.24089	173461940	81.72454937	100.4691162	90.89221328	10354.03669	10347.9185	10393.89776	33.34257606	10396.54657	16.46904472	0.182188923	0.00344158	7034520.561	76.77511994	0.123352005
10405.79088	10456.68308	10369.35954	10412.02984	236045889.1	79.7154757	77.90675254	87.61818307	10368.28958	10356.40512	10390.37263	32.78730606	10418.36007	18.59668975	0.203075243	0.003703333	6112065.804	77.01690969	0.123117709
10407.79047	10458.4696	10373.24931	10413.96089	241127728	72.35043962	15.93824633	85.50369865	10375.49216	10357.94525	10391.17936	29.51091191	10421.00068	18.3621466	0.198574848	0.00365314	5153009.052	77.23794627	0.12334377
10410.93732	10461.86148	10377.8007	10416.8959	188390469.2	64.02956429	-42.59427822	84.35609035	10379.56868	10357.83721	10395.03036	24.5605381	10413.80492	18.12045481	0.193799122	0.003477923	4368864.373	77.438281	0.122972064
10416.6828	10467.88563	10384.33808	10422.05626	393012688.9	61.65879732	-36.94207574	83.86217524	10386.23369	10364.31525	10399.95698	19.66422604	10414.26584	21.10887288	0.223393664	0.0034494	3980676.654	77.61762244	0.122301078
10424.85527	10476.21335	10392.94643	10429.78844	138236084.6	62.54930809	7.416710939	83.60316185	10393.90039	10374.29544	10406.28598	16.39358862	10417.67863	27.58201192	0.287782072	0.003648528	3898476.211	77.76998027	0.12095405
10434.5576	10485.89967	10402.93998	10439.62953	135410015.8	62.28536978	46.24656099	83.32593141	10399.68675	10382.71315	10414.26309	15.04852486	10415.31445	36.32000508	0.371094162	0.004011793	3964579.943	77.89095837	0.115349088
10446.58592	10497.56567	10415.46014	10453.04736	102660491	61.76127983	75.53383903	82.48866571	10404.36296	10390.5089	10422.95534	18.9147814	10417.17647	49.1039322	0.491973315	0.004797809	4071494.281	77.96741172	0.111547777
10461.48147	10511.59789	10431.43157	10471.307	93366277.68	62.17608017	92.63036438	80.53030269	10408.87775	10399.06067	10431.50934	31.20815121	10434.21309	67.398265	0.665729988	0.006242769	4081686.21	77.98962179	0.11739298
10478.26692	10526.99017	10449.49899	10492.7045	96505497.18	63.0299941	98.15186331	77.82315742	10413.20942	10407.97339	10440.17106	48.90306996	10460.78028	89.34201801	0.871616001	0.008105856	4038585.339	77.9646751	0.119775313
10496.38823	10543.30692	10468.5436	10515.60132	117557532	64.06851573	98.60902755	75.07192074	10417.48514	10417.06339	10449.37569	68.25551189	10490.02146	112.9195106	1.090292858	0.010114531	4050378.393	77.90074991	0.116490396
10513.77381	10558.50399	10486.31093	10537.4895	143890292.5	65.0239875	96.17887407	72.50173351	10422.0205	10426.68823	10459.96568	86.11376719	10514.8979	135.0744944	1.288334411	0.011942801	4081217.479	77.82452801	0.116781549
10527.8569	10569.97172	10499.89904	10555.09373	156947710.6	65.53691066	93.55200449	70.43362757	10426.96074	10437.01059	10472.56958	97.95268311	10527.54824	152.2075881	1.424181678	0.01317002	4115687.178	77.76079584	0.065171174
10540.75683	10580.35823	10511.29444	10570.25646	161357951.6	66.12034402	92.64518467	69.48679139	10432.58867	10448.28219	10487.09648	105.1561906	10532.46428	164.9706715	1.517242089	0.013939983	4182787.301	77.70332007	0.119347161
10555.123	10592.87787	10523.22569	10585.73946	165392242.7	67.34320132	92.58033125	70.0999431	10439.27542	10460.84333	10503.51974	110.8824603	10536.87563	175.0035435	1.599072161	0.014543271	4266506.165	77.64703077	0.110327494
10570.89324	10607.31998	10534.78369	10599.99995	171103575.3	69.338554	95.67194495	73.01699625	10446.52198	10473.84523	10520.0131	110.5352042	10544.36541	181.696149	1.658948117	0.014770906	4504191.174	77.56152915	0.10822604
10589.12444	10624.94165	10546.48151	10613.08442	180046311.8	72.4299	106.5407395	78.97269703	10453.94198	10486.62924	10534.92173	102.1400818	10559.42347	184.9775435	1.699932699	0.014559208	5025503.459	77.41861018	0.108280693
10607.70584	10643.43249	10556.58464	10623.42784	189161354.7	76.05094701	119.4386371	87.45369334	10461.82791	10499.32393	10549.01051	85.74389522	10580.33475	184.0586638	1.709496694	0.01387442	5669205.868	77.25286112	0.110680405
10621.91894	10657.32942	10560.56877	10626.70328	204847791.7	78.98531074	121.6737317	97.52460894	10470.13452	10511.45546	10562.52799	58.49581941	10601.40727	176.5254356	1.645100733	0.012429925	6254138.334	77.10301057	0.110697635
10636.38931	10673.26911	10565.19571	10630.90091	229143957.7	81.8720467	116.5485125	108.7276766	10480.16751	10524.78491	10578.12538	36.16127738	10623.68797	164.0463376	1.571382319	0.011017736	6546265.32	77.02744981	0.109926459
10654.32257	10695.8919	10575.70784	10642.17086	220162832.6	85.14196257	121.0887599	120.4575894	10493.08744	10540.91955	10598.38804	31.59498606	10649.08694	148.9347815	1.546666486	0.010349191	6300060.341	77.08358626	0.110978352
10668.62591	10716.5628	10583.85935	10652.0388	189467191	86.98208029	129.4384666	131.9691271	10507.08886	10556.77795	10619.06405	34.19337604	10670.09218	125.8734678	1.477514535	0.009556737	5626658.316	77.24236606	0.113098748
10674.11211	10729.17718	10583.89163	10654.24771	317157852.7	85.95090003	72.04043661	142.7314071	10520.17536	10569.09783	10635.08883	36.32460228	10676.17442	90.05079157	1.289291776	0.007886231	4726821.702	77.45874327	0.115435585
10654.88589	10712.56011	10557.41361	10627.58516	215350588.4	79.15631897	101.7931503	151.7859777	10529.60652	10573.77392	10641.47188	5.036177913	10663.63341	39.60228785	0.839531674	0.003774732	3721613.242	77.68198318	0.117750731
10596.02982	10646.91232	10486.18612	10552.2107	249758889.9	63.68231088	-14.84294324	158.1905158	10532.55517	10566.48423	10632.94526	-90.26677883	10635.02495	-29.51512769	-0.028016876	-0.00435933	2763287.889	77.85735732	0.119669895
10509.97112	10548.80799	10387.80444	10445.29309	260289804.5	41.97170015	-139.7368267	162.2269328	10530.15868	10549.43704	10610.96889	-221.9581827	10584.65159	-109.7853274	-1.140643476	-0.015009535	1867061.228	78.00068936	0.121246013
10412.61189	10438.70359	10282.95204	10327.99731	263945539.9	17.54814509	-202.9271647	164.5484922	10524.45696	10526.59015	10579.35717	-358.0998136	10503.15021	-190.3306956	-2.279788041	-0.026086153	981396.5027	78.14231828	0.122693925
10324.67927	10345.13658	10191.78205	10229.82656	259206031.7	-7.068825006	-208.9755848	165.471374	10516.90313	10499.7494	10539.31147	-448.6635664	10409.52749	-280.3917031	-3.364536804	-0.035911766	181681.3768	78.30702663	0.124025798
10267.95761	10297.93009	10143.4728	10181.26092	257530598.1	-28.71996407	-178.3523511	165.4637902	10509.29004	10471.56374	10492.83785	-442.9898434	10333.31723	-375.5677355	-4.164280736	-0.042569964	-469408.2746	78.52238928	0.125260326
10235.47971	10284.87753	10125.59504	10170.0677	257387806.9	-47.34985711	-131.2572075	164.9307302	10501.36048	10442.90998	10442.27187	-368.0488928	10270.39234	-467.4340355	-4.705798849	-0.046173377	-1011926.75	78.76756129	0.126379074
10214.15356	10285.41822	10096.80811	10175.516	254871389.5	-64.29110997	-98.85780487	164.0779866	10492.09782	10413.22253	10389.21415	-264.7780126	10206.90776	-583.1993459	-5.452992472	-0.04767724	-1482082.979	79.01079593	0.127329878
10193.27231	10282.21597	10072.95728	10178.46	251918070.9	-77.43461728	-82.08934391	163.5269683	10481.84082	10386.0268	10337.67534	-174.5919362	10160.08945	-659.4613763	-5.892308872	-0.046690535	-1975256.603	79.23010901	0.128087448
10160.60631	10255.4092	10101.85893	10157.64815	249490005.1	-85.61508904	-70.11810894	163.8956377	10470.78514	10364.38663	10291.72501	-142.5405681	10146.11686	-576.534343	-4.908492076	-0.043086465	-2593999.96	79.40195037	0.12864296
10121.59524	10213.37521	10123.42748	10121.47567	247999301.3	-90.08058492	-68.16624808	164.9076053	10458.66615	10346.52574	10251.27468	-152.4892656	10153.58066	-450.1713599	-3.692889438	-0.037605481	-3277696.591	79.53330614	0.128998761
10086.33741	10172.38433	10043.07207	10085.72863	247915105.1	-90.46377723	-82.40248107	166.0434543	10445.501	10330.81536	10215.51795	-173.0174413	10171.15167	-470.0941497	-4.176086153	-0.030794899	-3934902.983	79.64203888	0.129142926
10060.34047	10138.61858	9934.382594	10060.11757	245873287.9	-92.05763911	-100.9488208	167.0215092	10430.46058	10312.58245	10183.74961	-184.5637831	10176.8644	-528.3530738	-5.089427465	-0.024237801	-4489362.464	79.73312191	0.129144853
10049.49219	10119.8984	9911.483797	10055.32896	241700954.8	-102.3160654	-106.7673275	167.45584	10412.67645	10287.01371	10154.70948	-164.8748443	10147.96645	-456.5325992	-4.495000426	-0.019591862	-4856179.38	79.81385527	0.129080467
10052.20768	10115.79178	9936.482667	10067.6882	235834230.6	-114.7362831	-101.6908232	167.0751553	10393.12568	10257.93633	10129.75287	-120.0784268	10098.672	-323.6747767	-3.153343159	-0.016184091	-5047601.041	79.88955173	0.128867766
10064.18405	10120.82639	9944.462301	10088.96687	220107852	-119.5211059	-93.46710836	165.7846139	10373.04373	10230.3811	10110.99584	-65.67158723	10049.00167	-231.3338506	-2.222325207	-0.012984668	-5106492.91	79.96095253	0.128421896
10083.07211	10138.90463	9959.018878	10114.84487	208460984.7	-117.5614223	-73.4743752	163.1539148	10353.46199	10209.4773	10098.52887	-7.82183483	10018.25742	-164.4498295	-1.5670606	-0.00913809	-5044311.666	80.03779878	0.127674997
10106.30982	10172.98858	10007.39318	10140.56328	229418851	-111.6802813	-34.09259918	158.7793577	10335.62987	10200.73355	10092.49551	46.4877089	10027.81036	-99.6103525	-0.949083788	-0.003572966	-4877923.405	80.12989622	0.126555844
10133.44038	10217.53724	10074.63989	10166.53585	254219050.1	-101.3086391	15.98951106	152.9484908	10319.37136	10201.93263	10093.3964	97.43435772	10068.3105	-43.8118516	-0.460862521	0.003063178	-4607923.779	80.23137107	0.125186143
10164.32126	10267.21008	10146.13038	10194.67078	235905296.1	-86.17913673	67.83275719	146.118251	10303.97036	10208.6962	10100.93291	147.4846495	10121.58451	-0.611323596	-0.143375133	0.009553542	-4222870.11	80.33313212	0.12380495
10199.34743	10312.07303	10206.27956	10225.93335	203681160	-68.44141876	107.6481135	138.6522383	10290.0079	10218.82758	10116.24096	197.6632445	10180.27373	36.47138962	0.183784805	0.015809618	-3726276.695	80.42916597	0.122513365
10238.8374	10342.01138	10238.88642	10261.36821	202731009.5	-50.99850356	120.697569	131.0056467	10277.80298	10229.54998	10140.40634	248.9070107	10234.686	74.53681807	0.592862718	0.021570902	-3132274.624	80.51132871	0.121370064
10279.53377	10360.06616	10250.7492	10298.24224	215995792.2	-34.45296498	113.5420346	123.4049106	10267.01835	10240.31496	10170.6712	295.9266257	10282.06524	113.0688234	1.068684187	0.026348506	-2431934.065	80.57758923	0.120720712
10318.00638	10371.79947	10253.18726	10333.22887	217516703.7	-18.48643603	97.72658306	115.9426297	10257.70672	10251.84566	10203.63232	332.8434999	10325.14548	149.7642763	1.877366584	0.03004989	-1620910.964	80.62997605	0.120814024
10350.69981	10383.22767	10258.32353	10363.60979	212564358	-5.301845525	80.16236689	108.9907198	10248.22053	10262.59431	10236.69506	354.2735277	10355.62669	185.4542113	2.542100778	0.031427477	-748457.2917	80.66105713	0.121609912
10374.02618	10401.06472	10279.37203	10386.61883	208416839.2	3.104702122	69.50261197	102.8902486	10237.03482	10271.19361	10266.88052	354.8087196	10366.1009	220.6183018	2.077147295	0.029345247	166197.3797	80.66447731	0.12335727
10389.51988	10423.01281	10311.4692	10403.47347	203480259.4	7.976190697	65.74043944	97.63016985	10225.82572	10278.4144	10293.69815	337.6735685	10362.8005	254.6965248	1.475751816	0.024895932	1079019.1	80.64620881	0.125547431
10400.50052	10445.06443	10345.83785	10416.92491	196918876.5	10.91118531	64.75851851	93.15337304	10216.46051	10285.19465	10318.1068	309.3926303	10353.05534	287.089198	2.357742299	0.01941908	1939180.76	80.61189054	0.127581038
10408.22218	10463.70021	10375.66444	10427.7853	189777141.9	14.16517431	69.93893857	89.31439966	10211.7469	10293.07195	10338.34498	272.3555853	10347.48847	316.7745697	3.705909672	0.01472791	2925686.711	80.57216336	0.131037805
10414.52654	10475.2553	10393.55221	10437.30812	183308286.9	20.21272493	83.80294875	85.90718676	10214.55233	10303.79994	10353.19672	229.9291139	10357.72931	342.4983236	3.945546317	0.012712082	4063149.633	80.54053698	0.136025781
10421.51813	10482.9583	10403.63213	10447.38645	177794697.9	28.4052144	103.0258874	83.05202799	10223.47314	10317.0147	10364.76966	187.1431405	10380.67676	363.497831	3.643203198	0.012862722	5295104.905	80.50898406	0.142613775
10430.42874	10491.34519	10412.79112	10459.23949	173323235.4	37.37723816	124.6047368	80.93278494	10236.27022	10331.83992	10375.13578	147.5525924	10409.6317	379.3877756	3.678298665	0.014137976	6951586.047	80.46585525	0.153607251
10444.45939	10504.44866	10425.92894	10475.64001	171826489.9	46.21662868	141.7615332	79.5643521	10250.92883	10347.88136	10388.35135	117.9317649	10440.95519	389.4343947	3.843563707	0.015612125	8286484.882	80.41416989	0.161567026
10466.73164	10526.45981	10448.28275	10499.32137	174351320.1	53.85031469	147.4024105	78.96989267	10265.12144	10364.6153	10408.59494	104.9671711	10469.984	392.9690354	3.859758076	0.016237134	7950637.435	80.35200055	0.156905792
10495.84936	10555.68398	10477.9031	10528.97654	181005741.6	60.64238276	144.2952792	79.0811263	10279.48982	10382.14631	10434.29302	106.095795	10497.30758	390.7074912	3.805917967	0.016358174	7264432.665	80.28619836	0.149076224
10529.32881	10588.72204	10510.67454	10562.27473	192283405.2	67.34048629	137.0257067	79.72100288	10295.48736	10400.79985	10462.78425	116.1599426	10525.5154	384.0355236	3.754061741	0.016608713	8317822.738	80.23448854	0.147462412
10565.33892	10623.65595	10544.5337	10597.65479	203460741	74.3281593	129.8548976	80.89136155	10313.36088	10420.56007	10491.56723	132.222463	10553.98426	373.451465	3.671661137	0.017492964	10103398.33	80.17431542	0.154142058
10601.48432	10658.06959	10576.91937	10633.0576	207346514.5	81.9817451	127.6268609	82.60162418	10333.59112	10441.37069	10517.73509	150.2109448	10582.18553	359.6152814	3.531366179	0.019522709	10936218.86	80.08813891	0.175327268
10636.98486	10691.56569	10607.89621	10667.62776	203082203.3	89.98053035	128.7832051	84.51875597	10355.8664	10463.10354	10542.21764	167.6239684	10610.18832	344.3968939	3.359774281	0.022185754	11347426.45	80.00820331	0.196536311
10671.90403	10724.70976	10638.66668	10701.27684	200168219.8	97.82070935	130.2097628	86.28271769	10379.28919	10485.5702	10566.91053	183.5914575	10637.71271	329.4916891	3.186075391	0.024775838	12190142.57	79.96035724	0.194206852
10704.49825	10756.2142	10668.30274	10732.24501	208574370.2	105.0116594	130.3376222	87.66012489	10404.42308	10508.49133	10592.49499	193.7492864	10665.21846	316.742033	3.035319099	0.026626772	12976592.95	80.01022251	0.181501876
10733.22166	10784.97516	10696.08912	10758.94734	169503798.8	111.0705613	127.2329507	88.38242872	10431.69072	10531.61949	10619.84092	193.9556243	10693.34392	308.0835218	2.935924241	0.027055694	13114910.05	80.22047938	0.18125214
10758.43941	10811.13675	10722.11717	10781.89383	338230134.2	116.1013558	122.0520611	88.46288289	10460.01986	10554.83201	10648.35709	185.8881302	10721.48056	302.9744864	2.87980237	0.026315415	12804877.47	80.53892945	0.184371373
10780.64574	10834.74748	10746.08832	10801.80574	162882156.5	120.3131868	116.7808061	88.14679914	10488.46598	10577.95157	10676.76454	172.3831602	10748.69355	299.7066071	2.843703852	0.02491204	12328670.36	80.89559354	0.177168815
10801.14722	10856.88809	10769.23843	10820.02763	203644488.4	124.0049404	111.6124749	87.24420165	10515.05958	10601.10699	10704.9845	156.1457901	10774.69569	298.3957297	2.827635742	0.023175015	11768370.47	81.21005941	0.167256474
10821.52764	10878.8467	10792.97093	10838.20362	165885085.8	127.5174481	107.3273469	85.58329428	10537.87502	10624.43091	10732.87689	140.6349419	10799.18142	298.898676	2.82880956	0.021514198	11233801.21	81.39755576	0.162013507
10841.02414	10899.64955	10815.7501	10855.72552	180110212.5	130.5693039	103.2493884	83.73543709	10557.91327	10647.44688	10759.65296	126.1878182	10821.58838	299.0228185	2.826497004	0.01992221	10752178.9	81.47661333	0.161005139
10858.54734	10918.11634	10835.88263	10871.59453	177309622.9	132.8020826	98.35589229	82.26904338	10576.64576	10669.68881	10784.76026	112.033362	10841.61313	296.9128279	2.804402771	0.018239568	10297843.48	81.4912607	0.167066159
10873.64289	10933.4669	10852.00904	10885.63653	171585665.4	133.9656236	95.9163602	81.69250289	10595.81602	10690.6181	10807.1815	99.66014637	10858.82244	290.1340755	2.73857126	0.016594563	9914994.947	81.47509753	0.168926436
10885.6634	10944.76054	10862.49132	10897.46565	169522705.8	133.7727264	96.0078242	82.63235477	10617.30445	10709.67351	10825.88281	90.21186369	10872.72356	276.0465456	2.60308299	0.01508033	9644215.342	81.46745117	0.163072861
10895.56006	10953.0734	10868.86636	10907.8407	168081329	132.5268772	98.4215544	84.69490684	10640.45336	10727.24343	10841.5775	83.67618516	10884.13421	256.4219969	2.414819218	0.013729859	9475734.738	81.45668566	0.108477764
10905.01468	10960.31692	10873.96192	10918.20456	167930128.9	130.7595683	111.296698	87.00440993	10664.04566	10744.00721	10855.45582	80.27409159	10894.41029	234.7357964	2.206575168	0.012638108	9389694.038	81.42054077	0.162744493
10913.99978	10966.73567	10877.87085	10928.23725	167061013.6	128.5746551	120.8540399	89.79620496	10687.12642	10760.21693	10868.13526	78.40422468	10903.69989	211.5932152	1.98478297	0.011658241	9367694.822	81.34382313	0.189363868
10922.67962	10972.80265	10881.08583	10937.73081	164007500	126.1467527	99.71338251	93.17401875	10708.63541	10776.24811	10880.45958	76.28018603	10912.38056	188.0777948	1.760551247	0.010626537	9381570.523	81.21175174	0.201232786
10932.44068	10980.03734	10885.87589	10948.21999	160845301.5	123.8423331	75.3440146	96.19921862	10729.01613	10792.41383	10892.95456	75.18756547	10921.73537	167.2574173	1.56188996	0.009758595	9407128.655	81.04797078	0.189306224
10944.09466	10989.37791	10893.48403	10960.80761	157825720.7	121.8585539	92.15017019	98.27656181	10749.07395	10808.78575	10905.75313	76.38582328	10932.55389	151.2163812	1.407301921	0.009265236	9428021.266	80.88398964	0.189691997
10959.94231	11003.18029	10907.72283	10977.67704	158765558.9	120.8197159	124.1607669	97.96957837	10769.33912	10826.06244	10919.97871	81.43946261	10947.0039	144.0737317	1.334995473	0.009379387	9407873.29	80.74872866	0.195130658
10982.27065	11023.75296	10932.42456	11001.04419	176532165.6	121.3298824	130.0799142	93.7497735	10790.37983	10844.86661	10936.59814	92.13193623	10967.19098	149.9604216	1.383230901	0.010354848	9311027.198	80.67170936	0.197803533
11008.74092	11049.06787	10963.67819	11028.55637	208933906.8	122.8814245	124.6945011	87.34022722	10811.85851	10864.69467	10955.05918	105.8022556	10991.27778	165.50842	1.520775289	0.011910786	9145591.897	80.64909321	0.19992213
11036.39258	11076.37963	10996.55639	11057.00013	215266391	124.8029679	130.4975598	81.02714637	10833.20067	10884.92266	10974.6244	118.8772053	11016.77271	185.3987778	1.698822958	0.013613123	8933806.155	80.665512	0.20259509
11063.01209	11103.60707	11027.62517	11084.41962	197109314.5	126.5115267	138.7309399	75.89790063	10854.05026	10904.65286	10993.91865	129.9771502	11041.58469	206.7373784	1.890326515	0.015306675	8688194.836	80.71325206	0.204563001
11085.26461	11127.73151	11051.48656	11107.82684	300854903.2	127.2152906	141.1066877	73.84430468	10873.95839	10922.85012	11011.47816	136.6043854	11062.98122	225.4234875	2.056739304	0.016736085	8423296.34	80.78410199	0.204703104
11104.03427	11149.08726	11069.77944	11127.19861	197319208.8	127.0690774	139.2389717	74.65729761	10893.01047	10939.73781	11027.50509	138.5904494	11081.23223	239.3172173	2.180007312	0.017724961	8157253.223	80.87264517	0.203551027
11121.43034	11169.01964	11085.9738	11143.48193	207466767.3	126.5522136	126.1906607	77.28249852	10911.48245	10955.92116	11042.6849	136.998963	11097.9367	247.928196	2.25755005	0.018209302	7899505.831	80.97873625	0.20188039
11133.12923	11183.92304	11092.19246	11151.91758	202478309.3	125.0205193	109.7529772	85.56357714	10929.12739	10971.50591	11057.91432	125.7196784	11111.17861	245.1258483	2.232256959	0.017563689	7652644.874	81.10930494	0.200349718
11137.1294	11191.94983	11085.35036	11150.13428	205128794.6	122.1094452	114.275813	101.3788614	10945.7759	10986.26087	11073.07056	101.4290578	11119.43555	226.2769973	2.061902496	0.015374069	7432646.629	81.26225087	0.199708073
11132.94778	11192.52878	11063.83534	11137.4128	211659966.2	117.9441711	111.2742403	124.4490219	10961.41058	11000.0969	11087.83717	64.99378868	11124.18851	192.8031035	1.758886242	0.011738862	7214935.237	81.44902005	0.199772525
11117.73349	11183.44333	11022.68652	11111.85811	227623655.7	112.0605964	55.51271342	155.4356077	10975.69028	11013.58977	11103.91503	15.70052079	11124.59535	146.1569575	1.334169202	0.006785053	6960248.989	81.68093011	0.200092232
11105.30311	11174.92126	10988.70294	11087.55116	240987261.1	106.0376149	-9.391250783	183.5285646	10988.97824	11025.34265	11116.47048	-28.49556624	11123.0227	96.55766484	0.88808774	0.001912651	6733665.588	81.90162428	0.200489775
11106.43474	11174.89248	10985.91602	11074.45139	238841600.8	102.0378224	-33.89363209	194.4937151	11002.0461	11032.43663	11117.1728	-53.39743537	11127.16572	53.11712523	0.508964944	-0.001820594	6562326.694	82.11062481	0.200739206
11112.23564	11176.96638	11011.66381	11068.36456	225033219.5	98.00503605	-34.36822545	182.5008777	11013.76161	11037.14041	11112.97177	-66.39076091	11128.19004	12.26036422	0.158865008	-0.004478189	6425827.585	82.31428627	0.200865972
11116.99016	11177.27245	11021.71423	11067.24688	209742823.8	89.58102301	-14.15175398	195.9679721	11021.6222	11041.28621	11112.1556	-70.93517041	11103.42675	-28.66202004	-0.189820489	-0.006300032	6322093.636	82.3741172	0.20100742
11089.302	11152.18164	10932.74355	11034.9132	215721518.8	75.55263264	-16.44818375	276.1709467	11025.69268	11039.83912	11107.05594	-103.3166092	11064.26891	-85.34524422	-0.698475321	-0.010688538	5974748.094	82.53272752	0.201142994
11000.36769	11080.09736	10867.83354	10948.53148	233941214.1	59.66824128	-111.1700269	235.089169	11028.63242	11032.16006	11093.70538	-196.5216637	11043.07249	-172.0019044	-1.513417954	-0.017623506	5242476.224	83.26975207	0.20125109
10875.46863	10980.19392	10822.02707	10829.60101	259281705.9	37.43810309	-221.0147831	114.318011	11027.13232	11012.51	11064.31763	-319.4980974	11005.21923	-274.2564341	-2.490010965	-0.025050989	4243588.537	84.10485966	0.201336864
10742.2473	10873.00023	10045.29158	10671.07757	395867004.8	-0.528988745	-241.0157738	814.4610523	11015.25142	10969.37693	11004.79823	-440.8975585	10900.50126	-376.7841949	-3.47357275	-0.042073505	2784770.516	84.24802264	0.201406077
10649.49731	10795.78354	10306.27681	10561.3061	378833222.5	-37.16863786	-198.6256239	336.1561541	11000.53651	10923.52165	10938.03271	-499.5907404	10779.24055	-451.52299	-4.180727999	-0.057752232	1616109.714	84.1402829	0.201459458
10646.69654	10786.55595	10362.42609	10638.88481	332667976.8	-49.76830893	-132.8688652	391.7522293	10993.6647	10903.82858	10896.51316	-433.4267488	10705.19499	-470.7438943	-4.331131563	-0.026733122	2020086.167	84.52654389	0.201499379
10702.36324	10820.08108	10635.50066	10777.3808	240005028.9	-47.96033868	-71.56869202	282.6694632	10990.47211	10898.79131	10869.6243	-288.7583888	10679.2451	-451.860847	-4.101196465	-0.027343682	2780554.75	85.1051099	0.201579865
10771.92067	10861.02583	10679.26934	10778.07616	224323856.6	-47.03059333	-59.71209189	249.6097755	10984.02519	10889.27978	10838.3491	-128.5076858	10692.71161	-419.1432128	-3.736870344	-0.025693272	1965939.59	85.34373154	0.201753997
10811.28694	10876.10073	10612.89935	10701.90722	244821962.3	-49.60202574	-73.24267017	236.4080887	10974.67724	10874.89798	10802.62009	-10.77225614	10722.44724	-400.2659413	-3.517842841	-0.03500978	386082.8791	85.4940739	0.202045387
10771.73885	10827.98943	10597.03659	10660.02512	238723328.5	-58.55362023	-64.03631484	208.7297228	10962.79546	10855.25762	10765.31542	-1.838184574	10738.03131	-424.7458019	-3.742286843	-0.032545556	-579600.0507	85.94438331	0.202483444
10673.14527	10732.38466	10561.75625	10614.16151	232573772.4	-73.65127519	-51.58842164	192.405679	10947.3104	10828.93675	10724.52909	-74.64592018	10724.00711	-480.0594964	-4.290039401	-0.026652428	-1408253.435	86.38362172	0.203023441
10554.23821	10621.07318	10433.26268	10512.70271	249302086.8	-91.65485097	-66.06075803	214.9285325	10928.05871	10797.44334	10674.13715	-172.7201596	10667.53084	-543.8462872	-4.917830676	-0.026699575	-2805272.043	86.45868106	0.203557649
10430.82568	10503.33673	10274.90893	10386.61323	267468930.1	-113.3417837	-93.15757677	249.3131699	10903.49305	10758.15421	10622.93553	-288.559266	10577.52329	-600.3097291	-5.432436384	-0.031570056	-4405316.758	86.30784127	0.204097274
10324.44366	10393.03883	10125.58776	10280.32871	307890065.3	-138.9988177	-111.9561131	258.0740388	10872.11963	10708.76192	10588.33947	-403.8576373	10478.68002	-631.1901347	-5.815083189	-0.039283835	-5741571.906	86.02603208	0.204652849
10237.1307	10297.90168	9987.33589	10190.54812	361369124.3	-165.5736013	-124.3373994	250.8684634	10835.66076	10653.57333	10552.94325	-502.0022548	10373.85867	-640.3930248	-6.14954434	-0.04838252	-6890432.129	85.85298621	0.20502867
10158.02231	10214.05228	10031.33728	10102.73651	236305889	-190.9235937	-136.7964432	244.3623647	10796.03108	10596.76719	10488.95406	-586.7645544	10256.25101	-638.8675491	-5.806424985	-0.057513579	-7976844.07	86.18370595	0.205028498
10104.81123	10160.79695	9856.022622	10046.0395	356576023	-210.7403551	-139.9107984	239.3229603	10755.14147	10543.64429	10412.47994	-600.9978539	10155.15202	-628.2847932	-5.014591409	-0.063247018	-8938537.035	86.66329651	0.204494101
10092.74418	10162.29755	9900.801257	10045.52616	309625887.9	-219.1546105	-122.432903	237.6808155	10715.99676	10501.6661	10350.78128	-492.0257359	10108.8279	-611.7240487	-7.015783244	-0.061010498	-9729786.176	86.74114909	0.203253941
10107.26953	10198.31263	9962.300764	10081.39954	278193621.9	-219.3822109	-92.83090301	238.4227034	10677.569	10467.77893	10296.80421	-306.5416166	10100.62716	-588.2600484	-4.886383667	-0.053124281	-10339770.65	86.64038242	0.201393057
10134.74307	10226.47563	10037.421	10134.62071	248279823.8	-219.7664177	-68.43773627	238.0009063	10636.23802	10432.47823	10235.71354	-97.14475912	10093.27265	-553.8371548	-5.11560576	-0.045951812	-10746642.89	86.6984652	0.199149847
10146.93815	10239.20393	10076.24897	10161.86455	230453040.4	-218.2845223	-53.11777754	236.5931583	10594.98354	10400.01187	10179.44168	56.60508478	10093.58561	-511.7493056	-4.875031565	-0.038049716	-10980494.08	86.89830668	0.196518661
10113.54804	10263.09544	10040.9387	10118.61182	221658839.9	-207.8028626	-35.93513613	234.6316587	10558.89362	10380.5066	10145.23508	69.77620126	10121.87969	-465.6160242	-4.497498259	-0.023669318	-11077582.23	87.18874858	0.193505683
10053.01844	10252.55152	9958.820894	10033.30815	220052759.1	-198.7691105	-34.70050504	231.4411806	10523.01092	10361.02908	10122.85383	-14.75090578	10143.36669	-412.2136101	-3.919655523	-0.011177672	-11016401.03	87.52763372	0.190483238
9992.95776	10129.50832	9867.878751	9945.135612	223917494.8	-205.9089461	-81.48893591	226.7317415	10480.83672	10323.62104	10096.26617	-126.3746147	10114.5353	-349.0421575	-3.31358838	-0.013429633	-10777994.93	87.85626668	0.18779628
9952.099619	9998.796369	9807.639359	9893.968851	226901287	-217.8196424	-128.6531628	219.9914325	10435.2479	10279.96623	10072.28582	-218.5469028	10059.53565	-272.7581828	-2.617594711	-0.020468154	-10324162	88.06495732	0.185741376
9952.93956	10007.73196	9821.15869	9923.046531	222693738.8	-217.9579113	-110.2149452	210.5983218	10391.41418	10247.38993	10060.98687	-236.1090105	10017.14781	-179.3521102	-1.721685469	-0.016641707	-9624764.909	88.0404114	0.184688118
9989.217527	10101.80252	9892.135477	10012.24828	213750701.7	-208.1713797	-51.96936481	199.2097469	10351.99601	10225.64233	10059.01636	-188.8246615	9993.47849	-75.83548065	-0.713548331	-0.007075397	-8733427.749	87.8268721	0.184407619
10042.31749	10189.66948	9986.848769	10124.00166	203320498.1	-192.7248197	3.128179536	187.0438024	10317.82937	10212.60661	10062.04674	-114.5063288	9990.594151	27.38424777	0.293360582	-0.000838506	-7717992.212	87.51214343	0.184415583
10115.83996	10271.59723	10090.69397	10238.18875	193001143.4	-171.5738319	53.07206195	174.2983288	10292.55299	10209.3282	10069.56372	-8.339577488	10018.43671	127.2449676	1.270488338	0.005592403	-6677617.281	87.14210555	0.184944085
10209.74812	10349.87024	10185.4245	10330.77459	194371054	-146.5865831	96.54248396	161.2836825	10280.858	10214.4645	10081.84052	130.673456	10079.01682	218.6816696	2.165424549	0.016440454	-5710424.774	86.77308518	0.186036744
10309.48796	10415.12369	10264.57446	10397.23402	210043139.2	-119.03895	128.2974427	149.421112	10275.31629	10226.93136	10099.5567	275.5424684	10163.59123	295.8186858	2.921525352	0.028705851	-4822844.594	86.4321303	0.187271167
10403.74731	10465.23021	10329.37499	10443.35422	200002965.3	-89.37743969	147.7696736	139.9276624	10265.02429	10246.0193	10122.02286	403.0747824	10263.14872	355.8824319	3.513769818	0.039043419	-4019156.823	86.12354517	0.188236535
10464.09733	10494.98277	10368.62063	10459.85181	169188298.3	-62.20915299	152.0147644	134.3569299	10251.1613	10266.29353	10153.05921	480.4646765	10351.52067	383.7783744	3.790808559	0.045411475	-3259296.887	85.87748789	0.187339252
10463.7881	10500.84797	10372.5784	10439.39445	287133178.8	-42.59283641	138.3109164	134.2838043	10238.27881	10281.64322	10196.64475	471.8759618	10400.0315	367.9275431	3.637312995	0.045504923	-2486394.892	85.72619089	0.184020473
10413.76825	10480.36595	10343.10478	10387.10916	192458476.8	-30.77924689	109.4062187	138.8347395	10224.53521	10290.89399	10244.97583	389.5425831	10411.49024	314.8469726	3.117430501	0.039721906	-1805765.875	85.65432683	0.17863124
10331.50901	10433.50803	10285.26867	10310.48839	204048490.2	-25.80210403	70.16709298	146.223875	10207.08384	10293.98703	10288.28513	264.5241871	10396.20913	232.1894916	2.304428065	0.029903524	-1327728.514	85.62771843	0.169493069
10244.74319	10368.91858	10208.17156	10221.09284	188643815.1	-26.80337875	23.01703062	155.8273261	10190.67265	10291.17806	10319.87267	100.3548186	10362.33481	147.2082749	1.475486739	0.016029245	-1096726.718	85.65401434	0.161982948
10181.2494	10289.19054	10121.09617	10131.28985	261746667.7	-32.89897296	-28.65929007	166.7498639	10180.85974	10282.64181	10332.2709	-94.46003106	10318.55316	84.69988955	0.882068857	-0.001681027	-1191550.73	85.72863682	0.161931372
10136.10673	10203.60025	10031.59152	10047.59257	361048859.7	-43.32099471	-78.57293616	177.4373586	10175.10444	10267.97598	10325.16297	-288.227848	10265.24129	37.81348201	0.448769263	-0.020691132	-1502437.638	85.80789722	0.158836426
10101.35907	10140.4121	9948.636145	9975.50416	177045093.9	-56.42814016	-121.6155345	186.7301558	10169.98778	10248.15408	10302.83724	-455.0274174	10204.2182	0.879347832	0.112914393	-0.03839332	-1821372.577	85.86174877	0.155728481
10052.85017	10075.57642	9868.657389	9914.591431	285783186.4	-73.79739922	-150.401566	192.7001658	10163.10798	10219.93779	10262.44495	-556.5121111	10126.64127	-61.47025372	-0.49321166	-0.052321158	-2265739.176	85.80089003	0.160631994
9968.159009	9959.899934	9790.401149	9865.288176	241958367.5	-96.48386869	-157.4550396	193.4118066	10151.76545	10180.73141	10202.32186	-551.9044995	10025.13083	-181.5548366	-1.706102497	-0.059770589	-2894060.477	85.54044438	0.108655715
9870.424845	9856.043092	9726.308308	9834.145815	244891846.7	-119.7303468	-145.8417126	189.6934343	10137.97567	10137.0806	10131.39224	-459.9402722	9919.483827	-325.7487245	-3.180537704	-0.060668625	-3493574.066	85.13830721	0.172911197
9783.784229	9854.175172	9683.201932	9823.40304	237061320.3	-139.3809571	-122.1887129	183.2906721	10125.02034	10095.59498	10059.30146	-319.8517873	9828.77251	-458.1661652	-4.545037779	-0.056451978	-3956684.253	84.6745738	0.170235669
9753.045183	9921.451589	9690.139291	9849.501589	227351035.9	-148.2739628	-88.3701941	174.9045807	10114.34689	10065.3376	9997.36375	-138.5932553	9780.358357	-513.9916116	-5.13508751	-0.046150648	-3731494.295	84.2443835	0.174116466
9821.748545	9992.409178	9773.637199	9926.750089	211114145.5	-138.724173	-47.87411068	165.5535473	10107.80184	10056.36005	9957.60715	68.40036775	9804.161851	-430.5824136	-4.308265839	-0.029254716	-2296748.917	83.94919549	0.175854084
9956.975395	10076.01573	9905.908141	10035.41513	190687515.7	-115.8410229	-5.561609178	156.5485667	10105.44969	10063.89381	9939.565796	271.733807	9880.76155	-248.4189993	-2.472960593	-0.008738711	-153118.8255	83.76574348	0.177012837
10114.39733	10194.35848	10053.63673	10152.87035	171221777.4	-88.77741265	35.76929869	148.7373539	10106.01218	10077.8846	9938.159868	454.593815	9973.872336	-24.38324633	-0.205943713	0.012357917	2094850.826	83.64056036	0.174392199
10243.80684	10301.42705	10173.89801	10249.22484	160771764.7	-61.53854601	67.04766437	143.8723412	10111.06714	10095.95118	9953.246652	563.3801544	10071.31663	170.8242435	1.771407622	0.030095835	3694738.535	83.53119503	0.171414915
10291.74822	10345.4743	10221.07231	10293.17951	167423410.4	-36.42966562	79.59076747	143.7038619	10121.81991	10117.46749	9983.278563	545.9140025	10166.66929	264.277928	2.717268359	0.040262957	3848686.787	83.38997363	0.172808625
10277.80931	10343.82294	10212.6143	10296.18451	185738640.1	-17.61280315	77.80755824	147.3616708	10135.88603	10136.46038	10023.88695	436.3070047	10240.07945	279.6772146	2.871565996	0.043745481	2900012.465	83.23186065	0.17700795
10239.82819	10325.23271	10181.14527	10280.56938	208376279.6	-9.717411918	68.40877219	153.168075	10150.87476	10146.06175	10071.20918	284.3722449	10271.113	260.2494093	2.668848051	0.043120123	1484214.651	83.08267758	0.181711777
10202.07477	10304.88634	10145.90106	10260.1837	225622832.9	-7.914661722	58.77745995	160.342333	10162.75884	10149.57908	10119.12864	135.7784609	10270.81778	253.1883827	2.60411277	0.038856093	-15640.92786	82.96943076	0.185728285
10193.07763	10301.47546	10131.57952	10251.96505	227228107.3	-2.778426366	57.16085088	167.7936145	10167.51511	10155.24874	10160.92607	43.54604612	10264.91467	307.455937	3.186448453	0.032008006	-1134848.341	82.91941118	0.187621441
10209.17299	10314.0567	10135.29988	10256.91075	217369011.9	3.63511504	62.33841854	174.3939529	10166.7085	10161.62056	10196.31694	3.487693599	10252.82194	399.575648	4.162625577	0.02411066	-1830777.982	82.89712371	0.187871539
10235.12759	10333.7882	10144.45362	10268.99093	203195758.6	4.942821083	70.50264662	179.5037748	10163.11871	10163.40966	10227.52744	-9.23259935	10226.01461	494.3104631	5.163582655	0.016033748	-2250716.346	82.8584469	0.187552304
10269.7944	10361.74699	10169.75816	10292.04229	190873442	8.915157586	79.63832086	181.5034073	10159.62961	10170.22902	10253.16333	10.09286124	10212.43421	546.7266292	5.693026271	0.010520618	-2247643.243	82.76262798	0.187134342
10310.7279	10398.20775	10211.60356	10329.15973	187242053.4	25.76147467	87.31173651	178.8209953	10159.39801	10193.93616	10272.69001	60.80310056	10241.61886	512.7825217	5.266300278	0.010330664	-1716653.719	82.56697593	0.187153559
10356.91926	10441.54368	10267.40312	10377.25061	189746699.1	48.01090274	94.06242852	172.3029953	10162.1833	10226.75014	10289.09805	131.3161383	10301.86299	422.1718678	4.215605445	0.014265591	-729818.2914	82.29500781	0.187480512
10408.89465	10490.15388	10359.24627	10432.28759	193557933.4	65.72298243	100.736885	163.4423001	10167.2177	10258.30035	10305.06605	213.493319	10375.91189	315.0026213	2.985140656	0.020249027	624301.4922	81.99292503	0.187731181
10464.16794	10541.47714	10444.5896	10490.18249	195803341.3	78.48608804	108.3827079	153.2075134	10173.5046	10285.8537	10325.21875	281.7021992	10445.05957	243.3299127	2.158585404	0.026711853	2116177.579	81.6793553	0.187816889
10519.48277	10592.26726	10438.7281	10545.55274	193067614	86.32183094	118.1785658	142.8731122	10179.60609	10306.68537	10354.52571	309.9720937	10489.31706	259.8042167	2.327080075	0.03170859	3515038.08	81.3788148	0.187641641
10570.50922	10638.11861	10417.77137	10594.64936	187132888.7	91.94326729	126.6533059	133.1865931	10187.5804	10324.70271	10390.92377	302.6543919	10514.51155	335.3195759	3.167145984	0.03490916	4757844.486	81.11634399	0.187268397
10613.34795	10675.35713	10509.76562	10635.37474	181031808.6	100.0393927	130.0870006	124.4306167	10200.40577	10346.33826	10430.19918	269.8651077	10530.98108	425.6288672	4.185702127	0.036713721	5787626.438	80.90561023	0.18683856
10643.507	10699.85884	10627.1629	10661.89216	175174935.6	109.7279018	126.2991212	117.8718337	10218.99702	10371.94598	10470.73134	226.553942	10551.20661	485.4986266	4.881324629	0.036381019	6734783.472	80.781336	0.18642622
10656.33056	10707.06178	10636.93476	10668.90195	171016935.4	117.7614768	112.0637075	114.6784385	10243.19571	10399.46157	10510.1007	188.2170799	10588.02041	466.755417	4.718740144	0.033292156	7699568.037	80.77701349	0.186096477
10653.53827	10698.97548	10588.23398	10658.43901	166965008	124.1801649	90.23508483	114.4548863	10273.11587	10427.56892	10545.84018	151.2697203	10630.67962	388.1862729	3.90545127	0.027852816	8502281.832	80.87621751	0.18585811
10639.12896	10680.22988	10558.25074	10634.0271	161021092.1	130.1370316	65.77878143	116.5270656	10307.96785	10455.49689	10576.44191	110.9151553	10665.85076	284.2361185	2.823979262	0.02062514	9018505.045	81.0489254	0.185715331
10612.53216	10648.98129	10530.07293	10599.73861	158561101.9	130.5520128	34.31898866	120.0701502	10343.52639	10476.33256	10597.78811	51.14509525	10678.5334	180.6487872	1.755336769	0.012311138	8782861.028	81.27492233	0.185624976
10575.01482	10605.55401	10483.18296	10560.69704	158765354.8	120.1162285	-3.502922654	124.0385493	10376.11483	10482.79326	10606.02541	-41.44024759	10651.55161	106.6746927	1.018732062	0.003803674	7381389.21	81.52755331	0.185536637
10529.53613	10554.27053	10427.31133	10517.22998	161918379.6	101.9051763	-43.93336327	128.4782641	10401.9822	10478.10052	10602.03041	-150.4525905	10596.41712	52.71834569	0.510766855	-0.004624714	5212623.885	81.79000773	0.185553611
10477.12612	10497.14858	10368.53776	10468.44591	184906146.7	79.98088931	-94.8077649	133.7093289	10416.54332	10467.08027	10587.72354	-259.3206019	10535.15995	-1.274682984	0.012281099	-0.012925952	2739569.575	82.05404129	0.185784891
10428.55024	10448.54472	10317.50022	10416.16875	202209530.4	58.87379729	-130.7672901	139.4574079	10423.881	10454.3772	10565.84746	-332.0486976	10474.17619	-63.09691722	-0.562068172	-0.020533185	706945.7689	82.29317445	0.186310116
10393.61016	10421.59279	10283.87358	10361.89882	161081160.3	43.42608288	-110.6702671	145.528659	10431.30938	10445.17968	10539.48296	-334.3430539	10413.83767	-142.2544862	-1.31578721	-0.026957338	-129640.3169	82.48215757	0.187221494
10366.8822	10408.06338	10261.02094	10307.53147	115003769.9	31.82836184	-73.02835784	151.6182771	10436.88096	10437.46378	10509.03334	-287.7254212	10366.32357	-231.8953989	-2.179514189	-0.032115917	-114182.1476	82.62480467	0.188419627
10342.90574	10399.12479	10242.43851	10255.86489	150720748	20.97622595	-77.82107122	157.2038838	10436.66839	10427.63788	10474.36754	-219.7622284	10344.61965	-317.9075193	-3.008126925	-0.035909895	216820.773	82.73104891	0.189720857
10308.0157	10376.05809	10210.98475	10206.95936	213768150.3	8.460245632	-104.0818737	162.4055152	10433.64851	10413.74406	10434.41403	-170.9739602	10331.55043	-397.9147274	-3.776441141	-0.038620481	293544.6786	82.81038675	0.191116856
10248.46041	10319.91925	10149.51578	10160.80293	219629415.8	-8.537698012	-113.0594117	167.3566055	10431.66435	10393.39884	10389.55765	-184.0007854	10305.72877	-468.9416831	-4.453347048	-0.040604563	-500527.0648	82.87622703	0.192565507
10176.08246	10244.98922	10072.23398	10121.00661	198331848	-28.00966859	-116.2605903	171.3216625	10429.70775	10368.49651	10342.0101	-234.9690228	10265.79116	-523.2981172	-4.966928493	-0.041449927	-1890754.094	82.92802427	0.193897392
10106.24528	10170.49054	9997.598025	10090.94266	196753327.3	-46.52448751	-132.1020467	173.6134251	10425.43815	10342.57052	10290.799	-288.0400711	10211.36317	-555.952858	-5.272713579	-0.040699706	-3399358.148	82.96030577	0.194982464
10055.72579	10116.91439	9945.9347	10074.5766	203028211.8	-62.86431902	-143.6098094	173.4169005	10419.20017	10316.24838	10244.32146	-312.9288893	10153.15973	-557.6403301	-5.283189897	-0.03799967	-4669457.389	82.97775168	0.195508256
10042.1411	10105.951	9938.686245	10075.78464	201331266.8	-75.46343637	-130.6223538	169.9174391	10412.94883	10290.58097	10216.91912	-275.544881	10111.16515	-519.188221	-4.911771171	-0.032982609	-5310309.86	82.98436946	0.195215185
10058.78472	10129.25906	9967.351749	10092.55717	196145373.8	-83.66768179	-100.5685275	163.6792462	10404.48069	10267.45174	10197.66566	-191.5110379	10083.38769	-446.9938766	-4.219357041	-0.026071953	-5446912.683	82.97852963	0.194238526
10092.6986	10170.79512	10015.69471	10121.02857	191858308.8	-87.91856322	-64.74652236	155.7099114	10389.88704	10247.86297	10167.73766	-91.64266377	10059.75029	-352.2617753	-3.311863591	-0.017997847	-5347558.024	82.95899014	0.192798285
10135.35831	10220.1464	10073.26832	10158.97374	186797048.1	-86.31279365	-27.60196392	146.5341704	10374.33895	10235.42068	10139.12491	14.26090752	10056.6495	-241.1083981	-2.24797544	-0.009066129	-5161867.808	82.9208246	0.191357299
10176.56754	10264.99253	10127.60146	10203.41338	179666912.9	-77.25396749	5.367714056	136.8442584	10364.97611	10233.46345	10130.40256	112.2943155	10091.01112	-121.610905	-1.105057763	0.00032646	-5060553.794	82.85839411	0.190319782
10216.57821	10306.03598	10178.58547	10252.13749	172007302.5	-62.6243215	33.69613316	127.2537246	10359.14806	10240.03399	10135.74463	196.0734893	10151.47655	-1.425800341	0.04461258	0.009597982	-4980987.491	82.77457414	0.189736442
10259.39911	10348.61784	10230.77465	10303.88079	165297022.3	-44.56983256	59.37291257	118.124652	10352.68337	10252.45393	10145.1539	268.5090648	10223.98267	114.6084096	1.155514788	0.018311087	-4789081.349	82.67356628	0.189694412
10303.65437	10391.82339	10282.09169	10355.01341	161284622.6	-26.42167818	81.16260024	110.4154012	10345.44423	10266.98355	10162.76769	310.9783688	10292.32943	215.2572667	2.121307007	0.025679388	-4430954.222	82.55834492	0.189616635
10348.44717	10435.30377	10331.05623	10402.07312	161871360	-11.67687529	98.09712974	105.0283915	10337.31312	10279.5803	10193.33374	306.8179306	10339.26732	289.8101095	2.840746075	0.030947201	-3848036.34	82.43248379	0.189005533
10393.00581	10478.26129	10377.15494	10445.22267	165914159	0.474772019	110.3979569	101.7504934	10328.98248	10291.38755	10233.20389	269.6992411	10369.95279	340.9379816	3.338508005	0.034305262	-3076510.666	82.29410785	0.188397179
10435.78781	10518.94056	10419.22927	10485.19082	172306626.5	11.71555094	118.2285669	100.1661001	10321.74258	10304.59565	10278.14017	215.6836313	10394.67856	374.2735835	3.666838459	0.036173847	-2190983.601	82.13957233	0.18818509
10477.40653	10557.88613	10458.3888	10523.24707	181715236.8	23.51398471	122.4982599	99.76491622	10315.7758	10320.99898	10324.95357	169.8388907	10421.32049	394.9980622	3.874825512	0.036901846	-1223423.73	81.96875608	0.189645065
10518.8497	10596.04554	10496.31106	10561.15412	186775348.7	37.56150133	124.5050522	99.88072806	10311.93589	10342.56246	10370.13505	158.7941047	10458.86528	410.0939371	4.028576206	0.036963453	-210168.7195	81.78104447	0.194017188
10558.92496	10632.71036	10532.14402	10597.76617	184836364.3	52.88694689	124.4647809	100.6493841	10310.61439	10367.9864	10413.2021	173.6813992	10503.91252	419.8556258	4.12953569	0.036420559	825225.3512	81.57569775	0.199983592
10596.31291	10667.09344	10564.72951	10631.35274	204243621.9	67.87707944	122.3212612	102.3961227	10310.36139	10395.18152	10454.78265	198.3611499	10549.6541	422.314048	4.157913778	0.035185594	1870846.424	81.35350816	0.205929563
10630.22092	10698.93912	10593.93785	10661.47648	235241660	81.39765388	118.9623352	105.0009075	10314.28981	10422.43721	10494.40581	219.4473121	10592.07372	420.5897219	4.141816277	0.033521703	2896823.376	81.11142738	0.210131974
10659.76607	10727.90411	10619.49802	10687.57927	151507658.1	92.32175033	115.1445793	108.3958968	10327.78217	10448.0439	10531.93637	221.6901937	10627.12114	417.3440157	4.104930053	0.031665735	3873980.034	80.84702551	0.210700747
10685.43383	10754.22935	10641.85745	10710.14988	222726662.4	100.9304587	111.0833195	112.3738317	10345.60919	10472.26244	10567.25101	211.0870499	10655.95827	413.0541315	4.052959722	0.029673008	4789525.266	80.56520829	0.208323952
10708.40402	10778.57535	10662.09552	10730.47012	196278421.1	107.8907074	107.1835384	116.5192451	10359.48779	10495.81511	10600.04677	199.1447173	10681.13661	408.9512391	3.999666747	0.027638604	5635254.522	80.27144538	0.204834747
10728.6817	10800.74777	10679.90279	10748.28027	184349193.2	113.9568735	102.8830113	120.9361138	10373.1037	10519.64903	10630.83663	192.2787812	10705.84167	402.9010149	3.925468501	0.025446698	6404132.314	79.9736334	0.201181415
10746.43568	10820.62599	10695.03963	10763.41349	176777050	119.8741428	97.53447016	125.7320878	10392.68042	10544.72066	10660.31114	197.339706	10733.01065	392.3626891	3.80733744	0.022951996	7091538.472	79.68076086	0.19562929
10763.0119	10839.23154	10709.18454	10777.65702	174673665	125.3627937	92.41332602	130.2449875	10415.84517	10570.29975	10688.27195	211.703959	10760.92618	381.3788314	3.685014688	0.020447065	7694099.795	79.39193647	0.187926
10779.5614	10857.53072	10723.93915	10792.67919	169734683	130.069124	88.85037465	133.830961	10438.99416	10595.51189	10714.4071	229.6621929	10787.70353	374.4407188	3.60174872	0.01825777	8209412.544	79.10466314	0.189036611
10797.83606	10876.77982	10741.24894	10810.52076	164526959.1	133.1596906	88.10239437	135.8088499	10463.5502	10618.99324	10738.76768	247.4605062	10808.77878	375.2934075	3.595711867	0.016654878	8631923.377	78.82062387	0.197188579
10819.64329	10898.30129	10763.15342	10833.33178	162627554.4	133.859634	91.54284587	135.4708613	10491.34524	10639.42944	10761.34039	261.2455353	10819.81275	387.9653319	3.707773051	0.015926142	8960014.703	78.54009547	0.165486431
10844.17193	10921.51262	10788.65401	10860.04202	163197976.7	133.0493109	98.14560526	133.2154151	10521.39328	10657.89347	10782.37004	271.2865188	10824.9997	409.8713557	3.911621361	0.015932099	9193318.26	78.26894564	0.196672846
10869.86411	10945.25199	10815.75769	10888.47071	166255667.1	131.7501808	106.0575281	129.8625954	10552.4255	10675.81135	10802.37059	278.6302514	10829.38538	435.7184727	4.154735701	0.016359016	9326635.157	78.01686282	0.191746321
10896.08953	10969.17109	10843.86266	10918.03897	168051067.6	131.4095953	114.9318021	125.649164	10584.03556	10694.83474	10821.28532	285.1835558	10839.62693	464.3494822	4.424370744	0.017154087	9377375.565	77.78204538	0.191674707
10921.87728	10992.67446	10871.9888	10947.78432	165325015.4	133.4791981	124.0146739	120.9344888	10615.73007	10716.67348	10839.02173	292.9329553	10862.56623	493.9181795	4.700374781	0.018215636	9364301.506	77.56357837	0.189995875
10946.59844	11015.24079	10898.97718	10976.21843	160523556	137.2075271	132.1966942	116.3999393	10647.09844	10740.63591	10856.43147	298.5751492	10894.67725	519.8997293	4.941180855	0.019280359	9268983.462	77.37270186	0.188163574
10970.23907	11036.81522	10924.34928	11002.54125	155543107	141.4193775	138.9683061	112.5367991	10677.93555	10765.46398	10874.39145	298.5430731	10930.20719	538.935226	5.118208146	0.020162052	9075434.973	77.21892302	0.184716402
10991.28096	11056.17697	10945.97021	11024.35775	157965719.4	144.9863748	141.5930553	110.2508639	10707.72756	10790.14516	10893.52155	289.1298213	10964.51914	545.0499067	5.172586299	0.020485565	8766208.6	77.11971598	0.181604132
11008.24545	11072.10862	10961.71743	11039.25463	174839101.5	146.6361715	137.7468224	110.4447822	10735.98188	10813.51115	10914.51208	266.3923071	10992.23189	532.3038327	5.046034217	0.019868716	8320551.517	77.09004175	0.181534043
11022.32479	11085.68815	10973.15476	11048.97607	199973560.5	146.7571011	128.9007864	112.6730084	10762.76973	10835.74346	10937.06134	233.8614329	11014.36792	503.903681	4.772250313	0.018529959	7779849.408	77.11893223	0.183511529
11034.86459	11098.14568	10982.33117	11056.02442	226226523.8	146.1372402	116.731287	116.1018621	10788.25415	10857.34148	10960.23786	197.164925	11033.84931	465.6490758	4.406960436	0.016832026	7205890.524	77.18869672	0.186119538
11047.21202	11110.53941	10990.81726	11061.94248	242165631.9	145.0505129	105.2320499	120.2893944	10812.54892	10878.3906	10984.22494	158.3230041	11050.62843	420.8183864	3.985711445	0.014960378	6616584.736	77.27366548	0.188536923
11061.36681	11124.51105	11000.97418	11069.09829	236313894.3	143.9868483	98.56328673	124.6279612	10835.91906	10899.15846	11009.12478	120.7630973	11065.55509	373.8273891	3.557886195	0.013196111	6041409.721	77.35025386	0.189727192
11076.07691	11139.03721	11011.98788	11077.3391	215077100.5	142.654491	94.88028947	128.6801059	10858.23393	10919.14483	11033.4258	86.29595896	11078.17567	327.5704955	3.137972618	0.011620069	5518871.822	77.41042733	0.190080382
11089.24348	11152.34127	11021.99352	11085.41354	187990718.4	140.469442	92.30383396	132.2682421	10879.21246	10937.64019	11055.69697	54.89939236	11087.06316	283.169758	2.720716557	0.010169206	5070089.41	77.44582227	0.190405135
11102.61101	11166.21185	11033.57058	11096.54196	165245676.5	138.0406694	87.99832749	134.6413936	10899.28955	10955.00167	11074.46065	34.52069558	11095.69884	245.7641626	2.360282562	0.009246023	4786604.239	77.47706285	0.190703563
11116.67317	11181.26362	11047.9491	11112.63717	157776737.6	135.7211686	77.88179074	135.0934176	10918.78486	10971.36421	11088.09456	30.78637715	11106.73977	220.1458206	2.099054609	0.009158286	4739616.784	77.52139016	0.191173392
11131.43213	11197.32064	11064.72112	11132.89561	161743579.1	133.4394444	67.41704906	133.9602446	10937.57867	10986.80006	11097.51154	41.33475197	11119.26984	204.466049	1.924221231	0.009721945	4892235.36	77.55488352	0.191704892
11148.66543	11215.73082	11085.05239	11157.59047	169900545.7	131.5780779	63.40304223	131.7684591	10955.80344	11001.9646	11104.75776	64.37790535	11133.72217	195.869754	1.827727464	0.010790146	5198627.334	77.56267339	0.191826035
11160.79761	11229.17593	11100.37671	11178.02811	176956442.7	128.3251441	65.23717428	129.0569717	10972.51251	11015.29511	11109.92717	83.28633006	11142.77501	190.8309843	1.727774688	0.011619915	5501535.319	77.48700681	0.192430576
11161.62697	11231.6606	11103.49833	11186.79918	176901989.6	122.0933187	73.23715308	126.5090402	10986.8044	11025.44286	11113.37274	83.78749589	11139.66314	184.8577172	1.545851438	0.011493283	5658721.456	77.27317181	0.194224639
11157.26866	11228.63126	11100.5439	11189.00079	172162113.2	114.7144797	82.19981046	124.1220108	10999.92156	11034.49865	11117.30195	72.62654977	11131.74285	178.9357585	1.334050621	0.010830262	5705594.902	76.98591145	0.196442874
11152.55233	11224.32191	11096.45437	11188.6911	167439466.1	107.8448847	90.89542533	121.6767924	11013.17553	11044.35576	11123.47495	54.78746254	11126.16674	175.4542967	1.1454843	0.010066716	5669532.231	76.7030531	0.198540655
11163.72385	11234.01644	11108.16104	11201.77367	164985024	105.1248918	118.8598005	119.4488529	11028.29879	11058.60211	11134.57485	58.3166283	11135.81078	173.4406469	1.095860049	0.010109568	5757913.56	76.51110004	0.198413174
11206.11952	11272.11733	11151.63288	11243.12813	167357804.5	110.1669739	120.60008	117.6349662	11047.10254	11080.84833	11153.32941	108.9426252	11173.90698	172.4845205	1.296883823	0.011894332	6159613.044	76.50437067	0.194080728
11266.6186	11326.19847	11213.00087	11299.51815	173432739.8	119.9813529	247.0836635	116.2843348	11068.39108	11108.15574	11177.8071	183.0573793	11229.49277	171.8297596	1.647843609	0.01453433	6679436.144	76.64742505	0.187237909
11329.16085	11381.43348	11275.48995	11355.54804	180622912.1	130.514106	210.456087	115.5894844	11090.18645	11136.2825	11204.52394	255.3717452	11287.02022	169.125128	2.016242493	0.016863973	7116265.805	76.86735225	0.179928532
11371.1661	11416.22525	11315.01934	11387.32287	188320338.9	137.7737598	140.9663817	115.201898	11111.37653	11161.7747	11231.91017	279.499807	11334.62365	166.5937366	2.243697135	0.017855923	7087584.494	77.14262277	0.175110281
11369.72236	11408.50306	11307.29856	11370.94067	195746567.6	137.4242842	103.9871634	114.7243255	11130.56847	11180.71402	11257.93763	209.6742161	11358.54079	166.6458653	2.17357434	0.016394969	6221132.79	77.43659749	0.175792752
11335.26065	11369.56892	11263.99689	11319.57477	202090372	130.6098024	79.2937652	114.74149	11147.32679	11193.26949	11280.13643	76.89322726	11360.83918	164.0735155	1.850996036	0.012888521	4782176.959	77.73315943	0.180548298
11284.85206	11316.87583	11203.79306	11253.12056	207074755.2	120.1284743	24.73118728	115.8669724	11161.87134	11201.21428	11296.88434	-75.75343401	11350.15487	153.6424678	1.36858342	0.008280742	3132894.833	78.04348375	0.187096606
11235.91725	11267.03112	11146.24949	11193.01117	209520413.5	107.0427402	-33.01237209	118.6173446	11173.10078	11204.05153	11305.10989	-199.7617931	11323.90294	130.4752277	0.844884319	0.002839871	1695356.022	78.30407334	0.193151464
11207.32206	11239.0313	11112.44201	11162.214	208248841	92.92560817	-59.98894405	123.5606802	11180.14255	11201.80779	11301.91598	-243.6226323	11281.82466	89.26380507	0.399433996	-0.003006066	918025.5023	78.45506702	0.196199623
11193.67691	11225.95282	11096.40937	11153.70319	203937728	78.31849073	-68.05795305	130.114608	11183.7392	11195.58861	11288.80242	-225.4952034	11230.46958	34.60867148	0.014662197	-0.008740481	646806.2903	78.54408091	0.197048307
11184.4689	11215.75599	11086.55438	11153.85962	197728365.1	63.12986631	-72.32138866	137.2042266	11184.77402	11186.29371	11268.72965	-179.8609167	11174.6629	-24.72228846	-0.334523875	-0.014030694	591232.0029	78.61944718	0.197237552
11171.12753	11206.07523	11073.15141	11152.0346	190299434.1	49.01971387	-71.63231228	144.5634278	11185.01495	11176.62293	11243.68904	-131.7186672	11129.54342	-86.72912534	-0.752595427	-0.01798639	542334.9382	78.7560258	0.197735068
11144.21642	11186.93499	11045.43546	11136.2171	182585441.4	37.44771801	-74.63489077	151.8134223	11186.26344	11169.26301	11216.14612	-109.9709731	11109.70566	-148.4214778	-1.335263011	-0.019778606	253136.2729	79.04224796	0.199726332
11111.14763	11164.87781	11011.72296	11113.36024	175136179	28.59375917	-76.41284507	157.9431027	11188.28538	11164.10927	11188.67674	-105.9605559	11109.80694	-201.5613102	-1.948516813	-0.019544554	-182961.6138	79.40707761	0.20237599
11082.89873	11167.82007	10984.31359	11094.92308	168091653.3	22.56509517	-49.23946785	162.1582804	11190.6215	11160.78534	11163.22238	-100.2243611	11122.17563	-239.7691046	-2.450709282	-0.017607526	-575135.5847	79.7525298	0.204262218
11067.50887	11174.89835	10972.07334	11087.9145	162571868.9	17.84332147	-25.48666051	163.2279558	11192.16177	11157.76091	11142.13853	-86.03423834	11133.31332	-252.9211775	-2.61986151	-0.01458394	-875489.0398	80.06447724	0.205091203
11073.44202	11136.11801	10984.36684	11099.89658	159624744.5	13.38483184	-64.78730158	159.9394539	11191.77367	11153.47902	11128.56663	-55.24489968	11129.17619	-230.9890014	-2.238953692	-0.011153904	-1011735.864	80.26502181	0.204416884
11097.2131	11106.56584	11017.06569	11127.5479	158708061.5	10.00433687	-104.9118924	152.9450039	11190.67411	11149.61624	11122.62472	-12.23241226	11117.42233	-179.7617264	-1.452496415	-0.00725891	-1010191.105	80.36861544	0.202223885
11131.2393	11174.01791	11061.32184	11163.56802	159149010.7	7.072684888	-58.84649831	143.4827965	11190.22247	11147.99057	11121.0656	33.03843067	11108.46329	-109.9882593	-0.475657775	-0.002833765	-959826.8425	80.57036602	0.199104795
11172.3492	11276.63361	11113.56912	11205.3464	160077898.6	8.400343569	28.70815457	132.2214975	11192.26329	11151.45795	11127.04371	78.89541506	11115.44932	-27.30377357	0.476710107	0.002476231	-787220.439	80.63930643	0.19424217
11216.43288	11319.22302	11169.17782	11249.53441	160301263.5	20.04564917	97.1651998	120.0535405	11198.67748	11162.74744	11147.42833	123.3844944	11151.74077	60.76880061	1.170878807	0.009008696	-439439.1242	80.11297172	0.186940355
11260.84379	11332.71578	11224.63464	11293.51508	160459481.4	35.70987608	138.2525568	107.7879393	11208.08078	11179.83193	11173.49051	162.9918351	11207.9086	147.2407935	1.639453127	0.015911884	6575.515122	79.49854132	0.17867307
11304.69945	11367.8066	11278.43551	11336.23547	161627990.1	45.76228569	139.3452883	95.923439	11218.42959	11199.91004	11191.46311	195.8556366	11270.34142	227.8998619	1.987691047	0.022230005	501755.2666	79.59171937	0.170962525
11343.85099	11408.72156	11325.33159	11373.80825	163274959.3	52.42336856	120.9456571	85.61608454	11228.20869	11219.73101	11208.89753	217.5836747	11325.74194	292.6402056	2.268527854	0.026931963	836250.4373	79.97197745	0.165860122
11374.27977	11435.54769	11360.2195	11402.43758	165296578.5	60.38909742	122.1527389	77.98545313	11235.65217	11235.84191	11237.71984	223.77401	11359.97633	331.7564801	2.549324552	0.028967178	811737.1035	79.95099091	0.165493599
11397.01037	11453.63002	11384.53543	11423.21532	167319646.6	67.68994993	128.9881728	72.76781281	11241.1006	11249.25989	11271.98882	216.6541426	11377.58062	348.2150093	2.799697475	0.028730397	581673.735	79.78329615	0.16894377
11414.22919	11468.74561	11401.3229	11438.43205	168940119.8	71.70605124	115.7990134	69.34261955	11245.78001	11262.02266	11303.38389	200.4127282	11387.951	348.1196246	2.964652998	0.027064158	331746.4365	79.85696973	0.174432922
11427.65694	11480.42767	11412.76465	11449.70643	173745914.5	74.39388676	96.83273198	67.28018444	11249.42759	11275.58894	11331.78349	177.282484	11396.84546	336.1745951	3.014875502	0.024393025	339053.2264	80.02521057	0.180951062
11439.66299	11489.06565	11421.87611	11459.27993	177945100.6	78.28410322	90.21030043	65.97629914	11252.05008	11291.67587	11357.83454	150.315395	11411.17152	318.717934	2.925123632	0.021282958	885068.4773	80.10642624	0.187247075
11451.02956	11496.14759	11429.94658	11468.15412	177025891	82.68158719	91.36688834	65.20097385	11254.58862	11309.50238	11381.20536	122.3777337	11429.49689	297.7702812	2.733554719	0.01806743	1826162.303	80.14169496	0.192746191
11461.72345	11502.59095	11437.20682	11476.54294	194659106.2	86.45651172	93.93059709	64.94365059	11257.75984	11327.58748	11401.99981	95.25419516	11447.55295	273.2601646	2.492247371	0.014857321	2937787.75	80.17119386	0.197366464
11473.29946	11510.60138	11445.9961	11486.25193	218078457.3	89.67528473	96.40436509	64.75323482	11263.43641	11345.33327	11421.6216	73.11177103	11465.04186	249.4897514	2.255846724	0.012194503	3987574.776	80.22381665	0.200340416
11487.23986	11522.45629	11458.56259	11499.01514	128018694.3	92.30414831	96.77045634	64.19132873	11273.44337	11362.0276	11441.59454	59.97790701	11481.2823	230.4763574	2.080118614	0.010602058	4726020.327	80.32574324	0.200903835
11503.14014	11537.50712	11474.26703	11514.34515	174325112.9	94.40260942	96.13730012	63.38556797	11287.06762	11377.8273	11461.30894	54.77725659	11496.55904	215.8160912	1.955535649	0.009941829	5225815.27	80.43971222	0.199266731
11520.17874	11554.36372	11491.8067	11531.25263	131713105	96.22564663	96.42092957	62.58964657	11303.18008	11393.30097	11479.86832	55.14612417	11512.06541	204.5133344	1.856101501	0.009923558	5629061.4	80.53410981	0.196509551
11537.68875	11572.21492	11510.19005	11548.95776	106582457.8	97.5047391	99.33312404	61.98640065	11320.25572	11408.27154	11496.42443	59.34313413	11526.83108	194.735029	1.763347097	0.010318488	6051032.278	80.52257405	0.193525782
11554.77662	11589.96587	11528.07462	11566.40988	94167725.25	98.02123954	106.5186176	61.82498997	11336.64224	11422.66086	11510.10698	64.99781737	11539.93949	184.0538228	1.653895425	0.010814286	6620749.22	80.32124594	0.1869528
11571.07105	11607.18139	11544.92321	11583.25036	94663546.33	97.99875952	116.0774405	62.20315235	11352.81428	11436.69511	11521.71588	71.31881903	11552.03269	173.3746575	1.538988537	0.011310406	7250225.256	80.01111116	0.176391411
11586.53478	11623.87891	11560.71513	11599.51655	97344965.05	97.59513087	125.4403117	63.11074951	11369.57602	11450.44022	11532.40574	78.32571666	11563.54555	164.3609255	1.439371546	0.011817055	7803983.293	79.69288118	0.178874379
11600.66292	11639.35362	11574.60019	11614.5962	104651592.3	97.49876337	132.3379035	64.70481195	11387.81958	11464.62043	11543.22623	84.45610962	11576.21782	157.4329552	1.362001522	0.012139031	8192021.573	79.47345027	0.191026036
11612.967	11652.92093	11585.76675	11627.91362	119538040.8	98.35021614	134.3789562	67.13222095	11408.47993	11479.94954	11555.26608	88.23769896	11591.8026	153.1239156	1.314627387	0.012091443	8318316.356	79.47017993	0.141597343
11623.84395	11665.00686	11594.79472	11639.85765	138368131	99.73308865	132.2897555	70.2310057	11430.55901	11495.91578	11568.39715	89.95816506	11608.95668	151.1671937	1.294061781	0.011744531	8229251.46	79.6301298	0.186053659
11634.05231	11676.39337	11602.71929	11651.11484	158690829.7	101.1951354	127.9815327	73.73958775	11452.73404	11511.92982	11582.13527	90.28737569	11626.14877	150.8786239	1.291767515	0.011230289	8023247.955	79.8488633	0.175782863
11643.87202	11687.47051	11610.08295	11662.09553	173899173.5	101.816743	122.1579019	77.5031784	11473.8003	11527.18069	11596.15924	89.91002523	11641.43564	152.3461295	1.307487597	0.010647501	7737142.898	80.09307366	0.173909019
11653.66955	11698.75045	11617.58455	11673.31801	177327990.8	100.6789956	115.6145452	81.33118713	11492.48445	11540.78714	11610.12613	89.70343661	11652.62785	155.5587164	1.339725273	0.010125375	7418313.082	80.31281379	0.172081689
11664.39582	11711.00718	11626.23494	11685.43501	172545006	98.49336653	109.6195094	84.98151365	11509.23793	11553.38145	11624.14855	89.98408211	11661.49935	160.2018177	1.384817815	0.009748105	7110939.673	80.47491474	0.17170139
11676.87662	11724.83148	11636.80709	11698.94031	164562569	96.23893771	105.0924357	88.26866073	11525.02585	11565.98264	11638.50225	90.84107156	11670.8113	166.1133776	1.441050302	0.009555094	6838284.708	80.57935941	0.169466783
11692.00022	11741.03192	11650.36903	11714.49734	159298161.5	94.97575567	102.5537454	90.92670688	11540.22983	11579.1532	11653.63222	92.50125489	11681.56826	172.3987311	1.499127935	0.00964562	6661293.897	80.54661965	0.166996089
11710.69521	11760.43028	11667.99772	11732.77541	163203711.3	95.76720054	102.9812258	92.69357013	11555.40392	11593.52301	11669.78894	95.2106882	11695.18755	178.2132936	1.550193547	0.010117252	6639646.127	80.30401411	0.166948898
11732.5425	11782.63332	11689.22818	11753.52284	173596826.3	98.31442451	105.7897234	93.64568594	11570.69072	11609.28641	11687.05191	98.97765151	11712.00719	183.9204296	1.597761567	0.010915464	6755575.034	79.90914868	0.168446302
11756.44809	11806.71575	11712.93326	11776.05528	185627608.1	101.8546249	109.2647971	93.9928657	11585.90457	11626.15782	11705.46467	103.4510677	11731.06185	189.8310068	1.645381177	0.011920743	6969745.265	79.43554959	0.170378127
11782.36473	11832.50671	11738.88878	11800.2946	196087195.3	105.5491158	115.8145624	93.78949914	11601.6387	11644.23014	11723.68532	108.9326526	11754.33654	196.8388072	1.701314632	0.013099916	7258681.199	78.98008266	0.172256591
11810.11271	11859.70066	11766.69596	11826.05987	201359745.1	108.9620755	126.987683	93.13239867	11618.43759	11664.07373	11741.25584	115.7573294	11783.62181	206.0203031	1.775613565	0.014403474	7589266.257	78.64809821	0.173443987
11838.2026	11887.18593	11795.01713	11852.41016	202149616.5	111.8683498	139.7985539	92.25168911	11635.90278	11684.81556	11758.51672	122.6188589	11815.90412	216.1629484	1.858243717	0.015677155	7937728.093	78.41895708	0.174057229
11865.29304	11914.0109	11822.71255	11878.49886	200614830.7	112.9482895	152.1540261	91.33387965	11653.6087	11704.03647	11773.61574	128.0744341	11847.97388	225.6912631	1.935746874	0.016785715	8291895.614	78.24213033	0.174466823
11889.85394	11938.95622	11848.30517	11903.34908	197512073.8	113.9930056	156.2241474	90.65097844	11670.84235	11722.86484	11790.95857	131.3533041	11876.08447	234.0295932	2.003720929	0.017576226	8616621.525	78.0874621	0.174725129
11910.24751	11960.74492	11870.24082	11925.90629	193752909.7	118.9492118	144.6981143	90.49474395	11686.82938	11744.88831	11818.43621	131.506873	11896.07901	240.3353802	2.055490779	0.017886636	8876962.874	77.9172343	0.174923846
11927.29129	11979.96578	11889.19889	11946.60616	189363216.6	123.7036023	123.2462201	90.75403442	11702.04771	11765.77157	11848.14228	128.9934518	11909.92117	245.0709341	2.094732662	0.01778571	9082351.653	77.74858706	0.175007099
11942.87547	11997.9428	11906.76412	11966.54673	184103369.7	121.6663483	98.79311524	91.1659985	11717.25767	11778.61055	11867.72405	125.4668001	11921.59851	249.8217625	2.134449551	0.017450746	9255676.973	77.61445704	0.174813302
11957.1821	12014.90079	11923.16002	11985.7298	177883899.2	117.1698956	81.74675204	91.72227148	11732.9347	11789.07212	11882.73084	120.2862793	11931.81234	253.5968394	2.166049576	0.016886733	9406512.823	77.52772196	0.174390481
11970.60739	12031.26114	11938.81312	12004.27975	170684955.3	116.9831072	82.72315776	92.36946501	11749.64907	11805.80189	11902.45893	112.7992592	11941.96238	255.4427564	2.181166585	0.016119341	9549009.412	77.50019658	0.173803032
11985.19189	12048.25697	11955.29852	12023.4181	163449297.2	119.170249	96.64228883	92.87749433	11767.42375	11826.30675	11924.07932	106.2715186	11954.2086	258.2153249	2.20364514	0.015368615	9699927.621	77.52492966	0.172936933
12002.60277	12066.93253	11973.84771	12044.14158	157164592	120.3957945	115.6571092	93.10182479	11786.03282	11846.15122	11943.29278	104.0659185	11969.48521	264.6105701	2.256142735	0.014824974	9869386.657	77.58727356	0.171689324
12025.05637	12088.88313	11996.22019	12067.76062	152944438.1	122.1063522	131.5107172	92.71360083	11805.70535	11867.09157	11962.4269	108.7235551	11992.11767	277.425361	2.361870217	0.014717266	10076493.98	77.67289543	0.169989092
12054.7977	12115.41012	12024.16086	12095.58944	151903922.9	126.0490878	135.0127392	91.38434111	11826.55692	11891.112	11984.44335	122.9800919	12026.01772	299.6678645	2.545840699	0.015283281	10339834.72	77.76759849	0.167750225
12090.209	12145.96142	12056.34926	12126.4933	153515282.9	131.5061795	129.9779855	89.44658447	11848.41172	11917.31833	12009.0552	145.2011898	12068.06616	328.5726984	2.785081103	0.016367795	10644800.34	77.86725155	0.165089862
12128.1214	12178.84529	12090.24174	12158.3289	156739170	137.4026026	122.5215111	87.41491151	11871.12342	11944.62691	12035.31591	170.8859297	12113.84846	358.9543415	3.036380717	0.017646253	10961084.87	77.96691411	0.16224016
12167.30108	12211.7738	12124.64108	12190.14267	161101335.2	143.4718792	115.9595477	85.59856528	11894.00893	11972.07239	12063.84839	199.6733141	12157.76028	389.3930206	3.288128101	0.019029319	11274928.59	78.07112144	0.159219433
12206.18292	12243.33068	12158.12373	12220.80725	165919430.7	149.4120745	115.4457193	84.38302214	11916.41204	11998.67155	12095.18297	231.3618101	12194.10859	417.9554283	3.524481766	0.020397677	11572291.69	78.1847502	0.156061813
12241.59134	12270.07021	12188.10141	12248.10944	170718060.2	154.2867179	115.8649561	84.03230588	11938.4174	12023.91579	12127.64687	258.4338709	12222.49438	439.6383365	3.703488872	0.021401136	11812211.93	78.2855806	0.153076404
12270.7916	12288.97526	12212.22021	12270.0343	175369755.3	157.2925997	110.1390727	84.66101126	11960.04947	12047.29517	12159.05152	273.4156988	12243.52765	450.4206937	3.791303491	0.021732099	11955871.01	78.35037562	0.150544242
12290.65479	12305.05281	12228.23294	12284.63553	178909881.1	158.0296131	102.9452334	86.69860041	11981.91221	12069.16955	12188.05015	272.3673247	12259.8054	444.6943458	3.741113524	0.021056056	11983029.12	78.35659676	0.148781296
12298.06724	12316.36879	12233.96119	12290.02633	180405025.8	155.6209522	91.32686367	90.51624108	12004.62176	12089.81955	12213.12006	249.7529648	12273.89583	416.9180348	3.506607566	0.019040352	11865197.76	78.28122129	0.148113986
12293.80997	12322.60138	12229.42195	12286.32488	180375346	150.305016	76.21776017	95.94058176	12027.20788	12108.22081	12233.00409	208.4088651	12283.29932	370.0455456	3.112521903	0.015819311	11610416.15	78.13669877	0.148373821
12280.77947	12343.54251	12216.44662	12275.178	179465053.7	144.1002523	79.39197836	102.7111613	12048.61191	12123.67334	12247.28087	157.546548	12286.18028	310.1860503	2.610170851	0.011784687	11259044.28	77.94910969	0.149187538
12259.54448	12349.55027	12195.17594	12256.80349	178347208	135.191774	68.76845708	110.4011775	12067.69645	12134.29311	12254.43832	89.60473544	12277.18232	240.0683963	2.022096394	0.007044246	10762163.7	77.72719517	0.150466722
12230.71863	12279.52983	12165.37692	12231.16266	178024874.6	119.7491556	-16.46088608	118.506865	12083.1713	12138.23536	12252.98711	-0.661629766	12251.04868	163.3208728	1.378323814	0.001705184	10084414.45	77.48353368	0.152071835
12199.1922	12199.07392	12132.10984	12202.40751	177905149	102.9845365	-111.1760388	127.0416173	12095.79746	12137.52596	12244.89818	-96.47307159	12214.96438	85.60059461	0.726839927	-0.003603688	9313866.198	77.23934183	0.153625165
12169.74851	12212.65526	12100.82314	12174.96939	177009358.6	92.66032352	-114.8339464	136.0808519	12106.93505	12134.80366	12233.02355	-183.903579	12177.79035	11.51576103	0.10690905	-0.008259278	8525136.78	77.01032044	0.154820744
12144.67826	12258.66109	12071.92417	12149.40655	176129092.7	85.43639376	-74.85781847	145.5780584	12116.68019	12132.30285	12218.58708	-235.7391038	12147.41145	-52.75132338	-0.429272433	-0.011970087	7869701.326	76.82375821	0.155225643
12127.7875	12242.84609	12048.18653	12128.11555	175467155.5	75.8209206	-71.06006017	155.5156327	12125.44404	12132.54993	12203.3577	-223.3594648	12132.57152	-100.8441089	-0.827964371	-0.014278407	7506609.462	76.70691956	0.154392666
12117.58386	12199.83068	12028.65018	12110.39072	175162724.2	66.03655918	-79.02039566	165.4699094	12133.58446	12135.04602	12188.54708	-167.9726713	12130.68318	-133.8700743	-1.098880992	-0.015313845	7322580.099	76.64958232	0.152530816
12108.52527	12179.78543	12007.69769	12091.79764	176162544.4	58.70439145	-59.69316715	174.8717502	12140.76633	12137.77681	12173.97102	-100.8551445	12133.94388	-156.2248528	-1.279827883	-0.015717174	7152674.052	76.62983911	0.150094434
12108.52359	12179.88705	11999.024	12083.00123	175003575.4	53.6185447	-34.83712656	183.4738957	12148.77409	12140.77413	12162.86298	-39.34704134	12141.69836	-167.8131108	-1.369938721	-0.014564484	6897123.146	76.63765572	0.147197646
12123.13708	12190.44144	12012.90334	12092.01904	168964354.7	50.58058587	-32.59179207	190.9819576	12159.21522	12144.54876	12158.22426	-6.947078824	12154.41216	-169.2521264	-1.374386997	-0.011173058	6427120.372	76.65867324	0.144026104
12142.42382	12206.20196	12036.57252	12108.74777	160516778.7	47.90751404	-45.31502576	197.0245644	12170.09832	12146.92409	12156.58386	-1.665684223	12164.68533	-166.3272901	-1.342969135	-0.006872131	5770933.835	76.67864051	0.140987562
12158.99855	12223.51924	12060.73251	12125.74219	152222337.7	42.46036359	-59.73394661	201.3790737	12179.27779	12143.90392	12153.84452	-6.076756826	12160.95137	-164.0663821	-1.318998158	-0.002741767	5040859.424	76.68943633	0.138377046
12149.73692	12215.70806	12051.12563	12116.40895	153239314.4	33.09565275	-81.17154796	203.442253	12183.62943	12135.47777	12145.59555	-41.07171462	12141.64179	-168.1741707	-1.351656525	-0.001384929	4162805.802	76.67084691	0.13670593
12092.61431	12157.59458	11975.49011	12055.65774	165264769.5	21.84747685	-112.4734573	202.6877696	12179.94108	12125.65818	12127.08865	-121.6986954	12115.96647	-185.0347287	-1.495885749	-0.005400506	3092573.097	76.6029032	0.136494523
12005.70245	12068.99349	11860.92017	11964.54349	180497553.5	5.911257405	-145.6041012	199.4221734	12169.92195	12109.60717	12100.24986	-222.1213272	12073.16201	-210.6738928	-1.717448053	-0.012747136	1968293.12	76.49478205	0.137422461
11912.42441	11974.91062	11740.58116	11869.08312	217262658	-20.07312987	-175.0973617	194.039893	12156.45345	12079.0326	12069.44713	-320.4308317	11993.36015	-236.2097621	-1.940042619	-0.02059501	907023.7095	76.36422594	0.13889554
11842.04664	11908.20378	11661.4668	11805.4722	256625611.5	-45.5906213	-183.4812824	187.2019732	12141.72544	12045.62709	12036.36286	-361.3493648	11908.17784	-261.6085273	-2.162897909	-0.026349068	182689.8418	76.22069452	0.14067321
11824.8443	11902.69132	11671.46332	11810.57813	175663475.9	-56.28153252	-153.7963649	179.7097765	12128.29576	12026.01669	12003.14438	-290.8193713	11866.40858	-285.9415474	-2.377495509	-0.027140863	61054.18302	76.07696814	0.14241553
11851.112	11945.0511	11749.0212	11868.57014	220237297.3	-56.23987025	-97.41748355	171.3160225	12116.41653	12016.37452	11973.11396	-142.1751766	11856.77593	-298.6336522	-2.493511638	-0.02359117	405423.4955	75.94440741	0.143701149
11902.05687	12011.95157	11858.76497	11952.98722	173857188.6	-53.25180574	-29.65404282	161.6067455	12105.52666	12008.89909	11949.09107	38.36267635	11847.64782	-290.9409712	-2.436386475	-0.017518603	1015987.144	75.82940704	0.144282119
11960.24096	12080.95981	11965.12336	12036.90664	145547727.4	-46.56362669	30.68957767	150.6635668	12096.202	12006.34947	11934.20579	194.2258126	11860.50993	-251.3266923	-2.107339862	-0.009343701	1636205.124	75.74745686	0.14354792
12006.44612	12127.63578	12029.58059	12091.18916	135762121.9	-35.44673694	63.38527267	138.4669186	12088.80768	12011.66669	11931.73141	265.2477355	11928.31502	-167.8080447	-1.403866431	0.000201578	1991546.488	75.71318035	0.140902457
12045.39093	12158.72065	12063.52543	12124.36205	141723941.6	-21.14754712	74.91219257	125.5440684	12083.64312	12023.51389	11941.81641	271.9538139	12018.55685	-49.86574721	-0.406598975	0.010311948	2168190.733	75.71979125	0.136710788
12086.2621	12187.4757	12089.18545	12152.60824	149226969.6	-4.506454992	77.60926454	112.8837497	12081.11276	12040.43416	11962.76437	251.7551751	12084.13575	84.96691349	0.735284182	0.020463028	2318169.634	75.75333679	0.131552199
12137.96662	12225.29013	12124.54827	12189.93439	154275659.3	13.14380259	80.1069052	100.3949277	12080.78855	12061.0693	11995.6527	235.7196797	12135.49376	230.8251423	1.971525848	0.029270981	2585958.582	75.80401316	0.125810494
12209.73252	12284.26757	12189.19838	12251.65474	153638000	30.34443854	92.71854136	88.00342508	12082.19167	12083.72159	12040.69675	259.0677858	12195.03678	379.4748115	3.231646172	0.035395922	3131643.867	75.86068116	0.120046446
12289.99452	12353.6351	12269.26952	12325.05867	148510848.7	46.40848115	110.6407625	77.14605737	12085.40598	12107.57044	12093.69814	304.5302142	12251.25271	515.7321462	4.386793407	0.038720392	3833779.54	75.91039539	0.114381825
12363.97144	12418.28978	12343.74659	12391.88201	142601452.3	60.81890221	124.5090593	69.15642284	12090.30171	12132.01887	12150.24163	342.2446444	12288.86996	628.4989655	5.342898559	0.039421357	4513685.815	75.94276259	0.108758863
12417.91551	12464.91857	12396.13864	12438.42918	137713983.3	73.13671596	131.7512118	65.48961553	12097.4188	12156.13285	12203.83595	355.9422222	12316.38737	698.3620431	5.935175184	0.038032415	5046952.474	75.95118985	0.103899397
12437.62472	12480.05318	12409.58005	12450.17859	135772921	83.12606406	129.3767681	67.64615362	12107.29586	12179.14551	12247.90445	327.3428299	12345.42189	706.2317977	6.001607301	0.035178058	5298535.694	75.92576955	0.100276426
12429.54001	12469.68954	12391.56215	12433.80935	136217657.4	90.31329853	117.2441253	74.65294302	12118.68411	12200.17418	12282.55554	265.7743518	12371.22042	662.022856	5.625978714	0.030913918	5325471.692	75.86779027	0.097963384
12406.37911	12445.47988	12356.96791	12403.44007	137562579.8	94.33867134	98.47540337	84.56594489	12130.23	12218.38451	12309.46181	191.5811989	12387.36501	584.2659512	4.965133737	0.025466176	5258086.665	75.78800948	0.097040446
12374.35562	12415.68091	12315.87921	12364.36761	139342736.4	95.22446712	71.96610697	96.78846975	12140.64848	12233.61898	12330.37385	109.7410268	12393.8587	483.2728413	4.106348722	0.018408453	5129900.563	75.66474836	0.095905416
12341.8071	12389.67937	12279.54143	12323.59905	141037383.1	93.07704708	36.62742515	110.4525597	12148.53015	12245.8443	12347.77774	26.82365143	12390.49061	372.9408411	3.167269253	0.009402522	4987939.849	75.48327165	0.093810298
12312.34319	12369.25508	12250.25257	12287.27503	142922939.5	88.46999686	0.244016984	123.8093945	12154.62205	12255.05876	12360.57453	-47.21657728	12379.04024	264.0751604	2.239596283	-7.34E-05	4902427.486	75.26841647	0.091251559
12286.01794	12353.59329	12227.2552	12258.17516	145566650.1	82.38819053	-33.85980479	135.5219617	12160.51063	12261.7853	12367.33043	-106.5479427	12363.60572	162.2213258	1.370580524	-0.008486142	4915089.031	75.0383581	0.08656426
12271.3432	12343.83598	12211.2308	12245.40818	149126602.7	75.18691123	-65.7343553	143.4043611	12166.35567	12265.87817	12367.68613	-138.2946747	12344.43129	84.36404117	0.703973776	-0.013972114	5115874.312	74.85490247	0.084420168
12275.58243	12340.73231	12202.56084	12257.79373	153768739.7	67.24073943	-70.27943603	145.2743043	12172.58568	12267.22743	12361.20577	-129.6253924	12321.69256	46.61811531	0.376276869	-0.014644981	5595327.996	74.7794171	0.092942891
12296.44848	12346.98678	12204.96908	12291.48874	159241954.7	60.05512643	-52.62359626	142.1028428	12180.44596	12267.89995	12350.97355	-87.47922469	12301.50496	43.59993392	0.342103736	-0.011318609	6300839.317	74.76573346	0.103996794
12330.88438	12364.74657	12221.21064	12339.49975	165062073.7	55.0392827	-110.0940816	135.8641101	12190.72304	12270.24868	12341.32502	-24.72559142	12289.87106	65.34547693	0.516998757	-0.005608689	7133454.596	74.75657578	0.104868866
12369.44069	12396.37551	12255.77443	12396.74669	171572263	53.40369121	-42.11809044	127.4682589	12205.46347	12275.85861	12333.96551	51.96428836	12291.65655	102.4783076	0.822379148	0.001604723	8048362.851	74.68724897	0.100587734
12402.53559	12443.81375	12312.5878	12456.51832	177162168.2	56.46079732	17.17797323	118.1920261	12226.65046	12286.55099	12330.8895	133.5016228	12312.32847	142.7478022	1.155404634	0.009162658	8984049.885	74.48601122	0.100061416
12433.17264	12502.36453	12384.15528	12515.66637	178684757.4	63.64879128	100.1696272	109.3584999	12252.81994	12302.49101	12334.56223	211.2970548	12349.67074	184.8855535	1.504312897	0.016424261	9863450.408	74.19662317	0.100304799
12464.88167	12565.53199	12460.53482	12573.27413	189112723.4	73.46011799	136.1286803	101.7558329	12281.77388	12322.61987	12345.97576	280.298717	12397.46105	231.4473436	1.889624786	0.023198838	10634620.91	73.89501076	0.096726323
12506.97675	12628.98733	12534.03823	12623.7258	211475318	86.2401672	145.6997309	97.25379976	12311.63987	12348.33979	12368.90139	327.949456	12457.57525	276.747524	2.262510894	0.028396713	11196254.13	73.61111619	0.09240842
12568.23217	12687.47062	12595.74424	12661.78623	185702185.8	101.8711123	161.7864944	97.68294677	12340.21033	12380.51898	12406.61996	342.1656966	12530.09477	315.9590931	2.581228071	0.03098997	11448086.96	73.38537139	0.091077653
12638.81082	12738.19127	12643.71368	12688.42354	128999072.9	118.3635848	171.1016636	102.2462171	12367.13453	12416.48762	12455.06097	327.5501245	12606.58636	348.2855365	2.840190447	0.031281314	11432790.7	73.23572407	0.091596359
12707.21262	12780.67698	12679.98998	12705.62407	300178559.5	134.0945606	155.3238747	109.406992	12392.78922	12453.55301	12508.65503	292.8491645	12680.06792	371.9223011	3.026398271	0.029828772	11235687.32	73.15370189	0.092361188
12756.96313	12809.22677	12699.18879	12716.08869	143005076.6	145.3389236	127.5688386	118.2525367	12416.34909	12487.04523	12561.79236	244.5502768	12735.3143	390.4566702	3.170285501	0.027220118	10898118.37	73.18874592	0.092767559
12771.80756	12819.21608	12697.46242	12723.40839	183567248.3	148.5210009	105.6554348	127.5538501	12437.24067	12512.26217	12608.39563	191.3107821	12757.48694	408.2956103	3.309371378	0.024226951	10479574.45	73.38408909	0.092079838
12759.58973	12813.97345	12679.8208	12726.8212	191930472.8	145.2318362	85.71956324	136.4397287	12455.55734	12530.46137	12647.09941	136.2768132	12753.6433	419.2232485	3.393833009	0.020881941	10031889.36	73.69325904	0.090683635
12732.63779	12797.42766	12651.38356	12724.45631	192278961.7	137.8960072	61.14962702	144.4977479	12471.35096	12544.06918	12678.38331	79.60851569	12734.6384	416.2591891	3.36699913	0.01698098	9579739.171	74.0618951	0.089311105
12704.79535	12777.6479	12622.81512	12716.78837	182607047.6	129.6761199	36.8352141	150.4206717	12485.66513	12555.7216	12701.63739	27.88291164	12712.65475	394.0456762	3.186489469	0.012820799	9207150.571	74.41486355	0.088368146
12690.95815	12763.08963	12605.19211	12704.05691	179227944	124.0048478	14.08537083	152.9524978	12499.5637	12568.3724	12716.40276	-12.84294014	12701.31109	346.8056013	2.806437727	0.0086482	8995906.757	74.66995583	0.088288177
12686.24383	12751.12458	12595.01012	12686.78764	179933920.8	119.7943746	-7.021353413	152.5646638	12512.73785	12580.90587	12723.17882	-43.78436245	12696.96297	278.9487087	2.262051297	0.004522512	8902768.143	74.84719157	0.088913905
12681.72994	12737.73762	12586.37064	12666.29772	179021445.4	114.9975136	-17.37430335	150.1806306	12524.84292	12591.24189	12722.76723	-66.96150472	12691.75811	199.2958512	1.623928077	0.000577674	8858152.341	74.9910276	0.089871778
12669.90144	12717.83503	12572.9671	12641.91181	177765732.4	107.7537974	-30.73421678	146.4375745	12534.7506	12597.53565	12713.6735	-86.10990871	12681.39872	109.8864345	0.907864308	-0.003373147	8810926.509	75.11950719	0.091023649
12642.44721	12685.67161	12547.65097	12612.917	176720358.9	96.4673414	-74.92022722	142.1902866	12541.55804	12598.48149	12696.70451	-106.0427073	12660.92253	13.81583878	0.138019173	-0.007556727	8691183.899	75.25973333	0.092198651
12604.93138	12646.54652	12514.67522	12581.63297	175543933.6	82.31336604	-120.9172064	137.9185081	12546.39306	12594.91833	12673.74312	-124.6945946	12632.70414	-80.6528178	-0.619234368	-0.011599449	8488749.33	75.40137363	0.093332503
12566.01711	12607.69713	12480.71971	12550.43174	174253845	65.88400339	-122.8564066	133.8063242	12549.85403	12586.717	12642.06422	-138.554136	12602.1154	-166.9292779	-1.31081175	-0.015085789	8220905.721	75.5150004	0.094443521
12531.56084	12573.7861	12450.08278	12521.7549	172648840.9	49.97635143	-107.2308144	130.6016545	12554.24304	12577.44143	12612.69687	-147.1988025	12572.34832	-234.6971283	-1.853857425	-0.017671814	7826868.465	75.61310736	0.095418116
12507.90198	12550.32265	12427.50481	12498.19359	170538056.4	40.0268942	-114.1584211	129.0231106	12563.32422	12573.38004	12603.19774	-149.7606199	12544.20042	-273.5891455	-2.165068651	-0.018985727	7263619.564	75.70691107	0.096145795
12492.62246	12534.90412	12411.07	12478.55036	168103881.6	31.63668033	-130.1024472	128.8535209	12573.85721	12569.13478	12598.12504	-147.3646652	12519.31418	-288.1365589	-2.281014315	-0.019243803	6548218.623	75.77267571	0.096651438
12480.12721	12521.71703	12396.40229	12460.21461	165588821.7	16.7224388	-134.9049495	129.6288813	12580.15538	12556.51654	12574.81539	-142.9839654	12504.4796	-287.4437028	-2.275007559	-0.018903326	5689601.227	75.79195588	0.096988435
12468.74271	12512.00835	12382.36068	12442.63352	163215111.3	1.476034723	-127.922209	131.0455767	12584.81187	12541.09582	12543.33602	-135.5190081	12491.07519	-275.6518533	-2.180418264	-0.018043214	4804442.213	75.73236985	0.09719958
12456.22109	12505.74088	12367.3819	12424.87463	161255834.2	-5.401622224	-114.8880664	132.6827572	12591.7061	12528.90973	12516.36959	-123.9057214	12460.19902	-258.6908928	-2.045010076	-0.016805466	4001162.182	75.55885717	0.097344753
12440.47258	12498.53347	12349.73292	12404.99878	159726291.7	-8.101992269	-97.98445666	134.2704872	12597.96294	12520.06392	12495.11019	-112.7569561	12430.38343	-241.8255712	-1.910891084	-0.015576349	3223110.797	75.30458718	0.097455198
12420.67278	12487.89008	12328.6523	12381.73206	158553011.4	-12.4516689	-69.33528575	135.6949349	12600.12708	12515.86099	12482.98674	-106.5486098	12428.78841	-227.580846	-1.798052379	-0.014634677	2417738.358	75.02107532	0.097541389
12393.84799	12463.74762	12301.64803	12352.39642	157886521.4	-19.75882566	-54.02422521	136.5680172	12596.9174	12509.05605	12470.49309	-109.950099	12432.57581	-224.5216447	-1.775367108	-0.014513363	1418598.872	74.73037226	0.097645502
12357.17432	12416.71595	12266.36685	12314.42208	157811934.8	-31.06156925	-92.12170295	136.5074727	12587.22988	12489.72026	12443.57849	-127.8646896	12414.57118	-240.8553905	-1.90875305	-0.01574096	74238.51311	74.46301502	0.097808577
12312.31862	12353.95213	12224.30233	12269.66092	158338319.3	-45.68010207	-146.0869864	135.6889981	12571.71634	12461.84675	12407.5849	-157.1997986	12373.74847	-272.3415183	-2.164014907	-0.017998339	-1463483.674	74.23908211	0.098007493
12262.4285	12284.83016	12178.15095	12221.31526	159457031	-61.99498309	-157.0497671	134.4722281	12551.75431	12432.29616	12371.56031	-191.4669697	12308.32627	-312.0517895	-2.48560457	-0.020740848	-3003988.924	74.05990798	0.098191817
12209.86885	12222.00157	12130.09478	12171.70419	160804347.1	-78.38987099	-144.425253	133.0132781	12528.26844	12402.19049	12336.2214	-228.8291621	12236.18824	-354.1308176	-2.825889976	-0.023630657	-4256139.773	73.97482965	0.098342839
12157.20695	12178.56464	12082.50484	12123.48184	162190183.3	-93.10994026	-144.6359772	131.5274194	12502.75459	12372.41546	12301.33403	-266.9362307	12183.91614	-391.1060374	-3.124191096	-0.026225819	-4950818.889	74.02615201	0.098437164
12107.47959	12151.161	12037.70499	12078.90473	163823060.2	-105.8264134	-144.2717421	130.3384654	12475.78736	12343.5857	12267.00802	-299.2079695	12144.78833	-421.5030137	-3.369522643	-0.028300307	-5156357.985	74.17756001	0.098406825
12063.09677	12132.89047	11997.43947	12039.44978	164760273	-116.709701	-124.1585477	129.6841338	12446.67056	12315.66212	12233.37156	-320.4364411	12104.75805	-446.3777719	-3.571314391	-0.029802442	-5022770.486	74.38640167	0.098190137
12025.23249	12116.21638	11962.58465	12006.80229	164352960.1	-125.8700762	-99.80250336	129.9179442	12417.46325	12287.99397	12197.03972	-324.860586	12066.48443	-461.2997895	-3.694582961	-0.030291663	-4880864.097	74.58059331	0.097735704
11996.22172	12093.72156	11934.97093	11983.22399	172081134	-133.2446153	-88.18818609	131.3887476	12391.77559	12260.18032	12155.04552	-305.5067631	12034.84977	-462.6028084	-3.710642592	-0.029373092	-4932254.971	74.68451467	0.096983878
11975.56454	12068.597	11914.36637	11968.24241	191069971.3	-138.626736	-86.37945538	133.9063688	12366.9524	12233.05839	12111.09926	-266.8660341	12009.39214	-450.8883591	-3.623522059	-0.027207237	-5127613.224	74.7233072	0.095957731
11960.7344	12045.82484	11899.12049	11960.24122	181053389.5	-142.0787356	-88.48073231	137.0425241	12338.31227	12207.32756	12069.27789	-217.9660992	11988.47479	-426.3357203	-3.43299415	-0.024010984	-5698421.426	74.73908411	0.094734041
11959.00431	12035.11303	11895.39556	11962.81413	148247058.6	-141.8822803	-82.24881544	140.6394403	12309.61921	12185.74004	12036.3494	-155.1444584	11979.84209	-393.1655138	-3.173063689	-0.020159333	-5879817.728	74.77358018	0.093278958
11974.93598	12044.62089	11907.01049	11977.67432	268351024	-136.776349	-65.65003825	144.5059041	12286.0337	12170.63735	12019.00533	-78.44370057	11989.54699	-356.4599261	-2.884532751	-0.016118708	-4458033.889	74.87512507	0.091569853
12004.01854	12070.25759	11931.04024	12003.14876	162554865.6	-127.9894806	-39.67772265	148.1126802	12265.68777	12160.66854	12014.25963	4.161355601	12011.78741	-312.2070428	-2.533115038	-0.011734096	-2644825.85	75.01221886	0.089741245
12044.42018	12108.10829	11966.9057	12039.51651	173407554	-116.3756135	21.54088989	150.9572255	12246.03489	12154.72232	12017.74109	89.36517127	12042.11045	-255.5838727	-2.078322954	-0.00673496	-2053088.426	75.13597942	0.087910165
12075.45852	12141.50757	11997.53912	12074.58512	166621701.1	-105.8956966	71.59602656	152.6404069	12226.34305	12148.5672	12023.94002	150.9211781	12064.75184	-184.0456065	-1.497415482	-0.00115529	-2182494.009	75.22255596	0.086233832
12078.35636	12155.04806	12007.52491	12097.39063	204943560.9	-100.3988693	17.19570515	152.744976	12206.14511	12137.95015	12026.73263	164.7063347	12064.02744	-94.53151025	-0.763455004	0.00501754	-2492734.082	75.24232984	0.084894349
12068.09697	12160.34626	12009.41989	12116.47489	239400344.4	-96.80090314	-48.65455595	151.3366511	12186.77252	12126.86156	12029.69612	148.4502821	12052.86495	8.212494103	0.083580275	0.011561804	-2464469.143	75.20792644	0.083757788
12059.77676	12169.14538	12015.04828	12139.25542	204078047.9	-91.6241182	24.73899297	148.8812052	12169.76083	12120.01207	12038.37183	120.9575719	12046.70133	115.4000552	0.969778071	0.018019694	-1170674.773	75.15319586	0.082594654
12085.53565	12206.22903	12051.8591	12185.19682	146149214.4	-79.95704354	145.4439388	145.2709709	12157.49957	12122.6977	12056.06679	117.4950712	12063.52329	225.4737351	1.881260767	0.024444112	470211.4716	75.06669833	0.081404573
12177.5204	12296.53609	12147.47075	12274.07952	137252358	-56.53768386	169.8684365	140.3894424	12152.47679	12140.6846	12086.56392	175.5975457	12123.2517	336.2172249	2.798379343	0.030893613	991210.2381	74.94331786	0.080128208
12310.6293	12418.42025	12277.93757	12386.7826	151917834.8	-25.3904655	146.9411547	135.3446772	12153.37751	12170.21644	12127.975	267.85494	12212.62003	437.785244	3.63948679	0.036628045	980443.4417	74.81333674	0.078667742
12451.28471	12543.41394	12411.93475	12498.8028	149199586	7.345477827	154.3207841	131.3524587	12158.00452	12204.8599	12175.83586	356.1797971	12309.38038	521.7009191	4.334721521	0.040915124	1380494.44	74.6978036	0.07704472
12564.14717	12643.58757	12518.55737	12587.52846	139709724.3	38.05158712	169.2926433	129.0721688	12165.00728	12241.9639	12229.4607	412.6410262	12404.97642	577.1123402	4.793441448	0.043097443	-1.39E+278	74.6565415	0.074884732
12611.28068	12688.26218	12563.80167	12627.51712	137777934.3	62.31090009	161.3054304	129.319604	12172.71137	12277.91325	12287.73203	403.4207463	12487.53822	592.8740488	4.922789722	0.042473742	2.22E+277	74.74735078	0.071862483
12606.71175	12688.78285	12560.34254	12628.27932	139453893.4	79.89031036	141.0873405	131.9602476	12181.10114	12310.92259	12346.74643	343.0151278	12552.33142	574.3968631	4.767671524	0.039391621	1.12E+279	74.92796367	0.068369378
12578.67366	12669.29387	12535.0794	12611.15732	140775829.4	93.02407754	121.5007647	135.9179089	12191.0276	12341.51289	12403.08699	264.9773781	12603.36639	532.7469416	4.419747105	0.034714578	-2.83E+278	75.1392807	0.064792645
12542.08301	12636.99774	12495.89525	12578.21306	143455602	99.18085829	96.97202357	141.9727105	12201.76371	12364.94874	12452.20407	163.3020192	12624.76713	470.9604937	3.905442979	0.028497477	-5.63E+279	75.31706499	0.061799873
12515.14254	12602.88505	12454.92782	12535.48056	148747798.5	96.39475358	64.5769601	150.9236028	12212.65011	12376.88056	12489.34195	38.99020397	12602.16307	394.6385645	3.272286324	0.020893151	2.34E+279	75.39306119	0.060178304
12499.47323	12572.86292	12418.91791	12492.30527	155223352.8	88.08162091	29.95673908	160.1825795	12224.62864	12381.32703	12515.33292	-86.39207257	12552.80325	311.5630044	2.584238682	0.012973191	1.92E+280	75.37815318	0.059458802
12488.62023	12545.39283	12386.50106	12451.35292	161451128	77.43761159	-4.521949037	167.0474468	12238.43183	12382.85388	12533.15043	-202.3214905	12495.41536	226.7476351	1.882163885	0.00568367	-3.08E+280	75.30465054	0.059070089
12487.66586	12536.44261	12375.99552	12435.61693	165142935.4	69.8447977	-21.29429858	169.5516201	12254.95833	12387.17043	12542.99687	-255.9762999	12453.51166	155.6728114	1.292028132	0.000159778	9.55E+279	75.19712821	0.059025593
12500.49279	12560.37834	12403.36966	12466.08276	164326786.5	71.41177081	-4.347574528	165.4191052	12275.76463	12401.12367	12545.51806	-197.9641456	12455.02164	111.4708971	0.92131159	-0.002393021	-2.28E+280	75.0836725	0.058855498
12523.21943	12605.39791	12455.97699	12526.39508	159664889.3	79.12767448	32.55169661	156.1229051	12299.37852	12421.61306	12543.55142	-67.33545108	12487.37699	89.36351203	0.731090341	-0.002579497	-8.73E+281	74.96035501	0.059367521
12550.3302	12656.2718	12517.30821	12594.88331	152687235.1	86.66689351	73.87345862	145.4775373	12322.32597	12441.27946	12539.2775	86.04597064	12521.89401	80.98837318	0.653026825	-0.001751696	-1.04E+281	74.82002609	0.061792168
12574.32126	12691.51968	12560.56927	12640.90035	146746621.5	92.34355414	92.98334095	133.1627681	12345.82735	12459.57785	12535.45233	194.4538829	12557.87412	66.4757292	0.52953652	-0.00010141	9.66E+281	74.64854522	0.064170588
12587.56545	12689.39155	12559.87004	12634.22288	144265282.4	95.96957959	63.15898952	118.9217446	12372.46295	12477.91326	12535.2009	188.6290317	12599.21262	28.84297581	0.224796437	0.002000385	-1.92E+282	74.43306221	0.065376306
12583.79872	12652.21152	12516.95472	12579.39747	146536900.5	93.17574225	-0.826060422	108.6098092	12397.18267	12489.63053	12536.05472	90.78661192	12623.4023	-32.75721233	-0.26812372	0.003198968	8.26E+282	74.20718937	0.065337627
12556.98836	12587.26026	12436.85629	12487.68711	155573910.4	79.08163913	-77.03693529	107.6221476	12414.40098	12486.86176	12532.63384	-58.19515814	12608.15906	-120.4243504	-0.964529383	0.002443423	2.00E+283	74.00816077	0.064948132
12507.49765	12507.77541	12341.76526	12382.73864	165081925.7	57.55564098	-141.0816131	120.4333444	12424.87196	12472.91319	12524.59659	-212.3107279	12555.34209	-204.8911495	-1.637320728	-0.001863978	1.65E+283	73.87681016	0.072180797
12435.60852	12427.03813	12253.40779	12286.99069	170304613.8	33.92096931	-167.2851371	152.5455217	12429.13055	12452.74742	12511.92507	-321.8174628	12470.92618	-261.8298728	-2.098048824	-0.011347606	4.62E+283	73.85489767	0.084617381
12336.75005	12339.19748	12155.7806	12191.90858	175601423.8	8.035053763	-164.4579167	199.7241098	12430.09053	12426.02516	12487.80126	-404.2405385	12367.65517	-311.4969764	-2.503340346	-0.024811224	-3.30E+283	73.92234	0.099974484
12215.76635	12240.00684	12038.78803	12087.2368	182678582.7	-20.96976222	-148.9766881	253.0174086	12431.76732	12391.73218	12444.51052	-481.7911744	12258.48267	-370.4145966	-2.981200017	-0.04039793	-2.82E+284	74.03980545	0.149575543
12067.84697	12112.31794	11870.88348	11933.56001	207642747.7	-55.6705155	-135.9290862	314.917867	12429.36872	12346.42405	12377.7948	-581.7986579	12142.32862	-506.5173295	-4.062956417	-0.05768828	-3.87E+284	74.18849559	0.155174527
11863.72075	11939.01249	11609.97697	11726.0198	265356406.9	-97.21568472	-141.2620889	385.6229212	12416.52892	12288.22785	12286.63014	-747.5453183	12021.82261	-755.5546103	-6.019899789	-0.073386918	-4.31E+284	74.34324924	0.130185364
11630.15245	11747.02397	11309.2853	11512.77658	339177201.8	-145.1937262	-158.147764	454.9755627	12391.32615	12215.95972	12170.93361	-926.9475304	11884.75263	-1049.307809	-8.316941633	-0.085215104	7.61E+283	74.48682939	0.088081932
11472.83002	11564.83851	11059.13812	11216.00296	411385230.9	-202.7078458	-175.3324497	515.7871886	12352.97418	12124.64495	12032.418	-1023.710123	11704.33452	-1420.541285	-11.24421361	-0.101541724	1.79E+285	74.61312574	0.089802275
11369.97994	11419.49176	10875.37541	10927.64676	455786799.9	-262.7864949	-180.7569665	547.5834071	12303.00065	12021.52181	11883.0185	-1043.572666	11497.34865	-1741.503533	-13.79570891	-0.117483794	2.65E+285	74.69304673	0.109140667
11025.91729	11350.03147	10737.08407	11241.82985	442655418	-296.7863236	-162.4039281	530.9735671	12245.17601	11938.9898	11737.80859	-1037.265417	11352.4098	-1456.242181	-11.48604871	-0.08949521	1.82E+285	74.69914923	0.104270374
11277.54766	11332.88361	10705.26995	10991.65375	389132484.6	-344.9381336	-128.2901201	479.3927591	12183.96722	11834.17586	11605.33435	-928.3837563	11159.09065	-1577.645526	-12.51223016	-0.108604496	-3.56E+284	74.64397927	0.091029476
10884.34847	11310.12764	10839.02584	11139.01451	329752266.1	-355.895036	-89.60091028	411.1177471	12122.35879	11766.49948	11489.50468	-639.599374	11079.26623	-1315.703715	-10.50576458	-0.090136274	-6.52E+285	74.5476304	0.092641181
11038.50166	11308.9945	11037.40712	11214.88164	276024046.1	-350.9229142	-59.56462261	348.6113456	12065.73582	11716.41795	11395.42703	-281.7322571	11063.02346	-1109.758371	-8.972670153	-0.071722933	-9.52E+285	74.43004395	0.099476374
11119.64073	11372.70457	11198.40119	11326.1851	226421401.9	-329.4552672	-51.82627782	315.8881214	12019.36829	11688.31284	11327.93708	39.77727153	11155.14236	-909.5011498	-7.367426826	-0.05860043	-5.21E+284	74.31685736	0.099025203
11298.06064	11433.28701	11256.49337	11363.64148	202072316.1	-307.870905	-58.97543508	306.5130329	11976.98362	11664.07629	11275.48348	233.4066058	11216.25445	-793.7634215	-6.450742366	-0.051487415	7.55E+285	74.2094611	0.094794453
11378.16069	11433.19156	11136.31	11195.79324	233493609.8	-301.8009471	-69.50196576	307.048056	11931.21377	11626.12281	11225.94907	171.2224953	11289.68721	-848.8732638	-7.140304592	-0.013263145	1.08E+286	74.10093252	0.091352926
11343.84625	11372.09738	10954.9101	10987.03286	279299937	-308.4032864	-73.48086725	307.3138613	11879.71855	11574.48702	11182.51861	-10.70964006	11303.35554	-894.1906971	-7.727514731	-0.016460258	9.23E+285	74.00356183	0.088626475
11114.16746	11224.04139	10869.8186	10975.61086	278982154.1	-323.8803918	-59.86755083	295.6693968	11819.18878	11509.14722	11143.48631	-70.38372672	11226.44691	-729.9553282	-6.340183895	-0.00698269	-2.46E+286	73.92745076	0.086818739
10881.04668	11097.57243	10869.74456	11077.02864	253118060.7	-334.7860224	-33.43833986	276.77145	11756.31634	11447.30925	11122.03228	-71.85606588	11113.74229	-475.4243674	-4.109749926	-0.009714822	-4.13E+286	73.87332616	0.085800552
10953.95175	11160.14763	10948.41559	11144.33713	237526085.4	-321.4342857	-3.564073504	259.1293392	11701.7753	11414.40723	11141.74589	-155.3676913	11047.18812	-129.3202708	-0.929319187	0.031167602	3.28E+286	73.84694126	0.084951929
11169.5621	11315.07413	11054.62762	11201.47552	226655847	-292.5553186	26.08707503	248.4184406	11652.24369	11401.45407	11175.4253	-197.706352	11037.63146	245.7111389	2.589275275	0.010854458	8.89E+286	73.83810227	0.084186622
11240.58623	11389.32452	11060.96215	11281.08118	213422132.6	-266.3971047	50.66947898	250.5127994	11601.67278	11389.91705	11184.28081	-64.29877848	11076.49909	-116.0310041	-1.134630944	0.006582507	6.58E+286	73.83274399	0.083467429
11261.61717	11435.50881	11066.53372	11360.80713	200829417.1	-238.3352614	69.41991988	261.1168684	11552.66944	11385.13688	11182.44536	166.2117448	11158.96173	385.3565675	3.810943482	-0.004212747	-3.56E+285	73.85602252	0.082864051
11387.93955	11544.41319	11248.94996	11424.74471	189936302.2	-199.9841775	83.56116432	273.5474135	11507.72795	11393.70076	11191.40743	403.693168	11275.97743	331.9855335	3.17278154	0.005034266	-2.49E+287	73.93600019	0.082528994
11517.55412	11639.86443	11448.13929	11465.8206	182581989.7	-162.2102958	88.30577491	282.5448495	11466.8211	11407.33208	11212.78246	549.4887232	11388.81168	331.8452061	2.94172534	0.022842667	-3.59E+287	74.0817889	0.082539454
11536.23471	11647.73471	11456.20662	11472.88813	180510425	-137.2083076	83.18295937	282.5391961	11430.78914	11419.28333	11246.82394	496.519841	11450.08541	181.1756448	1.700793713	0.037930594	1.30E+287	74.31017674	0.082971199
11480.77695	11593.64122	11351.3915	11452.55978	183095214.7	-122.8553676	69.72744941	275.5040203	11396.96692	11424.33511	11287.32728	302.9184299	11466.53492	50.76011929	0.984553633	0.044338532	5.55E+287	74.60464016	0.083743584
11376.24116	11472.55664	11212.93138	11420.64254	189159983.7	-116.8025648	37.47858487	265.7754758	11361.07841	11413.4238	11326.52822	66.08586196	11462.73071	157.1868045	0.229638293	0.032490466	2.76E+287	74.92660222	0.084701929
11272.46274	11355.37309	11094.99924	11365.23961	195016476.3	-115.6774599	2.658058185	255.315636	11325.18699	11394.8668	11355.77275	-154.1138993	11433.57429	316.3074781	3.48867706	0.012014941	-5.62E+287	75.30806684	0.085798285
11277.5288	11396.17923	11130.49512	11280.87997	198634626.1	-110.9948475	7.107790996	246.6101568	11294.26687	11385.82199	11363.78559	-286.0562192	11372.72502	255.8885701	2.38628501	0.000504109	-2.32E+288	75.76740649	0.086966843
11303.63801	11459.37373	11188.52111	11186.36234	199845911.2	-108.8287918	11.89362089	240.2264438	11267.20638	11375.78313	11356.2339	-334.5406785	11299.06498	85.28416914	0.505273303	-0.006906413	-4.08E+288	76.25110891	0.088079043
11184.84856	11301.83879	11024.87972	11092.65667	194323181.8	-120.3213221	-52.93336178	235.5365117	11241.22354	11347.86035	11347.16804	-344.1508103	11236.55764	-23.63675322	-0.675240997	-0.020303929	-3.66E+288	76.7206022	0.089033957
11051.81437	11110.37233	10834.43719	11052.0273	190305390.3	-132.9546264	-120.624047	233.8813874	11222.79085	11316.56014	11331.26448	-299.6487403	11190.41833	-87.67554407	-1.188723207	-0.030759106	-3.14E+288	77.04587169	0.089658321
11100.63669	11165.39283	10906.97453	11112.79382	203668321.7	-130.3533056	-100.2250938	236.4930727	11218.91926	11301.00845	11300.55425	-177.6296499	11161.80643	-137.6639957	-1.413875219	-0.028337435	-4.75E+288	77.10652037	0.089783455
11240.46344	11346.44358	11114.0715	11236.76414	224992704.6	-115.1208471	-32.02675462	242.5908643	11227.7166	11300.31938	11270.30754	-20.05344188	11163.43513	-165.0191405	-1.333639941	-0.01744883	-4.81E+288	76.98802594	0.089456727
11319.72016	11446.4631	11237.88776	11378.20321	208179024.2	-95.69725778	26.47452007	251.0773366	11243.84833	11307.23119	11251.42053	88.76719701	11193.32709	-169.1073852	-0.983585833	-0.003904964	-1.49E+288	76.79733823	0.088781191
11357.07267	11486.10283	11283.88405	11465.60101	323645136.2	-75.97571214	57.24120775	260.7872232	11261.24688	11318.2866	11246.19764	135.0024924	11246.6436	-168.7725173	-0.741151913	0.005978548	8.37E+288	76.70197813	0.08783508
11405.03518	11546.68862	11332.24989	11426.40076	158195032	-55.66837491	45.65807305	270.2531021	11276.56492	11333.99789	11266.45394	195.4804107	11331.20539	-181.6024942	-0.965333031	0.006769786	3.07E+289	76.87134607	0.086723489
11399.59536	11529.43059	11293.03555	11296.03326	181459693.3	-47.4172148	2.050518222	279.0957418	11281.07979	11337.71123	11283.05035	155.2824013	11386.39754	-203.6638936	-1.508743043	0.000103618	5.42E+289	77.22985827	0.085474929
11278.9211	11323.91017	11020.30186	11129.82302	194691330.5	-67.25001897	-55.91915283	287.3674835	11265.03717	11309.00082	11250.42851	-189.4201443	11339.5082	-229.4382908	-2.163811543	-0.013239185	6.42E+289	77.6605203	0.084086659
11113.46735	11111.45518	10728.57621	10987.46537	262122043.6	-97.51101354	-100.9561113	294.2179735	11241.95141	11265.36269	11201.73343	-560.1554301	11229.56463	-242.3797216	-2.606637959	-0.024474468	6.72E+289	78.02147621	0.082626051
10961.15952	10966.75558	10702.19226	10932.06932	260075422.5	-114.906293	-105.3020256	298.9336934	11227.69347	11230.26073	11185.02793	-572.8843892	11117.34613	-227.3693708	-2.514936827	-0.021173811	6.14E+289	78.1642703	0.081157478
10879.99168	11191.4118	10830.72402	10942.27678	228960532.6	-119.7429915	-80.406232	301.5623548	11223.93796	11206.41768	11185.27832	-371.5479061	11030.77945	-197.4622121	-2.082322285	-0.013101981	4.78E+289	78.15635521	0.079697832
10964.7996	11249.38846	10944.49799	10979.24842	220528019.1	-114.8260971	-44.34415807	302.136077	11233.38359	11194.94725	11180.43589	-189.1519897	10986.87084	-165.3553053	-1.558311812	-0.013463152	4.10E+289	78.10113218	0.078263952
11087.42309	11274.60165	10996.02891	11005.46944	222460095.8	-108.3186954	-18.67750461	301.2810811	11243.57946	11186.19297	11161.42245	-44.50933743	10981.75089	-160.3238276	-1.311167515	-0.020191174	-9.02E+288	78.10965641	0.076849594
11055.12631	11223.0588	10943.79593	10981.26829	219810150.7	-110.0594175	-25.58479304	299.771081	11235.4182	11168.69956	11121.50252	47.83560164	11016.44488	-210.6541475	-1.711827503	-0.030657607	-1.41E+290	78.29989925	0.075441529
10947.78792	11123.83768	10822.99756	10929.26586	216163913.8	-118.8453437	-52.50666563	297.0475072	11216.58085	11142.37971	11065.53796	91.82932002	11039.92261	-291.398924	-2.496664801	-0.037633004	-3.09E+290	78.59217897	0.074085639
10893.8585	11011.45619	10691.21798	10883.24934	214411111.8	-133.0581736	-81.39430443	292.4240729	11200.91495	11106.40086	10999.26903	117.8548885	10984.10243	-370.9511058	-3.299525196	-0.033075111	-4.89E+290	78.86828596	0.072836587
10885.64643	10942.31715	10617.85634	10876.45613	211866289.6	-142.8363426	-91.77143574	285.5423523	11185.63095	11074.58511	10946.23581	141.8798632	10902.5463	-411.9833907	-3.74057096	-0.020701309	-5.67E+290	79.03671445	0.071733653
10908.75477	10978.19271	10675.36328	10943.23089	205853400.2	-134.4347463	-62.49052361	275.97628	11167.76759	11066.74142	10934.17282	184.3013439	10870.52054	-375.2739758	-3.41710318	-0.003210058	-4.06E+290	78.99493067	0.070816033
10964.36133	11090.3334	10826.73091	11061.56148	197331717.8	-113.4087472	-6.588293768	264.3968363	11150.42195	11075.89679	10954.06941	237.5661608	10893.68775	-277.7880299	-2.499773534	0.011811557	-1.40E+290	78.78603956	0.070088015
11041.22827	11229.5197	11009.75602	11196.74368	188041337.4	-90.19909533	56.06075506	252.0039356	11134.64262	11088.61774	10988.78365	281.4741232	10972.01888	-150.4476494	-1.306522323	0.011534043	8.78E+289	78.50224177	0.069536539
11136.58796	11366.27646	11180.24347	11321.45724	178370320.1	-64.08291866	108.1793083	239.0488477	11125.51909	11107.2715	11030.59355	325.3406226	11085.08618	-13.9167506	-0.039582329	0.008494131	2.43E+290	78.16177357	0.069164234
11245.11756	11465.79676	11288.45554	11405.89799	168946460	-34.45986297	130.8917609	225.8875688	11130.11049	11134.35669	11072.18098	375.8077158	11195.66602	107.0209982	1.059623577	0.021532374	2.02E+290	77.79748124	0.068970071
11355.57947	11531.97869	11344.28249	11456.28385	160806556.2	-4.029964783	130.5516932	213.7287294	11142.51962	11166.52607	11114.02506	423.1686269	11297.52351	212.6736312	2.00083657	0.041724907	1.42E+290	77.44083061	0.068935985
11463.20127	11585.84717	11379.60002	11491.79169	154606847.6	25.99244405	120.9866597	203.5682479	11153.58896	11201.77168	11156.77898	464.1469243	11393.54999	312.5405984	2.886024703	0.056077212	4.07E+290	77.09265886	0.069042477
11545.19619	11623.86697	11401.12219	11518.76448	151633426.4	51.33531028	108.0475476	196.8655611	11164.64614	11235.4226	11207.08321	471.4228736	11467.12592	401.3947191	3.671443626	0.063279429	6.63E+290	76.83196542	0.069272062
11577.78456	11643.61146	11416.92837	11544.10771	153208035.8	67.64139505	99.08941833	195.0588079	11178.24874	11262.48957	11276.05382	417.4885012	11506.55977	476.2461303	4.335174936	0.062991974	6.60E+290	76.73746248	0.069602733
11581.57335	11658.52505	11437.86284	11575.1146	158498362.9	78.27916271	95.09044733	197.437726	11193.33452	11286.49192	11351.46694	330.0072655	11522.42249	536.1838365	4.867343368	0.05688118	7.53E+290	76.74319157	0.070026908
11580.36498	11676.64406	11465.78266	11613.0965	165917181.3	87.1463728	92.55007576	202.6309034	11209.04985	11311.67893	11414.29739	239.1465552	11524.79816	578.4290855	5.236509782	0.047787802	1.04E+291	76.77825149	0.070550132
11587.34304	11705.80618	11499.84111	11654.18535	174898482.1	97.25587973	93.87826417	209.8838471	11223.90106	11340.45361	11467.79132	175.645961	11535.14229	611.5442227	5.526219385	0.03908364	2.47E+291	76.77739594	0.071148483
11635.87104	11771.08635	11560.38317	11710.61152	184627145.3	114.4886347	103.7644973	218.1816443	11238.86854	11378.52769	11522.49303	185.7448722	11583.3347	643.1731299	5.810025231	0.03539812	5.99E+291	76.6196274	0.071796308
11711.22076	11857.39207	11635.29748	11775.18055	193720323.3	135.7776478	118.0627045	226.711431	11254.59428	11422.63932	11574.79831	243.7750274	11656.34272	670.0184764	6.053250195	0.035567513	1.03E+292	76.37038587	0.072519886
11739.16318	11898.63456	11650.61723	11792.76275	201172230.2	149.8107226	124.2752962	235.0191222	11266.99994	11460.2344	11614.2869	272.9715186	11720.87652	689.2362297	6.227470521	0.033961425	1.37E+292	76.2654653	0.073346599
11776.68272	11944.21493	11676.74165	11819.66936	205197671	163.6057929	126.2894384	241.8613175	11286.81453	11500.28197	11653.93196	298.6447768	11787.46744	684.8216181	6.171676894	0.032821536	1.51E+292	76.18416913	0.07428876
11961.63184	12116.09039	11879.26747	11988.01298	204031103.7	193.9201951	142.1453123	246.0479657	11330.6217	11562.54863	11716.03433	404.5871062	11879.52272	644.1486038	5.757150785	0.039641822	1.28E+292	75.78215521	0.075364618
12136.85853	12273.22793	12073.10024	12149.85073	198519813.4	220.4935784	148.0988425	247.8494958	11382.59976	11623.14263	11781.38985	479.007107	11961.04571	575.6713945	5.072141925	0.044541854	7.62E+291	75.4756037	0.076534987
12051.6738	12191.48959	11962.66583	12070.15839	190304921.1	213.1686513	105.9836294	247.8663553	11420.3393	11647.28333	11819.33008	348.7957659	11987.45338	489.8317049	4.225749248	0.032349542	1.38E+291	75.92842379	0.07772349
11880.74993	12026.50532	11752.84103	11914.61478	180244063.4	191.7899684	53.66553485	246.6427087	11449.8214	11655.08656	11844.55356	147.0331889	11976.61243	422.8713855	3.573308776	0.01710101	-6.79E+291	76.62846332	0.078928769
11889.89957	12017.94997	11748.97951	11919.26622	169509437.2	185.9427072	41.07013173	244.9081003	11480.7233	11676.76621	11880.84221	79.08784943	11960.14279	396.7122123	3.334961091	0.015243588	-1.69E+292	76.80306105	0.080146315
11984.75722	12084.46034	11844.66976	12001.11893	159119923.2	189.9817451	50.75546711	242.7504743	11515.44293	11708.07673	11919.3353	80.52701725	11950.61962	399.4884743	3.393281548	0.020586208	-2.70E+292	76.72129685	0.08126767
12017.12094	12093.87745	11888.16762	12063.41068	149633220.9	191.73545	64.97169926	240.0290963	11556.06854	11738.81615	11944.87969	39.48954968	11944.3269	449.8044217	3.917619103	0.031744384	-3.73E+292	76.81492222	0.082192525
12011.29104	12079.34876	11890.73252	12081.44924	142565607.9	189.7052437	70.85687707	237.0504777	11599.594	11766.17968	11960.53941	-7.512624967	11942.88774	465.5537934	4.124712585	0.036382276	-4.23E+292	77.00326857	0.082815518
12006.16615	12087.17035	11849.83378	11985.66768	139389216	193.0165688	38.29809695	234.0947455	11647.9208	11798.76448	11977.34689	-11.66244755	12003.82772	307.1814367	2.678978002	0.009563233	-3.56E+292	77.17202832	0.08302595
11993.12527	12099.68558	11805.5068	11875.67106	139545854	176.0012559	0.378980933	231.2035818	11682.98663	11807.25347	11987.55279	1.841665806	11989.28145	102.3134209	0.79807421	-0.021878572	-2.61E+292	77.34549921	0.082886949
11962.37602	12096.66481	11833.03896	11921.21773	141974695.1	168.4741934	14.85314568	228.4105203	11726.31402	11826.86444	11973.9027	3.11040057	11988.96445	55.59579845	0.43944176	-0.014266896	-2.18E+292	77.53909974	0.082536649
11942.50868	12091.78984	11889.88779	12023.12566	145953451.7	160.9926809	43.29673676	225.6290617	11766.35393	11845.20135	11959.88237	-0.003976308	11978.74136	81.7488455	0.769817949	0.008408859	-2.51E+292	77.711954	0.081998844
11959.41322	12093.67682	11895.57774	12012.90353	150487703.9	156.7104767	25.03495891	222.7402594	11799.56828	11864.65851	11978.29225	-8.598338139	12001.02746	29.60214457	0.329341396	0.00692631	-4.17E+292	77.82846426	0.081315392
11990.08721	12091.81299	11871.50077	11946.74018	155190006.9	151.9226874	-16.58869284	219.8452378	11825.82436	11880.68262	12007.33481	-26.9739353	12028.88136	-50.43711198	-0.391724289	-0.005323769	-5.87E+292	77.90961888	0.080630711
12013.58025	12083.42781	11864.14003	11923.69224	160078951.9	142.5479767	-43.6637238	217.0775032	11846.72758	11887.83781	12015.48404	-42.58392668	12035.16888	-75.13405011	-0.592295614	-0.006603864	-4.49E+292	77.97758149	0.080061646
11991.23078	12031.8922	11823.85059	11881.82425	164280783.5	125.2656599	-68.54129028	214.1733302	11860.90448	11883.72598	12001.35634	-106.4403373	12005.06149	-106.7897404	-0.83587886	-0.006577205	-2.91E+292	78.07497783	0.079777665
11876.39897	11903.37223	11698.60448	11753.83399	166956908.8	97.98520285	-104.9046229	212.5055412	11867.05847	11867.76642	11967.8006	-262.5389583	11919.07161	-214.734259	-1.755358863	-0.017005525	-6.37E+292	78.24678549	0.079951625
11708.4111	11735.47908	11530.79495	11586.64469	168499447.7	61.80028908	-141.9224521	214.390632	11867.10358	11838.93578	11916.47435	-454.2852203	11799.35512	-359.83686	-3.005322246	-0.032098078	-5.32E+292	78.45631124	0.080487339
11561.1304	11570.62346	11368.50771	11429.65673	169385644	20.66044016	-170.777955	208.349585	11863.32657	11799.40341	11852.64193	-627.6752339	11689.47137	-495.5272979	-4.17363791	-0.045126272	-2.10E+292	78.65482721	0.081193421
11454.62784	11469.2587	11266.65259	11343.5449	170134631.8	-17.82574097	-176.7930943	191.2118101	11857.41708	11756.48111	11784.68817	-678.4062653	11589.78672	-573.2884878	-4.848373085	-0.052705849	-2.03E+292	78.80244848	0.081999804
11374.82583	11493.41362	11282.84823	11390.44162	171562991.3	-48.6315251	-145.8414066	214.0409449	11852.03452	11714.83692	11722.50388	-501.5286456	11488.8309	-545.471672	-4.624616778	-0.050864967	-2.78E+305	78.85308511	0.082807804
11374.01961	11611.80493	11389.47637	11534.32084	173124631.1	-63.20990493	-89.10220806	262.3607216	11847.81411	11687.29127	11671.19663	-171.4757847	11426.26482	-432.9743538	-3.675992143	-0.041121582	-2.78E+305	78.82959762	0.083463032
11528.3437	11772.19062	11537.25667	11718.3546	173934825.7	-50.54183431	-21.98716644	114.1694904	11842.57435	11690.49351	11633.16562	204.4080677	11442.89295	-271.0339463	-2.299329736	-0.02735376	-2.78E+305	78.78044856	0.083856909
11737.24709	11932.2722	11693.03957	11891.73883	174689111.6	-23.15559665	37.40762455	247.9836258	11839.74342	11712.80962	11613.62778	528.3408359	11528.00318	-108.0190745	-0.906239087	-0.010096358	-2.78E+305	78.7083879	0.083796032
11853.95825	12044.55963	11818.2197	11998.67811	175559530.3	-1.264033121	70.28859066	211.8398947	11846.21719	11733.64623	11617.90655	692.576509	11658.47409	8.374103681	0.099380558	0.009610487	-2.78E+305	78.62373834	0.083089566
11915.24801	12112.48565	11909.60777	12047.64128	176570426.2	18.69737472	80.41834659	203.4446568	11855.05713	11757.27633	11643.73511	717.4342508	11805.46777	89.39026327	0.8108478	0.029042302	-2.78E+305	78.5555685	0.081835748
11992.69556	12156.42382	11979.42693	12066.71612	178422831.9	44.95944572	77.12810234	201.7529971	11854.58455	11792.16064	11684.99754	665.4346152	11939.75827	152.1537267	1.367304679	0.0462762	-2.78E+305	78.51768207	0.080228017
12064.35393	12181.50635	12021.53205	12068.15126	177743454.2	70.79606898	69.56406921	208.7601986	11852.63727	11830.33558	11742.66756	554.8904058	12042.42493	240.9801692	2.155807107	0.057506805	-2.78E+305	78.56568376	0.07836268
12102.61306	12194.62987	12031.07217	12066.85571	172642562.1	88.02663064	67.2860092	210.6802786	11860.76643	11861.75429	11815.97756	412.272515	12093.477	397.7145572	3.539359988	0.058832109	-2.78E+305	78.75450129	0.076368976
12114.78754	12196.0483	12014.70416	12062.28427	166192222.3	97.53046725	67.76912856	208.8959492	11873.20338	11886.41285	11894.90522	255.3122459	12108.65074	581.2266724	5.155289457	0.05217335	-2.78E+305	79.03785393	0.074397202
12111.33829	12184.56964	11981.32709	12049.61712	155403957.4	102.0549439	67.14094806	207.7534292	11881.99987	11906.65755	11970.64788	90.99842965	12121.65763	746.1275672	6.607783232	0.041077353	-2.78E+305	79.35289974	0.072553272
12084.3085	12155.74041	11934.78482	12023.80994	147714987.2	99.61676643	56.48439881	205.5708002	11886.12082	11918.79272	12028.20848	-58.1215727	12116.00563	816.9153948	7.223561465	0.027218676	-2.78E+305	79.64628136	0.071023893
12030.21832	12108.01472	11882.83004	11982.12344	165923215.2	89.17423736	27.94126467	201.2393935	11885.09173	11919.96902	12052.62325	-166.1522324	12067.74462	720.177609	6.349018073	0.012959333	-2.78E+305	79.85398328	0.069995282
11964.23034	12053.635	11835.19559	11936.42279	195185643.3	74.07785035	-9.142691474	195.2641581	11879.78794	11914.11237	12050.47923	-228.6535605	12000.23444	507.6309152	4.446463897	-4.89E-05	-2.78E+305	79.98514899	0.069415626
11898.78047	12003.16793	11796.2026	11897.41979	160238875.8	57.43077327	-44.89777301	188.1852219	11872.2751	11905.47035	12033.66924	-252.5926074	11940.52688	252.2184711	2.164519065	-0.011355378	-2.78E+305	80.07631731	0.069149871
11865.05979	11981.49777	11788.87353	11888.81392	269976385.3	45.23687504	-61.41435981	180.2814636	11864.79973	11900.10323	12010.95261	-221.232736	11901.33747	36.09569838	0.242092715	-0.017833001	-2.78E+305	80.10745151	0.069154348
11893.13477	12012.0105	11833.96342	11932.67018	131257583.7	43.62749479	-41.24178248	171.9204702	11859.722	11905.00528	11992.96749	-124.0017961	11896.93835	-54.8909288	-0.54949729	-0.016532235	-2.78E+305	80.07301558	0.069359582
11965.53059	12079.48721	11915.39569	12012.79643	200746359.9	50.41589588	3.843122683	163.5041602	11858.10499	11918.51427	11981.79178	13.0971851	11922.3061	-44.72453344	-0.431651645	-0.009397337	-2.78E+305	79.99229594	0.069597091
12057.93829	12163.42897	12013.28992	12107.81994	142224236.5	61.70470364	57.5270753	155.3173593	11860.54144	11935.55157	11975.70377	164.1200497	11958.13936	16.61628017	0.141637535	0.000801145	-2.78E+305	79.87981412	0.0699263
12139.6351	12236.8673	12098.41526	12190.13436	113419042.2	73.98369423	101.2361571	147.8824634	11867.13356	11955.78897	11978.34611	283.1865487	12007.17967	85.00978207	0.765505644	0.011321267	-2.78E+305	79.82888988	0.070484389
12177.64914	12271.05486	12139.79097	12230.44104	102954190.4	83.15525672	115.1317302	141.7139386	11878.05872	11980.56636	11992.8495	323.0994167	12082.6478	112.5832465	1.001349006	0.018921269	-2.78E+305	79.89289318	0.069771695
12184.2268	12276.84	12149.09102	12239.53052	109510369	89.98362412	106.5122584	136.7236509	11893.87624	12005.84948	12018.00327	301.3045153	12157.49303	114.6707192	0.990843227	0.0237559	-2.78E+305	80.04678284	0.06750628
12181.29104	12273.40171	12146.76252	12237.12107	118099154.5	96.52114034	89.25097817	132.6368302	11914.33711	12025.81342	12051.61232	249.0580503	12192.89966	118.5178583	0.986033316	0.027194112	-2.78E+305	80.36077109	0.069913595
12185.96882	12275.88251	12149.38057	12238.11324	124450568.2	103.4124311	72.76529469	129.3341765	11941.35572	12045.08533	12091.71507	191.9339323	12209.76119	155.1556065	1.270745187	0.028692745	-2.78E+305	80.6255446	0.075298814
12217.44741	12301.54716	12175.93781	12259.53937	125981479.5	111.5330088	67.88988691	126.6246639	11976.51248	12070.96819	12135.45125	160.1858626	12244.85433	254.3817196	2.118702244	0.02804625	-1.34E+292	80.44247339	0.057449718
12267.70678	12343.33482	12219.31261	12296.14679	123828924.6	120.0299936	72.3811045	124.3220104	12016.26161	12099.98306	12180.41561	148.7200637	12284.60055	387.63385	3.276003781	0.025899415	-2.49E+292	80.18210496	0.073117317
12321.51053	12387.69092	12265.3445	12336.23417	121630457.6	127.5414097	79.79736364	122.3224347	12056.67741	12126.85918	12225.0762	141.5813599	12306.94469	519.2562866	4.423161955	0.022648302	-5.77E+292	80.45518638	0.069009155
12370.37796	12428.63322	12308.06864	12374.87669	121213338.4	133.6986865	88.15914632	120.3720626	12093.00191	12152.32974	12265.7293	136.603223	12324.79177	601.9612909	5.1380431	0.019948335	-6.23E+292	80.89988228	0.068717506
12404.87296	12458.7981	12340.08171	12406.33825	124516749	138.0262062	95.02499756	118.2005805	12120.24514	12177.32488	12298.7883	130.0375441	12352.86263	588.951848	5.002878982	0.019525118	-3.03E+292	80.95589998	0.070001355
12427.91741	12480.63749	12363.81369	12432.2062	130613651.9	140.8489584	101.0311812	115.9301764	12139.93419	12201.48785	12325.33299	123.3902785	12386.17379	506.6466836	4.254841631	0.020690784	-4.58E+292	80.82559478	0.072982732
12446.73128	12500.8561	12385.9374	12456.85541	137402459.6	143.0151532	107.8203785	113.8268342	12155.55793	12225.07906	12347.62805	121.4850587	12419.67029	395.5020557	3.255675864	0.022388812	-5.48E+292	80.81589719	0.075780279
12463.75956	12517.95817	12405.05338	12481.31479	144400980.4	143.9737355	115.8196281	111.9219854	12168.62363	12247.04401	12367.27144	123.0409545	12445.30754	297.1384418	2.380226316	0.023503815	-4.36E+292	80.85726594	0.078558555
12481.94904	12531.54462	12420.77301	12506.70229	151031164	143.4271232	125.5112619	110.2869817	12181.23003	12266.59401	12386.4076	126.1893451	12455.35428	256.4355589	2.031711559	0.022785233	-2.89E+292	80.85404226	0.081790996
12501.41155	12544.16869	12435.22665	12532.43801	156753863.1	142.2529594	134.9447308	109.1754083	12194.60083	12285.10759	12405.80052	131.5718007	12456.65266	259.994974	2.085527405	0.020778798	-1.80E+292	80.82166466	0.085040541
12520.65932	12556.40119	12448.63335	12557.13914	161430498.2	140.9580572	141.7516596	108.7597456	12208.99636	12303.71364	12425.40996	139.6009183	12456.91535	280.1560261	2.289209687	0.01845417	-2.42E+292	80.77280326	0.087987539
12540.43936	12576.49363	12468.5601	12580.31091	164269129.7	141.8381631	144.9405769	109.3505234	12226.47202	12325.42194	12446.62988	150.2594217	12469.10111	298.1850345	2.467705176	0.016413147	-3.75E+292	80.68211143	0.090329824
12561.4755	12612.12207	12502.01535	12601.49016	164494593.7	147.060527	143.076637	111.2645416	12249.0821	12353.18796	12470.78667	163.797723	12506.24081	292.6760804	2.421923923	0.015328933	-4.08E+292	80.52486404	0.091722432
12583.52985	12657.02836	12543.28797	12620.98511	162497637.2	154.8218047	137.0246885	114.1842667	12275.90199	12384.78068	12497.28617	179.3335693	12559.29744	271.8738948	2.228204511	0.015004228	-3.62E+292	80.31714377	0.092349452
12606.26319	12703.96696	12585.96042	12639.3822	158944970	162.949311	129.2367726	117.5829174	12305.28936	12417.24578	12525.06111	195.1619261	12615.69066	251.9837183	2.036494385	0.014948444	-2.83E+292	80.08452115	0.092589206
12629.3106	12741.27108	12619.02646	12657.00718	154334405.3	168.463174	117.5930171	121.2245157	12336.35414	12447.35185	12553.37593	211.4792728	12663.08194	241.8646101	1.929937244	0.014993315	-1.82E+292	79.83790377	0.092514091
12652.15444	12757.05968	12631.36017	12674.28458	149310290.6	168.2107527	100.7758215	124.7965566	12367.75249	12471.55656	12581.24095	228.4519607	12687.765	250.8521388	1.996736873	0.014936806	-8.58E+291	79.59322401	0.092267428
12674.21705	12757.34441	12629.14428	12691.10258	144193216.7	163.7364385	82.45273246	127.9141329	12398.72385	12491.16516	12607.9745	243.421329	12695.19864	273.4401138	2.187378612	0.014756637	5.93E+289	79.36202995	0.092161418
12695.0782	12751.35921	12621.5152	12707.13589	139045782.3	157.6139222	65.31478096	130.3332959	12429.15199	12508.7851	12633.27396	253.7995034	12696.29943	299.7900611	2.412018768	0.014535578	8.67E+291	79.1485369	0.092408885
12714.16501	12748.72814	12618.33748	12722.7002	134380466.3	151.6508967	57.23343751	131.5005938	12457.15844	12525.52645	12656.1597	257.000471	12694.68091	323.3070306	2.611929483	0.014233185	1.49E+292	78.97963999	0.093512509
12730.85389	12759.80016	12630.14218	12738.01384	130781171.2	147.9889838	65.91790138	130.8934155	12481.05385	12542.90042	12675.67147	250.3466651	12695.72429	337.0093179	2.724736254	0.013804835	1.62E+292	78.87784126	0.095929636
12745.52813	12780.88479	12653.09746	12753.01609	127954917.8	146.2249274	85.48764676	128.7790143	12501.79976	12561.00208	12692.33388	235.1835382	12700.63151	342.3013481	2.763588936	0.0132631	1.40E+292	78.83410737	0.099379003
12759.05432	12805.13999	12680.16013	12767.93299	125637114.7	145.0095129	108.2418663	125.6024557	12520.62046	12579.05295	12707.09202	214.6167651	12706.86625	343.2568557	2.765801128	0.012651794	9.68E+291	78.83734961	0.103391167
12771.35794	12827.33131	12705.86367	12782.09588	124079888.1	144.5127897	125.8502618	121.7512635	12539.58191	12598.13203	12720.40304	189.3574308	12721.03612	341.7585393	2.748416467	0.011952043	5.16E+291	78.85250564	0.107418706
12782.49578	12841.58031	12724.00809	12794.74866	122956564.8	144.6897982	129.0643175	117.7228267	12560.87683	12619.16444	12732.93723	160.4880164	12748.92525	340.110914	2.73219454	0.011149982	2.46E+291	78.84498305	0.110917993
12793.56259	12850.64173	12737.19835	12807.11086	123193696.5	145.080175	121.472511	113.614077	12583.69708	12641.22435	12745.28142	131.3506514	12785.03885	337.4738519	2.709492253	0.01038281	1.29E+291	78.82854023	0.113682862
12805.38948	12859.39719	12750.24977	12820.53442	125696964.2	145.5488335	110.3221518	109.369168	12606.70722	12663.41088	12757.6684	104.8323909	12823.70524	331.9427004	2.662990877	0.009787328	6.94E+290	78.81784129	0.11556017
12819.37181	12870.50373	12765.45622	12835.90715	127485493.9	144.8912633	98.07282224	105.3021911	12628.53225	12683.96108	12771.15417	84.43879848	12854.40164	322.9069185	2.58741309	0.00946956	4.85E+290	78.85073543	0.116795838
12837.00584	12886.99919	12785.53467	12854.30012	128866968.8	141.8836061	88.18169724	101.6761206	12647.68654	12701.00295	12786.76584	73.8191425	12866.15838	309.8368607	2.478022398	0.009552762	3.19E+290	78.96529226	0.117587165
12856.97439	12907.24032	12808.8276	12874.8248	129660506.1	137.3199909	81.77010129	98.53063723	12664.97295	12715.47494	12803.79745	71.6275024	12864.58199	293.1722635	2.338735785	0.009950339	2.00E+290	79.12090692	0.117602535
12877.23217	12927.85739	12831.91869	12895.49956	120788830.3	132.2760407	77.70944387	95.9680245	12681.63275	12728.8922	12821.28669	74.30061916	12858.4317	273.6624423	2.176617112	0.010453999	3.62E+290	79.26879963	0.116709367
12897.13103	12948.20926	12854.41609	12916.48925	115985364.1	127.8504389	79.5944669	93.75020648	12698.72147	12742.39688	12838.45056	81.40756459	12855.35997	252.197309	1.998583332	0.01108995	5.36E+290	79.35585335	0.114014657
12915.45691	12967.22409	12875.54738	12937.80299	143323849.6	125.2407783	90.52021791	91.59376444	12717.35706	12757.24455	12854.1719	92.09179253	12863.76658	229.7511723	1.812268237	0.011867469	4.31E+290	79.32545487	0.108707924
12931.56585	12983.81179	12893.80981	12956.91323	173791456.5	124.0500225	107.3590103	89.90614485	12736.88488	12773.21164	12868.70405	102.1055418	12881.26644	206.1061648	1.616989383	0.012492885	1.35E+290	79.20855794	0.10197449
12945.55201	12997.71349	12908.48043	12971.62897	160626035.8	123.3399755	125.1325606	89.13052605	12756.17509	12789.45101	12882.79169	107.7128366	12901.9901	180.9902488	1.411481827	0.012705073	-2.39E+290	79.06047371	0.095190661
12954.25095	13006.09711	12916.39937	12979.18023	131590027.2	122.6278238	137.2855006	89.61489174	12774.5085	12805.56241	12895.41422	104.757421	12922.81543	154.3501197	1.196597809	0.012197406	-5.43E+290	78.90649009	0.089981139
12955.4963	13006.73962	12914.97583	12976.71429	130598542.9	121.4786622	140.647818	91.74197643	12791.09928	12821.27162	12906.00875	88.86710643	12940.72641	126.019323	0.972326457	0.01064688	-5.99E+290	78.78045471	0.088089851
12950.52205	13001.06166	12905.97338	12966.3429	141621673.3	119.4282418	132.1299556	95.1511555	12805.93627	12835.92479	12914.85033	62.31006898	12954.26763	97.41144398	0.749076989	0.008289028	-4.76E+290	78.69406689	0.088921276
12940.39127	12990.90012	12891.90199	12952.00975	139905397.7	116.1475081	103.6400857	99.16029926	12819.35632	12848.78779	12921.61745	30.69796455	12962.79293	70.57853183	0.541671808	0.005580762	-3.01E+290	78.64031194	0.091233846
12932.39327	12981.39336	12877.99332	12935.18111	133171560.1	112.0023646	70.2022477	103.6234635	12831.40012	12860.5069	12929.27861	-5.149370668	12968.73328	46.10918116	0.35410188	0.002645746	-1.29E+290	78.65435076	0.094580729
12932.76168	12977.13167	12869.00852	12917.839	130915931.8	107.084087	54.7417639	108.3174948	12842.13855	12871.37058	12940.53437	-44.13918514	12973.39053	24.7778534	0.19159099	-0.000335088	-2.24E+289	78.76552292	0.098247257
12939.08458	12977.66441	12865.17852	12903.26305	130813222.8	101.4945129	38.95227197	112.6061091	12851.81198	12880.89916	12952.90052	-78.66798218	12975.76598	8.225062831	0.066328271	-0.002942573	2.73E+289	78.94808158	0.10205735
12949.7785	12982.86274	12866.92439	12893.89362	131152695.7	95.95640385	4.468072825	115.9968877	12860.73009	12889.4092	12964.1208	-101.7849837	12977.1845	-2.474060012	-0.013572621	-0.00485591	6.02E+289	79.17276122	0.106299207
12953.05483	12986.29566	12868.69027	12893.79072	129928238.7	88.59004455	-40.80919107	117.6790686	12868.98066	12893.99168	12969.15655	-107.9113031	12968.47639	-4.861210786	-0.029940506	-0.00556366	7.62E+289	79.38460382	0.110012081
12938.06511	12982.11743	12865.48845	12906.85195	125386824.7	77.90076981	-94.47099957	116.8556444	12876.74022	12892.11393	12962.94433	-90.27161312	12941.75673	3.274027887	0.033519144	-0.004564099	7.80E+289	79.52651919	0.112318156
12915.14111	12976.49697	12863.01334	12931.36881	120406030.5	66.30064246	-121.4074121	113.9740243	12884.46522	12887.2656	12950.13621	-52.80670974	12908.02811	20.17160167	0.163437811	-0.002135659	6.91E+289	79.61464491	0.113871994
12894.97614	12975.10253	12866.05369	12963.69097	115515748.5	55.90613326	-80.38250268	109.8446132	12892.48994	12883.04407	12936.98379	-5.608808786	12878.03828	43.32783479	0.340902708	0.001178005	4.70E+289	79.67570936	0.115328218
12897.45122	12990.29572	12886.41143	13001.49808	113652595.3	51.53454416	1.657059611	104.952087	12901.61216	12885.35924	12929.23726	55.32640087	12871.16571	69.92904812	0.5446044	0.00508062	2.21E+289	79.74327598	0.11794008
12942.42186	13034.32283	12935.66067	13042.08206	133955515.2	57.91456942	88.29887587	99.93042285	12912.57104	12900.23318	12933.15646	131.8440382	12907.07815	96.61621639	0.749150727	0.009207023	6.57E+288	79.85481955	0.123038594
13015.24183	13096.17101	13002.26652	13082.20816	175150748.8	71.54394718	156.8995307	95.21643598	12924.91453	12924.17168	12947.29901	209.2976381	12972.34845	123.195034	0.953054824	0.013122028	-9.73E+287	79.98055709	0.12965047
13095.7759	13161.46583	13071.55387	13119.35331	169927157.2	87.6732761	178.2823353	91.02604208	12938.00936	12951.79223	12967.57772	276.0935288	13047.35431	150.2053506	1.160321782	0.016513217	-4.02E+288	80.07913424	0.136276914
13163.77943	13216.10216	13128.91531	13151.52157	128308501.9	101.2505634	166.4824745	88.04916925	12951.06788	12978.61066	12992.91294	309.3802894	13115.61162	176.4148049	1.361622059	0.018971578	-4.24E+288	80.11992362	0.141837006
13196.86977	13244.17765	13157.89327	13175.83207	307626005.7	106.7074161	156.1843893	86.92789417	12963.19999	12999.41257	13021.54492	285.2178055	13158.08211	201.0183269	1.550888458	0.02002997	-4.56E+288	80.06983163	0.14522011
13202.59635	13251.11212	13164.07604	13192.79075	139920136.4	105.8094389	137.2740878	87.51206494	12974.63436	13015.14779	13051.61574	221.1325849	13178.50034	222.473185	1.716216691	0.019845585	-4.68E+288	79.94706303	0.146261433
13196.83588	13248.79048	13159.81483	13205.03663	170522604.9	102.3334015	90.49719294	89.49213025	12985.86216	13028.88255	13082.07969	143.3933236	13188.77236	238.3006601	1.838512354	0.01883379	-3.03E+288	79.78873088	0.145537349
13184.81456	13238.50019	13146.09523	13207.19199	167029872.6	97.69859096	42.4881669	92.49081431	12997.04571	13040.43316	13109.9917	65.75840861	13187.94685	249.2734425	1.923582798	0.016729812	-9.35E+287	79.60677163	0.143469313
13174.56326	13224.26968	13126.902	13195.95355	158651511	93.88893978	20.92182287	96.02572363	13008.41902	13050.09146	13132.18044	7.664706046	13177.2131	256.1584797	1.977162589	0.013481609	1.52E+287	79.417335	0.139869546
13166.54315	13208.60565	13105.29963	13175.97262	142679826.3	90.95508472	18.06797608	100.0921159	13019.78851	13058.65064	13149.04243	-30.63139303	13161.56882	255.6969585	1.974261002	0.009538137	4.13E+287	79.24139319	0.136429613
13155.637	13189.43227	13079.51901	13149.93599	133457151.2	87.6248476	32.85679833	104.7951955	13030.70906	13065.98933	13161.79881	-61.6570082	13142.6846	245.1758986	1.894127131	0.005130947	1.38E+287	79.0915079	0.134663902
13150.80225	13179.81568	13064.35153	13133.9976	129235221.2	85.23165173	47.18635817	110.0290257	13041.16654	13074.27606	13170.24684	-63.83792539	13132.10814	220.5122255	1.705404032	0.001705762	-3.02E+287	78.99661141	0.130717228
13159.70935	13191.41309	13073.0497	13143.07059	124579838.5	85.08019889	17.64299753	115.7036242	13051.18066	13085.87966	13174.9333	-20.59623056	13141.9102	177.7351909	1.377607043	0.000591398	-3.49E+287	78.98500515	0.128352323
13175.00121	13214.34419	13094.69908	13165.73893	120922571.8	85.44326263	-16.31144066	121.6155844	13060.25891	13098.47406	13175.78818	46.33799003	13163.26666	121.0176894	0.942783433	0.000897238	-1.52E+287	79.04291553	0.133542045
13189.78552	13238.40412	13117.91565	13189.27486	119304268.1	84.59163129	16.62523663	127.5003186	13068.04384	13109.12108	13172.03537	118.5757092	13184.16332	56.69954521	0.449587039	0.001624085	-4.52E+286	79.14528376	0.109417124
13188.28743	13243.08971	13119.99141	13190.58386	118920539.2	80.78979951	55.78392864	133.2476371	13074.3926	13116.16585	13166.71509	147.7070357	13195.79059	-10.87019117	-0.068559372	0.000851571	8.06E+284	79.27605377	0.156901055
13154.8449	13207.88764	13078.18929	13146.6297	119034260.6	71.54259158	16.21977642	138.7337605	13078.64596	13116.95605	13161.78868	85.54828336	13187.13671	-76.29412703	-0.570166561	-0.003347964	1.49E+286	79.41389698	0.152992352
13099.22905	13145.65664	13006.85407	13072.46908	119755543.6	58.17864627	-64.04518689	143.7762295	13081.31487	13112.15597	13155.47942	-35.33512931	13161.43267	-136.8749803	-1.03461524	-0.009687031	4.21E+285	79.54660144	0.149805357
13035.19616	13074.59445	12926.25945	12989.30961	121314024.7	44.53338127	-130.3536239	148.2432663	13084.39362	13105.44988	13148.91604	-171.02629	13128.18279	-191.7076141	-1.455081951	-0.01638294	1.16E+286	79.66964544	0.151875308
12979.15511	13015.296	12859.29376	12920.97845	123528751.7	29.2269749	-171.7322097	151.8366637	13086.1952	13093.77758	13135.16541	-272.4583688	13083.41643	-235.497846	-1.790921046	-0.021412805	2.51E+286	79.76196745	0.156200593
12948.35758	12989.54431	12830.15423	12892.60344	126300407	9.025620936	-179.4501416	154.2965302	13083.15354	13072.04138	13102.21728	-286.3314301	13025.71109	-263.7513416	-2.007629482	-0.02265646	2.16E+286	79.80407473	0.156322636
12937.56926	12990.01782	12830.65286	12895.55799	129440732.6	-10.47575162	-158.8092242	155.6927903	13079.35519	13047.47165	13062.36813	-233.8997521	12963.66585	-277.0713824	-2.109884143	-0.020923079	1.01E+286	79.80175353	0.15371383
12937.15388	13003.07035	12845.54551	12913.77538	132549870.2	-21.5336843	-122.1575314	156.1044295	13081.08434	13030.15316	13035.50684	-154.8777374	12903.44994	-276.036391	-2.102079312	-0.017659422	7.83E+284	79.76520315	0.14807639
12937.88591	13017.43785	12862.29621	12934.1996	135838884.9	-26.25517114	-82.82422022	155.8058557	13085.13483	13019.21421	13013.97262	-71.0371054	12865.11398	-265.3191712	-2.020154736	-0.014070169	-5.42E+285	79.70746308	0.143020005
12929.31859	13020.25599	12866.56243	12941.82618	139533268.3	-29.68307492	-56.03173251	155.1317507	13085.68749	13010.63451	12985.10666	-9.984115773	12867.53164	-250.4359088	-1.90657586	-0.011546225	-7.28E+285	79.64512082	0.146605002
12917.99714	13017.36265	12864.73987	12942.91844	142881121.3	-30.25184462	-38.02352965	153.8398839	13084.43349	13006.04008	12956.60499	31.99461787	12900.28504	-227.5012204	-1.731146706	-0.009581574	-5.63E+285	79.57685351	0.151123232
12913.80867	13018.99843	12868.14873	12948.93352	145136516.8	-25.14314478	-19.94918622	151.6278014	13084.72056	13008.0716	12938.11655	72.06927351	12949.70744	-192.076703	-1.459289271	-0.007202413	-2.39E+285	79.49703281	0.143562716
12922.89669	13030.29372	12882.2717	12964.93966	145541521	-18.67217906	-0.641024433	148.3987283	13083.25473	13011.64236	12930.50893	100.5607094	12993.51052	-141.2062156	-1.068283084	-0.004083541	7.35E+284	79.40915216	0.132845696
12952.02792	13057.09151	12913.39643	12996.86371	143298976.4	-15.52126215	22.49864007	144.0128164	13076.54943	13011.11614	12933.60679	110.8826078	13008.52507	-71.37060298	-0.531059468	0.000199712	1.93E+285	79.31573512	0.132467992
12996.30349	13095.15924	12956.90177	13040.21951	138946764.2	-13.84580664	47.27860024	138.7864229	13067.09443	13009.21176	12946.63885	110.3568615	13005.18053	10.96432956	0.102963816	0.005226936	1.59E+285	79.2220586	0.137470028
13046.20729	13136.10967	13003.54566	13085.87787	133538963.1	-11.51161978	68.2236989	133.3239827	13057.63088	13009.23615	12967.72477	101.5099202	12998.83429	95.41382634	0.753874798	0.010129992	7.24E+284	79.13700908	0.140120693
13098.85794	13177.70623	13051.03037	13131.92807	127378906.8	-5.402777234	88.61563349	127.653477	13051.50539	13014.991	12993.91424	107.2697729	13007.02044	179.185972	1.400615303	0.014862213	-1.57E+284	79.06066782	0.141765298
13150.47057	13217.08885	13096.41715	13175.92209	120913812.5	7.603055418	111.0812187	121.8343213	13052.24198	13030.29468	13021.69557	150.8391662	13048.27078	258.0745448	2.011526902	0.019346114	-4.03E+284	78.99286427	0.144251905
13194.93957	13249.35385	13133.99404	13211.79246	115025055	24.38479225	130.5049441	116.6576511	13057.69898	13051.64423	13049.83433	212.2892855	13109.53633	324.0593252	2.523426762	0.022813368	-2.06E+284	78.94539633	0.146852618
13228.16427	13271.26627	13159.80079	13235.06509	110352580	40.83664008	143.0879973	112.8396011	13064.4728	13074.06895	13077.57393	266.9908101	13171.20782	371.5280796	2.891330046	0.024630574	-6.39E+283	78.92978152	0.149094409
13242.22519	13276.58245	13166.82795	13238.65855	108055980.2	52.50490347	138.5861493	111.205427	13070.16245	13092.77533	13102.95916	287.9998356	13217.38133	386.8355033	3.010640106	0.023968582	1.72E+283	78.95767539	0.151009668
13229.35006	13259.17537	13148.15561	13215.53094	109277862.2	54.84636506	107.2228829	112.601121	13071.92348	13102.74296	13124.38615	246.5138253	13230.95281	358.3268428	2.791246218	0.019985755	3.83E+283	79.04056416	0.152623243
13193.31758	13222.17787	13107.29	13169.32809	113424402	49.18067789	57.10796658	116.5558837	13070.01741	13104.52129	13139.85524	156.1967293	13215.97276	291.8912998	2.278789847	0.013255798	8.03E+282	79.17374324	0.153918168
13141.081	13171.32268	13050.90634	13107.28743	119403861.5	38.28851981	-0.855733389	122.0853909	13065.96524	13100.1788	13147.10909	43.09759629	13183.15064	196.6865083	1.545644155	0.00487143	-2.93E+282	79.34557265	0.154884498
13076.74407	13109.9891	12982.56467	13032.83826	126577510.2	24.56262345	-54.01060891	128.89314	13059.10493	13091.08185	13146.08351	-79.07688415	13136.84129	89.91436404	0.719350842	-0.00473115	-6.51E+281	79.55106527	0.155619197
13006.08893	13042.88173	12907.21118	12950.66002	134094084.5	10.76204825	-89.06300667	136.5396112	13049.15329	13079.01632	13136.80888	-193.8616605	13083.19452	-11.58486084	-0.074270948	-0.014958618	-7.81E+281	79.78408928	0.15623947
12932.50894	12973.06806	12829.15555	12866.45132	141374679.4	-3.555363517	-108.5842546	144.1260532	13036.91913	13063.24885	13117.95405	-293.6095157	13023.33718	-107.6356879	-0.829064497	-0.024875755	2.55E+281	80.03180152	0.156730199
12857.41993	12902.10973	12751.07165	12784.32685	148157387.2	-19.4405322	-118.8297	150.959834	13022.89418	13042.66577	13089.20001	-377.11222	12956.27053	-198.421598	-1.542652967	-0.033776075	5.10E+281	80.28270928	0.157056619
12788.14508	12836.06569	12679.94896	12711.62981	153493035.9	-37.47710477	-125.0921676	155.9419129	13009.38119	13016.87755	13048.26967	-434.8607232	12886.75151	-297.808768	-2.309957047	-0.040497973	-1.63E+280	80.52718221	0.157219081
12730.88947	12780.1177	12622.15723	12655.63209	156491067.1	-58.4096365	-133.6986419	157.9628864	12998.57068	12985.36146	12993.16003	-457.9040461	12818.62105	-418.0977117	-3.214448045	-0.04389106	-5.51E+280	80.75274809	0.15721088
12684.85289	12733.92395	12576.72387	12614.64566	157431723.5	-80.39910145	-141.6946825	157.5097075	12989.40875	12950.00524	12928.38836	-449.5699326	12754.53814	-541.4186793	-4.127737118	-0.044351457	3.29E+280	80.96055139	0.157080098
12648.45753	12696.18091	12540.81233	12583.91076	156819558.1	-101.1351045	-145.0465315	155.6088257	12980.51325	12913.357	12859.589	-417.8472503	12697.77961	-650.5618851	-4.928924044	-0.042777238	2.50E+280	81.1598801	0.156896314
12614.07995	12661.09875	12509.65042	12561.42421	155207435.2	-119.4581027	-141.2893362	152.6524554	12969.27731	12876.08931	12791.79845	-366.1051891	12643.89561	-711.607814	-5.372405358	-0.039573802	-2.57E+279	81.33477615	0.156683655
12574.81537	12623.85325	12478.83395	12544.54457	153309624.4	-133.8487356	-126.6182168	149.2109696	12953.10448	12839.41124	12730.58019	-299.115124	12589.7723	-691.9180891	-5.222736841	-0.035326145	-6.33E+279	81.47455838	0.156472823
12532.96604	12585.07864	12447.17685	12529.10507	151113612.4	-144.6901747	-107.8683726	146.0684727	12933.22892	12803.98116	12676.56706	-228.0625899	12538.49669	-615.4582573	-4.658005136	-0.030684697	3.08E+278	81.59510359	0.156307341
12490.33689	12545.26643	12413.9489	12512.46131	148389160	-153.4935758	-93.02829919	143.7435784	12911.25237	12769.22757	12628.1729	-162.575091	12490.56639	-514.5325052	-3.915842849	-0.026068744	1.28E+279	81.70679144	0.156218882
12459.1374	12515.61402	12385.50157	12491.98749	145365941.2	-158.4585936	-79.85247725	143.262545	12889.88261	12738.88161	12587.06966	-112.5144929	12460.9508	-426.6010217	-3.273338067	-0.022338919	-2.22E+277	81.85306564	0.156288112
12450.27052	12504.47956	12365.85592	12463.46581	142233619	-158.4866896	-73.78561218	145.6477383	12871.8935	12715.99484	12554.2669	-89.44700576	12462.60347	-391.7537474	-3.026934388	-0.020364687	-1.39E+278	82.07506559	0.156582022
12453.99527	12506.98482	12353.05798	12431.28249	139072521.9	-155.4815119	-71.50576182	150.372072	12855.19651	12697.60636	12527.78635	-88.594677	12482.26245	-395.6477376	-3.069426325	-0.019823441	-4541695.324	82.33739423	0.157091364
12461.12012	12518.56722	12346.42765	12402.11895	136142272.6	-150.7354327	-50.76025002	156.4147445	12837.06114	12680.95966	12505.63042	-97.23979946	12506.84152	-410.4731286	-3.192806004	-0.019993033	-5307986.869	82.59608537	0.157802086
12450.04456	12511.32121	12325.22184	12368.08484	133356943.8	-150.1064933	-44.55285453	163.2940361	12814.61817	12658.88248	12484.144	-121.7183144	12508.54717	-418.6348496	-3.267653033	-0.020626468	-6077641.151	82.79198861	0.158620835
12399.43866	12469.30943	12279.31506	12331.66869	130442630.2	-158.48791	-103.8674621	170.3518034	12784.87372	12624.80883	12459.69544	-164.3607072	12459.97412	-399.541984	-3.141962788	-0.0213494	-6783113.94	82.86465988	0.159458199
12327.41526	12407.49878	12221.41783	12298.3095	128153567.2	-172.0303244	-171.4856528	176.845854	12749.71095	12583.67187	12433.0251	-209.2959923	12380.34526	-356.524644	-2.834833784	-0.021566561	-7340639.326	82.8378757	0.160356644
12257.44809	12313.33415	12139.29628	12246.38314	127158215	-187.6948941	-178.4446705	182.3024255	12712.36056	12540.75407	12406.6966	-245.2269792	12295.9914	-301.5757212	-2.429858054	-0.020876039	-7700329.982	82.75308393	0.161362247
12214.84033	12256.42776	12092.28072	12222.43837	127151975.7	-195.8740199	-137.3584704	185.7463559	12674.9264	12505.65817	12383.74013	-238.8319748	12236.62264	-236.765218	-1.935801934	-0.018558725	-7753919.68	82.65153531	0.162608685
12226.47134	12360.38957	12186.25585	12316.51074	128478284.8	-183.9440563	-58.148398	186.2200676	12639.81228	12490.89027	12365.26465	-158.5377328	12233.28649	-165.0385829	-1.367836994	-0.013887268	-7396141.304	82.57856705	0.164189583
12281.259	12512.19108	12323.59506	12439.72607	129971086.8	-160.7798911	19.35213108	184.157	12607.77981	12489.47163	12353.99676	-27.42184908	12274.8772	-88.12097819	-0.743156423	-0.007335477	-6683431.351	82.52220795	0.165992888
12357.14851	12524.53816	12342.31079	12445.71575	130311161.2	-140.202178	28.88282545	180.4242118	12578.755	12488.6578	12356.80729	122.5291429	12339.60941	-6.890458149	-0.076375302	0.000173533	-5720841.517	82.45969183	0.167899143
12441.68963	12493.23347	12325.98743	12418.91528	133299404.9	-121.5101783	13.67433864	175.4637946	12553.61066	12490.00783	12365.42962	252.4909169	12409.6394	76.80030593	0.614933777	0.008290096	-4570324.686	82.37252238	0.16954743
12520.50502	12570.7032	12407.27024	12491.15785	138476920	-102.9367366	48.00059686	169.8841234	12533.13966	12497.661	12366.45478	322.902653	12466.00933	160.4740938	1.307396711	0.016553273	-3314093.963	82.23955972	0.170597725
12588.48112	12690.86216	12526.59001	12604.67604	145214176.6	-84.0614309	99.23940424	164.3078265	12517.21889	12508.63042	12374.31686	340.5114448	12509.85989	238.8371171	1.95638026	0.024080844	-2024653.811	82.08591068	0.171150758
12646.13911	12759.56416	12599.80862	12676.06152	164176001.9	-62.68443477	117.5333773	159.1259202	12505.41826	12519.04839	12404.90507	323.4159393	12547.02813	306.9523028	2.521821288	0.030194734	-747960.2614	81.94556462	0.171188906
12690.12026	12794.00065	12640.02427	12716.84834	177026001.8	-40.7107212	117.9708368	155.1722947	12497.73614	12532.05821	12454.08738	295.7048842	12586.82213	358.7898982	2.951773739	0.033988675	415019.9378	81.83834817	0.171043492
12715.90104	12817.44453	12665.12714	12742.93386	146858176.1	-22.32880734	119.8843569	153.2743144	12493.87987	12550.67185	12518.5666	279.869081	12637.41584	388.5681565	3.19640285	0.034490791	1365688.165	81.78886337	0.17124313
12726.03737	12825.39101	12672.22787	12751.78321	110678748.7	-6.946183351	118.5967764	153.1197475	12493.09186	12571.66727	12581.10263	270.6750553	12689.93436	398.3764424	3.273603742	0.032217956	2122798.768	81.78822155	0.170908032
12727.18814	12819.6365	12665.53365	12748.12267	128668835.6	7.913342312	111.5403811	154.0435164	12494.83548	12592.2743	12617.14952	262.6846387	12736.48751	393.033593	3.224132809	0.028266638	2737652.617	81.812457	0.169206555
12711.33991	12795.1212	12638.92336	12726.44812	164170294.4	17.21402161	92.44312791	155.7531909	12497.51543	12606.05379	12634.90842	220.8639216	12755.76973	375.0673855	3.070123634	0.022634952	3238457.659	81.87722492	0.166469671
12674.39327	12750.59983	12590.51099	12685.16757	160188676.7	16.1390164	56.97617971	157.8179844	12499.57294	12607.02239	12653.11893	116.2713424	12727.73706	347.9470181	2.84185571	0.015616516	3667732.449	81.98856099	0.162204594
12628.72682	12698.61092	12534.10589	12636.555	137832095.8	8.831787376	14.03137523	159.7711288	12501.73458	12600.02148	12666.18576	-20.46711965	12671.98723	315.2519027	2.568637277	0.008250941	4050537.937	82.12804271	0.15747629
12582.79989	12646.89771	12478.23933	12587.7871	129456358.1	-0.313416215	-29.14959594	161.346892	12505.03608	12590.90624	12664.54545	-160.9707044	12611.12813	279.5553335	2.270936548	0.001209961	4391280.718	82.28825956	0.156855891
12568.6619	12629.74638	12460.23214	12573.12295	127872961.2	-4.021085252	-50.27136954	161.8802857	12510.6981	12588.25726	12659.45138	-229.2917752	12574.29549	245.406341	1.986609927	-0.003398084	4730159.797	82.40005142	0.156627623
12616.26403	12678.9259	12514.74759	12624.33105	123158075.8	5.066697183	-28.40655512	160.7088301	12520.09848	12601.03363	12664.73895	-153.7620349	12594.94042	217.3898873	1.753654779	-0.003573882	5112510.592	82.40151886	0.15216304
12703.2019	12770.09706	12615.24355	12716.91658	118127214.1	22.59718614	21.08135291	158.2053138	12532.49701	12624.43903	12677.15244	12.8023716	12654.44449	195.2202841	1.569712731	-0.000545398	5505089.594	82.33762274	0.10860579
12802.05307	12874.1648	12729.84313	12821.76344	115257210.7	42.27724744	79.34367886	155.0392508	12546.63549	12650.94904	12690.61004	205.5743113	12716.88616	176.6846036	1.416815061	0.00398927	5859509.265	82.25649387	0.173091908
12871.76082	12946.3446	12809.99783	12893.67293	112999097.1	57.71095729	118.5481638	151.5515246	12561.87832	12674.49631	12704.57604	327.3683158	12773.81892	161.5516074	1.292376664	0.007911085	6177514.895	82.26315946	0.159432431
12869.90034	12939.93055	12805.07223	12885.65028	109918461.3	61.81946873	109.5212398	148.2097366	12577.36034	12688.09357	12717.84984	278.2674817	12822.00928	149.3285526	1.191570189	0.008934472	6434053.384	82.4602882	0.175210873
12817.19581	12878.97872	12740.72508	12822.12013	106903218.3	57.43574106	67.47356716	145.403451	12593.04874	12693.81704	12729.81412	112.3232697	12845.3465	137.1112674	1.091323207	0.007734894	6629350.839	82.78111705	0.171320849
12746.15268	12800.10947	12656.25075	12740.29953	104978210.5	49.91552475	15.47131713	143.3068727	12609.27086	12696.55452	12740.8396	-88.33060598	12831.4098	122.5457116	0.973153152	0.005672663	6773780.657	83.13746567	0.171909846
12687.7256	12735.58712	12586.28479	12673.59184	104983025.5	41.65758871	-27.02839272	142.5464	12625.19286	12696.92916	12749.5258	-245.3671896	12791.71447	104.2975822	0.826825129	0.003756502	6707945.037	83.40898036	0.173275619
12676.1646	12723.08976	12571.32525	12660.32491	107871778.4	35.98682376	-36.82344125	143.7074393	12640.24019	12696.55666	12754.42579	-273.0121533	12743.28327	79.83042933	0.632324174	0.003129434	6401495.098	83.47222353	0.174595522
12698.57349	12745.94009	12593.49072	12684.43083	113025314.5	32.34485415	-24.97312797	146.4265425	12654.3983	12695.88227	12755.99242	-203.7403343	12700.68079	51.83217089	0.410836	0.003407342	5888976.844	83.38628257	0.176282512
12731.00893	12775.46874	12622.13874	12717.28585	119260761	28.5910005	-10.05749099	150.1381504	12667.3486	12694.07839	12755.30432	-100.9397058	12679.531	26.08535173	0.208309198	0.003837424	4882373.78	83.24303509	0.177613155
12760.71949	12809.15153	12654.41876	12753.25443	126202228.8	27.37418338	8.83436136	154.3236171	12680.70759	12695.64798	12753.22305	1.347445996	12683.47365	-2.32523818	-0.016025307	0.003915744	3953105.639	83.13797815	0.175900466
12771.08455	12827.61051	12670.1194	12772.41544	133339387.2	29.64493318	19.595356	158.3366687	12695.90146	12703.58547	12750.53411	62.06532891	12704.5388	-36.18579465	-0.285657137	0.003119214	4247693.009	83.17353458	0.169442872
12770.8856	12838.74552	12679.06476	12780.78837	139922625.8	34.75046958	26.4321985	162.0339565	12711.49182	12716.38788	12748.82217	88.07430826	12740.96131	-67.77081952	-0.53831674	0.001879486	4673423.145	83.30196676	0.15983186
12775.38155	12893.60634	12732.88726	12824.34842	145454443.7	45.31845299	67.25708969	165.4602643	12726.24145	12735.02624	12749.26753	105.6560902	12795.68558	-92.07499067	-0.733681866	0.000832859	3424773.886	83.44250752	0.146625552
12778.46852	12934.07173	12770.22914	12858.65144	148903942.5	52.45312717	94.62482337	168.2443737	12736.92545	12749.57517	12751.23103	110.4839721	12839.125	-89.42174883	-0.711988726	0.000515729	1672741.061	83.53396202	0.136155406
12787.38709	12851.49467	12688.61713	12786.34648	149269124.5	43.80163587	18.11546763	170.082724	12740.40734	12747.16619	12756.36081	101.260431	12839.73193	-41.59320805	-0.325323754	0.001478933	1208853.053	83.50917314	0.139078954
12800.53804	12761.47147	12598.55199	12710.93909	146971980.9	30.85172637	-67.49140884	170.9158515	12739.45151	12739.15935	12763.88281	84.75452084	12812.76452	36.48900899	0.304790524	0.003471759	1387010.768	83.39536343	0.146261061
12779.06307	12827.17542	12636.65706	12798.81515	142800788.4	27.85547084	-23.0596641	170.6284797	12737.56498	12739.3765	12767.62368	62.88824211	12779.72588	126.6131384	1.03036228	0.006008295	1205756.482	83.24757821	0.14255262
12774.65891	12962.7696	12750.60842	12940.51831	137314681.3	34.39972892	74.94211708	169.494327	12738.76646	12750.01775	12777.51831	53.96299235	12764.46784	201.9110755	1.632435299	0.008788453	875595.2128	83.09363478	0.135187792
12895.4952	13054.03721	12892.57294	12967.32515	131256281.1	50.69565508	119.3613608	167.8388594	12747.39189	12774.7744	12809.25178	76.52905094	12790.22673	234.52957	1.884238697	0.011448604	683075.9064	82.96558577	0.135777032
13029.84155	13094.64288	12994.41541	12941.05723	124929815.9	67.99578311	120.6675456	165.2775036	12761.71868	12803.3222	12846.30108	120.415066	12846.27491	236.2911567	1.883004668	0.013919479	552218.6765	82.86412836	0.139697486
12996.82345	13069.64016	12940.77917	12957.6083	118392375.1	73.09564627	91.72879573	161.4098257	12778.48342	12820.01154	12868.28636	171.6618171	12918.73084	226.4862774	1.78683866	0.016257218	427463.3098	82.77605565	0.140286592
12909.8057	13029.98364	12843.79224	12996.17745	112262327.1	72.62642394	59.28556448	155.8784457	12796.10574	12831.43638	12880.90454	213.2878585	12983.53634	223.1655633	1.744311437	0.01830131	350322.4089	82.70451395	0.13913944
12944.60568	13059.44986	12881.71761	13028.35607	107108816.3	76.97354819	67.00170421	148.3072172	12812.4638	12847.76182	12889.62293	227.0298356	13009.15427	246.3118643	1.919716858	0.019917383	358438.8914	82.65147306	0.138514982
13035.49956	13123.00001	12984.59226	13060.4189	102875519.9	84.87805337	95.6710717	139.1809615	12827.65573	12868.40251	12905.82056	219.2552614	13015.78742	286.9426764	2.240023034	0.021066995	434725.4667	82.6154675	0.137817504
13081.45856	13160.60302	13038.85604	13096.30475	99453724.08	94.79324314	111.6089658	129.30216	12842.98813	12893.16839	12945.24885	201.5825401	13034.63123	328.758466	2.572343605	0.02170155	553663.0217	82.59444361	0.136470632
13104.16704	13182.45178	13066.38579	13131.4348	96521448.15	104.5493069	114.8971981	119.0086728	12857.13942	12918.9897	12994.19033	183.4591319	13063.28865	362.0746964	2.837332811	0.021905905	702087.1864	82.58609385	0.134927163
13133.32568	13204.53908	13099.04177	13161.42422	93664429.3	110.2482136	110.2634067	108.7373712	12869.044	12940.54654	13034.1867	175.4770337	13099.08979	375.9597172	2.945418693	0.021782548	862482.3028	82.5866848	0.133655666
13160.32546	13222.09031	13127.19426	13185.71425	91169583.78	113.4579698	98.13737111	99.09547258	12879.98839	12959.93037	13063.89626	172.9551975	13133.66166	372.6456111	2.915420101	0.021251228	1030280.884	82.58737421	0.132586702
13178.61628	13232.19762	13144.08077	13204.77178	89435304.87	117.1974416	79.40239847	90.50984093	12891.03702	12980.89416	13081.45002	167.6373262	13151.25699	359.2042997	2.805615036	0.02024004	1207159.998	82.57979297	0.13159221
13191.04103	13237.45005	13153.6634	13217.02999	88615811.78	120.3753358	66.88972549	83.8318134	12904.81319	13002.12911	13095.28442	154.5748084	13160.72451	337.0384308	2.628417452	0.018635855	1378772.382	82.55448669	0.130656592
13200.31789	13240.66902	13159.96653	13221.39274	88912568.37	121.554768	72.50158477	79.86606447	12924.02835	13021.93332	13119.16	128.3316235	13177.90165	308.2872204	2.402140226	0.016333464	1532535.654	82.50172315	0.129727058
13206.30529	13241.77352	13162.79	13218.98795	90134763.32	121.1664059	88.60339247	78.31500314	12946.82867	13040.42704	13146.86233	92.48578249	13196.24587	274.0274601	2.134684183	0.013511233	1666702.771	82.42413393	0.128872344
13208.24129	13239.86114	13161.09754	13211.08158	91865581.17	119.5744305	105.6404225	78.63793589	12970.66224	13057.50866	13167.76162	53.59829562	13205.32672	234.0767715	1.823460701	0.010400565	1776399.516	82.32993576	0.128217209
13207.53181	13236.20853	13156.36184	13199.99188	94169368.56	117.0741388	106.1834196	80.32091568	12993.32868	13073.29254	13183.10338	14.57026721	13209.38677	190.8028497	1.486331499	0.007212161	1871499.163	82.21957453	0.127754721
13205.63706	13232.16781	13150.13048	13188.53411	97066982.31	114.0450894	76.11854191	82.69703708	13011.93379	13087.91254	13195.28831	-21.04511391	13214.00268	147.0959109	1.145157075	0.004198535	1964426.788	82.09463821	0.127477587
13201.2531	13226.85122	13141.69919	13176.39392	100086015.4	109.995563	24.34708041	85.71646854	13027.2713	13100.42505	13202.9484	-51.58206089	13216.14567	103.3765996	0.803777623	0.00138545	2034209.266	81.96512265	0.127466061
13193.06755	13219.36898	13130.37131	13162.64756	102839895.3	104.4174034	-44.29024256	89.52049116	13042.24729	13110.02164	13205.10276	-77.03468013	13212.62096	59.73026938	0.463706038	-0.001277203	2057599.647	81.8396236	0.127784351
13180.36899	13209.38335	13116.13099	13148.09214	104683664.2	97.07307497	-101.6210659	93.78145603	13055.834	13115.69391	13202.74328	-94.01224799	13202.46677	18.09619127	0.14042833	-0.003627897	2020385.997	81.72818569	0.128536354
13162.08762	13196.21563	13098.56692	13133.13844	104964209.5	87.57641902	-104.505808	98.22637502	13065.36412	13116.39128	13196.74279	-99.55022137	13184.45176	-20.15198665	-0.154925031	-0.005551282	1906249.977	81.64187949	0.129817486
13140.358	13181.50517	13079.45816	13119.02849	104133830.4	76.77006782	-83.71842271	102.7040464	13074.44547	13113.41565	13187.55431	-94.8774428	13161.05309	-53.69439749	-0.412505115	-0.007006541	1730527.217	81.5742867	0.131558832
13119.16022	13168.35738	13062.13345	13108.17765	102971393	66.00759237	-93.13898853	106.9346802	13087.96691	13108.74837	13176.1393	-81.4247828	13136.65792	-79.92736565	-0.612949619	-0.007861217	1526541.607	81.51100677	0.133647889
13098.52642	13156.53213	13046.1901	13099.71895	101924296	55.00587159	-112.9604356	111.0940402	13102.20187	13103.09876	13161.29332	-62.52912586	13112.03246	-100.5914349	-0.769896124	-0.008323828	1295289.621	81.45169005	0.135968414
13078.73076	13145.92672	13031.33312	13092.71774	101476092.4	44.14309632	-102.3050655	115.395632	13112.70844	13097.94228	13142.9103	-42.24345144	13088.41733	-117.7025536	-0.899181451	-0.008633261	1040265.7	81.39437957	0.13839198
13064.84455	13140.77088	13022.38331	13091.19991	102021020.3	34.71149423	-76.42509982	119.230759	13119.65768	13094.46438	13123.99762	-18.77010176	13070.20427	-125.6049951	-0.957783689	-0.008383852	804765.8718	81.3225932	0.140864346
13061.28787	13144.818	13023.71169	13098.97982	103604852.2	26.32985468	-72.68372606	121.9688271	13122.92123	13091.93933	13105.34639	10.50473077	13060.87359	-118.6525947	-0.902641073	-0.007156664	627813.3198	81.2229982	0.143341836
13073.59824	13162.53579	13040.32949	13120.01504	106373453.5	22.92656649	-59.22580199	123.0495255	13126.22386	13094.05341	13094.27668	45.937245	13066.39169	-91.88335896	-0.696166238	-0.004616637	554322.556	81.07703898	0.145794644
13107.39816	13198.49893	13077.38159	13158.42403	110698156.7	30.68224574	20.41239643	121.882349	13134.76953	13106.90182	13102.40889	88.39575723	13092.30535	-40.09282895	-0.29888204	-0.000391234	630920.6137	80.86556908	0.148195154
13158.80452	13249.26845	13131.06386	13210.81303	115545768.5	44.00011435	112.3040208	118.8521849	13146.79346	13125.41288	13121.41914	135.1255743	13135.35217	31.91704467	0.252380806	0.00511364	831895.459	80.60377808	0.150431407
13220.53142	13308.42923	13194.19154	13270.83152	120199347	53.65696247	133.3972558	114.7570314	13159.06091	13140.84324	13136.31019	180.9411066	13189.83991	114.7325751	0.885605218	0.011133992	1101959.82	80.31929283	0.152428172
13289.66208	13373.58882	13264.19006	13336.3889	126036198.4	62.89721361	120.7678517	109.7827609	13171.34666	13157.77778	13155.30192	226.0892571	13250.36756	205.6003091	1.579858433	0.017516535	1427368.143	80.0223013	0.154083839
13362.17858	13441.44074	13337.47729	13404.56233	131069713.4	77.39739651	137.2144759	104.2186442	13183.65556	13183.49709	13191.01549	270.5742658	13311.04851	301.0358443	2.308572341	0.024032322	1787094.662	79.72681697	0.155248368
13432.30127	13506.62399	13407.93289	13469.72945	136324158.1	93.62340327	159.5552244	98.82526628	13195.95041	13213.98187	13236.79102	307.6968517	13369.08579	390.7596013	2.993252895	0.029887071	2126354.838	79.45562911	0.156117275
13495.95018	13565.2215	13471.01457	13527.61382	151161081.4	106.8833163	152.7414473	94.20647609	13208.30696	13243.42206	13282.84954	331.5478524	13422.59247	466.0574629	3.567411102	0.034429252	2401100.215	79.22493258	0.156771467
13545.38064	13610.23162	13518.83406	13571.0629	162669106.4	117.71487	133.9241301	91.29950538	13221.60935	13272.27733	13329.36949	334.7291565	13470.90435	517.2043902	3.956213281	0.036728317	2548734.933	79.0644177	0.156904702
13572.99621	13634.75729	13543.60088	13593.00309	145462591.5	126.9466302	124.0294829	91.04959914	13236.66919	13301.18059	13376.91072	309.6896957	13513.20514	533.3767714	4.076719847	0.035853249	2505163.71	79.00303107	0.15708007
13581.80421	13641.65057	13548.54067	13596.47186	132714336.3	133.6288694	116.8406001	93.02121024	13252.57312	13328.47957	13422.13158	261.5918853	13546.7468	519.5448729	3.967064742	0.032305594	2301325.338	79.02623253	0.15677897
13577.74316	13636.55569	13540.12853	13587.51032	135012411.5	137.3300044	106.0668842	96.33377413	13268.36158	13353.14052	13462.33567	199.9853362	13570.38503	487.1004013	3.714263956	0.027065186	2003829.36	79.10696715	0.15350461
13564.33582	13622.6032	13521.80786	13569.29867	329463135.9	136.9045572	87.76288212	100.6139514	13282.52336	13373.09945	13494.76437	128.6672135	13578.77341	433.4452289	3.30041173	0.020571411	1632106.352	79.22883073	0.150768915
13546.44877	13604.1526	13498.37837	13546.26489	124444981.8	131.4047719	56.60229818	105.3283372	13293.5213	13386.45913	13516.77331	52.96555959	13567.1104	359.7848295	2.736251652	0.013431481	1215637.152	79.37000172	0.1525557
13526.83353	13584.08242	13473.43272	13521.76875	155812884.5	122.5208698	21.75887339	109.8887074	13302.49485	13394.92378	13529.4702	-20.1904495	13542.61198	277.0888998	2.104797692	0.006350028	815288.0712	79.51563585	0.150787048
13506.28685	13563.46384	13448.5962	13497.34652	116971418.5	112.0925965	-7.641792111	113.9508711	13311.09248	13400.65822	13535.1607	-86.40433691	13513.72875	191.8630841	1.455351779	-0.000213232	476863.7561	79.65856735	0.147400244
13489.88662	13547.34178	13429.71804	13478.50479	143709705	102.5339411	-29.33104115	116.6611	13320.62498	13406.12977	13535.07155	-135.5326997	13489.15306	131.0971649	0.990269673	-0.005282422	272913.4669	79.77503284	0.14846082
13482.48604	13540.58228	13422.46256	13470.56526	130633300.8	96.57312872	-30.4477145	117.1866388	13332.60015	13414.2037	13531.08001	-157.6676481	13478.99022	120.0375505	0.898931205	-0.007903336	277215.8791	79.84264205	0.107404451
13482.13976	13541.11372	13424.48951	13471.34809	108475268.6	93.0388838	-21.01933987	115.9439425	13346.68323	13423.92331	13524.47681	-157.5709886	13479.918	142.083577	1.0577533	-0.008433572	450536.7909	79.86698389	0.151005917
13485.895	13545.72856	13431.8211	13477.20378	106415607.5	89.90397092	-39.0371645	113.6793402	13361.85166	13433.25709	13515.83835	-143.1191154	13484.24188	176.4945178	1.311623176	-0.007592169	713230.3221	79.85937417	0.145475424
13490.81482	13551.60402	13441.36726	13485.16734	110582398.1	87.13874355	-48.69177224	110.880582	13378.19917	13442.24609	13508.12029	-119.8882104	13493.67666	191.7575411	1.426230526	-0.005818751	1037603.465	79.83191716	0.146445562
13492.71575	13554.64254	13448.76154	13491.0486	106371841.8	83.52416923	18.07984538	108.1887599	13395.52173	13450.30182	13503.86658	-95.97165693	13507.20662	154.8931387	1.156053194	-0.003714074	1383679.131	79.80040019	0.149549496
13492.67109	13555.61111	13453.6699	13494.8172	98528684.54	79.33688292	85.07404917	105.9530255	13413.24408	13457.19196	13502.51342	-71.88593052	13521.78374	81.95390915	0.619101926	-0.001633297	1683260.914	79.76517811	0.154580408
13493.1779	13556.73293	13457.31401	13497.9052	93343441.28	77.26536093	49.82989649	104.287267	13431.00927	13463.58675	13503.0555	-45.220241	13537.83657	-1.684317593	0.002861169	0.000297163	1887282.379	79.72212146	0.157473081
13491.38773	13554.62561	13455.93439	13496.8753	91432768.9	72.55159799	-36.88026449	103.788089	13447.08813	13466.43713	13502.16131	-24.50273724	13539.69948	-72.73974913	-0.521389144	0.001487509	1911723.512	79.6760044	0.158717897
13486.0789	13547.61285	13447.05581	13489.60232	93704890.36	58.79571478	-105.2876358	105.004547	13459.90052	13463.20012	13497.20019	-15.16194884	13513.75827	-105.8567188	-0.767029121	0.001367875	1672375.957	79.63077711	0.159610503
13476.71737	13535.44011	13430.93247	13476.08092	99398867.14	42.40232186	-134.3178819	107.7421244	13469.75636	13455.93241	13489.0287	-17.06733439	13470.23079	-110.4194602	-0.803279558	0.000149043	1213624.599	79.58941409	0.159889167
13460.97403	13516.22146	13407.12901	13455.38777	106563517.5	31.18382167	-108.0080077	111.669208	13476.95043	13446.34605	13476.91963	-32.20966221	13419.07872	-104.8556915	-0.765751117	-0.001794089	623193.0102	79.55630153	0.159510255
13448.14219	13500.05083	13383.51879	13435.36132	114855016.7	26.28997409	-51.61878844	116.3909746	13483.26535	13440.20394	13466.7965	-41.56321967	13386.24198	-100.7314982	-0.740014081	-0.004183175	-62217.18762	79.53026862	0.158655777
13445.40113	13494.8186	13366.58622	13422.33365	123872805.4	27.94889365	7.447178217	121.4063568	13490.46305	13443.05816	13467.1826	-29.65538694	13397.14037	-110.8661312	-0.820786496	-0.006612067	-791048.5175	79.5098516	0.157502478
13446.66785	13494.54154	13352.68152	13412.22273	132571048	31.58817554	36.83891793	126.7001767	13496.84178	13450.62546	13469.53653	-6.842249371	13434.25637	-132.4821352	-0.986344691	-0.009017143	-1494349.62	79.50041065	0.156330485
13448.03966	13495.44755	13339.49611	13402.45755	140218316.7	31.16495954	-10.85032519	132.3852952	13500.57637	13457.81589	13462.46467	20.10851261	13475.73571	-157.6261553	-1.176803355	-0.01148097	-2125298.39	79.50696226	0.155363348
13427.75519	13474.87693	13311.4665	13376.60437	145545945.1	24.01327902	-87.42641943	138.2985707	13498.89793	13457.24096	13446.55388	11.67618667	13491.51813	-181.9807106	-1.359137414	-0.013608112	-2593690.512	79.53652705	0.154962649
13365.97178	13412.21724	13254.53981	13319.79306	147281593.5	9.351378605	-111.5845686	144.3063367	13488.94757	13441.13009	13423.31591	-68.237039	13449.91049	-201.6008893	-1.502935142	-0.015123907	-2810077.851	79.59568535	0.155482239
13279.5546	13325.16763	13181.2645	13245.12453	145976403.9	-10.80275257	-110.1250928	150.2625259	13472.94708	13414.15506	13396.40489	-187.581353	13369.61987	-217.3102546	-1.615119479	-0.016072878	-2815085.061	79.68024414	0.156756384
13186.77257	13232.61784	13104.61744	13166.31716	142738930.9	-34.25379467	-132.5470209	155.937593	13454.11705	13383.28168	13370.73587	-312.2762667	13278.85467	-230.9939736	-1.711484317	-0.016468739	-2689398.372	79.7838237	0.158458178
13121.5934	13170.59009	13050.65097	13110.3492	138109226.5	-55.11117709	-152.9171707	161.3422089	13434.82547	13353.7154	13344.61184	-379.0673109	13198.98858	-249.0811386	-1.839523559	-0.017082089	-2472038.068	79.89975573	0.160416049
13118.1919	13175.19507	13045.34476	13104.22575	132841064.6	-66.05309622	-140.285976	166.5009102	13417.85296	13332.03216	13316.81375	-324.0519951	13156.2554	-276.1607001	-2.03331514	-0.018531444	-2217433.265	80.01984846	0.162398802
13154.38521	13222.23154	13070.43822	13129.39302	127635552.3	-70.00126348	-109.1248202	171.0817813	13402.73547	13316.00457	13285.23893	-190.7330634	13141.50572	-308.8254306	-2.269921045	-0.020550142	-1978909.953	80.14422576	0.164206685
13199.25574	13278.31593	13101.23626	13160.5547	122883564.3	-73.61883038	-76.237996	174.7552656	13387.57701	13298.97441	13245.11351	-39.52040025	13129.43041	-344.8704742	-2.53491201	-0.023003992	-1786804.246	80.27498592	0.165733062
13220.12766	13307.74705	13110.93271	13170.62582	119612369.3	-76.68847258	-53.9403288	177.1977266	13372.98112	13282.36391	13203.80185	69.46505532	13122.99145	-368.598843	-2.714754657	-0.024350407	-1717377.942	80.40870463	0.166697076
13181.92498	13272.29018	13070.8709	13130.57781	118825180.5	-77.33933998	-55.75588432	178.0825932	13359.24259	13269.64033	13172.17624	70.30001326	13130.65305	-365.9564622	-2.7081457	-0.023214113	-1844487.726	80.54287056	0.166827106
13099.55704	13188.05531	12993.59384	13053.14257	120101711.4	-80.39733286	-75.70027809	177.5465371	13344.74472	13254.35238	13145.20503	-10.39157802	13132.02597	-347.8347704	-2.59358005	-0.02075146	-2132582.405	80.6735666	0.166247621
13000.97827	13085.28004	12902.4723	12962.13443	122647880.9	-91.76912996	-102.2693925	175.9104197	13328.41772	13228.29788	13114.79668	-119.4798764	13102.98949	-324.8460349	-2.445810527	-0.018044706	-2515673.499	80.79371415	0.165197028
12903.23099	12982.57757	12811.7042	12871.72832	125964278.8	-108.6167367	-128.1970127	173.2749347	13307.86997	13194.09967	13082.15747	-234.2177185	13048.52824	-322.0494964	-2.448750465	-0.017747519	-2950837.984	80.90504287	0.163821351
12826.20557	12901.7079	12737.96312	12798.56725	129371856.1	-125.4318716	-145.2217259	169.7957594	13280.04374	13157.28462	13048.2926	-325.4305957	12982.59313	-364.2758541	-2.784125137	-0.022472555	-3382207.006	81.00959975	0.162314829
12770.07904	12842.78434	12682.3713	12744.05745	132504927.5	-142.2787006	-152.7189005	165.7670134	13247.18263	13117.83764	13012.42505	-385.6325836	12907.51102	-431.0469898	-3.297519411	-0.030005163	-3772046.116	81.09523693	0.160831744
12727.07945	12797.29339	12639.43853	12702.91603	135267944.5	-160.2375785	-153.3301067	161.4228788	13214.03735	13075.19603	12975.55297	-423.3019581	12824.15191	-495.802252	-3.790432399	-0.03750154	-4101004.193	81.15009895	0.159460043
12699.2827	12767.47734	12612.15749	12678.35281	137002260.7	-175.3974394	-146.7420145	157.1377789	13180.57425	13033.32171	12933.86569	-419.2466577	12748.01147	-529.0493655	-4.040939691	-0.041772165	-4315768.248	81.16284204	0.158410958
12687.81722	12754.51965	12602.66722	12672.75877	137091425.1	-183.1483948	-132.6881245	153.3017971	13144.87004	12997.18789	12884.67481	-355.5904567	12697.96632	-499.6633524	-3.815162289	-0.039443351	-4365918.226	81.12168098	0.157890465
12691.60843	12757.4547	12609.68277	12684.49355	135821989.9	-184.1175627	-112.0195385	149.8221397	13111.88845	12967.30165	12833.60597	-249.6979171	12672.87613	-420.7951005	-3.212309283	-0.031953184	-4263607.438	81.03464258	0.157838341
12709.62399	12775.45387	12631.49254	12711.20375	133647051.5	-180.3411517	-86.37116774	146.4506588	13087.38865	12942.56724	12784.76563	-123.6923238	12664.82733	-317.288813	-2.419744623	-0.022019832	-4039405.122	80.91823816	0.158112652
12739.5218	12805.96565	12665.36264	12750.07019	131025629.2	-171.2294041	-54.55026437	143.1581916	13067.61883	12925.70714	12748.77923	1.454661838	12679.78331	-204.934995	-1.556488712	-0.011309889	-3715551.248	80.7768143	0.158643348
12777.92397	12845.37907	12707.56389	12797.20666	128540294	-156.6996006	-16.29701986	139.8577303	13048.12761	12918.89939	12740.17245	100.3136906	12721.51919	-102.3668567	-0.763277188	-0.001804679	-3321512.879	80.61679597	0.15932805
12821.30131	12890.05961	12754.80354	12848.59949	126220036.8	-138.4870603	23.99320766	136.4008095	13027.36797	12919.76381	12749.55204	171.7936445	12780.68293	-11.41837153	-0.055916328	0.006242439	-2881280.565	80.45483842	0.160059374
12866.74019	12936.86999	12804.38295	12900.96813	123928777.2	-118.0951514	62.7990034	132.7393272	13002.75839	12925.71423	12760.02896	225.5051308	12848.37504	72.8268893	0.600631376	0.013334041	-2412825.233	80.30465822	0.160770485
12909.37367	12981.08439	12852.03197	12949.14085	121918979.7	-98.54276864	91.94512167	128.5980502	12978.5565	12932.41327	12776.32976	250.3113046	12908.38539	146.6461177	1.17560888	0.018968074	-1940052.306	80.18567998	0.161322919
12944.47662	13018.14911	12893.64963	12988.12305	120350221	-82.94711487	103.3699846	123.7035126	12961.69341	12935.21273	12806.05457	238.9664824	12943.84278	207.1577626	1.644631739	0.022732536	-1487963.3	80.11767955	0.16157448
12972.73777	13048.19704	12929.00046	13018.25164	119335854	-70.55311327	102.4299038	118.3664511	12949.70309	12935.62591	12842.77675	202.8724331	12960.17729	253.6949303	2.003197136	0.024725835	-1062381.507	80.09281964	0.161587565
12996.39371	13073.08124	12959.3199	13041.80539	118955522.5	-59.75052749	96.12849761	113.0250912	12938.06739	12936.4746	12879.37193	152.122047	12967.71659	286.1541518	2.25191155	0.025152777	-651796.8462	80.0934221	0.161494517
13016.68421	13093.65108	12985.11961	13059.8759	118774667.3	-49.27879626	90.99496589	107.9855429	12928.56274	12939.66967	12913.20539	113.0295158	12974.32592	305.5509164	2.399420146	0.024273363	-268771.0481	80.1140946	0.161326625
13035.49444	13111.02828	13007.10777	13073.87388	118652283.8	-37.63248103	96.8747652	103.6308046	12923.27796	12947.53485	12942.01947	111.9352133	12989.42025	313.3706378	2.458217509	0.022454234	70459.51723	80.14639463	0.161141951
13053.646	13127.15772	13026.96917	13086.20835	118377859.5	-25.08327058	110.3095045	100.0934156	12921.12715	12959.2383	12966.58349	137.7658534	13011.53544	313.5272038	2.457958176	0.020125284	412403.5816	80.17579187	0.161048233
13071.13222	13143.61293	13046.32479	13098.75578	117940333.3	-12.45263018	116.654413	97.34645284	12921.14063	12973.02104	12988.95923	173.6558399	13035.85045	309.9131316	2.427700872	0.017633489	805673.4476	80.19221043	0.161137389
13089.47057	13160.7123	13065.14445	13112.11627	119280054.5	-0.15337338	121.066898	95.73874366	12922.06202	12988.68158	13010.25566	197.3168103	13061.63345	304.0341475	2.379149676	0.015400552	1255524.151	80.17695582	0.161585368
13110.23291	13179.76083	13084.18739	13128.16922	123098613	11.40558524	143.8540296	95.55207477	12922.54476	13005.28409	13032.35517	185.9350055	13087.44038	299.0506912	2.336534677	0.013918684	1788997.338	80.11114009	0.162511014
13132.49761	13199.99712	13103.45685	13145.69343	130360620.7	22.25433003	159.5967325	96.61793055	12923.62056	13022.7049	13055.43179	148.9584021	13113.9815	293.9482283	2.292334064	0.013053937	2371702.122	80.00529623	0.163902122
13154.5818	13218.25379	13120.41817	13160.97866	142420072.4	32.27534327	125.2351541	98.78721485	12926.67856	13042.48841	13078.112	101.369082	13141.9105	284.2125754	2.2125509	0.012390295	2917204.099	79.87959378	0.165610302
13175.91528	13239.87309	13139.74823	13180.80407	151841893.5	41.88557452	81.00102437	101.5793035	12932.80481	13061.9007	13102.986	63.72412262	13169.35141	279.1109868	2.167506813	0.012264438	3527840.688	79.74260313	0.167261928
13195.66914	13269.13397	13166.27812	13209.81949	152930547.7	51.63096339	83.5572764	104.4280489	12943.3075	13075.74904	13132.44926	56.0044526	13196.90012	285.2868278	2.207607632	0.012825927	4274344.96	79.60616066	0.16870174
13212.46445	13298.57808	13190.93876	13241.44218	146185828.7	60.04854925	106.3715984	107.6619881	12957.43126	13087.81278	13162.91073	67.9858539	13220.23455	294.211946	2.268360315	0.013585403	5012742.499	79.48525052	0.169419577
13225.46986	13323.23801	13206.81478	13271.50669	127491050.7	65.82063004	114.1908002	111.7116069	12973.63825	13105.24236	13190.67664	86.25117126	13229.95673	300.3107876	2.307672347	0.014274829	5638284.481	79.3895551	0.169024542
13232.99525	13330.55308	13207.67329	13280.55537	119382552.1	68.56883587	101.9048937	116.7077741	12992.00474	13123.00347	13211.31541	87.00558708	13235.13248	279.2762584	2.141493744	0.013526468	5818620.172	79.3387788	0.168653501
13233.38151	13303.23379	13178.13726	13250.56723	115857284.1	66.57805967	57.99593521	122.862871	13012.25606	13131.57949	13219.32565	47.17238558	13249.02701	208.3858769	1.597751507	0.010060361	5236841.991	79.35214188	0.168663727
13228.30815	13255.81132	13133.17494	13197.0637	320340668.3	61.53160064	-3.865167124	129.7177903	13033.39193	13134.94728	13217.41842	-15.95569619	13257.65394	107.8569843	0.82986759	0.004951035	4152841.41	79.41948527	0.170331349
13220.56036	13221.75116	13113.8327	13138.27352	84348476.52	58.95144773	-40.74981407	136.3969122	13054.82864	13142.85098	13212.93892	-80.38024759	13248.27771	2.023434025	0.022532875	-0.000489315	2895505.195	79.52168063	0.172473201
13211.57992	13202.13443	13096.52728	13102.46275	144786240.5	54.43550065	-64.3756371	142.9159262	13073.93592	13147.82185	13205.68715	-115.9252216	13220.04458	-74.10453424	-0.558930511	-0.004400106	1876613.599	79.64783858	0.167007095
13203.20517	13171.15951	13029.36296	13118.45688	97006516.02	39.76071267	-127.8624036	149.2468651	13088.58928	13138.03852	13191.50171	-92.07838339	13169.59707	-84.75611155	-0.643457955	-0.004863301	1535917.245	79.78361391	0.165139212
13197.6019	13169.06166	12979.59554	13171.83511	122782582.9	25.63777328	-162.5215285	154.2802675	13100.10036	13126.45431	13179.74015	-25.69814885	13122.39984	-45.73728365	-0.35048682	-0.00268125	1701236.538	79.91598323	0.172652078
13196.27364	13262.46643	13032.38291	13240.29064	124273860.2	25.71682891	-56.40886487	157.0415476	13109.16878	13129.3655	13184.01579	57.43432231	13113.62842	17.02696442	0.123787324	0.000793502	2057837.591	80.0367307	0.106761645
13202.05086	13375.24399	13138.48306	13301.51276	121023379.8	35.38300828	86.46071123	156.3327531	13119.73411	13143.66705	13195.43748	131.3379272	13138.58162	78.09564324	0.586851556	0.00428024	2406327.069	80.12851566	0.175097212
13217.62388	13399.18065	13239.86993	13331.19572	121724709.6	48.26568483	113.465854	150.9341511	13137.6959	13164.87048	13200.33365	168.0500665	13176.29767	109.5765722	0.827621293	0.006367479	2505730.559	80.17461981	0.163472176
13242.04526	13374.39374	13309.53603	13338.41241	122065719.9	60.63409533	78.28644702	141.6915035	13158.64179	13188.0012	13204.77841	176.7966316	13228.62584	120.6941834	0.915518395	0.007500384	2409785.743	80.17936894	0.159439229
13273.35782	13365.81575	13305.21633	13340.40295	122472983	66.641557	68.49314687	130.1986517	13175.22444	13204.85399	13217.15436	175.7069216	13306.75423	129.2857459	0.984931717	0.008554476	2285815.427	80.15386642	0.150394983
13310.1226	13373.24982	13276.22483	13348.24006	122514418	69.94784167	73.03897153	117.0764212	13189.82995	13219.50748	13238.26983	177.2264889	13378.96968	147.5340666	1.12789221	0.010119588	2122914.932	80.10461764	0.143495289
13350.42122	13393.99924	13305.75469	13374.47391	122204615	77.68720543	76.36420109	103.1820217	13206.6042	13239.9199	13267.84889	195.541313	13402.35401	188.9491821	1.446380072	0.012846636	1928614.507	80.04012844	0.142643731
13393.24058	13428.6525	13363.22791	13415.11141	122224306.3	86.83874019	83.06116377	89.7996159	13223.99695	13262.65092	13303.74788	224.7354	13401.79375	245.801371	1.881122008	0.01630365	1765472.997	79.96984653	0.144675537
13438.10172	13471.96421	13395.45426	13460.93612	122529827.3	92.66848598	92.91200342	77.84660625	13239.93643	13282.5792	13343.40289	253.2463019	13418.2957	304.7099219	2.330207536	0.019778465	1666077.385	79.90044374	0.14489329
13483.36949	13518.92959	13421.46747	13508.25768	125919859.7	97.05865964	103.5087618	69.02257878	13255.42735	13301.6731	13381.59015	275.4843563	13444.51206	357.3372477	2.729454755	0.022803527	1749986.131	79.83952641	0.143793818
13527.4339	13564.14051	13466.0774	13552.76149	134780174.6	102.8159408	112.5241263	64.99589394	13271.8509	13322.949	13412.97427	285.2169429	13466.60368	394.7209654	3.010012135	0.024881959	2139130.262	79.79714419	0.142986391
13570.11255	13608.09905	13520.64953	13594.93899	146488622.3	109.5151849	120.1365869	65.09098361	13289.01331	13346.13461	13439.83126	284.533694	13491.87807	418.8512347	3.187393733	0.026118616	2770412.572	79.76996826	0.141821419
13611.53164	13653.10248	13575.33556	13637.26638	158280111.6	116.2390527	127.4617474	67.96844402	13306.55024	13370.40712	13465.90693	278.7108308	13527.47581	435.4720886	3.305858691	0.026827298	3542911.165	79.74772092	0.139721998
13651.70949	13699.14112	13627.41185	13679.70096	165062719.4	124.1825981	133.2356869	72.85206886	13325.0322	13397.40936	13494.34685	269.1326275	13571.25096	446.5195454	3.380825996	0.027116281	4369471.102	79.74274575	0.138269134
13690.85784	13746.22336	13673.42462	13722.18668	161775964.3	134.4218843	136.4387557	78.67105346	13344.91895	13428.66636	13528.71803	257.584852	13619.35327	454.5717184	3.432753692	0.027131526	5148235.952	79.76213704	0.137912639
13728.74801	13792.76657	13713.67955	13763.83472	151272767.9	145.9182693	137.1410124	84.74990435	13366.2069	13462.90127	13567.76928	244.7913617	13670.25706	459.5247552	3.460942518	0.026896447	5869587.605	79.79151521	0.13836627
13764.91251	13836.70598	13749.98893	13803.2814	137729734.6	157.4761828	135.295078	90.82905151	13388.97823	13498.53242	13608.72431	230.3225052	13722.79089	459.8453821	3.453645376	0.026360615	6554620.803	79.82261264	0.142299709
13799.3563	13876.34269	13783.12416	13839.56501	125864191.3	167.4650638	132.8377123	95.73657054	13412.53401	13533.57619	13650.39695	215.8031265	13772.14651	456.4145369	3.417878535	0.025592682	7186515.01	79.81358966	0.144707335
13832.14425	13910.13768	13814.08891	13871.88676	120725375.8	174.1690205	131.3392849	98.35559265	13436.22243	13565.90401	13691.39469	202.9285962	13813.21661	450.1792225	3.361074578	0.024670108	7753730.479	79.7255169	0.13544628
13862.69926	13938.18475	13841.98847	13900.00888	120618277.9	178.0238113	130.1457345	99.07905077	13460.57996	13595.86089	13731.03394	190.9824371	13846.50711	440.8421706	3.28134944	0.023584419	8244263.866	79.5918088	0.124705093
13890.32098	13961.08161	13865.53707	13923.82839	122386776.4	179.9696893	128.9440131	98.5850419	13486.05634	13624.37616	13769.09901	179.0739905	13873.99278	428.1414604	3.177245954	0.022308259	8644903.428	79.45231986	0.129131141
13914.75414	13979.54567	13884.27685	13943.78731	123545818.6	180.769483	123.7566539	97.53332558	13513.88986	13652.09576	13805.02953	166.6624843	13896.35848	411.8389077	3.046865259	0.020863385	8952933.377	79.36623949	0.1385607
13935.66542	13994.49641	13897.57748	13960.41052	121277206.7	181.2754912	111.1519598	96.78930908	13545.23225	13679.75277	13838.11319	152.5934978	13914.68633	391.4939218	2.886782826	0.019260825	9169150.027	79.39441411	0.137241271
13952.74386	14005.82815	13906.43306	13973.15884	117017038	181.2909287	94.03780382	96.33440368	13578.82157	13706.91315	13867.93978	137.7996751	13929.68797	367.5503747	2.700937131	0.017475524	9300981.053	79.50867426	0.131214403
13966.0108	14013.32608	13912.42195	13981.58175	113251142.9	180.3616494	75.3898982	95.84274314	13613.06958	13732.85674	13894.43896	123.9203724	13941.67887	340.9552529	2.496948217	0.015509458	9358148.04	79.66372299	0.129604633
13974.75378	14017.00786	13915.1633	13985.05647	111313102.9	178.0293287	63.02365316	95.66428461	13645.99798	13756.86929	13916.31889	109.0793544	13951.20711	311.5217239	2.274245387	0.013312163	9347339.168	79.81652808	0.130659782
13978.40298	14016.92184	13914.9283	13983.00718	112696753.9	173.9200195	62.7681479	96.06388089	13675.56194	13778.32277	13932.63119	92.53043313	13959.22114	279.2250663	2.033425803	0.010832391	9278216.382	79.91968688	0.131904274
13978.01319	14014.0852	13912.40047	13976.80853	116723394.6	168.3469557	69.07511763	96.97317773	13702.22732	13797.40861	13944.33659	74.98849594	13965.80923	245.5229791	1.784752271	0.008209383	9152621.672	79.98974145	0.13388009
13974.80214	14009.77528	13907.36075	13968.34666	121819249.3	161.644609	82.8039597	98.45440544	13727.00329	13814.35356	13952.29208	56.0276315	13970.26428	211.757523	1.537316783	0.005629258	8964074.434	80.05935539	0.136815341
13970.35363	14004.95378	13904.22732	13958.99042	127655303.2	154.8078424	91.61244532	100.0259054	13750.78922	13830.03622	13959.12287	43.33226272	13974.72126	179.968265	1.30552484	0.003208238	8727712.119	80.14795731	0.140214267
13966.52816	14000.73572	13906.81045	13950.38679	133778695.9	148.7797188	63.13363475	101.1279811	13774.63983	13845.36921	13967.5231	43.13128017	13981.01632	152.490784	1.105803279	0.001088572	8459654.541	80.27731028	0.143568392
13963.18983	13997.74028	13912.44819	13943.42453	139371821.1	143.0074826	23.90408998	102.356334	13798.00528	13859.5804	13975.92787	51.10959995	13987.00828	128.6838449	0.933239465	-0.000641576	8140426.428	80.43956304	0.146633357
13959.76673	13996.27984	13918.96604	13938.48625	143948198	136.9242295	43.80590843	104.4063038	13819.98097	13871.84453	13982.34955	64.10315441	13990.96441	107.2630842	0.778396852	-0.001954664	7751316.184	80.61719454	0.14928354
13956.90752	13997.57569	13919.08569	13937.29273	146496823.7	129.361248	81.93643675	107.7122268	13840.03062	13881.19042	13984.54693	66.96072629	13989.02369	88.74181864	0.644512596	-0.002675334	7278871.802	80.80129139	0.151192116
13954.95874	14002.62971	13905.8106	13941.29956	145944698.8	119.1549688	3.194742788	112.7952917	13857.6111	13886.60557	13980.16439	45.62005617	13977.23093	73.10910987	0.531095621	-0.002656211	6706439.05	80.98216207	0.152056001
13954.72021	14011.55167	13885.88082	13950.44618	142969484.3	107.6240926	-143.8277544	119.152312	13873.10844	13889.40876	13971.35342	11.94730295	13959.99078	61.04770981	0.442983701	-0.001980211	6065575.901	81.15945328	0.152020584
13957.83927	14024.6532	13867.74852	13964.79264	138617931.3	96.56168884	14.22654376	125.7417617	13887.23647	13891.63962	13961.57296	-20.77196251	13943.57503	54.66105129	0.395351476	-0.000736633	5412392.665	81.33530378	0.151385129
13963.47723	14040.87941	13861.93583	13982.91171	133106918.6	87.63215719	-182.5220016	132.5324404	13900.4816	13894.45209	13953.14165	-29.61140331	13932.48517	51.94630123	0.374011513	0.000863167	4756645.728	81.51101782	0.150285102
13970.71419	14058.97549	13879.01979	14003.07746	127268134.3	82.53575882	-121.3829425	139.414017	13913.3588	13899.13282	13948.53145	8.159138569	13931.65003	50.7444602	0.363612182	0.002565511	4112001.776	81.68805764	0.148919985
13982.55365	14080.55538	13915.29103	14027.02027	121162559	81.24593216	110.0603103	145.1731791	13926.1651	13906.76923	13949.1365	78.07505591	13942.19665	55.69720554	0.397674895	0.00449517	3543155.28	81.85875662	0.14757232
14001.86446	14107.32765	13963.76946	14056.69495	114776552.5	83.14416988	149.0160914	148.7701392	13939.11499	13917.92987	13955.65186	159.4949069	13963.05628	71.33091592	0.50906688	0.006827617	3105556.022	82.0144438	0.146437063
14031.49098	14140.53245	14017.06977	14093.26378	111286749.2	87.72101256	142.329366	148.8718088	13952.34619	13933.72075	13968.87792	229.1519838	13995.4612	101.8030779	0.727256205	0.009584829	2869122.933	82.14792192	0.145883699
14074.45004	14181.58435	14067.22249	14138.11004	112216349.5	94.37163374	164.1692023	144.1156897	13965.9939	13955.17219	13989.49808	262.4354675	14040.17832	151.703867	1.084776842	0.01282453	2904137.801	82.25182597	0.146285711
14127.97897	14228.58032	14115.40513	14189.17866	118866035.1	102.8558157	188.5984381	135.4013538	13980.37765	13981.53195	14017.52537	267.3625309	14094.38623	216.1780703	1.547473582	0.016361802	3170207.831	82.32948503	0.147447391
14186.96625	14278.11622	14164.09587	14242.72181	132331622.6	112.7978802	166.6458874	124.4593415	13995.69745	14011.40088	14052.14384	259.0764951	14154.26145	286.2883175	2.051562974	0.019836295	3586024.58	82.38880565	0.149019789
14249.94973	14329.50926	14216.97032	14298.1664	142023707.6	124.3708519	129.5838868	111.9324658	14012.36796	14044.15988	14093.71825	249.9400024	14216.80887	360.062942	2.583486548	0.023276972	4120498.049	82.43138189	0.150866834
14314.82416	14381.70379	14277.79963	14354.58289	143874386.4	137.6338279	116.8211144	98.71008465	14030.78809	14078.8824	14142.27275	254.0652844	14278.5498	434.5447403	3.123035616	0.026700582	4729948.558	82.4599863	0.15273395
14376.90936	14431.33119	14340.3053	14407.97401	138606637.6	151.1216742	117.910368	86.24504534	14050.44154	14114.18568	14194.73395	264.7519797	14336.27059	500.999422	3.605452851	0.029604594	5344388.94	82.48193587	0.154479494
14432.65169	14475.78556	14397.10015	14455.09264	108130010.2	163.3871871	117.0599909	75.60576472	14070.63969	14149.03871	14247.72701	270.3865558	14387.88267	552.6240795	3.978681984	0.031531148	5911260.209	82.50288939	0.156036072
14476.05888	14510.72098	14440.74505	14491.05024	88836438.77	172.5407348	113.9179163	68.61737592	14090.9562	14181.39443	14297.66072	264.8928982	14429.76812	578.6060254	4.165617273	0.031960938	6342852.131	82.53210164	0.156808084
14501.17566	14531.78599	14463.55749	14510.91533	129828613.3	176.6911276	106.4275013	67.08647374	14110.83425	14209.25588	14340.74205	241.3382868	14458.5275	568.1683404	4.089230525	0.030357807	6551448.787	82.57908709	0.156414612
14511.00945	14541.56066	14469.38817	14517.58349	311628510.1	176.6133719	96.48965268	70.24190015	14130.27727	14233.23882	14376.79013	204.1613291	14475.83069	527.6471938	3.792753477	0.027080955	6568217.761	82.63929761	0.154772616
14511.07912	14544.39409	14465.46087	14516.18494	115540235	173.8036231	88.96244353	76.49560614	14149.65565	14254.5395	14407.01235	162.1608026	14484.94403	468.4416138	3.358415682	0.022834074	6463150.419	82.70368891	0.151984196
14504.28384	14542.57968	14455.09499	14509.09067	120163119	169.1417722	81.40755268	85.07928931	14168.44279	14274.11088	14430.90262	117.2775846	14487.45862	396.3292022	2.824548352	0.01784052	6264651.646	82.76906216	0.149572916
14494.80209	14539.57091	14443.10036	14499.88339	84935779	163.8329887	72.16348876	94.91838019	14186.26655	14293.24029	14448.60148	72.53958933	14485.84602	319.4341201	2.24401425	0.012423199	6014739.138	82.83055293	0.147771898
14485.14107	14536.66329	14431.48942	14490.88365	123403408.6	158.2360544	63.1787039	104.9184539	14203.81379	14311.91299	14461.23324	31.79938801	14482.45313	243.9335694	1.672656654	0.007198437	5764240.528	82.88228387	0.146684794
14476.086	14533.67413	14420.12216	14482.82679	128418543.6	152.1984398	54.99885846	114.4073457	14221.70776	14329.59093	14469.70867	-3.053503218	14478.44217	172.6869536	1.144592204	0.002626953	5545020.05	82.92133694	0.149940765
14473.41529	14535.79615	14415.58479	14481.77661	121880517.9	146.8129556	56.19453542	121.8626942	14241.36499	14346.90989	14476.95065	-23.98548489	14478.26499	117.6013739	0.741731178	-0.00050402	5425291.293	82.93849697	0.15206152
14482.02416	14546.88676	14423.01026	14492.62649	120337775.1	143.0333137	73.83204966	125.7775072	14264.14975	14364.40278	14485.86569	-24.33860825	14486.24827	89.18733372	0.543208302	-0.001412436	5473617.334	82.92454859	0.141490338
14500.22937	14565.75915	14440.76756	14513.60544	118099280.2	140.4801419	102.2741744	126.7113878	14289.31794	14381.7888	14496.18508	-7.226991623	14500.25842	83.76197676	0.51810292	-0.000459592	5656037.293	82.8862921	0.130095776
14525.72232	14591.58328	14467.27291	14542.54968	113561091.6	138.868559	135.8312173	125.8260559	14315.80558	14399.09996	14507.37411	22.7823281	14517.8422	95.65299234	0.608905971	0.001645681	5905690.899	82.83371001	0.137170038
14551.59701	14615.03651	14492.03326	14570.59505	109047424.9	137.1269764	157.8516044	123.7025866	14342.15613	14415.66548	14517.70671	54.06575517	14536.50958	113.1645826	0.772440536	0.004545554	6194010.981	82.77278374	0.150453302
14571.13271	14627.90377	14505.60591	14589.60797	106880223.3	133.6700312	153.0716488	121.170755	14366.80477	14430.09854	14525.28601	76.09460249	14550.81635	124.140258	0.951324101	0.007745325	6481024.891	82.71272002	0.150967917
14586.41358	14634.55593	14512.25227	14602.48286	107030274	129.5339455	129.8833384	118.9286953	14390.2105	14443.72068	14532.09186	89.69540589	14563.78814	131.213584	1.128781452	0.010817546	6716814.951	82.65436816	0.14558985
14599.7316	14638.56923	14515.59238	14611.8061	108896723.2	127.2253864	97.91116557	117.3058122	14413.12889	14459.86001	14540.41156	95.2109711	14585.60798	138.274099	1.308369491	0.013537637	6869755.263	82.59458506	0.144988662
14618.94652	14655.41337	14531.78837	14629.90334	112381468.6	126.5781435	79.73145386	117.3600922	14436.28576	14477.51494	14552.70301	107.0288052	14609.18001	154.5105113	1.449181642	0.015253104	6875170.812	82.54696623	0.146645148
14651.40029	14699.42228	14575.7669	14668.1289	117180774.5	125.0893305	97.25194808	120.1243668	14460.52762	14492.4506	14571.46652	137.8889427	14617.82925	188.6719531	1.514910853	0.015337638	6669331.651	82.52026883	0.147185312
14689.7477	14757.55296	14633.75935	14715.64447	123036135.3	125.5206223	135.5726643	125.016923	14484.83518	14509.32465	14594.67238	174.5757352	14627.7275	230.5615324	1.514109439	0.014055599	6288697.292	82.51197028	0.147484671
14725.88823	14815.32295	14690.77333	14760.90164	129637790.1	132.9340511	176.470167	131.0239811	14507.7596	14536.02401	14619.02508	205.2261589	14665.96711	268.477921	1.457619137	0.011886469	5801749.736	82.52285379	0.148215648
14746.39533	14848.157	14720.40109	14782.93475	136733904.5	140.2713271	191.9279703	137.5161082	14528.57052	14564.05205	14642.44063	200.6946978	14712.24422	285.3985507	1.376705896	0.00920401	5242876.741	82.52082641	0.149026218
14738.12052	14831.60697	14696.51688	14761.15134	143973675.6	137.6330991	153.6112989	143.6655727	14546.416	14580.91182	14662.60082	132.9594466	14730.88327	264.9443368	1.309439111	0.006493886	4658281.771	82.47896439	0.149644921
14709.67093	14781.12731	14636.49303	14709.9219	150612236.3	128.5913805	79.96648836	148.9301334	14561.28069	14590.4092	14678.54297	26.74996709	14732.52597	216.3801633	1.235827776	0.003927578	4099248.903	82.41533591	0.149947174
14673.34954	14718.88987	14564.78203	14649.18417	156014707.4	119.336279	-2.558683284	153.0883638	14573.74418	14599.56536	14690.28164	-86.34340744	14744.04814	153.7404885	1.127629982	0.001517907	3599661.404	82.34392006	0.149818211
14642.94634	14668.8373	14508.28603	14601.26953	159238254.5	109.4035672	-66.95495101	155.27704	14583.26489	14606.19008	14696.93531	-169.0125512	14743.39551	93.91133943	0.973581222	-0.000402715	3226751.335	82.32595076	0.14927592
14633.14297	14656.59202	14495.68908	14589.91685	159383224	98.35023185	-84.36750261	154.6976986	14589.51347	14607.98185	14697.76979	-181.9860077	14697.63947	54.71368902	0.758688149	-0.001534781	3046479.817	82.41816021	0.148294973
14639.63057	14673.65063	14517.2762	14607.27343	156882249.5	87.43794089	-65.34703029	151.7238899	14593.60551	14607.05065	14693.92128	-140.0999543	14638.32667	31.99605058	0.505414458	-0.001921471	3034135.596	82.57205312	0.146934388
14653.75282	14703.27862	14554.08786	14637.93505	152545617.7	77.35888956	-30.50329322	146.9808314	14596.674	14605.38728	14687.25439	-71.66132136	14610.33049	17.63998083	0.255494783	-0.001652632	3137252.839	82.73323935	0.145402366
14668.98642	14733.96482	14592.94033	14671.01779	146933997.8	69.83149756	7.01132562	141.0842734	14600.64559	14605.67231	14678.67465	4.219536822	14607.93867	2.821125646	0.012048337	-0.000917406	3329423.447	82.8083323	0.143336393
14677.89336	14752.49329	14618.63292	14693.94254	140777247.3	66.50762979	31.83576234	134.8121653	14607.46046	14610.67153	14669.46932	64.95000615	14613.75815	-22.15499524	-0.218614903	4.56E-05	3573099.299	82.70457999	0.140472467
14683.91428	14762.99725	14635.45294	14710.3704	134441568.9	66.72506171	46.33211624	128.3382439	14616.74171	14619.85085	14661.83414	112.0179922	14632.95513	-48.46344703	-0.394446029	0.001289307	3832806.05	82.48031781	0.137307874
14693.24327	14774.70012	14653.45939	14728.68957	128064691.8	69.49202864	58.91014176	121.63002	14627.67537	14632.017	14657.55571	155.3547385	14673.14296	-64.2507658	-0.481587938	0.002912938	4088048.847	82.21899596	0.13424214
14709.52799	14791.59616	14676.51981	14752.20595	122288855.3	73.35580031	70.60433307	115.0977149	14639.28593	14645.82527	14659.65928	194.0712782	14717.43618	-59.60707383	-0.427793198	0.00493863	4288258.028	82.01376751	0.132352774
14736.61562	14818.11705	14709.05099	14784.66523	117706613.6	76.68399086	83.08248935	109.098861	14650.4638	14659.73487	14671.02108	228.2685331	14746.42546	-24.28106437	-0.181695549	0.007394571	4383266.651	81.96320173	0.132668741
14772.68275	14852.45188	14748.97556	14824.17386	114297770.4	80.03451665	95.51862256	103.7814474	14661.79993	14674.52851	14690.84503	256.904675	14766.43965	35.80267092	0.22163265	0.010146557	4393408.454	82.03399779	0.13438552
14814.15911	14890.72332	14791.9193	14866.86631	111955190.9	84.3812598	105.611449	99.33903171	14674.15807	14691.416	14717.39957	277.6224354	14787.36171	109.5725785	0.721919349	0.013005486	4359522.905	82.16324351	0.13644021
14858.88519	14930.9218	14835.95285	14910.95231	110395817.1	90.39215214	113.3858128	95.65312628	14688.32303	14711.4279	14749.06896	291.091234	14815.91153	191.2500811	1.282304233	0.015867712	4301837.793	82.30037447	0.137536279
14904.28909	14970.77889	14878.92303	14954.40767	109254476	98.80375781	119.1388104	92.56052875	14705.11988	14735.56066	14783.82809	298.6057126	14859.24382	273.5284161	1.855231309	0.01860909	4248785.243	82.38799576	0.13632287
14950.40391	15011.30382	14921.50096	14997.64395	108700251.6	108.9792695	123.3758614	90.43644532	14723.8836	14763.04564	14821.22258	301.2793898	14912.91341	352.2309738	2.40840343	0.021132262	4225256.535	82.4490409	0.133223332
14998.09272	15054.3373	14965.25136	15041.87264	108973812	119.8867558	126.6529828	89.66936388	14743.63698	14792.72875	14861.25178	300.2725101	14969.89532	425.9283025	2.925692335	0.02338391	4243204.065	82.52579402	0.129072561
15046.47518	15100.12858	15010.02922	15086.69157	110203055.7	130.8814362	129.6531979	90.623708	14763.7157	14823.36183	14903.23603	296.8967299	15023.27823	487.4103189	3.354085553	0.025181072	4338858.651	82.64077574	0.124604802
15094.89271	15149.13281	15055.88972	15131.8918	112524436.7	141.2337746	133.1374841	93.66206312	14783.33475	14853.61865	14946.44767	292.5322071	15066.04555	530.0183264	3.644448981	0.026364361	4547064.993	82.81898159	0.120640877
15142.26312	15199.80368	15101.64565	15176.44148	115691012.7	150.7335665	136.0340919	98.51189645	14802.72813	14883.66672	14990.03405	286.8430923	15100.7519	554.8290372	3.805660487	0.026955322	4845477.624	83.04157074	0.11698774
15186.70686	15249.21429	15144.91924	15218.29212	119337534.6	159.4077717	137.3646992	104.6795718	14822.56799	14913.95624	15033.1768	278.4983178	15131.844	563.8737934	3.855261972	0.026966227	5195436.092	83.27443482	0.113252165
15228.55691	15297.2686	15185.92702	15257.7459	123272735.1	166.8908739	137.4542983	111.917164	14842.66882	14944.82226	15074.75798	267.8211473	15164.00591	561.111463	3.821637078	0.026548518	5571660.075	83.50289129	0.109109991
15268.19947	15343.76505	15224.90501	15295.16651	127248769.7	172.8727355	133.8879957	119.8954288	14862.95018	14976.62326	15113.74094	255.0921385	15202.0749	551.7133224	3.741954974	0.02589033	5942082.663	83.70927771	0.104223425
15302.7911	15385.02012	15258.34141	15327.29323	131115119.8	177.2454124	127.4603969	128.2792693	14883.88381	15008.57426	15150.0058	238.1577693	15242.70944	533.3991609	3.602546465	0.024800777	6281481.063	83.88276949	0.099070904
15329.67438	15417.74494	15282.89309	15350.95614	134829103.8	179.8148149	126.6930218	136.840929	14905.70762	15039.53142	15183.42521	215.023022	15280.71248	502.562086	3.379800201	0.023051018	6574598.548	84.02042288	0.094280503
15345.98105	15438.12068	15295.34257	15363.26916	138014407.4	180.686499	122.5641771	145.0670905	14929.294	15068.55378	15214.15196	184.1735863	15311.04206	458.9761922	3.074939816	0.020546984	6788219.451	84.10348726	0.090395436
15348.70974	15442.20035	15292.30669	15361.17734	140342165.2	180.1110695	92.45966051	152.4657383	14955.53441	15094.80636	15242.59465	143.8781659	15328.96473	402.0062565	2.686349248	0.01716817	6890569.534	84.11547843	0.087969249
15339.99911	15432.41807	15275.91911	15346.61925	141907119	177.5844198	58.70535325	159.0874532	14983.40647	15117.71491	15267.44195	96.02640153	15335.0971	334.1450268	2.229934941	0.013095323	6888024.702	84.06188847	0.086845317
15323.78563	15413.54736	15250.7871	15323.8659	142790769.4	172.6391075	61.63475575	165.0765521	15011.55294	15136.93219	15287.11772	44.71854367	15331.6275	260.4028415	1.737753111	0.008702693	6798609.212	83.95043436	0.086614044
15301.16046	15386.93948	15217.74781	15293.56218	143379257.3	165.4827133	69.93663364	170.6245185	15039.05991	15152.90125	15301.59836	-9.813254459	15323.39511	180.6567208	1.207611907	0.003990904	6632759.303	83.79775963	0.087076082
15274.06238	15354.86316	15178.25377	15256.89145	144099098.8	155.7528835	31.04524173	175.9958683	15064.55735	15165.54959	15310.03921	-67.1263716	15313.57666	94.96326625	0.638091195	-0.001014607	6405917.691	83.62394511	0.08799319
15245.22351	15321.12926	15137.31165	15218.71877	144595078.3	143.9692867	-30.67195361	181.0443827	15087.90463	15174.78213	15312.26459	-121.1577606	15301.57761	10.48822863	0.076949796	-0.005798721	6132133.721	83.4231492	0.089154364
15216.39179	15288.6346	15099.3621	15183.36597	144237318.7	132.5791872	-62.59316266	185.5305084	15110.36147	15182.38258	15311.20069	-166.1248591	15291.44158	-65.9310895	-0.429658308	-0.009868074	5820664.296	83.18652499	0.090433664
15193.24868	15263.82072	15070.47858	15156.52475	142579578	119.6391027	-83.42239813	189.43347	15130.43219	15185.76385	15303.42796	-196.5366119	15273.01765	-126.9429206	-0.833276337	-0.012670489	5489780.789	82.91282472	0.091710124
15180.5542	15252.11321	15056.36592	15143.72901	139545059.3	100.5976029	-142.9023173	192.7031834	15145.0206	15179.67058	15281.23557	-206.5602654	15228.72335	-164.8576477	-1.083092953	-0.013671991	5159086.874	82.59916795	0.092781105
15176.58011	15252.14091	15055.38105	15143.05696	134677802.7	81.46009582	-186.1705295	195.3872307	15157.35968	15170.63336	15254.42219	-198.8280326	15178.55873	-182.9241859	-1.200788566	-0.013077526	4825824.284	82.26237625	0.093687641
15178.64281	15260.20725	15062.19188	15149.17839	128240476.4	71.18094895	-129.110139	197.6484502	15172.68593	15168.56662	15238.43336	-180.3766403	15152.62266	-188.7833668	-1.237436855	-0.011467665	4478398.303	81.92882498	0.094625506
15179.17826	15268.4128	15072.62399	15159.02897	122237299.3	64.8956488	-42.46317935	199.362764	15187.3521	15168.80469	15224.635	-151.5188834	15142.6353	-183.7135324	-1.2011483	-0.009166169	4120663.923	81.60503643	0.095121166
15171.47807	15271.04558	15084.01978	15170.1537	116972636.8	55.310173	-23.15801983	200.4139882	15196.18248	15164.28497	15200.50007	-113.0778955	15130.78123	-170.1758184	-1.107829543	-0.006413689	3754418.785	81.29944244	0.094868843
15156.62199	15263.89171	15087.83433	15175.40304	115934978.4	44.61037566	-42.58168316	201.0899328	15201.23426	15157.75645	15172.5835	-74.72231218	15121.98668	-155.2610623	-1.005272539	-0.004067887	3366589.064	81.03695179	0.094219904
15135.32128	15243.66781	15077.70337	15169.4104	122142428.4	35.83519043	-62.99361806	201.6597345	15205.23339	15152.44477	15148.7993	-45.12773314	15128.61631	-144.2815912	-0.929520706	-0.0028131	2948454.775	80.83708626	0.093350837
15118.33735	15227.20489	15062.15631	15155.20367	125437961.9	30.05032782	-66.20788353	202.465078	15209.11192	15149.88491	15133.25155	-32.48207886	15140.8657	-146.2695256	-0.941249883	-0.002314142	2484799.564	80.73174808	0.093583875
15115.22675	15218.11995	15034.5401	15125.92558	128192614.6	26.72721671	-34.26740715	203.8648156	15213.3965	15150.55113	15128.64383	-46.52045626	15133.39054	-170.4355908	-1.102375229	-0.003377762	1959547.669	80.75144893	0.096130237
15117.32213	15213.5305	15000.43004	15085.6015	131553977.7	24.50728774	-5.046195551	205.5679701	15216.82123	15152.05632	15131.04809	-81.17561761	15123.12126	-211.1969243	-1.375390038	-0.005604177	1397151.1	80.87857775	0.099956646
15116.96487	15242.10401	15005.46181	15068.19822	96361007.59	24.21907976	12.03531485	207.0760638	15218.04234	15152.4041	15135.3676	-122.9533667	15145.22346	-258.2413332	-1.690924872	-0.005157349	836921.3338	81.08349666	0.103930287
15093.96046	15236.4311	14986.04387	15035.70863	68672734.33	17.61677852	3.930241117	208.1792575	15214.09483	15144.50145	15131.22443	-175.5880448	15154.44212	-307.1649647	-2.019525481	-0.006489358	295641.7097	81.34373371	0.105990016
15028.92279	15089.00289	14827.51869	14907.39449	180167835.8	-5.045672013	-163.131044	208.5970378	15202.13277	15122.25218	15110.27108	-239.4551721	15093.7218	-351.8978526	-2.320553804	-0.018948123	-205784.2561	81.62970782	0.104200592
14939.91747	14912.58367	14657.4826	14775.98715	318845256.4	-34.4550083	-181.6648715	208.0404221	15184.10383	15090.33719	15075.66246	-299.3486371	14993.7789	-385.5414085	-2.54750669	-0.031916019	-633849.1651	81.93224446	0.100034011
14849.70319	14860.71363	14652.8937	14786.52392	176738533.2	-59.21700677	-169.0920103	206.3634942	15162.80527	15053.14904	15028.94793	-344.5524958	14896.81544	-404.100589	-2.673370326	-0.028779532	-963650.0614	82.25091984	0.094351092
14785.46544	14891.5843	14737.79626	14859.16574	160589728.8	-74.4593376	-91.60653174	203.1070999	15141.56056	15021.27469	14985.75621	-345.5704153	14826.73882	-397.6717309	-2.631435099	-0.018675135	-1154591.017	82.55932744	0.088820841
14775.67969	14947.9219	14809.4647	14865.40188	135765491.9	-74.40758905	-54.64968322	197.8550023	15123.85303	15008.85859	14967.47087	-274.2599696	14806.64147	-356.7912415	-2.3579318	-0.016293248	-1167719.02	82.83602264	0.089789666
14809.57055	15001.95672	14853.21025	14851.76709	172513011.5	-65.69311561	-42.32688387	190.8794716	15109.20352	15007.69745	14959.4497	-151.2653525	14827.69615	-286.996651	-1.890168751	-0.016403742	-1021216.657	83.07690166	0.095263116
14866.74479	15001.29534	14838.30263	14888.73326	170611713.5	-59.76935552	-40.17245413	182.5868891	15096.40442	15003.51213	14943.00166	-5.320542912	14872.34359	-197.6474051	-1.291237937	-0.011088859	-750713.6146	83.27437699	0.085186241
14933.00721	14992.07383	14818.27911	14954.4543	152535803.1	-54.73773385	-33.5302958	173.4357553	15084.00491	14998.98915	14921.63851	131.5370152	14921.60432	-95.73907885	-0.608201706	-0.002873075	-378147.8831	83.45447352	0.098604165
14991.48351	15053.19485	14881.77576	15019.30812	138373392.1	-45.52003654	4.0590173	163.9790698	15070.41968	14999.83509	14896.36331	224.7187222	14954.71347	9.767590055	0.098657545	0.004824714	66882.61329	83.64172202	0.096615713
15043.66828	15147.30344	14987.85287	15086.18087	123823909.3	-34.29485561	56.24272476	154.2853911	15057.39879	15004.60236	14884.35863	279.7285695	14978.42812	114.6941594	0.801127033	0.012196637	561223.9903	83.80816414	0.095964225
15097.2713	15216.93525	15070.38271	15158.66015	107275715.4	-24.23932454	96.71315422	144.3075555	15047.15134	15011.11328	14909.72012	312.5231495	15005.28745	217.6574558	1.489816827	0.019545741	1090646.877	83.92798742	0.095559321
15151.42695	15270.44532	15136.13708	15227.82191	94152640.53	-11.79948481	123.7061893	134.2601595	15041.85158	15023.29192	14958.30432	332.7945089	15045.09211	311.0936039	2.113765672	0.025694875	1619931.905	83.94619867	0.095693956
15206.09206	15322.67014	15198.54687	15285.33986	89848853.32	7.209360772	137.9369921	124.3118597	15043.6784	15045.53636	15008.21342	352.3827873	15108.08332	388.0966269	2.626448119	0.029543288	2114383.292	83.8106638	0.095393763
15260.0316	15368.77315	15252.88527	15332.58234	92753025.27	30.1833809	139.908335	114.7218293	15051.40677	15075.18679	15059.01827	367.1739218	15186.06504	449.0877375	3.030801366	0.031378185	2575733.753	83.56582663	0.094774997
15310.34369	15405.08043	15296.75701	15372.36446	99705831.22	53.6095829	132.8328531	105.8633322	15062.85749	15108.38906	15110.534	369.5367893	15266.75559	495.194783	3.33462186	0.031740642	3013650.419	83.27022735	0.094087726
15357.88103	15436.62784	15335.75908	15407.39537	109008924.2	75.03663808	120.3062842	97.74321798	15076.48555	15142.59609	15164.06596	354.363835	15339.20503	530.0685427	3.562592569	0.031083196	3434044.306	82.99492593	0.093253878
15403.98718	15469.1683	15376.21759	15441.45172	118293057.4	91.95177107	107.2297701	90.36362475	15090.60281	15175.05864	15224.2124	317.113355	15392.33797	558.5363546	3.747311152	0.030017715	3847557.574	82.81427299	0.092262875
15446.77213	15500.99767	15415.60687	15473.38619	126740705.3	104.6897778	94.40916346	84.17220692	15104.77735	15205.47467	15285.1943	265.590633	15428.9847	577.3334539	3.867152095	0.028566446	4249936.038	82.70752529	0.091215464
15484.2529	15529.10312	15449.76674	15500.65887	134480360.1	114.4194251	81.11178066	79.56070236	15119.30568	15234.43529	15339.09465	209.70198	15455.53872	581.9362365	3.892055878	0.026546244	4630048.631	82.63256854	0.09020699
15515.16516	15553.17971	15477.56409	15523.57807	139812735.5	122.1924224	72.2975727	77.0430166	15134.23659	15262.01652	15385.51611	160.1696729	15477.82376	570.925197	3.812656444	0.024210678	4991801.345	82.55480413	0.089340485
15538.01569	15572.47913	15497.4465	15542.20201	141121807	129.1864851	71.12204922	77.11324359	15149.09742	15288.39681	15425.05675	127.8547854	15502.22388	542.4661949	3.616835068	0.021777866	5338022.143	82.43477896	0.088713083
15553.52238	15587.30992	15510.15999	15556.59159	138988800.6	134.9341123	77.74556329	79.41096668	15164.40559	15313.20396	15457.23419	109.6230339	15526.50423	499.0821703	3.32173258	0.019270319	5657553.754	82.28904053	0.088298993
15563.61703	15599.00971	15517.90133	15567.59224	134403669.5	138.759103	91.59060825	83.32756528	15182.2968	15336.08943	15482.50793	98.71451703	15546.91071	446.0836723	2.963027711	0.016761742	5939122.273	82.14773659	0.088032437
15567.87535	15606.46028	15520.0383	15573.93583	128337522.5	139.788195	101.0356796	88.4547596	15200.58715	15356.33768	15500.98543	90.47409579	15559.49582	383.4041549	2.540664609	0.014081068	6166289.236	82.03044705	0.087873144
15566.12675	15608.53631	15516.07399	15574.30619	122067418.7	137.1723797	100.7324598	94.27086475	15215.0879	15373.38415	15513.34324	79.0154526	15560.25132	311.3846214	2.057351247	0.011022172	6321126.234	81.95733436	0.087766972
15560.89679	15607.14568	15508.25506	15570.66703	115833247.8	132.0750448	90.0441315	100.4665493	15230.90741	15388.12822	15521.33508	65.03860638	15553.3648	236.8243411	1.558206263	0.007869658	6404819.095	81.91758686	0.087685078
15554.36742	15604.14004	15498.55176	15565.04543	109477734.2	125.9253292	56.62947797	106.8875716	15254.92306	15401.52098	15526.29459	51.48750751	15544.33806	165.8770889	1.083908449	0.004948807	6422533.098	81.89234817	0.087616814
15549.75439	15601.74603	15489.82886	15559.653	103679049	120.1522488	35.18978255	112.9878249	15284.08196	15415.04386	15531.70541	37.32700884	15538.40895	106.3292565	0.686455014	0.002515894	6373717.661	81.8655949	0.087520104
15550.3967	15602.38144	15485.09763	15556.91573	99026892.77	116.2567909	71.25631753	118.2687149	15314.00284	15430.15057	15540.8447	21.9486232	15540.92717	66.23494262	0.419494729	0.000855131	6260773.976	81.82081925	0.087352938
15554.15489	15604.24914	15482.53155	15555.09308	95491782.31	113.5833952	119.8482231	122.7143513	15343.52283	15445.87048	15552.15254	5.082083082	15549.40995	41.78583382	0.257763143	-0.000204888	6077774.044	81.76303804	0.087120283
15557.2424	15604.18971	15478.90111	15551.05599	93046930.99	110.7834437	131.7954382	126.3381733	15370.81808	15460.63702	15563.19597	-14.35890412	15558.89059	25.14717064	0.149537582	-0.001023944	5814117.873	81.70174605	0.086844227
15558.04594	15601.17671	15472.87705	15543.95582	91255837.16	107.3016068	95.85192637	129.3959085	15396.634	15473.02505	15570.72625	-34.60772097	15566.28188	13.88931493	0.078036558	-0.001638273	5475813.879	81.64618843	0.086528723
15554.33698	15593.73361	15462.57825	15532.49355	89582268.89	102.4164855	-5.434270835	132.2183989	15422.88339	15481.5133	15571.32261	-53.7577119	15568.20504	4.221772112	0.017361261	-0.002133584	5068744.899	81.60707712	0.08618194
15544.20665	15580.10153	15446.61769	15514.9013	88415092.11	95.57962905	-116.0335833	134.4735922	15447.41229	15485.76107	15565.42417	-73.78523131	15562.78969	-9.064507495	-0.065960096	-0.002805515	4584321.247	81.57628762	0.085834113
15526.95355	15559.50627	15424.71692	15490.42102	88241302.33	86.62139746	-161.5750724	135.7612225	15467.38572	15485.78807	15554.14459	-96.58614063	15549.21436	-28.88271402	-0.190104854	-0.003854858	4018392.305	81.54216776	0.085511276
15499.20197	15528.93233	15394.03292	15455.94103	89375668.12	74.7972567	-162.2516215	135.8522051	15482.47345	15481.73327	15539.33983	-124.7042413	15526.96878	-63.30746792	-0.407825299	-0.005716307	3357139.386	81.49916974	0.085236825
15457.94176	15485.68167	15352.07026	15408.64411	92180891.68	59.38425247	-146.7867474	134.4887985	15492.67047	15473.74147	15522.82686	-160.7400891	15495.24482	-120.0877109	-0.769578544	-0.008813729	2588240.726	81.44050967	0.085038979
15405.49249	15432.12153	15301.00483	15351.19559	96263339.24	40.99178298	-134.6155402	131.9627864	15497.63764	15461.43135	15502.98276	-201.6991951	15454.21238	-193.9336907	-1.241409108	-0.012824561	1739455.357	81.37191642	0.084899116
15345.09986	15371.53905	15243.62265	15287.22711	100933301.2	20.61324449	-160.8294256	128.8281181	15497.36278	15444.63117	15477.86238	-243.1070762	15405.57406	-276.4969049	-1.770117196	-0.017246884	847503.6271	81.30593534	0.084768602
15280.70562	15307.70936	15183.71182	15220.71075	106040338.9	-1.205412968	-194.4468147	125.1806008	15491.92216	15422.41391	15444.11225	-282.1245871	15346.42761	-361.0849368	-2.311575434	-0.021708229	-55339.91576	81.24180579	0.084659783
15216.95341	15245.06665	15125.71539	15156.3593	111337827.4	-23.66526584	-183.1469508	121.1767327	15481.59037	15394.10567	15399.4301	-315.2702009	15275.00433	-439.3991942	-2.81118578	-0.025743684	-931496.2377	81.1797301	0.084582069
15154.19055	15184.09354	15069.29643	15094.57485	116332096	-46.03465615	-150.9453231	117.3688889	15466.93139	15361.15405	15346.15807	-340.8646851	15197.00389	-508.6274661	-3.252772142	-0.029192431	-1766174.457	81.13335852	0.084456614
15091.86763	15124.39252	15013.19523	15034.64605	120736473.8	-67.87224959	-135.0565605	114.2017878	15448.5294	15325.21246	15285.29237	-358.5273813	15117.82701	-568.5221683	-3.636792285	-0.032051548	-2553798.887	81.11392022	0.084211353
15031.31864	15067.46812	14958.25791	14978.42975	123709508.4	-87.73147921	-128.2541464	112.3874355	15427.38927	15288.85046	15223.87018	-364.8329258	15048.43249	-613.4385835	-3.928581376	-0.033961845	-3266923.305	81.13753027	0.083770538
14973.37707	15014.30226	14904.78609	14927.19645	124423789.7	-104.2447149	-119.6407389	112.6312276	15404.56964	15254.73794	15173.49218	-356.9876661	14999.66961	-638.6196784	-4.099397756	-0.034625873	-3882970.089	81.22050919	0.083051865
14920.47449	14967.10096	14855.0871	14882.66407	123452837.6	-117.6618359	-111.9641512	114.5741935	15380.35688	15222.57063	15126.82513	-335.8965062	14967.14117	-644.1440588	-4.14808976	-0.034094827	-4393252.401	81.35007985	0.082121985
14876.04919	14928.9952	14813.03153	14847.7384	121532006	-128.362794	-106.4008929	117.5619473	15354.89669	15191.57863	15070.53039	-302.4764877	14944.24569	-630.1119483	-4.07205859	-0.032408228	-4784450.522	81.50391895	0.081111679
14839.91878	14899.45676	14778.08176	14821.11503	119288872.1	-137.2161567	-102.6614259	121.2095536	15328.36141	15160.98381	15014.10406	-260.7146952	14922.9139	-600.7560554	-3.89810511	-0.029917576	-5072161.681	81.67128881	0.080043706
14812.14482	14878.17213	14749.76818	14801.35181	117674309.7	-145.2082852	-99.7610067	124.9979433	15300.89526	15129.87495	14971.50863	-215.191949	14894.28061	-561.1541448	-3.658123465	-0.02703461	-5275954.323	81.8381384	0.078956732
14795.77769	14868.11785	14732.78973	14792.87403	116236307	-151.3617347	-94.72268295	128.6493932	15273.07989	15099.81144	14939.06345	-163.6530443	14863.67014	-508.1152272	-3.328359091	-0.023492169	-5363006.339	81.98910463	0.07798318
14792.99341	14871.47037	14731.08436	14799.64809	114143235.4	-154.3018783	-85.71189061	132.0925256	15245.59404	15073.02463	14910.73419	-103.4881905	14839.77751	-438.0761793	-2.883362091	-0.018982536	-5300211.468	82.11432313	0.0772262
14809.21221	14893.59723	14750.18967	14826.51304	112375298.6	-153.0015953	-66.38326117	134.7706865	15219.12342	15051.11768	14889.06897	-32.91018406	14828.6061	-348.2451324	-2.301191166	-0.013296522	-5060168.166	82.19226443	0.076849231
14848.93337	14938.9184	14795.53281	14878.30532	111316848.4	-146.5160707	-30.74059104	136.1777561	15194.30416	15035.57252	14876.76492	50.25365001	14836.21608	-235.6897101	-1.559024518	-0.006191388	-4614595.975	82.20253797	0.077017264
14908.03675	15003.13226	14862.02328	14949.88301	111049946	-134.9192556	15.69219068	136.4943723	15171.46708	15027.10636	14874.31535	140.6055051	14862.21631	-106.6242167	-0.69950543	0.001864611	-4000805.685	82.15273205	0.077626165
14980.9495	15080.4019	14941.43165	15032.8775	112417199.3	-118.7580003	65.35817895	135.9704167	15150.93012	15025.98269	14882.47429	229.8964659	14903.58334	29.54058536	0.212113718	0.010117847	-3283851.499	82.05735816	0.078488705
15058.53343	15161.19005	15028.71642	15122.7747	111830760.3	-98.86429674	110.5587944	135.0486923	15132.68116	15031.77907	14900.6499	315.1667039	14957.11031	167.9161489	1.141851518	0.018314944	-2489258.435	81.92877685	0.079519115
15131.61726	15236.09864	15117.52567	15213.84678	106420870.7	-76.06232136	142.943519	134.2728198	15116.65008	15044.07188	14928.17483	392.6011158	15019.69474	302.5760689	2.048262731	0.026126487	-1649476.914	81.78294655	0.080597674
15200.06123	15304.64984	15203.19888	15300.67886	99456471.72	-51.1073541	162.7712851	133.424451	15103.46035	15062.58736	14965.34383	456.0549883	15089.25444	427.0065783	2.886514334	0.032936696	-826431.2666	81.62486407	0.08161152
15264.35244	15366.89012	15283.14176	15379.88423	91216667.93	-25.15294749	172.9895224	132.1496259	15093.70627	15086.33478	15011.38214	501.4837034	15162.38337	536.7236503	3.626064346	0.038299954	-71377.01193	81.4552883	0.082504445
15329.38349	15428.46033	15349.86897	15443.32802	86470609.15	2.086670341	174.4701353	130.4113031	15087.93473	15116.24912	15067.65565	519.8017464	15241.53302	622.4642109	4.202965846	0.041377605	543075.1214	81.28395233	0.083087293
15399.89747	15494.67956	15396.6149	15483.48936	108581715.3	30.66021466	168.7347515	128.1055712	15086.67602	15152.85423	15135.23051	502.6489262	15328.1125	675.7827828	4.558785967	0.041380231	945287.2501	81.11957433	0.083182026
15467.47636	15556.76486	15424.34465	15502.27542	155412970.6	58.11281511	155.9359222	125.4860572	15089.40296	15192.62654	15208.59356	455.0607935	15412.8029	698.6857829	4.707739079	0.038722029	1153087.307	80.96525729	0.082883147
15523.1256	15605.79178	15435.25643	15503.29022	148435426.5	82.16596773	135.9805651	123.0696733	15095.18823	15231.90526	15281.09313	384.5816949	15486.96326	695.0935502	4.677550992	0.034098357	1214459.581	80.82351483	0.082332963
15554.37498	15627.40605	15434.04389	15491.42343	96292737.45	99.15450855	109.3730761	120.7494561	15103.61002	15265.46151	15346.59421	299.4039203	15535.714	670.8916631	4.508529826	0.028129472	1149429.365	80.69182593	0.081677997
15549.05427	15607.84632	15426.14193	15472.92358	295568188.6	105.5680986	76.96547599	118.4394443	15114.07751	15288.0864	15398.69422	209.7001849	15544.70382	633.4934159	4.251536263	0.021599482	988698.5643	80.56755671	0.081103654
15514.39259	15556.72882	15410.01604	15446.67207	88544698.76	103.0085089	41.24385477	116.8272911	15125.82125	15300.88992	15435.86211	115.4525308	15521.55843	581.6432694	3.898920496	0.014678018	768482.0246	80.45362906	0.080597247
15461.06607	15487.4877	15382.76731	15410.08773	112283230.3	94.04267672	4.661685181	116.5176658	15138.22454	15306.24595	15458.69872	13.95833178	15477.84488	512.7224403	3.433397384	0.007322047	513336.5899	80.35256377	0.080085847
15399.52598	15414.90803	15341.59484	15364.15985	102014404	81.43249355	-29.72721933	118.2902485	15150.05432	15306.49538	15465.98342	-90.48309432	15425.85751	427.5738928	2.861820354	4.93E-06	271323.5979	80.27345378	0.079644204
15342.81809	15355.99042	15285.02143	15309.4258	97134430.78	68.55991361	-58.57675203	122.9408377	15160.22163	15304.80152	15457.43454	-194.6912584	15380.15262	326.6116744	2.188109161	-0.006871088	92466.73269	80.22289045	0.079321689
15287.10096	15305.93337	15214.89118	15249.0394	91015132.77	54.72770312	-82.49173182	129.8339962	15168.70968	15299.74517	15434.45521	-295.3199132	15337.33055	215.1164257	1.446938687	-0.013125374	-37035.75375	80.19603288	0.079133706
15226.72571	15256.60616	15136.19788	15188.29361	95488436.01	38.6543638	-102.4080439	137.8597703	15175.81697	15289.31725	15399.12919	-385.6531559	15290.3564	101.0985472	0.690809873	-0.018471307	-153429.9815	80.18883994	0.079150743
15167.86638	15209.052	15061.35945	15127.44609	102998495.1	21.20460716	-116.8180531	146.5179014	15182.56236	15274.39726	15355.06397	-468.7301715	15240.46065	-13.29247364	-0.066723262	-0.023133038	-261530.0405	80.18098665	0.079254654
15104.443	15154.85762	14991.98528	15066.91834	101300362.5	1.486524732	-127.7527145	155.1390296	15189.47359	15253.93782	15305.58615	-548.36222	15184.28017	-125.4252515	-0.80912437	-0.027386693	-372503.7505	80.15362263	0.079312786
15045.16176	15102.49424	14934.65958	15013.30755	94322965.05	-18.39738239	-133.2087721	162.9777543	15196.56299	15230.31065	15253.76282	-611.1157341	15127.47273	-227.2588049	-1.483113859	-0.030597488	-518282.4822	80.11769923	0.079539252
15032.42286	15086.32362	14925.06873	14972.56493	87431740.27	-31.4781656	-122.3492378	169.577205	15205.23647	15211.73269	15204.7712	-643.6426887	15087.53453	-312.1085962	-2.044127171	-0.032119513	-719764.9652	80.08349353	0.080157364
15026.52021	15079.49166	14923.86555	14952.18043	82483534.52	-42.75056961	-106.8053088	173.8246816	15212.8033	15192.2591	15158.53633	-635.2593768	15051.33439	-369.9077144	-2.425721365	-0.031347014	-1015326.059	80.07814057	0.081353094
14934.92998	15016.99815	14840.9851	14959.58976	81914080.59	-64.07705754	-112.1285898	174.6695904	15214.21307	15158.29691	15110.86438	-573.6418354	14992.88325	-391.0522599	-2.564474955	-0.027655799	-1444727.774	80.12923023	0.083333911
14857.81998	14970.43426	14772.22567	14990.88559	84798838.23	-81.41759315	-112.4773126	172.5653614	15214.66558	15127.04322	15071.3394	-468.8545148	14944.15916	-379.7977719	-2.488642176	-0.021572864	-1968324.592	80.20907832	0.085894973
14956.081	15054.19491	14872.20281	15038.52468	88919609.97	-73.13689365	-66.26256031	168.2834874	15222.20408	15124.44674	15053.65353	-341.0728347	14950.98292	-343.9573565	-2.250122189	-0.014062709	-2517632.568	80.2826963	0.088648551
15119.18853	15187.34527	15035.51353	15098.66595	93673178.47	-52.26443119	-2.49263129	162.5590842	15232.99833	15137.44195	15050.68204	-189.238242	14997.02882	-289.7149045	-1.889754077	-0.005490875	-3066046.341	80.3163592	0.091520548
15176.81606	15245.31931	15099.6382	15166.07892	98317912.35	-39.95284608	33.99354809	156.3344839	15240.49875	15143.72128	15050.71105	-16.66401652	15049.42572	-225.1429747	-1.460847691	0.003644599	-3578610.341	80.27371113	0.094396592
15185.80482	15268.29749	15118.12203	15236.16269	102426930	-30.02287561	56.01778924	149.6919267	15246.2532	15150.30715	15058.10642	156.1465195	15112.69353	-152.5285812	-0.978866698	0.012569553	-3995832.35	80.17018142	0.096893661
15237.89238	15322.26249	15177.59777	15306.24367	106021414.1	-11.99086697	85.66598591	142.4352884	15253.18975	15168.6851	15078.77896	314.5220161	15197.76468	-71.8130655	-0.443785822	0.020717937	-4273994.482	80.03795608	0.098708062
15305.96047	15385.94902	15251.36102	15369.13868	108424860.8	8.133816404	113.3443054	135.0294102	15258.91234	15191.53344	15111.52842	420.3498622	15280.50273	11.08285154	0.104918589	0.027040331	-4340711.074	79.88852836	0.099375864
15355.63069	15432.86536	15305.85137	15417.97946	108965168.8	23.26722674	127.5231836	127.8507628	15260.26122	15210.17049	15154.09999	437.3896941	15333.99827	90.9020147	0.632141511	0.030519293	-4125481.186	79.73863461	0.098436019
15395.31164	15469.58506	15349.17532	15454.43686	107929097.8	35.1227901	131.7115971	121.0530807	15258.69592	15226.85558	15203.72811	387.6198342	15366.02473	166.2759172	1.128893773	0.031515713	-3665196.5	79.60198189	0.096163426
15432.94384	15502.7894	15389.20286	15481.93763	105834020.8	45.95028282	130.5715717	114.9557697	15257.28256	15244.56664	15257.30916	302.3058171	15389.38566	235.0571784	1.58121331	0.030747397	-3030875.089	79.48437769	0.09306594
15467.5636	15532.54307	15425.41027	15503.9214	103013016.2	56.76501949	124.9677796	109.2248683	15255.63453	15264.8911	15309.87907	218.412121	15412.29675	299.994201	2.007269742	0.028729066	-2261157.118	79.41210761	0.089402941
15499.47469	15560.08866	15458.58506	15524.92778	99924235.75	68.92097227	116.5265868	103.4669018	15252.05189	15289.73556	15356.54449	176.4630615	15444.71549	364.5284459	2.429860667	0.02614976	-1408135.877	79.40904582	0.085521799
15528.14221	15585.16798	15488.01098	15544.72144	96892688.54	81.4325046	106.8186792	98.47984225	15249.96799	15317.34534	15397.24682	166.7804938	15482.73191	421.9344907	2.804774148	0.023249622	-521836.7609	79.4672138	0.081754064
15552.40614	15606.72207	15512.28248	15561.63833	94075849.42	92.76061932	96.65010183	95.094721	15254.27833	15345.18611	15433.14338	167.6229939	15518.63914	464.9536282	3.084227362	0.020038122	365291.4679	79.57377832	0.078299657
15572.62565	15625.55871	15531.64924	15577.00988	91975484.63	102.0154127	88.59091167	94.04717637	15262.56877	15371.29159	15465.52594	166.0651087	15549.36784	487.6091236	3.229020937	0.017034871	1183045.329	79.70520227	0.075642375
15589.15022	15642.39655	15546.30208	15591.84185	91072316.62	108.2447545	85.09958058	96.12475035	15270.46386	15393.61003	15496.06703	146.5581876	15571.36186	483.5407821	3.19746249	0.014715573	1862509.87	79.83591251	0.074245671
15602.89688	15657.87361	15557.55229	15606.67977	91176320.68	111.9739094	85.72452455	100.6981616	15279.83136	15412.93182	15524.23217	116.2910971	15586.57152	457.3843154	3.020047741	0.01304069	2418414.156	79.96984839	0.073957909
15615.53779	15673.22941	15567.60359	15622.70381	91932092.78	114.2991394	89.3952597	106.5577948	15293.62786	15430.95424	15549.30513	89.08954433	15599.35421	418.3554107	2.757382115	0.011926051	2887944.148	80.1134061	0.074479813
15626.80446	15687.80978	15576.27859	15638.74875	93078733.7	115.5111532	94.73933683	113.4007878	15310.24076	15448.40162	15570.24486	71.01835309	15610.4294	368.5775303	2.423544666	0.011093199	3291679.589	80.2791027	0.07556951
15636.58667	15700.99894	15583.744	15653.53777	94269896.56	116.0535567	100.1664091	120.7704014	15327.85466	15466.26055	15586.27598	68.14383321	15620.81832	311.4241115	2.040808103	0.010192864	3660667.603	80.47969845	0.076904908
15647.32658	15715.03753	15592.52862	15669.31799	95363534.89	116.4574913	105.6021866	127.5944365	15347.3052	15484.87499	15599.39861	78.17639157	15632.43892	255.0961394	1.663201991	0.009432409	4009526.023	80.69214241	0.078401877
15661.13491	15731.99877	15604.70109	15688.30989	96339440.51	116.987349	111.3159573	133.0676833	15369.28309	15504.10569	15611.87183	95.56395974	15646.30823	205.7607385	1.331471161	0.009097729	4338585.04	80.88895467	0.080080432
15681.33698	15754.74035	15624.78503	15713.18588	96932090.98	118.6553508	117.8187173	135.7851427	15395.17635	15524.9139	15626.98833	116.3965108	15665.33998	174.4724027	1.118240586	0.009343512	4677623.807	81.0428358	0.081737146
15711.18339	15786.10943	15656.65358	15746.66786	96904858.56	122.3728527	125.303713	134.3627694	15426.26896	15548.11887	15647.90129	136.6817627	15692.40021	172.1703659	1.095392568	0.010345675	5055568.305	81.1257964	0.08318653
15748.49678	15824.0035	15698.11999	15786.53332	96337388.31	127.7106437	133.1433255	129.5333977	15460.95529	15573.32815	15673.68292	155.8661727	15725.73969	193.3046845	1.226860566	0.011904664	5453381.182	81.14736474	0.084433381
15789.80876	15865.01725	15745.90098	15829.1591	95368391.65	134.0577256	140.8883768	122.6248434	15497.28641	15600.0985	15702.64693	173.8294422	15762.77716	227.9053254	1.447499419	0.013671556	5841453.374	81.12890133	0.085492275
15832.52404	15906.96257	15793.76996	15872.49685	94202873.42	140.3560076	145.7619196	114.4342151	15532.68828	15627.22978	15732.32109	192.0220362	15801.46847	269.8984167	1.717861983	0.015550111	6197606.68	81.08066858	0.086461058
15873.34638	15947.03145	15835.82713	15913.89403	93079853.06	145.4546786	145.4719348	106.0205373	15564.49949	15653.40961	15760.01952	211.8379049	15838.88088	311.1485604	1.985033661	0.017401193	6493891.363	81.01644986	0.087465795
15911.5643	15984.11332	15872.2589	15951.88165	92028665.95	149.6097425	141.1957633	98.02625105	15593.45656	15679.10311	15786.70462	228.7600124	15875.18581	347.7102965	2.222845032	0.018987979	6718961.351	80.94399773	0.088408106
15947.63507	16018.17664	15903.50741	15986.08275	91057685.2	153.2121703	133.6390269	90.69715354	15620.95584	15704.86554	15813.80961	238.142492	15911.20174	378.9017478	2.42635551	0.020160124	6872129.44	80.86552827	0.089156187
15979.14323	16046.5486	15935.58265	16013.41681	90169449.37	156.7513461	127.3867507	85.16400763	15648.17835	15731.34055	15843.04499	234.4914452	15943.6234	396.5765554	2.542197008	0.020530649	6932773.905	80.79387233	0.089638048
16004.13674	16066.96002	15973.52836	16031.20131	89335793.74	160.8181003	127.0339028	82.47041645	15676.57154	15759.32925	15876.03545	212.3766498	15971.54237	393.4057227	2.522204653	0.0197396	6883046.274	80.7415931	0.0897732
16022.877	16080.09875	16011.64152	16040.46231	88754446.3	164.410831	127.8787294	82.29229992	15705.14211	15787.38902	15910.70968	175.4627367	15993.65032	372.3528478	2.385793487	0.017982109	6733844.726	80.70567	0.08961747
16035.14495	16086.55701	16044.48444	16042.3569	88593887.43	166.3908923	125.3787142	84.09550259	15732.37186	15813.78185	15944.23676	129.967841	16004.30149	337.3785571	2.159338814	0.015539876	6500538	80.67947115	0.089289618
16043.64323	16089.11117	16057.724	16039.9632	88891997.67	166.2594426	114.1287087	87.1305972	15757.87149	15838.01312	15973.5128	79.82673889	16014.25091	295.4963954	1.888014028	0.012755397	6203725.011	80.6584738	0.088806035
16051.52507	16091.05353	16038.70422	16036.96956	89814228.67	162.7138656	85.08308692	90.4537815	15780.59623	15858.38308	15995.57944	30.0931308	16037.99711	255.2713886	1.627103692	0.010050343	5868802.41	80.63620615	0.088196745
16055.58008	16090.06322	15996.31973	16031.34162	91067247.56	156.187704	44.51518328	94.25842599	15800.77734	15875.0621	16010.4299	-16.95025533	16060.91948	213.6418105	1.357885683	0.007345197	5497186.674	80.61031597	0.087566092
16052.18615	16083.26029	15941.1876	16020.32274	92228349.96	149.9509504	12.56990896	98.98277482	15820.70583	15891.76255	16018.67792	-60.85461111	16067.03453	165.4788078	1.048119208	0.004446001	5084725.12	80.58123958	0.086996118
16038.94201	16069.28469	15895.10015	16003.0784	93871320.27	141.6437368	-15.32684963	104.5189286	15838.23177	15903.99937	16022.26083	-96.74059392	16053.10217	110.5307479	0.697261647	0.001449714	4641184.392	80.54419878	0.08662705
16013.04774	16046.38024	15879.47394	15978.33894	96174306.05	124.5915875	-64.88945833	110.8407126	15848.46074	15902.6088	16023.2113	-120.2981894	16015.11789	47.56770689	0.298534487	-0.001600938	4174583.826	80.49465189	0.086597634
15978.1076	16017.49428	15884.24994	15948.87985	99057945.16	106.7471269	-101.4397693	117.6021603	15856.82892	15897.6194	16020.50819	-132.3247055	15970.98285	-19.28634346	-0.122487316	-0.004554048	3695724.167	80.43618727	0.086841609
15940.79075	15988.08383	15896.59639	15919.92637	102858761.3	101.4327964	-67.03741941	124.1525365	15872.16026	15904.14777	16013.37433	-133.6323987	15942.52089	-81.8454833	-0.514911378	-0.007079902	3222109.24	80.37434247	0.087237506
15902.2618	15958.73613	15894.82326	15891.69089	105024537.1	98.42143692	-18.46774667	130.5897577	15888.67279	15912.82788	15999.4218	-128.0556797	15927.67441	-141.2813869	-0.886795734	-0.009329373	2754486.282	80.31314304	0.087706869
15864.24963	15930.40004	15856.49027	15864.62912	103570367.3	82.71828435	-34.72643227	137.0068896	15897.48895	15911.25536	15976.57158	-120.3377352	15922.52784	-198.5694973	-1.245145288	-0.011466638	2292416.961	80.25761976	0.088147085
15833.71135	15909.21272	15799.77729	15845.14879	100346993.3	61.73501184	-82.00335372	142.5162127	15902.45648	15902.53168	15949.04458	-106.755114	15914.93122	-242.6302752	-1.520324797	-0.012905823	1863674.198	80.21088188	0.088510586
15816.37374	15900.39421	15749.12078	15838.92502	95168663.29	46.11010034	-111.5345958	146.2972164	15909.36393	15890.2718	15922.11626	-82.55841536	15892.79056	-263.4220502	-1.64897925	-0.013078836	1496595.894	80.17428958	0.088786274
15820.26187	15910.77852	15727.83498	15852.7315	91436178.44	36.94448768	-111.461502	147.3959737	15917.70647	15880.81081	15901.66551	-45.91970211	15866.30782	-249.2716742	-1.557962486	-0.01143106	1214114.95	80.15237116	0.088884796
15853.38463	15947.22215	15760.69537	15893.39873	104718192	34.86194593	-73.06735701	144.8486156	15926.59271	15883.1007	15893.48715	5.528339058	15843.52914	-188.257829	-1.172499522	-0.007380491	1040035.199	80.14919737	0.088725189
15911.04599	16005.45293	15836.76552	15956.60077	133416223.8	39.70456518	-7.22485579	139.2941921	15936.72921	15895.00837	15897.73781	68.17186047	15845.2376	-89.10408774	-0.54755149	-0.001404161	966414.391	80.16298246	0.088325294
15984.32529	16077.33572	15934.35214	16033.77231	125906764.3	49.8236878	69.06131827	131.9421963	15948.49541	15911.18672	15913.00981	134.6113681	15901.23648	31.78216042	0.213527893	0.005574995	967762.845	80.19053532	0.087715597
16069.10401	16159.3355	16042.30479	16121.53151	86960272.58	64.25226862	132.617572	123.3225555	15961.93401	15933.10015	15936.97736	204.606498	15988.21345	167.97922	1.070544326	0.01328483	1043808.302	80.22857417	0.086955119
16159.64629	16246.53743	16147.08846	16215.29945	211179491.8	81.63153057	159.4787938	114.1420377	15977.06432	15962.23629	15967.04021	277.5520049	16065.20071	310.816083	1.969183917	0.021349028	1191590.519	80.27301228	0.08611712
16249.57638	16332.70869	16242.90837	16307.43487	66608095.33	100.5884173	157.6204542	105.3267914	15993.62825	15996.67603	16003.67596	343.5638074	16140.45872	446.5758926	2.822926313	0.028867018	1373272.856	80.32232179	0.08518073
16334.59684	16413.40147	16329.32085	16391.92287	74640621.13	120.0847732	141.9797347	97.54315423	16011.21073	16034.38899	16047.07392	393.4996187	16231.66935	564.9973431	3.567000746	0.035103898	1552409.013	80.37569933	0.084110371
16405.14976	16479.76462	16398.48389	16459.75376	62796728.6	137.9581585	125.2117511	91.9920014	16029.63605	16073.06456	16099.74471	417.4842388	16319.89795	648.8690462	4.092817988	0.039028015	1693813.492	80.4308925	0.082900278
16452.32016	16523.43551	16442.86245	16501.85371	59096510.29	152.1357442	121.5026685	89.8458756	16048.65782	16110.31223	16163.19446	405.2210686	16383.34519	681.2103266	4.293258865	0.039603671	1758385.731	80.48596221	0.081540687
16478.34113	16546.58997	16464.63388	16520.8255	58358765.05	162.3459041	125.4973876	90.76316388	16067.80328	16145.29418	16231.919	361.8973796	16425.76566	668.1350923	4.207164389	0.037258761	1758676.485	80.53899354	0.080076138
16488.32924	16554.37157	16469.12261	16523.51098	66761706.54	168.8310865	127.5372742	93.94599586	16086.74489	16177.69523	16301.67634	299.2758391	16454.50864	622.9871031	3.919002331	0.032952376	1734454.737	80.58845077	0.078577136
16488.28262	16551.78298	16458.27533	16511.82304	78382670.16	172.2421025	121.2226352	98.94068578	16104.82269	16207.6278	16363.16377	219.6188992	16472.62105	552.3332504	3.470564929	0.027029962	1677260.095	80.63423596	0.07706516
16484.5416	16544.26661	16435.49931	16488.9734	83981511.84	173.2544452	99.22551085	105.1135685	16121.40088	16235.11422	16402.96385	126.7904764	16484.04572	465.5333164	2.921291033	0.019998993	1582647.291	80.67554579	0.075566957
16479.13078	16534.54399	16407.16996	16461.20449	85733767.4	172.0550448	67.55093665	111.9633306	16136.93008	16259.84823	16428.85838	33.06249883	16489.22349	371.4573074	2.32707624	0.012699503	1506614.584	80.71323374	0.074144695
16473.26974	16524.46157	16378.08711	16433.11997	87199286.95	169.0294938	34.44824169	119.1988343	16152.17409	16281.97264	16455.95675	-51.5697397	16488.49933	275.3502381	1.720887224	0.005762733	1498625.285	80.74877213	0.072848025
16463.89218	16512.766	16356.24615	16412.19578	88985866.38	163.0386818	2.343303483	126.1351338	16167.65159	16299.4533	16476.07985	-112.9756723	16480.35795	189.9030433	1.182836005	0.000200178	1615225.914	80.77692781	0.07175803
16448.98716	16499.1819	16349.99488	16406.32595	92115727.66	153.2964338	-18.43915488	132.0746847	16183.85053	16310.69087	16478.00787	-136.4470031	16462.3697	127.8142358	0.79294995	-0.002949399	1917794.037	80.79543459	0.070951627
16432.00157	16485.70759	16354.93504	16411.48149	96126487.33	141.2838966	-29.45471169	137.1434897	16201.12262	16317.58692	16468.8012	-129.3686715	16440.4334	84.81126827	0.524572677	-0.004081322	2357447.23	80.8045644	0.070398934
16413.85372	16471.68811	16362.39906	16419.2884	99928386.69	128.0667433	-58.57522919	141.7551144	16219.50323	16321.72967	16456.95973	-107.1325733	16423.16222	51.73202853	0.320414492	-0.004117366	2838467.248	80.80208394	0.070044434
16406.86113	16467.09558	16370.3076	16428.28806	103299227	117.3558142	-90.76999364	145.9610718	16238.67141	16327.57633	16446.76354	-73.46321592	16413.72776	24.54795451	0.154665049	-0.003272687	3342175.208	80.80679448	0.069838685
16421.96153	16480.12774	16374.80496	16435.47086	106027387	112.6015572	-29.47364543	149.8972241	16258.70899	16339.38547	16441.87088	-34.72464583	16409.64415	-2.783225235	-0.01109423	-0.001915112	3839430.548	80.83313097	0.069718066
16445.3531	16499.10075	16369.70798	16433.61992	108286694.8	110.8062014	-82.90819068	153.974502	16278.86533	16353.50157	16439.99743	-3.64406843	16413.72358	-35.51831183	-0.209542117	-0.000886866	4233643.284	80.87113437	0.069672442
16461.68576	16511.229	16351.18661	16417.49691	110443906.6	108.2072168	-43.62009858	158.4801146	16296.69695	16365.06502	16436.90103	11.02385034	16429.06456	-75.70161701	-0.45344521	-0.000795387	4448394.655	80.91508623	0.069708872
16448.40157	16494.42782	16307.97231	16375.93669	112555729.5	99.65578656	-33.78566146	163.8646417	16313.49961	16368.21995	16427.39047	-9.005292866	16434.78329	-131.6884337	-0.794324241	-0.002660171	4371851.877	80.92345538	0.069792893
16383.2093	16428.54818	16230.5475	16299.05856	114706344.1	80.11368834	-102.8736325	170.6149793	16332.67019	16357.18796	16406.40583	-81.08349092	16409.52502	-211.6053948	-1.282192209	-0.007527727	3891808.064	80.85847601	0.069895186
16277.39375	16321.90982	16124.53107	16192.54974	116829229.1	51.54111304	-194.0395169	178.2705863	16348.5185	16333.38524	16373.48644	-194.4129316	16348.06443	-309.021685	-1.878316717	-0.014692275	3080497.715	80.75312175	0.069998242
16150.07327	16190.49807	16000.31674	16068.22843	118660647.3	17.61945569	-220.545004	185.9736983	16352.83238	16300.083	16329.5509	-330.050247	16249.69541	-413.7373391	-2.52051063	-0.022827746	2074370.933	80.64205759	0.070075294
16020.76141	16062.37735	15874.99768	15940.81579	120348876.1	-16.8282392	-204.7659141	193.5264689	16348.83224	16261.85465	16278.62662	-472.3769164	16134.72932	-519.0294321	-3.167826814	-0.031456868	932959.5182	80.59237664	0.070139937
15909.82941	15955.43229	15759.3915	15817.90294	122056688.6	-47.60122008	-181.1750896	200.6427609	16342.02581	16222.81065	16223.41353	-604.4139603	16023.42639	-616.3561328	-3.768500125	-0.039912112	-263349.8959	80.6709704	0.0702087
15818.39367	15871.56554	15659.84616	15709.54055	123268468.6	-74.71041031	-158.4703077	206.4291844	16330.18697	16182.77044	16163.65199	-714.8639789	15926.75137	-700.4387154	-4.288426677	-0.047088374	-1405749.549	80.83129281	0.070232863
15743.67279	15838.8374	15599.7345	15646.80353	123466026.9	-96.61072134	-154.4319473	210.1721139	16310.74532	16143.15109	16102.84903	-795.825047	15861.05125	-769.1788213	-4.711936814	-0.052209159	-2416690.656	81.00943672	0.070164709
15677.49302	15804.93865	15551.45994	15604.79011	122251463.6	-118.7147783	-155.0784776	210.8750913	16284.02606	16098.67738	16031.22979	-843.3929603	15801.32919	-813.8920286	-4.986558687	-0.053877508	-3157003.144	81.13629187	0.069952918
15612.28882	15668.08615	15455.85982	15517.76308	119169594.6	-149.8353063	-132.6768205	207.5408871	16251.02464	16041.43864	15936.74835	-852.7848309	15713.1069	-826.7078815	-5.06466788	-0.050721536	-3489851.902	81.13798062	0.069546648
15558.56112	15534.80414	15378.74569	15459.98331	114592284.8	-179.5924509	-99.60101501	200.8196479	16214.05636	15982.40609	15837.01615	-820.9433812	15620.15173	-810.8789279	-4.963746074	-0.043520545	-3465486.555	81.04302319	0.068987003
15525.50716	15571.45161	15421.32757	15550.11181	109346976.5	-193.1920816	-76.45451914	191.9634545	16175.55976	15936.55666	15752.25093	-752.7324974	15552.88467	-771.3845595	-4.714342397	-0.033726201	-3192334.239	80.90617143	0.068345878
15534.58469	15695.41741	15528.65644	15700.86438	103440176.4	-192.2946557	-54.35434739	181.4911655	16139.31849	15905.53126	15692.35549	-633.2872888	15528.40435	-714.6901664	-4.352916048	-0.022117884	-2725251.929	80.76163143	0.06766266
15605.57281	15767.43481	15608.70734	15778.23582	96942354.52	-182.6268017	-21.43478919	170.1053668	16109.19182	15887.7254	15668.40029	-451.3192413	15561.73419	-649.1995528	-3.925395465	-0.009733028	-2141472.979	80.64952348	0.066987249
15717.85241	15826.00557	15682.71987	15821.16133	90951563.61	-164.0996527	15.89397818	158.8946859	16084.64462	15883.04905	15669.16443	-236.1081944	15638.92275	-573.7947719	-3.436268918	0.002434573	-1514340.666	80.56714817	0.066366996
15845.62533	15936.35741	15790.08739	15896.26127	86453344.97	-136.2852158	49.85869951	148.6858706	16063.92205	15890.6325	15676.0559	-18.84842153	15738.4321	-485.3619578	-2.879996184	0.013762128	-887972.5177	80.49576823	0.065833853
15957.46366	16050.77255	15895.75341	15977.55912	84750574.26	-106.1087596	77.57926761	140.8007211	16046.111	15904.43418	15692.81738	157.7682145	15839.22908	-387.3431091	-2.273465391	0.022872088	-363889.2803	80.43637674	0.06545376
16020.32734	16113.0906	15959.30425	16033.54482	86437507.08	-81.53722555	95.91724249	136.553648	16029.94997	15917.2196	15724.16407	249.866639	15917.99563	-281.5865264	-1.631193069	0.028432163	-43386.6637	80.38833764	0.065288597
16044.70892	16139.42334	15991.83804	16071.66762	89727412.35	-61.63511217	105.5752474	135.5005282	16015.1647	15929.40898	15769.44364	271.673765	15976.12437	-172.0170966	-0.972980976	0.030841417	108021.0442	80.35080154	0.065331565
16051.91653	16153.89949	16011.33834	16101.63876	98451915.28	-43.56354256	109.4933598	136.5931141	16001.97222	15943.29107	15830.77711	252.8434841	16023.42005	-65.76934488	-0.325980071	0.03097567	166780.8771	80.32443192	0.065559316
16055.92964	16165.2506	16024.59007	16123.39234	113713380.2	-26.95381028	108.1592982	139.4184921	15990.05447	15958.41659	15897.61932	212.4794802	16060.06872	43.09352691	0.30420992	0.029402609	164957.8952	80.3069557	0.065944558
16073.49402	16185.09504	16040.60928	16138.29966	111242107.4	-11.05660869	102.1287018	143.3681309	15978.99613	15974.5174	15954.55721	173.9221177	16087.94548	158.7430221	0.91222971	0.026904741	150013.9646	80.29448975	0.06645122
16102.3755	16212.08997	16060.77246	16150.52501	96328266.21	3.998164557	94.45965582	147.5768854	15968.90295	15991.48985	16003.91606	141.624723	16109.57877	270.2892963	1.467551856	0.023932787	176322.6114	80.2819161	0.067075143
16133.62435	16239.42571	16082.32871	16163.0234	170902728.3	17.67391524	87.87883826	151.4268395	15960.28211	16009.1587	16052.72467	111.2887879	16126.19824	369.1235446	1.942304726	0.020667725	275204.3792	80.26520771	0.067818485
16166.46867	16267.04087	16106.50454	16179.47096	111197629.7	29.78896897	83.95688072	153.8737593	15952.60131	16026.99118	16095.01712	88.32942927	16142.07834	431.7477397	2.301366466	0.017815611	518581.2626	80.23648487	0.06867301
16199.62257	16294.6509	16135.1375	16204.59556	125184010.8	40.36434653	85.20879949	153.8458262	15945.51528	16044.75878	16124.97866	78.89915968	16162.19431	436.3332344	2.511820808	0.016069302	978548.7352	80.1882872	0.06962853
16232.60681	16321.84475	16166.69282	16236.00548	122123574.9	49.97672936	90.34919834	151.7762394	15940.45375	16063.15194	16146.47912	80.70962332	16187.3549	398.4511078	2.586070093	0.01526202	1607985.559	80.12489752	0.070661591
16265.53145	16348.52981	16197.72999	16267.85126	113568521.2	58.84460196	95.43806355	148.6773509	15938.80556	16082.26774	16163.53762	87.8117454	16215.49209	338.0194701	2.549850398	0.014984342	2320026.728	80.05330576	0.071747918
16298.14122	16374.49721	16231.74065	16303.56447	99121134.52	68.12330369	105.0186312	144.7836745	15942.64067	16103.7234	16182.4056	106.4019633	16247.77095	284.2941543	2.425378508	0.015027628	3076637.304	79.97925194	0.072857225
16329.75367	16399.19864	16270.646	16344.77699	86365909.61	79.42549514	122.1644821	140.4768542	15954.00227	16129.76677	16209.67654	138.9256651	16287.229	267.5562047	2.239512341	0.015085902	3826464.611	79.91001287	0.073957008
16356.8705	16420.06472	16307.43305	16384.04848	75422123.64	90.90676114	140.2599365	136.7907475	15971.8296	16157.48717	16241.99107	174.0952712	16327.00532	275.5072227	2.004845711	0.014877126	4498614.397	79.84688614	0.075044335
16376.33022	16434.82895	16336.87422	16416.2286	64759278.32	98.90151895	154.4494823	134.5391329	15994.21526	16181.62351	16273.94831	204.5873198	16353.79844	287.8431865	1.727842083	0.01425539	5043982.749	79.7886522	0.076120326
16384.29975	16440.77222	16344.56774	16425.48477	58732054.95	103.1804021	150.1858388	134.8338984	16019.6198	16201.55558	16300.97595	202.4598436	16370.42199	283.9348147	1.42051784	0.012878829	5374456.306	79.7397537	0.077171974
16376.85279	16435.06298	16316.73341	16396.73888	60030028.31	106.0582808	113.4117754	138.8372518	16046.26426	16219.38224	16318.07539	141.3826168	16388.41902	242.3091717	1.099150751	0.010391869	5403367.531	79.70382276	0.07819316
16357.24159	16420.23314	16264.78055	16342.13671	69082906.3	103.8899202	55.81162364	145.8315145	16073.41505	16230.47733	16326.281	42.68492605	16391.5597	173.2290709	0.772359783	0.007049212	5174097.513	79.68031868	0.079156656
16331.24148	16400.81352	16204.09433	16278.01345	85852306.54	90.85553551	-7.515910453	154.3150166	16100.68611	16228.97455	16328.5117	-66.67615142	16358.45714	94.37888678	0.44663551	0.003355262	4772528.689	79.66943263	0.080018571
16300.73914	16378.03455	16151.62844	16223.32684	101184740.7	73.98965107	-59.41637098	163.9607699	16127.44775	16222.04459	16326.43604	-151.2801157	16307.78619	23.9468184	0.156515818	-0.000574835	4240045.311	79.66663232	0.080789613
16268.693	16353.92008	16125.54129	16197.97236	109721599.2	63.7472937	-81.15957003	174.2553847	16153.12494	16218.74312	16321.96223	-173.9965825	16266.18726	-20.63988584	-0.076233724	-0.00456461	3633592.46	79.6664974	0.081479203
16239.28946	16332.14474	16122.22906	16197.85015	110578043.8	57.46230453	-79.27728688	183.6036514	16176.9238	16219.77729	16315.4504	-148.6976857	16238.65623	-42.72930678	-0.244548939	-0.008051752	3018683.855	79.67422595	0.082031877
16215.21134	16315.23136	16132.42274	16212.86601	94402057.47	49.95606624	-65.69103055	190.7105865	16198.27727	16225.59875	16307.11223	-100.2363034	16224.51327	-48.6532097	-0.330084664	-0.010582214	2439345.849	79.6959263	0.082403777
16203.9736	16309.3253	16150.6809	16234.46454	90017802.1	43.87448102	-45.03565123	193.8046204	16216.46176	16233.51439	16296.66754	-49.0261275	16226.07032	-55.78525841	-0.402332299	-0.011545798	1981913.551	79.73502615	0.082524972
16212.05533	16319.85392	16169.73153	16253.00227	109303630.2	41.77821529	-28.42201287	191.0649716	16230.80369	16238.17256	16283.92423	-18.90566331	16246.20538	-80.18930922	-0.520653438	-0.010315833	1731832.198	79.79563275	0.082326943
16236.41591	16343.95939	16191.2098	16270.76645	267178161.1	42.90357775	-12.5920653	183.5249005	16242.16799	16242.01226	16271.51988	-2.588520675	16271.53356	-109.280534	-0.628981289	-0.007296106	1658892.971	79.87252164	0.081886771
16272.16016	16377.08694	16218.82511	16291.74215	119335377.3	46.60320987	21.15716791	173.3073896	16251.84273	16249.57799	16262.21532	14.87006971	16282.51428	-130.8159758	-0.687674798	-0.00328891	1696922.37	79.95547179	0.081320652
16310.17002	16412.27131	16251.16056	16320.99548	98158937.82	50.06850903	54.32297479	161.0281964	16260.36038	16258.01788	16258.94043	37.34289154	16285.99669	-115.9487474	-0.550918037	0.00146833	1815431.325	80.04337744	0.080703774
16341.7834	16442.47226	16287.86441	16363.49111	70115376.55	51.11836202	49.78639447	147.6124103	16268.50285	16264.32235	16264.52772	71.4684423	16299.12795	-36.87538314	-0.079067479	0.006624061	1970368.646	80.13439779	0.080130618
16366.60601	16467.14997	16324.14796	16410.4931	100931655.5	50.63295109	43.44784629	135.0182343	16276.75148	16270.08879	16277.73249	109.7887294	16315.83702	80.01793269	0.582661763	0.011429653	2116063.543	80.21651415	0.079653247
16384.3689	16485.84672	16352.75434	16451.65372	102498174.7	47.92906823	87.82880595	124.7216948	16284.90194	16276.30037	16295.79942	138.3556265	16323.09899	201.6063833	1.257505268	0.015317658	2225824.32	80.27919679	0.079289164
16403.76058	16502.58794	16376.44389	16476.68165	94110224.96	48.24827384	143.916379	119.1084174	16294.38599	16286.47342	16317.0399	162.0563439	16337.89821	289.0696076	1.735266043	0.017367265	2237168.767	80.30949457	0.079141799
16432.36708	16521.87447	16396.66949	16474.95048	93301327.74	59.20523995	162.5237438	120.5843005	16306.5418	16304.13063	16339.51511	183.4485795	16378.36028	301.6320593	1.795348752	0.016656411	2087780.188	80.29418445	0.079300161
16461.34342	16535.87516	16408.25262	16451.44729	94351623.82	72.82897766	144.439282	127.8645023	16319.57897	16325.03229	16361.00715	194.7179577	16429.68132	255.9561733	1.527153786	0.013670128	1808758.7	80.24036155	0.07973933
16483.2718	16538.70832	16409.92985	16416.28616	94106676.49	77.93108996	90.72793276	138.4215357	16331.4639	16344.39493	16379.59036	194.2532035	16475.57129	183.0733406	1.100801848	0.009352951	1460769.323	80.16281529	0.080432254
16478.31338	16524.21362	16386.57069	16373.92439	94361855.68	75.07996694	24.90479739	151.2337143	16340.10943	16357.27178	16393.86861	158.4117809	16496.71551	102.9899647	0.622339508	0.004124487	1071399.871	80.06630345	0.081281595
16427.66194	16478.49779	16324.38633	16330.2913	96633102.9	66.46809076	-15.76226107	164.8557051	16343.11774	16357.43976	16402.29752	65.26005822	16472.76668	40.09362085	0.220201999	-0.001431456	678856.245	79.95781719	0.082170482
16349.17225	16415.74475	16240.77071	16290.30394	100092003.5	52.87892661	-40.02448462	177.3662671	16341.56955	16348.27995	16404.29151	-59.33671117	16417.29547	-6.262292759	-0.09346208	-0.006641601	328643.7571	79.85045989	0.083172729
16265.23608	16376.68655	16155.9071	16256.29007	103740470.8	37.77006326	-68.1010901	187.5009218	16337.80765	16338.18818	16400.62312	-185.2551909	16351.95824	-46.28978825	-0.356860155	-0.0110822	49704.74513	79.75412046	0.084382083
16202.88477	16346.27772	16095.56665	16235.54262	106459373.3	22.53205954	-90.01328037	192.6790346	16331.8534	16326.44083	16389.33764	-274.3000132	16290.18586	-74.00849652	-0.534155772	-0.0138191	-99131.5901	79.68503403	0.085836236
16190.49992	16271.37794	16086.61445	16235.09148	106974851.1	5.636187989	-93.61367469	190.3616678	16324.25071	16308.80436	16369.0519	-286.5058754	16248.26396	-85.90643425	-0.596237858	-0.013941509	-59731.19746	79.65957396	0.087586559
16217.55912	16220.59234	16118.89143	16251.98906	105698194.2	-6.091432262	-83.01354199	181.8124914	16316.5998	16294.4432	16343.88953	-237.8235907	16227.02912	-82.82566641	-0.554523432	-0.011861799	137122.0324	79.67058069	0.089529818
16263.87796	16303.00307	16172.67016	16280.77394	103476460.7	-3.018128946	-64.12256939	169.4081863	16309.79762	16295.8476	16318.62936	-158.6010838	16219.07802	-63.54250399	-0.423092056	-0.008360623	432089.7761	79.70306917	0.09147884
16315.76427	16429.40132	16235.03689	16317.48532	100733520.3	7.799800971	-37.79117404	154.4692539	16307.41321	16306.77326	16299.38351	-68.24295637	16232.14322	-39.76941703	-0.230782025	-0.003921648	796999.1721	79.75122326	0.09341451
16356.99032	16465.45	16290.54201	16356.89035	98011968.23	14.52316472	-6.206457072	138.7792081	16312.77273	16315.72064	16291.55658	9.824784362	16271.81465	-22.81513822	-0.015638967	0.000808968	1193123.619	79.80656282	0.095304673
16388.575	16456.07846	16337.58929	16396.48704	95343260.57	20.11877279	27.33182419	123.7534828	16323.85344	16325.5885	16294.65766	73.1104053	16328.65091	-7.79890252	0.214451377	0.005414599	1575763.317	79.85794676	0.096938765
16417.58159	16475.12131	16380.19784	16435.51307	92535864.8	30.29763117	60.06224065	110.1173922	16337.96946	16341.83904	16308.68482	127.9968573	16393.41325	9.500386995	0.460328569	0.009711608	1915837.957	79.8982568	0.098138702
16443.36431	16506.01572	16415.50463	16469.65847	89805344.82	40.65984644	84.83598928	100.0221619	16351.14866	16358.75206	16329.23687	168.4544835	16448.61604	44.46216903	0.701852924	0.013041384	2153988.31	79.91253595	0.098661618
16466.01457	16527.20861	16441.09965	16494.90658	87339258.14	46.18137935	97.5758942	95.52231267	16359.23317	16369.77003	16346.29357	189.5829036	16476.1955	111.5695838	0.92178874	0.014779424	2231857.568	79.88595079	0.098265188
16484.829	16543.71715	16457.00887	16512.0747	85154542.43	48.22545722	98.57407689	95.81747009	16363.66798	16376.81663	16366.41312	192.733198	16482.02071	195.7902945	1.115466641	0.015119988	2174773.326	79.82648941	0.097099148
16498.3455	16558.94775	16464.48075	16522.91839	83305272.93	48.82140048	82.94948074	99.42579047	16366.90153	16382.87346	16402.89234	180.2913994	16477.08994	279.6757448	1.276982456	0.01444468	2033403.745	79.74911789	0.095441977
16507.23128	16570.80439	16463.46056	16529.52292	81644590.19	49.34165885	64.59530504	105.168012	16371.5871	16389.86568	16441.94943	156.1266607	16471.62202	337.7524822	1.415163357	0.013087918	1833955.677	79.6614973	0.093428513
16512.42727	16577.75898	16454.31207	16534.62201	79995658.01	51.26212077	68.61188908	111.492972	16380.55225	16399.8521	16462.87296	125.2630076	16476.66589	344.5138321	1.540981842	0.011490605	1612764.299	79.57394686	0.091240764
16515.55556	16581.44152	16443.10048	16538.27348	78544973.37	54.42705167	74.62343984	117.893866	16392.1709	16412.35425	16473.09664	91.88923346	16490.42532	312.7103509	1.638906752	0.009767539	1403120.559	79.49650879	0.089068716
16518.35614	16583.85004	16434.3595	16539.78426	77500684.12	58.11940701	52.41907252	124.3744098	16404.02186	16426.05934	16487.40855	59.12540065	16507.57258	262.342869	1.692415858	0.007896721	1223833.243	79.43510784	0.087032748
16521.28685	16585.66218	16431.02786	16539.8097	77044632.29	60.83463329	23.31459552	129.8754281	16413.78413	16438.96184	16500.05393	30.37938066	16521.52975	214.0484934	1.685009951	0.00612181	1122511.543	79.40363458	0.085408248
16525.48509	16588.2156	16442.91973	16538.91122	77371931.49	61.98889345	13.71720633	133.434995	16419.04291	16449.99924	16501.76738	9.987708894	16527.87605	190.3190878	1.600273987	0.004667342	1145681.987	79.41552455	0.084460633
16530.60261	16591.32856	16463.64025	16537.58678	78303421.68	61.78685243	28.91359922	135.1881197	16421.19999	16459.37542	16502.29128	-2.943963069	16528.76398	184.1656029	1.452714991	0.003529266	1273648.066	79.46485839	0.084106182
16534.78059	16593.52167	16465.68628	16536.4289	79530256.71	58.27419613	64.6177142	135.3874807	16422.53999	16465.12778	16512.45797	-12.11875545	16522.18027	181.6052435	1.26604495	0.002669331	1468169.599	79.54025311	0.084177926
16542.18336	16597.91817	16469.93119	16535.55318	80938167.89	56.16310806	103.4208242	134.6177827	16424.80277	16472.27046	16528.7829	-11.83850584	16523.70855	173.2602116	1.054732555	0.002003006	1706849.595	79.63459363	0.084545001
16555.84351	16606.92044	16527.05606	16535.07736	82368438.2	63.53183538	142.2206459	133.6281023	16429.91315	16489.38377	16547.89052	1.108425908	16554.99493	148.6956783	0.837152635	0.001414132	1959160.068	79.73831785	0.085030898
16571.85186	16617.66236	16579.04524	16535.25419	83630568.93	72.25757884	146.2632443	132.1109497	16437.45111	16507.66647	16563.14675	21.05851531	16594.76883	113.1152755	0.624124722	0.000926273	2203233.349	79.8447332	0.08559703
16587.50994	16628.01312	16533.8924	16536.21717	84618216.01	69.92882157	59.19768828	129.5703595	16446.20769	16513.76812	16564.33615	44.85221271	16612.84994	76.04349278	0.420290197	0.000596027	2429048.058	79.95045952	0.086266113
16592.05129	16630.67659	16454.50668	16538.72703	85009632.71	61.05654843	-48.38194087	125.88163	16455.85402	16512.24198	16558.30794	53.79865558	16607.83251	43.76765608	0.24641216	0.000441236	2603166.635	80.04535166	0.086925358
16575.361	16618.74571	16439.50094	16543.43132	84506463.72	54.20862293	-71.37727723	120.8749944	16465.92421	16511.87552	16557.15872	30.66948437	16586.84967	22.79302917	0.120877691	0.00047503	2693411.674	80.119584	0.087473661
16546.19226	16598.17732	16456.86703	16550.14364	83266827.59	47.51204297	-46.05419734	114.8537135	16476.2158	16510.84789	16557.01571	-10.9267759	16553.33105	11.81041253	0.042120164	0.000686429	2713553.304	80.17572099	0.087925738
16515.20862	16576.6161	16453.42486	16558.99542	81516167.7	37.50276746	-35.0389492	108.3842253	16486.78229	16505.86454	16551.54924	-55.29486672	16509.79336	7.567295977	0.008347716	0.001072304	2689057.857	80.21939981	0.088297118
16497.48086	16564.11574	16449.92135	16569.08682	79533392.62	29.17498454	-26.40083936	101.5432073	16497.27151	16502.12008	16544.48886	-75.53881252	16478.48097	7.175452334	0.00473783	0.001581435	2637613.641	80.25439376	0.088664195
16508.36588	16570.6496	16470.71167	16579.18643	77664527.7	28.08632098	-5.316701691	94.4472189	16507.28738	16505.48651	16540.54124	-44.96427849	16483.32169	7.247463822	0.013174138	0.00215702	2582752.337	80.28607983	0.089121148
16541.1172	16593.11113	16507.25017	16591.2909	75834447.87	32.45676659	21.4457225	87.66849584	16516.92492	16514.53838	16540.07819	21.39883035	16515.11235	10.85944062	0.049293537	0.002869593	2536508.443	80.31648604	0.089596289
16584.5651	16625.52132	16550.4597	16607.64205	73869550.99	39.53702701	49.91142032	81.69912919	16526.44241	16526.78208	16543.05853	101.4029273	16559.0453	22.08494116	0.131789999	0.003791979	2502421.915	80.3454044	0.089994221
16627.51567	16659.95407	16591.99666	16628.56366	71849829.59	47.12407172	74.09302427	77.23810613	16535.77765	16540.69178	16550.4511	168.3774357	16602.75425	43.11981938	0.270985076	0.004966937	2500947.835	80.37717578	0.090267339
16657.78464	16688.61545	16623.53826	16655.16819	69807554.47	52.83531106	88.49205918	74.97822061	16544.94599	16554.50157	16563.21278	195.0998926	16632.22778	76.43287691	0.47903833	0.006449147	2551134.323	80.41589344	0.090357619
16678.96609	16713.1338	16647.34479	16685.8602	67849746.92	57.28756494	94.62426958	74.63373445	16554.27434	16568.64498	16581.1396	190.5214684	16652.47376	118.9746943	0.738155434	0.008133118	2645979.486	80.45910793	0.090312812
16698.05583	16735.86844	16666.60706	16716.99351	66234061.82	61.62704326	94.15179532	75.62928789	16563.98639	16583.95871	16603.22879	170.4783751	16672.27205	165.0096737	1.015746918	0.009827488	2773021.646	80.50310781	0.090237229
16720.51439	16764.95385	16691.36668	16752.02481	64803214.88	67.44778153	96.11143319	77.64223187	16574.60799	16601.45209	16630.2061	155.070996	16696.03195	213.4328462	1.306019342	0.011512317	2919879.227	80.54451077	0.090126966
16752.35085	16807.61186	16730.8528	16793.13742	63387608.55	76.27887022	108.7344835	80.23125035	16586.70438	16622.03642	16662.34767	164.5003232	16731.35408	262.621376	1.600368014	0.013153645	3070654.847	80.57910541	0.089986753
16788.99941	16856.10682	16777.04863	16834.90085	62485483.61	86.51588009	126.6415744	83.11345175	16599.80531	16644.26744	16697.08745	188.0082179	16771.62616	306.8701991	1.864599409	0.014525779	3222110.997	80.60593515	0.089931276
16823.55075	16902.47119	16821.34667	16873.38566	62584821.53	96.22541827	144.3347112	86.16867225	16613.20181	16666.43793	16731.9026	211.0556313	16801.71011	341.5125469	2.070230884	0.015436868	3375519.158	80.62546303	0.090056509
16851.05214	16930.56949	16846.6921	16895.69309	64155752.92	102.751831	147.0570731	88.90777447	16626.6	16686.33907	16762.67982	211.4026044	16826.76812	359.7132838	2.176813125	0.015633012	3523321.868	80.63549694	0.090498535
16866.30203	16924.99488	16836.71732	16889.77188	67700731.07	103.4855415	121.2047984	90.86417402	16639.56894	16701.78227	16785.35863	167.4823772	16858.69891	354.7181858	2.144351122	0.014861239	3658913.034	80.63428444	0.091395315
16871.24005	16896.54734	16803.12411	16864.78529	73089620.67	99.89262092	77.18358217	92.14437071	16651.98651	16713.67356	16801.07401	95.63511127	16881.49751	330.0646155	1.994041045	0.013285765	3780804.737	80.62252575	0.092650823
16870.28502	16859.49291	16761.27014	16832.20952	78589480.41	94.19347503	27.24822737	92.95525498	16664.07216	16723.55964	16812.08289	17.29215874	16877.13093	292.5819897	1.766877971	0.011215626	3887629.336	80.60105441	0.094092447
16865.34766	16832.77475	16731.55759	16808.57675	82273876.45	88.77162259	-6.875304949	93.53195232	16675.17647	16732.9464	16820.78841	-39.79521936	16856.03973	245.8947543	1.484255702	0.008796335	3982122.848	80.5722684	0.095639122
16858.8351	16836.04868	16735.0381	16811.00704	92277068.49	86.20661751	-3.698449273	94.18816496	16684.75186	16743.54831	16829.91776	-47.36195562	16830.45123	194.8027083	1.174560076	0.00621942	4067725.958	80.53901851	0.097183161
16852.22752	16860.94005	16762.40369	16832.23773	110065360.5	85.68936347	24.69735189	94.85902438	16693.54785	16754.85798	16838.97432	-19.06748543	16813.40683	143.8287835	0.865333837	0.003721977	4141372.397	80.50076031	0.098607496
16846.07766	16893.53543	16798.41445	16860.34754	97326856.61	85.63229602	61.86114628	95.3714273	16702.35032	16765.82383	16846.80042	23.28676589	16820.00639	95.87069706	0.574461187	0.001474558	4199821.657	80.45662657	0.099838522
16842.36654	16920.81524	16828.48276	16883.87737	63897358.45	84.97256449	86.26541595	95.78998613	16712.41747	16776.00382	16852.38573	58.35243129	16840.99738	57.07493045	0.339273384	-0.000223245	4238601.558	80.40648397	0.100710664
16843.0419	16928.53099	16836.70394	16890.26163	172402883.1	82.46270844	74.99865987	96.15644494	16725.03658	16784.81622	16854.76912	62.92272693	16861.54292	33.37139821	0.195825695	-0.001081273	4253440.657	80.35008249	0.10106559
16847.95631	16922.55525	16829.51942	16884.76797	71120049.97	78.75064341	41.25608753	96.48386822	16739.60592	16792.66423	16855.21114	45.73998584	16877.37764	23.43586313	0.135944745	-0.001180018	4248316.752	80.2899673	0.100965074
16856.19348	16913.50335	16818.5865	16876.81258	93795842.49	75.01459209	4.15360781	96.86146452	16755.10521	16800.31384	16855.24057	23.16430946	16883.39985	23.78796594	0.138318179	-0.000721196	4228121.975	80.22983718	0.100525441
16867.4704	16908.53244	16811.90439	16872.74452	95161582.42	71.69451168	-21.57106104	97.18361691	16770.66545	16807.76352	16856.97966	6.069336195	16882.33025	32.17812859	0.189248558	0.000180012	4198257.345	80.1714596	0.099838053
16881.30318	16915.69756	16818.49934	16879.72388	91028170.2	69.35357106	-15.87238329	97.32522633	16785.29909	16815.13786	16862.47061	6.807131477	16883.49906	45.54360682	0.270077476	0.001369023	4165548.594	80.11685186	0.099023311
16896.27651	16931.63977	16834.53746	16894.76051	80520612.26	67.86891702	10.97254647	97.5462669	16799.05247	16822.63436	16870.73237	20.42001427	16884.42777	61.4963883	0.366396997	0.00268209	4126813.272	80.06909765	0.098121532
16911.05484	16949.65074	16852.46299	16911.84136	74119703.52	66.73585006	32.47447768	98.13979426	16812.25697	16830.18936	16880.34945	36.73570719	16878.55724	78.46835781	0.468863889	0.00399324	4076283.147	80.03066409	0.097135318
16924.62295	16967.12083	16869.29662	16928.74695	71398440.9	66.32359429	55.03286871	99.29578423	16824.96973	16838.71724	16889.46597	51.70783877	16877.93827	93.86157279	0.56156578	0.005136703	4016444.807	80.0052784	0.096150917
16935.69596	16980.80781	16881.36047	16942.66788	69778366.01	66.87808599	95.84650116	101.2345328	16837.33412	16849.01646	16896.05872	60.54805465	16895.37988	104.8712837	0.627395718	0.005935169	3948100.414	79.99641368	0.095247632
16944.51097	16991.36945	16889.47219	16953.96679	69814919.39	68.00425986	127.1872904	103.8499332	16849.09936	16860.43696	16901.37198	63.87176805	16924.05145	111.4795768	0.666394775	0.006386531	3872042.227	80.00334084	0.09442648
16952.57602	17001.73797	16897.03855	16965.04303	71314834.27	69.48365454	117.6392877	106.8319588	16859.95041	16872.36441	16907.1491	65.242499	16955.85371	115.3272074	0.688517216	0.006597556	3794413.657	80.02418391	0.09368423
16958.57799	17010.80293	16902.91934	16974.5709	73710158.55	70.23290041	86.9451021	110.2392664	16869.89628	16883.30252	16914.52134	63.85475128	16979.30095	115.1352571	0.686512778	0.006495752	3706273.299	80.05717762	0.092984651
16961.26426	17017.43157	16905.97002	16981.14782	76447758.77	69.16699511	55.02701448	114.1097674	16878.87774	16891.71957	16925.39961	58.81439763	16982.80455	109.8184404	0.654366393	0.00601877	3597874.839	80.09997957	0.092279259
16963.97904	17024.21183	16909.19219	16987.26924	79193273.85	67.13272589	38.56225772	117.9684671	16887.15148	16898.72264	16938.87475	52.44888555	16973.5647	103.1671083	0.614409883	0.005414687	3488402.361	80.15185429	0.091614513
16969.9253	17033.39084	16915.19272	16995.24612	81817270.85	65.19313904	64.21664625	121.3667664	16895.21441	16905.82025	16951.4562	46.89960777	16961.67515	98.80460131	0.587858946	0.004929762	3397934.54	80.21249999	0.091051267
16982.15448	17047.13402	16926.53285	17006.96766	83777260.7	64.52486568	100.3885639	123.8511181	16902.73019	16914.48363	16964.64502	43.38656873	16958.86635	99.87706321	0.593375102	0.004755349	3342335.724	80.28058377	0.090619245
17004.14571	17068.06384	16946.27685	17024.82795	84551500.27	66.32217523	98.84227067	124.9224995	16909.46343	16926.17178	16983.28163	43.77084247	16977.03807	110.206089	0.653584176	0.005127278	3339820.251	80.35473677	0.090352015
17032.57445	17093.34039	16971.32626	17046.17889	84317402.48	69.8865946	77.65696227	124.873967	16916.01665	16940.18578	17001.27074	46.69735747	17010.08182	126.3534772	0.748202192	0.005870372	3374746.793	80.43359569	0.090228935
17061.05918	17117.49705	16995.63284	17065.73845	83419231.67	73.90854641	65.52342851	124.3615461	16922.75529	16955.09195	17008.49826	48.24003884	17047.6739	141.1329507	0.834882698	0.006570719	3414822.863	80.51574583	0.090198163
17088.85153	17140.30052	17018.95565	17083.70013	82114568.9	77.34941897	62.28710655	123.4148815	16930.94514	16969.54439	17012.77872	50.47487344	17079.60784	155.0674014	0.916621908	0.007309242	3458264.106	80.59997562	0.09026044
17114.54981	17161.02087	17040.49218	17099.83712	80749555.25	79.2016597	64.03580137	122.1380305	16941.76843	16982.23267	17026.05461	55.36291465	17095.58914	168.0390536	0.992608471	0.008136145	3500394.014	80.68506747	0.090411994
17131.59556	17173.4876	17053.40121	17107.74124	79457912.49	78.75397532	67.30532785	121.2602016	16953.86822	16992.26914	17042.45288	55.65405489	17096.40854	171.3449204	1.011692461	0.008475462	3504780.665	80.77002365	0.090588997
17134.87357	17172.71316	17052.14614	17102.08305	78247547.13	75.38470859	68.93718433	121.3728	16965.47545	16998.6766	17052.74916	44.53760245	17084.95224	157.8734295	0.932159881	0.007827251	3441146.807	80.85397508	0.090733125
17116.44176	17151.46126	17028.72754	17075.58289	77366719.12	69.38961915	54.2849038	123.3141266	16974.69126	17001.91086	17057.66889	15.06252006	17067.75554	117.5571098	0.694720612	0.00557771	3268489.694	80.93558492	0.090774821
17068.3964	17102.47111	16975.09763	17020.85822	77045940.94	60.96300358	9.402095322	127.9459305	16979.52955	17002.29481	17058.32193	-40.3403049	17051.23027	40.12835109	0.238928688	0.001082213	2945246.219	81.01382264	0.090641215
16996.6477	17031.46209	16897.56883	16943.96267	77188797.77	49.48753478	-54.40732677	134.640353	16980.14081	16998.14691	17051.84364	-114.9094746	17029.93034	-65.47834741	-0.382521683	-0.005106151	2500864.29	81.08792985	0.090363997
16911.46905	16948.40849	16807.20191	16855.54436	77628431.04	34.93176101	-122.3926498	142.2424033	16977.29927	16988.30836	17036.18311	-195.8205159	16998.72032	-183.8920845	-1.079115497	-0.011983353	1990154.273	81.15691507	0.090015848
16818.24145	16858.18155	16709.27241	16760.3672	78207435.74	15.51541764	-176.9146385	150.3129204	16971.52534	16969.83669	17008.95754	-280.3334712	16946.84068	-308.2489036	-1.810242545	-0.019221484	1436004.933	81.22158039	0.089611909
16724.00393	16767.19063	16610.74563	16664.75069	78727681.23	-10.25881224	-199.6228015	158.2483374	16963.50444	16940.09114	16968.0233	-364.2556749	16864.11524	-429.4496758	-2.522102252	-0.026361794	869155.659	81.28282366	0.089177713
16635.49659	16682.35507	16519.41313	16576.57422	79121150.3	-39.45945919	-196.1686848	165.1325939	16953.24638	16902.3414	16915.94278	-435.1369519	16763.0065	-536.5644141	-3.150617844	-0.032555561	334140.6283	81.33907963	0.088780421
16556.82165	16608.09435	16440.30263	16501.12964	79376028.08	-68.64627071	-177.7257236	170.3321765	16940.70444	16860.92882	16856.93926	-483.3195116	16659.61105	-622.5964644	-3.654943739	-0.037192363	-136702.3109	81.38914141	0.088471079
16497.84031	16554.27955	16384.42623	16449.27041	79392775.29	-93.62687212	-153.9918278	172.6438138	16925.86084	16820.54214	16794.236	-493.6104846	16570.60973	-671.9688802	-3.943484155	-0.039166675	-486984.3381	81.43107612	0.088329386
16467.86632	16530.28744	16362.26977	16431.38916	79084773.3	-110.0871961	-135.8926022	170.8977381	16908.77783	16786.2002	16731.51412	-450.9165231	16513.62241	-669.9622891	-3.92976659	-0.037402543	-661243.8216	81.46301259	0.088437354
16463.84196	16532.71293	16369.85206	16443.30601	78455751.08	-118.630943	-120.362733	165.6929968	16890.43018	16758.14112	16672.36705	-364.5398942	16486.06404	-623.3383957	-3.653505999	-0.032492602	-680361.5932	81.48818995	0.088746437
16479.94681	16555.13992	16399.69536	16477.1366	77543947.23	-121.1530748	-101.3863296	158.1372985	16871.93387	16735.28411	16619.90481	-251.4871485	16479.34934	-543.9009626	-3.183821126	-0.025503688	-588899.2137	81.51117461	0.089161424
16510.69689	16592.03659	16445.60885	16526.85424	76393381.22	-119.0082508	-74.6216647	148.9174056	16854.46718	16717.37643	16577.41707	-120.4389551	16489.64139	-441.9522359	-2.581666625	-0.017106401	-409428.8452	81.535038	0.089650752
16548.92657	16636.15813	16499.47705	16584.52301	75054926.41	-113.9860692	-35.4826545	138.9421871	16839.18362	16703.72953	16548.00429	16.9913255	16511.2748	-330.6738212	-1.924948881	-0.00818103	-173837.0451	81.56358639	0.090168443
16593.70207	16685.92169	16559.11675	16647.26164	73612291.1	-105.8608261	10.52886852	128.8373937	16826.22938	16695.27257	16533.11675	149.6310508	16543.52475	-213.3333426	-1.232141371	0.000706303	88347.87865	81.59885336	0.090634589
16646.15205	16741.90873	16624.80134	16714.66395	72160788.91	-93.95853931	55.84994528	118.9217696	16815.39646	16693.20228	16532.8336	270.7544417	16587.58841	-89.45763898	-0.499727434	0.009289786	359775.2986	81.64149383	0.090993142
16702.74102	16799.80502	16691.27426	16780.78645	70722754.79	-78.39308114	94.48072962	110.1774426	16806.51154	16697.79536	16548.18541	364.0307482	16640.18243	32.87641762	0.225452364	0.016640748	598006.7639	81.69580104	0.091141488
16760.39191	16855.76695	16753.79804	16840.17504	69337079.37	-59.31364033	119.9507899	103.5377645	16799.34355	16709.21784	16579.58218	413.8482056	16697.90517	146.6049398	0.902606598	0.021891298	760861.6791	81.76546553	0.090977528
16817.84566	16909.01448	16811.76183	16892.74009	68073317.22	-37.92033435	133.8917344	98.8176056	16793.80906	16726.41624	16623.87733	425.5599008	16758.35268	249.7190581	1.519138276	0.025215547	862353.4273	81.84957214	0.090559412
16873.12232	16958.41358	16864.4219	16938.752	66928923.09	-15.76073072	140.7081045	95.5972981	16789.76976	16747.74844	16677.00928	409.5010348	16818.78734	339.3381907	2.056647125	0.02697208	932458.7402	81.94743238	0.089994443
16927.58091	17005.82012	16914.03782	16980.78325	66071180.31	6.067155847	140.7082229	93.45822178	16787.47499	16772.41521	16735.23003	374.1695575	16878.00376	418.9913501	2.535664991	0.027632938	985663.2691	82.05504663	0.08933577
16982.94312	17053.61456	16963.53236	17022.20017	65689573.63	26.43957075	135.3510588	91.8345826	16787.07647	16799.38953	16794.25266	330.8055909	16934.99034	493.1522455	2.982116825	0.027815311	1043045.64	82.16747371	0.088656106
17034.91206	17097.94363	17009.03688	17060.04138	65532981.8	44.68718981	125.9539083	90.73089605	16788.03318	16827.27171	16851.55501	282.194001	16987.19408	553.9984526	3.348549867	0.027403792	1121286.992	82.28907823	0.088024055
17078.94371	17134.46767	17046.02745	17090.48607	65288722.71	60.49165137	111.9262355	90.33525356	16789.94836	16854.98738	16905.77458	227.520386	17032.41224	593.1697883	3.584694701	0.026111975	1226794.76	82.42530704	0.087477452
17110.80742	17159.74195	17071.21004	17111.36326	64840041.61	73.11545143	98.61641935	90.46439641	16791.75804	16880.36267	16953.49903	173.7199571	17067.6923	603.3734566	3.645818212	0.024021694	1385481.829	82.57798265	0.087120304
17126.17805	17170.18209	17081.11795	17120.31512	64031863.15	82.04450107	91.61663571	90.96788016	16792.45564	16901.48201	16991.89645	127.0540107	17090.73372	577.1188877	3.486010251	0.0211773	1622407.238	82.74968818	0.087051783
17127.531	17168.10207	17078.11709	17119.23335	62952582.5	87.4443348	86.42502163	91.82247441	16793.0371	16918.66713	17021.31605	87.52347666	17102.55808	520.5790362	3.142852524	0.017762897	1919128.071	82.93640045	0.087226079
17119.86616	17158.2367	17067.0312	17111.95666	62036418.08	89.65751511	78.8926351	92.9713386	16794.84115	16932.61441	17042.68301	54.98470111	17105.05975	445.1057504	2.685272115	0.014115742	2245299.836	83.1294034	0.087564205
17105.06781	17142.05858	17049.21912	17099.33831	61199046.17	89.62741925	64.88099236	94.55505182	16799.24491	16945.11701	17058.47275	25.95747631	17102.11955	355.2281212	2.140986082	0.010207843	2581096.722	83.32949551	0.088000725
17085.75435	17121.62544	17026.62368	17082.64531	60156021.14	88.28336402	37.51647545	96.72896011	16807.67639	16957.99409	17071.50417	-4.023090652	17097.42645	257.0066063	1.547155471	0.006014568	2901418.425	83.53706214	0.088450932
17065.61945	17100.97242	17003.39698	17065.33933	60035473.9	85.94565029	6.108214059	99.34754014	16819.97139	16970.72348	17081.51687	-31.08124677	17091.81576	159.2215507	0.956466267	0.001980844	3187757.186	83.73917719	0.088893873
17047.33894	17083.34524	16982.87727	17050.29062	61833632.45	83.03552374	-17.23129112	102.2573843	16835.4607	16982.71872	17088.04946	-50.18128161	17086.44878	68.3840847	0.407466307	-0.001470016	3430105.441	83.92375483	0.089336215
17035.90694	17073.7072	16970.27996	17041.86545	65088056.11	78.92056744	-39.68152112	105.2390729	16853.61895	16992.03852	17089.95833	-58.41868014	17078.12345	-3.602424831	-0.027614623	-0.003839781	3602179.023	84.07780076	0.089723124
17036.05942	17076.80606	16970.59828	17044.2367	70918553.2	73.09906682	-56.53015801	108.0745422	16873.80011	16996.88411	17086.15816	-52.76234026	17064.05502	-45.45623998	-0.280291485	-0.004636513	3679328.272	84.18752561	0.090007321
17046.41156	17091.26726	16982.22495	17055.99834	78488573.07	66.81915989	-67.84249836	110.9370918	16895.75587	16999.28748	17079.24481	-35.47257105	17049.266	-60.25408398	-0.369988439	-0.004087036	3668993.038	84.26074203	0.090191709
17063.67302	17113.41331	17001.23327	17073.82085	81596440.1	61.1300599	-102.3084478	114.0641763	16919.17765	17001.47535	17072.24887	-11.61217095	17038.05175	-55.10637199	-0.339974606	-0.002669292	3586470.909	84.31415174	0.090276657
17085.01622	17140.66505	17024.74055	17095.11541	85484171.78	58.40679703	-104.6574606	117.6750489	16943.95447	17006.98883	17068.61211	17.03391726	17039.51122	-36.4648303	-0.229875639	-0.000647556	3444714.982	84.35056988	0.090302893
17107.28038	17170.30632	17049.63034	17117.1372	104066683.3	60.87465201	10.23856484	122.0382587	16969.90992	17019.29486	17071.54715	48.78167269	17062.53	-11.88394334	-0.086756167	0.001657948	3261337.276	84.37514221	0.090319851
17127.97942	17198.41444	17072.29716	17136.99307	127001069.2	66.72985677	150.5669249	127.0742466	16995.81153	17036.18307	17080.19916	77.67021556	17099.06585	14.93270164	0.069711438	0.003891655	3042221.036	84.40388102	0.090284252
17145.16149	17221.46737	17089.65183	17152.37013	105694151.2	73.45485811	197.6434311	132.6003033	17020.3481	17054.25574	17092.2379	98.2966334	17138.24819	42.0525704	0.231266559	0.005793456	2788018.278	84.44890856	0.090144291
17158.4572	17238.98804	17101.05986	17163.14117	218911653.2	78.02881424	175.7733675	138.6997761	17042.17047	17069.88225	17104.72539	108.0148797	17169.85641	68.45800431	0.389568866	0.007063071	2511662.055	84.53049292	0.089867686
17166.49979	17248.81212	17104.47032	17167.65449	54612066.64	77.75093131	108.7767834	145.3898971	17059.91292	17079.73783	17115.79823	102.2024739	17182.52003	91.28031403	0.527355647	0.00734114	2225569.111	84.66909389	0.089417287
17168.35196	17250.66332	17099.34517	17165.86852	101239551.3	73.22094681	25.72736909	152.6653042	17073.59082	17084.34148	17124.08534	82.92159064	17178.43895	109.0965969	0.63550702	0.006691509	1930900.5	84.85168532	0.088837101
17165.04125	17247.55372	17088.23129	17159.97201	90759858.7	64.4526796	38.33030073	160.6586864	17083.77908	17083.63386	17125.4883	56.4703474	17164.85137	122.8455529	0.716048489	0.005392677	1628169.27	85.05484634	0.088208327
17149.00194	17228.25957	17061.34722	17139.91905	125263585.3	54.08160139	-38.2009346	169.0199048	17090.49521	17080.52156	17125.19415	12.06985174	17142.58947	118.8057799	0.69972644	0.003104293	1314974.757	85.26749646	0.08754669
17114.30808	17184.3628	17010.9711	17098.80345	113063363	48.1090777	-24.9624554	177.3735603	17093.86707	17081.5365	17132.7494	-56.53214677	17112.96747	87.45434094	0.539242708	-0.000339543	987344.0965	85.47461426	0.086875948
17066.79027	17125.56144	16946.59784	17042.74879	84069207.26	41.62639078	-26.14011183	186.1667424	17094.46953	17080.94768	17137.12829	-139.9134806	17080.40557	35.13562688	0.263080799	-0.00450677	653344.3909	85.66156539	0.086273994
17012.86759	17059.00929	16875.17087	16975.11909	71512945.5	25.18690332	-83.55037267	195.8375047	17092.6779	17068.08787	17123.53241	-233.277447	17046.82642	-35.08841065	-0.116857846	-0.009137479	323748.1297	85.82039283	0.085802682
16971.229	17011.40524	16818.16575	16921.56586	68938810.11	6.711394782	-150.2206041	206.8062176	17088.86151	17050.89146	17097.05108	-301.1705751	17014.10739	-91.21325585	-0.44022563	-0.01296252	3875.040423	85.92880273	0.085559781
16945.07958	17008.7654	16798.55505	16905.53937	68951737.57	-1.580402079	-150.9990884	219.5378262	17083.93534	17042.16966	17066.06818	-310.8260635	16989.46057	-104.1697401	-0.561741529	-0.014742117	-300038.939	85.96580267	0.085641502
16918.21061	17030.34088	16795.42429	16908.86965	73151427.83	-5.640944925	-117.5818233	233.3569393	17077.34473	17035.69222	17033.95572	-286.6633519	16966.17599	-96.56905291	-0.593069271	-0.015343409	-584642.3016	85.94216343	0.085994985
16932.73806	17051.19383	16784.82677	16912.64641	82017501.81	-15.76829852	-97.09831804	247.1369595	17067.05016	17020.11642	17002.20107	-254.1880212	16924.0502	-91.36355509	-0.644869055	-0.015769329	-849899.8775	85.87568835	0.086523842
16955.2744	17039.17064	16751.5092	16877.95782	93091490.58	-29.43893367	-94.93740379	260.4958138	17054.82894	16999.1542	16971.28387	-263.2633937	16880.52431	-139.2487329	-0.973864812	-0.017403015	-1088425.955	85.78250074	0.08717112
16715.77277	16960.13137	16664.94131	16766.40546	103586870.3	-41.66571507	-112.9216726	272.9333898	17044.03954	16980.06525	16943.4461	-364.9471295	16866.67737	-289.0190205	-1.825510229	-0.021754391	-1292973.88	85.68299807	0.087861682
16767.53278	16834.99032	16544.44921	16607.22013	112832766.1	-57.55734649	-144.822984	283.4816341	17030.81694	16955.36436	16908.92188	-519.2139307	16846.62176	-502.2360972	-2.997699661	-0.027650514	-1467783.951	85.5816125	0.088544714
16619.3043	16697.82146	16457.36165	16439.67702	120833922.4	-82.69301487	-180.3969116	291.4216175	17009.5108	16915.0063	16853.57162	-671.0800986	16773.10056	-728.1831671	-4.227155171	-0.033284867	-1617312.996	85.47689807	0.089196336
16503.32028	16570.15924	16366.37751	16308.52164	126341904.5	-113.7467116	-202.7794113	295.5152559	16982.25755	16863.74922	16786.14634	-770.3368483	16661.23136	-901.9726644	-5.171064055	-0.037687695	-1746153.699	85.38061107	0.089733284
16407.31552	16477.64945	16177.82871	16260.85995	128282411.4	-145.3673314	-194.1598983	294.568082	16953.77108	16811.459	16721.3963	-762.0189447	16540.68065	-957.5068046	-5.481301691	-0.039666649	-1860022.417	85.3027594	0.090077634
16340.59159	16421.67522	16012.56444	16280.26475	127075488.8	-173.1270249	-161.8198326	289.2002494	16923.66468	16758.94581	16657.24854	-664.0217449	16424.36415	-916.9087962	-5.272924931	-0.039082631	-1950058.072	85.24593271	0.090248912
16288.37907	16392.00512	16054.81876	16335.43568	123475995.9	-193.4510024	-118.8948007	280.5280122	16889.75462	16703.70491	16590.073	-517.7869346	16323.8937	-819.6274932	-4.750034809	-0.03648862	-2001476.086	85.21445131	0.090284068
16268.38741	16398.14291	16194.73258	16403.14037	118234024.4	-202.6184399	-73.9844429	269.3014878	16857.00359	16656.89998	16525.12576	-336.7184136	16263.78524	-709.5536377	-4.145445659	-0.03107037	-2010442.128	85.20185864	0.09022872
16299.54916	16446.43138	16253.06653	16456.19595	112350630	-197.0311055	-37.16596449	256.5192805	16832.37423	16632.61104	16469.08949	-140.5752196	16263.15992	-634.1990933	-3.712266829	-0.022248968	-1972254.711	85.20012217	0.090142724
16371.06592	16527.64166	16288.04508	16502.04126	106250085	-180.9887425	-7.499784283	242.6954881	16812.21902	16624.36764	16426.46591	56.67069986	16313.74279	-572.2070105	-3.332401965	-0.011078148	-1874120.099	85.22186439	0.090018089
16470.34803	16633.19115	16395.08632	16557.95077	100053189.4	-161.4738139	19.79261161	228.0098206	16790.33823	16620.86141	16400.29759	250.9356736	16402.97768	-490.6816883	-2.826611145	0.001358681	-1706461.889	85.28060452	0.089829671
16577.31343	16742.08912	16527.973	16628.42084	94517161.3	-138.6051412	44.45606641	213.4706243	16769.39317	16623.73679	16396.86733	414.9211472	16505.68311	-358.1166011	-2.028616256	0.013029508	-1455380.739	85.38740758	0.089592612
16670.45691	16832.47545	16630.96856	16719.35832	90345455.51	-110.7470234	66.7939817	200.0192108	16753.63058	16636.51263	16422.70606	522.140069	16592.90321	-142.2209992	-0.767040077	0.021857211	-1107704.584	85.55396587	0.089319226
16754.72055	16909.82326	16718.22928	16825.73332	87398107.55	-79.84099287	86.32896959	187.5582252	16742.28562	16657.47389	16474.12898	580.5001985	16670.61672	128.1117047	0.801412446	0.028329675	-674612.6403	85.76930642	0.089025617
16838.96354	16983.42918	16806.41246	16936.82422	85373266.55	-48.49020816	101.5987224	175.9241683	16733.86683	16684.32686	16542.70533	603.3573031	16751.57997	409.8121875	2.438864791	0.033335274	-176070.0668	86.01316944	0.088744173
16933.88193	17064.93006	16903.22789	17051.47685	83922319.6	-14.76880938	113.4867082	164.6265768	16729.98338	16719.11792	16626.49944	606.8578192	16843.03601	667.1815719	3.960918858	0.037973281	376002.9157	86.27913304	0.088473039
17051.24346	17167.40909	17018.36072	17168.32059	82582587.11	23.66269488	123.2076849	153.0087774	16732.60066	16764.15615	16725.68553	610.9097939	16953.20135	862.9063794	5.173591677	0.04351592	966694.2462	86.55824094	0.088207488
17179.11531	17280.0459	17141.33695	17280.48413	81358221.14	63.89954979	130.073192	141.7046683	16740.72066	16816.45331	16830.30878	610.958933	17073.05907	997.7657526	6.059132299	0.049023922	1577799.095	86.83266828	0.088008104
17301.51701	17387.64587	17257.66724	17382.57779	80398663.52	102.5422171	133.4339039	131.5847843	16752.7507	16872.27045	16927.83062	596.5604395	17189.70789	1085.294554	6.666996301	0.053159585	2194184.653	87.08871288	0.08794184
17405.21294	17478.64711	17355.9835	17466.93689	79592691.72	136.634831	133.0610966	122.9008725	16768.80637	16928.66759	17020.15641	567.0111282	17293.0424	1132.556889	7.009555891	0.055047969	2794866.658	87.30315628	0.088054425
17476.20529	17540.6474	17424.27543	17525.62752	78853857.41	163.2499392	128.489332	116.0179941	16788.65208	16982.60117	17113.1866	520.1946205	17372.99073	1148.751147	7.110029108	0.053730938	3358172.898	87.45307232	0.088393583
17519.78627	17578.42412	17467.55299	17562.41989	78176943.75	183.1364124	120.9084115	110.7765464	16811.66608	17033.75554	17201.91284	460.5138998	17432.37681	1133.883343	6.978498387	0.049779761	3881867.682	87.54746573	0.088959273
17547.59264	17602.64113	17496.59644	17585.03389	77553312.69	198.0980286	112.2770584	106.5051542	16837.87705	17082.78663	17280.01252	396.7628809	17478.04872	1087.619281	6.636798428	0.04437116	4371134.576	87.60412119	0.089709491
17563.74556	17616.67096	17514.69139	17595.71495	77071617.38	209.4934058	102.406924	103.681957	16865.03669	17129.64055	17349.03282	327.7968139	17514.58314	1005.931857	6.073605749	0.037806485	4820248.855	87.63320635	0.090654767
17574.19966	17625.39252	17526.93162	17598.23748	76823879.76	219.0010323	91.46379905	102.7584238	16891.07901	17174.5672	17411.68346	252.7485006	17547.39414	887.0570275	5.291481456	0.030521703	5226112.357	87.64907948	0.091813583
17582.78247	17632.65904	17537.24437	17598.21161	76816360.65	226.6397146	81.29170338	102.4352338	16917.99044	17217.4093	17466.96309	180.2272225	17577.05503	747.5885572	4.39881299	0.02328089	5594585.15	87.65898247	0.093077129
17589.83789	17639.35706	17546.23716	17598.78755	77066435.79	231.883031	73.06800113	101.4637247	16947.92648	17257.80401	17513.91051	117.2752305	17602.42334	604.4274165	3.501395714	0.016581325	5927858.726	87.66396167	0.094333706
17603.36513	17652.71062	17562.88679	17609.14454	77476273.26	234.9477617	70.51924954	98.5215429	16984.22153	17296.02845	17553.01915	74.8393634	17623.76987	483.2393398	2.748654234	0.011492409	6236740.311	87.67974881	0.095564479
17631.25743	17679.91596	17595.65681	17638.52865	77948269.36	236.0694386	77.05774739	92.13715025	17030.30299	17332.5117	17584.95191	64.39711269	17641.69635	408.9367204	2.29102599	0.00909076	6534417.138	87.7213224	0.096695973
17668.57761	17716.56154	17638.97692	17680.97841	78592186.73	235.5643776	89.90880245	83.44901313	17083.93226	17367.29158	17610.96184	77.58747311	17657.48866	372.5975373	2.073905914	0.008823563	6801832.145	87.78212584	0.097726959
17708.99848	17756.62455	17686.02993	17727.89696	79470000.38	233.892145	105.7954661	74.62683398	17141.63646	17400.47438	17632.75119	101.5795108	17672.41139	358.6425976	1.992182201	0.009754641	7012767.604	87.8539129	0.098992155
17746.96119	17795.51704	17728.02633	17773.85888	80738765.18	231.6399259	120.0657266	65.99859367	17200.61799	17432.48853	17651.71721	131.1131995	17690.43225	350.2829396	1.98254713	0.011384298	7160859.489	87.92617539	0.100544133
17774.22454	17826.2889	17754.05709	17810.38586	82613651.91	229.0535888	127.1774527	58.18601301	17257.57795	17463.40142	17668.97218	156.7365845	17713.97643	327.6661703	1.954800769	0.012943253	7232523.675	87.98400919	0.10055858
17794.31555	17850.93907	17768.9696	17838.9355	84746013.23	226.4800571	129.8566426	53.04206005	17312.44091	17493.72654	17686.10817	177.3548183	17742.09946	296.5218092	1.904490686	0.014238666	7222247.954	88.03664348	0.09884473
17814.70009	17874.638	17781.02494	17865.0478	86631181.71	224.4084671	131.0017196	51.78334874	17366.22797	17524.25161	17704.53907	197.0583497	17774.47141	267.8663729	1.866382462	0.015459867	7135011.159	88.09876176	0.102851247
17828.10329	17889.96764	17788.46556	17877.65965	88244302.09	221.357034	129.3786539	57.05821679	17417.96469	17553.43828	17724.02436	196.1078049	17801.50075	244.2687185	1.763538249	0.015526701	6927209.501	88.16330747	0.111308135
17830.90134	17893.04451	17793.19425	17870.40872	89517229.19	216.2109601	130.3985647	71.51300374	17466.99081	17580.07621	17744.4792	161.7110761	17814.76231	231.3635158	1.540864654	0.013612661	6571931.06	88.23012015	0.093241372
17825.7064	17885.6907	17792.64511	17846.3512	90266297.56	209.5564449	128.59182	92.95731192	17512.99252	17604.80537	17765.61186	99.6559867	17818.99063	220.9612049	1.220003188	0.010169083	6090970.108	88.29672883	0.116319153
17808.91455	17865.61805	17777.91632	17803.98175	90760995.72	200.9935985	101.3131305	118.1286977	17554.95914	17626.93333	17785.53832	11.0354881	17816.14166	199.1697217	0.808101412	0.005516138	5502307.531	88.34978148	0.115269457
17804.75923	17855.90358	17766.24215	17774.81716	90619577.79	193.7987038	69.60623416	145.0461274	17593.83701	17649.5773	17806.26077	-55.41945545	17820.88174	172.4470314	0.45696727	0.001624383	4927270.479	88.42825476	0.117113464
17836.07551	17876.50903	17772.28683	17786.04971	89108656.74	191.921178	80.23259114	170.8537702	17631.12775	17676.98424	17829.7938	-57.71909444	17851.51063	144.2887506	0.304751439	0.000398365	4468416.175	88.56300826	0.117634513
17877.57578	17910.55966	17778.97034	17817.15693	87959336.43	190.6626376	85.32970111	194.9128135	17664.34971	17703.03357	17850.03958	-23.02242809	17887.90945	108.2920615	0.264271215	0.000599256	4091084.432	88.72067342	0.117875347
17907.84246	17943.9507	17776.13824	17851.33614	88983365.74	183.3865539	8.583583735	217.7368216	17690.07021	17718.61797	17860.89143	27.97064537	17900.39977	65.76643462	0.25480279	0.000972494	3775388.689	88.87632967	0.116967811
17889.7574	17934.06745	17728.5629	17831.71514	91580933.76	167.0631008	-97.6807755	235.4143272	17707.67702	17721.72762	17857.10083	10.20822132	17879.92035	-10.76270746	0.036996251	-0.000984221	3326844.558	88.93899061	0.116224968
17772.13316	17839.28866	17593.57217	17703.37446	96414439.68	141.0954648	-149.6543723	245.2973831	17717.5367	17713.5858	17832.03759	-159.0624058	17825.54676	-145.8150746	-0.615709278	-0.007916932	2569393.563	88.82332002	0.117471504
17599.11722	17696.53388	17415.36031	17515.50174	101657540.1	105.105932	-169.2426199	248.0193257	17718.92292	17691.10094	17790.2408	-402.2520979	17733.43268	-307.1917016	-1.504252036	-0.017327058	1675207.232	88.60220585	0.120058092
17466.36245	17551.72239	17270.0246	17327.31832	105118018.6	60.59326199	-198.4392264	243.4981826	17712.41622	17653.45022	17743.36499	-632.7892886	17606.90954	-459.2038491	-2.387156176	-0.025906259	820967.7779	88.36319093	0.122952921
17372.80323	17459.32874	17181.67206	17215.80464	115283364.1	17.98215535	-208.9775243	239.947915	17701.02208	17611.01391	17689.79641	-736.5336239	17474.43691	-549.4700266	-2.916258419	-0.031194053	354608.4208	88.23423558	0.125711658
17257.50048	17476.61569	17139.85057	17260.9481	127819809.4	-13.3946109	-169.6640874	244.4395851	17687.19826	17573.05274	17624.42429	-581.8941258	17368.19126	-525.8671229	-2.745264702	-0.030304027	617091.7604	88.34645048	0.127779093
17222.57295	17577.12471	17190.57086	17420.7084	137004019	-26.50515249	-98.76220831	252.5218877	17676.79654	17551.4846	17564.05511	-254.3105599	17317.85351	-411.9795088	-2.042988872	-0.024337703	1368106.016	88.63636635	0.129049968
17422.86481	17712.16244	17399.84898	17624.26004	179685016.8	-13.36584102	-18.60197494	260.755649	17676.78956	17560.66498	17528.90159	81.69075541	17342.61608	-248.5919057	-1.074582528	-0.016088607	2282446.565	89.00369179	0.129668756
17706.43507	17850.16362	17662.78274	17819.04045	220535413.7	14.85889349	51.63287997	254.313338	17684.82502	17590.04459	17518.88349	380.1193269	17437.91871	-77.06101318	-0.14411827	-0.005120476	2982486.296	89.35285267	0.129375132
17843.88264	17955.83997	17825.1445	17946.27239	89780261.74	39.40746466	90.99598405	219.4686692	17695.16289	17619.82854	17529.6517	639.6808963	17593.04111	58.74688367	0.424248005	0.008424036	3065998.77	89.57719654	0.128500875
17893.66562	18022.55509	17913.13938	18006.87244	99970419.34	61.68436709	102.9313359	168.858983	17708.1177	17651.89252	17560.20974	765.1395631	17762.91172	159.6289075	0.729082076	0.022251395	2689558.611	89.71472787	0.128015809
17971.89094	18061.45607	17998.02828	18027.88204	64829986.06	88.49170432	98.91985353	116.7942694	17725.29908	17693.1947	17607.61883	639.975484	17891.8649	238.3221485	0.941225737	0.03481948	2137263.578	89.83931693	0.124144304
18033.49038	18075.53596	18042.87599	18016.22079	71910530.15	111.4267439	85.3508367	86.63642689	17742.47682	17733.56336	17669.33842	381.6553509	17975.29849	315.3187062	1.229171533	0.041588039	1603607.306	89.98592828	0.115880962
18011.77158	18051.20493	17989.57646	17966.68862	66063974.32	118.2643832	67.37717832	101.7849647	17753.29624	17757.8712	17736.72962	183.7938283	18020.33772	398.9453644	1.787080985	0.038173143	1323330.71	90.19959122	0.121372051
17940.73453	18004.16125	17875.20011	17893.53367	63412615.86	113.2961219	46.87688143	148.7714505	17758.9585	17769.82838	17803.37776	15.4217892	18023.07208	472.760689	2.434158727	0.027324108	1225329.126	90.46067146	0.13588202
17894.43605	17999.60644	17792.51491	17855.50152	78745425.18	109.5189463	32.3806428	207.7720033	17764.91033	17783.28947	17873.95383	-205.9547314	17992.52512	558.2998023	2.920411431	0.012944118	1143122.526	90.72191096	0.081542995
17841.75071	17979.15057	17707.47287	17811.60719	96593570.46	99.24144933	16.51481869	257.6951154	17766.20155	17787.12591	17921.23962	-395.4429853	17928.96436	584.8328207	3.114518915	-0.0005291	1080257.407	90.99146899	0.127288772
17701.98722	17809.10687	17508.99054	17638.3726	99594410.17	66.58783451	-25.26227301	275.8349341	17754.30455	17761.34411	17906.10037	-453.8058143	17826.85	405.805472	2.850137085	-0.008277267	1006128.096	91.27301944	0.114430656
17584.73922	17641.25317	17348.24224	17484.9759	93343357.28	32.3564821	-62.89717989	270.2398963	17738.68882	17729.53968	17861.19302	-422.5179638	17723.1257	169.9008775	2.219779968	-0.011329987	929239.0816	91.54331165	0.112397061
17637.12434	17714.42236	17449.14235	17596.37259	86572527.54	25.02541464	-45.76512512	256.3154702	17732.40088	17724.0466	17836.02803	-358.1408484	17659.73337	131.4811526	1.444770332	-0.012193903	918945.221	91.79591893	0.113406391
17752.62961	17883.96016	17632.29735	17777.82141	82657345.86	30.61786951	-15.43070568	244.5374743	17730.10319	17731.44401	17817.98541	-267.7480338	17635.47075	128.6424905	0.43753759	-0.012504457	818978.6157	91.98574884	0.118008308
17800.39086	17894.85344	17651.5366	17741.05794	85497927.77	28.33093582	-32.62545869	246.8832658	17724.00956	17731.36678	17785.9847	-194.7595627	17636.29356	-86.87741947	-0.832687486	-0.014135905	499474.3825	92.0609162	0.121090994
17769.16124	17795.84736	17559.29568	17598.08487	93210707.3	18.18542411	-70.97392312	259.440555	17713.60732	17722.50224	17742.90854	-131.1604242	17645.89409	-389.5951918	-2.152555644	-0.016466363	79884.49401	92.08561221	0.12295959
17636.29201	17832.37079	17429.33767	17517.89293	101983555.3	1.741140588	-93.29510756	273.5292764	17698.53816	17704.43498	17694.46385	11.58157791	17652.68498	-578.3936106	-3.383142785	-0.018289232	-352036.583	92.13232984	0.12505386
17486.54547	17640.73007	17311.78547	17489.1778	109725645.6	-17.97842341	-99.76901459	285.6199045	17681.30146	17680.306	17645.65404	105.0688209	17636.8653	-648.6234253	-4.030290696	-0.018547563	-472044.0291	92.22007117	0.126279681
17454.02904	17596.56782	17302.23146	17498.33098	114212082.8	-34.805306	-86.55457454	291.6381828	17666.88467	17656.91366	17597.64732	-62.73464103	17576.36697	-675.8540497	-3.628725864	-0.016282374	33314.72652	92.42902396	0.125866183
17486.48129	17570.62694	17354.36516	17536.93882	116033391.3	-45.56976476	-60.68365408	292.681802	17657.28584	17638.514	17565.09623	-277.1385616	17509.29071	-585.1065937	-2.50916462	-0.01245081	893002.3055	92.72504132	0.124002873
17489.91361	17592.66161	17345.28977	17561.67117	116743840	-50.52698337	-49.38188986	291.9267318	17651.87672	17625.89488	17567.0074	-246.9867152	17481.20845	-241.9154614	-1.094948058	-0.008219835	1780149.739	92.89496177	0.12104979
17489.05701	17637.05801	17333.68154	17574.08835	116988646.9	-47.89974992	-40.31881382	289.9899672	17654.75545	17621.69856	17583.15828	-82.11667481	17494.34491	107.0366614	0.024365492	-0.005366473	2269654.462	93.14470968	0.117919315
17512.41927	17695.06585	17446.94742	17617.03767	117546081.5	-34.50925885	5.70127856	287.5795086	17670.19163	17630.25945	17586.15556	72.15266825	17545.73299	139.0609056	0.233193337	-0.005623481	1915398.013	93.91098476	0.115323894
17544.22633	17726.57123	17555.78385	17627.70604	118163056.8	-21.53682799	41.59148221	284.5488382	17689.90389	17639.15051	17576.77106	158.7823258	17603.18685	-21.42846172	-0.22005412	-0.007900174	952384.2893	94.69355336	0.114165135
17576.06461	17669.71391	17459.7762	17503.60132	118195065	-23.37483086	-9.557002061	280.1806212	17703.44943	17631.11945	17557.54869	80.14885742	17623.22666	-176.3714421	-0.912038824	-0.010650919	-228102.9358	94.71479485	0.11327377
17580.51744	17575.78458	17282.33363	17353.08112	117587014.4	-36.40113927	-87.40388597	274.4950409	17706.66313	17610.55189	17535.1035	-78.21917708	17600.0514	-277.209396	-1.452723492	-0.012111324	-1352440.887	94.40350689	0.10891356
17532.3871	17543.38706	17236.77648	17334.27103	116262572.8	-51.47313911	-93.47254747	267.5748513	17697.60411	17589.22872	17522.86978	-130.8886583	17547.82807	-275.493539	-1.415370743	-0.010409869	-2100035.955	94.46122476	0.109563358
17455.40111	17543.66813	17257.8614	17393.44704	114309905.4	-66.06538174	-61.41881165	259.475373	17678.05235	17566.314	17515.87016	-133.947212	17474.37252	-194.9563627	-0.955657652	-0.006327124	-2497205.815	94.6481487	0.117644034
17375.91695	17498.42876	17202.06954	17439.2907	111992597.5	-79.82304085	-61.53962694	250.3076113	17651.23546	17538.09829	17501.91657	-236.5252397	17382.11317	-87.6941456	-0.363823604	-0.001263482	-2705878.527	94.58344008	0.079678826
17339.4526	17477.71727	17172.85936	17486.10483	109262109.2	-84.20058502	-59.23265696	240.2751774	17624.03469	17517.62923	17489.44847	-289.0456436	17323.19094	12.75359489	0.147788257	0.003737921	-2684540.76	94.43415572	0.126940847
17391.99602	17593.77392	17332.4096	17551.86417	106069902	-69.49585843	7.353156542	229.5751494	17604.01484	17519.45653	17492.88838	-71.96450179	17354.48013	56.88704319	0.346243437	0.007493728	-2422067.153	94.40630977	0.117497202
17507.58	17752.74891	17550.73842	17625.83196	102710673	-43.60241547	83.47618403	218.1540695	17590.78786	17538.02817	17503.17573	241.5428924	17450.06337	67.37639211	0.355400573	0.010257163	-1982797.402	94.44144044	0.112550789
17647.60697	17811.0324	17631.53064	17701.74603	99474996.3	-18.59274116	86.35450494	205.999272	17583.40762	17564.53649	17506.71977	395.1876092	17569.76656	117.095018	0.385068021	0.01269917	-1404676.062	94.46965477	0.112316393
17772.36291	17821.5674	17646.25516	17772.66157	96675730.55	3.856035028	60.76566455	193.0350689	17580.57488	17593.10166	17514.06463	434.3459439	17682.9104	178.4185529	0.568585219	0.015041286	-845836.2067	94.46817815	0.115789176
17838.86086	17876.39343	17718.92076	17831.16641	94647372.45	23.84393552	77.2390607	179.1807678	17577.18698	17616.92838	17538.82701	466.7283813	17755.13374	171.3707635	1.05089301	0.017569345	-471127.5582	94.4084122	0.116935112
17861.33038	17940.84384	17802.87796	17878.59836	93294517.52	40.29451692	109.4799149	164.9609607	17578.49522	17637.44361	17581.25584	460.2831318	17795.01282	190.7914535	1.756973185	0.020081713	-228035.6124	94.31339583	0.116873469
17868.19772	17965.19476	17831.41832	17918.24633	92353484.03	52.88654017	118.31986	151.0867073	17594.04323	17658.63317	17637.48348	368.9800563	17823.89709	385.2003916	2.535248194	0.022193609	-32375.62951	94.2187855	0.117352228
17877.73094	17975.06277	17839.71517	17954.28264	91807130.27	64.12720913	113.9316233	137.9708488	17614.30292	17681.84983	17703.17702	273.9042096	17850.91931	634.8144212	3.326520877	0.023816807	209819.7752	94.15395358	0.117990734
17910.72933	18002.91761	17872.07193	17991.18125	91594925.05	77.29490396	110.3212157	126.0976838	17626.10593	17708.65096	17775.584	268.1150409	17887.0208	757.1065019	4.05705734	0.024850826	605138.767	94.15083167	0.118758878
17960.80849	18040.38739	17917.43369	18028.47183	91487011.67	91.4668988	106.1281561	115.9343483	17634.29178	17738.37153	17841.92675	320.8979607	17930.05297	806.7687454	4.679074303	0.025270356	1093332.14	94.1957775	0.119108711
18013.27635	18075.50251	17959.77232	18064.52956	91319836.42	104.7640808	99.77869116	107.7697639	17646.20106	17769.45735	17886.64269	383.9809741	17972.69671	878.5349486	5.180745792	0.025151535	1577304.201	94.26294975	0.118555285
18061.17182	18107.2103	17996.7906	18095.64142	90792575.42	117.0094765	95.12885315	102.2900143	17662.99536	17800.83823	17918.98151	424.9009042	18012.93636	938.2723418	5.48669409	0.024377945	1992414.443	94.34529833	0.11766109
18096.85135	18133.78682	18025.78383	18119.01044	89591123.52	128.0135845	96.45778893	100.0942756	17685.42933	17831.52868	17953.79941	409.6480032	18048.95229	944.7657363	5.526192334	0.022848842	2268152.804	94.4314413	0.115366706
18122.51828	18156.16447	18047.92549	18135.55082	87943068.73	137.5873069	100.9401213	100.9468107	17712.24466	17861.53701	17990.56832	352.8154247	18081.41478	911.151282	5.332148632	0.020727854	2424165.328	94.52618457	0.111981191
18142.75822	18175.74214	18064.63807	18144.79366	86247681.76	145.4743892	103.6293507	104.4854608	17741.36731	17890.65911	18027.45695	278.5326634	18110.82487	852.349959	4.958794983	0.01816259	2510657.885	94.64900103	0.114016526
18160.55194	18194.20099	18081.54975	18155.01126	84658605	151.6267107	105.4342683	110.1001541	17769.70481	17919.65237	18063.29536	217.711977	18139.92743	773.0980472	4.458303408	0.015379897	2544658.265	94.78760225	0.117211709
18179.71147	18213.81234	18104.09041	18173.82513	83391007.79	156.1608486	106.1042475	117.0468487	17794.18427	17949.42441	18094.64804	201.2146649	18171.61031	680.9924656	3.897749164	0.012685285	2548621.204	94.92800944	0.102200436
18194.33314	18229.22677	18123.58029	18192.1406	82705389.2	157.8069571	102.3572734	125.4491283	17815.72211	17977.29097	18121.24453	208.5153008	18199.18073	579.0113446	3.292903045	0.009899112	2529053.139	95.10391077	0.083372898
18196.85025	18234.15495	18130.73019	18201.4569	82740696.12	155.2780673	93.37708369	135.548821	17835.8683	18000.2252	18143.8548	213.7902688	18215.12569	467.547886	2.640866362	0.006746292	2480817.467	95.34823402	0.116194588
18185.7481	18227.86053	18116.08768	18187.06779	83894844.01	148.6536479	70.53566476	147.2557251	17856.73235	18016.56568	18159.691	184.1322219	18214.48686	353.4995172	1.982031075	0.003412719	2418563.591	95.68385107	0.109675053
18157.72943	18207.51576	18069.08532	18133.25991	86540793.88	137.2829741	25.69603951	160.5361176	17880.50831	18023.89335	18164.88555	84.02112258	18191.16459	243.1792916	1.351829601	-6.15E-05	2357212.228	96.13975845	0.116401172
18116.10193	18176.00053	17998.57618	18054.65667	90402110.86	121.9270682	-31.53317986	174.7982128	17905.50136	18023.08978	18159.4001	-56.65447329	18149.17812	138.2839586	0.759481025	-0.003556535	2292602.869	96.68470564	0.111830908
18069.91366	18141.5567	17920.93134	17972.1969	95058736.72	105.9010137	-89.07710575	189.1241663	17929.49151	18018.24087	18145.29233	-194.4068049	18098.17335	41.3186158	0.219084373	-0.006657095	2217228.956	97.25517708	0.110981814
18010.90788	18093.64345	17839.59338	17897.36991	100143286.7	86.13295653	-134.0003325	203.3066049	17950.04261	18006.78003	18119.94949	-304.5742417	18035.50592	-50.38507352	-0.286524143	-0.010135213	2126721.153	97.85637821	0.111412466
17933.14519	18024.83792	17759.30394	17845.19279	105199883.7	57.55619648	-152.9218553	217.0933316	17964.55103	17984.22463	18081.07936	-356.1652297	17960.15648	-140.3077611	-0.779885623	-0.014631867	2014185.823	98.49501488	0.112357523
17851.87493	17949.82482	17693.1637	17815.64369	110547180.5	28.19356468	-148.0337804	229.4912061	17974.53822	17958.97712	18034.4455	-354.707612	17884.66739	-220.6062967	-1.218720072	-0.019134448	1877781.788	99.1079854	0.114096548
17778.87992	17879.79884	17646.71815	17798.96998	114804570.7	8.272854824	-127.9225249	239.6520822	17982.33191	17941.62754	17986.78304	-326.2236504	17818.82989	-282.7389994	-1.556166497	-0.022785779	1720195.103	99.55717939	0.116103159
17742.15461	17847.90535	17632.05707	17808.84343	115078101.4	-2.375785612	-98.80129759	246.4211526	17989.18022	17931.8193	17944.26497	-251.8440092	17780.92381	-320.0483338	-1.757550115	-0.023651522	1534966.426	99.70980463	0.117733454
17770.33759	17885.94888	17673.54549	17855.18422	123837931.1	-5.269636001	-62.56586579	248.678231	17997.10897	17928.13512	17913.63688	-119.3141915	17791.07239	-325.5043664	-1.785905663	-0.019810118	1316473.152	99.78905954	0.118272196
17839.55438	17969.31721	17749.10129	17921.42903	144417345.1	-1.59218062	-25.40725263	246.9786212	18005.37257	17930.14004	17894.86671	38.30037812	17835.15254	-303.6998113	-1.666165192	-0.012855249	1075367.282	99.7782718	0.11799628
17919.13378	18066.37429	17793.32245	17992.93942	119872714.3	4.133203285	-8.186597931	242.3886078	18010.88861	17933.51007	17884.71177	193.7351909	17887.48452	-264.5130183	-1.452077282	-0.004963343	824860.1138	98.34280667	0.117361225
17986.58593	18137.93963	17830.97205	18034.95727	66662691.03	11.53525129	3.540197596	235.5536672	18015.55873	17940.08266	17884.31708	284.521512	17939.7128	-209.8885135	-1.153209236	0.001834554	577978.2919	98.70742842	0.116522997
18005.79661	18142.44288	17949.24969	18013.0957	231682783.8	23.6320306	52.88178028	227.3337056	18023.41366	17955.32741	17894.07533	247.8965857	17987.78832	-142.9701082	-0.785415131	0.005272765	350146.9546	98.00243597	0.116064796
17988.22046	18096.6156	18034.82748	17946.83533	83495886.18	31.45752705	89.67857381	218.3344119	18029.31086	17968.04174	17909.44428	122.2206447	18016.87191	-73.92990726	-0.405143701	0.005864074	144421.2415	97.55591883	0.115766614
17987.25384	18030.91184	17907.46134	17863.84086	123597495.1	23.7574693	32.03752078	208.8902831	18025.68506	17964.285	17925.91091	-36.22793172	18011.44614	-11.25204754	-0.060006801	0.00504384	-40698.17164	97.2134128	0.114407727
17970.13594	17966.49578	17714.39585	17796.69249	131977123.7	7.748352213	-53.31638558	199.9764982	18016.08754	17949.8048	17938.07788	-175.0069161	17978.9672	33.05395044	0.183789966	0.00301016	-195995.0857	97.07148031	0.113347197
17857.31166	17928.12774	17676.6716	17780.36033	131248215.2	-6.4038162	-67.59441163	192.5243357	18006.74082	17932.77475	17939.92874	-234.8073072	17938.93074	46.73583579	0.258600687	0.000234871	-314628.657	97.10566271	0.115039747
17745.41938	17911.79964	17719.77251	17801.89745	119480660.8	-17.2717558	-44.27057183	186.4738939	17995.93897	17916.52606	17932.51341	-228.7942987	17892.13436	34.95267161	0.19293941	-0.002786824	-395831.8629	97.27934003	0.115137276
17785.73606	17903.84889	17721.95739	17837.77809	112513740.2	-23.13001889	-37.18446323	181.5875598	17980.93993	17906.30146	17919.81204	-192.9060107	17829.88714	8.911681311	0.048927863	-0.005919432	-435808.4835	97.57182465	0.116329209
17879.97185	17903.27037	17706.88501	17870.03111	108533064	-26.35874391	-39.0968337	177.5382606	17964.23614	17898.55192	17900.96769	-134.652543	17777.43098	-27.65217482	-0.15314712	-0.00794039	-445090.8461	97.84323097	0.080765519
17874.0281	17907.37138	17707.1615	17878.38536	102585599.3	-31.69225316	-38.75817718	173.86298	17948.73389	17886.52945	17876.18598	-67.11944806	17770.23772	-69.07695264	-0.382396514	-0.007677861	-436049.4106	97.9572386	0.119611721
17825.18138	17916.28497	17715.37114	17870.75511	96583533.92	-36.34996012	-37.60452773	170.7615056	17934.55412	17874.54158	17849.89629	2.958318969	17788.04984	-106.7354856	-0.590732146	-0.005648855	-393192.1782	97.96290561	0.11737279
17822.73222	17932.9272	17726.04923	17862.52976	91678079.93	-36.32302174	-36.03975326	168.5910281	17921.65248	17868.47752	17825.73042	77.40704169	17795.47123	-134.9086287	-0.74608437	-0.002586553	-300058.0869	97.92743292	0.122604761
17844.13751	17952.92245	17748.85656	17861.46388	88371776.14	-31.81721819	-25.6901895	167.3659355	17910.04664	17868.34021	17811.08094	137.2423442	17805.44656	-142.1213999	-0.784640905	0.000398072	-144851.3199	97.97035397	0.115052983
17859.43619	17971.76223	17791.57675	17876.37627	87394752.56	-23.85267346	0.944882541	167.1149083	17899.70159	17873.22767	17813.40659	163.6204434	17838.22792	-116.8674665	-0.642372022	0.002107767	85877.87503	98.2097941	0.11802608
17876.11096	17990.41125	17845.62562	17903.37214	88407492.1	-13.32343896	36.94801874	167.7588105	17891.48469	17882.37112	17829.42987	163.6499977	17881.754	-65.4943622	-0.354689895	0.002924883	374265.1544	98.55969875	0.124339829
17899.73038	18009.42202	17901.48055	17933.784	90768831.33	-1.197225726	74.28271258	169.0790209	17886.0694	17894.63335	17853.4563	147.5614234	17920.84104	0.157729912	0.012328586	0.003484372	687739.2985	98.91021448	0.125950409
17929.05569	18032.48447	17944.68687	17965.22307	94073365.79	9.995546714	101.7110229	171.0993437	17884.69937	17907.71974	17880.97418	128.948273	17954.78233	74.48241793	0.427539773	0.004474127	1019648.8	99.10470016	0.125942388
17963.04593	18063.41483	17960.67536	17994.72292	97781209.44	17.63743425	107.4221955	173.8430861	17888.53225	17919.04733	17906.52145	123.5756572	17983.50001	149.7636334	0.84807224	0.006630927	1360245.575	98.98867094	0.12776083
17998.00203	18097.35487	17955.88766	18020.24391	101585720.8	22.38313286	97.64835422	176.9394455	17896.10176	17928.78221	17929.68144	126.0739287	18005.65206	218.1837555	1.23018857	0.009340501	1675521.277	98.6474145	0.13021805
18030.22234	18128.58331	17940.77567	18041.6399	105365793.6	25.53638254	81.47693816	179.9897299	17905.43967	17937.88727	17951.90853	126.4481364	18021.81637	275.3324787	1.549114396	0.011752547	1937510.087	98.20434184	0.131911882
18054.15064	18150.87718	17926.15275	18055.6184	108582607.3	28.0849266	65.21156384	182.6569332	17914.92287	17946.05145	17971.81778	119.7817838	18030.10948	309.8241403	1.741266817	0.013139945	2105864.451	97.81181255	0.132721512
18064.41424	18157.81377	17923.88459	18058.9908	110732580.4	31.27777233	59.54450687	184.5752102	17922.66699	17953.24482	17988.33334	100.1656791	18029.85336	310.6794062	1.745315207	0.01273606	2140328.667	97.62957414	0.132457132
18063.39812	18152.29246	17930.1416	18053.75069	111902491.8	34.61769669	59.6799418	185.7469554	17928.6302	17959.65136	18001.46846	71.24981283	18023.86654	283.5815706	1.593019977	0.010906559	2062086.506	97.58346537	0.131212169
18055.29855	18139.7844	17937.45326	18042.98386	112269769.5	37.08446948	49.50894295	186.3859022	17933.5766	17965.06502	18011.10783	40.30784717	18014.03542	238.4151752	1.339674102	0.008367788	1912042.682	97.55622479	0.129768906
18043.56175	18123.52869	17940.59468	18029.1279	112107442.8	38.51527218	40.24674975	186.3728884	17936.7689	17970.48275	18018.09961	9.116641769	18008.17543	182.1340225	1.024057392	0.005462094	1709474.507	97.44005869	0.12879389
18032.52748	18107.65179	17933.95227	18015.35245	111771357.6	38.71338059	47.61513765	185.6120719	17937.83488	17977.06294	18023.68858	-20.08421349	18014.01236	123.877052	0.697144669	0.002628462	1481084.467	97.11597374	0.125533517
18022.34532	18093.2045	17920.6049	18002.78389	111145379.7	37.67545162	41.18910809	184.4820533	17937.51034	17983.66775	18027.44809	-44.5143613	18026.69069	67.71166477	0.381853251	6.40E-05	1253489.954	96.65097306	0.119546531
18011.68095	18079.62603	17905.88411	17991.44717	110014326.9	35.69170699	19.40395818	183.3511594	17936.4555	17989.01391	18028.6373	-62.95679811	18040.03414	14.42961965	0.082826899	-0.002229333	1042280.098	96.15591786	0.123861437
18002.35278	18069.64693	17894.19516	17983.98635	108375715	32.66517	7.985449537	182.5441927	17936.9819	17992.51916	18027.65402	-71.28730523	18046.30991	-27.9114679	-0.154782693	-0.003863701	887433.2198	95.69072904	0.135233059
17995.74044	18065.63318	17889.96681	17982.67103	106203233.7	28.50245806	-123.8585811	182.4515994	17940.89905	17992.9288	18024.80611	-65.56432999	18037.22042	-52.05030341	-0.290245171	-0.00448544	827453.6931	95.33288837	0.09853533
17992.02071	18067.06104	17892.20272	17986.90513	103615730.7	23.82326815	-59.13389292	182.8105671	17947.56482	17991.18221	18020.40821	-48.34158732	18017.80197	-60.08358478	-0.335327155	-0.004238914	847225.1913	95.061934	0.13312752
17992.08193	18073.44348	17898.94836	17996.10611	100848424	19.42871605	3.204606135	183.0055514	17957.37999	17990.4533	18015.39026	-23.54382774	17996.48065	-55.05776888	-0.307251622	-0.003326589	919100.0975	94.81810512	0.125586367
17993.90316	18082.43229	17907.48016	18007.8372	97886986.89	15.84305601	-71.15947622	183.125454	17966.89413	17988.94891	18009.39376	5.494217469	17978.72541	-42.85245038	-0.238774801	-0.002055208	1021176.667	94.64644852	0.125169848
17995.13623	18091.18652	17914.67634	18019.17209	94726561.44	13.58374376	-48.21794869	183.2121981	17970.08315	17982.72325	18001.95183	34.50708513	17970.43586	-30.77908958	-0.170663262	-0.000808355	1124524.359	94.5683424	0.126399731
17998.89153	18101.51927	17923.55788	18032.09525	91669019.04	13.15255266	-40.41829541	182.4556143	17972.30035	17977.72109	17995.50947	62.5566589	17972.60532	-15.9451769	-0.08710899	0.000504289	1222054.996	94.56406192	0.129633511
18008.52231	18115.76744	17937.8879	18049.13525	88993542.72	14.80420025	90.99795884	180.1624712	17982.27297	17982.32513	17992.75048	90.080383	17983.74701	6.321621628	0.037659478	0.002074519	1316653.446	94.63647572	0.1314269
18026.66354	18135.00743	17960.02311	18071.40879	87042397.73	18.80253268	44.08118461	175.4780179	17995.79362	17993.59375	17995.35623	114.032249	18003.6405	36.54775845	0.206255849	0.003848476	1389203.38	94.62196509	0.131806686
18056.26224	18160.64234	17992.66713	18100.40848	86165166.46	25.40099783	65.0138771	167.5038684	18006.03938	18006.00884	18005.29942	131.9083026	18032.08066	76.03618906	0.425585672	0.005816973	1422689.39	94.41171611	0.131604585
18094.30472	18190.50103	18032.7542	18133.77621	86194495.98	33.96470605	63.82481542	157.0199232	18015.26395	18020.93112	18021.97564	143.7040231	18067.05564	121.2958501	0.67643382	0.007850819	1419811.118	94.10722024	0.130664316
18135.17744	18220.63468	18074.59661	18167.11161	86791047.3	43.41325106	100.1672432	145.4487772	18026.83776	18040.27697	18043.30158	148.7841865	18105.18225	165.4526474	0.920981708	0.009672094	1383129.36	93.68636343	0.128994785
18177.73611	18250.72708	18117.27685	18200.24082	87824547.9	53.55535831	138.9379924	133.2414235	18039.30153	18061.94571	18070.65848	150.0394749	18147.35902	209.2715398	1.163522573	0.01139152	1325888.947	93.52108371	0.127266259
18220.20461	18280.05745	18159.24329	18232.59941	89103392.75	63.99868791	136.8235678	121.0336295	18050.77674	18083.09641	18104.01096	150.8825316	18193.43872	253.2196981	1.406760156	0.013123113	1264809.074	94.21677682	0.12606734
18257.27575	18304.66548	18195.22099	18259.38727	90411392.34	73.43650255	111.7706592	110.0710096	18061.36903	18102.78767	18139.89309	147.1233672	18237.32688	288.4658076	1.601967482	0.014411917	1186264.952	95.21826456	0.125116311
18284.69228	18321.22792	18221.02666	18276.56316	91626620.69	80.80300308	90.43941838	101.267772	18071.29664	18120.60654	18177.15846	134.1102954	18274.00107	307.1892423	1.705895891	0.014826799	1072099.36	95.63229556	0.12442213
18295.56571	18324.24019	18229.44391	18277.99493	92407164.18	84.0908167	70.16958728	96.22542881	18080.04267	18134.13706	18207.14604	108.6220453	18292.73311	299.4597253	1.663864324	0.013905148	915604.2269	95.79379954	0.123666802
[truncated: 345 more rows]
