# Supplementary material for: Enhancing stock index prediction: A hybrid LSTM-PSO model for improved forecasting accuracy
Source: PLoS One. 2025 Jan 14;20(1):e0310296. doi: 10.1371/journal.pone.0310296 (PMC11731719; doi:10.1371/journal.pone.0310296)
Supplement: S1 File — (ZIP) [file pone.0310296.s001.zip › data&code∩╝êPSO-LSTM∩╝ë/data/index_data/Nifty50.csv]

Open	High	Low	Close	Volume	CCI	ATR	BOLL	EMA20	MA10	MTM6	MA5	MTM12	ROC	SMI	WVAD	US DOLLAR INDEX	INTERBANK OFFERED RATE
4027.330814	4076.062535	3884.46798	3938.737659	160531186.3	-146.7718399	190.8035735	4407.137296	4381.536271	4247.279847	-372.5064563	4123.66485	-627.6667708	-14.72401342	-0.132651484	-678606351.8	72.51530609	8.801864032
3942.660793	4081.115491	3895.314043	4059.022355	157158605.8	-139.4923569	185.0492741	4382.110075	4354.803486	4203.512965	-189.3256209	4082.63643	-630.2192512	-12.38764024	-0.092139569	-632352859.4	72.48999455	7.658440331
4035.829716	4088.308767	3912.025804	3958.944186	153312209.4	-126.6819545	177.6688016	4344.67513	4314.788799	4142.014773	-312.7915727	4026.893601	-587.9313421	-13.8612546	-0.08454532	-580159030.3	72.4637264	6.531811257
4025.728219	4104.326351	3939.164472	4016.094678	149395651.9	-106.9902971	169.0311024	4315.518013	4284.074961	4109.413951	-184.9134964	4003.907938	-510.9360625	-11.51436182	-0.063619346	-535402790	72.43811098	6.315324799
4032.874649	4121.885382	3967.925253	4058.988208	145885429.5	-84.72418406	160.1870319	4293.274436	4262.295082	4095.026947	-71.1367232	4006.900415	-409.9631879	-9.029242403	-0.053768575	-497814170.4	72.41258871	8.873313939
4016.191895	4113.768004	3970.889329	4097.209054	143073048.9	-61.76361254	152.1534346	4271.411789	4243.208143	4078.772041	41.00050828	4016.031165	-293.8343499	-6.293306222	-0.048659298	-461964817.5	72.38635237	9.012485669
4007.619858	4100.314931	3964.770909	4103.947473	141646505.3	-49.32841293	146.2489562	4250.641022	4228.191084	4062.84884	102.4213679	4032.247806	-204.2700128	-4.38394346	-0.039680417	-428733910.5	72.35670273	9.027659408
4051.156164	4136.129889	3996.051328	4065.502826	142262638.3	-58.83528077	143.7627729	4231.914346	4219.281962	4046.945007	81.08232439	4055.918487	-183.0421393	-4.114838621	-0.015296834	-398510317.9	72.32151621	9.005195162
4093.375569	4166.149753	4014.410327	4003.127904	144590919.6	-79.17082996	144.1396336	4209.798233	4208.498962	4032.776581	11.12660172	4071.253716	-202.9950001	-4.799352095	0.002293685	-370219132.9	72.28529465	9.068824444
4068.684029	4094.413164	3943.353705	3939.532005	148057592.9	-97.84237956	146.2479923	4179.129735	4186.725448	4027.177825	-65.88782137	4065.816501	-230.8903012	-5.661162201	0.022667285	-342598874	72.25263875	9.027844449
4008.935162	3999.8334	3853.396752	3904.493027	152207050.4	-103.7290712	149.4803191	4143.843311	4159.06647	4024.436971	-122.1816964	4039.227659	-231.4357717	-5.783846409	-0.036896696	-314751326.5	72.23066479	8.970767029
3949.133891	4012.832193	3837.094995	3936.064961	156457098.3	-79.60091418	153.0160215	4109.004458	4133.916511	4015.094484	-107.1096068	3995.865878	-156.2300837	-3.878976361	-0.022772054	-285116680.1	72.22763812	8.971263318
3923.412324	4084.115436	3881.671864	4014.576808	160595463.3	-35.45895125	156.2581248	4080.479485	4115.633067	4007.851156	-41.43251383	3958.856098	-33.79948632	-0.733765582	0.00181668	-250480171.1	72.23984682	9.069370761
3984.237613	4109.174803	3966.549477	4088.927117	164585527.6	-0.009693427	158.9293295	4064.641503	4107.502452	4014.14993	-12.91979814	3949.705414	67.43707534	1.723202991	0.015021034	-208369266.2	72.26131206	9.13035837
4091.48447	4142.83088	4068.649126	4164.548273	168013565.3	38.98370886	160.1067444	4059.5658	4111.815607	4031.055231	43.91175558	3982.047381	159.0303686	3.94618997	0.023604282	-154364774.3	72.2926182	9.440079127
4162.297234	4278.649763	4139.964432	4276.634437	170508254.6	110.5312606	158.9054982	4061.304522	4128.771309	4054.289243	263.5815096	4066.277559	285.3180676	7.389111534	0.039779337	-84261540.32	72.33258108	9.607789834
4218.236682	4423.887326	4191.256025	4366.558615	172052962.8	173.3756345	155.6401135	4067.698366	4152.562409	4081.12581	484.2698931	4173.67321	374.5299963	9.850329784	0.058391663	-1196716.132	72.38476145	9.661284828
4319.279944	4453.542971	4268.265374	4346.267235	172651594.3	172.8337488	150.9173408	4075.602654	4177.261784	4107.789856	464.6557169	4266.148647	340.5623255	8.686137617	0.074139556	89678232.22	72.45869872	9.396900499
4401.243858	4416.555906	4325.018401	4286.324656	172497376.9	137.8358721	145.2114486	4085.528088	4197.255645	4136.25632	318.6341983	4328.039374	256.4173172	6.070914276	0.084409125	184648229.1	72.54836099	9.138792074
4370.280511	4387.939304	4287.146693	4295.873982	171842860.6	109.9659777	139.1495142	4099.62828	4206.584489	4168.950003	248.2991726	4352.723073	200.9516582	4.26544494	0.086010909	279075612	72.64743526	8.999645302
4296.905496	4372.478642	4221.756452	4339.237473	170485811.9	93.08092423	132.9782946	4115.798009	4210.586624	4205.719177	199.6170587	4346.331303	203.4659206	4.279456806	0.08094769	370428174.7	72.77435541	8.581133912
4287.598519	4376.793359	4230.189225	4356.11437	168176555.3	91.8708748	126.7423154	4131.550337	4217.963588	4246.776596	74.77286925	4318.214524	314.0548751	7.870570418	0.072861261	457558118.2	72.94670525	9.147253467
4317.924616	4397.417621	4277.430639	4365.199506	164773858.1	98.665431	120.8798848	4147.865687	4229.238622	4286.646977	-36.64584975	4294.421984	445.602846	12.13825419	0.063035034	536327011.1	73.18143134	8.600650979
4339.048172	4416.215038	4301.094095	4390.112445	160130204.7	95.9879913	115.8108896	4165.42219	4243.590825	4318.751583	-31.31056863	4305.869448	456.6271262	12.41290566	0.053443673	602926917.7	73.49728573	6.447779015
4367.317347	4441.044542	4322.496075	4422.95533	154456720.6	91.20385455	111.4797847	4184.618207	4261.605349	4342.896984	48.81403616	4343.22805	401.0151887	10.47960744	0.045017944	657393519.8	73.87646258	9.311744516
4423.808649	4485.57354	4371.516351	4454.931394	148123322	97.08379924	107.7360312	4207.689158	4283.059288	4361.626688	145.1956205	4386.885329	387.7000615	9.893468208	0.037127324	700229022.3	74.28601271	9.144480999
4485.755469	4534.483387	4429.365472	4484.858616	141280404.9	106.2398074	104.4586674	4231.998395	4306.587809	4377.769559	223.4016165	4432.993866	380.6304667	9.501253897	0.033119399	733051353.6	74.72010587	9.216424603
4525.014392	4567.602286	4471.378212	4510.602098	134116278.6	108.5869229	101.4559817	4252.091662	4330.063297	4391.841992	242.8192193	4475.535413	307.1851564	7.067741286	0.03604046	758125352.6	75.16799799	9.192660517
4545.167591	4586.473147	4498.816506	4529.273258	126973263.8	105.3450207	98.72237541	4273.373917	4352.402851	4409.66534	213.8258288	4511.04535	228.7857507	4.519454605	0.042584859	773889143.3	75.59924235	9.211662848
4555.279838	4596.610612	4517.358651	4539.322635	120142577.8	99.15186681	96.35354232	4303.631431	4373.168502	4440.074635	164.684481	4540.366798	239.1107772	4.699703443	0.049064965	778137829.3	75.99111522	9.236251006
4553.518731	4595.188059	4519.219672	4538.143753	114033676.5	88.30872314	94.22913834	4337.478655	4389.722107	4471.92346	101.2173262	4555.405085	269.3840013	5.748389234	0.050537968	770398695.9	76.29805675	9.264256959
4538.778391	4579.730252	4497.598931	4523.067328	109051470.1	71.42669138	92.22731439	4366.868987	4399.53592	4488.335114	32.87302619	4548.45874	217.8104338	4.814515302	0.041716442	750099625.9	76.4772409	9.306276833
4512.908993	4552.477317	4458.261522	4496.399657	105157201.9	49.60373195	90.50723694	4390.725928	4403.419177	4493.830887	-34.85593151	4524.014301	123.3068394	2.891672957	0.025137494	718333470.3	76.55267329	9.355349318
4478.641617	4517.291499	4409.014483	4462.75317	102170007	24.59422599	89.25145632	4409.307085	4402.830935	4497.311714	-102.4526672	4488.469183	47.19980344	1.604412076	0.005518104	677542743.8	76.56442079	9.390784663
4436.931256	4475.23931	4358.028263	4423.130285	100023059.7	-2.088056007	88.59450859	4420.656106	4399.622713	4495.511063	-155.5419183	4449.794653	-16.77799658	0.522872179	-0.014619725	627949668.4	76.55242747	9.461522654
4389.51023	4428.14628	4314.287183	4379.105104	98595933.81	-28.81415153	88.72531859	4423.75826	4395.856984	4484.431657	-180.5925283	4416.754613	-79.44014311	-0.946420558	-0.032261058	569846600.8	76.56029295	9.585897148
4342.931636	4382.450349	4280.311071	4336.560423	97780879.68	-53.25354433	89.59261577	4421.611983	4391.622279	4466.498707	-181.1324354	4389.582513	-132.7515312	-2.448905083	-0.046047712	507026919.6	76.59891209	9.685671477
4303.233583	4343.914011	4256.171849	4300.675435	97523968.08	-72.90032328	91.00621572	4417.238554	4386.798627	4445.041802	-162.4063162	4366.772228	-170.3303375	-3.610901907	-0.055883556	443406765.5	76.67023439	9.777138529
4277.709548	4319.699174	4242.563859	4277.849417	97658168.57	-86.62255359	93.14401293	4413.735315	4380.844481	4420.950589	-136.8596142	4346.787352	-196.1759154	-4.517484821	-0.060193527	382360439	76.77218828	9.712336685
4273.696756	4317.009007	4239.781425	4274.526727	98002851.94	-93.57677905	96.14921271	4414.898976	4373.118956	4395.443451	-117.9231868	4327.46864	-213.2336321	-5.064180742	-0.057491874	327444784.1	76.90143355	9.105989885
4287.929802	4332.635153	4247.502763	4287.882833	98622226.52	-92.23321461	99.73864308	4418.185092	4365.363118	4371.305763	-101.006741	4312.378773	-218.310979	-5.223655427	-0.048853335	278429187.7	77.07209346	8.9853294
4312.96509	4359.120902	4263.21183	4311.158517	99664047.36	-83.48015506	103.7533492	4418.797409	4359.357675	4350.7653	-81.04866093	4305.147198	-211.3745758	-5.491841436	-0.036379322	232674083.1	77.29259234	8.263586214
4346.269856	4393.864433	4288.160605	4342.064671	101137980.5	-67.38231421	107.7688994	4418.046395	4356.689817	4336.767021	-48.74114683	4308.602904	-181.4549147	-5.056842565	-0.020855543	190836329.6	77.58605899	6.274956869
4384.391699	4433.60379	4323.51325	4377.84728	103075443.3	-40.75087019	111.1803902	4418.413807	4359.162886	4332.227079	6.681837193	4325.976839	-118.7540937	-2.497806469	-0.003380954	153666980.9	77.96999217	9.374802302
4420.204727	4470.592226	4359.509978	4410.9415	105602532.9	-12.51253086	114.6814665	4418.324847	4365.088164	4335.653327	69.18867126	4351.915785	-39.48209775	0.547207476	0.013294728	115964958.8	78.4041693	9.141301992
4448.104972	4498.669883	4386.082871	4435.151835	108794408.7	1.20018644	119.1587071	4415.732751	4371.526056	4343.715703	119.0539657	4377.861983	38.20830176	1.626575732	0.026879306	72615808.98	78.83441069	9.148204396
4461.216663	4512.004753	4396.133677	4445.519549	112802438.9	9.114340604	124.3134605	4411.385665	4378.310923	4355.115092	145.9526676	4402.039359	91.62349895	1.508587008	0.034605898	21435743.85	79.19900269	8.956706279
4451.730561	4502.902584	4380.464447	4434.972457	117779778.1	24.59747553	130.308338	4406.112131	4384.649307	4368.603696	135.686468	4422.322987	97.14609596	1.65397227	0.03346574	-41580542.26	79.44329972	8.793208202
4423.359676	4476.175339	4343.31196	4408.22697	123517474.9	29.84278791	136.7765193	4399.323473	4388.69921	4380.820653	95.45080273	4433.427225	64.00063793	1.540714032	0.025025504	-113189419.3	79.54548413	8.370979043
4384.680296	4441.537212	4297.692037	4374.708152	129680952.6	10.81154993	142.5133744	4390.777434	4389.877531	4387.276947	44.44188187	4431.166061	10.18378143	0.443460032	0.012407498	-185234029.8	79.50345068	8.946411229
4333.222445	4390.615664	4238.041309	4324.115403	136108179	-36.72408637	149.9948139	4379.242676	4383.538907	4385.874702	-31.673004	4407.694092	-54.05132518	-1.136737773	-0.004851916	-265766535.3	79.36991801	9.138018086
4269.211182	4323.204902	4148.720706	4255.609562	142596747	-118.4203789	161.0845031	4363.612173	4365.375586	4378.071367	-140.8667481	4360.672836	-115.4109373	-2.532527251	-0.025241449	-359867890.7	79.15445049	6.245322691
4201.633599	4249.111158	4039.717303	4179.060568	148873621.9	-197.0409417	173.2702037	4345.655919	4339.436014	4359.879668	-259.9402353	4294.13135	-171.2322866	-3.784504455	-0.04609735	-455262872.4	78.87149551	10.45954688
4136.236839	4160.814625	3976.438317	4084.033747	154739803	-231.8779264	184.7001432	4327.363216	4310.559985	4325.025277	-372.9749232	4209.817418	-223.6972066	-5.02605899	-0.069368426	-543095042.7	78.67617707	12.94051676
4093.384955	4103.127498	3981.756802	4021.453698	159850894.3	-221.5827274	188.8087768	4311.176549	4284.924677	4284.253033	-423.1372299	4134.572142	-264.3634977	-6.012477924	-0.085642854	-594445113.2	78.37127889	10.00255054
4092.113986	4142.361279	3845.737383	4068.863	163881184.8	-167.4243187	179.4467914	4299.612445	4269.356117	4252.408922	-357.3047322	4101.189601	-287.3878888	-6.574527659	-0.078674203	-582222355.6	77.55295374	10.52789613
4119.000314	4217.897559	4025.595242	4155.514464	166951614.4	-100.8824066	161.7009724	4291.517812	4261.167283	4226.808278	-214.467645	4101.513172	-292.509398	-6.696712513	-0.062828954	-527490443.9	76.71105245	14.36675424
4156.202182	4235.870987	4143.912916	4169.611014	169312735.9	-69.38883526	141.7536571	4284.614502	4254.503544	4200.933428	-45.10329669	4112.739473	-282.0939962	-6.427955797	-0.06295432	-457168080	76.59418994	14.60722035
4179.306599	4213.828315	4131.228063	4135.948883	171150516.9	-64.92606629	128.5964572	4277.518548	4247.022939	4175.534015	77.1625437	4128.489216	-272.2397266	-6.202865789	-0.066519296	-408519556.1	76.85829556	12.46364854
4163.438403	4194.902918	4125.458064	4117.77382	172704615.9	-58.78660638	131.4578762	4268.665475	4237.386382	4153.305043	82.24813509	4150.642456	-268.1889604	-6.14960875	-0.052305455	-419686216.2	76.93252229	11.98699603
4115.831171	4161.816829	4053.956846	4090.817656	174119444.3	-62.10982836	146.0171443	4257.014209	4222.856119	4132.236717	-1.891541499	4156.145276	-276.0334331	-6.408270695	-0.032086393	-476818515.9	77.02705358	10.12863641
4050.767607	4091.039306	3918.030008	3998.864073	175482608.3	-98.34827287	165.442014	4242.009743	4200.316695	4106.093839	-143.3705167	4113.038369	-326.2179331	-7.822647196	-0.02622459	-555650146.1	77.43431717	11.33154005
3985.879445	4016.998187	3790.571379	3899.993374	176983366.6	-137.4155979	183.1181748	4223.099086	4173.414111	4081.651948	-273.0267888	4048.862468	-367.5339146	-8.957349894	-0.030923133	-629968015.6	78.06776944	14.49889715
3937.950839	3971.976437	3780.174346	3898.021512	178804555.6	-133.514599	191.5796705	4199.524592	4147.413633	4070.143586	-285.401622	4006.23045	-318.6326997	-7.435521331	-0.030222393	-672200691.8	78.79621509	12.04672604
3902.578216	3944.574829	3806.764757	3913.800235	180994923.8	-114.471292	193.7832012	4171.398759	4120.397819	4057.520453	-247.6491777	3970.270483	-265.2664907	-5.664726946	-0.035816742	-692647496	79.56908368	17.13834798
3871.435118	3936.557114	3767.707562	3804.394487	183544098.6	-126.1706562	194.8835214	4139.591464	4088.799079	4024.772098	-293.9127301	3915.546043	-308.6193331	-6.954291004	-0.080197327	-707900642.7	80.34672581	15.66625211
3820.693955	3907.301453	3665.475444	3643.070199	186468361.8	-149.4152211	197.0693286	4102.524474	4050.864839	3974.420858	-383.8307873	3843.374024	-419.9139386	-10.38654394	-0.140953822	-738336636.1	81.00080893	11.361415
3737.541127	3786.522922	3503.962413	3597.512422	189775240.8	-153.3161139	203.8274427	4059.262233	4008.940948	3915.358399	-386.2953809	3767.94689	-581.0776083	-13.85988565	-0.128401012	-804898455	81.40004075	10.73678972
3633.911574	3642.370211	3363.424946	3616.27133	193375696.6	-148.8768993	212.1875238	4012.143553	3963.945626	3849.968475	-342.2051917	3691.884338	-716.4720395	-15.97328657	-0.143338642	-891037712.8	81.60560307	10.48711064
3493.232464	3581.130859	3305.897663	3412.939556	197163329.2	-152.4719946	217.8830042	3962.410994	3903.608153	3775.34016	-528.3224147	3579.669519	-704.1118875	-19.21647592	-0.179688149	-976453641.7	81.73104398	16.33861731
3377.316227	3559.273601	3281.264421	3479.92224	201130679.1	-156.1364064	224.8951071	3915.086069	3858.561277	3702.856454	-404.1234341	3513.523512	-635.3960835	-14.4915477	-0.127116231	-1039245114	81.82366389	9.934797688
3403.35884	3504.949629	3408.106796	3390.214327	205229976.9	-150.8477011	231.0402907	3876.77678	3818.054243	3653.303566	-412.5479616	3474.493856	-663.3151531	-16.06888615	-0.108560699	-1053297303	81.94712415	10.14915034
3455.610635	3434.806172	3256.766464	3326.27412	209438058.2	-140.9313642	236.8496403	3841.923767	3780.692192	3607.118591	-368.3993492	3419.409852	-732.8594084	-18.07076093	-0.151407846	-1039843907	82.15009971	10.13790384
3349.20876	3379.679609	3156.556111	3212.000703	213848871.8	-130.6834373	258.9522514	3801.991901	3726.975369	3531.234819	-320.3150491	3371.804136	-750.9126764	-19.17101549	-0.171464459	-1027484490	82.42627622	7.12107541
3194.308367	3332.29005	3032.791229	3113.655273	217546506.2	-125.3586474	271.1257364	3757.626008	3668.421219	3448.083018	-289.8002984	3317.613384	-751.8445358	-19.46873063	-0.182916764	-1016254076	82.83432849	6.99467149
3140.032678	3259.689548	3046.591533	3131.135707	222409968.3	-130.2003882	227.9608921	3709.581881	3619.041097	3389.938528	-320.1201378	3267.569705	-784.5557713	-19.76564633	-0.154273527	-1027132749	83.48924184	6.797076198
3132.11381	3178.755256	3075.011033	3153.313356	232800546.9	-140.8812696	184.2502452	3656.7978	3572.999368	3343.75934	-384.2396899	3215.07458	-830.7255625	-20.68009771	-0.125709534	-1048362823	84.27157562	8.106993027
3129.59022	3160.138922	3010.419346	3031.779002	229607572.7	-151.721963	198.0303865	3601.432293	3526.279028	3291.205761	-438.9893779	3159.802714	-844.7502927	-20.90503042	-0.116966351	-1017835179	84.86049535	6.141710548
3079.440817	3120.384039	2868.602042	2841.845183	207962680.4	-156.2111748	224.0191171	3539.73375	3470.503918	3228.186746	-484.1932591	3086.388751	-821.616374	-20.35707831	-0.127883479	-1018112694	85.35338419	6.058360144
2882.276257	2913.462859	2581.631293	2689.081656	255420905.5	-147.4763632	300.6894364	3465.32131	3394.613672	3154.696591	-502.058586	2982.002274	-842.8088811	-26.30398687	-0.242360901	-1174755222	86.14567053	6.157023203
2664.874683	2697.677561	2324.858549	2615.485314	346649220.8	-128.7263123	197.39653	3387.982095	3313.542301	3074.908971	-488.2971079	2865.77756	-888.0764147	-26.13443774	-0.267982811	-1345584610	86.71254367	9.460608993
2625.557005	2695.472392	2526.88529	2647.801288	102626502.4	-105.7628258	207.8603469	3321.516428	3246.520432	2989.644942	-483.7210473	2758.265591	-588.4606884	-18.19225894	-0.193022642	-1361528654	86.20830954	7.21842822
2704.082262	2825.976239	2627.838103	2759.136447	337719870.1	-82.28034672	213.2996055	3264.315215	3197.942974	2918.812548	-409.9450981	2694.539082	-760.858641	-22.50767549	-0.154189297	-1244527203	85.33899534	11.35376041
2757.475979	2945.989918	2788.260288	2926.138398	282190907.3	-62.63547467	210.3332148	3211.378987	3169.983809	2889.298504	-157.6190446	2704.283448	-537.5610565	-15.52022843	-0.07174884	-1013493069	85.24552215	20.17416914
2821.582554	3038.279239	2860.002248	3063.663943	272109508.1	-47.13860312	201.6760768	3164.894088	3155.726136	2881.58345	134.4445144	2767.851867	-342.2809105	-9.644909144	-0.023329272	-772901272.7	85.59348722	7.1299877
2999.941168	3131.145482	2918.731767	3057.325016	271620512.8	-34.3978135	197.9658031	3127.913598	3145.925582	2868.837506	314.7792919	2875.751228	-195.3083523	-5.492763973	-0.022300257	-688735524.8	85.52006775	7.606984707
3157.070249	3191.484613	2943.630166	2993.752258	283195277.7	-25.37878535	196.1844602	3098.350731	3136.926396	2856.263647	400.7403951	2948.498104	-111.702421	-3.345864272	-0.018230671	-679721172.1	85.24548024	7.49801903
3075.530317	3070.949838	2930.308017	2981.32199	282497108	-20.76125051	191.9343431	3069.618303	3121.457458	2846.129748	276.4788129	3002.006659	-144.1051858	-5.192228594	-0.000350668	-596611907.8	86.16063671	6.397507415
2916.098203	3066.915333	2901.635966	2974.800918	273381620.5	-20.16995693	186.340908	3041.634955	3103.595709	2850.354964	342.815125	3018.516211	-201.1774643	-7.614816579	0.11798674	-502763416.5	85.61281673	6.311660216
2941.116562	3061.854664	2889.278418	3046.106668	265203097.1	-23.20307894	180.4435817	3028.104759	3101.249457	2888.643525	170.6191111	3011.463931	24.322424	1.715413584	0.169692933	-490466661.3	86.05941262	7.695624432
3024.223189	3085.841126	2875.099675	2881.578303	256641548.7	-28.73789252	174.5490335	2998.394071	3086.417001	2936.778985	-6.226964631	2988.329402	37.01029132	1.499952052	0.086781011	-527324975.7	86.36825759	7.51132672
2967.47215	3023.299964	2823.156057	2856.348341	247555976.7	-35.40162403	169.2444407	2971.712772	3067.465519	2960.531409	-133.3482538	2965.988947	148.3557471	7.190569782	0.042570966	-565029074.9	86.70903994	7.671513572
2850.16696	2923.540597	2754.935015	2818.548394	239194306	-42.79658789	164.3506305	2942.174536	3040.325411	2961.262322	-213.728919	2935.993777	157.0772863	8.700390757	-0.016355556	-602837430.9	86.99698141	7.251240224
2785.63919	2850.620485	2710.341666	2772.139319	232084445.6	-50.76255683	159.4593947	2920.284787	3014.261592	2947.958611	-281.0693075	2880.70471	88.87344115	5.086724306	-0.086922744	-644564896.3	86.93096299	6.953603994
2752.327379	2800.041261	2675.578352	2723.765375	227502724.1	-58.86313922	154.5925807	2899.940526	2986.918011	2921.28197	-322.4193045	2815.571192	-41.97193506	-1.615607258	-0.141711457	-664458738.6	86.84693733	6.712787992
2718.120759	2761.865611	2617.22888	2690.46947	226636354.9	-66.5536403	149.7425967	2873.922817	2954.476512	2881.155666	-324.8480503	2763.838962	-235.669422	-9.011954813	-0.136346201	-637055288.3	87.58197586	6.473322012
2691.813688	2739.087134	2568.161278	2670.211685	229109381	-73.44445231	144.9593331	2847.669851	2922.338959	2837.226376	-296.3978102	2722.54723	-387.9049164	-14.02245762	-0.103592153	-571304813.3	88.22277545	6.365123996
2680.968794	2732.194069	2579.39449	2658.534407	234194985.9	-79.12036864	140.4326958	2826.478679	2897.697735	2805.639741	-245.466966	2682.992831	-339.2799279	-11.99154635	-0.102826773	-482954764.5	87.25420903	6.555863112
2675.678384	2732.066471	2612.804805	2653.626041	241109251.6	-82.36573102	136.0447463	2814.422447	2878.197315	2781.05119	-180.3249254	2656.11974	-221.2543788	-7.571839792	-0.109869215	-384123660.1	85.83921946	6.818627538
2665.539746	2728.509958	2611.684148	2652.305279	248871634.9	-82.48408916	131.6565342	2815.784227	2858.970475	2739.831918	-113.567805	2652.277467	-242.2322807	-8.266138021	-0.078280742	-289741337	85.73074002	6.789804471
2654.736815	2724.414899	2596.144047	2655.397674	257339510.4	-78.93159766	127.6064577	2823.537993	2841.722915	2718.722309	-49.16075318	2664.874251	-319.6495483	-11.00903076	-0.038858521	-202122289.9	86.29471807	6.570654551
2649.349435	2725.172464	2597.845983	2664.794453	266554211.8	-70.72463891	124.2413898	2828.681469	2829.343137	2696.930956	14.68743769	2686.809252	-323.71121	-10.94136595	-0.035706958	-118247600.9	86.5003521	6.534770933
2653.018916	2733.609096	2612.226594	2681.081672	276190704.7	-60.39183207	121.8218353	2827.40019	2819.14196	2685.491399	62.44214646	2706.125703	-277.7930926	-9.150206867	-0.038886518	-41380303.82	86.53735385	6.251693262
2670.087522	2752.590769	2632.416866	2704.59289	286020024	-50.08815777	120.6465583	2816.719622	2807.94826	2679.875529	81.00136726	2710.154381	-217.3949959	-6.879108699	-0.020367049	24824611.22	86.66943356	6.199730077
2698.029488	2780.383593	2659.12639	2734.278242	295511965.5	-37.93903231	120.4811779	2800.39368	2797.443339	2680.866421	80.27355876	2705.379112	-139.0852076	-4.023931388	0.001372544	82223933.05	86.72166225	6.121360707
2731.797154	2813.739249	2691.857866	2768.451669	304117063.5	-23.00464002	120.8060528	2783.912738	2789.847828	2688.493809	70.03542078	2701.62418	-44.14287247	-1.629087418	0.067068974	134341004.5	86.56950192	6.146188032
2769.973396	2848.652231	2726.463963	2804.41955	311874897.9	0.048688859	121.6217185	2769.770063	2786.529451	2700.922847	73.11758144	2707.504929	52.97338756	0.792104344	0.023873732	176811072.5	86.22106575	6.134856453
2810.654682	2881.809934	2758.945113	2840.05266	318581405.8	36.33144289	122.883859	2761.465854	2788.940681	2716.205324	113.2638429	2732.561884	137.6589232	6.056829181	0.04928152	211691335.8	85.59117162	5.43730014
2851.316711	2912.614515	2790.347497	2874.037717	324339127.9	79.26753963	123.9320478	2756.899598	2796.49556	2734.77295	174.9069519	2772.245885	207.7512055	11.72264534	0.067542695	248376303	84.79755825	5.413880819
2890.2398	2940.020846	2821.050702	2904.475968	329557390.3	120.914783	124.1878033	2750.905274	2807.629836	2757.082075	236.2020343	2817.580387	264.4427284	9.30427958	0.07511114	263404521.1	84.1571761	5.394263389
2923.59788	2969.064764	2852.277583	2934.339109	332561743.2	152.6208523	122.9443279	2747.483029	2821.391881	2782.89106	276.6647571	2864.306902	306.4321562	9.158669404	0.078258064	268815704.8	83.31358749	5.674842731
2947.977428	3004.048114	2889.265786	2966.041977	332356091.6	165.3277914	119.4652787	2753.211435	2837.263781	2812.925647	274.0832475	2907.747202	333.3893632	12.40746413	0.088980389	390566887.9	81.90751466	6.284822083
2963.786298	3039.239038	2926.014427	2995.482176	329459054.9	161.8923186	114.2195523	2765.010866	2853.823455	2845.030747	237.0828862	2945.16685	345.0335532	11.7086418	0.10199946	582942171.6	80.62792927	6.462701077
2972.513923	3069.930787	2944.783124	3019.808206	324240441.1	149.0804351	108.141902	2776.641353	2868.415623	2874.330191	183.9799192	2975.858346	342.0710217	9.597569402	0.11132245	357120439.7	79.40420832	6.618053895
2977.286942	3084.111815	2953.1374	3030.158411	322609176.8	130.4084053	101.4954877	2790.668454	2882.090081	2902.821995	123.8177333	2998.543622	324.1236889	13.82867561	0.110147774	705275983.7	80.13674212	6.575622143
2980.759976	3069.848899	2979.036466	3017.770992	323992648.2	109.6753127	94.67107177	2812.028374	2898.023146	2935.481947	66.57345693	3011.187156	291.4954981	13.17986047	0.091388355	631933665.6	80.60669541	6.563247422
2984.012028	3038.027652	2992.144278	2991.528201	322481535.7	90.13337569	88.50725267	2834.689292	2911.818672	2964.754283	17.91348579	3015.368915	249.9731773	12.26524871	0.061222561	581156299.4	81.23120521	6.50787047
2988.460143	3002.522089	2939.692863	2962.449001	338804062.9	73.34945761	83.63064028	2850.227724	2917.016552	2980.155716	-20.58579188	3015.061117	205.0563963	6.203703007	0.028140779	537935893.5	81.20142563	6.325674179
2989.258542	2976.742916	2874.212504	2941.021706	360504499	59.26343692	81.08048386	2861.287073	2917.147235	2985.544154	-47.64325279	3005.849486	162.9241748	5.523376779	0.000227585	528039590.7	80.9163985	6.080783783
2983.05061	2975.948115	2873.530306	2939.355667	274364451.5	49.84527074	81.89245917	2873.700778	2918.949257	2988.80199	-59.78587892	2985.056227	131.0429503	3.549386118	-0.013693647	549805560.9	81.05910973	5.846401262
2973.30909	2993.693093	2907.436886	2952.263741	311708624.3	42.61055001	85.49488924	2886.057637	2921.309446	2988.905835	-59.69964459	2959.695869	105.7015041	3.110904779	-0.016093343	590135506.3	81.33528283	5.650437889
2961.453672	3016.472701	2926.540609	2968.678901	292171434.6	32.72645381	90.79751144	2895.253719	2920.999755	2983.125165	-55.45713188	2934.349568	80.97849865	2.64308516	-0.013093861	627958354.7	81.29132861	5.485495362
2961.763764	3042.920658	2943.084399	2988.669463	290992590.3	32.5113832	97.27791933	2906.18138	2923.366939	2977.306699	-33.46020627	2924.92217	61.65787055	2.517032926	-0.006597686	671864388.8	81.19089051	5.341909321
2986.887782	3069.015971	2965.319402	3009.880499	285161592.2	45.88583557	104.2263759	2924.100706	2933.866495	2977.986146	15.23046269	2947.667223	43.79464178	1.605940832	0.000703462	713794136.1	81.33428758	5.266053726
3024.47951	3089.439802	2985.013036	3027.040865	315332754.5	65.39828041	110.8742814	2945.539166	2948.747941	2982.743411	73.71664211	2988.776223	27.13624443	0.175386096	0.006934833	740792290.7	81.6383244	5.138133391
3061.529239	3103.612249	3010.704094	3038.970519	339502775.1	102.5577402	116.7327132	2966.117587	2963.535489	2987.632184	129.7724594	3029.064277	33.12398436	3.016898074	0.01135837	782105737.7	82.08768358	4.753477747
3073.287183	3096.301681	3009.687928	3030.554997	341559943.2	111.4359021	120.747051	2981.451308	2972.651453	2990.339588	140.1963533	3052.575172	26.70045808	0.625365477	0.010577645	748509176.8	82.51824948	4.333133073
3035.325884	3053.597719	2931.16225	2987.92156	602024285.6	19.68149984	121.8897464	2986.941319	2970.314733	2988.230614	64.53316728	3044.248922	-59.23178369	-2.316204577	0.003995185	500809647.5	82.58293674	4.206151744
2963.15037	2987.377344	2825.848417	2922.953071	537896166.5	-102.9065524	120.5552652	2984.2713	2959.083966	2981.2238	-65.54450622	3006.958863	-157.7574189	-5.964436075	-0.006035689	174823694.1	82.62152151	4.247518075
2878.631683	2911.964005	2770.458795	2849.872919	312580915.1	-149.1114446	117.5380434	2976.756322	2943.332195	2970.311377	-210.9402708	2951.651938	-160.6552873	-6.079681388	-0.027299488	-20495862.57	83.19690642	4.253713451
2807.028684	2848.548064	2749.242895	2789.751588	292150129.9	-147.3286401	113.317913	2966.946738	2927.039191	2955.989913	-314.7867359	2891.260811	-125.2538534	-5.032363173	-0.055837722	-134849644.7	83.946869	4.264781463
2774.941658	2819.110157	2725.733486	2764.524438	226604220.4	-155.8220951	108.5510356	2957.659505	2914.556995	2938.685955	-318.7622529	2836.723945	-148.1658665	-2.685556461	-0.042521153	-279116216	84.32085023	4.301496803
2773.221464	2815.944067	2712.414989	2765.635694	246948594.2	-155.9876501	103.6706608	2948.783735	2904.976028	2918.852428	-249.2481825	2799.516872	-191.4842658	-7.016437174	-0.087280923	-409191571.1	84.49013589	4.335597474
2784.683344	2825.328616	2727.334793	2778.470934	248958230.3	-120.0297793	98.86889035	2939.374461	2896.086473	2897.362856	-149.0554007	2791.182577	-196.4208385	-5.823317235	-0.091752058	-457068166.4	84.73646705	4.448113238
2794.719683	2833.903788	2746.798189	2789.728149	246954716	-79.48601398	94.8282712	2928.66541	2886.302303	2873.216323	-60.96295198	2796.342922	-197.1860077	-5.181205413	-0.094458007	-496089873.9	85.01055789	4.55629648
2787.480346	2827.214345	2742.994252	2784.566412	243986641.9	-71.28054025	92.20872704	2916.030264	2873.969573	2845.897277	-30.9160065	2793.375488	-222.4046131	-7.117878485	-0.085975195	-607753882.2	85.19388887	4.272814761
2768.756708	2810.5649	2725.069074	2768.613895	237477221.4	-84.08283834	90.79599165	2902.323778	2860.344031	2817.988387	-43.11227349	2782.202669	-257.3317541	-9.892222752	-0.070595492	-748474162.7	85.32102279	4.29696893
2749.375523	2793.508417	2706.97618	2752.563316	230302213.5	-99.89381462	90.16170625	2888.380682	2847.236741	2791.823641	-67.73486191	2766.793284	-312.402561	-11.70208537	-0.0537372	-868557594	85.55175087	4.243536211
2738.789697	2785.065552	2697.076513	2742.861137	229006978.9	-108.3933888	90.00453872	2876.566898	2836.765699	2772.45252	-79.90433164	2752.863546	-329.4334609	-11.25533862	-0.035667962	-908537565.3	85.69600713	4.281485403
2746.345713	2794.153248	2704.180392	2746.6106	239824822.9	-99.38551296	89.91215453	2868.949181	2830.900297	2764.582739	-53.44342223	2746.041273	-211.0594165	-6.736595639	-0.01303744	-807423921.3	85.36698648	4.257526346
2766.752308	2815.52068	2723.671941	2760.817486	257602868.1	-75.33521774	89.71519691	2863.982592	2828.641285	2765.866816	-1.31615617	2750.57881	-52.32889735	-1.406301228	0.004949503	-613893855.6	84.97177423	4.220735425
2792.175027	2841.567534	2747.966426	2779.322756	276206110.6	-42.49533411	89.40383904	2860.055659	2828.580359	2772.90597	55.34666908	2770.94898	-2.006164365	0.985969963	0.006715504	-394824097.7	85.16483112	4.223902517
2812.061426	2861.936225	2768.48146	2798.820257	285654887.5	-14.57729976	88.65670441	2853.569153	2828.374457	2780.360131	95.38544717	2794.63784	-9.103735735	1.700096561	0.00210846	-211354237.9	85.56072549	4.236887003
2816.078378	2866.464047	2776.744568	2815.684214	276168231.6	0.534578216	87.1705802	2840.937344	2825.647012	2783.023688	97.55326697	2807.807955	21.14913892	-1.306075402	0.002830053	-132988213	85.54381351	4.224413298
2810.034861	2860.699399	2777.006747	2830.022435	253836126.5	6.835418156	85.09653944	2824.895119	2821.755104	2782.86847	73.4625297	2810.88879	56.12496256	3.048074906	0.010516495	-131687108.9	85.35188953	4.197202992
2801.773807	2852.207477	2775.312998	2843.217634	227105597	-5.034764897	82.67901201	2808.99053	2818.504649	2781.938439	40.5190421	2803.318191	45.92109024	0.400007397	0.02805544	-153075390.3	85.3530476	4.171515334
2802.227272	2851.478581	2779.823983	2855.599063	206408040.1	-1.743660245	80.12758669	2797.200072	2818.146123	2785.263499	18.22986352	2797.989058	29.02466437	-1.279393523	0.04594189	-194249607.2	85.43030788	4.149822231
2822.635194	2869.332669	2798.913897	2867.557897	202673048.1	72.53032412	77.71501011	2793.952376	2823.030868	2800.023748	27.02065369	2814.301662	51.34208448	1.735704446	0.049826572	-226652447.2	85.44544476	4.134350289
2855.17479	2898.325024	2826.307928	2877.826334	211019149.1	161.3294182	75.51669479	2797.275274	2831.379904	2819.935099	55.34187905	2842.424403	95.06307129	6.376847734	0.044916818	-245921905.6	85.45501065	4.127555913
2888.68799	2927.815152	2853.223107	2884.819003	223300313	178.0730538	73.51010338	2802.969214	2840.561707	2834.997248	85.36164252	2863.191918	135.8431633	7.543106482	0.040543538	-310651113.5	85.49985791	4.129024763
2912.801619	2947.952219	2871.383875	2887.097868	232464994.7	151.3358082	71.87808217	2809.392898	2848.526323	2846.000886	102.4408595	2879.182474	160.6913304	6.487107489	0.035648518	-321825517	85.65695961	4.133315771
2916.169163	2947.984671	2871.832733	2883.358263	230787759.8	134.3855226	70.7808091	2815.901543	2852.940727	2855.795368	90.19851369	2898.5217	155.1359594	5.725507759	0.028418833	-106998486.9	85.99606328	4.142803176
2903.107924	2932.135252	2858.10206	2874.205304	221234829.3	112.2236511	70.15196404	2820.501567	2854.172865	2862.633359	56.0230711	2909.963945	125.5737638	4.555542545	0.019801152	163535245.2	86.44522395	4.155601336
2882.308365	2908.814741	2837.187786	2860.727645	209571382.5	61.29198703	69.913232	2820.585529	2853.528163	2864.519837	14.42630452	2898.284478	84.64933988	1.936343445	0.01053819	219397669.7	86.92760426	4.146641978
2857.192477	2881.495154	2812.108622	2844.07681	199305580.3	2.652395042	69.90486108	2819.60073	2850.788981	2863.457379	-29.92339448	2872.851039	40.33908968	-0.738326423	-9.51E-05	169522308.2	87.29949043	4.145134613
2832.693984	2855.058774	2787.125257	2825.675547	194357204.5	-34.52903939	69.92773924	2822.5712	2846.100671	2861.926278	-70.16357794	2850.696088	1.69433933	-1.862693879	-0.012550329	222763022.7	87.41441933	4.21951451
2809.099086	2829.892394	2762.558721	2805.540699	193725196.3	-57.11395245	70.0728589	2827.21303	2839.753911	2858.745315	-104.2449382	2828.419849	-32.29534353	-1.987077445	-0.02579156	298258652.7	87.36249606	4.294626987
2783.757493	2803.60519	2736.391124	2783.407896	194837582.5	-85.25520709	70.48697415	2829.973241	2831.586906	2852.396219	-134.8004622	2797.780755	-65.90457383	-1.938454687	-0.038904465	236383885.9	87.27203286	4.24457413
2761.560657	2780.733748	2712.62181	2759.831614	196599729.7	-107.1596536	71.17363958	2830.49288	2823.329315	2841.985132	-152.4851611	2770.469732	-99.24244114	-2.164516219	-0.049440204	150251906	87.26459586	4.152378584
2746.652395	2765.134418	2694.643901	2735.277324	197763669.1	-99.15312001	72.16767902	2828.654306	2816.611928	2826.674888	-149.1648679	2758.609596	-132.9319465	-3.19079864	-0.055147999	232296750.6	87.47309805	4.153332849
2736.122154	2754.262253	2680.486872	2710.72888	198805908.8	-87.24191532	73.40351341	2824.523867	2810.416763	2807.563417	-131.375964	2756.070679	-164.9114812	-4.726502863	-0.057154959	335391851.6	87.83725013	4.189219306
2727.799162	2746.215914	2668.865918	2687.704328	200676903.3	-111.2344101	74.70775603	2818.484751	2803.727825	2786.274551	-105.6337998	2755.874098	-191.6858917	-6.249301543	-0.056737622	228660723	88.2340868	4.148572525
2713.890004	2734.097124	2653.865681	2666.482763	203857800.5	-146.9187886	76.18151596	2811.284706	2794.291987	2764.308011	-86.0683279	2747.867659	-212.9087206	-7.530643848	-0.056735091	35587508.81	88.60529741	4.059186373
2686.538191	2710.885849	2629.468717	2647.328693	208929774.4	-155.3211456	77.92263875	2803.750283	2779.893764	2743.342821	-87.36630058	2721.499664	-228.1703716	-8.271816086	-0.060080764	-43254468.51	88.88906324	4.02422942
2652.553139	2682.654942	2601.437108	2632.296736	215076697.8	-148.566371	79.62627265	2795.648502	2762.51698	2723.766176	-100.7658371	2684.184843	-235.6417051	-8.539071791	-0.064449345	-68742738.86	89.03809002	3.984624415
2620.691476	2657.259564	2577.02683	2623.367802	221216604.5	-147.1031235	81.00714512	2786.660732	2744.83745	2705.671312	-113.7175998	2646.503295	-234.0627672	-8.52873409	-0.06677903	-143987158	89.02821546	3.723734762
2600.403761	2642.889344	2563.799826	2622.496718	227142291.3	-141.3101134	81.74100055	2776.585702	2729.848341	2689.704136	-114.3503169	2618.503335	-220.4509815	-7.984708687	-0.064018199	-200632293.4	88.84418276	3.658464008
2601.673579	2648.200396	2569.728441	2631.591202	232292589	-119.3892978	81.47882219	2765.145434	2720.614135	2676.236133	-89.79070892	2611.022206	-192.4646248	-6.907558386	-0.052992526	-164817636.3	88.49716078	3.587994469
2620.864169	2670.084415	2591.798571	2649.977875	237125150.7	-86.16006537	80.51125852	2753.241403	2716.59695	2666.289845	-45.51229314	2620.565493	-151.6792597	-5.329586313	-0.035295487	-68886536.24	88.03506925	3.654640196
2650.563012	2701.986446	2623.66645	2675.750932	242814831.4	-48.25871532	79.35896121	2742.116301	2716.402418	2661.163904	7.405059607	2639.975742	-100.5210022	-2.709329665	-0.014028197	52526829.76	87.38939115	3.865319902
2686.262204	2740.074231	2661.827504	2708.184021	247645072.6	-7.573913918	78.1673444	2732.20646	2718.546773	2660.47146	62.95090211	2665.807994	-44.16667585	-0.186179183	0.008795909	148431790	86.4888274	4.155203204
2722.698601	2779.955161	2702.210022	2746.436598	250494537.6	33.40051931	77.1574992	2724.153663	2721.472129	2664.030394	114.6011164	2692.424338	12.69731452	0.247114915	0.031062863	168305993.1	86.04950726	4.348392235
2758.948259	2820.157026	2742.83622	2787.984791	252898885.4	72.0637036	76.71107165	2718.498679	2725.84118	2672.5503	159.2970584	2720.65925	69.11843784	0.398854724	0.051429586	144465986.2	84.34991818	4.492435486
2796.004315	2860.72096	2783.173277	2830.476202	255617782	106.91587	77.0612459	2715.310311	2732.575501	2686.051643	196.4006608	2756.500425	123.7654264	3.12528858	0.06932922	119130595.7	83.92523122	4.79047622
2833.252606	2901.111546	2821.987916	2872.472536	263881804.2	135.2582888	78.79881756	2716.17131	2743.308011	2707.112093	225.6202493	2794.726249	181.8178246	7.056195815	0.084920456	154328410.5	83.75703433	5.007451627
2869.820813	2940.30889	2857.576381	2911.770213	282519837.6	154.2714912	82.48035434	2722.432153	2759.520908	2737.926842	245.4984727	2824.90371	247.3380135	9.932157564	0.096973047	312147118.8	83.66679372	4.739428627
2905.614372	2978.146213	2890.197156	2948.804101	307209498.7	164.8890358	87.71155662	2733.056684	2779.757673	2775.584072	256.7541825	2856.203454	314.0848751	12.45102436	0.105564443	556607421	83.7059079	4.340597899
2941.249806	3015.715541	2921.618955	2985.796912	333249536.6	169.4159373	93.90073308	2747.012197	2802.366538	2816.934272	262.9571541	2902.58172	376.8309334	15.0869636	0.115257633	835502936.1	83.9349921	4.400236409
2974.104579	3049.078789	2948.479619	3018.50014	352831782.6	167.5874647	100.5012793	2761.928488	2824.613614	2856.793999	255.8087031	2952.219918	420.3981769	16.54948934	0.120090908	1088329729	84.29874818	4.704467975
3002.406146	3075.232879	2968.48464	3044.047781	357674302	160.0420359	106.8437687	2775.318966	2843.713739	2889.873043	229.4507561	2989.894335	430.7704935	18.70208199	0.107629008	1251300625	84.84303922	4.650528465
3028.925353	3098.590821	2986.049295	3066.286934	353041093.1	149.1082029	112.8337739	2788.852277	2861.343604	2918.46795	193.7203069	3016.981742	418.3314261	15.29415925	0.092108119	1350676302	85.29199817	4.838584886
3055.728596	3122.704213	3004.558531	3087.591638	346494732.9	136.1830877	118.5650519	2804.758371	2879.881522	2946.272463	156.1344463	3037.86145	395.5975998	13.30478673	0.095830406	1430072541	85.2417856	4.844442798
3089.926682	3156.983115	3033.763995	3119.668688	343310020.6	126.9034632	123.6937253	2824.980104	2901.536772	2976.757053	140.3159612	3058.457671	382.764937	11.76835676	0.106373279	1527087715	84.98835104	4.718281038
3138.231156	3210.839239	3083.205012	3173.473724	350257965.9	126.5841671	127.9820753	2851.896859	2928.788719	3013.748216	169.1495726	3084.551588	400.4223639	13.82671002	0.104409426	1684243540	84.97587415	4.471154587
3195.060591	3276.201707	3145.151861	3239.720103	364158592.5	132.1508001	131.3144625	2884.197527	2960.283821	3055.570021	224.7763708	3121.926845	437.4946067	17.12699184	0.097094356	1875844703	85.08364376	3.698693711
3253.253766	3342.24992	3209.30073	3307.441712	378027248.3	139.6408681	133.4588939	2918.760413	2993.462026	3098.941155	284.6893232	3175.498597	477.3927062	18.14215586	0.094637728	2058974778	85.1756925	3.565179761
3303.286289	3398.861104	3264.631517	3360.063224	394339936.1	143.0556622	134.8430809	2955.371613	3027.418688	3141.870703	321.3673784	3236.851906	502.8544804	17.62757188	0.096216739	2214078630	85.24339927	3.607297682
3335.629889	3434.882085	3299.405074	3380.721674	413665548.9	136.1360733	135.9071678	2994.844241	3060.969955	3182.282358	305.3764151	3294.142573	495.6259206	17.23364622	0.099525249	2316441208	85.1723984	3.575918844
3353.429201	3453.285028	3316.997871	3378.032175	432175275.5	122.0256935	136.1592146	3034.073365	3093.194954	3219.593125	250.7603617	3341.918582	463.1354595	16.37135701	0.103156321	2369999424	85.18755953	3.522732153
3362.704434	3462.063781	3325.332102	3365.652545	448996934.5	105.7785677	135.2228619	3068.938371	3123.860069	3253.833792	182.5725495	3375.740727	419.1185908	14.24531976	0.106227414	2394892268	85.59176378	3.550697187
3370.872987	3463.185318	3329.08339	3357.090319	450310913.9	92.27819013	132.3761217	3101.147431	3151.396537	3285.504198	116.0023636	3395.021645	374.7313961	11.97191117	0.102966007	2376124925	86.09555223	3.585583782
3385.019551	3459.3929	3333.278298	3366.572276	423640024	86.48948784	126.8306228	3134.008346	3174.425728	3314.842542	68.60006675	3403.021137	341.7202606	10.6842393	0.088107299	2303971606	86.39058419	3.554212451
3403.940899	3455.046174	3339.861605	3390.491917	379865287.6	87.20508328	119.7429126	3166.119772	3194.109109	3341.344277	41.58733232	3401.895203	318.2182124	10.09240825	0.06706439	2199857651	86.3719265	3.474612098
3425.602609	3452.711025	3349.316069	3420.520974	331217340.2	91.60623872	112.5503114	3194.754555	3211.445856	3365.092067	27.61173019	3393.496613	298.7749071	10.12378717	0.042652011	2080812827	85.866316	3.367666218
3441.642149	3456.250183	3360.131438	3448.740994	299299646.9	96.0259652	105.9490865	3220.730188	3227.945843	3383.330565	28.54959911	3385.577651	277.0507699	9.85290199	0.019604367	1994185138	85.22615971	3.27333376
3444.956823	3471.163719	3372.088876	3467.955936	305457337.5	97.341018	101.1974501	3247.206686	3247.064665	3393.869946	47.36327096	3387.295301	247.8334688	7.697573939	0.019258215	1985980319	84.98386803	3.242068433
3441.800248	3494.138138	3386.387129	3479.774289	338598605.6	96.20381614	97.94443982	3272.017709	3266.91112	3399.790549	75.63204734	3398.665432	214.6300237	5.158266271	0.034951913	2029856349	84.95202078	3.254899855
3436.969181	3518.355916	3401.283854	3486.956801	381566477.8	93.48103028	95.39428706	3290.428483	3282.758215	3404.075638	103.1812888	3417.201323	181.7053479	4.640046697	-0.002748681	2089975736	84.80096943	3.277579077
3447.235539	3550.062952	3426.879741	3501.184202	413194814.8	95.43524131	96.28244927	3309.63133	3300.674269	3413.038326	133.6244562	3445.072964	163.1686178	5.348003468	0.044714156	2118323561	84.58153438	3.296882891
3489.655066	3592.122755	3472.385787	3531.767999	413084283.1	106.809136	101.6683426	3338.772312	3328.107909	3433.084234	164.7257556	3481.087937	170.0620808	5.592011701	0.04536745	2064104436	84.36762781	3.298054419
3547.440375	3638.353944	3524.935102	3572.732638	385878960.1	124.2898789	111.9944928	3372.745905	3360.030471	3460.511247	193.3475292	3523.113969	196.9008837	5.840267457	0.05406133	1949275351	84.1414089	3.285259664
3605.115556	3688.856434	3575.449241	3620.699017	344134909.9	145.2964997	128.3856768	3405.012907	3390.981982	3490.557016	226.0049545	3571.995673	238.5077538	7.347618074	0.06809892	1809208134	83.89669322	3.270179104
3647.139618	3721.115926	3608.130867	3653.057536	311014472.4	155.5694173	141.9022285	3432.881319	3417.599308	3518.420643	226.9887096	3614.034058	268.1913327	8.966411416	0.07915799	1675864084	83.64931619	3.256587853
3640.152087	3704.783068	3593.83765	3643.310782	298552878.1	142.2698227	142.3583004	3452.038602	3433.748303	3537.359701	163.9267608	3630.555302	259.8068666	7.918537921	0.06558886	1586206508	83.41616951	3.24893856
3611.401584	3658.720928	3558.351917	3608.286989	311386438.7	113.1979127	124.6625599	3465.776934	3444.498654	3551.608754	65.95823816	3627.950327	222.1127156	4.9870552	0.042888098	1521517990	83.18158838	3.246235796
3635.480505	3654.917728	3565.635491	3601.52355	359561401.3	81.83803885	122.373227	3483.353619	3464.595695	3571.81344	-20.10078115	3630.098732	196.4937193	8.099397639	0.049162932	1450357295	82.92915038	3.244779752
3666.419041	3722.289384	3588.836304	3659.699797	364923771.5	74.93969295	173.1405945	3501.921241	3489.314289	3596.626942	-16.28702426	3638.003588	241.2843508	5.665441175	0.071591961	1362874542	82.66178156	3.244683477
3621.708135	3727.753944	3566.034712	3699.25575	313750683.9	94.82583448	140.1809242	3512.59177	3500.256489	3618.019026	68.07310143	3630.190777	278.3357127	7.339359828	0.051820879	1243698069	82.36882372	3.245982726
3645.954708	3750.121113	3606.59692	3752.384153	319234081.2	131.6257567	48.9546715	3528.29794	3518.922345	3648.366669	195.2321901	3647.039642	312.6637117	7.645104395	0.022528359	1103892171	82.07793357	3.248299603
3762.010629	4327.919103	3746.586071	4238.6855	37634409.86	258.3813304	572.770574	3567.512381	3587.49316	3706.628501	654.7459923	3775.66757	843.0641491	26.71841869	0.135432055	970943696.3	81.81918381	3.25172536
4256.746917	4439.159259	4150.450374	4197.828062	580336017.3	252.3209287	293.2290502	3618.128578	3657.773063	3776.888554	604.0935461	3897.872327	670.0451229	21.3674758	0.133109971	829683649.6	81.52172796	3.255375231
4286.235172	4368.631954	4189.105633	4305.571777	475795768.1	232.4547766	176.9136387	3661.381654	3715.726183	3834.16251	650.3280474	4040.860004	704.6706245	17.34846462	0.141069471	669607432.6	81.19807066	3.258231506
4196.295216	4306.538611	4119.87371	4265.475563	353238575.9	163.8719466	136.3023753	3700.297379	3758.935018	3885.896748	512.458496	4146.649736	593.3489328	16.97216344	0.158555487	522230769.1	80.84516867	3.260436966
4168.423428	4223.628047	4115.047697	4202.553489	306397856.3	119.085964	115.1933518	3742.018312	3804.017308	3947.538641	486.536772	4248.567791	542.136407	14.54104841	0.13963617	410057755.2	80.26352877	3.262327306
4189.40521	4227.612418	4148.83033	4153.420407	324183505	94.90392583	156.4406732	3784.182772	3846.636645	4013.332966	499.5845813	4244.593339	542.4465918	14.69364793	0.126183687	390564793.8	79.82452349	3.264063357
4218.718171	4248.792082	4147.647416	4184.704681	342200976.9	81.51297789	132.4705878	3822.438332	3881.318712	4069.738043	-91.65899388	4239.313163	584.7876232	16.17702762	0.138568341	521887497.3	80.17097401	3.265899671
4264.641105	4309.943983	4165.495552	4273.709752	367905101.9	83.48458132	95.45913378	3861.726864	3915.400548	4125.474301	53.11707253	4223.572547	671.5028463	19.3627421	0.146615969	751961427.6	80.66412224	3.267725713
4324.596756	4417.253321	4279.515492	4374.159912	410067240.1	104.1419603	105.2120775	3910.126373	3958.804675	4198.37263	89.21834361	4243.67078	781.7854622	19.74095639	0.139099498	1013703549	80.38764187	3.269293846
4386.999124	4523.122802	4413.092392	4465.33576	446331665.4	125.6122295	132.3683961	3961.052043	4006.866265	4267.335552	305.4411925	4292.293214	825.4347151	22.85090301	0.051361318	1255604847	79.74799502	3.270617933
4439.356194	4572.219297	4457.747373	4515.806774	455634727.7	126.4388872	138.0967773	4003.988624	4050.095471	4301.904716	327.886258	4349.402995	800.4351514	22.72303248	0.051624988	1398393316	79.33272291	3.271725192
4482.324353	4581.399778	4456.458135	4534.943329	445032458.2	113.5938068	132.4829327	4043.877369	4091.524955	4319.512267	270.1092651	4410.79664	727.9850481	22.02336393	0.070834174	1459940647	79.1960174	3.272535375
4521.531538	4581.37253	4466.497962	4562.06911	426197022.1	98.9149093	130.2251226	4088.881822	4138.034027	4346.709049	314.1154114	4476.088567	283.2749788	6.36669679	0.075984249	1542361478	79.35898045	3.272997786
4549.867127	4582.090581	4464.314767	4579.833254	407740045.6	87.2047901	130.0100009	4136.029974	4182.576506	4380.481719	353.7551796	4526.935242	373.9769282	7.429601356	0.072236861	1576714595	79.68614237	3.273080784
4561.771909	4596.162271	4506.180552	4542.418211	399498167.7	84.26190633	131.3690318	4181.225989	4214.664062	4413.726074	220.2794376	4541.512027	277.6958634	7.189904959	0.07049324	1400134018	80.01821435	3.272735545
4560.292713	4617.175111	4391.514872	4503.090402	398241122	86.42461367	133.9264287	4227.081804	4241.045958	4447.750557	46.04147728	4537.027471	306.5236508	5.916769938	0.067094034	1200399327	80.22477733	3.272061966
4547.282887	4631.289981	4456.876315	4546.744249	397368055.3	86.93060816	135.7975596	4273.447	4272.179947	4483.2316	33.77667322	4540.03823	366.9345975	8.633488585	0.059525063	1278599127	80.10850185	3.271259286
4535.21846	4637.049951	4530.460193	4608.650963	393315636.4	83.79357196	137.2132813	4319.666354	4304.35584	4515.303845	85.25253895	4550.019759	411.6142564	10.30069387	0.048187128	1432092948	79.92661506	3.270313826
4536.263647	4631.925222	4524.289702	4589.926185	382092555.2	74.45494006	138.6833028	4370.532758	4330.750684	4537.596312	39.08960856	4558.972391	361.5977621	9.304049717	0.033074651	1341698337	80.07806243	3.26922118
4542.816889	4615.638758	4472.594641	4528.159415	366390045.4	59.24501395	139.8968308	4414.202244	4352.355646	4550.19695	-45.53778472	4566.481516	242.8679933	6.234979853	0.014639136	1136256692	80.386805	3.268287091
4546.721618	4592.568486	4441.571792	4484.185123	350733424.6	41.11725249	140.5750945	4427.173329	4371.73304	4556.466178	-75.33066154	4574.687995	106.9352833	2.776251258	-0.003228785	1018724824	80.57240374	3.267794684
4532.375395	4556.095573	4411.407399	4445.300049	337373159.3	17.64932589	140.3965039	4435.864027	4384.293954	4553.514359	-94.89851411	4566.462733	-20.59713297	-0.403415471	-0.01796508	932538529.7	80.65720907	3.268046688
4483.791757	4500.36965	4357.296972	4395.042117	328971846	-13.24935201	139.2379363	4440.937629	4384.969685	4536.065909	-156.4956841	4522.949106	-110.0165492	-2.576704978	-0.039162518	812324459.4	80.68584283	3.269360485
4414.673072	4435.699593	4294.620849	4344.645377	324605263.9	-46.45999981	136.8922024	4447.302968	4377.17691	4510.523859	-232.3911402	4457.289264	-165.7675836	-3.854305759	-0.062496091	694535532.9	80.65035909	3.271533494
4343.346577	4372.938729	4237.301945	4302.902926	321752173.8	-77.02524926	133.4748846	4449.81805	4365.735417	4487.232224	-294.0628039	4387.920418	-204.4860411	-4.702054512	-0.037833069	600497025.3	80.56314551	3.274147776
4286.715344	4327.169019	4198.745167	4276.556361	321252548.8	-98.57947473	130.2226265	4450.887325	4353.60125	4461.64697	-314.4236094	4327.647191	-232.743074	-5.294350144	-0.072066889	585414379.3	80.44515822	3.277110225
4263.258951	4313.644695	4193.358331	4273.201746	323293462.3	-104.0598752	127.4889174	4452.375437	4344.192798	4426.744929	-264.763907	4290.726604	-258.0728516	-5.828717946	-0.065074371	700561733.8	80.32088833	3.280271451
4266.344929	4326.228474	4212.131815	4286.283663	326457858.7	-97.39950801	126.8618381	4452.807819	4337.860012	4388.936386	-168.4670677	4274.994132	-277.5118136	-6.235157691	-0.060787982	886957606.5	80.2050754	3.283224161
4280.986908	4351.771269	4239.960392	4304.812707	330266960	-86.01853885	129.6342608	4449.846835	4333.245347	4355.704989	-60.7096251	4271.262914	-286.0128916	-6.379360088	-0.055681605	1075616516	80.10397854	3.285650531
4302.658336	4379.452809	4267.510114	4325.309013	330052505.7	-71.23153633	130.0268381	4444.30866	4331.365746	4330.044069	33.60028696	4279.080688	-278.215518	-6.142772066	-0.047398614	1171444341	80.0395405	3.287050353
4325.164074	4403.179574	4283.789787	4342.462105	321506930.9	-55.6586257	129.6397355	4438.566568	4333.05837	4314.745772	86.14525228	4297.065192	-249.3565699	-5.423195162	-0.030520239	1077663207	80.03291893	3.28692021
4342.513018	4418.358742	4286.440407	4351.310987	307957450	-43.03433703	130.2923067	4431.216711	4336.280714	4307.853163	98.28801903	4318.271357	-208.7664948	-4.441270547	-0.010164907	836142721.7	80.07339588	3.2855347
4352.682077	4402.699401	4278.676027	4351.597695	293152906.7	-34.19894582	106.4691929	4418.897975	4338.761	4305.173101	85.73820292	4336.695682	-167.3860408	-3.457719893	0.00806126	521295493.1	80.14070133	3.283421718
4347.818199	4369.832665	4256.20926	4332.033762	283614016.3	-37.23492778	81.40308221	4404.892457	4338.705277	4305.449523	43.77483205	4346.018627	-136.6580148	-2.74823287	0.017295104	198337668.9	80.22362826	3.280816055
4319.402631	4385.821399	4215.135921	4282.169434	286028017.1	-59.98479481	147.9029532	4394.455415	4333.86545	4306.660503	-29.94473348	4338.603554	-128.6768042	-2.595891696	0.010316084	-61136821.83	80.30707083	3.278042076
4274.438018	4401.733758	4163.151544	4214.481068	296475921.1	-94.28623178	240.3329577	4382.947714	4324.434562	4306.053861	-118.074182	4316.318184	-137.9925371	-2.881016183	-0.007993783	-259184862.8	80.37580105	3.275466732
4224.597193	4240.188077	4110.204079	4144.533885	309240030.7	-129.5621951	97.34185038	4363.887248	4312.193344	4302.554994	-203.2617333	4286.312404	-153.5992385	-3.35471759	-0.029780064	-417148941	80.41996048	3.273317392
4172.074919	4192.908519	4062.050271	4088.124926	318699900.5	-156.4278636	146.5856844	4339.0367	4295.541907	4291.277573	-265.8173278	4243.968671	-171.9263392	-3.899083548	-0.050134866	-552794513.4	80.41973384	3.2721078
4121.819257	4133.250642	4026.410151	4062.854653	318743311.1	-164.1397401	118.9244162	4312.622519	4273.428865	4267.525627	-283.5766315	4186.811559	-187.3456636	-4.36163595	-0.063134285	-684185912.8	80.35617078	3.27233715
4081.489146	4131.061115	4007.229023	4066.149067	311769225.5	-154.1825482	138.0908876	4285.838047	4249.438989	4236.009228	-259.3033266	4126.675421	-195.336228	-4.630979131	-0.067845412	-788867876.8	80.23644823	3.273777589
4053.78119	4127.786377	4003.405167	4088.221886	302466833.6	-133.1452149	140.4315992	4258.984758	4227.067276	4203.402173	-207.0116303	4073.815475	-194.7780159	-4.655057826	-0.066337325	-844297445.3	80.07700271	3.27600441
4056.772169	4147.390818	4025.899755	4129.229392	293420977.7	-99.58416869	138.7390355	4237.876153	4211.886571	4175.04567	-122.0011197	4048.18125	-175.3067302	-4.283174	-0.055672242	-808771440.5	79.88790559	3.278742262
4107.01281	4208.003057	4083.928785	4186.896113	287655783.8	-53.5574213	137.5205738	4228.841546	4209.617446	4156.996877	-3.356532564	4069.840616	-127.8769662	-3.379269099	-0.033505656	-644430216.8	79.68087978	3.281624729
4189.891195	4293.435123	4165.650372	4255.287476	285127263	-1.134981179	134.2103099	4229.434537	4218.065534	4150.613722	130.1327954	4127.414364	-58.39498454	-1.99343517	-0.0038272	-393939734.3	79.47240607	3.284441639
4287.358736	4388.118659	4257.673992	4330.454012	284457487.4	52.60494738	129.144042	4235.387471	4233.199512	4154.614468	261.7021029	4203.028315	25.38363704	-0.239339018	0.028826287	-110095380.9	79.27548276	3.287113172
4375.728804	4471.61623	4340.869744	4399.998989	285857331.8	97.45431386	123.4816429	4244.594899	4252.1915	4170.821082	362.7403088	4282.029746	109.7907708	1.772737014	0.058968575	143906999.6	79.09875179	3.289286489
4429.32181	4521.970111	4394.654473	4451.433148	289426866.9	122.8611866	118.5863091	4254.26024	4271.422119	4200.953324	403.2792771	4347.06011	180.6047636	3.914484973	0.080416961	300026390.2	78.95658075	3.290630361
4456.307439	4546.542413	4425.34499	4487.918663	294694311.1	132.2106568	114.4518516	4264.090181	4290.911883	4241.763334	394.4933433	4398.947497	240.1061727	6.052334291	0.093579988	381601751.7	78.84364291	3.291238308
4472.758999	4559.465538	4445.391292	4514.849209	301092022.5	131.8921072	110.8566105	4275.244667	4312.062243	4287.931577	357.8533452	4445.354293	292.0881672	8.042132074	0.100990297	432072176.9	78.74307724	3.291286692
4487.24931	4568.382562	4461.059071	4538.929029	308198617.6	126.325456	107.4228618	4286.033523	4333.392041	4337.380932	303.7585067	4483.216206	344.2252195	9.80262188	0.101913416	468798990.8	78.68724434	3.290964622
4511.155503	4583.814264	4481.458504	4568.39431	315397096.4	121.4513346	103.637298	4294.957248	4353.790322	4389.301962	247.5997373	4510.505375	405.1465631	11.25278798	0.096679219	528682605.7	78.69485789	3.290519473
4540.979965	4603.238341	4503.76424	4598.238393	321731993.4	116.5133664	100.2345057	4303.462361	4373.37026	4437.896205	192.6220913	4529.912484	463.1049263	12.24158762	0.086243996	600856686.7	78.74175734	3.289956335
4567.109502	4618.715576	4520.275608	4621.222213	326471328.6	108.5554703	98.09097873	4313.052572	4391.803953	4477.418837	133.9032386	4544.304449	504.5383596	12.68866577	0.071183613	626529324.4	78.81574676	3.289205686
4592.664261	4635.556063	4536.593921	4634.843296	328251563.8	100.2402054	97.83946997	4325.985289	4411.160918	4509.21071	88.02479896	4559.745034	518.6736926	12.44303246	0.056579403	657909226.9	78.81300524	3.288353532
4619.356285	4656.91102	4556.017052	4634.802036	325784357.8	92.93136966	100.1288208	4344.727137	4433.404077	4534.90346	69.28221792	4579.241131	492.59328	11.33822355	0.045722931	800115342.9	78.64360873	3.287470312
4642.879302	4679.322454	4575.563361	4625.741405	319721001.8	87.17607797	104.47867	4368.016276	4456.527091	4556.789772	68.23156765	4603.621268	436.3838436	9.651086924	0.038112118	946175089.3	78.37205341	3.286582952
4661.325693	4700.919382	4593.933068	4614.516677	311174067.5	83.56101823	109.9462593	4393.484414	4478.265817	4578.731375	75.58913436	4634.355268	366.059116	7.712901978	0.037296531	922097828.5	78.07119597	3.285744551
4662.807735	4704.854829	4592.888439	4594.219176	301091117.3	73.93982796	116.2095441	4419.954409	4494.741682	4595.761915	67.77375972	4654.874525	277.9544661	5.556582412	0.033424602	822473926.4	77.92251075	3.284905029
4636.29094	4679.605204	4560.931188	4567.886187	290666802	56.23643716	122.8316173	4446.010451	4502.548537	4602.140807	21.04866189	4649.191255	181.4334696	3.524101922	0.009651171	826961657.8	78.06963144	3.284004102
4590.620926	4633.140768	4506.495956	4537.671677	280164659.4	31.40900854	129.0559433	4470.517234	4503.412799	4600.14018	-49.75729336	4620.117207	81.17327863	1.601348538	-0.017170235	870458106.5	78.41750841	3.283157756
4536.921862	4565.172221	4428.593534	4479.978129	269428737.2	-13.53489813	134.3200419	4492.85845	4499.125754	4590.952488	-124.1248344	4570.672547	-47.44466995	-0.956589169	-0.023576103	795386366.6	78.93767975	3.282490112
4492.172649	4513.111623	4374.119072	4438.153923	259119518.4	-48.99390937	137.6693408	4511.88516	4494.701021	4580.614405	-176.7675629	4522.8875	-145.3290321	-2.872719697	-0.019761619	718401462.1	79.32708046	3.282116976
4473.148763	4528.222091	4395.564576	4495.616865	249916999.2	-24.195586	138.1632102	4526.362909	4496.656082	4577.729055	-182.4043464	4503.435663	-118.6677652	-2.039944631	-0.017342431	855680721.9	79.09542932	3.282160023
4474.780751	4569.232586	4434.927576	4570.889678	241687165.8	12.3733928	136.1750132	4536.651499	4501.239563	4574.658193	-150.7315375	4503.509785	-55.28013281	-0.523786372	-0.019891547	1015145882	78.64516556	3.282547325
4488.416901	4580.515691	4485.85489	4531.84298	234510825.4	-9.183899432	132.4802401	4543.766435	4502.295898	4561.838348	-98.6002086	4508.377879	-79.1404615	-1.237077762	-0.03544317	892813253.3	78.64996361	3.283136623
4499.866805	4567.38291	4380.586963	4453.988237	228517283.5	-56.11986305	127.4883577	4547.298409	4499.927899	4540.855413	-47.89232436	4508.393123	-144.7483482	-3.066325834	-0.049621001	664599015.9	78.81934431	3.28388392
4495.181995	4535.096492	4399.801516	4458.543231	223209578.8	-83.82079692	121.7669173	4547.314385	4495.954558	4514.342232	-20.01275176	4494.668687	-189.8790763	-4.308232168	-0.041270893	612530773.8	78.67903769	3.284722801
4481.807642	4508.412777	4427.756049	4501.803689	220171706	-87.44504557	115.8024107	4545.116517	4491.295802	4490.795998	-8.244727269	4474.456972	-198.7339709	-4.648231019	-0.019992754	637961407.1	78.42598355	3.285555248
4469.001915	4527.743381	4429.580467	4514.390617	220951502.7	-58.67212329	109.8700848	4541.585354	4486.337241	4479.230979	-3.005411406	4456.708799	-143.5819443	-3.860572586	-0.001295013	580911764.7	78.33527566	3.286319964
4474.367165	4573.61312	4433.327206	4522.959811	222980029.5	-13.81288481	104.6785507	4539.933814	4486.257812	4480.484429	18.42161735	4456.313226	-55.68248248	-2.065796747	0.013299965	513754768.5	78.33658351	3.286864822
4514.688762	4606.449221	4477.499768	4559.15911	227173223.3	15.48812813	100.9261055	4543.22009	4496.409761	4495.319121	77.30852367	4488.262893	5.422607355	0.304196926	0.025148172	518425672.9	78.33213674	3.287042783
4576.668249	4636.409197	4543.770882	4608.246888	232893027.4	37.52710993	98.39928966	4549.76806	4513.496038	4516.200126	154.8401302	4540.789717	55.76373253	2.552020361	0.034130363	556260345.4	78.3425306	3.286928786
4643.864002	4684.082645	4610.668893	4655.806243	229633962.6	71.27394638	96.63452031	4557.500323	4533.059871	4530.937363	230.1489565	4598.293467	128.9247406	4.201385152	0.033698406	591490468.9	78.38249953	3.286643895
4692.402191	4724.577095	4656.645759	4687.582531	231555122.6	98.92896688	95.38103638	4563.149333	4550.821528	4544.270445	266.827108	4646.052747	194.0897231	4.92901507	0.027395458	573845302.5	78.43819865	3.286291413
4698.187986	4729.861281	4659.610037	4689.123935	267932878.2	100.2896092	94.27701254	4563.118807	4561.785221	4565.483763	228.9763006	4666.231544	216.2488193	4.157475149	0.049460807	452985050.8	78.49432078	3.28600432
4674.55546	4713.064331	4633.41116	4670.720882	307100770.5	85.1361983	93.08279491	4559.628342	4567.855627	4589.295613	142.1294198	4666.519686	208.609338	3.077784749	0.029605886	271863672.5	78.52880959	3.285791545
4641.544288	4691.700144	4598.396941	4646.771232	298787382.6	65.81960238	91.72161935	4556.563721	4573.723633	4608.394653	41.33851665	4665.503065	188.8188636	3.584425888	0.034106448	86447777.29	78.52303568	3.285614781
4619.756139	4680.246251	4576.323176	4633.61302	271666541	53.20348802	89.80003067	4556.399122	4580.27751	4624.960427	-34.92199011	4662.380406	173.4049975	4.736660007	0.033455943	-38674648.35	78.45125977	3.285548289
4631.36588	4694.444226	4590.435464	4648.579482	271233541.7	59.13426741	86.9321308	4560.568866	4586.790933	4642.007085	-45.61342284	4651.975561	179.3766776	4.833491982	0.030494868	-35471417.96	78.28820005	3.285649673
4667.93196	4727.923115	4631.669727	4684.803786	281001120.7	78.5973974	83.36145073	4570.068285	4596.29618	4658.666135	-6.419096159	4648.590662	200.514897	4.532648995	0.025967203	67810332.35	78.05100335	3.285910685
4713.58991	4768.693251	4683.09573	4729.571152	275930382.3	102.3305983	79.49203805	4586.23466	4613.144778	4674.396914	52.7010146	4666.858723	226.7423415	4.89832803	0.0227161	219086545.5	77.77238989	3.286348006
4757.615202	4808.586174	4733.306569	4774.172494	262968538.1	124.1858317	75.56964345	4604.354746	4632.471478	4688.296165	112.6771994	4700.034192	242.4946875	5.29503901	0.022739228	384023562.3	77.46503411	3.286867057
4787.745532	4838.272891	4769.135812	4808.495633	251596004.4	137.0939599	71.92253282	4618.407398	4647.174624	4699.81311	151.0887414	4739.813323	232.6300386	4.984418682	0.027414373	521372217	77.14675706	3.287357676
4807.404024	4859.911269	4793.493295	4834.348159	240641651.2	142.2818313	68.75577931	4630.674862	4659.967775	4710.785407	170.4514273	4776.974913	207.3056439	4.313462382	0.035143726	633728000.7	76.84524674	3.287947401
4824.839608	4879.354424	4814.533572	4857.522539	228867961.4	143.9536269	66.13166843	4644.645869	4675.162828	4722.85087	182.4188618	4799.34273	179.2805994	3.660664231	0.043807922	739591645.9	76.58001805	3.288780403
4842.773571	4898.12708	4834.075956	4878.886356	219025199.6	142.7417951	64.41945886	4662.087136	4692.695462	4739.736682	187.0371558	4814.868292	168.6078478	3.453536026	0.050369689	831960904	76.38738736	3.28994998
4864.52506	4918.208312	4854.572185	4899.780849	213686665	139.5778025	63.9606117	4684.522516	4712.146312	4764.963959	185.2936628	4836.946665	194.8868258	4.109653646	0.051665039	907635433.8	76.30313023	3.291566106
4888.948961	4939.122823	4875.55845	4920.048601	212087601.7	135.1065164	64.54883886	4710.238493	4733.18198	4796.109373	178.1034739	4864.239506	244.8450879	5.317182109	0.04895127	966258811.7	76.30966099	3.293508737
4912.772087	4958.968843	4894.671389	4938.287668	212920095.9	129.231085	65.89375559	4736.988527	4755.106918	4829.767362	164.7854538	4892.304741	300.2909585	6.655389324	0.04444695	1003211419	76.37380594	3.295539946
4935.708011	4977.82418	4912.288177	4954.921862	215115369.8	122.5248114	67.68331115	4761.528177	4776.63212	4861.716573	147.1487425	4920.063203	338.7785255	7.575790979	0.039839291	1033992182	76.47741482	3.297638125
4957.542155	4996.034332	4929.223819	4970.82298	217238048.5	116.1788946	69.51710756	4780.597189	4796.575969	4887.570647	128.3114855	4948.393425	337.2867666	7.523234787	0.037108506	1073211592	76.59566554	3.299762352
4977.385695	5012.847288	4944.452103	4985.292516	219389048	109.9174615	71.43681235	4795.753227	4814.944714	4908.211974	108.7783376	4971.586658	305.8397463	6.737107792	0.035705731	1112690680	76.70983252	3.301641082
4994.695963	5027.499174	4956.852025	4997.402682	222193726	102.8901621	73.62302214	4809.372051	4831.885144	4925.605851	88.04404231	4980.526757	261.1691882	5.614858845	0.034298911	1145420279	76.8112481	3.303042803
5009.047695	5040.553531	4967.380457	5008.358915	225122194.1	97.89825532	75.88825658	4823.863147	4848.412613	4942.050051	71.2070707	4984.596143	219.8554161	4.58450948	0.032657283	1147078946	76.86937347	3.303665043
5019.822911	5052.066811	4976.216837	5018.653522	227762841.7	96.61643067	78.10242421	4842.105711	4865.445501	4959.9802	61.80999303	4998.274348	199.7401313	4.09593728	0.030424688	1095066077	76.85505458	3.303200153
5027.213692	5061.922765	4983.344462	5028.026297	230151557.3	98.07701649	80.2631735	4862.796154	4882.211221	4977.931957	58.27284724	5015.370553	194.3364478	3.991339968	0.027617738	1009213565	76.78039699	3.301833867
5032.262682	5070.959679	4990.153173	5037.292215	232068815.1	102.5298248	82.22174754	4882.934803	4898.087545	4994.028155	60.18400189	5024.54107	192.1471066	3.999652433	0.024680896	912832810.3	76.66554649	3.299929144
5034.12026	5076.044461	4992.005927	5041.924539	234182364.9	102.1835466	84.28523335	4901.829182	4911.059462	5005.727888	56.80316337	5027.256575	183.5699928	3.822028024	0.021316797	844064452.2	76.5284795	3.297622759
5031.941483	5074.431416	4984.897555	5037.986376	237278793.9	90.08616132	86.81064482	4920.144307	4919.192516	5010.511881	38.32836769	5030.355266	157.8808637	3.147496005	0.017115393	839703627.2	76.39351804	3.295107088
5028.441997	5069.667045	4974.028106	5029.766874	240028054.5	72.26130209	89.18581732	4936.007448	4924.440424	5010.776937	12.4487346	5028.890925	122.3289098	2.19206022	0.012826718	880580762.5	76.26100557	3.292676039
5026.405008	5065.092249	4964.176583	5021.207217	242005497.6	54.1466614	90.7305812	4946.398525	4929.143535	5009.794732	-13.47262102	5013.254371	88.18863962	1.25514583	0.009300433	938359032.8	76.12308567	3.290538599
5028.102963	5067.055484	4965.13896	5021.185623	243933221	49.11087853	91.00996175	4955.736984	4936.133277	5010.663274	-22.07779777	4999.272405	61.7919009	0.641747934	0.006683478	972992743.3	75.99552358	3.289077995
5036.149485	5081.831864	4986.499671	5038.319502	237517910.1	70.55255159	89.50650265	4970.129401	4948.314006	5016.522653	3.728174745	5008.408563	50.43102607	0.666502832	0.005384246	944476791.4	75.88890081	3.288673423
5048.755118	5104.457951	5020.615215	5065.658348	221525198.7	106.6925158	86.62448591	4987.054488	4964.146485	5026.485865	49.48010176	5031.902486	50.80089001	1.132987684	0.005134976	867005036.4	75.80377627	3.289160261
5061.840632	5127.591569	5056.51628	5093.631393	230523067	142.1946294	83.30305219	5002.406831	4980.85878	5038.289977	96.22645157	5054.613407	54.53040841	1.714697264	0.004902303	761977955.4	75.74575542	3.290211238
5075.597761	5144.408434	5083.138945	5111.533747	255020580.4	161.7719827	79.46373103	5015.561385	4996.43247	5050.180151	122.8051535	5075.82866	61.68443079	2.175218111	0.005965137	665339322	75.68531396	3.291657408
5089.858863	5148.017871	5089.276632	5108.649709	152195087.9	148.9126876	75.09504114	5026.120774	5008.705335	5060.369522	107.5657823	5094.988751	71.73541514	2.262168702	0.00939034	613587265.8	75.59649914	3.293263425
5099.56442	5138.190501	5075.703009	5087.173611	231754608.5	109.9612523	71.45994911	5033.672278	5016.940427	5067.704875	58.52461729	5107.423372	77.43422743	1.963941323	0.012965075	580506357	75.50207925	3.294833401
5100.39513	5117.05173	5046.842248	5052.674956	204809683	58.37469438	69.68817929	5038.091721	5020.999456	5071.006862	-8.143062889	5110.059028	73.08214881	1.368014756	0.014729584	533581742.2	75.42124479	3.296267931
5086.86496	5087.759198	5008.443837	5012.338435	200841959	-0.328048545	71.0889905	5040.109959	5020.975822	5070.872982	-78.60459257	5099.714342	50.70288265	0.515673528	0.011273985	431542088.1	75.41208712	3.297263876
5053.286783	5053.231624	4966.098005	4973.289564	208871632.2	-58.79749666	77.03707973	5040.375415	5016.928337	5067.727174	-138.5421267	5072.97955	1.86144932	-0.545029547	-0.000872887	232280278.1	75.52914739	3.297527524
5003.943238	5014.527435	4920.353857	4935.170479	228678650.6	-112.4930826	86.60264718	5038.295589	5008.616939	5059.493769	-185.5121738	5032.406371	-66.86155577	-1.761423035	-0.018856469	-30799473.5	75.72464225	3.297182979
4946.884774	4974.164765	4873.033095	4897.90246	248420651.8	-160.1707338	97.93121685	5033.523821	4996.452576	5044.947711	-219.5645712	4983.629384	-143.3242649	-3.044428087	-0.038300906	-307407853.6	75.94040001	3.296453544
4884.84789	4927.545511	4817.237668	4854.442946	268356123.9	-194.3526953	110.538076	5024.481387	4979.090372	5020.397547	-247.4105321	4926.837236	-223.9512232	-4.422176708	-0.056229804	-557439754.1	76.09354982	3.295500503
4821.631324	4871.195351	4747.350892	4798.642464	290208975.5	-207.8511771	123.7006643	5009.756246	4955.513234	4982.466408	-274.319178	4863.305863	-303.4321597	-5.901020543	-0.069237011	-737527736.7	76.09941628	3.294540164
4764.254959	4814.672152	4676.091976	4741.307158	310456310.6	-203.1887402	135.6701024	4991.412817	4928.897537	4936.168671	-291.5902228	4800.959503	-371.4166902	-7.249154843	-0.076409046	-847828791.1	75.99620669	3.293643785
4717.939071	4766.846946	4615.596987	4693.345243	326669493.2	-185.0566015	145.093104	4971.882506	4902.707919	4888.135838	-293.2862607	4746.707839	-420.4697939	-8.248638003	-0.078322227	-905332586	75.84577096	3.292799882
4691.384104	4743.883463	4586.698987	4672.568427	335699925.7	-157.4984558	149.8665304	4954.215393	4881.324257	4844.578485	-257.1403208	4711.236279	-436.4625031	-8.586910587	-0.073646207	-912939770.7	75.70841979	3.292179656
4693.199725	4761.440461	4610.035215	4696.353446	334114739.8	-125.8658402	147.8790761	4941.590925	4869.247257	4812.082271	-163.3946639	4705.243951	-405.9730406	-7.964770383	-0.061361812	-876083850.7	75.65044667	3.291935174
4719.134232	4809.369439	4671.745329	4753.320166	323928852.1	-91.92264045	140.264429	4933.116832	4865.379249	4791.479376	-34.04320829	4724.038636	-336.608303	-6.542957125	-0.043195744	-803320654.2	75.64738304	3.292003869
4760.963809	4872.560315	4751.570091	4826.362423	308708534.8	-55.95313357	129.2461036	4926.895128	4867.104074	4781.229867	104.8821851	4758.646269	-241.9435468	-4.612031387	-0.021529166	-704742128.9	75.65282443	3.292307603
4814.625825	4935.567261	4831.528094	4898.563795	289321085	-21.53176872	115.7767212	4921.719668	4872.91219	4781.356725	215.6466521	4803.731728	-132.7927159	-2.419379198	0.001486955	-585193461	75.63745259	3.292693398
4874.3011	4981.556687	4890.329852	4951.526717	267816773.8	8.190293035	101.1817443	4916.108267	4880.702297	4791.730378	260.0562694	4852.25304	-21.62734039	-0.239070056	0.023403688	-451791653.4	75.56839168	3.292977118
4934.749004	5012.48204	4932.175768	4987.197299	245774339.1	32.64395156	87.13105502	4910.335573	4890.179737	4810.846465	252.2154658	4900.734354	84.06084558	1.803283499	0.042592714	-322457450.2	75.45924305	3.293233466
4992.717927	5035.443504	4967.573992	5013.226521	224003372.8	51.52224538	74.73553887	4905.332732	4901.702339	4835.546209	216.6503343	4948.313641	179.6501547	3.637915966	0.058146375	-210293403.8	75.33806014	3.293581308
5039.221956	5054.220436	4991.554803	5033.581566	209520341.6	66.53529878	66.22916021	4901.171056	4913.852384	4865.797913	178.9932876	4988.65279	259.5323713	5.219440213	0.068488191	-139115929.9	75.21825108	3.294045287
5066.357885	5073.513181	5009.68945	5053.237945	205439663.7	79.6423918	63.8087704	4897.973421	4925.722814	4903.2652	167.3779545	5015.996311	317.8639642	6.492909226	0.072168487	-132519924.6	75.1149825	3.294677339
5075.421497	5091.252353	5019.093478	5070.126705	210259524	89.85026013	66.52585883	4895.989626	4936.812416	4941.27718	172.2280911	5031.864172	352.770156	7.370939519	0.069865316	-170363960.8	75.02827994	3.295393929
5070.825579	5104.112466	4993.292724	5080.934137	231477832.4	96.38728471	72.50322417	4895.520061	4945.719978	4971.292514	176.4376126	5039.099627	366.392225	7.836937917	0.06313944	-221421641.1	74.95192698	3.296028217
5061.501122	5109.291687	4971.646975	5082.756033	251263430.6	96.95654546	80.71703839	4896.885783	4954.543438	4994.776328	165.7435133	5042.141026	352.3264475	7.669080023	0.052410966	-268603506.7	74.88704027	3.296633719
5051.550549	5104.263155	5021.16076	5073.039566	234148980.8	89.42003787	89.76385725	4900.111596	4966.562977	5015.100939	124.7839931	5045.940912	306.5089865	6.691555229	0.038546123	-289990729	74.83464017	3.297249818
5043.805607	5093.459355	5069.382645	5056.920662	212650835.8	77.17310729	98.50313886	4905.719821	4978.449398	5030.949875	65.85580585	5050.562137	240.727292	5.191981322	0.023502739	-276392548.8	74.79736068	3.297690359
5055.644746	5082.308125	5036.82438	5040.5617	241202979.5	64.26082642	106.3378689	4915.020676	4986.617885	5042.283392	7.152519317	5055.068944	167.1001456	3.490578766	0.008924379	-231547459.5	74.77896957	3.297817027
5065.980985	5076.243622	4981.359176	5030.302077	283685792.7	55.17571303	111.5786195	4927.349102	4991.829075	5049.044034	-37.72676179	5057.38504	105.5245191	2.068393464	-0.002168812	-133350030.3	74.7829535	3.29735896
5026.586584	5080.964364	4877.780848	5032.754743	285322858.1	54.40582648	112.5862185	4940.211065	4993.820814	5049.598071	-54.25951139	5056.443775	76.01879404	1.413997666	-0.006955922	36687655.13	74.81173699	3.296047678
4989.046448	5094.226477	4962.643241	5045.413965	266178433.1	60.51354305	109.9975396	4955.765978	4996.736367	5049.308068	-47.46774082	5054.433533	72.18031705	1.368235616	-0.006134532	253452086.6	74.86605746	3.29416627
5036.538973	5111.122622	4997.84579	5062.761322	257310489	70.06957668	105.0488283	4977.897167	5007.198959	5054.977186	-29.28590187	5050.568233	81.78110749	1.628193727	-0.001578513	485904935.1	74.94713371	3.29212394
5113.154427	5129.893657	5055.669528	5082.729788	253093924.6	80.4110253	98.54322942	5001.505468	5020.267727	5063.233643	-3.680905429	5052.285349	93.02473373	1.90979392	0.004310528	695609590.4	75.0508584	3.290206374
5132.423532	5148.111324	5079.362187	5102.461825	245800711.9	89.02710402	91.5712856	5019.451901	5028.101334	5070.085487	24.02361545	5072.107539	92.8513596	1.899667326	0.010154683	842459428.5	75.17269765	3.288773439
5122.538301	5163.402828	5084.964382	5119.381458	238015354.7	94.004638	84.74148207	5033.419595	5033.436087	5074.691458	49.2674876	5097.25399	83.26297909	1.658181228	0.01490828	926510753.2	75.3171895	3.287928499
5129.512607	5174.702847	5095.972025	5132.407705	231363877.5	93.73204066	78.25294165	5046.62656	5040.483598	5074.686896	70.23042756	5107.240052	69.81192305	1.333248505	0.014336416	959491938.5	75.48827869	3.287629761
5139.004737	5178.725716	5103.855019	5137.876278	225254526.6	90.05567944	73.12924053	5058.151027	5048.367559	5075.363969	80.70461538	5109.825485	58.18443428	1.069505973	0.012856896	951844724	75.69075921	3.288201727
5132.850548	5172.218479	5098.413963	5132.158094	219119751.4	83.90729271	70.34661876	5067.070269	5055.73497	5083.92733	74.43346161	5118.05062	53.82096282	1.007460195	0.021271653	915738444.8	75.92951186	3.289902438
5117.181204	5157.386798	5083.958138	5117.623173	213160811.5	74.13654475	69.52418015	5073.385462	5062.005738	5096.007377	54.4948534	5125.081255	52.55244185	1.044439252	0.027852514	851540088.9	76.19411947	3.2926158
5099.144582	5138.087734	5066.080017	5098.407619	207785236.1	61.94819578	69.9830169	5077.177689	5066.831617	5105.534167	27.07017442	5122.918442	50.083576	1.065060105	0.013693342	760783117.1	76.46923148	3.296275953
5078.927921	5116.342497	5045.491715	5076.702102	202715728.9	39.17323335	71.17143058	5078.958186	5069.03021	5109.997987	-5.30441752	5112.399313	36.75053941	0.846699041	-0.007720429	632984581.4	76.74637071	3.300433214
5057.594285	5094.815078	5023.549903	5055.415891	197640292.7	-1.224911601	72.35549052	5078.709156	5066.862691	5107.165767	-39.15643744	5094.282595	3.565475583	0.179457937	-0.015563289	461531957.4	77.01520437	3.304562729
5038.348893	5076.282512	5003.715011	5037.402076	193027983.7	-48.64092365	73.34527125	5077.304557	5061.935417	5098.574898	-68.81505308	5072.100043	-39.70819361	-0.726372375	-0.016110086	270367165.1	77.26561016	3.309073186
5023.543817	5062.496016	4988.619437	5024.34758	189391363.4	-92.2691593	74.22225662	5077.295473	5058.107373	5087.227182	-90.15560335	5053.25788	-81.24416601	-1.609409479	-0.019986558	85980073.83	77.49118997	3.314455872
5017.291146	5057.189164	4982.690198	5020.235538	187071195.6	-114.5547736	74.50151627	5076.714519	5054.679099	5075.609812	-97.17449813	5038.038322	-106.2404108	-2.152144065	-0.02298878	-44564952.89	77.67682423	3.321452204
5023.614031	5063.883843	4990.188359	5028.817519	186478955	-97.6789801	73.7569128	5071.443915	5048.45974	5066.484196	-83.49691834	5022.4519	-99.41708856	-2.02556482	-0.020225987	-89622050.05	77.80890297	3.328779752
5040.861039	5081.020611	5009.265126	5048.269821	187364909.4	-52.21000031	72.17802146	5066.847747	5044.895612	5060.699078	-52.85565625	5016.108258	-67.52447432	-1.373232314	-0.013183789	-62839277.11	77.89161732	3.332957461
5065.669435	5105.522547	5036.281586	5075.231522	189084042.3	5.362858738	70.00209318	5070.121261	5051.929966	5058.2873	-13.00492997	5031.943475	-22.65635915	-0.454295941	-0.003835277	53021708.71	77.93196922	3.347582751
5095.702757	5135.085888	5068.527238	5107.074018	191732650.2	61.52464156	67.670436	5078.084464	5064.459006	5059.725371	35.45478738	5061.952891	26.26065142	0.543133933	0.006265157	180455163.8	77.94110258	3.376454796
5128.126065	5166.904343	5102.720547	5140.544904	195360467.7	100.7055794	65.72028959	5086.219866	5074.167774	5065.462506	90.20808734	5092.106634	68.65820698	1.396787969	0.016366829	156509458.7	77.93289432	3.354345737
5160.767925	5198.821483	5136.757097	5173.693209	199029097.3	124.3747156	63.98497849	5093.715242	5083.404196	5075.581427	143.44118	5123.680578	104.63371	2.110594112	0.025555841	117242370.4	77.9042369	3.298705827
5192.222162	5229.418939	5169.425474	5205.462239	201861484.1	140.1988858	62.1641738	5099.304598	5096.235467	5089.630416	189.7919047	5160.948787	137.8934987	2.765516239	0.030306433	305327980.5	77.84931045	3.490948696
5220.661565	5256.792661	5198.811938	5233.617729	202908632.3	147.3728457	60.25017998	5104.426887	5110.460362	5108.413513	216.2141154	5196.325803	166.8616944	3.332021756	0.034101032	522001112	77.76950963	3.321698181
5243.791982	5278.624848	5222.59368	5255.750578	201151313.8	146.1029046	58.17173339	5111.717727	5123.244163	5132.282881	209.6227148	5220.768274	190.651142	3.794617554	0.045335226	484423265.8	77.66511367	3.364345667
5261.605151	5294.956999	5240.667662	5271.825315	197163151.5	139.0447559	56.1343309	5119.947782	5135.080488	5159.022672	178.4207109	5236.490705	208.1019915	4.130818908	0.054593476	306775197.2	77.54548383	3.368101981
5275.278488	5306.969197	5253.956869	5282.607662	192193964.4	127.040356	54.56078193	5127.323976	5146.818249	5186.38415	135.0907613	5248.010193	217.0554713	4.297806985	0.046796396	160101744.7	77.42600794	3.360773752
5281.672959	5311.860101	5259.500384	5286.646636	186416952.3	113.9828432	53.34003446	5133.840384	5157.598898	5210.481357	88.68866571	5254.115731	218.6853027	4.318629168	0.031948871	57011826.77	77.30869355	3.340356775
5278.920683	5308.059687	5255.648348	5283.463165	180162836.4	105.5982773	52.36982904	5139.865035	5166.890197	5227.448538	50.96729385	5254.976728	214.5116837	4.223546795	0.025830705	1958060.504	77.19618981	3.325097306
5269.157921	5297.486267	5244.024313	5273.845289	174697452.9	97.31663333	52.21877069	5145.900986	5174.767643	5238.129245	20.74655874	5252.071413	202.6794601	3.979447134	0.023222012	-8416578.29	77.10657376	3.313991635
5253.336121	5280.902449	5225.063416	5257.703	171015508.3	82.83232809	53.39185284	5152.152949	5180.869173	5244.164137	-9.056867339	5244.840182	181.5774474	3.557881178	0.015500555	6721668.073	77.05573846	3.302024129
5240.327197	5266.636667	5207.284432	5240.319608	170617942	67.3158707	56.51379764	5159.907716	5186.816734	5247.642225	-31.46903061	5240.26495	149.253569	2.924577341	0.006214317	18869593.51	77.06408937	3.292338615
5238.309572	5262.341233	5198.456113	5226.495893	175039344.2	48.87976597	62.22196008	5170.841587	5194.093019	5250.943586	-41.70544129	5245.0139	103.7617604	2.045326983	-0.000521336	-2653682.427	77.15176323	3.28734789
5240.720319	5261.966085	5192.471032	5212.69917	183277304.2	27.35210484	69.96932483	5183.170633	5200.792893	5252.506082	-46.16297051	5252.521855	48.03899154	0.975310543	-0.006148906	-47649996.31	77.30802722	3.286201726
5240.481589	5259.091096	5183.166975	5195.557314	193460088.3	20.4167659	78.8002829	5193.393251	5204.978492	5249.998333	-48.80672159	5255.88825	-13.61320101	-0.205529349	-0.011962161	-97757691.54	77.51207519	3.287633565
5224.358345	5241.244796	5157.34872	5166.967782	204861466.9	-3.083452868	88.28513912	5201.028897	5203.392994	5241.639271	-66.95051554	5245.280585	-78.54438532	-1.447566275	-0.019531931	-139892826.4	77.75323201	3.291079864
5179.202302	5196.052436	5102.031096	5119.015364	216465743.2	-96.65052358	97.85842223	5207.481437	5192.779635	5225.676527	-117.5624467	5209.407723	-143.3292665	-2.686711502	-0.03048277	-159451161.2	78.01699915	3.295718581
5114.147731	5132.421662	5027.486779	5058.620273	226851363.7	-202.8344384	106.8220064	5209.136436	5175.22329	5202.929256	-186.9229529	5155.948334	-205.8539626	-3.883959691	-0.043153132	-168433404.3	78.28966976	3.300658944
5041.910368	5062.589208	4947.410731	4994.78055	235082012.6	-235.2233796	114.7035341	5200.728537	5153.718343	5175.014704	-257.7091319	5098.566955	-265.0687607	-5.019936736	-0.055412077	-184654199.6	78.56262604	3.305356289
4976.615689	5000.210946	4877.41394	4937.955713	239391454.4	-221.4335178	120.5364998	5186.906689	5131.091341	5143.452421	-308.9124226	5041.110597	-316.233741	-6.005455129	-0.064878414	-218518158.4	78.81546661	3.308577583
4933.281104	4959.793639	4833.997251	4899.155404	237321516.8	-215.7706029	123.3968104	5174.840411	5110.896817	5109.882133	-318.2940737	4986.536466	-355.5511698	-6.76961758	-0.069077821	-281876235.2	79.02836625	3.309082354
4907.184516	4936.638341	4811.711416	4874.904523	228813605.4	-203.0983296	123.6233105	5162.307307	5092.30435	5074.777004	-294.9943652	4941.097748	-383.0403649	-7.311370453	-0.068889628	-368923179	79.2053726	3.307398898
4889.106905	4921.62695	4799.993376	4858.409773	220830282.4	-158.5369267	121.8665169	5145.516612	5072.359603	5038.543703	-255.5669286	4907.041918	-398.5224563	-7.624759321	-0.066047309	-465591021	79.35595952	3.304591995
4872.435918	4908.365376	4791.443092	4844.875849	215895758.7	-111.3410355	118.6464046	5125.803051	5051.819406	5001.156039	-211.3056377	4884.002125	-407.5924766	-7.817359492	-0.06173575	-572166092.2	79.48754778	3.301107523
4849.330082	4889.199206	4777.161606	4828.424578	192407997.2	-95.63807193	114.6504401	5104.835452	5033.116318	4962.61311	-175.8050012	4874.47712	-415.4914065	-7.988951899	-0.057377424	-686999027.2	79.6106975	3.297604863
4823.284423	4867.20246	4760.097377	4811.234675	157900409.5	-100.6196418	110.0742314	5082.589498	5013.613455	4924.866879	-147.1385113	4866.254806	-418.3489252	-8.063431456	-0.052891597	-797686808.4	79.72581749	3.294782062
4800.886096	4848.487365	4746.676846	4797.801131	212879462.3	-109.7039273	104.9003825	5059.15449	4989.02997	4889.982983	-118.2253838	4840.883785	-412.7387363	-7.974440261	-0.047686441	-895391927.8	79.82907935	3.293014642
4784.150856	4834.370206	4737.808652	4788.49135	142974829.5	-114.5970047	99.59669396	5034.892743	4963.923116	4860.129565	-90.77350989	4809.831352	-389.1111248	-7.532323186	-0.041895917	-961911792	79.92607432	3.293371168
4775.877581	4827.034919	4735.327387	4784.45121	153602038.6	-105.235372	94.58797782	5010.119504	4945.15481	4837.458251	-64.84023819	4793.861029	-338.5675163	-6.560627794	-0.03559598	-977651679.5	80.02179246	3.296851715
4774.839959	4825.488591	4738.206008	4784.964917	154684033.3	-85.87786657	89.90998535	4985.382727	4930.807913	4821.494021	-41.2740228	4786.526917	-269.99098	-5.233526682	-0.028951309	-955616014	80.1138993	3.302832692
4777.519805	4826.619996	4743.26999	4787.654955	154571937.7	-65.02722527	85.60275833	4961.293801	4917.132151	4810.887052	-23.15462164	4775.482889	-194.2772692	-3.763892469	-0.022255469	-916007644.7	80.20046649	3.31025033
4786.064235	4833.412226	4753.671643	4795.717162	152589508	-45.69860976	81.45866999	4938.321101	4905.944364	4805.045254	-3.63708686	4770.695544	-126.2262029	-2.444734209	-0.015515236	-865438690.1	80.27587808	3.318179112
4801.772262	4847.922248	4771.722851	4811.503373	153970845	-31.83904031	77.20907401	4916.941422	4899.211145	4803.074024	22.96213625	4783.408325	-80.93216721	-1.574877714	-0.008701293	-816161554.6	80.33332648	3.325588017
4821.778411	4867.207294	4794.283629	4832.076613	159340516.7	-21.65313049	73.18479208	4897.539876	4895.546047	4804.291008	52.40399989	4806.685321	-52.92082304	-1.042581383	-0.002000155	-769322813.1	80.37789163	3.331879267
4844.35049	4889.484071	4819.298721	4855.471361	168124398.5	-10.5160231	69.78205879	4880.38918	4893.643945	4808.362013	81.94467297	4832.636838	-32.63845732	-0.655736006	0.004399362	-715031388.2	80.41691011	3.336659215
4861.617071	4905.826322	4837.801693	4872.96361	174679194.6	-0.388086859	67.26707008	4865.945996	4892.00171	4814.163191	96.98797724	4854.059763	-10.62576881	-0.223404409	0.010335866	-678612619.7	80.45264696	3.339635391
4866.199825	4907.927142	4841.413914	4876.430019	179360681.6	7.584875884	65.92844959	4854.580732	4888.679561	4820.552349	84.11385455	4862.230766	23.55800252	0.464748015	0.015646338	-680621313.6	80.48858998	3.340554663
4863.441484	4902.103223	4836.504599	4872.077665	181981762.3	15.92578952	65.57542264	4846.317599	4884.819591	4827.731189	54.95940254	4861.888405	65.44040498	1.317642505	0.020317127	-697142123.2	80.52358746	3.339229994
4859.69827	4895.591411	4830.508576	4867.046347	165597526	25.42653028	65.801892	4841.138036	4883.045716	4836.24497	22.32331614	4863.254655	107.214537	2.176125572	0.024398631	-707149441.7	80.55203591	3.335791087
4865.159484	4900.723477	4835.614347	4873.399565	156516420.3	43.51485224	66.54224666	4838.732122	4883.322878	4846.32032	8.940562788	4867.444049	143.181425	2.925046176	0.027878539	-657780791	80.57857992	3.329888536
4890.230843	4929.978245	4864.187217	4903.337442	208634805.5	77.23956052	67.68027786	4838.736149	4884.356988	4858.322398	37.58137724	4872.551429	167.1422069	3.438601733	0.030763997	-496995226.2	80.6078862	3.321323618
4929.084292	4975.739628	4909.01126	4949.41069	266393316.8	119.3817425	68.83807296	4841.312368	4888.638973	4872.435101	93.85962747	4885.311423	182.0237996	3.7715583	0.033113175	-262128055.4	80.62904475	3.311228807
4972.989589	5026.989212	4959.462742	5000.830896	240168882.8	161.3524282	69.71711033	4846.614597	4899.729936	4888.598059	157.3974959	4914.293269	193.1458433	4.027130546	0.03498093	-3257693.9	80.63146314	3.302133738
5013.070339	5072.198553	5004.546277	5046.326834	183869945.5	192.34085	69.82567246	4854.849551	4914.651069	4907.130776	206.3224319	4952.741203	203.6776727	4.263469674	0.036450217	221739018.1	80.60502886	3.296383684
5039.776812	5099.009867	5032.448695	5073.814053	181720530.8	200.9791816	68.67251763	4866.229832	4928.59836	4928.351815	217.1948291	4988.487478	217.1636192	4.546367474	0.037614203	351148789.6	80.53842973	3.292959192
5056.366087	5111.806734	5047.301105	5087.555629	203007439	191.9582995	66.49940694	4880.193299	4942.592178	4951.696072	199.0159622	5022.891656	232.4111558	4.853225517	0.038474365	407046580.4	80.44213171	3.2955642
5069.150651	5119.041392	5057.078833	5095.800321	200757494.3	173.9960105	63.76025608	4895.983277	4958.782495	4976.317382	168.8274824	5060.811055	246.4774941	5.128038288	0.038994602	431385444.5	80.33617704	3.315261877
5082.46968	5126.387428	5067.181928	5104.067163	186409734.9	152.7415355	60.70382143	4913.105129	4975.314745	5001.768526	137.7902506	5093.640417	258.6356796	5.358541257	0.039198088	452608397.1	80.22396705	3.341751295
5101.292701	5140.405943	5083.820609	5118.730923	175574338.2	134.9983188	57.66553509	4930.985159	4990.124416	5027.486914	118.8374202	5112.272919	267.9621546	5.529274805	0.039106048	504211393.5	80.1110048	3.348808883
5123.685589	5159.209567	5104.942497	5137.976639	165370165.1	121.0316129	54.872805	4949.333318	5003.80357	5052.764402	109.7507848	5120.98492	273.7130501	5.625799908	0.038676177	577691082.3	80.01750746	3.367793782
5145.742399	5178.303255	5126.022363	5157.460687	153391400.4	108.4328796	52.41878472	4968.105768	5017.154716	5077.09397	103.2022077	5125.464825	275.7946836	5.64576041	0.037874073	651241450.9	79.95947645	3.397865499
5165.790375	5196.282436	5145.371646	5175.77725	143058777.3	98.71769378	50.68729787	4986.762172	5030.810552	5099.525273	97.95255944	5131.57922	273.312063	5.572595618	0.03668094	720987126.4	79.96111871	3.721997024
5181.904828	5211.421138	5161.008271	5191.21402	137582184.8	93.05891354	50.03713337	5004.817196	5045.550896	5119.164103	92.17706757	5145.86661	265.3302551	5.3888619	0.035068574	780528711.5	80.0466243	3.384618411
5194.767534	5224.270298	5173.568947	5204.321472	136121448.4	90.90307945	50.3282194	5022.556413	5060.947136	5136.324408	86.33677836	5165.785261	252.7437399	5.112927246	0.033110545	831524756.3	80.20047319	3.697226997
5206.198308	5236.510568	5184.885577	5216.700995	137079801.4	91.83997531	51.32697886	5040.259094	5076.286845	5151.624586	82.25488702	5186.692974	237.1522376	4.777301223	0.030948898	880981793.2	80.39427479	3.40042537
5216.437097	5248.150276	5195.171647	5228.427655	139615619.6	94.52564101	52.77639076	5058.347875	5091.25614	5165.603589	79.67494375	5205.878202	219.0745005	4.392316226	0.028591009	922224039.6	80.61428938	3.651577625
5225.795878	5259.164712	5204.649761	5239.569657	142533331.9	97.04837513	54.35203266	5077.51404	5105.440691	5178.924685	78.03010639	5220.004871	199.23045	3.97222468	0.026048096	949758736.6	80.8421546	3.665658402
5234.914954	5270.012926	5213.815054	5250.344713	145464724.1	99.7274562	56.05074942	5097.228477	5118.991214	5191.762834	76.97844163	5230.364522	179.4067926	3.553501491	0.02353379	966793174.5	81.05846443	3.719838794
5244.130205	5280.966402	5222.940695	5260.727282	148517393.3	103.5217419	57.95945552	5116.136292	5132.340881	5204.122233	76.19961538	5239.965036	161.0737971	3.166370922	0.021251553	974469400.6	81.25105614	3.871508
5254.155298	5292.351014	5232.394181	5270.95383	150903029	107.2470692	59.97273396	5134.548393	5145.232692	5216.234854	74.63651312	5248.648781	146.2174589	2.851477669	0.019393412	986342170.3	81.39258466	3.834021797
5265.742971	5304.554385	5242.58329	5281.309147	151852028.9	110.0665637	62.0122675	5153.739808	5157.478762	5228.261638	71.33119417	5256.591215	136.8530623	2.649974421	0.018161435	1015005822	81.45697312	4.296678919
5278.424418	5317.296717	5253.387944	5291.503626	151611356.6	112.2446807	64.00736898	5171.824834	5169.396088	5240.317271	66.88705864	5264.688961	132.010127	2.542478333	0.01745219	1049442741	81.45425062	4.602064295
5291.23809	5329.832234	5264.218303	5301.027743	150645834.4	113.1241779	65.83083166	5185.882951	5181.117936	5252.437069	61.78808875	5272.841242	129.6067138	2.48731728	0.017011404	1077851746	81.40376858	5.310354664
5303.923405	5342.16984	5275.133631	5309.794982	149297517.2	114.8947864	67.5495042	5198.040186	5193.362007	5264.452105	57.02722664	5283.43279	129.0309079	2.471755685	0.016814341	1078684593	81.32075567	4.343483926
5316.109602	5354.35569	5286.292705	5317.656087	148041638	120.1268552	69.24039866	5211.700432	5206.868603	5276.220342	54.08603771	5298.931604	129.3285081	2.476065457	0.016810447	1030631311	81.22496807	3.684318139
5326.70702	5364.973687	5296.172402	5324.042079	147107304.5	124.5769351	70.69291092	5225.586972	5220.724478	5287.367662	51.11959363	5316.348177	128.6616612	2.464256042	0.016678818	948064482.3	81.12470194	3.641876998
5334.763997	5372.608518	5303.148783	5328.50038	146540583.4	124.222177	71.70332493	5237.554494	5233.754111	5297.314303	45.70749304	5331.990772	125.7029064	2.410640874	0.016128596	851091768	81.02281676	3.518137239
5339.180111	5376.495188	5306.789213	5330.339575	146734059.9	117.1013695	72.04870646	5248.445766	5245.080644	5306.217011	38.48057504	5343.073539	118.096255	2.2684971	0.014840857	762293002.4	80.9331898	3.591096936
5338.846461	5375.540129	5306.165538	5328.862621	148064687.1	97.57426263	71.50329573	5259.18949	5253.683498	5314.148859	29.00058872	5346.242755	103.4728074	1.990918466	0.012484774	705650355.5	80.86874314	3.578854965
5334.205923	5370.373644	5301.749032	5324.530223	150316667.5	70.17012838	70.25274333	5269.167378	5259.705726	5320.355586	17.8731362	5342.437838	83.1328774	1.603015751	0.009214442	673304466.7	80.83188803	3.541845774
5326.491591	5362.808665	5295.415356	5318.159731	153125097.2	50.54261368	68.62277659	5277.897501	5263.888607	5324.347995	7.753361875	5334.741199	59.53779268	1.152329321	0.005425617	650086915.2	80.82195091	3.54984234
5316.022415	5351.365054	5284.508916	5310.124774	156250363.9	27.9680525	66.77053937	5284.501872	5265.913374	5324.862356	-7.357785427	5321.948114	33.80362454	0.660942443	0.001195236	624779372.6	80.83599956	3.577027257
5303.123962	5335.08987	5267.016579	5300.954948	159374326.5	-21.44033313	64.90006865	5288.063804	5265.593226	5320.638393	-32.11909638	5303.434297	7.482475235	0.159530647	-0.003387357	584420897.6	80.87177125	3.58843464
5289.598233	5316.925866	5246.839617	5291.137403	162297734.3	-68.03922013	63.23236979	5289.442951	5263.893768	5313.057397	-60.31653728	5282.886239	-17.75608066	-0.320636548	-0.007784185	534078643.4	80.92656128	3.613026658
5277.087012	5299.135335	5227.086202	5280.902597	164947880.8	-67.91726099	61.91313126	5289.762647	5261.662317	5303.995278	-87.2320012	5263.243865	-40.93033246	-0.761828706	-0.011519205	483750566.3	80.99985294	3.697991219
5266.404533	5287.240304	5215.217079	5271.123397	166993491.7	-43.92947639	61.25626494	5289.923758	5260.182611	5294.8011	-97.83273942	5250.167355	-59.61062381	-1.117760137	-0.014265922	437709429.9	81.10340364	3.79484247
5259.00429	5286.859274	5218.890584	5262.632901	168125848.1	-35.12206411	61.55848477	5291.011935	5260.892156	5287.096183	-77.50505417	5249.698235	-71.44151234	-1.343679911	-0.015540808	400892931.2	81.23975914	3.834151964
5253.96731	5293.644633	5231.839688	5255.010272	168508220.2	-33.19636467	62.73574876	5292.620399	5262.989624	5280.871482	-38.46242074	5257.709499	-77.57417256	-1.461571331	-0.015670998	371167314.7	81.41921305	3.84009405
5248.909397	5301.638424	5245.570135	5247.6611	168395866	-20.855066	64.61625503	5293.741097	5265.031664	5275.243786	4.118718995	5267.729159	-80.04007969	-1.509758747	-0.015408979	343343144.2	81.65087569	3.852782442
5247.001588	5306.129952	5253.539282	5239.959142	168029364.2	-12.53271448	67.03405686	5294.639229	5266.838063	5271.045765	32.13039612	5276.894399	-80.2434764	-1.515665193	-0.014073531	316613599.3	81.87599408	3.867675229
5250.131366	5301.345501	5247.739666	5231.083022	167718946.8	-28.754185	69.77150918	5295.3589	5267.864716	5268.84524	25.95430966	5281.017427	-80.03714435	-1.515306044	-0.011321713	289920971.3	82.09086985	3.87753003
5254.968151	5289.006197	5230.680572	5221.311938	167497360.8	-59.54390755	72.79802487	5295.170462	5267.568012	5267.358742	-5.006114588	5279.336518	-80.19305145	-1.522176586	-0.008058251	261210333	82.30125284	3.885168906
5259.633941	5273.856483	5209.227833	5211.284735	167292487.7	-83.34752106	76.13981215	5293.717927	5266.080745	5265.425806	-43.93840209	5274.166037	-80.79236751	-1.536503055	-0.004778782	229362964.5	82.36921229	3.892083948
5253.392354	5254.185759	5180.914689	5200.715558	167282849.8	-108.9575548	79.69372618	5289.321532	5261.368059	5260.789396	-82.54256351	5259.938818	-83.42012696	-1.587462276	-0.004241541	191840441.8	82.53600245	3.894926354
5226.395122	5229.414233	5144.918586	5189.439052	167611457.5	-153.0490875	83.36356657	5280.31597	5251.578751	5251.096272	-110.2116793	5231.949859	-89.48255268	-1.700651976	-0.008987495	146106617.7	83.27924309	3.890613606
5186.578975	5202.901603	5106.462961	5177.663586	168261577.7	-190.5572558	87.08339456	5268.164004	5238.547464	5237.512977	-126.1681578	5196.287443	-98.46295663	-1.867044783	-0.016991773	93795366.09	84.11924073	3.882282224
5142.850342	5176.31025	5068.370948	5165.156869	169265915.9	-193.1287955	90.76450458	5254.742426	5224.267081	5221.985647	-135.9658914	5158.915607	-109.6409683	-2.0747545	-0.025961355	37932482.08	84.26756369	3.873295514
5110.80832	5158.014277	5043.135199	5152.733268	170427603	-169.0366762	94.3916301	5241.867345	5211.803651	5205.876898	-133.4344232	5130.355949	-121.6668561	-2.298013894	-0.032028768	-19881558.69	84.16268866	3.868565898
5106.360165	5156.301623	5043.102868	5141.47635	171511424.1	-129.25084	97.95789148	5231.62193	5204.442426	5190.787529	-112.9459995	5121.772615	-132.9062972	-2.505726475	-0.031179811	-77594699.31	84.54700058	3.873225577
5119.983309	5164.431027	5058.557693	5129.645764	172796969.9	-90.78864355	101.3262602	5223.312003	5200.346065	5176.743615	-83.17180686	5126.612634	-143.8113682	-2.708605112	-0.025782439	-132567867.4	85.12028727	3.884059054
5137.920666	5173.899287	5077.11708	5115.264071	174608236.3	-77.65836014	104.3517171	5215.295152	5196.562638	5162.868298	-53.13221821	5134.607296	-155.1704139	-2.923863359	-0.019312817	-182721155.4	85.35095451	3.895419019
5146.425898	5175.642336	5085.589148	5098.037846	177130161.5	-82.22028583	106.9078623	5207.520862	5191.336053	5149.224562	-32.52566425	5139.293204	-167.0568006	-3.155085118	-0.014835434	-225094855.6	85.49403796	3.904119577
5130.666145	5159.572038	5069.192644	5077.003467	180584348.7	-85.55060548	108.869282	5199.656576	5182.504959	5136.503812	-33.20585273	5132.746639	-179.6827838	-3.407958941	-0.01578786	-256672426.2	85.94257364	3.906773867
5096.69406	5130.190563	5034.361328	5053.370954	184744368.3	-93.12733299	110.2363797	5190.946658	5170.382303	5123.64418	-49.73621799	5115.987927	-192.1079509	-3.664670459	-0.020760581	-277819171.8	86.37969995	3.899215386
5056.269884	5096.43382	4993.858515	5030.174277	189126873.3	-114.2724559	111.0686143	5181.16682	5156.526361	5107.792715	-70.13569024	5094.548762	-202.7439053	-3.891342028	-0.026809207	-290288470.1	86.44921486	3.897035667
5016.382315	5061.087576	4951.293404	5004.424439	193724533	-137.2269544	111.3678456	5168.644264	5140.220201	5090.629401	-97.51681903	5065.83984	-211.3929368	-4.08017397	-0.032990916	-293967930	86.29258425	3.915022723
4984.928523	5028.213853	4912.279446	4974.080143	198497464.2	-146.8843861	111.1494636	5151.747027	5121.049708	5076.893677	-131.9610074	5028.135461	-217.7870541	-4.227709304	-0.038068045	-289151056.2	85.99467567	3.895920763
4962.550546	5000.750904	4880.408375	4944.156927	202822950.4	-145.4721856	110.4950112	5131.976834	5100.658147	5061.613317	-164.4315543	4987.529385	-220.2857585	-4.288582789	-0.041217241	-277993473.1	85.81254763	3.872199603
4946.760893	4978.837349	4855.040754	4918.485968	206140925.5	-139.2154829	109.4852721	5111.397515	5080.610558	5036.748182	-190.7751294	4949.542072	-217.5174445	-4.225828256	-0.04245723	-262202547.6	86.1764612	4.127124421
4937.370553	4968.635371	4845.653222	4907.51534	207806866.1	-125.4417646	108.1989269	5091.965178	5063.729767	5009.413905	-188.4192786	4922.852641	-207.586397	-4.02854838	-0.040502119	-244350183.1	86.68064009	4.173474351
4934.497539	4976.169904	4861.193822	4921.455689	207149124.3	-101.9586453	106.7303883	5075.656919	5052.597012	4990.723587	-135.6385548	4916.87187	-188.6694668	-3.664634307	-0.033961368	-227327317.7	86.70984216	4.182406456
4937.665321	4996.379107	4893.761092	4952.404904	204552454.8	-73.49484268	105.0847082	5062.435028	5046.378555	4978.343322	-51.38402643	4927.337036	-161.9690977	-3.185976883	-0.024253225	-209192930.4	86.52179159	4.208366505
4945.574115	5022.582575	4933.711434	4990.000524	200828487.9	-44.03545208	103.2082839	5052.152289	5044.439797	4967.064616	40.91153785	4946.182336	-129.6570784	-2.660070479	-0.013376481	-186225576	86.50073732	4.642118091
4961.655385	5049.09708	4969.924387	5023.076981	196173803.7	-17.4832275	101.1735233	5044.373103	5044.507954	4961.075461	114.0052032	4970.888929	-93.13589844	-1.967897774	-0.001907324	-158153398.8	86.65873052	5.165806164
4987.920815	5068.848629	4989.731922	5039.176953	190895387.4	-1.588179627	99.05050324	5036.963183	5041.897752	4964.822618	137.825987	4997.287302	-54.16222461	-1.146222146	0.00893336	-124162373.5	86.97160395	5.326755783
5019.848914	5082.898583	4997.224858	5042.978459	185776013.9	7.143793758	96.72341298	5031.595047	5039.894315	4975.55314	124.6775933	5022.679476	-14.2304637	-0.236292725	0.018697537	-81293037.88	87.38119989	5.286612359
5054.101063	5095.772512	5001.490185	5043.969222	181428116	23.34798803	94.08608204	5031.922758	5044.927355	4989.923246	98.38626746	5047.44544	25.58179433	1.126369996	0.027782842	-27936945.23	87.80338222	5.304241057
5078.603581	5104.373621	5003.7133	5044.942235	178785973.3	36.3279761	91.03950566	5032.938858	5051.139193	5004.705503	67.42560908	5063.856688	63.36478866	2.269399599	0.032505478	40459943.5	88.09627751	5.347304776
5082.107913	5106.93392	5006.867445	5050.268314	178799262.1	21.97941852	87.46644895	5027.945406	5050.567883	5016.362012	44.23805759	5064.764768	97.26118793	1.853870887	0.030972134	128374915.1	88.11234538	5.368848767
5072.694777	5107.419306	5013.284811	5061.006686	180972153.5	8.643219153	83.53497882	5020.100841	5046.93857	5025.64563	31.60995864	5056.398426	126.99956	1.189265277	0.025304657	230647808.9	87.90846907	5.385121851
5060.078763	5108.362315	5022.066698	5074.788422	184309348.6	39.91024854	79.54552225	5014.232771	5045.552991	5034.729893	23.63954123	5046.215672	152.8312889	2.425090251	0.013717717	340050337.4	87.59369921	5.400338234
5059.792914	5119.674904	5041.537614	5097.484429	188445826.7	89.73878285	75.55169542	5011.314186	5047.800916	5044.748156	34.69038194	5044.006229	174.7643244	4.226149148	0.005974691	451627004.4	87.23174287	5.405895803
5087.699272	5150.99653	5079.39103	5134.286683	192853654	115.4037983	71.63289479	5012.40282	5054.954185	5056.500788	77.48370069	5060.305935	192.9843525	4.524095784	0.019140106	558746557	86.90021282	5.394093223
5134.961981	5195.248498	5128.455073	5179.23946	196752326.5	129.2247664	68.10956457	5017.688832	5066.447766	5070.573773	138.0756689	5091.045124	207.8039685	4.101119138	0.037921811	659594852.7	86.61102533	5.372248589
5188.346595	5243.233149	5180.350689	5225.849616	199617074.8	152.6875708	65.24259628	5026.377351	5080.773185	5088.569015	201.4007665	5128.345701	219.471715	4.149894735	0.037039668	754927582.4	86.3452175	5.350526699
5234.336301	5283.546135	5223.164535	5264.14121	200414042.7	172.4611245	63.40043294	5038.935933	5096.799061	5108.81234	244.3197958	5167.633383	228.1715149	4.405720758	0.0293336	836932879.4	86.12667178	5.33604067
5258.433291	5304.103602	5244.369805	5283.68889	198119795.3	173.1329376	62.95071998	5055.607959	5113.167836	5126.952311	242.4485831	5203.326974	234.2674286	4.522286209	0.034978549	899804588	85.97650684	5.335688238
5265.743506	5309.349168	5248.724783	5288.47941	193278397.2	160.358649	63.65757974	5075.186163	5129.536108	5147.275694	206.1723329	5234.536115	237.6871206	4.58536333	0.04546045	945020783.5	85.88568762	5.348150172
5266.007598	5307.463877	5244.800595	5285.647006	186903217	141.4775872	65.08282906	5096.371365	5145.927571	5176.740967	153.9434358	5262.431589	237.8337875	4.633587863	0.048848455	972223836.5	85.83844771	5.370021471
5266.168352	5304.606946	5239.238758	5280.809657	179527859	121.4287366	67.0238075	5117.217245	5161.742415	5209.189475	98.88738274	5285.13772	235.5285971	4.693031245	0.04661348	994394643.8	85.82265961	5.397984598
5274.150881	5307.897313	5239.771971	5280.553262	171875822.1	106.0154451	69.20583226	5135.90493	5176.482546	5235.255656	56.41791332	5301.170188	231.6415517	4.778917522	0.041342777	1024536636	85.82034973	5.427480348
5286.996955	5315.354202	5244.71703	5283.677244	164576936.4	94.03358968	71.31126005	5152.404281	5189.727184	5256.410157	26.14465869	5310.475688	224.5857536	4.817630128	0.033275899	1050874521	85.81186296	5.461431659
5298.756966	5322.394064	5249.614132	5286.646881	157970510.7	82.87928851	73.13091071	5166.564974	5201.088574	5276.232712	1.941234388	5313.322637	212.8218257	4.759587949	0.023192182	1062549302	85.78367708	5.500937748
5306.873282	5327.528176	5253.408248	5288.889074	153001880.2	71.37958506	74.22057827	5179.3504	5210.690444	5291.736385	-15.14542368	5311.192624	195.1026005	4.429095497	0.013224711	1042189373	85.70880589	5.541333751
5308.379916	5328.890327	5254.625922	5289.471152	150576097.5	57.41308694	74.15159526	5193.22707	5218.648027	5299.57923	-24.85242877	5305.656236	169.9782479	3.661602172	0.005709187	969499821.3	85.5605888	5.597746155
5304.840919	5327.542942	5254.192312	5289.111161	150311512.3	44.5948433	73.07947613	5206.151035	5225.076852	5301.286902	-27.49350591	5298.030164	139.3968274	2.613294654	0.000589669	867674625	85.35115045	5.666242485
5299.737245	5325.899008	5254.248997	5289.462229	151519162.8	37.28009852	71.31117783	5214.36489	5230.402207	5299.2974	-22.9326962	5290.038521	106.957118	1.48674441	-0.002934205	766543090.7	85.10436229	5.671969339
5293.7877	5324.247459	5254.857982	5290.453353	153662691.9	33.93804189	69.06813513	5221.379378	5234.077093	5294.425456	-12.59162684	5281.110639	73.22638891	0.521849945	-0.004516114	672929389.3	84.8317223	5.648709711
5287.894135	5322.915048	5256.035604	5291.935155	156036503.6	37.19226774	66.6457211	5232.218676	5235.728294	5287.898208	1.409455248	5271.112125	39.08571425	-0.032145834	-0.004086068	611409780.5	84.54954696	5.859116253
5283.524545	5322.86509	5258.599437	5294.620106	158413601.5	45.58749779	64.16436016	5245.016025	5236.579005	5281.316655	17.37535796	5262.622963	8.546136965	-0.227133748	-0.002055845	577337917.5	84.27288915	5.786744219
5281.494314	5324.670816	5263.073595	5299.032375	160806577.8	45.53113935	61.64694335	5256.756393	5237.758055	5275.755525	33.98114828	5257.369742	-15.04664135	-0.189970257	0.001309338	516151874.3	84.00918805	5.784351818
5283.662592	5329.43834	5270.293668	5305.847844	162709560.9	53.66651272	59.32226824	5267.699118	5241.385942	5273.547716	48.49440984	5260.838219	-27.13584758	-0.030787747	0.004813508	494933377.9	83.78157263	5.718445824
5291.893179	5338.29974	5281.137594	5315.785535	163670118.5	102.9564859	57.40402849	5278.128073	5249.525718	5276.927806	58.3521149	5277.988259	-23.13393573	0.125038148	0.007224119	637573050.3	83.61304246	5.699905434
5305.143373	5350.50954	5294.894799	5328.236048	163771571.6	156.5583706	55.86747459	5287.700276	5261.020717	5285.11242	63.9857943	5304.467623	-5.799559382	0.303709632	0.008853102	806460744.8	83.49060799	5.699973749
5321.498981	5364.705717	5310.286545	5342.090318	163132992.1	157.4518269	54.65114966	5296.406711	5274.127735	5296.579207	66.4540266	5334.827019	19.57979519	0.554511788	0.01017564	793219099.7	83.39323238	5.683496608
5340.000365	5380.319546	5326.863713	5356.997552	162094650.9	133.191102	53.65464321	5303.718359	5286.977599	5309.991486	66.98459076	5361.462637	50.79932906	0.934561773	0.011934718	684075240.1	83.30905235	5.668377056
5359.32043	5396.546664	5343.979148	5372.443131	161080257.7	130.8455067	52.74513664	5309.178652	5297.515316	5323.703477	67.17032063	5376.473277	84.78689626	1.498588367	0.014952695	634450197.1	83.22009727	5.677220355
5378.161363	5412.318924	5360.523098	5387.434781	159863573.9	134.4631005	51.96061064	5313.339779	5306.178861	5337.278549	66.69534667	5382.461106	117.5597113	2.139901405	0.018510268	598431744.2	83.12194094	5.692360982
5395.761007	5426.918233	5375.688789	5401.232052	158120361.2	118.7836184	51.37734767	5316.838318	5314.032127	5350.722573	64.77909053	5384.189574	146.450371	2.731944611	0.021640259	499649962.5	83.01915903	5.695919539
5410.154585	5438.81519	5387.940171	5412.475067	155738545.9	99.01626238	51.00402096	5320.702332	5321.681049	5363.477414	61.46962196	5386.083939	165.952974	3.143182729	0.023534583	403208941.1	82.88725162	5.698121927
5419.449906	5446.520537	5395.776177	5419.828992	152567179.8	92.60164443	50.85334652	5325.967282	5329.857477	5375.016305	56.72899319	5393.095807	170.6871965	3.239328781	0.023337845	385731477.3	82.70789041	5.6881954
5424.393868	5450.665489	5399.858084	5423.882181	148836620	94.60050119	50.89574291	5332.385473	5338.206176	5385.0785	50.96506039	5403.225964	162.8943137	3.07274173	0.021434166	420970354.1	82.4929652	5.684243639
5426.324709	5452.392086	5401.384801	5425.705753	144989786	99.24717725	51.07724206	5339.47489	5346.095064	5393.572877	44.84257443	5412.987408	146.855468	2.75173045	0.018607666	470953160.4	82.25111844	5.72831172
5426.308887	5452.505066	5401.171856	5426.004153	141048094.6	99.36179926	51.38375044	5346.567564	5353.213371	5400.186823	38.34886261	5419.922318	125.2803038	2.332592113	0.015193478	517094542	82.02981888	5.711368223
5425.77626	5452.099623	5400.328054	5425.743451	137065001.4	88.1682001	51.79780393	5352.955231	5359.22222	5404.758177	31.55263604	5421.30059	101.8528511	1.890157599	0.011637215	536737902.2	81.87585517	5.598053809
5424.959455	5451.462171	5399.184987	5425.22147	133526088.5	70.64710103	52.2781431	5358.980004	5364.422421	5407.791889	24.87415197	5419.044319	78.44022091	1.456688922	0.008206236	536363877.9	81.75966779	5.497600495
5423.560695	5450.446295	5397.637291	5424.342426	130843059.5	51.98838959	52.78829421	5365.087508	5369.285318	5409.833835	18.51606886	5416.182839	55.50775482	1.033097958	0.004960906	531786555.8	81.65708208	5.177439407
5422.539767	5449.961842	5396.656379	5423.993427	129595496.2	44.52113528	53.27096243	5371.918608	5373.969294	5411.730739	13.49134937	5414.215992	36.62558794	0.684508459	0.002394639	526444558.8	81.51998934	4.870326531
5422.723637	5450.815237	5397.106631	5424.967138	130363455.4	60.36187361	53.67276067	5380.118183	5378.74987	5414.402596	10.77340382	5415.136174	25.12993066	0.471832286	0.000973776	525898708.9	81.2694975	5.897029826
5423.887484	5452.720572	5398.703296	5426.972003	132800086.2	89.41783176	53.99089714	5389.013955	5383.544035	5417.657383	9.647075635	5418.219401	19.89738178	0.374256668	0.000512557	526932512.8	80.97741902	5.776823538
5425.925261	5455.435511	5401.194182	5429.74529	136268461.7	119.9098914	54.23149108	5397.730913	5388.052239	5421.02794	9.435967594	5421.507399	19.16153971	0.360272796	0.000731159	521319147.5	80.82222286	5.508354913
5427.909979	5458.114037	5403.705967	5432.469864	140444834.7	137.3085899	54.42041997	5405.445261	5392.818611	5424.39649	9.126907258	5426.542128	20.65466301	0.387563868	0.001298849	514279621.1	80.78431997	4.918262994
5428.723453	5459.722194	5405.171685	5434.144964	144895194.3	124.8989724	54.58873171	5411.267101	5398.195402	5427.514036	7.262792863	5434.091991	21.46691546	0.401852227	0.001788047	509445045.9	80.67823842	4.857318535
5429.470242	5461.151937	5406.500444	5435.62179	149235555	94.76418093	54.71736906	5415.522787	5403.866781	5430.440834	5.323636889	5442.883617	22.32396335	0.416715595	0.002292532	501882790.8	80.74523305	5.374609941
5431.547531	5463.600895	5408.907919	5438.054099	153251424.8	64.47733982	54.78716512	5418.934644	5409.745801	5433.473303	5.367809398	5452.680734	24.89528492	0.463135733	0.003051423	489602393.3	81.39271609	5.606535927
5435.600271	5467.470963	5412.818083	5441.802628	156350322.4	37.29158409	54.7734672	5421.720742	5414.330312	5436.274544	6.70019193	5457.838141	28.6983237	0.532389394	0.003945834	456354660.3	82.1589077	5.736035324
5442.477363	5473.360737	5418.850734	5447.42211	157972774.6	25.60533548	54.65240837	5424.201204	5416.248154	5438.513709	9.52455403	5453.204042	33.59233391	0.622160526	0.004913731	387291104.6	82.39203632	5.7502972
5451.532289	5480.833098	5426.519057	5454.511058	158309499.7	26.33411383	54.47414924	5426.643341	5416.698273	5440.624857	13.43194055	5443.150754	39.25828751	0.726508941	0.005930301	296194340	82.32423722	5.709993712
5461.133513	5488.610804	5434.482012	5461.856949	157708802.3	11.89787423	54.30394881	5429.1015	5416.902306	5443.015173	16.25710321	5432.16259	44.42342232	0.821704773	0.006816941	198566763.1	82.33117348	5.70762068
5471.72461	5497.305561	5443.302406	5470.095811	156519996.9	16.26503009	54.19081443	5432.046601	5419.250102	5446.24157	23.09937378	5428.970549	50.50623735	0.934066715	0.007849089	120072882.6	82.41249255	5.755577165
5483.658131	5507.49247	5453.4952	5479.834671	155191259.8	98.35514468	54.19536074	5435.961818	5426.172902	5450.918359	38.09334486	5442.538894	59.03861092	1.092025532	0.009332883	86997007.11	82.5535827	5.796573036
5494.605896	5517.046148	5462.925574	5488.994959	153753065.7	192.1854378	54.32819173	5440.47634	5435.872872	5456.507371	55.72456364	5466.393459	67.04594527	1.240267244	0.010726507	85820580.78	82.74296329	5.680039879
5502.475302	5523.97813	5469.618643	5495.620684	152109090.7	201.0182313	54.57612775	5445.030217	5445.864406	5462.094336	71.43566765	5491.560659	71.49663834	1.322403487	0.011455023	96212533.98	82.93566089	5.679107452
5504.81123	5526.170021	5471.401937	5497.654305	150433420.8	154.8524326	54.99490043	5449.326925	5453.828344	5467.346864	73.09606905	5509.962262	69.61348776	1.286946931	0.011064478	98473784	83.08686899	4.821502129
5499.034194	5521.351213	5465.966128	5492.883758	148868424.6	114.8099607	55.62548307	5452.996805	5457.246528	5471.922344	49.07810011	5512.637003	58.33399565	1.077046162	0.009038526	70925496.73	83.14928335	4.685514834
5487.219417	5511.453831	5455.253921	5483.21485	147503041.3	68.39535627	56.45464355	5455.908738	5457.026434	5475.31959	9.020502163	5503.009359	40.26120872	0.740959257	0.005811954	23587252.66	83.13760196	4.702033121
5473.229476	5500.127047	5442.902779	5472.24639	146481781.6	-8.002416797	57.49022789	5458.201486	5455.162266	5477.320722	-34.37816971	5488.561164	20.40256264	0.371720142	0.002277829	-24761449.64	83.08698744	4.652234744
5458.30988	5488.339395	5429.973766	5460.912533	145726455.1	-74.95022931	58.64051989	5459.597271	5452.493576	5477.639991	-65.89675828	5471.467793	-0.260913001	-0.012915694	-0.001487587	-64112748.42	83.00634491	4.605065182
5444.185026	5477.471189	5417.950535	5450.547666	145141445.5	-86.84626148	59.80158641	5459.855157	5450.139304	5475.9742	-69.84703653	5454.991999	-20.19808483	-0.384995245	-0.005325326	-83021197.1	82.90799247	5.068867259
5434.208203	5470.931071	5410.128409	5444.531877	144970890.4	-58.33831257	61.08560801	5459.637763	5448.779611	5473.233089	-50.79538221	5441.958372	-34.69353553	-0.656466672	-0.008252539	-79942074.69	82.79955651	5.099637443
5430.879596	5471.361773	5409.029424	5445.493331	145456012.2	-14.07344134	62.61596056	5459.782601	5448.691472	5470.916629	-18.07105895	5433.359483	-40.12572242	-0.759581273	-0.009453611	-58356706.46	82.6810176	4.978469378
5438.34693	5482.832456	5418.630371	5457.454285	146854602	35.8756285	64.47650809	5460.930443	5451.007566	5469.379052	19.45992126	5434.619231	-30.69771477	-0.58618998	-0.007815633	-16488838.02	82.56605274	4.678687623
5460.685238	5509.376988	5442.852775	5484.400621	149421087.1	78.36583967	66.76974742	5463.835478	5456.791505	5469.157244	52.02731067	5450.816336	-0.665107739	-0.029069784	-0.002209646	46971584.75	82.46846147	4.678051955
5495.782649	5548.742962	5479.588942	5524.080203	152951366.9	113.0609677	69.36428996	5468.788732	5466.108543	5471.992921	81.72245401	5479.673555	46.29803536	0.842799785	0.006617252	129417737.2	82.38170283	4.772923264
5539.575417	5596.5927	5524.756696	5572.162586	157088771.2	145.5763292	72.01716003	5475.749576	5478.813412	5479.315862	112.4796204	5517.664924	103.5716226	1.905242117	0.017250977	226607215.2	82.29482028	4.706101892
5589.885115	5650.82142	5576.27802	5626.539778	161627312	171.8250273	74.70795414	5485.329465	5494.460268	5493.36818	148.8900001	5560.100732	167.6321765	3.092356755	0.02911611	336528311.9	82.20063392	4.736279396
5643.787444	5708.582939	5631.365893	5684.372725	166308418.9	188.5486387	77.3918342	5498.030236	5512.485656	5516.276643	195.6899304	5601.735098	233.8201609	4.317049088	0.041429141	456262904.7	82.08941142	4.787407218
5698.502762	5766.653971	5687.028532	5742.415961	170898035.5	196.5359228	79.81780869	5513.381324	5532.864008	5546.87625	245.3433566	5642.853582	297.8205789	5.498239288	0.05305004	578481055.4	81.95708255	5.672438972
5752.26665	5822.845662	5741.234734	5798.440549	175233893.5	196.0672514	81.79064525	5530.84868	5555.513094	5583.065199	288.5977748	5684.723166	357.0425083	6.587081357	0.06316127	696539876.3	81.80378782	5.821630155
5801.216552	5872.855197	5790.030127	5848.162409	178993797.6	191.9077667	82.9873257	5549.576477	5580.592099	5623.170754	317.0613199	5728.459237	405.2016159	7.465760551	0.070305958	802050076.3	81.62068441	5.862761233
5841.563322	5912.433	5829.507374	5887.347679	181872791.5	189.2016306	83.08765497	5568.616396	5608.196551	5665.181565	322.0155479	5775.392089	436.2375695	8.020848739	0.073049283	886486462.7	81.40008351	6.012834947
5874.236016	5942.824893	5860.64008	5917.194242	183867939.8	186.3471808	82.32477918	5588.293501	5637.371023	5708.013462	307.1092138	5822.751324	452.0054135	8.287258044	0.071967313	952049567.7	81.14751641	6.191993064
5901.467883	5966.887492	5885.886261	5940.52728	185049720.6	181.4237037	81.08527933	5609.235674	5667.093204	5751.017763	280.347332	5867.289657	456.1461228	8.33372797	0.068255205	1004857159	80.87020482	6.247366498
5924.466311	5986.001995	5906.335258	5958.657895	185508011.4	170.5329664	79.59788174	5631.710724	5696.16602	5792.959598	244.7042081	5906.229936	451.4245089	8.213152953	0.062524161	1046117826	80.57858868	6.235952307
5945.034817	6002.233015	5923.66808	5973.566924	185370611.4	149.7946218	78.16200353	5656.052793	5723.347126	5832.654087	204.2791756	5936.621282	441.8268074	8.000849205	0.055629595	1078242554	80.2850471	6.260987972
5964.251534	6017.209802	5939.475882	5986.976187	184632551.4	123.7075806	76.95531787	5682.184946	5748.883737	5869.505798	163.5857191	5960.081198	427.8382574	7.707678322	0.048351671	1106188224	79.98883993	6.284120317
5982.389775	6031.615032	5954.576056	5999.69801	183266488.6	97.80553109	76.03652099	5709.773279	5773.417825	5903.211204	125.2489243	5979.650866	408.483429	7.317589891	0.041139483	1133200809	79.68676852	6.224895011
6001.386787	6048.105242	5971.300843	6014.407123	181277335.1	78.39773239	75.74887728	5738.813517	5797.105985	5933.251508	95.39740268	5995.833257	387.1026355	6.891348096	0.03512032	1165955159	79.38114445	6.231654075
6023.163033	6069.319615	5992.028861	6033.794829	178680126.3	71.82403055	76.39622961	5769.259344	5820.3291	5959.3662	80.19785617	6009.957389	366.3317187	6.477859257	0.031409534	1211312688	79.0729356	6.285745144
6046.63573	6093.813244	6015.478109	6056.421967	175566692.2	75.48516366	77.86117624	5800.615449	5842.998349	5981.891197	77.1154801	6022.899289	345.8379447	6.072413563	0.02961224	1264485608	78.76873759	7.12839443
6070.020067	6119.128734	6039.231294	6079.740786	172026641.6	84.47663138	79.98895513	5832.303185	5864.809832	6001.465221	81.01922188	6034.492167	325.7769085	5.677863892	0.028917207	1316947422	78.47907665	6.417401668
6092.219133	6143.826811	6062.335727	6102.494231	168186768.1	94.64586795	82.46580572	5863.790644	5886.54997	6019.219701	89.7553655	6049.402015	301.4265763	5.215988795	0.028902715	1365102695	78.20350433	6.216809165
6111.746811	6165.940333	6083.449796	6122.901228	164196522.3	101.4544887	84.91543679	5894.462712	5908.423657	6035.624528	100.0796048	6070.528299	268.5019747	4.614748865	0.028958782	1404088386	77.94202061	6.161838894
6127.933014	6184.45936	6100.84131	6139.675826	160016592	104.6485204	87.48701337	5923.939426	5930.122402	6051.284563	108.673682	6095.55956	230.6651014	3.936632861	0.028666983	1427862846	77.70642367	6.100894284
6140.826912	6199.322237	6113.616163	6152.491102	155573369.1	105.2569459	90.40374024	5951.900333	5952.639674	6068.4074	113.9463282	6124.739523	191.5444992	3.244558098	0.027897349	1432752469	77.50613762	6.049452606
6148.927248	6208.39343	6119.542516	6158.946316	150937820.4	104.3785228	93.7139779	5977.672767	5973.10583	6084.473017	110.6212542	6146.985164	159.8997368	2.682453754	0.025923203	1410539474	77.35640659	5.985440073
6150.905195	6209.733226	6116.227217	6156.78567	146150218.9	102.8231891	97.51116179	6000.989513	5986.517473	6093.912988	93.46340151	6147.114907	143.9797891	2.386124297	0.022043974	1353357665	77.27246038	5.980185409
6147.908209	6204.836251	6105.847414	6147.872245	141307056.3	99.57978383	101.5408802	6021.596171	5997.375793	6102.206348	65.99673115	6136.807769	138.0863515	2.262793034	0.016723456	1266163267	77.24164282	6.247136315
6141.362744	6195.589089	6091.726878	6134.713663	136634055.3	93.71711712	105.355245	6038.358485	6012.361263	6117.416747	33.6759016	6132.843965	134.992167	2.193361009	0.010678934	1157433498	77.24496424	6.27326572
6133.102427	6184.260335	6074.625166	6119.650389	132033991.2	80.98854028	108.9514902	6052.549862	6027.619777	6133.057106	-0.131835864	6133.983004	123.3295456	1.994116581	0.004452584	1032995844	77.27106233	6.285655751
6125.354675	6173.723186	6056.494203	6105.740721	127394799.1	58.61441346	112.2950291	6067.259011	6038.402361	6140.883693	-30.64593374	6136.318436	92.15137849	1.487688844	-0.001254658	900354739.7	77.30345561	6.388533859
6117.786158	6163.385874	6038.569702	6092.842379	123206338.3	28.81943984	114.9094788	6079.531692	6044.61659	6140.639235	-56.63803421	6135.558439	47.1140526	0.763068778	-0.006231334	764153236	77.33895291	6.526298703
6109.430225	6151.783765	6020.461387	6079.750559	119970154.5	-5.777228697	116.4173808	6084.322403	6045.712214	6133.113997	-79.12364251	6129.011575	-3.303811591	-0.044880184	-0.010540445	626679480.5	77.38100542	6.629753318
6100.936421	6140.148827	6008.837062	6068.642512	118083010.8	-33.55974253	116.2054785	6085.726016	6045.009873	6121.940558	-92.37130124	6114.226942	-46.44138991	-0.735196426	-0.01362049	495436930.8	77.40665888	6.696074189
6092.598331	6129.010682	6009.164626	6060.84575	117987245.2	-46.82061639	113.6735809	6090.023665	6047.186238	6110.789965	-91.95679489	6085.927896	-70.01434695	-1.113014249	-0.014996549	377450512.1	77.40058078	6.690925888
6084.940297	6118.972293	6017.919651	6056.374062	119406040.4	-48.091172	109.3009293	6095.082876	6050.49355	6101.552811	-80.51611474	6058.360145	-77.86971882	-1.239922173	-0.014905819	271952762.9	77.36580602	6.66977952
6079.396292	6111.978089	6032.360075	6056.379693	121683058.1	-32.25431376	103.8553878	6097.009993	6052.283834	6097.28093	-60.01085811	6050.642961	-75.38698183	-1.201260005	-0.013579653	176909774.8	77.30026064	6.755945924
6074.637681	6104.647626	6041.022249	6056.019326	124835812.6	-23.39115494	97.84395396	6097.215395	6051.983738	6092.594629	-40.44891282	6054.07291	-75.23545388	-1.200445801	-0.011654092	89236885.04	77.25302595	6.841446749
6069.222831	6093.925793	6032.532737	6050.820007	128812544.6	-57.52058774	91.91427355	6098.199739	6049.14664	6079.825487	-31.98107187	6055.951939	-89.93182155	-1.438096356	-0.009894899	4690921.74	77.26647925	6.776028091
6066.272147	6084.463699	6016.044135	6045.555716	132768720.2	-100.4228908	86.39089727	6098.549881	6045.493639	6064.036661	-28.02365336	6054.201377	-109.1709363	-1.747866893	-0.007858746	-74985551.67	77.3115167	6.753173291
6068.839583	6080.428344	6002.209394	6044.638228	135988111.2	-102.0282616	81.3674463	6095.969439	6043.222643	6052.448249	-21.41290722	6047.661158	-121.1990293	-1.940494405	-0.004927205	-146672361.9	77.36555043	6.711054005
6079.854159	6089.48685	6005.043515	6056.961819	137542187.4	-68.83357555	77.49822548	6092.641299	6044.024832	6047.163363	-1.695034005	6042.46902	-108.8301077	-1.738519268	-0.000962199	-210486194.8	77.33881276	7.480540314
6102.525163	6119.222721	6039.364136	6091.210072	136427649.2	-21.50400892	75.35965935	6092.170949	6049.832875	6049.95095	42.70033934	6045.52025	-54.85904071	-0.864199738	0.004288697	-266260969.6	77.14714247	7.083066529
6133.707061	6162.867849	6094.470042	6139.44891	133350217.8	38.54452743	74.82434534	6093.733618	6059.999533	6060.3664	99.91275402	6062.036245	26.43480573	0.452145415	0.010362569	-314844096.4	76.86925783	6.932447354
6167.722098	6210.584356	6153.629502	6190.598452	129497928.4	112.4223152	75.74666651	6094.834536	6072.585154	6076.412563	152.8581686	6098.051247	114.2517547	1.874655268	0.016267487	-358641632.5	76.59573249	6.900512536
6203.245594	6254.035411	6206.243617	6233.70694	125056876.3	172.9786725	77.60030073	6097.770879	6088.140314	6096.79011	192.9686741	6145.450884	190.2979759	3.108177108	0.022181383	-396769673	76.4624893	7.092587042
6238.157061	6284.088609	6239.877291	6257.384125	120700622	189.8093587	79.73572103	6105.848768	6106.707019	6119.841532	209.5455036	6188.724682	234.9196685	3.83586604	0.0282521	-428260626	76.60889197	7.176322438
6267.582097	6299.887036	6253.473887	6262.232975	116877512.6	172.2551636	82.60585701	6115.751546	6125.914646	6143.62697	201.7251419	6226.519689	249.1275806	4.072377604	0.033040618	-457616904	76.95719047	7.181705971
6287.926551	6303.712919	6251.813456	6252.456044	113896565.2	137.8667008	86.80233199	6122.757966	6143.7053	6166.185805	176.1254677	6262.58568	240.7605182	3.942381648	0.035223973	-489566750.9	77.38922891	7.3307113
6291.957813	6294.940815	6230.042643	6231.551433	114590678.9	94.57189485	92.52539438	6127.112708	6155.773316	6185.539852	123.5516073	6282.41661	212.4570146	3.488873244	0.033342878	-528040767.2	77.80101653	7.145380791
6273.095703	6273.904425	6185.195672	6203.638797	120556384.5	52.72263189	100.048982	6130.165193	6158.031955	6199.782391	37.48883924	6269.865487	168.7209452	2.783932789	0.025874669	-577233266.4	78.07215105	7.128003903
6234.885201	6241.596627	6123.153472	6168.568124	132313973	13.36223307	108.8905935	6131.175046	6151.971859	6207.085261	-67.6486567	6232.552912	110.6102675	1.84529858	0.013922056	-635502264.9	78.24230231	7.06965949
6183.471521	6199.507974	6050.242535	6126.538202	150263500.3	-26.58820503	118.0839713	6129.271673	6140.063905	6206.271786	-176.9094248	6184.077642	38.89108509	0.687708131	-0.000367578	-697967012.6	78.39770835	6.98748979
6126.016786	6150.486596	5979.308322	6075.389142	166860440.5	-62.94713963	127.6042926	6125.899779	6126.017706	6196.311032	-264.4282387	6130.762181	-42.96534835	-0.638631935	-0.016356111	-764381754	78.54776507	6.900515684
6069.893588	6097.358278	5922.776108	6013.201974	175677449.4	-92.28626615	137.3813483	6122.724787	6113.722268	6176.294134	-304.9532226	6076.871029	-131.64486	-2.08439749	-0.03312944	-834325451.8	78.71895523	6.817604942
6017.720075	6044.337624	5880.764809	5948.26276	174722252.4	-113.6881744	146.1374396	6119.23551	6102.250724	6147.837474	-305.0294327	6029.096437	-218.8605242	-3.510977765	-0.048715524	-900639084.6	78.91178449	6.778099881
5971.352394	5996.097847	5851.681071	5889.502294	167044310.3	-125.9868984	152.697951	6114.710044	6090.148613	6113.854287	-277.4634202	5994.177882	-295.1200932	-4.762066297	-0.061591513	-956607944.9	79.09282334	6.853455486
5928.522899	5953.527229	5826.50916	5845.576634	178237336.2	-132.5997722	155.7684591	6108.324883	6074.73472	6074.909696	-241.4756935	5964.56031	-357.1771706	-5.76973414	-0.069356174	-997283126.5	79.33297289	6.956734805
5887.625865	5918.148009	5797.018173	5825.86743	170169371	-136.8280242	154.0124933	6099.328256	6053.350995	6032.176443	-216.5915672	5930.538195	-400.7809035	-6.450981858	-0.069611223	-1016115087	79.69229524	6.934257694
5853.449732	5892.526403	5769.146703	5826.515767	302063492	-137.6461397	148.1423162	6088.405578	6029.144464	5989.299846	-197.6903868	5894.783196	-422.7626973	-6.766624365	-0.063503123	-1016683183	80.10174946	6.846123808
5828.800169	5876.517437	5747.577781	5838.664973	243208844.9	-134.9416285	139.7172106	6076.270548	6005.710829	5949.228764	-177.8165837	5861.888273	-424.8611923	-6.758182519	-0.053339053	-1008226545	80.49705301	6.840923921
5825.226703	5877.812807	5750.253963	5862.078007	160400688.2	-122.7630812	129.1310381	6064.360842	5987.439738	5917.568563	-137.9979581	5840.213123	-395.8258459	-6.266577696	-0.040146649	-984405868.3	80.73220395	6.830013498
5853.13705	5902.973519	5793.375998	5894.417366	155101569.1	-96.00439826	116.9870123	6054.287195	5979.263316	5899.668198	-60.88057626	5837.254148	-326.8891169	-5.173341452	-0.025372187	-941761655.3	80.66476829	6.645668882
5900.562016	5942.439254	5860.04538	5929.181187	188054747.7	-61.54619374	104.8508852	6044.94122	5978.368185	5893.188262	34.20066677	5854.696436	-232.8194515	-3.702672553	-0.010668432	-892789238.9	80.38576599	6.459515013
5953.433935	5985.664611	5931.335001	5962.813146	190313223.3	-26.26697391	93.99941007	6034.396767	5978.984038	5894.147746	126.2526949	5890.598027	-129.4748338	-2.089998284	0.002918263	-846382758.4	80.02025558	6.512826828
5993.196742	6017.766993	5976.925408	5981.494731	177460273	-3.20254597	86.21649536	6021.706834	5979.373545	5898.445071	179.7999432	5930.929515	-43.10491722	-0.739742397	0.013092197	-829209722.5	79.72576618	6.671651106
6000.382118	6023.201093	5966.272702	5972.009318	171588886.7	-5.197016435	83.33746326	6006.868166	5979.828432	5901.439941	160.0927696	5963.168121	0.101980781	-0.052968181	0.01757828	-866880421	79.66592075	6.751095049
5982.828596	6008.323501	5916.276203	5943.206208	167109094.4	-24.07935523	84.56361576	5989.4362	5976.819492	5903.217085	89.70777764	5975.837576	9.117781091	0.106991182	0.017321002	-939259340.1	79.78127418	6.759865075
5954.881485	5984.689739	5852.414431	5906.961946	159530236.8	-48.40543526	88.09521476	5968.510745	5965.409738	5905.164003	0.590332323	5955.886444	-0.33871157	-0.022684214	0.014156965	-1019761651	79.96783554	6.70718491
5925.922173	5959.81883	5799.968671	5877.325144	151618320.8	-65.67862344	93.4817368	5947.93615	5951.738004	5907.90797	-71.82157597	5921.53986	-9.915513363	-0.150711584	0.009045097	-1077762102	80.1207825	6.644317164
5907.55277	5943.130018	5786.841411	5869.881426	145729888.5	-62.17012557	99.99704259	5932.826017	5945.139786	5912.15897	-89.41576805	5900.045806	0.161325993	0.034308129	0.003370439	-1080168897	80.12716845	6.661137937
5898.824854	5934.269928	5803.902154	5879.765968	141185359.4	-43.09142472	105.9645941	5922.148901	5942.73851	5917.084514	-65.39063355	5890.155889	23.32567817	0.425742698	-0.001953545	-1036897516	80.03887746	6.721405121
5893.987559	5928.97322	5832.556656	5897.085692	137049679.5	-18.24568007	110.1213643	5913.564855	5939.231196	5921.716295	-25.09981304	5886.09594	48.4945627	0.849978346	-0.006635657	-968380082.1	79.93764796	6.757015
5895.958849	5930.398268	5863.670298	5917.526894	132811992.5	7.571283667	110.4772085	5907.508743	5936.675686	5924.215287	15.13381212	5890.017424	63.17896351	1.095224018	-0.008896865	-885760794.5	79.89772055	6.788895546
5906.234909	5940.445851	5885.300609	5934.784923	127734471.8	27.70440665	104.9937956	5904.410353	5937.294655	5923.461693	35.3970087	5900.224489	54.43386073	0.943688346	-0.0071086	-804499463	80.00094994	6.845062554
5923.450029	5957.680122	5900.801112	5950.413916	122238347.6	43.84463051	94.85396599	5904.064818	5940.18393	5921.069379	41.94948431	5916.377808	32.94668059	0.576669781	-0.002133771	-720966696.6	80.18718316	6.910151672
5947.548981	5981.546484	5919.475934	5969.401583	117249430.7	61.20826933	82.40354402	5906.304765	5944.745019	5917.673133	49.28978122	5940.884542	12.70388078	0.227911991	0.004750686	-625181245.3	80.36621604	6.967733022
5970.665143	6004.652493	5937.674482	5987.247314	112727223.7	75.53991941	68.43183085	5911.012092	5949.362724	5917.763423	57.3638743	5964.312208	7.901338165	0.144306741	0.011895696	-525357190.2	80.49036547	7.00860558
5985.238387	6019.911562	5953.34285	6000.717896	108655476.7	84.09598639	54.0751249	5917.924176	5952.267678	5928.255228	68.30345051	5975.673119	33.50061293	0.585691039	0.017432575	-426351468.1	80.49763397	7.023480486
5994.750396	6030.24596	5967.979989	6011.554588	105776192.9	88.82622745	41.35589687	5926.498034	5954.838509	5943.961227	80.8324486	5980.57305	79.61100646	1.379471888	0.021450623	-330591766.4	80.41410768	7.01287591
6002.486409	6038.437468	5979.559878	6019.154131	104692494.4	89.16034492	31.73302736	5936.197963	5958.594911	5955.822286	88.19460695	5986.129175	129.8711962	2.243262315	0.024436669	-246583425.5	80.30901528	6.980838447
6017.968127	6053.275442	5999.179004	6033.738091	106153177.1	96.36244381	27.70467391	5946.162252	5964.962658	5967.513938	99.83113496	5996.577349	175.2949363	3.016127546	0.026577523	-154679546.6	80.14497548	6.932688259
6050.630001	6083.353487	6037.220639	6064.873546	110952355.7	120.9236335	31.76262063	5955.525855	5975.916574	5985.255871	124.2863813	6018.645916	204.7176029	3.500057365	0.02824671	-38412492	79.90223266	6.874502888
6090.962021	6119.914501	6081.536526	6101.867548	118436178.9	152.0707609	42.5359927	5964.205582	5989.39299	6005.50157	149.571879	6046.405593	216.5769575	3.674783323	0.028694698	80505362.75	79.64237449	6.807205856
6127.232224	6152.431969	6119.329868	6133.345568	127369414.2	178.5550532	57.37587894	5972.20385	6001.41704	6022.933406	165.0670796	6066.714457	215.0862333	3.621173686	0.026949457	183872438.1	79.40126256	6.73277062
6145.884292	6167.664353	6130.988118	6141.675694	137411556.8	181.6855502	75.08803311	5979.586539	6012.238976	6038.482812	150.8012675	6083.363146	192.695069	3.21983567	0.022842212	224342902	79.33198276	6.649765111
6133.044364	6152.231321	6096.49607	6108.894708	148066309.6	142.4519331	94.03057769	5986.554736	6022.789217	6053.431019	86.23760711	6104.02039	143.9558926	2.386972634	0.016162719	156270942.6	79.58030072	6.556403132
6094.808462	6112.684786	6028.14938	6046.337505	158143188.2	73.95289303	112.2013959	5992.453471	6029.279807	6064.689423	-11.54732699	6114.290214	75.68906581	1.238289759	0.007201389	16579139.16	80.02531225	6.465513616
6042.524801	6060.313385	5945.326419	5971.444135	166713263.7	-4.39097558	128.2668187	5996.462517	6028.55983	6069.303998	-117.5881022	6099.218862	-5.214772315	-0.112262645	-0.003091421	-147198550.2	80.51560995	6.389859454
5984.903541	6004.98613	5863.62561	5898.647217	172321727	-75.91448968	139.5766003	5998.425511	6019.966262	6064.895579	-213.9471346	6059.846023	-82.34367866	-1.391448697	-0.015013348	-278024519.3	80.85769888	6.337864721
5931.553441	5957.377241	5800.441693	5844.163241	173512721.2	-122.0832266	143.5270035	5998.022186	6002.205104	6048.981159	-279.9608676	5998.833416	-139.4634273	-2.328271943	-0.028855755	-315252425.7	80.8475541	6.324383319
5883.7312	5917.330734	5755.316486	5806.32436	171027018.5	-145.5639507	141.2106276	5995.200726	5980.019657	6023.109033	-315.0149783	5928.783081	-180.9051462	-2.997295452	-0.042538476	-282702222.8	80.56491604	6.342782861
5839.906111	5881.611178	5720.958609	5777.157086	166303848.9	-156.2832998	134.8330262	5990.333736	5960.756072	5990.572602	-328.5266834	5867.096626	-213.1505756	-3.511429012	-0.054143163	-224446304.4	80.1552111	6.363732262
5799.062189	5847.407436	5696.605761	5755.98669	159992570.2	-155.9053198	125.5651641	5982.300342	5941.923112	5951.989283	-314.9733202	5814.74437	-249.4567837	-4.086611798	-0.062137883	-168970669	79.72512936	6.406960887
5760.462629	5812.006917	5681.062636	5740.986102	153012726.5	-147.5856828	115.0223351	5970.238428	5918.992793	5908.580654	-270.7761848	5768.618489	-303.3329493	-4.945159202	-0.063891104	-150705725.3	79.39920341	6.517293592
5726.039796	5777.746847	5670.892206	5729.838965	146308393.6	-134.1933062	104.6203913	5955.228619	5895.078821	5863.592516	-208.0198655	5732.635128	-364.0129348	-5.917056495	-0.060740837	-164279406.6	79.1558335	6.636035207
5696.728093	5746.780024	5663.302709	5721.396596	140405754.6	-116.8718569	95.15229788	5938.160395	5873.815463	5819.532372	-139.172275	5709.457781	-418.2196115	-6.788011982	-0.057980956	-189932052.1	78.92776186	6.67308938
5678.984235	5725.69212	5659.45994	5712.194398	136747950.5	-100.372096	88.64175264	5921.661635	5856.018004	5781.238588	-79.56491575	5698.85575	-448.5769652	-7.289591997	-0.052614991	-231254100.7	78.70569427	6.672249383
5677.911369	5720.002462	5655.363415	5698.030445	136751756.6	-90.03673213	87.06829052	5908.298634	5841.784839	5753.428395	-46.57731442	5697.807735	-437.8712383	-7.154828744	-0.037146138	-288204302.3	78.47351823	6.712117876
5686.407826	5723.259009	5648.886776	5678.711894	139734007.9	-85.74222933	89.67012143	5896.210312	5829.926215	5734.058593	-37.90607021	5702.017238	-397.3370966	-6.55580779	-0.021834274	-358065521.6	78.24283015	6.759646544
5696.875822	5728.239534	5650.362764	5655.558923	144562140.4	-85.64168978	94.90698505	5883.018597	5818.984345	5719.415858	-44.070883	5708.503245	-344.1631725	-5.759875806	-0.022173131	-442844377.9	78.0422773	6.764976005
5694.995955	5722.043635	5636.646509	5626.107089	150475489.6	-90.99280438	101.9019675	5865.752815	5805.824075	5706.43933	-68.1372523	5705.172749	-295.5502229	-5.028028419	-0.029546474	-524764906.4	77.86809773	6.763873512
5667.193406	5692.456118	5568.505714	5589.28123	156362971.9	-101.848557	109.4467163	5841.333178	5787.328323	5691.622101	-109.5438246	5680.637339	-269.0679098	-4.62537546	-0.029911651	-586615335.1	77.71454566	6.783086236
5619.768671	5645.400056	5485.201139	5547.368929	162095123.8	-116.1307397	116.6170663	5811.354598	5764.304278	5674.103131	-160.6349778	5639.687448	-262.3123952	-4.523415994	-0.028214364	-636813150	77.59406122	6.811891753
5562.303262	5589.846851	5448.603096	5502.352846	168009123	-132.311943	122.9608611	5778.499185	5738.348083	5654.157384	-216.002699	5589.342878	-267.4973033	-4.611979421	-0.031939062	-682782844.9	77.51622988	6.874121478
5509.849854	5539.753257	5436.315028	5462.763962	172899191	-144.0840925	127.1308014	5744.963465	5711.706191	5631.531779	-254.547063	5541.69435	-274.9291873	-4.741687102	-0.038440437	-745202866	77.49162203	6.900979129
5477.098731	5508.608144	5404.735629	5435.941049	175898214.3	-145.7144577	127.810694	5713.307302	5686.654045	5605.904074	-257.3545942	5508.895158	-275.5262134	-4.776788009	-0.044206936	-845930175.3	77.53180492	6.768539802
5459.586665	5492.439031	5371.595433	5419.964443	177316825.6	-139.130749	125.5844882	5683.523058	5662.723665	5577.621736	-230.9325525	5486.955456	-271.4095536	-4.745078094	-0.049020848	-961829685.5	77.62437361	6.602882647
5450.777881	5485.407908	5364.568776	5413.067194	177222774.5	-126.7189128	121.5813115	5654.448765	5639.368876	5547.762585	-183.9918537	5470.410832	-264.4148253	-4.66090083	-0.052725407	-1063795839	77.74687736	6.601568943
5435.275829	5472.921643	5357.980818	5403.023877	177953201.5	-115.9736056	116.4293263	5626.167478	5614.455632	5514.892285	-142.4542099	5447.865594	-268.8955894	-4.766189114	-0.054088298	-1127743988	77.89284033	6.680069048
5398.67431	5441.375215	5328.557556	5378.814571	181643865	-114.1129932	110.9869052	5599.721845	5585.969501	5478.642693	-130.4027673	5408.034926	-296.9309444	-5.262075726	-0.051994999	-1126232885	78.05321968	6.692592595
5352.120113	5401.055466	5288.8707	5348.714992	186742361.7	-116.7087545	105.9856316	5574.423127	5556.738094	5442.283238	-136.3348511	5361.162516	-334.2338412	-5.903343434	-0.046574592	-1071443236	78.20522559	6.687268635
5307.819741	5362.773172	5240.486996	5320.190347	191837257.4	-119.3092923	101.8150436	5548.399667	5529.738406	5407.203023	-148.3211131	5319.0922	-367.119383	-6.460404058	-0.03867149	-991217818.1	78.33005601	6.73871289
5289.769835	5349.303356	5221.807425	5314.006183	193178391.8	-111.9487608	99.5046309	5525.554883	5509.115652	5380.622122	-129.6793344	5297.679882	-364.5478695	-6.393994997	-0.028672641	-885951222.5	78.40038542	6.802807934
5321.29445	5383.063306	5288.570345	5350.603224	187018058.7	-84.28090653	100.0544957	5510.8089	5499.259339	5372.965568	-46.13034867	5313.577297	-296.9602558	-5.191634561	-0.016802047	-760569546.6	78.38910207	6.824606966
5384.681231	5445.521108	5386.549777	5411.431294	176696783.3	-46.40482269	102.9768842	5501.255909	5497.057548	5376.368462	72.81261617	5354.631396	-186.1417124	-3.235054908	-0.005071543	-635726188.8	78.30690048	6.820409718
5457.019325	5514.228057	5436.673231	5475.3998	166353675.4	-9.563312707	107.3486886	5492.87797	5497.942781	5377.272673	193.8967273	5402.898703	-60.72948923	-1.023544203	0.004689295	-521905860.2	78.17674344	6.814408996
5509.899229	5563.343402	5447.332106	5517.796824	160451307.3	16.67354881	112.6391392	5484.024773	5499.635789	5380.07231	261.0475471	5447.005004	41.59111674	0.780370106	0.013028156	-452157569.8	78.00942014	6.807994595
5513.35134	5560.62302	5438.21087	5506.000973	163875411.1	15.58116528	118.1367658	5472.535247	5498.16797	5392.026169	218.1217224	5471.773574	81.97139208	1.494763084	0.017980842	-468556069.1	77.82016468	6.805415895
5481.621609	5522.789713	5408.496704	5458.629921	174022535.9	-2.916255778	123.2281125	5459.208381	5494.146747	5407.937612	101.5413421	5479.832063	75.32766151	1.381158825	0.020116694	-540449526.6	77.62449083	6.808031652
5438.746033	5490.703324	5375.994721	5423.072796	186177907.5	-5.832553899	127.5611972	5447.212153	5492.697616	5421.587512	-37.04174852	5485.01538	47.51079774	0.891782693	0.027289167	-598038662.8	77.4320346	6.811452953
5401.89098	5465.320686	5344.763055	5395.563877	198577394.6	-8.048776681	130.2907882	5435.664445	5488.348081	5431.949403	-143.7051892	5477.650755	24.20332282	0.481999206	0.029446181	-637920860.7	77.2645665	6.823416617
5390.993361	5424.59456	5290.541308	5341.378682	208710338	-54.0933666	130.5981934	5421.665206	5471.989246	5438.449233	-160.4355065	5444.089485	32.9439695	0.639134584	0.006423381	-705319766.6	77.14370848	6.852185352
5401.114023	5407.817692	5264.468301	5314.480919	215564469.7	-89.15121653	128.7972975	5409.873115	5454.075366	5441.198173	-108.990714	5403.688639	63.18000857	1.175441324	-0.019541378	-720132362.3	77.06250379	6.888079646
5418.356906	5475.520709	5347.947137	5398.885604	219802282.7	-25.99175488	125.537871	5407.133326	5448.867176	5441.452494	-31.94520062	5381.198781	96.8412413	1.772965116	-0.013826953	-553918820.1	77.00566868	6.920792493
5441.495281	5565.455406	5462.122237	5514.896557	218092718.4	67.54457993	121.1947333	5409.199247	5452.178222	5440.007725	45.20956267	5380.470491	116.7238531	2.121578648	0.005304671	-338994105.3	76.96574719	6.942153105
5467.783561	5585.850466	5489.297533	5544.096933	207547141.2	87.69511402	116.2804667	5409.500663	5457.091368	5437.395406	92.78484282	5397.184373	104.6118421	1.892601715	0.008178586	-272721604.5	76.93192486	6.94085506
5492.79332	5566.884831	5468.429199	5525.10816	191030014	69.99433448	111.2400896	5410.326598	5462.633057	5435.237118	112.8831797	5428.99732	73.12739474	1.31916778	0.004586667	-281283901.9	76.89506245	6.925441132
5514.958744	5560.08511	5465.455316	5523.501463	171778427.5	72.72297196	106.339682	5414.825454	5466.947621	5436.328072	119.8613573	5476.35183	38.39533018	0.694003499	0.009770154	-245783729.4	76.8508725	6.913186994
5526.464258	5556.51096	5467.721578	5526.137071	154998368.7	79.3605231	102.1720892	5422.736129	5470.416943	5440.645843	114.3729404	5517.557619	13.74862592	0.256672517	0.017831432	-195697927	76.78583924	6.897183426
5519.23993	5544.059392	5458.252521	5515.611345	146151324.5	68.88294463	99.32846516	5433.333261	5475.040489	5445.068138	98.04370493	5524.237831	22.39502608	0.437239024	0.020802445	-150329875.7	76.68659285	6.874481586
5497.92243	5527.42991	5443.073294	5498.162968	143364914.6	45.70047995	97.62608853	5444.995559	5478.951311	5453.291955	72.48651273	5510.671984	50.52930307	0.97722197	0.020186989	-105518758.2	76.56086272	6.860941636
5470.251422	5510.476634	5427.322001	5479.391275	143312920.8	21.55726798	96.62294466	5456.128439	5479.659093	5471.124199	39.27220309	5502.06237	51.29070145	0.984119147	0.018774541	-102975258.6	76.42252725	6.862371812
5441.115716	5491.820112	5409.185397	5457.73425	143095732.7	8.585898731	96.16928921	5464.186307	5478.196818	5489.524719	-0.954200927	5495.382887	42.01526886	0.807778596	0.013878005	-74959176.21	76.27894774	6.91418478
5416.53514	5470.758251	5387.700766	5432.547674	139372398.6	-32.439958	96.02871035	5466.443406	5476.043241	5497.266773	-46.50583408	5483.051718	89.10266741	1.745589238	0.003318459	102483146.9	76.13991588	7.054599157
5399.703464	5452.230657	5368.393786	5409.770092	133487229.1	23.52105437	95.81473867	5464.516315	5473.223323	5495.54218	-88.23860913	5470.017964	115.2669628	2.292586239	-0.009787133	300562282	76.01452663	7.237882568
5391.45092	5441.052245	5356.606043	5395.075311	127972657.8	-12.90389565	95.26235945	5461.159936	5470.049172	5487.244238	-117.6076262	5462.824511	-9.646562872	-0.081266458	-0.022284893	322303842.5	75.90791488	7.419083428
5396.04988	5442.964121	5358.787154	5395.318802	124022251	-48.79796292	93.91109269	5456.987603	5466.424053	5476.035273	-124.2968926	5455.867273	-156.969924	-2.9082347	-0.029232247	248642168.6	75.83264352	7.573786202
5417.47084	5463.740751	5381.472252	5417.430361	123014815.2	-52.82284479	91.28429462	5453.688088	5462.423895	5467.67709	-97.93758485	5443.260256	-143.3085745	-2.666396558	-0.025557783	229581215.6	75.80033719	7.63468705
5453.162279	5500.319176	5421.182727	5457.872753	124343579.2	-25.90568246	87.68642201	5452.157962	5459.770879	5462.607526	-44.56067499	5431.911075	-37.44195025	-0.674780574	-0.013568362	227190768.7	75.80480307	7.666363113
5498.691762	5546.822717	5471.259727	5509.624701	126576815.5	25.08721772	83.71987704	5450.906381	5460.069603	5459.627782	23.80355428	5428.748144	51.83178206	0.983863539	0.002685117	169842033.7	75.83432831	7.791625219
5551.394876	5600.306879	5528.489413	5569.39807	129445299.1	85.86422209	79.55392056	5454.725079	5465.699151	5461.465789	102.5004826	5443.142956	122.0623735	2.264684285	0.019933174	139904335.3	75.87927965	7.814022126
5607.522134	5656.780802	5588.472199	5632.773604	132598390.8	132.4569027	75.43829098	5470.383635	5478.960316	5471.239691	185.108947	5484.137054	176.1786751	3.230045499	0.03446841	228832050.4	75.92878247	7.762064862
5663.652465	5712.94103	5647.484742	5695.215473	135431982	168.0874664	71.95277313	5491.551386	5498.615715	5489.15244	261.9563589	5544.645684	213.410939	3.87206337	0.046019242	391743062.7	75.97344132	7.529137849
5717.619658	5766.94252	5703.476491	5753.856529	137599048.1	204.9283631	69.53802477	5509.243983	5522.478848	5514.207727	326.0853268	5614.031942	240.3121712	4.318666836	0.055395508	569531535.3	76.00604947	7.393007779
5763.712373	5813.427347	5750.290981	5802.48167	138359536.7	229.5975068	68.86767204	5524.681157	5548.799829	5547.268075	365.4086016	5682.257479	271.9853734	4.881502415	0.062636255	712032706.2	76.02175714	7.184033108
5796.754927	5847.455485	5782.306552	5835.001113	136953791.1	227.4547372	70.62017199	5540.220302	5575.533263	5588.821476	367.9934799	5738.544359	323.9700694	5.878585978	0.067914819	764466429.3	76.01347988	9.108690823
5818.00305	5870.107437	5800.974493	5853.195996	133772888.5	205.3902372	74.37537746	5556.324809	5601.927575	5635.620182	338.9053028	5782.443095	383.8671662	7.058661341	0.070510278	747413043.2	75.97987653	7.82084855
5830.012092	5883.750259	5809.240991	5861.098148	129591167.4	173.0446109	79.32098307	5574.435661	5627.691949	5683.793993	288.8827153	5816.846256	434.8868748	8.083852927	0.069829159	701232015.1	75.9256146	7.729622944
5837.111192	5891.8769	5811.640877	5860.978481	124691583.7	138.7940422	85.13688717	5593.648333	5651.9963	5729.952518	223.0903826	5843.146182	462.775918	8.652360791	0.06496987	651404551.3	75.83343332	6.83460365
5843.792202	5898.274045	5812.949355	5856.055485	119490347.3	111.609644	91.37883537	5611.87719	5674.343894	5770.318384	148.4830024	5863.048306	452.2673267	8.442513729	0.055155793	627245625.2	75.69117476	6.14948031
5849.893274	5903.129499	5813.479081	5848.632248	114627991.3	91.8890386	97.35815683	5630.013375	5694.213672	5803.727373	73.62728559	5876.122344	411.377219	7.622965617	0.042188095	623753149.8	75.51483979	5.995335588
5854.830034	5906.176898	5813.080694	5839.793954	110545232.1	77.39847776	102.5735164	5649.688234	5710.446029	5830.632675	4.595587284	5882.403477	355.1475288	6.504000551	0.028335385	624011720.2	75.31613161	6.040492252
5855.155574	5905.376684	5808.798197	5832.967503	108086937.2	64.86375439	106.1610901	5669.34132	5723.309221	5849.000798	-48.96930228	5878.980833	289.7975705	5.230705799	0.015408908	624268844.6	75.13835048	6.696024702
5847.88596	5899.004081	5798.119403	5831.531913	108091992.8	51.56809855	107.2635386	5687.25385	5735.147697	5857.255138	-76.96952802	5863.6346	223.8032325	3.99256129	0.005470451	619636759.8	75.02510447	6.863203006
5836.599219	5889.66114	5784.644683	5834.240938	110118943.6	38.45136647	106.2495669	5704.371805	5744.014172	5857.721571	-82.87305951	5842.076227	160.6723222	2.84430523	-0.001427524	610399473.9	74.94412108	6.798543692
5824.385499	5879.341692	5771.158655	5838.402929	113340603.6	25.30712535	103.883349	5721.526309	5745.752652	5853.130034	-75.58207171	5819.748186	99.04703081	1.73977647	-0.006301174	599058488.6	74.85652537	6.742550928
5819.286993	5873.72214	5765.60857	5842.671082	117335110.3	20.38031589	100.5140368	5740.137281	5746.696437	5846.723223	-55.06960767	5805.364494	48.8846489	0.85026394	-0.008273602	585880638.5	74.71877864	6.729921384
5828.961771	5878.336926	5775.68338	5845.284883	121525521.6	30.4271902	96.63367728	5761.649386	5755.349239	5842.196867	-23.37221177	5808.026479	19.04158649	0.324446873	-0.006797526	570605414.1	74.48199448	6.191427179
5846.392037	5887.442994	5793.533339	5844.05493	125398598.8	46.63927498	92.79128988	5784.034574	5767.860365	5839.145912	9.713200303	5821.483581	3.004839215	0.047202397	-0.003478212	548420094.7	74.18316949	6.209007168
5862.823547	5893.985561	5809.487168	5837.53772	128681900.2	60.99349321	89.33440857	5804.616948	5778.187168	5835.640851	37.2022798	5836.02319	-6.685357347	-0.108088648	0.000171063	514404515	73.88372984	6.92220156
5867.721246	5890.903232	5813.375167	5823.786039	130597114.4	55.02402879	87.0037341	5821.286833	5785.444943	5832.075821	44.28709451	5846.359415	-22.53992361	-0.369381745	0.001534365	463079062.8	73.60574081	6.96598966
5850.017639	5870.281262	5794.005117	5800.561001	130398442.1	10.70181124	86.53100948	5831.713001	5788.596893	5828.449348	15.45591431	5845.555972	-57.87490857	-0.978879624	-0.002095293	389119241	73.38002491	7.072404595
5814.528409	5835.804912	5756.331904	5769.443984	128427262.1	-58.09285958	87.60523108	5835.955485	5787.261595	5823.26086	-38.4876906	5833.340529	-106.7082459	-1.829160754	-0.009602043	296396045.6	73.22531843	6.90424263
5770.144226	5795.023304	5710.367158	5733.816542	125279988.8	-132.7611059	89.59284486	5835.208341	5782.282419	5815.399507	-100.3980244	5813.886251	-159.051264	-2.742375069	-0.018891057	192009573.7	73.13865121	6.866954885
5722.741477	5749.26151	5658.957438	5692.946201	121421840.8	-192.645193	92.17636426	5829.061824	5772.588461	5802.567064	-162.5358205	5781.628774	-206.826118	-3.570195397	-0.028530642	79747281.56	73.16942424	6.623587491
5679.24625	5701.199045	5606.593852	5647.019725	117463010	-215.7139934	94.92012882	5817.398285	5757.369053	5782.306036	-213.6584472	5732.245183	-240.9429157	-4.145976609	-0.036859115	-35584229.89	73.35988008	6.970127003
5640.25413	5654.547139	5557.151292	5600.256346	113587535.7	-209.303718	97.37785973	5801.670178	5738.371773	5756.059228	-249.9639604	5673.376892	-263.3324414	-4.509733492	-0.04341002	-148824310.1	73.66639171	6.836853468
5603.85786	5610.585002	5511.354446	5555.72626	109768003.8	-188.5188947	99.27304979	5783.292487	5717.39467	5726.439605	-275.3761162	5612.524629	-279.0990309	-4.75906481	-0.048316799	-256287608	74.03749093	6.817352929
5571.362429	5577.453315	5477.655606	5521.319518	106447982.5	-162.7355458	100.0304462	5764.30928	5697.197617	5694.540179	-274.2089644	5562.744163	-290.29318	-4.937576389	-0.051324422	-351485129	74.39368359	6.966591807
5543.759039	5563.006251	5464.186712	5504.815495	104018664.3	-142.865021	99.08085647	5746.940711	5680.719567	5661.849439	-232.999332	5537.559845	-299.4910645	-5.098486771	-0.052070634	-428071336.9	74.65176719	7.333166474
5521.174645	5561.520006	5465.032817	5501.134722	102397530.8	-128.8806106	96.67014646	5730.931451	5667.170976	5629.937603	-167.0906355	5531.04427	-305.6415808	-5.220037018	-0.050802454	-486959956.1	74.83154174	7.40504346
5503.616686	5565.520078	5472.397957	5503.146229	101491551.9	-116.7466622	93.32242475	5715.216748	5654.823399	5599.5074	-92.75741939	5533.06097	-306.5546651	-5.257311183	-0.04817399	-531399617.1	74.97247605	7.469574397
5490.67886	5566.936458	5478.199385	5504.081457	100961933.9	-105.8648395	89.2605071	5699.790796	5642.81864	5572.737233	-36.63429441	5535.82678	-301.744596	-5.198171652	-0.043322567	-562783564.4	75.11281968	7.419829585
5481.653152	5556.56454	5473.038125	5496.070371	100391787.5	-95.76788271	84.79749642	5684.43261	5630.01989	5552.305568	-26.83702417	5530.328227	-290.6639691	-5.028399766	-0.035797156	-583366007.2	75.29611875	7.444524382
5475.448225	5537.473798	5459.405238	5481.487031	100057655.6	-87.39422814	80.39758947	5668.557664	5616.419829	5536.630463	-50.05969294	5517.61826	-274.4050316	-4.76644522	-0.026960946	-595662513.1	75.49435982	7.483183439
5471.024039	5516.463579	5443.707554	5466.063113	100331908.3	-81.1160707	76.40400137	5651.927902	5602.638293	5522.028033	-84.20616863	5502.484778	-254.7887735	-4.44544478	-0.017799307	-601335475	75.6648898	7.455826623
5467.289537	5494.775238	5426.014829	5450.056766	101358900.7	-80.78812204	73.34954239	5633.706308	5588.34366	5508.919099	-113.7859503	5485.567341	-232.2373211	-4.070078527	-0.011758397	-603497395.9	75.77617962	7.412988491
5463.043665	5474.851443	5407.641595	5434.781092	103333259.8	-89.49168829	71.78091999	5612.906238	5573.204864	5499.657907	-120.2354246	5467.686703	-207.3800746	-3.649067836	-0.012060891	-605494928.9	75.79535479	7.414840312
5458.408395	5458.563753	5391.18002	5422.204485	106003765.8	-101.4965621	71.47271844	5590.592559	5557.942899	5490.228237	-106.9867186	5450.703861	-181.1016184	-3.198418565	-0.016437186	-606241388.1	75.73828111	7.442585958
5454.34254	5445.734996	5377.406038	5412.615852	108855859.6	-111.4870279	71.8916304	5568.426519	5543.463868	5474.764735	-85.97458577	5436.155187	-153.5672837	-2.721163567	-0.022071161	-602697658.8	75.63443569	7.470156453
5450.320486	5441.974675	5372.998933	5411.658332	111914685.2	-110.8514829	72.93400846	5546.618258	5530.274397	5457.328284	-55.34479087	5424.031538	-126.7051681	-2.253766405	-0.024665965	-594998753.6	75.50124249	7.488042924
5445.868939	5452.304617	5384.25885	5424.462582	115169730.7	-88.8694538	74.41644665	5525.902319	5519.039239	5445.604348	-15.22218361	5415.803558	-102.6288878	-1.836463004	-0.019843406	-582976251.4	75.36127581	7.48440735
5442.855004	5472.966364	5406.859554	5447.18877	117999356	-52.35819354	75.77260186	5507.29978	5510.176812	5438.136158	28.76220705	5412.600608	-79.48085416	-1.433857228	-0.00978073	-562744204.1	75.21409209	7.464728743
5443.072334	5499.39322	5435.232673	5475.083945	119866771.4	-17.66738684	76.55232185	5490.636887	5503.698643	5429.808894	73.27734142	5411.873499	-55.03449355	-1.003470195	0.002143258	-531004438.7	75.0508442	7.44037121
5447.98584	5523.736122	5461.538367	5500.356528	120056786.5	13.7468295	76.12542338	5478.988456	5500.575188	5426.464799	105.9391925	5421.212365	-28.39596565	-0.527776403	0.012295487	-484235401.8	74.88673702	7.416105089
5459.330605	5537.897415	5477.298836	5514.987579	117840670.2	51.62993783	73.83495375	5476.22993	5501.544362	5437.175295	114.2589126	5451.17677	1.878640972	0.020918937	0.016820359	-418686711.7	74.73209279	7.39768968
5475.534763	5544.206645	5485.033601	5521.301267	113710567.4	77.3416794	70.08528799	5478.776249	5505.617911	5454.36799	103.8351462	5489.525251	33.93263843	0.607528709	0.017061723	-337961053.1	74.59087213	7.384427529
5493.20291	5546.357736	5489.146973	5523.004414	108566570.7	60.81317155	65.69891354	5481.31859	5511.578548	5466.003239	82.72742805	5518.832037	63.61102664	1.15406422	0.015386148	-249348474.7	74.47483437	7.372830657
5512.436706	5549.488276	5492.95454	5525.211789	102794659.2	33.38519037	60.88396198	5483.122605	5517.399026	5476.0867	60.16706963	5537.909246	92.04936833	1.68077927	0.013973232	-154526468.2	74.35754103	7.365450392
5533.087514	5559.349833	5500.896518	5533.670957	96922261.69	40.50016967	55.95685678	5484.404586	5521.088352	5491.638085	47.17108625	5549.77847	120.2095508	2.204386306	0.015271642	-55587390.22	74.21540453	7.363623035
5550.663156	5570.960229	5509.001569	5543.481977	91568091.25	62.95779608	51.71301131	5484.557695	5522.645873	5508.190501	38.87786687	5552.816403	141.9360729	2.61117093	0.017687731	38208724.55	74.08075365	7.367545273
5561.210704	5577.65179	5511.034872	5548.071287	87117148.65	71.37026809	48.76581614	5483.092121	5522.261508	5519.824331	26.92665689	5544.596421	151.7539043	2.800576626	0.018800792	118596087.6	73.98270978	7.379095407
5560.071923	5574.702852	5506.770956	5542.913657	84468729.81	66.02422664	48.04605939	5481.543503	5521.155598	5527.146879	9.947138555	5532.493392	143.2536605	2.652853357	0.017214906	177720614.9	73.98195234	7.391323806
5542.388677	5556.9191	5495.088547	5522.99775	84480258.38	47.82820935	50.4926197	5481.765276	5520.639351	5531.290721	-15.23340925	5526.189782	109.6417944	2.041272838	0.011340431	206599204.4	74.13691067	7.398106539
5511.580276	5527.678751	5475.823358	5491.746173	86759002.15	18.74772559	55.54637947	5482.794328	5519.256919	5530.903728	-45.57448818	5520.576585	56.84739833	1.075967728	0.002214306	209756389.2	74.3994807	7.404813719
5474.361285	5493.912881	5452.244374	5456.166752	90615242.18	-14.53509921	62.1169286	5483.298499	5515.644531	5525.185323	-73.29494026	5507.095597	-4.51762067	-0.047238183	-0.007939427	198142409	74.70310551	7.415644988
5432.626543	5457.228753	5418.642822	5417.755594	95475407.23	-52.34678361	69.77139914	5482.361383	5507.938214	5513.383903	-104.3044067	5485.51107	-71.28059118	-1.268318872	-0.018800129	168538478.4	74.97543929	7.443835702
5389.135971	5419.903916	5370.009912	5378.662829	100604547.9	-93.80722667	77.9116367	5479.071088	5493.912011	5494.991055	-143.073885	5457.91217	-138.6329543	-2.496137573	-0.029878399	120683298.2	75.14094112	7.502090761
5350.172477	5387.362285	5316.952307	5344.628404	105798789.6	-131.9711923	85.62764143	5474.144069	5476.144963	5472.150176	-179.0508555	5423.384325	-198.1535604	-3.579760031	-0.039342136	67530117.81	75.21134978	7.577879198
5320.584404	5363.649564	5270.580824	5320.029607	111074871.2	-162.1034619	92.26011901	5468.722858	5459.2518	5447.800912	-203.8038812	5383.091099	-244.0011581	-4.416752933	-0.045767888	18530692.69	75.22103711	7.655579168
5307.943129	5355.243116	5245.054146	5311.634722	115968928.1	-171.504744	96.67955229	5463.774718	5444.480357	5424.522874	-197.7943008	5345.489406	-263.2072297	-4.767069431	-0.047077571	-1347835.272	75.20003828	7.716533561
5319.815503	5368.63988	5255.068715	5326.249493	120076074.4	-148.0592138	97.76506458	5460.316557	5431.543454	5404.953366	-142.1443547	5318.199674	-244.0059822	-4.415253431	-0.041152529	31878747.83	75.18219914	7.741280795
5352.257544	5400.28409	5293.923513	5360.081714	123346637.8	-100.4040315	96.00183586	5458.354364	5424.070678	5390.850975	-52.03138669	5311.175	-192.4726423	-3.471646706	-0.029310477	102094459.1	75.15841481	7.736747786
5397.476976	5443.246524	5348.638306	5405.73596	125718647.8	-40.91785571	92.40771453	5457.554269	5426.58524	5383.286276	51.18265137	5333.84465	-118.9386702	-2.120598135	-0.014098239	186389290.9	75.11544895	7.71637941
5452.019689	5494.490869	5412.380194	5460.062597	127443940.2	17.25258704	87.43591128	5457.716565	5435.764507	5383.058958	145.4537891	5378.826726	-36.1001468	-0.609626698	0.003532161	259363758.5	75.03173196	7.689761252
5511.093506	5549.806763	5476.482585	5518.679617	128832997.1	59.7940008	81.72430101	5458.641658	5445.941088	5390.883779	207.3347196	5433.926855	42.81870009	0.807549488	0.022241416	293847478.6	74.88619173	7.668231687
5568.848368	5603.877367	5535.915017	5575.835493	129570469.8	87.77417419	76.0602187	5460.366335	5457.994215	5406.369466	238.8438455	5491.647158	114.4198756	2.081106233	0.039896849	294671093.4	74.71779355	7.650835225
5621.368061	5653.081974	5589.112812	5627.57253	129307441.1	106.6106042	70.97853865	5462.915895	5473.897179	5428.005811	249.2772445	5544.047254	176.8333208	3.18573248	0.05495959	275033855.2	74.57200444	7.632744665
5660.83112	5690.329342	5628.870137	5666.253248	127745275.1	119.065295	67.48615631	5466.735267	5491.164883	5456.443638	244.8701816	5586.942371	234.3569257	4.236403097	0.0646965	244912732.5	74.49266089	7.614020102
5679.508907	5708.621531	5648.25592	5684.331833	124575703	128.5755192	66.59402442	5472.143171	5506.885414	5491.801114	233.1402635	5619.763293	290.3879652	5.329116193	0.066401427	215686741.7	74.52578984	7.594178577
5680.403697	5710.650881	5650.028589	5684.776129	120164226.3	133.9463731	67.90667137	5478.707261	5520.872171	5530.246892	212.7468747	5640.495629	336.43456	6.280199111	0.061290985	184861065.2	74.64931216	7.575214922
5669.705247	5701.966193	5639.645296	5673.659626	115105791.4	133.2296938	70.55602493	5486.112829	5533.410012	5567.969627	181.7256503	5647.35782	366.455478	6.945983788	0.051789701	148262430.9	74.81660612	7.559847195
5650.555319	5685.449858	5620.220292	5654.112493	109690303.2	123.7123429	74.2238945	5493.17645	5543.910267	5599.499942	135.9886365	5645.558553	361.7930578	6.932927803	0.039109179	99907195.57	75.01233309	7.548515437
5627.393041	5665.157091	5596.21336	5630.542071	104289393.7	103.4211417	78.43336858	5498.740347	5552.006597	5619.408623	72.1003445	5642.005704	305.5847075	5.879668201	0.024932751	33987107.49	75.21502886	7.542289448
5603.98211	5644.348975	5571.50601	5606.511038	99277392.72	76.25985986	82.4785284	5503.772918	5557.882713	5629.033936	1.040831567	5636.656391	215.7478521	4.142644288	0.010820222	-37063411.32	75.39444215	7.539798914
5582.188888	5624.596515	5548.178085	5583.726996	94885425.11	46.81502686	85.88482853	5509.431961	5561.886344	5631.56871	-65.08758718	5628.362435	114.0067054	2.162598607	-0.002347524	-98766347.4	75.5313983	7.539223929
5567.686219	5610.907273	5532.105177	5567.714117	91707923.11	23.32268623	87.7593558	5517.11144	5564.623195	5629.665521	-112.8036794	5617.833097	28.92251352	0.506672489	-0.012284092	-137392835.6	75.58677687	7.544588709
5566.034885	5608.141416	5529.020846	5563.831685	90291329.45	11.11904017	87.19736289	5528.27658	5566.546956	5626.160529	-128.3299579	5605.940452	-9.667496218	-0.231253384	-0.016765135	-138701776.3	75.52151266	7.557062217
5574.455646	5614.018657	5536.142485	5569.541903	90479552.55	6.713940467	84.71001914	5541.93321	5568.058682	5621.635641	-117.3742468	5594.447952	-12.43410791	-0.263015011	-0.016692944	-109080453	75.35672146	7.578540125
5588.178548	5624.499949	5548.668895	5580.42579	92016740.44	15.50684634	81.29053323	5556.416955	5570.210046	5616.98838	-91.82919084	5584.735528	0.56377156	0.012348004	-0.013790656	-62729983.68	75.13241813	7.612125944
5604.291129	5636.847089	5563.53362	5593.413274	94496280.61	24.56794015	77.315526	5570.684982	5572.465109	5611.405785	-57.25440076	5579.872634	14.61457964	0.302963858	-0.009186216	-4592209.261	74.86734999	7.639717632
5618.423297	5647.298331	5576.22464	5604.27032	97405757.55	-4.294871431	73.31931898	5583.491877	5572.713495	5601.942818	-21.07101681	5582.32597	12.26506106	0.263980162	-0.004392083	58858019.24	74.58749756	7.65487692
5628.984998	5654.236685	5585.28967	5611.466114	100927503.6	-35.95716183	70.10469934	5594.347233	5573.300241	5592.95998	11.20276552	5589.582938	-3.188827639	-0.035147724	-0.000201693	117059168.3	74.32135953	7.663759984
5635.647865	5657.188068	5590.571165	5614.804581	105366610.8	3.125717647	68.21522238	5603.166815	5578.094516	5590.952585	37.15616146	5598.312655	-21.86852456	-0.395172372	0.003153442	162452120	74.08642053	7.643760559
5632.344426	5652.27968	5586.319072	5610.03035	110704599.5	45.67924798	68.67875941	5609.133152	5583.016954	5591.725674	48.6193913	5603.39029	-42.69609082	-0.786240314	0.00431989	184467953.3	73.92280609	7.655000713
5615.092615	5636.611624	5568.794268	5594.000364	116975089	-15.84836057	72.50901281	5611.574244	5582.491454	5588.937712	37.79816548	5599.829611	-63.56121218	-1.158497573	0.002039042	171349556.5	73.86963636	7.801923052
5583.002817	5610.084858	5537.023022	5566.673992	123895702.6	-110.6337573	79.11969399	5610.453249	5577.89935	5583.595027	7.856523982	5587.941996	-85.3432513	-1.53385021	-0.003201821	128927275.9	73.90880558	7.98009083
5536.791115	5573.791163	5491.542245	5528.993296	130927661.1	-135.4028049	87.42008093	5605.878926	5571.619148	5577.58346	-34.85916551	5568.924338	-111.0924271	-1.978760824	-0.010543827	70209605.69	74.00684907	8.026186558
5490.51834	5534.127457	5445.707204	5488.333735	138111606.3	-124.679176	96.84847043	5598.539898	5564.180153	5570.516133	-85.64215	5546.537934	-138.9400614	-2.464099139	-0.019120742	-7228073.062	74.14289106	8.005231347
5446.964713	5493.068755	5402.120328	5447.307704	145471919.2	-127.3240139	106.6531524	5588.919667	5555.386211	5560.622052	-138.9001847	5524.250478	-166.9775802	-2.961338551	-0.02783806	-101877522.3	74.2887511	8.031969889
5406.840387	5452.100143	5361.697639	5406.217569	152255502.3	-145.7844106	116.0641248	5577.087894	5544.63036	5547.047284	-189.8867018	5499.878873	-196.1902001	-3.485867042	-0.036440267	-200207828.6	74.42858399	8.067091332
5402.037494	5424.500397	5354.314871	5379.009104	157767562.8	-182.4839014	124.5933035	5563.804322	5532.493735	5531.51283	-235.6002112	5471.551133	-227.4634535	-4.047222032	-0.044927494	-293463482.8	74.55752766	8.050535058
5383.72969	5390.640551	5333.016692	5344.055336	161210849.5	-222.8936024	131.1906177	5547.706551	5515.140222	5507.72541	-273.0701903	5432.512413	-263.6033117	-4.699427478	-0.052795474	-352457452.3	74.64699114	8.020571471
5249.659967	5311.47023	5202.034986	5256.002267	161766507.5	-250.3691998	134.8369353	5526.357324	5487.214597	5466.811439	-297.9457541	5376.775848	-306.5492672	-5.479974981	-0.059657499	-349580866.2	74.67035319	8.023750364
5105.81926	5227.273649	5059.270436	5162.8579	159924240.9	-254.9021647	135.8970679	5502.543338	5453.903937	5417.488451	-312.1100025	5310.684573	-355.0858929	-6.363257627	-0.065204322	-303510381.2	74.63845831	8.045766282
5123.556759	5203.028098	5063.90207	5141.772786	156657761.7	-222.0971881	135.1279782	5480.363415	5422.961154	5372.16787	-319.8186512	5241.462034	-406.2176065	-7.295516777	-0.069220381	-239244850.9	74.56837238	8.066803303
5196.692621	5205.681911	5123.566891	5146.482168	152293717	-176.0374433	132.9900619	5458.59288	5394.306502	5330.00297	-311.9863492	5181.339982	-451.3488701	-8.112736704	-0.072025472	-188856860.4	74.47970703	8.079733384
5160.654703	5174.067962	5085.271512	5105.055062	147307411.8	-154.0038574	130.1165792	5434.741584	5365.620763	5287.828071	-287.7956767	5142.023464	-488.6029348	-8.769657064	-0.073709997	-186344833.8	74.39754291	8.075833257
5074.906854	5128.8856	5004.417501	5043.918914	142490090.6	-144.9111679	126.9339425	5409.282864	5337.644116	5245.117541	-253.288594	5117.611513	-515.0943253	-9.231939634	-0.074637836	-220825214.5	74.31972913	8.060273472
5031.573332	5117.546055	4983.123834	5003.562309	138403760.2	-127.7571284	123.6414041	5383.168634	5312.608776	5202.920426	-194.1681333	5101.334	-509.9906153	-9.14285913	-0.075176135	-271398924.6	74.23618502	8.042555665
5011.087893	5105.624077	4976.581476	4976.623775	136108320.9	-109.3022823	120.8959233	5354.950892	5286.358677	5160.18481	-149.7871048	5081.795229	-499.5062872	-8.977978111	-0.073542341	-320552750.7	74.15503037	8.027809329
4984.807632	5032.072892	4904.175439	4951.148931	136651848.9	-98.67623597	119.3395311	5322.940277	5252.144105	5111.961002	-192.4473791	5042.492663	-541.5520797	-9.797059752	-0.069609057	-348783889.5	74.08225011	8.021625372
4961.628229	4950.09805	4828.047872	4930.866045	139549093.9	-93.06851036	118.7838643	5288.062035	5215.538566	5067.112094	-251.7309139	4995.0591	-575.9330038	-10.49865195	-0.063569317	-362418286.5	74.02032593	8.022476783
4950.314511	4943.336894	4845.071865	4920.296969	143881248.6	-88.36912451	118.8229582	5251.94496	5185.721591	5040.411209	-214.0269941	4960.423517	-504.395636	-9.269158993	-0.051614392	-373393428.2	73.97866976	8.025837062
4938.378909	4967.148153	4891.046359	4910.798631	149130594.5	-86.8233051	119.2160203	5215.188015	5159.122816	5019.964858	-140.0517608	4932.945452	-391.5814221	-7.326112158	-0.041372216	-390927821	73.94909056	8.031112843
4919.216127	4951.796825	4872.055926	4895.234355	154589529.8	-89.94762003	119.6198014	5178.458377	5130.106679	4988.215121	-122.7112133	4902.582752	-339.3075124	-6.554334247	-0.046460943	-424797524.8	73.92013482	8.037380062
4899.404073	4925.635686	4827.025359	4879.293988	159795299.8	-93.31207446	119.8339213	5143.116701	5102.386594	4953.535758	-125.952192	4877.247423	-310.8769683	-6.224309956	-0.053496971	-466199712.2	73.91930799	8.042795465
4870.138365	4927.761991	4810.279523	4867.268667	164572332.3	-94.16114577	119.8069924	5110.235402	5080.151334	4927.910867	-100.9826032	4866.783574	-249.609731	-5.261821614	-0.041626601	-502605547.9	73.97623486	8.046440595
4860.438674	4949.867791	4820.502361	4874.760833	168116194.3	-86.69401152	119.2073428	5080.585607	5064.070449	4912.554726	-47.34579066	4871.082201	-179.9438252	-4.00579286	-0.020213641	-524163747.3	74.10290225	8.046203786
4928.802228	4984.915944	4858.417093	4916.598079	169670169	-61.26854264	117.7116527	5055.68325	5055.280442	4907.981618	28.56185725	4887.051636	-120.7124298	-2.657797962	-0.005716708	-520498887.8	74.31890981	8.03973999
5018.152749	5027.877482	4914.59113	4979.132961	169551903	-25.26849264	115.5312504	5035.148211	5052.094636	4913.01884	114.0789118	4915.645949	-68.14478868	-1.259810174	0.006112965	-496213161.8	74.60744955	8.028917492
5023.356597	5057.444935	4957.864008	5046.315684	168272761.5	0.222113454	113.0192036	5016.341065	5050.066537	4924.907061	197.4330436	4956.68247	-47.43206567	-0.52876824	0.022856282	-461109734.2	74.92843934	8.017242074
5001.198327	5081.255246	4991.792949	5095.886563	166370152.9	20.25295992	110.3892349	5002.228703	5050.319373	4941.167957	246.2946725	5001.393719	-19.86506553	0.222365149	0.037134729	-419101853.6	75.3134274	8.005237227
5060.865728	5133.252181	5050.448596	5104.346634	164531313.9	60.65156347	107.9217933	4997.961239	5056.622033	4958.779947	226.9377188	5040.578632	102.0716927	2.781315213	0.040602419	-375263927.4	75.7799869	7.99393339
5129.610848	5169.898014	5086.054404	5084.040701	162735355.3	88.40619464	105.8244495	4997.450003	5062.540669	4976.91835	162.6868874	5067.151397	224.6678018	5.132581294	0.036456288	-333866931	76.27251425	7.986846068
5091.572742	5119.022353	5018.425954	5053.788936	160742327.9	47.15091307	104.1899876	4992.136744	5059.540571	4995.53242	84.65252868	5075.169581	194.5289782	3.964014881	0.029147226	-296905026.3	76.7503301	7.986493657
5019.380858	5044.920021	4926.647875	5026.080369	158808833.5	-9.185254407	103.3369476	4984.525145	5052.139685	5012.298915	11.59381087	5067.399237	113.0027882	1.739906374	0.021892568	-270252886.4	77.08152496	7.997577579
5020.797999	5043.547981	4929.644441	5020.092617	157119549.4	1.314351119	103.5614353	4979.575881	5047.492874	5025.93575	-21.00380529	5052.562102	133.3368769	2.115955606	0.01830601	-259677358.9	77.14375571	8.024802809
5056.109667	5078.021493	4979.386395	5029.14853	155723801.8	44.84996268	104.6952356	4977.165988	5045.647213	5035.885329	-24.81986003	5036.509421	193.8746243	3.632160566	0.0172594	-262914605.2	77.02203124	8.064384675
5065.758976	5090.528095	4998.737521	5026.468151	154815232.8	61.36822594	106.4660313	4975.879381	5045.48583	5039.876682	-59.75507861	5019.22682	206.3831544	4.157505332	0.016370032	-275325251.8	76.82481882	8.110681519
5063.301178	5093.006929	5010.065087	5025.101826	154079052	64.32415091	108.6332138	4977.988472	5047.725404	5041.986918	-81.11808082	5013.254442	179.0291501	3.79689636	0.014052692	-294431242.5	76.71933919	8.160461198
5059.063014	5092.803168	5021.492038	5059.600891	153152889	80.07589355	110.8902204	4986.415463	5051.884481	5048.959459	14.69917112	5034.876213	118.7824129	2.633934942	0.008672094	-316775007.5	76.87338575	8.208730091
5050.354448	5087.215674	5008.539698	5087.839951	152616108	82.29206434	113.1482808	4996.724067	5054.931214	5054.496816	111.7878229	5062.739398	35.44046389	0.891082194	0.000978584	-338960900	77.21747671	8.254924444
5054.676693	5098.033137	5056.481662	5043.842444	153087235.9	44.29971554	115.4102947	5003.666724	5055.708348	5050.38	23.88173203	5068.051023	-29.54360603	-0.511973474	-0.007514633	-358882947.3	77.6408867	8.297914484
5048.852627	5096.845528	4936.788779	4975.583571	155060009	-11.6011505	117.46836	5007.584943	5050.746516	5039.653902	-126.0674336	5051.915507	-80.31998798	-1.610401069	-0.015225194	-372033112.3	77.99795746	8.327294174
4980.901878	5019.954522	4882.949042	4955.61726	159082474	-68.25426585	119.1405944	5008.53459	5034.722765	5026.053636	-138.6906215	5023.346268	-171.0789305	-3.468798962	-0.020857254	-373902312.2	78.14168165	8.346435423
4907.357285	4936.164384	4832.904813	4958.497345	164663175.9	-103.1761138	120.413632	5009.201738	5016.470472	5013.466008	-87.12039335	4989.07867	-226.8063369	-4.559713849	-0.024180123	-366212477.9	78.1347522	8.350023143
4919.846654	4957.459743	4861.122826	4944.902753	170835900.4	-78.96284738	121.2593163	5013.921922	5007.175764	5005.656944	-103.4167404	4951.647468	-119.5693919	-2.282730258	-0.025332422	-352719200.9	78.06879328	8.300696022
4960.407696	5010.883215	4906.445343	4920.837461	177431363.6	-41.57864957	121.7963428	5018.779897	5003.410133	4999.314852	-133.8643983	4925.398347	12.63154574	0.485145869	-0.026901282	-334811808.7	78.08387926	8.253816321
4939.128314	4985.254523	4884.135229	4895.863793	184183966	-58.98653307	122.1778691	5017.897724	5001.004224	4991.577474	-86.50990254	4930.650102	-22.60326056	-0.25497888	-0.029417864	-314620390.1	78.31740908	8.289160126
4892.035657	4925.794928	4831.899573	4872.314136	190102214.3	-101.7252986	122.2122456	5011.642367	4995.420425	4977.227242	-25.98017964	4942.596017	-145.5814612	-2.841719377	-0.031995203	-295130296.4	78.6702596	8.278836028
4873.31821	4899.180698	4806.708206	4853.057515	194374634.1	-124.8594132	121.6737714	5002.562214	4980.311063	4950.602811	-52.84634284	4927.757911	-236.040647	-4.768153758	-0.039398736	-278230197.3	79.01483627	8.196293715
4873.327735	4899.306354	4805.562183	4847.451256	195849138.6	-125.2370095	120.4376916	4990.794081	4961.924521	4921.009244	-108.0145994	4896.351152	-274.5995493	-5.602185506	-0.042013134	-267906295.6	79.17688666	8.164260819
4878.972466	4915.37982	4821.341589	4865.068221	193368500.7	-102.7987453	118.3633351	4975.436514	4949.428811	4898.536212	-87.95661521	4865.496503	-247.190176	-5.021757454	-0.020234407	-268199605.7	78.9816661	7.671870489
4893.051861	4946.290666	4852.449177	4899.541892	187582733.6	-62.60978884	115.5841942	4962.223823	4943.495883	4888.074961	-31.4429582	4847.031527	-166.7727481	-3.313759698	0.00608256	-276618508.9	78.53294069	8.258691669
4915.160225	4986.720084	4892.572652	4940.966171	179762354.1	-14.19650641	112.3911448	4958.227759	4944.009279	4896.330933	-23.55327461	4852.012873	-60.9708577	-1.075621362	0.004246118	-288638758.4	77.98424053	8.227582973
4946.462935	5029.083971	4936.454226	4984.441568	170456896.7	30.9671387	108.810612	4960.285912	4950.061729	4913.327942	-6.469482102	4882.295896	38.56103533	1.006849929	-0.005493941	-302368817.4	77.49643266	8.256170733
4986.893488	5064.307244	4977.064401	5023.127941	160421111.2	60.16778734	104.8902349	4963.090287	4958.485762	4923.246715	114.9827068	4936.430393	98.11471575	2.204135752	0.007668038	-315133163.8	77.24322612	8.280752231
5031.538778	5092.413909	5012.865485	5056.142128	150628626	76.16426761	101.0073252	4965.968325	4969.251375	4931.441764	252.0467829	4998.303711	126.4510138	2.715242494	0.030799773	-323904060.7	77.16179364	8.307865124
5077.151493	5117.837791	5046.666664	5086.864634	141754077.8	86.58595921	97.51195717	4968.32412	4983.794042	4947.157553	275.6470688	5047.162952	142.9316762	2.968793541	0.045226655	-327052272.2	77.13716956	8.303248463
5111.16312	5134.29529	5068.837945	5107.629733	134672530.1	91.57295668	94.78528954	4969.904225	4998.02796	4968.166654	227.0780519	5078.839644	159.3700668	3.233124891	0.051860325	-319987563.2	77.09658246	8.285914806
5121.873832	5137.198506	5071.43544	5112.323043	131909429.2	92.80868608	93.22744594	4971.75427	5006.895309	4991.12444	190.3070121	5096.091939	189.3309559	3.815104014	0.053024437	-298355809.8	76.94802512	8.286849933
5117.271024	5132.749402	5062.581389	5107.732217	135365601.9	92.17868247	92.68328541	4973.767508	5012.524114	5015.547045	147.6471312	5100.067235	226.5581378	4.577290353	0.049244619	-265133405	76.74351362	8.300531511
5107.311524	5126.215678	5050.206805	5100.09739	132473600.7	89.30531302	92.75453798	4975.44732	5019.222919	5041.050081	62.78056204	5091.708438	259.7542603	5.267795432	0.042252508	-224997587.2	76.5688969	8.3167444
5107.263154	5131.818656	5051.819908	5104.542391	119655930.7	91.12075164	93.40029565	4979.425831	5027.490984	5065.122479	-2.708489865	5084.733066	282.0440344	5.735995694	0.03516976	-181740321.2	76.41073326	8.340210113
5132.675459	5163.461432	5084.76348	5135.95863	147981967.2	104.0837475	94.5267755	4988.315215	5036.218706	5085.258916	18.61110591	5096.880443	286.0327874	5.819271192	0.031426121	-140130948.3	76.31811509	8.374036631
5175.862248	5212.53607	5138.762521	5185.185359	202027258	123.6016574	95.69160912	5001.557649	5048.28407	5102.800009	95.0561199	5123.144266	276.7344505	5.62104829	0.030459505	-101731050.1	76.27741201	8.4135854
5224.805416	5267.190564	5199.269954	5239.508783	56830384.75	144.1703277	96.5256963	5018.828669	5067.792495	5119.716292	183.4770141	5149.9763	262.4403072	5.317021999	0.030427246	-66592341.38	76.09756325	8.455998605
5266.373158	5312.164823	5248.608213	5283.066216	195153872.8	156.5897064	96.54681735	5037.702164	5089.997358	5137.221534	245.0818584	5179.768203	247.2012004	4.992168797	0.031366348	-38194482.42	76.01224885	8.495360308
5286.713222	5331.473446	5268.174185	5299.207753	159081635.7	151.6044773	95.24749421	5054.340337	5107.880558	5156.858967	237.8382589	5219.482803	235.9090426	4.748497316	0.032956713	-19512460.28	76.50730116	8.515233945
5290.17041	5330.464066	5264.311234	5293.727418	149053845.8	133.0256565	92.92248614	5071.39378	5123.14253	5177.80611	179.0263707	5256.504243	226.8228466	4.551287308	0.034377235	-10410040.33	77.05972126	8.516624594
5284.395331	5318.343535	5248.129909	5276.664835	144908705.3	106.7499223	90.19187722	5092.626226	5138.866106	5198.003452	100.0643386	5272.940451	214.3449732	4.288296811	0.035100502	-10911808.12	76.88755829	8.541872014
5277.34054	5304.505284	5230.264349	5257.722748	149091339.3	80.77980677	87.19069282	5115.963987	5153.768128	5217.640782	23.72948185	5277.342601	200.0567055	3.989007673	0.03340041	-18400263.69	76.52341672	8.583563187
5277.880197	5299.557365	5222.738385	5247.897349	148261498.9	63.43160078	84.13117979	5138.787704	5166.330882	5236.639709	-23.95081624	5284.684329	185.3615878	3.6792657	0.027675126	-29658117.49	76.57165774	8.487758356
5279.082069	5296.713678	5218.319461	5240.770746	144752541.1	50.8077236	81.63213092	5158.850512	5175.794805	5252.525086	-51.08538342	5287.514891	163.8725561	3.238823415	0.018280491	-47549071.61	76.79393251	8.594889946
5271.220409	5285.815922	5205.842752	5226.343281	143620287.4	37.34714486	80.18158061	5173.298819	5181.267952	5262.91252	-75.73851895	5275.104092	130.0494664	2.565026966	0.005940491	-75453164.46	77.61342012	8.583066143
5247.886063	5260.800468	5178.91951	5199.083261	144297421.2	16.2233193	80.47891569	5182.251137	5181.956475	5264.550097	-103.2296644	5250.454334	77.87249592	1.543966394	-0.007708628	-115259745.3	77.23230835	8.594243398
5201.985423	5214.817994	5130.296314	5152.654712	146784774.8	-19.48347625	83.23690656	5187.232507	5177.218446	5254.358953	-140.5714379	5217.920225	0.680997383	0.049177574	-0.021005674	-169139534.5	77.58585377	8.615536728
5138.49377	5152.704133	5065.014815	5091.567389	150976274.9	-63.88073274	88.0205682	5187.528562	5166.957531	5233.05063	-184.3979207	5176.766	-94.95640068	-1.792766108	-0.033956722	-233897355.7	77.84546632	8.645516745
5067.493955	5084.344419	4993.48503	5025.192914	156196313.2	-108.5262322	93.96581799	5182.067889	5151.605595	5202.524512	-224.9513904	5127.302163	-196.6912611	-3.745506324	-0.04631921	-303631028.9	78.05280149	8.670555549
4991.288777	5011.749566	4917.727062	4955.18345	162174938.2	-145.4486402	100.7747955	5172.715775	5131.388201	5164.916091	-263.4450833	5070.495927	-302.0833999	-5.762703654	-0.059378181	-377046394.8	78.22073308	8.691675935
4913.111412	4937.749688	4840.58148	4883.875353	168537220	-166.504316	108.0252147	5161.747123	5106.631395	5122.696452	-301.5665858	5007.091665	-407.3936959	-7.772780193	-0.074451354	-452387188.9	78.42282755	8.710505737
4840.918739	4870.010281	4770.037183	4818.779223	174641948.3	-173.111991	114.9351883	5148.849957	5078.91561	5077.234659	-330.3436938	4942.379039	-499.8334557	-9.532772458	-0.088555116	-523182692.5	78.62947078	8.724551636
4780.695339	4814.304892	4712.136723	4765.745463	179994337.2	-169.3869523	120.9114963	5133.582358	5050.382058	5030.255659	-341.5629648	4883.040284	-569.1465965	-10.84971033	-0.098502081	-583799557.7	78.79807464	8.734133151
4741.945454	4779.69312	4676.239195	4733.31656	183879503.6	-159.0585047	125.0131943	5115.827744	5022.241519	4982.43208	-329.5592346	4831.727752	-600.3284435	-11.43492641	-0.101178674	-627124314.8	78.91319045	8.73040042
4734.203015	4775.302846	4671.783743	4730.135213	185563103.3	-146.2996908	126.2936514	5095.09475	4995.448449	4934.049388	-286.90631	4791.332464	-578.3442385	-10.99925692	-0.093243575	-646004457.6	78.95488883	8.706151122
4752.329533	4795.9856	4693.45839	4751.35662	185355773.3	-130.7265804	125.1841337	5072.731149	4971.965027	4889.20521	-219.7900045	4765.532826	-512.3440452	-9.723110067	-0.076866054	-643364749.5	78.93597393	8.668774485
4786.319298	4831.899153	4730.94518	4787.301196	183988835.5	-111.6798983	122.5902658	5051.27478	4954.073747	4853.054195	-142.33248	4754.711612	-419.5532342	-7.938950309	-0.056155356	-625877646.8	78.8854715	8.624568436
4831.775966	4878.868365	4779.94333	4834.209288	181599123.7	-87.23376252	118.8513391	5030.895205	4942.586793	4828.139666	-49.64336076	4763.736055	-307.7026556	-5.799978378	-0.032074359	-595862546.6	78.80863096	8.591659008
4882.58984	4930.885832	4834.445205	4886.886843	178435828.1	-55.51480652	114.4637179	5009.987221	4936.491437	4814.686061	60.43552203	4798.638173	-187.378458	-3.517680078	-0.006428652	-556738210.7	78.71386906	8.589381344
4931.342204	4980.855537	4886.489391	4937.104142	175271631.3	-21.93698156	110.1532712	4991.241884	4936.835763	4814.432608	168.1869804	4849.123857	-71.05476616	-1.317309207	0.018163051	-514391314.6	78.62843854	8.604299773
4973.142475	5024.055808	4930.649822	4978.868547	172717867.3	7.463790401	106.4162409	4978.903653	4944.986394	4829.347562	257.5733103	4897.327702	33.14027673	0.662957298	0.039896076	-473330427	78.57425601	8.622448457
4997.888521	5049.599709	4956.270249	5002.355433	171664174.7	26.92263386	104.1951956	4968.412295	4954.949952	4852.169038	297.5188827	4939.089419	107.8007074	2.080812609	0.052883197	-440590113.3	78.58313445	8.632935877
4995.696614	5047.494114	4952.912212	4997.48771	173036848.3	30.28823135	104.4318812	4953.04366	4959.887458	4872.834159	257.0065908	4977.893578	136.0610378	2.614698778	0.053247113	-423386829.6	78.6875324	8.611803899
4970.650282	5020.979098	4924.990755	4968.792623	176283142.9	20.26417665	106.6565657	4934.901463	4958.331572	4890.100502	157.6636958	4997.103261	124.631324	2.389612559	0.042678864	-419171209.5	78.87079971	8.581910331
4930.820976	4977.413445	4881.320169	4925.662876	180299321.7	2.731111106	109.9490926	4917.895722	4949.561263	4905.117304	32.75378962	4975.044666	86.5541538	1.636004926	0.019937813	-421741033.3	79.09901819	8.601396679
4880.974393	4925.917989	4826.994637	4870.386342	184785232.3	-21.42582187	113.8898864	4901.225692	4935.972254	4914.572469	-92.61947623	4928.603245	30.71663924	0.585215997	-0.004304296	-429683860	79.36021984	8.64080184
4827.578445	4872.901096	4768.763808	4807.6268	189282595.2	-49.97376065	117.8986028	4883.604098	4921.181123	4913.720729	-189.0421761	4885.674998	-31.23956337	-0.49365309	-0.012093721	-440578998.8	79.63691113	8.63240785
4775.140929	4822.60004	4712.014479	4744.409992	192822408.3	-79.16775845	121.3175682	4866.298849	4904.840973	4903.652126	-253.2319074	4842.497313	-93.30499592	-1.534555604	-0.016779716	-448518829.2	79.90181688	8.657546085
4725.792692	4788.689762	4659.528033	4684.668028	194712120.2	-107.1155207	123.7368436	4851.256203	4887.306801	4889.689736	-294.3293086	4789.54802	-153.8021274	-2.541245365	-0.038952983	-449062968.2	80.13607204	8.832680503
4686.471515	4759.324327	4618.313549	4642.273622	193729481.7	-125.5701792	124.2756679	4838.099554	4868.001464	4866.461718	-303.1753604	4737.893349	-203.5460553	-3.488398339	-0.065039622	-435402866.6	80.30384536	9.092012803
4663.870514	4702.654922	4595.690145	4630.370687	188660758.4	-126.7926447	122.0729532	4825.490207	4844.23547	4826.3316	-272.9858696	4700.92289	-233.1098945	-4.332678362	-0.078774175	-400437877.4	80.36941475	9.321070342
4655.823206	4655.613776	4588.481282	4641.655566	180298258.2	-115.1973895	117.5523196	4815.386874	4821.572246	4781.048635	-214.8176998	4677.120522	-246.2639625	-5.03832941	-0.078697169	-348609822.2	80.35065802	9.530841276
4657.952786	4677.416696	4591.094218	4665.658546	170067276.5	-96.67409937	111.5275343	4810.418959	4808.333238	4744.876172	-141.0421347	4661.483744	-248.1086283	-5.571214426	-0.062120231	-288784600	80.28169914	9.724867026
4667.15471	4725.589223	4603.740885	4689.69015	158698697.4	-79.62864233	104.4512097	4808.830962	4800.788819	4720.056272	-67.05979035	4657.749604	-238.0433459	-5.687089614	-0.039304322	-223301070.4	80.17921309	9.811490353
4679.205239	4734.843009	4621.675641	4699.748264	147160116.8	-73.09068934	96.9286018	4807.301973	4791.356	4706.909055	-10.93159417	4667.844774	-225.0824144	-5.357620512	-0.026381932	-155696358.9	80.06629196	9.825467743
4692.265902	4725.995779	4642.459217	4699.153389	136426487.2	-73.58086606	89.51686895	4805.456305	4782.245378	4700.996009	27.24281533	4686.540809	-207.4837928	-4.656664936	-0.019032144	-94309450.3	79.96421494	9.750254654
4706.049534	4733.491844	4675.303687	4695.444224	127104621.1	-75.08911596	82.55964139	4803.900173	4778.723112	4696.949275	54.3088715	4709.655965	-158.6778161	-3.141055587	-0.008293445	-45397500.95	79.88422884	9.1614494
4717.263455	4746.461145	4700.561774	4693.229491	120558896	-72.6241895	76.80541748	4799.386464	4775.56678	4692.952273	64.97828197	4725.787962	-110.4317603	-1.722990092	0.002352469	-18929742.19	79.8584899	9.122991152
4722.78216	4751.363408	4682.123581	4697.928121	118095538.7	-60.68719654	72.98656969	4788.507495	4764.752535	4685.375831	56.58530659	4723.564946	-134.2733521	-2.271014802	0.008424275	-24928884.45	79.91780669	8.941211869
4723.837657	4752.088135	4654.203456	4707.517188	119238777	-41.68777539	70.87609864	4773.180227	4752.171824	4680.38974	36.01346096	4708.926428	-158.5227796	-3.028340083	0.011477156	-57106898.25	80.04672022	8.934282925
4722.643867	4752.840037	4672.785629	4718.071814	123048573.2	-20.01876922	69.95150275	4756.295752	4747.046187	4688.06745	8.929137655	4690.4418	-63.72673811	-1.043427059	0.013380444	-103617640.9	80.21856406	8.98280724
4720.984453	4753.812035	4706.608232	4727.288944	128827795.4	1.41341291	69.95314982	4740.005634	4745.922472	4700.197565	-9.263121802	4677.957168	60.84872411	1.64251438	0.013367235	-159416660.7	80.41288205	9.018893567
4721.206595	4755.850756	4706.774262	4732.868219	135651253.2	19.38321109	70.50837783	4726.814061	4743.017518	4705.975982	-2.915237207	4682.228778	82.79717951	1.98069121	0.012165732	-217578407.7	80.60325585	8.897169456
4724.220198	4759.993907	4693.381539	4737.011122	143112130.9	34.87933373	71.23857072	4717.019336	4740.559277	4707.305716	21.58417269	4699.207834	52.57436721	1.151190765	0.010433774	-268880873	80.77976398	8.724696671
4730.098925	4766.686497	4695.772999	4742.906826	151091816.8	50.08332828	71.91040405	4710.006392	4741.679907	4706.641427	54.24736226	4721.448777	47.53865511	0.934841809	0.005339784	-307052100.1	80.94122965	8.689205031
4740.441912	4777.493744	4709.338634	4753.277507	158872935.3	65.84076724	72.03709238	4706.303625	4745.149707	4708.463348	83.72464942	4743.98646	61.50097435	1.18291062	0.002816297	-319902095.3	81.06787352	8.714274356
4756.726217	4793.970036	4726.980341	4770.958287	165780770.2	83.20121395	71.12452718	4706.299312	4749.300325	4718.924564	97.5716622	4761.087976	83.33390879	1.626831125	0.014049277	-295465463.7	81.14211641	8.683546392
4778.264971	4815.424259	4750.111279	4794.777467	171846343.1	101.342466	69.38215294	4709.68393	4754.620595	4735.352022	100.4648223	4774.750557	114.4911944	2.301374149	0.028253449	-239088291.9	81.16684366	8.645264903
4803.887201	4840.611533	4778.984801	4822.315721	177234744.3	118.6147288	67.27590776	4716.09566	4761.810411	4753.152098	100.636231	4789.332623	152.0691154	3.145307507	0.027801253	-161159351.6	81.14677178	8.657555312
4832.576359	4868.659523	4811.24214	4852.407713	182189040.5	134.7606044	64.93954553	4725.129152	4770.56695	4771.217589	104.6648905	4806.154412	187.8628959	3.958964861	0.022734907	-67425320.07	81.09504302	8.729539969
4862.997026	4898.420005	4844.236165	4883.547153	187038548.4	149.4567783	62.57903642	4736.122067	4780.64415	4788.600583	119.6760465	4826.920828	213.221262	4.53035453	0.028742161	34158748.12	81.02797101	8.8584632
4894.589125	4929.341233	4877.298803	4915.162199	191736718.1	161.7929339	60.64932265	4748.902104	4792.238043	4805.949238	141.5888445	4851.277932	230.617577	4.914702045	0.039511388	137584965.3	80.93837086	9.02249675
4927.216153	4961.265137	4910.512698	4947.378245	196148239.2	171.2026212	59.49492196	4763.524095	4805.447562	4824.577014	163.7443939	4877.635922	245.2662325	5.232097803	0.045728213	240019821.1	80.81602203	9.199818043
4959.845583	4993.230201	4942.457316	4979.014705	200237632.1	176.5858033	59.61829859	4778.898482	4820.737686	4845.581427	181.3427798	4906.736305	259.1375057	5.525695325	0.048977135	331701539.1	80.65729589	9.323289384
4991.499131	5024.306238	4971.834757	5008.910576	203975383.8	176.8290444	61.53916158	4794.449588	4838.547902	4870.17538	189.1581886	4939.095524	274.6836263	5.850855497	0.051620967	403113359.4	80.45725704	9.333025522
5022.342541	5054.682888	4999.297608	5037.601364	207430108.7	172.8660157	64.92975175	4810.50675	4858.409763	4897.786829	189.3253592	4973.53671	291.4006003	6.194911368	0.053109008	457900700.9	80.22738871	9.258889851
5052.699287	5084.7382	5025.721277	5065.783401	210644854.8	166.2172483	69.12098004	4826.288026	4879.718833	4927.19664	186.1975437	5009.048599	307.2698331	6.511145648	0.05320441	502284836.7	79.98634018	9.128006371
5082.943833	5114.774909	5051.885159	5094.009317	213750730.2	157.6006305	73.93949196	4844.320688	4901.719046	4958.027396	181.4471292	5043.203629	322.1710671	6.797729986	0.05253032	540861529.1	79.7378403	9.019842106
5113.634248	5145.269052	5079.043135	5123.226415	216907267.3	148.057468	79.12481849	4869.128998	4923.649974	4989.814113	177.4064923	5073.649805	336.2438343	7.058747905	0.05177075	580386250.8	79.48821365	9.044207558
5144.457924	5176.045064	5106.758701	5152.896472	219881855.2	138.431793	83.9927592	4896.422392	4945.580768	5021.920967	174.1598473	5101.215131	348.31882	7.271364327	0.051033055	620582005.1	79.25253622	9.124325689
5174.802274	5206.632613	5133.976239	5181.963673	222387965.7	129.0952216	87.9977937	4919.269227	4967.745003	5053.916959	170.4555998	5127.131758	357.2421326	7.413906206	0.050232924	658288235.5	79.0421057	9.134758133
5204.794836	5237.288699	5162.077535	5211.525912	224377446.8	121.905564	90.36425712	4940.997598	4990.528025	5085.140838	168.5199985	5153.537534	363.6735203	7.501477014	0.049672898	699531901.2	78.88396012	9.093066728
5234.464757	5268.180345	5191.776607	5242.056329	225740399.3	118.4433885	90.30135612	4966.984343	5014.316626	5114.86372	169.9595637	5182.646317	367.4610662	7.532340365	0.049611639	748194724.7	78.80095019	9.04338738
5263.448669	5298.817749	5222.468203	5273.036425	226599424.6	118.0381683	88.23992637	4995.082744	5038.799319	5143.252593	173.659152	5213.242486	368.6284778	7.508792666	0.049861099	802360838.2	78.7837849	8.976993246
5291.608777	5328.831876	5254.305559	5304.643627	227354250.2	119.8408194	85.06567207	5022.205327	5063.651568	5170.85951	178.9257551	5243.81079	368.5604878	7.460748207	0.050181447	861699059.2	78.81780829	8.882376443
5318.089459	5357.293079	5282.729175	5332.601669	227743804.6	121.563882	81.06179371	5049.054661	5088.238545	5197.454647	180.9363462	5272.260159	362.3140257	7.287349833	0.050297406	911652257.9	78.86822013	8.795573938
5341.934542	5383.142962	5303.649049	5353.250833	227503484.1	120.8922501	76.64446853	5076.609691	5111.873458	5222.933642	175.1574307	5296.187687	345.9163474	6.908362485	0.049847942	939369540.7	78.90274516	8.75933138
5363.942092	5406.98238	5320.240839	5369.274223	227480708.2	118.7280966	72.60695021	5104.638794	5135.113709	5247.961345	164.2787909	5317.581294	324.0046749	6.418981181	0.04886709	952808844.1	78.92476728	8.759974174
5385.097665	5429.65279	5335.151463	5382.923989	228509010.3	116.1829846	69.53943887	5132.853478	5158.620321	5272.991521	150.9353076	5339.117831	300.3977458	5.896590654	0.047539839	958838331.9	78.93685181	8.772592608
5405.829708	5451.329234	5355.754336	5401.827252	231352126.7	115.4583762	68.41014658	5161.319883	5182.811154	5299.058653	141.5655743	5361.804978	286.2716149	5.575308307	0.045665678	981609098.9	78.97970386	8.79340904
5426.781596	5472.401996	5389.593772	5433.179462	236853560.3	118.6869432	70.19269456	5190.165105	5208.254335	5327.187617	142.8053795	5387.26182	292.2969618	5.677771653	0.043099862	1043683780	79.08939805	8.814947178
5447.197194	5492.247076	5429.062481	5470.675927	244324001	123.6733608	74.38871531	5218.879425	5234.166182	5356.209078	148.6722161	5414.020109	309.8237389	6.024742995	0.039978054	1124945482	79.22630395	8.83551761
5465.502518	5509.503681	5465.287853	5506.624882	252372290.7	127.6154569	79.99925379	5246.784467	5259.276403	5384.479786	151.6367198	5438.771594	327.8081819	6.389997178	0.036314046	1201598323	79.35304968	8.860248501
5482.129588	5524.71013	5490.443485	5529.930971	260807702.8	127.0719114	86.61977905	5273.996156	5283.738378	5410.878525	144.6019731	5463.414273	331.8748154	6.469400253	0.032506859	1236757335	79.38576323	8.875495461
5497.242268	5538.244752	5492.556304	5529.627326	269294563.4	118.7192846	93.67853813	5300.156601	5307.090113	5433.727399	119.6911934	5489.044978	307.4207244	5.953995019	0.029059665	1194084932	79.24384773	8.86931956
5508.916779	5548.183188	5477.196667	5510.713773	276345110.3	103.6814015	100.3885886	5324.694624	5328.379927	5452.490919	81.31389931	5511.699386	260.2754017	4.975643973	0.025388212	1092104506	78.99234625	8.851137783
5515.307824	5552.651226	5463.877952	5481.279298	280745402.2	83.90363911	106.2132666	5348.217918	5348.130477	5468.169138	37.8283816	5528.41585	200.5413894	3.755421097	0.020793802	959008470.5	78.71576487	8.829481657
5513.117377	5548.836437	5444.821706	5451.218021	280492207.9	62.24888798	110.1319222	5368.268899	5362.922883	5478.760569	-8.564671017	5530.790837	138.7677144	2.523554604	0.015162592	829483194.3	78.51626759	8.826522668
5499.77527	5534.402156	5395.480845	5430.701899	274750138.9	41.91068552	111.1301725	5380.665828	5367.474768	5480.288435	-54.15811566	5511.150635	86.60533614	1.533727435	0.008165	739487930.9	78.50134354	8.864607152
5476.095554	5510.440658	5347.266064	5417.035725	266296678.9	21.68361132	109.6819519	5389.077955	5366.405493	5476.13378	-95.40475922	5475.22335	41.07786191	0.715068941	0.000241977	677106685	78.62937529	8.927666818
5444.899489	5479.955498	5352.089407	5405.591993	248950420.9	0.773870069	106.7285888	5399.74899	5367.49876	5472.91431	-131.2229448	5431.000855	-2.789508456	-0.053567368	-0.007537442	622328389.7	78.82388821	8.994689635
5412.63	5447.750155	5372.305046	5389.088202	221369673.2	-21.54369521	102.7120441	5409.725411	5368.486336	5466.140088	-152.7809589	5389.94657	-49.08719703	-0.863651291	-0.016053369	550651000.1	79.02899623	9.042144779
5380.573332	5415.040767	5344.367161	5360.291075	221638890.7	-49.04704479	98.24966093	5413.683225	5364.155138	5447.752416	-152.5219729	5362.639162	-103.5542089	-1.841733052	-0.025917453	436433779.9	79.17918811	9.044441975
5352.246667	5385.424525	5296.10755	5325.753651	240821514.7	-76.36961019	93.99408639	5414.245446	5357.72017	5423.119568	-134.9153639	5347.682413	-156.5777396	-2.80564481	-0.035423322	298567384	79.28705985	9.013721136
5345.425299	5372.517962	5282.470323	5293.469584	119898838.7	-89.69611154	90.33685153	5415.974942	5355.188979	5402.580752	-105.5340735	5343.434523	-196.8249771	-3.533516064	-0.04319004	162462353.5	79.38941717	8.970997381
5340.701466	5363.668574	5280.170142	5274.04169	205815904.8	-95.57228523	88.18636378	5416.474081	5352.500381	5382.542052	-76.83043919	5338.848526	-223.7050081	-4.024881608	-0.045979501	54012060.41	79.49058862	8.926895999
5293.749201	5328.452513	5242.785863	5277.9385	174840840.9	-112.6688235	88.43177755	5412.233162	5343.186456	5355.309564	-60.97512637	5320.250829	-228.0649607	-4.108745151	-0.040689953	672806.2902	79.59880317	8.896603665
5251.906064	5300.094072	5214.492506	5298.559233	168718550.6	-118.998585	90.65425951	5406.522666	5333.761262	5331.256274	-54.23767548	5298.724289	-214.017498	-3.860918686	-0.029663109	-14563774.3	79.70755333	8.877703553
5290.981531	5331.455795	5254.931809	5325.806447	170794374.1	-84.12318405	94.05988862	5402.730295	5331.960008	5323.137609	-51.84774534	5287.007991	-212.4280962	-3.88351304	-0.016187862	-19894066.23	79.79972712	8.85852493
5359.692296	5385.513339	5320.708771	5349.571375	181525172.1	-36.23536592	98.19018257	5400.818049	5336.263391	5325.703056	-41.50875699	5291.085866	-191.9788952	-3.548659548	-0.003906011	-31355717.83	79.87963839	8.852651953
5378.771933	5405.110447	5358.894234	5359.305995	189647456.5	-8.720465665	102.4282566	5401.101331	5344.698441	5331.292418	-11.05815808	5317.959611	-86.03762979	-1.524406298	0.003363461	-67919496.37	79.95268324	8.871553845
5372.502411	5406.405909	5364.393289	5356.822403	195481674.7	-4.543302803	106.3024776	5399.987518	5352.661449	5336.140129	28.49692817	5352.140037	27.44886415	0.650052435	0.006156502	-129679086.9	80.0061384	8.903395707
5381.401736	5417.408986	5328.879921	5347.239884	201952267.6	-28.04181598	109.5751953	5392.74181	5354.068852	5336.580368	64.61918372	5372.93231	27.47207514	0.576801379	0.006153043	-205920279.9	80.02864622	8.949834955
5391.590664	5427.030237	5282.876623	5335.551643	206653548.7	-57.5897051	111.5465458	5381.224512	5350.80706	5334.500608	79.7995161	5377.938775	-20.80984434	-0.436029152	0.004901408	-302888797.3	80.00886711	8.992446889
5385.080276	5421.114242	5272.495424	5326.736061	207653095.9	-62.2231634	111.5456432	5368.63272	5346.217778	5331.459806	55.85391704	5368.112195	-11.96311761	-0.280237917	0.004034001	-425144310	79.93428787	8.974864387
5367.731926	5404.481693	5280.150331	5319.53956	205587282.7	-53.21115607	109.8370866	5356.205359	5340.846199	5330.381984	6.089138984	5348.593291	15.62637041	0.276287126	0.003139683	-557860437.6	79.81615064	8.943462207
5347.506355	5384.230392	5276.70059	5312.28291	201386250.3	-49.22709378	106.9274169	5345.132398	5336.065734	5336.383525	-49.7891209	5326.297954	4.32601661	0.078028148	0.001657021	-685233514.5	79.67586898	9.050673466
5321.319702	5357.900872	5260.075942	5298.89776	195807396	-55.45464787	103.1780764	5335.642287	5330.390856	5340.406618	-97.8340827	5304.292156	-27.96167657	-0.525242921	-0.002074999	-789512386.7	79.51789	9.259142465
5287.911731	5324.773357	5232.14819	5274.282487	189861483.3	-73.66512169	99.07110389	5327.562946	5321.05098	5331.534166	-121.4421478	5287.657334	-56.7850368	-1.055796508	-0.009466833	-850938463.7	79.3491547	9.134535001
5252.721797	5290.102016	5198.02535	5244.484478	183823055.6	-99.17487107	94.85397372	5320.056049	5310.26291	5313.162843	-123.5033456	5271.444221	-83.48356978	-1.545662839	-0.018506672	-871233835.2	79.19116446	9.607561207
5219.376303	5257.304457	5163.189653	5215.505691	177622969.4	-127.2660268	90.61192111	5312.272258	5301.741389	5289.806617	-115.2885652	5246.985185	-110.2161136	-2.040027688	-0.027106181	-860707153	79.0611042	9.490169449
5200.257636	5238.371489	5145.391505	5200.464125	171884900.5	-137.518005	86.75638376	5304.789945	5295.474094	5268.841158	-92.32067328	5224.777723	-128.5934417	-2.380718762	-0.031515666	-816485615.9	78.98538383	9.577713552
5207.066162	5244.611794	5161.561889	5211.861196	167182214.1	-113.3501075	83.68111705	5298.1197	5289.662063	5259.529958	-52.88197081	5216.820017	-130.672154	-2.418077526	-0.028102488	-739131967.7	78.99035821	9.605140156
5231.759519	5268.239089	5200.333979	5240.998514	163395308	-66.98754119	81.29759205	5293.702037	5286.395963	5258.646812	-5.578575261	5223.495027	-119.1401646	-2.202392404	-0.019162747	-639419388.1	79.06188786	11.83695944
5263.995704	5299.221335	5246.83638	5276.492907	160319671.7	-5.434177468	79.41273843	5293.068887	5289.131408	5259.9349	43.77751074	5243.740722	-99.06650177	-1.828470331	-0.007966693	-526484546.6	79.17319409	10.00019112
5289.235644	5323.52568	5281.275529	5302.910955	157619106.5	37.33247774	77.87039098	5294.800687	5293.166051	5261.773801	75.47454014	5268.316013	-73.69790156	-1.356403474	0.001688701	-421166994.2	79.31105833	9.404317823
5292.25173	5326.431344	5283.093133	5304.241052	154855417	13.38862599	76.44773751	5296.739586	5291.948128	5262.456861	70.20725321	5285.727279	-47.38683799	-0.86684602	0.005766805	-344318534.6	79.45746856	9.173113469
5279.289901	5313.829691	5261.496065	5287.567421	152148228.5	-38.2937166	75.1092018	5297.218179	5287.74305	5262.110025	39.07115767	5292.743207	-22.27211195	-0.399644704	0.005535957	-290958948	79.59586927	9.093392846
5260.829456	5295.722506	5231.557299	5264.502737	149756966.1	-57.59277774	73.91212148	5295.091548	5284.362906	5261.843085	-2.787511382	5288.769978	1.007849463	0.033204824	0.00346894	-251676613.5	79.71706108	9.083998844
5246.464604	5281.180434	5207.365034	5245.939803	147669962.3	-55.27313325	72.71983205	5289.870813	5281.59469	5262.131064	-36.21521467	5277.390186	19.13465822	0.370115013	0.001532052	-214596129.4	79.79607001	8.949650763
5246.703367	5280.157133	5204.246786	5243.741475	145907298.8	-48.64204437	71.40606433	5281.45859	5279.240387	5263.472364	-40.60706614	5263.816003	28.8921067	0.551280924	0.001927012	-166339499.9	79.80913685	8.836458396
5257.180174	5288.579344	5216.169118	5253.15734	144443561.6	-34.01597636	70.062429	5272.541916	5277.350463	5265.325372	-24.29949414	5252.782435	31.0518177	0.59093446	0.003779734	-113292101.4	79.76597613	8.707496117
5269.983312	5299.041585	5231.971604	5265.458823	143157353.8	-22.93418044	68.80160845	5265.867666	5275.519732	5266.92845	-1.746147479	5249.647041	27.54059185	0.524982887	0.005499236	-65284667.24	79.68415501	8.71165429
5279.655688	5306.415217	5243.981843	5274.63665	142153946.2	-8.010392088	67.75513213	5262.087353	5274.22145	5267.53057	16.09887513	5253.229483	19.37175981	0.371668356	0.005990887	-31157997.94	79.57871515	8.74454102
5280.129995	5305.021767	5243.611172	5273.966319	141548845.2	41.27192893	67.08815173	5262.144944	5273.749677	5266.425521	16.61945999	5257.645197	8.056153149	0.158439898	0.004078964	-20072426.29	79.46900235	8.409075858
5273.750081	5297.224442	5234.141663	5265.960545	141106617.7	79.8974055	66.76829482	5263.425324	5273.706623	5264.085751	4.80973794	5263.648023	-4.77313875	-0.083570148	0.000553511	-25527002.64	79.36039563	8.326640308
5265.198087	5287.571657	5222.200106	5255.736597	140576524.5	34.14487606	66.69755249	5261.602498	5273.892661	5261.175369	-9.489115847	5274.708746	-18.0586956	-0.333840286	-0.003313457	-37746779.51	79.25257435	8.315982924
5256.615501	5278.316972	5210.803589	5245.57141	139745545.4	-42.30342661	66.9291553	5258.647865	5272.691379	5258.402249	-23.17025255	5280.327584	-29.83465193	-0.555173745	-0.006707019	-48694814.11	79.15700565	8.422709895
5250.539009	5272.075179	5203.478621	5238.157503	138376830.6	-57.89383796	67.48732502	5258.186706	5268.622941	5256.503657	-31.71617738	5269.58401	-38.0163806	-0.708032246	-0.008724147	-49664934.3	79.0840212	8.401049165
5245.811075	5267.654857	5198.769428	5232.332821	136604424.1	-46.48050313	68.32891828	5258.548584	5262.608786	5254.983636	-36.70361766	5248.321655	-43.54593867	-0.810623078	-0.009675333	-43620331.75	79.03511763	8.333215796
5239.653267	5262.273418	5193.095413	5225.265165	134737916.9	-76.8059448	69.46344038	5257.170736	5255.569701	5252.981301	-43.2082158	5223.503246	-48.60684817	-0.904942721	-0.010363308	-37247228.06	79.01151609	8.328235874
5231.835219	5255.543221	5186.033857	5216.704325	132796453.2	-108.9357406	70.71480182	5255.081862	5249.775119	5249.911577	-47.28649891	5205.194595	-53.32155756	-0.993276566	-0.010892785	-32945198.51	79.00916066	8.354505286
5222.025805	5246.941441	5177.019384	5206.293317	130828305.4	-79.86885028	71.88422364	5253.587191	5247.469398	5245.122567	-46.10294409	5203.741659	-58.11319716	-1.083616624	-0.011433916	-33856176.26	79.02247955	8.372147468
5208.849733	5235.200339	5164.626001	5192.827265	129178945.8	-42.84365301	73.16588302	5251.790118	5246.763483	5238.29078	-43.76983191	5212.154108	-65.3971682	-1.222342059	-0.012424934	-41248743.19	79.05735835	8.387285719
5191.475021	5219.624837	5148.134814	5175.669548	128142365.7	-66.32268913	74.7823281	5248.678389	5245.240639	5229.2205	-42.69483383	5220.621859	-77.01911888	-1.444932393	-0.01412963	-54514740.11	79.12085773	8.406171997
5168.41644	5198.765474	5125.938605	5153.438408	128085698.1	-124.2009605	76.85920416	5243.509367	5240.066628	5217.652211	-53.99085258	5219.330697	-95.733132	-1.804321841	-0.017049605	-75961454.85	79.21771268	8.419924342
5138.144812	5171.15842	5096.368298	5124.712757	129390894.7	-183.9067636	79.55996081	5235.584366	5228.317025	5203.437241	-88.11519497	5197.800528	-124.3730913	-2.354913605	-0.02171196	-107770869.2	79.35257633	8.420247477
5102.235038	5138.227211	5061.077875	5090.989263	131818776.3	-226.926092	82.67609457	5225.110415	5211.283375	5186.313348	-135.8903286	5160.745338	-160.3782953	-3.0476025	-0.027653935	-147478932.5	79.52111707	8.409134764
5063.434437	5102.420356	5022.852579	5054.790855	134879985.6	-224.0580725	85.7915278	5212.543047	5191.27594	5166.12832	-186.0312947	5116.962057	-199.2243637	-3.795706712	-0.034039301	-191448065.2	79.71537395	8.390548885
5022.856876	5064.866933	4982.777196	5017.227208	138441333.4	-197.5628858	88.91270256	5198.544916	5170.151119	5143.080422	-222.877918	5071.645836	-239.1448699	-4.564997098	-0.040595109	-237063871.8	79.9310631	8.366608054
4981.95131	5027.030039	4942.46716	4979.742035	142307174.6	-189.8361895	92.01736482	5183.793542	5150.018325	5117.379541	-230.4756133	5031.013901	-277.7885716	-5.310018178	-0.046944837	-281099614.3	80.16290288	8.340521409
4943.32805	4991.098826	4904.243103	4944.538527	145996169.5	-186.4333853	94.59492631	5168.259433	5130.77549	5089.664167	-214.9944869	4995.572434	-311.3323279	-5.957807455	-0.052298742	-321032667.8	80.40426683	8.313926501
4909.078592	4958.852507	4870.037931	4913.273778	149123815.1	-161.2397481	96.20729498	5151.883033	5111.731737	5061.011234	-187.0085419	4963.428179	-336.9891381	-6.455215572	-0.056051476	-355308034.8	80.64942223	8.287246464
4882.254418	4932.999868	4843.802101	4888.707536	151140001.2	-131.6822633	96.28938975	5134.192601	5092.777128	5031.551003	-157.5477782	4936.501925	-349.9669943	-6.710765248	-0.05726408	-380445097	80.8904158	8.263582451
4865.850758	4916.012832	4828.620469	4873.521866	151485069.3	-119.3635209	94.26321853	5114.786355	5073.659477	5001.499218	-138.6857621	4916.092292	-345.6092718	-6.635603461	-0.055011892	-393221163	81.11934956	8.245987319
4858.848189	4907.480835	4824.565547	4866.727033	150432366.7	-116.182717	90.54387146	5094.446568	5055.133789	4972.610511	-126.2823406	4902.141427	-326.1556598	-6.271832514	-0.049800384	-394285451.2	81.33410958	8.233632061
4858.794982	4905.71631	4829.981697	4866.23244	148563984.3	-112.6691807	85.89844133	5073.980814	5038.140935	4946.479907	-113.2745243	4894.675905	-295.9537765	-5.701583531	-0.042616112	-385186510.7	81.53465535	8.224827013
4864.584048	4909.022061	4838.869243	4870.834817	146064081.3	-105.8799489	80.62536838	5054.731875	5022.988463	4925.033503	-93.78031372	4890.923344	-257.5380727	-4.972839691	-0.033944772	-367523203.4	81.71978217	8.218306238
4874.720196	4916.058769	4849.621282	4878.870665	143206373.7	-88.07558853	75.1363975	5038.057064	5010.149371	4910.326522	-60.96044072	4888.395172	-214.2906085	-4.149681961	-0.02443694	-343469876.8	81.88885506	8.212337973
4887.036653	4924.191593	4859.129959	4889.108652	140512684	-66.63473266	70.02702342	5023.293858	4999.270477	4901.36822	-21.48077549	4887.010315	-169.0212388	-3.285274757	-0.014854578	-313314121.8	82.04224108	8.206437649
4899.908183	4931.323881	4854.214618	4900.893648	138372588.8	-58.43417101	65.70625133	5009.466623	4989.605241	4896.315833	15.22418197	4886.303878	-123.4404388	-2.412060222	-0.005740921	-276783908	82.18036689	8.200784373
4911.238589	4940.147408	4854.612326	4912.332308	137413960.4	-50.91992	62.981735	4995.688666	4982.133213	4895.115135	45.08922344	4890.3379	-81.54672778	-1.605502932	0.001936517	-234967602.6	82.30287324	8.194343977
4918.588369	4948.687357	4892.825207	4921.582347	138272264.5	-27.60988132	62.63599326	4980.926292	4977.096967	4896.6429	62.30521847	4902.360137	-47.22500543	-0.939042818	0.007229866	-188885124.6	82.41006157	8.186135069
4922.819496	4957.351303	4933.980801	4929.033303	140625918	-8.841467759	64.30544604	4965.874284	4973.821059	4900.112915	69.28511754	4918.820881	-19.80723502	-0.400492049	0.010374538	-139194093.5	82.5015926	8.176695857
4926.235448	4979.250511	4935.421465	4935.641952	143814493.9	-1.943768543	67.31663513	4951.795632	4973.283648	4907.278512	73.138629	4936.945066	2.619043679	0.045992767	0.012014649	-86751621.25	82.57492362	8.166901495
4927.499595	4994.345657	4910.717302	4942.072633	147598528.1	-10.63176551	71.21432974	4939.062252	4971.389003	4913.582019	67.01627794	4946.797518	21.24511223	0.421934278	0.012454981	-31648425.9	82.63261172	8.157399114
4926.177177	4964.376647	4872.848492	4949.242445	151633659.9	-68.65061728	75.39946777	4928.171109	4962.038514	4911.250438	46.80154561	4939.166546	37.79722851	0.758850158	0.012100577	26058048.95	82.67827734	8.149032453
4924.893834	4929.664322	4846.977221	4957.521236	155357844.1	-106.4930337	79.56090861	4919.695364	4951.182923	4907.659546	20.40720873	4921.650787	53.20617351	1.074909403	0.011540464	85050936.68	82.70374397	8.142259488
4925.218923	4953.15919	4872.548813	4966.940742	158366746.2	-10.83914555	83.58787591	4913.875446	4947.680029	4914.610244	-7.462066268	4903.119095	67.76444029	1.37634457	0.011215886	143981834.9	82.70054814	8.137205261
4933.851653	5003.760716	4922.310945	4978.052427	159969388.1	124.819524	86.93878783	4911.613694	4950.198258	4926.723393	-13.45530548	4897.693799	82.81001668	1.688625183	0.011575603	201309800.7	82.66701346	8.13458961
4957.065146	5028.934513	4947.389819	4991.398588	159470052.6	156.1996223	89.11010461	4913.747194	4955.134778	4935.272259	24.065761	4919.651217	99.71838126	2.038112782	0.01320846	255507804	82.59864721	8.135067126
4989.975068	5045.084126	4963.490552	5006.699284	157213554.5	133.4084063	90.18354796	4919.597547	4963.247227	4943.814536	88.19079492	4960.84764	117.9344555	2.413112647	0.0158462	306685079.3	82.50294528	8.138171326
5026.44951	5079.064833	4998.59734	5023.339324	153900227.5	139.3943207	90.33656067	4928.127634	4975.598274	4957.1318	159.0763301	5009.006407	136.1129734	2.786037475	0.018751608	355347525.5	82.39634911	8.143164038
5057.874964	5113.956111	5034.307127	5041.107076	149798606.4	152.4731624	89.83670038	4938.377987	4989.039373	4974.188284	204.2437194	5051.586723	154.0220435	3.152415152	0.022567626	401784553.6	82.26752028	8.149415681
5075.355026	5129.865077	5048.692837	5059.716918	145296349.4	145.0789815	89.03421796	4949.306948	4999.896419	4993.406636	190.837392	5075.278168	171.2736206	3.504725743	0.027643653	446506019.3	82.10970035	8.156137277
5082.335875	5133.444249	5049.647452	5078.313455	140958152.7	127.4139776	87.84704526	4960.497427	5008.752993	5013.902035	136.4558538	5084.012337	186.0936672	3.806707994	0.032915199	489159274.6	81.94806234	8.162938974
5084.741192	5133.471688	5047.488193	5096.121028	137169022.3	108.7354008	86.09975592	4971.82838	5016.985805	5034.579404	67.49442187	5085.953284	196.9510874	4.02702507	0.0376472	529088802.3	81.80181512	8.169644283
5088.421361	5135.281103	5048.753296	5112.423369	134661585	93.25932334	83.8089261	4983.179235	5024.98192	5054.028213	12.60470721	5087.696697	202.3068106	4.133701568	0.039312717	566506852.8	81.72090129	8.175618772
5099.715794	5144.871585	5060.696477	5126.413148	134166985.7	85.33886746	80.97620456	4994.353419	5033.244855	5070.664803	2.02347419	5096.380638	200.4514503	4.0914993	0.03552407	601504820.8	81.75448053	8.180282763
5116.329155	5159.920789	5080.387815	5138.384053	135311844.4	84.95740152	77.71994786	5005.408204	5041.646411	5084.476608	24.53271991	5109.735615	192.5647278	3.924703425	0.028130392	633832789.5	81.86665339	8.183594356
5134.208372	5176.276217	5102.518592	5149.281383	137376145.2	90.63396137	74.24700359	5016.647217	5049.966013	5096.35431	59.73148255	5123.67327	181.3428123	3.688082902	0.019509464	663524056	82.00990176	8.185580885
5149.812456	5190.105565	5122.475194	5158.789405	140028055.4	96.70214613	70.59129665	5027.216973	5057.781538	5105.470778	89.57381718	5133.7689	166.7304865	3.38202156	0.012808234	689559616.8	82.13576053	8.186452934
5159.282812	5197.284744	5135.248074	5166.69107	142805138.2	99.94666829	66.79299559	5036.71031	5064.741965	5111.253976	94.74753174	5135.565228	148.9460881	3.01264554	0.011274103	710874276.3	82.1881108	8.186508573
5165.273616	5200.725069	5143.552065	5174.490825	145214294.7	101.6534627	63.08730332	5045.994256	5071.702744	5115.546236	82.89479748	5133.435061	131.6013708	2.651423934	0.013739316	728447872.8	82.18987469	8.185526642
5171.744991	5204.720397	5151.763537	5183.530659	146966436.1	96.47478563	59.69589899	5055.085165	5079.558196	5120.190337	67.34866352	5132.874282	117.8430656	2.360183217	0.018091903	743326278.6	82.1871764	8.18321668
5181.446199	5212.326704	5162.799612	5195.387514	147360064.3	98.64967041	56.87861911	5066.847172	5089.433829	5127.696538	60.38940765	5139.749912	111.5529934	2.216487519	0.02225801	756527463.2	82.18428852	8.17945544
5197.393357	5226.907816	5179.925342	5211.767876	145714678.2	133.322182	54.89293114	5085.238004	5102.472442	5140.701637	74.598586	5160.167759	116.8223303	2.301812062	0.023992029	769213461.6	82.19543388	8.174115871
5217.816824	5246.556511	5201.129031	5231.263952	142379350.2	173.8388627	53.68383166	5106.605672	5117.870896	5158.158496	101.6170047	5190.091046	130.9313496	2.563128642	0.023947404	779994374.7	82.22909333	8.167397571
5239.153766	5267.384396	5222.576022	5251.236215	137980412.7	179.1027438	53.08627446	5125.393818	5134.276888	5177.893526	128.9677698	5222.811079	148.5499811	2.896398719	0.023309773	786535722.4	82.27510554	8.159657421
5260.377185	5288.330853	5243.127981	5271.071899	132926100.3	164.4920224	53.02926053	5141.872128	5150.915674	5198.955685	144.345235	5254.46369	168.3523552	3.274817991	0.023286201	788164149.8	82.38349918	8.151029614
5280.098988	5307.938999	5261.17806	5289.835487	127754995.8	157.5953322	53.40760565	5157.379298	5166.787389	5219.970199	135.2828969	5280.301346	188.2680269	3.656797065	0.025164039	783969895.7	82.59738257	8.141688851
5296.359585	5324.010541	5275.294892	5305.16604	122784543.8	149.2390126	54.09620086	5171.1042	5181.381238	5239.839112	107.2379436	5299.333857	203.6516363	3.952815597	0.027678652	772255850.6	82.87245686	8.131980784
5308.042048	5335.258095	5285.044041	5315.346318	118139451.7	125.5574204	55.000434	5182.266803	5194.576064	5257.979593	69.87617474	5312.89894	211.1942898	4.099650858	0.029157047	751944334.5	83.16312008	8.12220521
5312.458591	5338.700028	5287.456884	5317.354541	114351165.2	95.63459027	55.97096393	5191.785425	5205.311435	5272.41825	32.28640056	5317.917843	204.8021301	3.979189831	0.02819449	720699338.1	83.3781777	8.112801476
5307.011604	5331.434985	5280.036482	5308.233427	111917264.1	71.31330164	56.84786219	5200.944441	5212.696204	5281.336643	4.235227471	5311.932273	178.4795973	3.475312963	0.023312314	676377530.1	83.42664534	8.104207204
5293.385224	5315.355935	5264.405724	5290.017707	110689054.3	49.66364632	57.63460028	5209.461396	5217.015193	5285.020643	-16.45921375	5297.602698	136.150169	2.663456106	0.015370624	620755956.6	83.35659342	8.096397989
5274.421966	5293.686615	5242.778245	5266.21558	110399480.3	26.0276082	58.41054397	5216.685797	5218.644441	5284.111961	-34.42177338	5277.590886	84.62144441	1.674405722	0.006030176	556597444.3	83.2366068	8.089227025
5252.077787	5268.530752	5219.431091	5238.941989	110753404.6	2.987519128	59.13471014	5222.970742	5218.761427	5279.95265	-53.91330408	5256.818159	27.92046471	0.586176672	-0.004017373	486384338.4	83.14991689	8.08263369
5228.844353	5242.584714	5198.622116	5210.917186	111361002.3	-18.32438536	59.7776963	5228.648257	5218.605944	5274.075989	-79.53672058	5241.490424	-28.72864483	-0.500053798	-0.013873904	413114155.5	83.1851967	8.076494557
5206.247904	5217.663382	5180.17158	5184.20496	112246077	-37.08496435	60.46876255	5233.399832	5217.764158	5266.23023	-106.412969	5229.708912	-81.47208509	-1.511101943	-0.022706422	338088854.9	83.30077335	8.07082241
5185.042019	5194.709943	5163.673659	5159.948905	113557538.7	-51.14422626	61.32107386	5236.936347	5215.753566	5256.049584	-128.0356579	5215.668224	-128.331263	-2.410041863	-0.030084691	261988584.4	83.42808435	8.065704785
5167.62794	5176.516875	5146.071364	5141.265102	115154001.6	-67.80547136	62.44476325	5238.81265	5211.632523	5242.884755	-138.8412283	5199.932058	-163.3248687	-3.082553348	-0.0347961	186872120.9	83.51129168	8.061023747
5156.210763	5165.666682	5124.508763	5131.05251	116922527.8	-90.91610642	63.97244495	5238.554156	5204.466824	5226.198895	-133.1372413	5187.778942	-180.9125892	-3.42288347	-0.035689211	114611307.4	83.48917701	8.056672519
5150.548864	5161.707425	5103.037322	5128.665314	118831357.9	-116.1800129	65.75806307	5236.493154	5195.60898	5207.600113	-113.682773	5173.41539	-182.7362471	-3.462198224	-0.033258366	46357554.65	83.38646065	8.052743437
5149.95468	5163.579436	5085.884253	5132.718476	120766925.2	-145.7855538	67.51470808	5233.19802	5186.77126	5189.146038	-85.91515889	5146.303089	-171.8864567	-3.258875926	-0.028395072	-16656790.26	83.25202711	8.049317618
5153.270229	5169.872964	5079.959557	5141.570938	122851373.8	-156.5208718	69.23385881	5229.016139	5179.640068	5173.257223	-52.78238609	5121.257729	-151.9840317	-2.882576346	-0.021848263	-74308032.17	83.11242837	8.046578343
5158.999554	5178.766883	5091.894549	5153.105225	125237868.7	-118.667615	70.88298212	5224.37728	5175.983352	5161.900625	-18.00500741	5118.940189	-127.6229138	-2.421583708	-0.014580343	-126625730.3	82.99806913	8.044730232
5167.409837	5190.33525	5117.282017	5167.283275	127579037.9	-59.97292909	72.11676616	5219.601057	5175.527027	5155.35507	16.54147973	5131.879014	-98.96390288	-1.877680242	-0.006936195	-172024290	82.90724019	8.043624933
5179.056936	5205.044678	5149.779416	5184.55723	129479971.2	-11.98913979	72.64714329	5214.899922	5177.376396	5154.570695	50.29571448	5147.305592	-65.09311882	-1.232108831	0.001007672	-209019621.2	82.8254916	8.043092552
5193.967715	5222.612808	5182.146755	5204.395108	130698211.2	20.81210307	72.08944916	5210.718411	5181.192176	5157.479659	80.10605014	5165.742999	-27.31495279	-0.508600465	0.008615001	-235897950	82.75289018	8.043041574
5212.188624	5242.79904	5206.629025	5226.33834	130953998.9	23.23733731	70.05089979	5207.504147	5186.42987	5159.615493	103.0515537	5187.77178	13.30479514	0.273788883	0.01530589	-251096142	82.68829318	8.043254167
5232.793326	5264.71496	5225.019674	5249.508354	130367860.1	25.18007105	66.83024704	5205.360394	5192.99158	5165.107527	119.2566067	5211.474187	54.96154964	1.07959112	0.020976706	-255621447.2	82.6318921	8.043944642
5254.529626	5287.20776	5241.291325	5272.753207	129325014.7	79.7208277	62.96981605	5204.3421	5201.042223	5180.707602	129.3262446	5236.14651	95.16525735	1.859225865	0.025574308	-251160825	82.58483494	8.045378875
5276.654775	5309.676667	5258.361387	5295.652319	127733144.5	144.8726846	58.68388637	5204.54969	5210.10193	5201.669219	134.6010478	5259.435487	133.4614387	2.60368796	0.029277567	-239236534.7	82.54629711	8.047056507
5298.297623	5331.436877	5279.530902	5317.740417	125523688.4	156.4303783	54.2678129	5205.958636	5219.647291	5220.69508	136.845005	5279.002239	169.3559423	3.302989709	0.032333974	-221752970.2	82.51455794	8.048826568
5318.810111	5351.816764	5302.721854	5338.136094	123322435.8	139.4430873	50.14194505	5208.790301	5229.733252	5239.373706	135.5419434	5295.666131	200.4826447	3.909877386	0.034524027	-199298798	82.4834342	8.050381667
5337.827808	5370.384767	5324.544121	5356.16116	121730672.8	132.9044354	46.59590718	5213.359673	5240.414354	5260.603345	129.8425539	5310.569124	224.8794839	4.385220997	0.035595874	-172065424.9	82.4464877	8.051169523
5354.140252	5385.945259	5342.438424	5370.469433	121330062.3	131.3825587	44.21221521	5219.365577	5251.698327	5282.379177	119.4567209	5325.208233	239.3487338	4.665493916	0.035305669	-141422674	82.39747868	8.053225877
5366.735695	5397.497673	5353.870595	5379.886873	122766580.9	126.8905309	43.54423215	5226.548221	5263.676254	5302.369449	104.1089667	5341.421723	240.9715237	4.692460829	0.033435452	-108580212.5	82.32991264	8.057611407
5375.695511	5405.204322	5359.585911	5384.791439	125668363.1	121.5814228	44.34301092	5235.042909	5275.852198	5320.48179	84.94982589	5357.888457	231.284045	4.496930364	0.030237353	-74485336.79	82.24532816	8.063576654
5381.01341	5409.169748	5361.052633	5385.689294	129178979.1	115.453495	46.14928091	5244.740447	5287.46893	5336.742465	63.5457714	5372.305517	212.6629154	4.127073636	0.026055995	-40462236.03	82.14930731	8.071204598
5383.837936	5410.598902	5359.949254	5383.857492	133294848.8	107.7732963	48.58461903	5256.277443	5298.413148	5350.673312	41.03206178	5384.01016	187.9936582	3.639147238	0.021263554	-6362611.861	82.04155506	8.073496596
5385.522532	5410.910664	5358.232112	5380.824308	137917965.2	97.63685674	51.18507218	5270.230942	5308.534418	5362.023204	18.74010151	5392.265542	160.8000315	3.102064537	0.016302104	28054442.89	81.92241673	8.064772448
5384.814117	5408.918202	5354.75558	5375.812986	142049912.4	83.82790324	53.75747507	5285.335405	5317.134622	5370.346148	-2.688405791	5396.047176	130.8202385	2.512778422	0.011173664	60598719.07	81.79953169	8.049221794
5380.3324	5403.286635	5347.966472	5367.824907	144864634.5	66.44837675	56.20891709	5300.130244	5323.690357	5375.10595	-22.96024697	5394.955103	97.05594491	1.853422078	0.005786945	89139357.32	81.67983344	8.027742961
5371.159658	5393.214208	5337.193173	5356.551133	145230614.9	43.26357971	58.2885321	5313.03937	5327.33347	5376.603868	-40.71609842	5388.085141	60.49675753	1.145736468	0.000338217	111482868.8	81.57039125	8.011884955
5356.235671	5377.739957	5321.549782	5341.519204	141972756.1	11.61731499	59.80855389	5322.418795	5327.257934	5375.199497	-54.846052	5374.537376	21.7547945	0.404149519	-0.005043099	125452608	81.47920244	8.022305824
5337.344941	5358.644005	5302.902893	5324.245665	135941570.5	-23.37192428	60.62990655	5328.583406	5324.189853	5370.769153	-65.0236012	5356.035799	-17.08067327	-0.332819561	-0.010097353	132377107.7	81.40166625	8.044669718
5317.557232	5338.997395	5284.424357	5307.300189	128715814.7	-55.39744819	60.68018886	5332.474156	5319.289296	5363.544356	-70.61369317	5335.33289	-52.55446492	-1.001578823	-0.014364626	134878231.5	81.32685902	8.028667859
5297.658186	5319.487039	5266.59267	5291.108188	120835319.9	-83.08180616	60.12122262	5334.446908	5313.478899	5353.122404	-72.6960035	5313.495916	-84.89465393	-1.60827979	-0.017986222	134126940.7	81.2555711	7.978167127
5278.714936	5301.062548	5250.183499	5276.268944	113062964.1	-101.1542482	59.06539061	5335.08583	5307.836064	5339.190646	-72.54065376	5291.978892	-114.2852025	-2.158755394	-0.021113495	131683873.8	81.18753937	7.98008987
5263.705066	5286.817896	5238.160049	5265.556071	106665042.5	-108.5847562	57.7535963	5334.775746	5303.001472	5323.652465	-68.13641394	5273.476571	-136.1542461	-2.566530856	-0.023006808	129622066.9	81.10895581	7.951720992
5255.003291	5279.255446	5232.734186	5261.278687	102511065.3	-116.2750183	56.63350012	5333.698818	5299.376461	5308.833475	-57.44708185	5260.085849	-146.4393334	-2.754083429	-0.02298359	129504122.8	81.00816248	7.678844567
5256.246959	5282.096115	5237.960663	5266.693872	102285379	-108.6583394	55.34595338	5332.681263	5297.695766	5296.772161	-38.72309874	5255.49042	-140.0687485	-2.626301523	-0.020284878	133944524.5	80.87030571	7.393286518
5270.974058	5298.975825	5257.752912	5284.991729	107623585.2	-54.13452472	53.60798433	5332.543728	5298.617135	5289.5873	-10.09193489	5263.114131	-112.0239959	-2.088875044	-0.014137699	145487046	80.6798449	7.593297858
5297.298536	5327.849483	5289.376461	5314.250065	117582258.5	12.29352319	52.18685848	5333.391536	5302.375971	5287.964485	26.09885598	5281.563852	-66.05190851	-1.213119487	-0.005223923	163623130	80.44940833	7.728113793
5331.70378	5364.924546	5328.392091	5350.942556	130492185.1	34.39082407	51.62293043	5335.24548	5309.026071	5291.849418	65.75935079	5308.195728	-8.783852327	-0.125324654	0.005241678	186831301.9	80.20238006	7.902299609
5372.039372	5407.991987	5371.484654	5393.066114	145279048.9	43.43358839	53.19139261	5337.91331	5318.538141	5301.77763	107.5487421	5340.327812	56.26134038	1.108587589	0.016749393	214263505.2	79.94622732	7.984465325
5415.482544	5454.141577	5414.716233	5437.987489	160547054	87.87233795	58.23070477	5341.165721	5330.777845	5318.027813	149.6679252	5374.886034	124.511068	2.402841373	0.028623564	244748020.5	79.69146143	8.05540227
5459.980385	5501.051121	5456.44644	5483.481054	175402201.5	144.8795787	65.29070304	5345.395229	5345.469034	5339.925458	188.4164064	5410.868283	191.5046645	3.671482173	0.039894757	276997143.9	79.45869977	8.088859734
5504.369302	5547.350059	5496.677873	5528.185257	189415667.9	183.0227817	72.19058822	5351.056744	5362.233513	5366.484051	220.9304948	5447.820454	254.3245984	4.857785987	0.049859669	309976518.7	79.26321663	8.074736079
5545.517824	5589.557027	5533.281232	5568.797298	201155875.5	201.5832813	77.76630667	5358.740734	5380.815851	5396.711837	242.5287782	5485.347618	306.5668688	5.838915365	0.057235844	342442299.8	79.13100664	8.049841846
5580.440945	5624.33789	5563.904454	5602.1557	209287920.3	202.7470763	80.65737974	5368.954906	5400.844968	5429.369732	248.6491652	5522.894811	342.1503813	6.498097627	0.060784101	372986704.8	79.08766545	8.056506502
5609.42682	5652.187907	5590.741439	5628.749343	214059852.6	188.811112	79.80759105	5381.512586	5421.802649	5463.340058	241.3084977	5559.008308	362.2864135	6.85977126	0.060937749	401427390.1	79.11963178	8.080863994
5633.465526	5674.448942	5614.400821	5649.873717	216014970.7	164.4605195	77.25618959	5396.140406	5443.268707	5497.692301	224.4063838	5592.616628	369.8488367	6.980901225	0.058586806	428472299.9	79.20145075	8.098705782
5653.624212	5692.38081	5632.638116	5666.757012	215857252.8	138.3281019	73.71017666	5412.115721	5464.321013	5530.934748	200.3496047	5620.799852	367.6616267	6.916124354	0.05434371	453070975.7	79.31929571	8.105227469
5671.394138	5707.751429	5652.578555	5681.111947	214512052	119.7175397	61.55789675	5428.697074	5484.110648	5561.671886	172.3866578	5641.091187	359.5097223	6.73864762	0.049032343	474213697.2	79.4545623	8.093241354
5686.634706	5720.541304	5667.205513	5692.900799	211859723.3	107.4222389	48.01958512	5446.177813	5502.727012	5589.544772	142.4716566	5655.225272	345.6244675	6.454473094	0.043047557	493935183.4	79.59159929	8.069858727
5698.746526	5730.124227	5650.790172	5701.5082	207536902	97.555389	64.17958847	5464.85916	5520.324731	5614.438915	111.4124366	5665.153234	325.1903228	6.049125614	0.036519998	514242573.2	79.72170696	8.04773663
5708.00667	5737.138382	5639.459602	5707.538589	201700789.2	88.5629916	86.25098936	5485.362106	5537.492371	5636.519072	82.61449997	5674.961474	299.6226959	5.551955595	0.030148522	536717106.7	79.82127613	8.023192212
5714.676904	5742.196167	5680.544629	5711.562067	194464481.4	78.36580936	49.43151287	5508.300729	5554.884452	5656.101903	59.34536728	5688.891411	270.2218228	4.989955208	0.024602303	563299102.9	79.86778951	7.999716147
5718.994001	5745.31168	5679.68018	5713.647382	186136998.2	67.63444524	49.91378488	5532.640543	5571.810083	5672.854505	40.95445079	5704.485215	237.9640859	4.380681927	0.019842285	591831052	79.86850478	7.98000292
5721.271206	5746.605669	5726.9515	5714.020175	177219503.2	58.06277554	104.1785082	5557.033998	5587.424921	5686.444822	26.22416446	5718.355961	204.1362744	3.747003208	0.015700537	617968914.7	79.83762928	7.946289021
5721.631064	5745.926057	5009.752355	5712.534019	167756743	50.60928134	774.3990458	5580.292325	5600.94952	5696.530756	13.77108265	5727.091229	168.9129753	3.090412812	0.011970461	641688808	79.78731712	7.932395948
5720.216431	5742.961413	5666.394632	5708.872351	157808273.6	45.61883427	93.82202025	5601.144909	5611.543526	5702.861856	1.508114704	5726.88854	132.4222243	2.411046815	0.008351531	662670444.1	79.73352886	7.999989897
5717.194976	5738.423129	5645.497043	5703.895848	147953002.3	42.92082996	119.046333	5619.491296	5619.674218	5706.036194	-9.536404669	5720.089009	96.22799835	1.738872995	0.0049324	675538445.1	79.67998746	8.086126843
5712.720224	5733.245283	5659.910366	5698.608293	138720783.8	42.32805963	3.805675903	5635.67687	5626.209585	5706.821739	-17.56444873	5710.696723	61.87249355	1.104059617	0.001922964	675691124.5	79.62547174	8.091563225
5707.259684	5727.533112	5625.617321	5693.142368	130824295.8	40.21805767	127.55037	5649.57032	5631.438911	5706.1298	-23.5932878	5700.442202	31.33397626	0.54348629	-0.000684184	657438160.1	79.57872262	8.062744714
5701.209325	5721.643263	5626.396572	5688.047055	124961769.5	34.14513128	93.75683854	5661.169265	5635.804052	5704.892308	-27.88870964	5691.568254	6.455602681	0.091736039	-0.00290559	614950165.6	79.54760018	8.077130609
5694.796905	5715.853252	5677.903325	5683.205173	120890952.6	24.91943853	22.08108706	5670.637522	5639.591453	5703.230437	-30.69489264	5684.642868	-12.99258144	-0.256363626	-0.00467853	552675571.9	79.53253149	8.106003755
5688.467624	5710.003271	5659.166007	5677.956869	118126155.6	12.49319235	38.2814389	5678.083425	5642.773741	5701.073556	-33.37028693	5678.79014	-27.61304443	-0.5138639	-0.005966316	478978173.6	79.53338567	8.106346599
5681.897676	5705.823764	5625.458723	5674.705172	116331169.9	5.611670024	82.09413688	5683.891977	5646.136753	5698.290423	-31.51609001	5676.126728	-38.47573037	-0.700338879	-0.006779173	396881357.9	79.54638309	8.095200834
5674.714048	5704.715646	5626.066044	5675.023404	115046000.5	11.56421787	86.31523423	5688.549588	5650.429766	5694.735375	-21.72506629	5678.588302	-46.93189604	-0.840681054	-0.007079343	310545943.2	79.56665763	8.094702758
5668.111864	5705.579306	5644.774382	5677.90466	114186307.8	24.75796762	69.41544995	5692.029661	5655.067548	5690.760062	-7.526425109	5683.909526	-52.27753103	-0.924312036	-0.006944127	227406511.7	79.5969973	8.09902537
5663.309825	5707.594531	5661.928569	5683.188963	113834946.1	40.82205823	57.12577281	5694.19525	5659.39125	5686.741367	8.628208236	5689.720262	-53.59341589	-0.936394786	-0.006520652	153115321.5	79.64101028	8.100715329
5661.349904	5707.535682	5670.610154	5684.571637	113641467.5	42.71257658	49.13709618	5695.296514	5662.582988	5683.303796	16.21459536	5693.093084	-50.62240572	-0.87502676	-0.005595603	96884195.35	79.70162434	8.100607564
5663.37653	5702.140445	5663.400121	5676.455452	113301957	14.10943454	46.50197652	5695.477968	5663.665281	5681.003922	5.106715761	5690.494421	-42.94137517	-0.73533936	-0.004071052	67889363.98	79.78159333	8.099013096
5668.535363	5694.166201	5646.479852	5663.521927	112832938.4	-30.91760794	48.13780877	5694.860146	5663.295966	5679.572787	-16.34324449	5683.935254	-31.9167423	-0.540772204	-0.002143318	62366491.78	79.87742398	8.096261743
5675.067468	5686.885373	5629.219776	5650.145422	112190802.7	-76.26746828	49.83912893	5693.760856	5662.618928	5678.728925	-38.71580482	5677.156487	-19.71838271	-0.328152855	8.16E-05	72459390.01	79.98421835	8.09349433
5682.79703	5683.922228	5620.263372	5647.090122	111681257.4	-98.72783733	51.39969221	5691.730392	5661.768392	5677.779131	-48.5280909	5669.905571	-6.529286819	-0.099642524	0.00171746	94689849.25	80.0973921	8.090609492
5691.333635	5689.325509	5628.419078	5665.034492	111665463.2	-73.88351152	52.97840762	5688.357169	5661.067131	5675.920274	-31.12311224	5662.775579	7.117128021	0.136813731	0.002002324	123985989	80.21148103	8.08738605
5698.873568	5700.274144	5648.00255	5695.210738	111689543.9	-17.68442728	54.31494569	5684.430695	5660.927757	5673.87039	3.140375245	5657.348741	19.4043908	0.349344911	0.001363636	155166039.8	80.32590112	8.084316646
5704.01117	5711.896199	5669.673402	5726.316128	111230216.7	45.38649165	55.63561959	5680.69658	5661.26614	5672.539196	38.40193962	5653.403239	29.08478925	0.515584929	0.000141904	185365430.4	80.44132449	8.081798969
5704.461628	5722.574854	5687.407253	5745.885476	109933258.9	98.46804495	56.73926029	5678.316986	5663.298438	5672.328135	66.34093568	5656.431745	32.52885055	0.572330827	-0.000263764	206723479.6	80.55456591	8.080390599
5697.938066	5730.216269	5694.318722	5740.655814	107392031.6	121.7830415	57.39514549	5678.499784	5668.180325	5673.849406	76.41460095	5671.603844	26.68627529	0.466474545	0.001555754	211427700.6	80.66318684	8.080650342
5686.007951	5733.130145	5690.909536	5716.537345	103953319.8	118.2094745	57.69362707	5680.386248	5674.458867	5676.521769	69.5356428	5693.013708	13.45341556	0.23138854	0.004347791	203276140.7	80.76437975	8.082279077
5671.395008	5731.444585	5681.302495	5684.631182	100335280.4	100.4574113	57.73597088	5682.624804	5680.395933	5679.050832	53.88006289	5713.859464	-4.601052017	-0.087664745	0.00667563	188766603.2	80.85308331	8.084772663
5655.546566	5722.29497	5664.682175	5651.33024	96589827.05	64.99725881	57.67486282	5684.423567	5684.195714	5681.993474	22.85013695	5725.838854	-22.09764388	-0.396569079	0.006836947	171665186.6	80.93107813	8.087766589
5640.373454	5702.808848	5640.728091	5624.312174	92834532.27	10.90874287	57.69682661	5684.850578	5683.937514	5685.764152	-28.49232112	5720.188922	-33.85004321	-0.60464216	0.002968292	157580954.6	81.00052282	8.090788997
5627.437073	5677.550682	5613.729055	5604.981662	89849094.12	-52.08832613	57.78940018	5683.750908	5680.225187	5688.780034	-87.49624928	5700.908688	-40.70662992	-0.726344056	-0.003498737	148048281.6	81.05193574	8.093759422
5617.528175	5652.597589	5588.104053	5591.59015	88281594.13	-115.4055323	57.88725508	5681.576289	5674.579629	5689.856452	-142.0241871	5675.685866	-43.75853834	-0.780356828	-0.010226009	142135925.3	81.07597106	8.096770455
5613.144902	5631.417832	5568.283599	5586.887524	89031266.72	-159.8411001	57.99878814	5677.98441	5667.55007	5686.685629	-173.0843931	5648.791705	-48.0728804	-0.855050758	-0.016227656	146919227.5	81.06419272	8.099485762
5616.605288	5618.468264	5559.37356	5593.222993	93005920.11	-169.4412528	58.11420185	5672.51038	5659.885182	5676.929783	-161.0079196	5625.315591	-58.3977307	-1.033213347	-0.020242496	167511449.7	81.00777221	8.101631493
5626.963683	5615.225998	5561.615681	5609.240236	99618222.35	-149.1495391	58.24111015	5666.263997	5652.682216	5663.055581	-114.8658858	5607.752443	-69.51477484	-1.22359941	-0.021653063	201536398.8	80.91355514	8.103244977
5642.667825	5620.317238	5572.669076	5632.937615	107763328.2	-98.84251103	58.40787991	5661.078801	5646.865546	5648.76252	-51.19129306	5596.71919	-75.80033623	-1.328048917	-0.020721563	246867613.7	80.79540977	8.104283876
5661.95394	5638.89204	5595.036924	5662.126297	116955214.2	-40.22404525	58.57488511	5657.317922	5643.576369	5636.355124	19.69062789	5594.819364	-67.73329082	-1.179973248	-0.016034397	289577956.8	80.65679445	8.105124062
5682.595999	5675.006118	5630.120322	5693.885516	126542825.2	-16.27101113	58.69774455	5654.528985	5644.003486	5628.486972	85.07377817	5604.587886	-36.3235155	-0.622189822	-0.006329618	317397749.9	80.50276552	8.106205216
5704.644318	5722.680117	5673.32211	5726.724879	135675962.6	4.695603379	58.80660938	5654.507171	5648.299212	5626.456926	141.0364452	5625.119945	12.23819076	0.236632976	0.006572503	335011995.7	80.34805255	8.107029096
5728.741012	5775.448696	5720.184839	5759.940236	143756352.7	80.67188683	58.93217068	5659.595865	5656.033621	5630.321374	188.5420875	5653.896318	69.22787497	1.243513865	0.020430921	345961773.1	80.20511496	8.107026842
5754.143034	5822.643564	5762.349859	5790.86498	149690320.7	163.5235591	59.11209528	5668.135747	5667.548122	5641.821942	221.0348569	5690.813203	123.3318845	2.199751328	0.033004292	371604349.4	80.0906144	8.105832997
5780.302286	5853.247565	5791.300993	5817.057179	152407223	184.5693506	59.38787367	5677.163995	5682.947613	5662.434038	232.6076165	5734.973453	162.80144	2.899057393	0.04176768	431433413.6	80.02157408	8.103012762
5806.551009	5870.622757	5809.529158	5838.717225	152290897.4	168.912356	59.71338714	5686.966986	5701.012298	5690.196555	225.8514731	5781.945194	190.3184932	3.388235908	0.046782737	506864566.1	79.99139456	8.099027848
5831.672868	5880.934206	5821.579772	5856.378908	150172826.1	155.8814941	60.02007863	5698.61102	5720.416178	5722.282766	205.2062151	5827.687435	210.915371	3.755199524	0.049111297	578300326.2	79.98471275	8.094792623
5856.082552	5889.920131	5831.976632	5871.328399	146498089.3	144.1583686	60.27444474	5710.222068	5739.482397	5756.389103	174.6894362	5866.046026	230.768701	4.108334334	0.048316646	608856217.1	79.99745012	8.090364818
5880.262743	5904.285271	5846.067652	5885.242303	141885482.9	131.1234695	60.43168919	5719.703218	5756.415587	5789.801292	139.7482098	5890.755264	256.8240246	4.569524581	0.044330445	562259671.5	80.02295435	8.085882474
5902.165234	5921.14921	5861.574603	5897.160686	136892334.2	119.0249282	60.47276041	5727.947759	5771.13312	5820.833355	103.2377449	5903.590031	282.6037495	5.024639362	0.03801106	463319812.4	80.04772593	8.082359045
5919.782869	5935.338172	5874.430732	5905.687833	131856768.6	107.0877817	60.4040896	5736.295374	5784.10064	5848.649113	66.35913135	5908.502262	299.4899932	5.322050943	0.030031931	346068944.5	80.06194376	8.080631721
5931.090997	5944.430896	5882.877309	5910.374242	127538431	94.7887281	60.16385372	5745.38473	5795.177751	5871.13461	34.129685	5907.453095	301.0861559	5.349002446	0.022351407	249476565.5	80.04878658	8.081884776
5934.003343	5945.655716	5884.860247	5910.666601	124698248.9	81.48790135	59.70103891	5756.08857	5804.480702	5886.407258	11.23237292	5903.477359	280.5690224	4.985258419	0.016966116	215033482.3	79.99109517	8.087317401
5929.937473	5940.604533	5881.673771	5907.388758	123126867	67.75336937	59.05721078	5768.255894	5812.154896	5895.153739	-3.216055593	5897.596409	242.1859504	4.305740066	0.013361257	226852971	79.89841147	8.096118671
5921.675539	5932.71405	5876.135221	5902.158686	122301419.4	55.09743038	58.26892692	5781.148408	5818.224913	5898.776866	-11.06434113	5889.483419	194.4409179	3.460340272	0.010679389	255789972.1	79.78942316	8.106816194
5910.157231	5922.790004	5868.745419	5895.173473	122044122.5	43.85500622	57.43303491	5795.233931	5823.512712	5898.48298	-14.74042395	5882.735993	140.1354101	2.498580866	0.007787535	281537985.9	79.67111112	8.118759731
5896.700913	5911.870613	5860.177256	5886.745429	122069341.8	33.58626549	56.66355016	5810.835509	5828.824356	5895.877569	-17.44300746	5880.546642	83.03281997	1.486988625	0.003386548	280050463.1	79.55334197	8.131052284
5883.70474	5901.809612	5852.291936	5878.68697	121957766.7	26.30015946	55.88760828	5827.003678	5834.116513	5891.927111	-18.49140073	5881.954372	28.84424916	0.526177691	-0.001595641	258305984.6	79.45094285	8.142682801
5872.997423	5893.864981	5846.508625	5872.613211	121444617.6	24.59195793	55.00665087	5842.845296	5839.361769	5887.211921	-16.225896	5885.997233	-18.49430445	-0.31457016	-0.00581384	232799561.9	79.37398566	8.153036626
5867.595672	5890.339811	5845.014108	5870.58623	120011089.9	26.26693954	53.99765748	5856.79958	5843.915013	5883.152207	-10.98553843	5888.85461	-51.60296265	-0.905046531	-0.00835093	205299939.9	79.34135441	8.160588151
5870.487398	5893.530294	5850.017749	5874.681624	117121532.5	30.25804384	52.81736128	5867.280231	5847.151345	5881.105348	-2.926697364	5886.593152	-63.21810291	-1.117124714	-0.008214295	180206244.7	79.37164431	8.163866283
5880.520197	5902.553049	5860.594845	5884.077798	113154494.4	37.56304184	51.54160242	5874.901601	5849.886289	5881.253331	7.403821934	5882.088223	-56.32686533	-1.003379066	-0.005864898	155956252.2	79.45433563	8.163513389
5895.240743	5915.527435	5874.752711	5896.943294	108826716.6	46.8765159	50.33680682	5880.745623	5852.970691	5883.457336	18.76667768	5878.769089	-36.9715971	-0.67007593	-0.002315818	125612406.4	79.56959498	8.160621638
5913.431631	5931.536301	5891.696511	5912.544636	104368483.5	66.93451407	49.16461744	5885.743558	5857.730726	5887.574418	31.53292565	5881.236372	-8.49722835	-0.176316258	0.002120162	98800805.46	79.70714289	8.156078234
5933.393857	5949.289519	5910.279056	5929.828681	100104037.4	105.1667923	47.99118262	5891.00684	5865.486017	5893.25132	46.11132457	5894.251271	24.51579521	0.396988203	0.007022904	83512339.92	79.85335367	8.151069982
5953.504435	5967.448098	5928.91651	5947.406208	96698331.24	151.8699021	47.06661649	5896.396166	5875.338889	5900.373718	60.56003155	5914.419598	58.34670509	0.984940342	0.011831933	71877708.58	79.99371837	8.145687229
5972.782481	5985.142075	5946.48849	5964.30022	94648440.49	197.4152397	46.62130383	5901.409595	5885.983632	5908.858089	72.89739116	5936.706231	90.92709768	1.551837276	0.016187455	58342957.54	80.11851757	8.139560999
5988.98464	6000.56687	5960.970708	5978.723744	94731474.61	223.2220944	46.90641339	5906.077377	5896.230538	5918.346766	81.17727773	5957.157054	116.8180324	2.002289713	0.019368836	22081024.72	80.20901443	8.133467726
5999.88338	6011.918954	5970.3211	5988.871257	97720108.2	211.0054981	48.18457688	5910.36056	5904.737273	5928.460006	83.36346851	5971.291014	130.7124824	2.243318901	0.020654381	-56651937.58	80.24702649	8.128040136
6006.208876	6019.718386	5975.291841	5995.318188	103142395.5	172.0561612	50.25305128	5914.442542	5911.838621	5938.834271	80.25250169	5979.992719	134.1276348	2.301464036	0.020297236	-160466958.8	80.23820146	8.12306252
6009.598653	6025.226647	5977.573144	5999.445098	110086909.4	122.5875155	52.7218164	5918.681952	5918.408774	5949.128446	73.8088978	5986.130572	130.4415549	2.235536554	0.018861536	-267926654.3	80.19608218	8.118529364
6010.793104	6028.932916	5977.766104	6001.710712	118153720.6	80.73383569	55.47335174	5923.032897	5924.582144	5959.132395	64.4204409	5989.667936	121.6957165	2.081817695	0.016589934	-349738737.3	80.12800611	8.11345344
6010.865612	6031.580228	5976.775874	6002.824232	126803372.2	65.74236581	58.34285892	5927.4305	5930.636109	5968.617655	52.7451927	5991.074426	110.751585	1.890995108	0.013835343	-376176441.8	80.04358489	8.106671888
6010.972688	6034.117649	5975.946388	6003.916678	135264053.6	71.72255701	60.96743819	5932.18521	5936.77366	5977.499477	40.65383512	5991.637317	99.39610613	1.693314217	0.011025564	-359357324.9	79.9544131	8.09945685
6011.795908	6037.136608	5976.172032	6005.760217	142962063.3	86.84527942	63.06262692	5937.570122	5942.958385	5985.877368	29.65994421	5991.98579	88.31250297	1.499636261	0.008442005	-319912393.4	79.86879724	8.093340518
6014.826026	6041.811141	5979.128499	6009.700771	148959397.7	101.5779764	64.19737573	5943.895865	5949.776362	5993.377734	21.8999978	5994.835793	80.19261219	1.356206478	0.006631009	-279226118.4	79.79689636	8.089118196
6021.562262	6049.340966	5986.514708	6017.119333	152324707.8	105.338978	63.94315609	5951.476354	5957.772018	5999.709562	19.59089815	6002.860627	77.69713588	1.308595504	0.006144541	-260493432.4	79.75135262	8.08780992
6031.148185	6058.976166	5997.322779	6027.169228	153375204.6	101.4836631	62.50244851	5960.049647	5966.553231	6005.329044	21.73049736	6014.631811	79.63363514	1.336772659	0.006737787	-256880004.2	79.72765157	8.08850896
6041.89083	6069.229182	6009.589266	6038.143104	152863192.6	96.29468248	60.29362229	5969.14486	5975.60794	6010.651173	26.05391878	6027.984444	83.61697938	1.400712863	0.007884911	-255781837.3	79.71317532	8.089126211
6053.14183	6079.614124	6022.580375	6049.515054	151082064.8	94.94158553	57.5037303	5978.549743	5984.198803	6016.483368	32.02808886	6040.554223	88.5457028	1.481248812	0.009404294	-245862999.3	79.71952615	8.089998548
6064.009434	6089.4566	6035.27284	6060.544738	148462519.7	102.893695	54.39094395	5987.982047	5991.542936	6023.631076	38.81804364	6049.735887	92.89598977	1.551986236	0.01103236	-214719777.1	79.75237333	8.091329854
6072.934601	6097.285255	6045.956536	6069.526906	145655397.5	114.6359778	51.28712803	5997.057656	5997.736934	6031.451439	44.18703155	6055.684139	94.73361342	1.580944696	0.012296743	-173801257.9	79.79596605	8.090294344
6078.74038	6101.939322	6053.395103	6075.102974	143141368.8	122.6173132	48.42940043	6005.492211	6003.018833	6038.975492	46.35995247	6059.199934	92.78965309	1.547425435	0.012849202	-139224920.2	79.84151061	8.084391552
6079.687062	6101.841809	6055.548093	6075.439924	141677476.4	120.8892628	46.23141021	6012.772145	6007.686702	6045.377014	42.91036957	6060.855022	84.80642218	1.414086415	0.0121559	-122732109.2	79.84359536	8.070602708
6074.020006	6095.392077	6050.363314	6068.672713	142046757.8	103.1629149	45.10868695	6018.385912	6012.083039	6049.755868	31.34000384	6061.369128	68.52323901	1.143604456	0.009673502	-136871032.8	79.76003266	8.045773969
6062.64343	6083.465785	6038.947778	6055.799247	143942889.8	72.45915885	44.93043849	6022.454363	6015.786115	6051.962238	13.0931404	6059.95611	45.35409823	0.759108494	0.005710108	-176500352.8	79.62576713	8.012305851
6047.514618	6067.959321	6023.484086	6038.994021	146617154.6	35.24521587	45.37594017	6025.253038	6018.259874	6052.105668	-8.75443599	6055.676314	18.12618426	0.307180525	0.000912485	-229565617.4	79.48245697	7.974687488
6029.234937	6049.409249	6004.785292	6018.860098	149944504.2	-6.243880704	46.34223269	6026.908618	6019.070499	6050.138343	-33.38102904	6047.744894	-12.15821651	-0.195698177	-0.004525421	-292798565.4	79.39311529	7.934376185
6008.685962	6028.605767	5984.09126	5996.291061	153695682	-49.04458053	47.66604901	6027.656678	6017.788758	6046.110356	-59.59554605	6035.437029	-44.10137718	-0.726651064	-0.010324485	-361641269	79.42262612	7.893437597
5987.898389	6007.590287	5963.132444	5973.610662	157045805	-89.36974673	49.06792699	6027.521124	6014.652509	6039.951832	-84.11628634	6019.8249	-74.83058746	-1.237418466	-0.015814172	-428534215.8	79.54021345	7.855666186
5968.531816	5988.07144	5943.127129	5952.757343	159323379.7	-124.8136973	50.34937836	6026.399447	6010.164418	6031.684587	-104.193532	6002.596179	-102.0389321	-1.688711854	-0.020446431	-488291248.2	79.69700613	7.823810552
5952.811848	5972.243925	5926.731814	5936.230977	159660349.5	-150.6986785	51.17465966	6024.650639	6004.625311	6021.458588	-116.3997197	5984.936916	-122.5484521	-2.028295042	-0.023500366	-532025800.9	79.84646012	7.802801751
5943.050565	5962.391527	5916.354402	5926.630283	157139709.1	-162.3295044	51.19510114	6022.551909	5998.332554	6009.386761	-117.2044949	5967.990513	-133.0945088	-2.202432476	-0.024232687	-550567260.5	79.93743393	7.79747201
5938.282646	5957.579975	5911.134645	5922.860981	152343065.1	-161.7002129	50.60228977	6019.96309	5991.674302	5996.153951	-108.2398421	5952.747478	-135.0648125	-2.233385691	-0.02298605	-547978660.8	79.98851817	7.80531194
5936.205249	5955.529951	5909.281986	5922.284548	146488838.8	-153.0991659	49.7913879	6016.794377	5984.989249	5982.674472	-93.38618039	5939.821764	-131.6836901	-2.174687528	-0.020554609	-533305964	80.03598828	7.821683399
5936.463285	5955.924683	5908.457006	5924.500216	139808245.5	-138.1340724	48.86224294	6012.367372	5978.334305	5969.047499	-73.40930992	5929.290095	-123.5979296	-2.035772578	-0.017096285	-508750477.8	80.10147213	7.843842321
5938.360951	5958.122968	5906.477749	5928.739652	132678041.4	-119.1743086	47.97009495	6006.067962	5971.859878	5955.489706	-49.54740811	5921.425349	-111.9739918	-1.834161775	-0.012878886	-477907183.3	80.20935168	7.868148817
5939.483061	5959.6604	5902.251842	5932.146658	126401957.7	-99.96984284	47.48727901	5998.334839	5965.620724	5942.669906	-26.27296231	5915.73498	-100.0494401	-1.627342241	-0.008760507	-449683187.5	80.35224638	7.89204992
5937.924878	5958.544581	5894.682399	5932.397313	122039051.2	-83.23260059	47.69034283	5989.595996	5959.327805	5930.795831	-7.470431859	5910.727989	-90.29942979	-1.461577656	-0.005445485	-430912710.2	80.51211261	7.91428682
5930.902225	5952.013347	5885.780694	5926.328797	121040631.9	-73.5547645	49.01828926	5980.935281	5953.730363	5921.256333	2.343126493	5907.867876	-86.63684779	-1.402345527	-0.003877232	-431931327.7	80.68118159	7.930817376
5915.518926	5937.186715	5877.054292	5910.645946	124893745.8	-75.59456692	51.91392906	5973.460849	5949.500195	5915.41397	-1.551154687	5908.383007	-93.13942435	-1.518217221	-0.005039356	-463370389.3	80.85069699	7.937885243
5893.618323	5915.846634	5866.606292	5887.332287	132701858.4	-87.15888501	56.07771054	5966.350299	5945.474571	5911.562396	-16.99911749	5908.902102	-107.3668719	-1.770321837	-0.008406415	-518888823.6	81.02018781	7.93650904
5868.7971	5891.581895	5853.979031	5860.457114	142667462.4	-103.6197468	60.94780777	5958.592761	5940.528526	5907.568693	-38.59288687	5906.541947	-124.6850643	-2.079092331	-0.012849389	-585845022.5	81.19176505	7.928721245
5842.115861	5865.362271	5832.900828	5831.076146	154215546.9	-123.4348683	66.29338322	5949.116259	5933.119211	5901.707973	-65.57490619	5896.850936	-143.7490612	-2.425712634	-0.018120214	-660308489.2	81.36578784	7.916895245
5815.145075	5838.627888	5797.525635	5800.768313	166514549.2	-144.3273729	71.80100787	5936.738521	5921.583112	5892.028792	-96.74011295	5874.988705	-162.3627193	-2.7798378	-0.023818331	-736539790.5	81.54251642	7.903963128
5791.006125	5814.734197	5755.905704	5773.467539	177936934.7	-162.2850521	77.00173381	5922.398286	5907.25235	5879.051844	-125.1924542	5845.495804	-177.1911191	-3.069992132	-0.028825673	-803232164.4	81.71504391	7.89020729
5771.934793	5796.253341	5717.261587	5752.263553	187255106.7	-174.4087346	81.5559359	5907.678967	5892.346054	5864.546982	-144.7745803	5815.518	-186.2301941	-3.24475913	-0.032267013	-852050043.2	81.87566382	7.875441404
5761.884872	5787.141574	5692.500801	5741.676074	192495475.8	-175.8473422	84.87833578	5893.235471	5877.748059	5848.392281	-149.6333351	5787.592336	-183.9154857	-3.213614196	-0.032848043	-869223038.9	82.01744723	7.860209609
5764.766678	5791.330438	5693.013651	5746.221986	191678104.1	-161.7596617	86.3924095	5879.868547	5864.601678	5830.619251	-133.107694	5765.262135	-165.2260558	-2.886146782	-0.029256739	-840989501.5	82.13347173	7.844700448
5778.177137	5806.547594	5713.734787	5763.380034	185788772	-134.85215	86.3455643	5868.216803	5853.884115	5813.500007	-98.93309995	5751.163467	-133.4011941	-2.323546611	-0.022277698	-775138852	82.22612343	7.830816742
5797.743517	5828.266085	5744.685124	5787.933103	176819287.7	-100.5912262	85.25100227	5858.4103	5845.789252	5799.207804	-56.2803916	5744.907869	-93.56334425	-1.634628192	-0.013472034	-686714379.5	82.30152091	7.819944799
5821.160355	5854.410569	5780.391242	5817.706126	165588160.8	-61.33122433	83.35911972	5851.37307	5841.914621	5789.822184	-3.531331815	5752.614805	-51.91749735	-0.873953795	-0.00342995	-582377863.7	82.36138348	7.811783651
5845.384979	5882.362195	5814.318633	5849.973592	153252386.4	-20.08137671	81.01661992	5848.019177	5843.787149	5787.685897	59.42123722	5779.870923	-14.88459935	-0.113728508	0.007057199	-471247221.7	82.40844412	7.807956402
5867.499991	5908.073691	5842.733422	5879.669157	141366317.7	18.10721243	78.5980593	5847.299969	5849.603206	5791.909277	120.2194216	5818.964087	15.89084261	0.573366182	0.016588833	-364971760.7	82.44780815	7.804876364
5885.718514	5928.443283	5864.390662	5902.770278	130985940.2	49.35026344	76.34895534	5847.711681	5856.868338	5799.974499	168.7822672	5860.292845	39.60406469	1.14349978	0.024101296	-271524139.3	82.48331746	7.798972136
5895.978731	5939.594249	5875.719454	5914.849003	124136582.3	68.85774489	74.76102883	5848.45258	5863.809972	5812.403583	188.6028944	5894.380739	58.16265951	1.493561156	0.028071827	-205977669.4	82.52139733	7.7999877
5894.409974	5937.240541	5872.810006	5910.750921	122831598.9	71.30869684	74.32318857	5848.447554	5868.277469	5829.131271	162.1563181	5910.872068	73.20440724	1.525946633	0.026921999	-183174792.8	82.56860385	7.810012321
5882.369338	5923.093016	5857.328293	5892.830629	126161890.5	59.17593221	74.87027726	5847.154037	5869.647954	5846.715461	101.7330896	5910.37022	81.09413346	1.28194926	0.02140839	-197004547.3	82.62246917	7.835006546
5862.624185	5901.456736	5833.484278	5866.870829	132302487.9	38.32440094	76.02337056	5844.745131	5868.383992	5862.16822	27.72755481	5898.192513	79.33350715	0.838046416	0.013191936	-234814152.6	82.67735091	7.882092861
5837.262934	5871.01828	5799.443247	5830.156427	140400355.9	7.300820685	77.62648611	5839.801698	5862.924818	5870.208911	-52.54187472	5874.577244	60.1041479	0.256846243	0.002525607	-290266788.2	82.73137734	7.906112823
5809.02517	5831.935386	5755.046093	5782.117847	149257643.8	-33.52626391	79.4503606	5831.002141	5851.938513	5865.53657	-127.6042935	5839.639401	16.47881798	-0.381264714	-0.009977429	-354531121.9	82.78181938	7.884469528
5779.341762	5789.148468	5706.463579	5729.539726	157610136	-77.50858444	81.19290235	5819.928612	5837.191984	5850.505611	-190.2107995	5798.927045	-43.07083061	-1.044040459	-0.022677637	-418790793.8	82.82385893	7.807670303
5748.899281	5745.913441	5658.127826	5676.764211	164703823	-120.1766006	82.6519045	5808.350093	5820.612662	5829.279167	-241.7403173	5760.030389	-108.2154072	-1.72117252	-0.034408141	-477625731.8	82.85398085	7.685978833
5719.800013	5713.054019	5622.88541	5640.22032	168777748.2	-147.6709661	83.45805001	5798.056235	5804.474408	5804.965251	-260.3957631	5724.42054	-165.6611549	-2.357657233	-0.042610787	-519017550	82.86693953	7.711320804
5694.081692	5701.134938	5613.267243	5635.548824	168099736.7	-146.4834817	83.23189362	5791.40761	5791.751115	5781.357761	-226.6019316	5691.038777	-201.5609785	-2.902328255	-0.044691175	-531032563.3	82.85731264	7.802644785
5671.985967	5703.213453	5621.079532	5651.936684	163493196.8	-125.5895091	82.16470348	5787.380091	5781.532139	5758.932975	-159.3540316	5666.573986	-219.4021673	-3.345202533	-0.042085375	-518104131.4	82.82823908	7.804576331
5653.145093	5710.150103	5635.172734	5675.816658	156516470.5	-97.07261523	80.66044765	5782.996579	5770.743442	5736.727592	-80.15576563	5656.981376	-226.7156067	-3.683049959	-0.037124657	-489702107.2	82.78650434	8.829403691
5637.482729	5711.549428	5643.300405	5688.627786	148026549	-74.16450319	78.82487225	5779.107858	5760.544466	5715.968127	-20.11961233	5659.032577	-229.1798114	-3.925123105	-0.031218634	-450087106.6	82.73362451	7.950761918
5624.815906	5695.802521	5631.969192	5670.596438	139194576.6	-71.69601288	76.82512201	5777.790004	5753.657294	5697.807506	-12.85441684	5667.183517	-233.55586	-4.086366817	-0.026248895	-405428408	82.67199921	7.731271872
5614.449298	5668.320744	5606.303399	5631.647139	130946318.6	-83.98173539	75.04893197	5775.18073	5746.156865	5681.681615	-43.09337676	5672.789986	-237.6289735	-4.15488418	-0.022404764	-362337684.3	82.60942064	7.632285739
5605.817521	5639.136477	5576.689664	5588.186883	123731387.9	-99.50270624	73.78485815	5766.225883	5732.549525	5666.894972	-84.04038189	5668.951859	-236.711616	-4.116183595	-0.018815034	-324635296	82.55245843	7.524042145
5599.036829	5612.250601	5547.955867	5552.058437	118972731.7	-114.2565378	73.49306507	5752.458919	5715.678408	5653.116679	-121.0147691	5652.141666	-228.7543636	-3.956051932	-0.016927234	-301337245	82.50949981	7.525005522
5593.709883	5593.082146	5526.040563	5536.873735	118033522.4	-122.7581062	74.64356106	5737.056822	5700.478484	5639.618625	-135.3680017	5618.915602	-211.6086324	-3.663449114	-0.017961456	-301372056.6	82.489419	7.562951449
5590.499184	5582.979775	5512.633436	5539.971373	120281973.6	-123.1916115	76.93479743	5719.852368	5686.276086	5626.702429	-127.9385823	5581.657171	-186.4773519	-3.250524892	-0.020319898	-319651861	82.48802183	7.606170171
5591.135771	5579.998872	5506.691566	5552.975005	124609147.6	-117.3686993	79.79389772	5700.495024	5671.614044	5615.566765	-109.6408704	5558.011144	-155.5102743	-2.730324954	-0.022399113	-346666826.9	82.4958761	7.567655169
5593.086935	5589.368546	5510.893391	5575.188666	130174935.1	-100.2114313	83.01620536	5680.920513	5658.722377	5604.992247	-72.25274577	5547.57825	-120.4264509	-2.130461565	-0.021628666	-377689232.7	82.51193915	7.507873325
5594.475216	5615.523462	5527.848101	5604.676753	135875755.7	-66.93433249	86.3091582	5663.642595	5650.317856	5593.963766	-9.697857159	5545.720222	-83.20492684	-1.483367809	-0.015257459	-406446129	82.53370814	7.531379872
5598.532438	5653.991594	5555.773369	5639.490024	141309532.5	-22.95996563	89.20587594	5649.44776	5646.438356	5585.045689	66.95472905	5555.668413	-43.04032285	-0.774862241	-0.004724151	-425867272.9	82.55205945	7.58925265
5607.676802	5699.860117	5591.707682	5679.402203	146461710.1	24.90691614	91.38695866	5638.32234	5646.400024	5580.772574	147.4112005	5580.016409	1.368482741	0.013954631	0.007494866	-431281853.2	82.560368	7.606625721
5629.24041	5744.572484	5634.442107	5719.145699	150481895.5	70.16108255	92.23489158	5632.298114	5651.133974	5584.677015	211.762615	5616.345547	49.9561512	0.882214044	0.020026227	-413873806.6	82.54673484	7.602352548
5670.104971	5779.12426	5681.774758	5753.363584	152608279.9	105.2295008	91.14464139	5633.222967	5661.302578	5600.365554	239.31873	5660.066724	102.8670817	1.833151355	0.031117514	-365184916.7	82.49917205	7.60654258
5724.206368	5806.31934	5730.934784	5783.57101	153049702.1	130.1294546	88.45948332	5639.660214	5675.793059	5625.887323	238.0518741	5708.399978	158.335384	2.833528749	0.040377135	-288993410.2	82.42691159	7.609826715
5783.672165	5831.010379	5780.137272	5811.910829	152101311.2	147.9243571	84.79778258	5649.841265	5693.394591	5657.749805	221.6891274	5759.90458	213.0538716	3.822221388	0.04823671	-193493649.4	82.34562608	7.600802068
5838.526839	5857.716532	5823.581221	5841.504809	150380819.4	156.4194926	80.52198857	5661.807639	5712.266512	5693.766082	201.6729696	5806.999979	266.7760663	4.794194009	0.053468418	-83370494.48	82.26338432	7.588791934
5878.525381	5891.77881	5856.107104	5876.135194	148657444.9	154.6400296	76.11142757	5672.952497	5730.384386	5731.234466	191.6143488	5842.130596	319.3271925	5.745214553	0.055052529	35756286.81	82.19065775	7.582906126
5906.217301	5929.753786	5879.575612	5912.835465	146611699.9	145.2644028	71.92067322	5684.03608	5748.025544	5768.886829	188.3847758	5868.113189	365.8265815	6.585550464	0.05377455	155686643.3	82.13694824	7.578785536
5926.994815	5966.194839	5896.741588	5947.342824	143735458.1	130.4892985	68.12876021	5697.536708	5765.886164	5806.339622	184.0202452	5889.05909	401.7774739	7.23275558	0.050500333	269793003.2	82.10741837	7.57225881
5946.529809	5998.811837	5913.745747	5977.867261	139952419.9	117.4346922	65.28948083	5712.392089	5784.037803	5841.629266	177.7225998	5909.326446	423.4210921	7.61546116	0.046963602	372337290.8	82.11615672	7.554578111
5970.765722	6024.521306	5936.502644	6001.856226	135106080.2	112.9050738	63.9231409	5726.538866	5803.198795	5872.9749	167.4173009	5935.068808	426.1824614	7.648585321	0.04500513	455568110.1	82.17604212	7.517144242
5997.464978	6044.42554	5962.888299	6020.304096	129550991.7	114.8818243	63.86480828	5742.795946	5822.686107	5900.42419	154.4268888	5963.207302	413.1391806	7.388513657	0.044037995	521496608.1	82.28070154	7.467426235
6023.132131	6061.84797	5990.076239	6036.211778	123996122.7	120.3629423	64.80526536	5764.362461	5840.407094	5924.558929	142.5559704	5986.714295	390.7227899	6.952839194	0.043077844	577641532.4	82.41938012	7.414899037
6042.317103	6074.269322	6010.585222	6046.80924	118364612.6	122.3932112	66.43119538	5789.522335	5857.96755	5946.330311	128.2670588	6007.38671	356.4502556	6.30358048	0.041117064	612841435.3	82.58073821	7.371652613
6049.989382	6080.189829	6017.710843	6050.376277	112612569.8	114.3480456	68.33693358	5816.606988	5878.574773	5966.356162	108.7460804	6029.336145	310.1860942	5.44361203	0.037037608	620470704.8	82.75095911	7.349986349
6050.238371	6082.573054	6016.070502	6050.139877	107647605.1	99.91061643	70.48547258	5843.581686	5898.683032	5985.100307	87.11167691	6047.40748	258.1768559	4.486264177	0.031591131	611861821.7	82.92638692	7.344887085
6047.837343	6083.064872	6010.567985	6048.052505	104275674.9	83.40532292	72.9543366	5867.063449	5913.61848	6004.339055	65.31506094	6055.812959	204.0166391	3.498197304	0.025924072	593547238.4	83.10603638	7.347812604
6051.248649	6090.349303	6013.570677	6053.300583	103519148.1	74.67013712	75.57805902	5889.830585	5926.104401	6022.242075	52.37295059	6058.137007	165.5329108	2.788880997	0.020873826	601248980.2	83.28390342	7.350378948
6068.668458	6112.514694	6036.604798	6074.446443	106422983.3	82.74077272	78.21647418	5916.444123	5939.398886	6034.448032	56.6855436	6060.255754	158.6885971	2.637008177	0.017339151	668113652.9	83.45463047	7.343403766
6094.588981	6143.096303	6071.290823	6104.69198	112280676.2	101.029105	80.79554004	5944.123866	5954.704092	6045.858254	71.28895123	6066.709964	172.9126811	2.861062491	0.01502849	767328671.8	83.61172945	7.33017763
6121.611843	6174.466946	6107.608374	6135.967937	119795452.2	121.6992381	83.20268778	5968.52414	5973.073224	6063.299458	88.06552794	6077.062976	195.9515238	3.246660184	0.013257465	867911082.4	83.74801398	7.316807884
6140.217163	6194.610431	6128.395451	6155.682931	128428994.1	130.1577375	85.49706913	5989.445106	5991.615339	6081.196434	94.04715467	6093.231163	202.9154014	3.375316883	0.011762907	919366782.8	83.86041023	7.307759129
6140.536392	6191.255307	6116.612843	6150.959861	137435925.1	112.341276	87.7526178	6008.009637	6007.060575	6093.374174	76.1138535	6122.520432	169.1981369	2.830423	0.010201165	870384442.9	83.94584037	7.307893578
6127.111464	6170.706301	6082.244304	6128.398907	145925432.6	76.38398343	89.77526792	6022.914153	6017.514459	6098.96517	41.34292132	6144.094689	108.2279636	1.832282801	0.008444424	749772047.3	84.00004313	7.314425555
6107.370365	6142.706446	6039.289463	6098.127286	153347500.2	33.19334035	91.36931212	6032.03252	6021.434022	6096.099502	0.344344968	6130.712978	38.19185536	0.684917405	0.006535429	600545408.5	84.02047508	7.322680957
6088.145836	6117.07632	6004.977463	6070.299867	158375311.9	-0.682528476	92.32189754	6038.866339	6022.145253	6090.986467	-35.72261465	6099.265503	-14.79073954	-0.188939094	0.004223271	466509410.9	83.99979868	7.329456644
6076.92276	6104.272209	5997.268117	6055.958702	159739830.3	-8.601643808	92.4218081	6048.421644	6023.156677	6092.31537	-54.78440612	6074.054774	-24.10817002	-0.356928	0.001271312	394979984.9	83.93237697	7.331277516
6070.92246	6100.758726	6007.729295	6051.014081	158028758.1	0.730184698	91.80672545	6058.776995	6026.12434	6096.43276	-61.31203858	6060.362087	-4.670694117	-0.059091394	-0.002210433	369705601.3	83.8222451	7.329291553
6064.85111	6099.286319	6022.596663	6047.735423	154243737.1	14.62354144	90.71983367	6066.171358	6033.510352	6097.432804	-63.59741114	6059.991863	21.92161837	0.353847429	-0.006041194	358849577	83.67352463	7.32607802
6055.439706	6094.072622	6029.249372	6041.14335	149235164.7	17.28732234	89.30454505	6071.200464	6040.589203	6093.894251	-67.21964458	6067.215795	31.42002235	0.495388503	-0.010039863	341638512	83.49822117	7.322561372
6038.960703	6079.595454	6014.25238	6025.526163	144101516.4	-7.196841389	87.74731237	6075.441243	6040.286307	6084.995163	-78.65232998	6075.901359	-1.479675275	-0.038138236	-0.013982492	294294787.5	83.31005964	7.32003163
6017.004566	6056.324913	5982.881056	6002.973545	139028667.3	-50.64198121	86.16317328	6076.873277	6035.02683	6071.243684	-95.20495869	6073.625051	-63.88024703	-1.041698916	-0.017775642	224580159.3	83.10345301	7.318361568
5992.87446	6027.403813	5945.370972	5978.081862	133843587	-99.67437279	84.60408791	6073.108259	6029.174594	6053.773071	-111.2910735	6045.567591	-134.8022356	-2.180275286	-0.021376283	149932614.8	82.87162643	7.316565024
5967.786707	6000.036214	5909.731578	5952.426066	129204661.3	-138.735724	83.2802699	6066.273935	6022.328904	6035.929554	-125.2167969	6005.217075	-196.1240065	-3.167353036	-0.024668797	77503804.9	82.61187897	7.315568522
5943.196368	5975.88634	5883.862418	5927.885963	125660075.1	-154.7060087	82.38218546	6058.630261	6013.542787	6020.287665	-134.9665983	5970.508812	-228.2010302	-3.692122322	-0.027543137	15488264.68	82.3199827	7.316177551
5919.316811	5955.943769	5866.928953	5904.653413	123218641.5	-151.6461562	81.89150181	6050.657166	6003.413902	6005.943801	-140.1616273	5943.284087	-237.4477395	-3.855441919	-0.029953816	-37956655.32	82.01177866	7.317497584
5895.430416	5953.594858	5854.60901	5881.596902	122003835.2	-130.6892334	81.77405343	6043.369141	5992.566801	5993.015359	-142.4013248	5926.067688	-237.4617105	-3.872909306	-0.031891394	-88476389.95	81.71232551	7.318804524
5872.18247	5943.102196	5838.988251	5859.239076	121447971.3	-112.4478581	81.89907562	6034.081869	5979.572548	5975.574648	-140.9723694	5908.986427	-236.3367164	-3.870990901	-0.033317046	-137188855.9	81.42765916	7.31841942
5850.445835	5881.146035	5818.242257	5838.64005	120877117.3	-128.9650374	82.10481722	6019.276422	5963.787751	5946.437495	-134.1920811	5878.579845	-242.821279	-3.985657197	-0.034199339	-185435802.9	81.16577763	7.314480976
5829.308957	5812.006077	5792.455446	5818.303549	121074140.4	-153.5069698	82.50263331	6000.970243	5946.074245	5912.361985	-125.9670518	5841.867179	-255.2280018	-4.193336719	-0.034606176	-231426666.3	80.95037451	7.308286363
5807.84316	5795.524288	5746.529924	5796.861485	122919779.5	-147.251574	83.23321111	5981.858313	5925.8795	5881.09521	-120.4379108	5808.263866	-267.7215746	-4.404675553	-0.034619664	-272094441.5	80.79960334	7.302284446
5786.585171	5808.294969	5708.065133	5776.228207	127044940.7	-124.5137423	84.36908034	5963.651141	5908.007943	5856.125496	-115.0297637	5785.709316	-275.5776516	-4.543313941	-0.034271132	-306537895.2	80.74365303	7.297644241
5765.270372	5821.41685	5731.160092	5756.39516	134161128	-103.1733941	85.99510105	5948.125709	5898.883566	5842.229126	-110.6159007	5779.862033	-275.7828508	-4.562912214	-0.033610184	-333770507.4	80.81147775	7.294670782
5745.018355	5820.713845	5762.656054	5739.716398	143529537.3	-90.69203669	87.97175323	5934.148336	5892.969365	5832.209829	-104.3638491	5784.65842	-266.2792395	-4.425334278	-0.03262332	-353835115.1	80.98418965	7.295279888
5728.313626	5780.897431	5716.701732	5729.874372	153753725	-100.8370747	90.055639	5919.426961	5882.322485	5814.525223	-89.83449306	5794.24687	-246.7281541	-4.118359726	-0.03119929	-367930615.3	81.23055235	7.299421813
5711.3756	5725.970448	5642.762487	5715.9562	164573262.8	-120.5670986	92.18727965	5902.634484	5866.423214	5791.752713	-87.01681206	5791.308733	-230.5903324	-3.871208073	-0.029410861	-375145383.7	81.52815732	7.302808028
5691.603541	5706.070906	5621.831175	5694.752414	175586043.1	-121.8070258	94.28497853	5883.805049	5846.977552	5771.047946	-105.57742	5758.883844	-218.0912029	-3.686187468	-0.027372415	-374631140.8	81.84755714	7.305924147
5673.046479	5704.845249	5627.90746	5671.208758	185423568	-113.2204584	96.11958731	5862.215393	5825.224946	5750.999321	-134.0744215	5709.679231	-207.9848286	-3.538955542	-0.024772492	-368853975.6	82.17695284	7.299998059
5658.331518	5678.196296	5616.69752	5631.81207	192994880.5	-119.7466448	97.50869317	5836.256902	5802.10953	5727.520586	-182.9091219	5659.538017	-234.0144602	-4.005045063	-0.021302942	-360300923.8	82.51351511	7.273343864
5659.153746	5666.215426	5613.647729	5617.233242	196622624.2	-117.1451689	98.16497255	5811.545885	5783.940314	5708.713319	-188.6430396	5628.363652	-239.171879	-4.104615277	-0.016939611	-351340522.3	82.82808996	7.24954906
5686.249531	5731.983675	5646.936599	5695.056989	194643539.2	-67.24828773	97.80946133	5795.403338	5777.541468	5705.416314	-60.5645739	5638.060598	-107.8000343	-1.854537967	-0.011512246	-344753828.3	83.09659338	7.238623638
5730.625401	5821.000027	5701.580234	5799.029374	188005812.8	-3.290930526	96.58273473	5785.559963	5779.883355	5711.085096	114.6726462	5677.257305	42.95215647	0.738650153	-0.005334484	-338999440	83.31709842	7.236441252
5781.86336	5852.256221	5761.479576	5826.624736	178462822.1	24.97346736	94.74460149	5777.883569	5786.254737	5716.02195	209.4939951	5724.622777	21.94288011	0.400053163	0.000949576	-330594897.8	83.48586576	7.262677501
5822.917777	5849.053239	5807.3781	5813.130096	166948484.3	31.98124374	92.46561043	5771.852231	5793.270179	5721.495965	231.8805347	5769.730227	-56.00550782	-0.909543903	0.007993094	-320036501.3	83.63118992	7.2247775
5836.322775	5857.31539	5819.509495	5824.301484	154712740.4	45.989412	89.97040172	5767.006137	5796.708854	5729.18543	221.9356263	5805.70398	-9.617297123	-0.091370852	0.016153383	-307391125.6	83.78035165	7.063955973
5831.248364	5864.338579	5808.660807	5839.834476	142826149	58.32188445	87.38760822	5763.372418	5797.868096	5740.219182	175.4336939	5826.932475	90.46756597	1.64115333	0.024552178	-289146886.5	83.90825068	6.92521588
5821.433918	5849.552043	5790.948699	5827.656946	131891460.9	55.49383475	84.77472864	5761.456472	5800.624945	5757.265911	83.98099869	5827.694909	137.7130837	2.462113898	0.032634938	-262899991.7	83.99119667	6.677342278
5820.408892	5838.190647	5783.875734	5816.161061	123539313.3	52.08880774	82.35621415	5761.988354	5804.760131	5777.868429	3.817897156	5822.897071	164.1171547	2.925121311	0.037771912	-223899940.7	83.97739057	6.861368901
5842.914694	5859.832688	5805.958415	5839.273297	119323682.9	65.1364564	80.3444702	5765.494848	5808.48385	5797.595742	-0.729526722	5834.610502	200.5088203	3.55313412	0.037570612	-167266279.1	83.81785261	7.18434236
5882.308772	5903.312511	5848.990744	5884.533812	118771562.5	88.37063905	78.73042933	5771.663059	5814.777667	5817.470223	47.43330343	5856.325288	237.0714675	4.179734535	0.033743755	-98437534.41	83.55683588	7.277539514
5926.278514	5951.31151	5898.4863	5933.192508	120967278.6	112.3392085	77.47721081	5780.230045	5828.003012	5839.784017	108.852121	5875.159473	291.0286138	5.13204439	0.02822284	-25473138.76	83.2514395	7.196781701
5967.564737	5996.160658	5942.878392	5978.13364	125076161.2	131.7487429	76.50513149	5789.516142	5844.006107	5861.766172	164.335018	5895.110185	323.5524155	5.7033421	0.024696949	47424650.53	82.97271734	7.235711266
5997.860917	6028.529541	5969.641489	6010.522714	129992005	140.8656223	75.70122756	5798.035581	5856.690542	5880.512123	191.2558157	5920.036531	255.1421061	4.4408988	0.026866159	114257651.4	82.79432746	7.298098877
6017.059143	6048.676339	5981.348326	6030.250647	135605240.9	140.5609693	75.15511223	5806.763257	5867.852171	5897.174383	191.8008067	5947.117243	168.326224	2.854572309	0.032435437	171934520.8	82.69380618	9.067253512
6028.450631	6061.112417	5984.530715	6041.492547	142161218.9	133.5812668	74.99833321	5816.504776	5880.352708	5912.840773	178.1967766	5975.523496	195.5755984	3.370140824	0.038187273	219869816.8	82.62770808	8.248680293
6031.537705	6064.691883	5983.947555	6042.661283	149122756.9	122.9334133	75.26002645	5829.890075	5893.684782	5929.651066	151.9485863	6000.291701	261.8175661	4.598933284	0.040397124	248105926.6	82.55801408	7.705669299
6026.140081	6058.849687	5984.708129	6032.748849	156027796.8	111.6708526	75.98072773	5849.42784	5907.012005	5949.76531	115.3195254	6012.027261	246.023273	4.31033855	0.035260443	249372586.4	82.44188856	7.214959977
6012.891039	6044.622952	5983.464332	6013.110319	162824680.2	97.90035529	77.14283148	5872.354459	5919.288389	5970.481592	69.70101587	6016.287639	189.9306427	3.279635506	0.024413269	225971612.7	82.2967192	7.349232593
5992.404378	6022.267792	5975.160542	5984.591159	169371064.5	79.65342761	78.66412908	5895.236484	5929.266989	5988.184065	16.18018283	6024.341794	159.9428791	2.73724845	0.010746461	179740962.1	82.1541775	7.390629126
5965.076227	5994.220951	5954.531384	5950.139093	176015889.7	53.19444879	80.59533337	5913.972731	5935.180934	5999.450531	-44.5992397	6025.168816	129.0960691	2.20689199	-0.002795428	128868711.1	82.03581332	9.822075167
5932.161975	5964.016285	5917.185515	5913.704491	183183201.7	14.90159356	82.9838323	5924.326452	5935.431096	6000.923647	-111.1982551	6003.856797	65.3717968	1.117223174	-0.013226967	89420292.3	81.96409693	8.606583681
5895.298568	5930.219643	5866.118958	5874.336306	190279194.1	-29.90819202	85.66391256	5927.524184	5930.138784	5992.660061	-176.1240063	5966.964522	-19.17967173	-0.316004873	-0.021010973	53854513.17	81.92711889	9.749072626
5856.087135	5892.233253	5807.623796	5831.841294	196624041.9	-74.33000412	88.46722104	5926.159752	5920.198601	5976.228179	-232.1872041	5924.941641	-109.0180543	-1.822381405	-0.027198796	16553969.37	81.90429248	10.16750501
5819.595838	5854.012178	5751.836714	5789.777278	201702533.3	-112.1955227	91.22857033	5922.255377	5906.952351	5953.514748	-270.8670812	5880.232731	-190.8593755	-3.187660113	-0.033941586	-51597808.9	81.87853598	10.17856411
5789.356909	5812.738331	5702.504369	5745.003372	204950031.3	-137.0724747	93.76371152	5918.056869	5891.064346	5925.527139	-283.5543442	5834.431952	-258.3916468	-4.305040619	-0.043236718	-177569692.1	81.83213909	10.14912566
5766.34994	5774.726832	5664.125827	5703.460491	206734234.9	-149.3554298	96.16338976	5913.272993	5873.720706	5893.963252	-274.2630126	5790.793407	-308.2666622	-5.124309037	-0.053238067	-334509988.4	81.77111311	9.877215437
5750.038333	5760.503067	5653.162298	5686.866566	207832033.2	-152.7243396	98.63650475	5906.783889	5857.505904	5862.7822	-251.4750348	5751.653323	-320.5594603	-5.341792183	-0.061980439	-493013481.2	81.70664248	8.969007925
5729.509285	5744.907487	5641.628344	5672.542337	208357556.8	-148.6369217	101.1819644	5897.515841	5839.110676	5827.53925	-218.0864765	5714.19215	-328.4930138	-5.481251444	-0.065535497	-604679245.7	81.64852048	8.973021956
5703.581919	5687.888699	5585.357369	5616.036225	208515290.7	-136.9695677	103.8236084	5884.950425	5814.2663	5781.988485	-178.4750159	5678.386086	-394.5539415	-6.521783987	-0.060259517	-620590917.3	81.60825219	8.777982424
5672.139294	5632.871312	5527.698039	5564.905067	209028935.6	-121.6103251	106.7625059	5869.314684	5788.28309	5735.024645	-138.7994372	5644.627939	-454.7852413	-7.467574948	-0.049028153	-571048629.4	81.57814198	9.761913025
5608.347042	5623.188445	5517.114079	5579.880362	210462500.2	-112.5242501	110.1455544	5849.782273	5765.636311	5695.729252	-102.8892167	5607.187546	-422.0119665	-6.969790765	-0.035741769	-500425885.4	81.54638016	8.86859213
5553.54151	5642.891759	5537.362949	5620.188039	213722360.5	-105.6891554	114.2234092	5829.70435	5748.999822	5667.161483	-79.62255304	5582.362742	-348.6577344	-5.843743857	-0.025820709	-450860709	81.5088781	10.3748471
5596.690788	5697.105054	5581.095292	5646.772401	219712620.9	-85.76797068	119.2473461	5813.839204	5742.802532	5652.864199	-77.86308808	5590.01503	-291.884929	-4.954448462	-0.024356801	-468438447.6	81.46007337	10.28915006
5649.786356	5722.735727	5595.719276	5633.337302	227894875.3	-72.30360253	124.9776133	5797.569101	5736.876883	5642.223847	-92.71499279	5608.477928	-272.5422573	-4.663212232	-0.030111348	-537847147.7	81.40457946	10.29975416
5559.161451	5615.536017	5511.81583	5535.83873	237280711.9	-96.87482733	131.0176747	5775.15864	5718.434839	5622.855583	-115.8349081	5614.423844	-329.4368627	-5.639822333	-0.039942524	-625818111.2	81.35389629	10.3115535
5418.769391	5472.648756	5388.887456	5422.510288	247349207.9	-132.677384	137.1553674	5747.096859	5691.474029	5596.463359	-142.5564097	5596.859607	-395.8662644	-6.772027044	-0.047690474	-716725791.2	81.30485631	10.36288457
5409.1676	5442.134103	5303.392941	5389.006583	257412311.3	-139.2577806	143.1220407	5713.940454	5660.85443	5563.526738	-166.1878551	5542.020298	-372.6601519	-6.413320774	-0.050405914	-790969467.7	81.2548663	10.37969086
5469.242599	5471.328217	5268.830632	5400.545558	266834027.8	-129.8654106	148.6426161	5679.38695	5632.094435	5533.764233	-183.8929084	5474.903692	-302.2792741	-5.269368786	-0.048063515	-844435924.1	81.21918572	10.37333512
5368.131463	5473.132438	5295.014395	5413.769589	275243149.4	-126.7257354	153.5376118	5649.064439	5614.114147	5521.812557	-195.8067749	5431.603631	-251.0804514	-4.435123467	-0.032811465	-880535275.3	81.21125181	10.35801233
5440.49708	5459.228074	5330.768386	5415.595876	281741354.5	-123.4152457	157.4300747	5621.547838	5599.846977	5514.901029	-193.3943187	5408.502428	-221.616438	-3.958668571	-0.020639997	-890367195	81.24771348	10.34625071
5406.601207	5454.314913	5338.528586	5369.461969	285447111.1	-112.6529803	159.9628971	5593.781093	5578.376874	5496.693022	-169.891763	5395.086244	-213.0290537	-3.839210849	-0.040911312	-866653373.2	81.34597586	10.35435795
5394.489186	5452.880861	5338.166521	5324.562598	286686778.4	-96.7094752	161.2442117	5567.777845	5554.758108	5469.620952	-128.6404198	5389.070009	-217.1283517	-3.920134526	-0.063690299	-807645667.1	81.49137702	10.37457798
5364.167538	5433.931868	5219.595447	5366.38342	286008948.5	-76.90983122	161.4962968	5545.150267	5534.430743	5435.696846	-73.2988085	5386.407965	-219.5719417	-3.939929007	-0.045743919	-712908270.5	81.65766001	10.39920198
5351.985738	5426.014484	5301.471422	5437.395732	283731698.6	-56.94658311	160.9051388	5525.879008	5519.083188	5405.639743	-17.31077161	5386.159848	-211.5276821	-3.773761446	-0.009817362	-589506590.3	81.83521838	10.40461504
5422.514819	5489.936622	5342.143536	5451.339509	280519575.1	-40.31485833	159.7216169	5511.708303	5513.892664	5395.410878	26.42329031	5388.005397	-175.9769293	-3.127058036	0.014247977	-444315709.9	82.01090066	10.36515267
5504.96043	5565.929172	5418.478581	5442.300944	276251226.9	-24.96730919	158.0111642	5499.886391	5512.264472	5397.825508	62.54714619	5394.862757	-117.2188077	-2.072520394	0.024943184	-282293114.9	82.16398615	10.30000078
5482.05943	5554.006174	5394.942249	5459.809175	270721816.6	-9.168352231	155.7636436	5485.321501	5503.009712	5401.517737	95.84978263	5414.756333	-65.18644772	-1.20351164	0.018923278	-111941429.7	82.28010367	10.23595864
5440.026815	5528.243575	5351.740456	5505.667786	265314085.2	13.14353159	153.1474581	5474.380585	5496.387631	5410.400132	141.8437853	5445.740669	6.918467497	0.065538014	0.011444872	73873021.85	82.33139066	10.1961883
5506.131619	5594.633784	5517.40445	5575.676593	260638129	47.69615445	150.3204261	5475.092922	5505.509742	5427.120125	215.2162404	5478.780066	154.6855609	2.940057252	0.022890789	279453553.9	82.29087147	10.20185485
5629.485184	5710.64702	5557.911915	5665.37286	257602012.9	88.57486906	147.3075268	5484.148429	5527.136406	5456.237212	300.6686139	5527.186773	311.6937687	6.014561409	0.044753556	486017534.1	82.17224118	10.24461142
5732.14924	5812.275406	5688.56633	5766.314627	256857490	128.6136039	144.1393581	5497.451847	5556.842289	5503.953939	380.3308153	5605.829737	374.9617911	7.097569348	0.069007672	677830100.4	82.00001983	10.3150472
5810.255508	5885.819247	5776.573212	5850.986081	253395310.2	158.248307	140.7710367	5511.265434	5588.466069	5559.878842	428.3356408	5695.567678	395.2878937	7.294435816	0.085019707	818748917.1	81.79085097	10.39258965
5871.920806	5932.524535	5835.148003	5901.94963	247126610.8	167.9016341	137.1358453	5521.387287	5613.990374	5613.187507	419.2476797	5778.173228	458.8452409	8.458413822	0.074040142	874651653.7	81.56669283	10.43608023
5912.415193	5952.727549	5861.967423	5923.37952	238335017.4	161.4017012	133.3759958	5531.487287	5635.591749	5661.024454	366.1321524	5839.169915	529.1513648	9.821447065	0.05705185	867936051.7	81.33823537	10.46920687
5912.964381	5923.716997	5848.01876	5896.692631	214069256	145.3878679	129.6656635	5545.510119	5657.651042	5696.857365	289.3623238	5858.274475	551.4912555	10.22948502	0.064117652	828880890.1	81.10861028	10.52682357
5909.316522	5903.5224	5835.145838	5873.372896	195458161.1	126.9429982	126.1073172	5565.755186	5681.089571	5732.593167	212.1644881	5860.711336	547.4725574	10.1155752	0.080740511	796483693.4	80.89836032	10.54610903
5969.744104	5995.91773	5900.389603	5952.471833	225946485.7	113.7558504	122.8127352	5596.37481	5706.729239	5786.811261	159.3371953	5884.448779	542.3650562	9.995563906	0.089448977	812374371.7	80.72632679	10.4873761
6030.500623	6103.555769	5971.198914	6040.472954	261643664.2	103.9926243	119.7775188	5630.468799	5732.660834	5843.948636	124.4724753	5918.183451	527.2867806	9.695550545	0.084792697	861386203.8	80.58915568	10.32989552
5987.916592	6070.704785	5928.431017	5984.764071	231098594.6	94.09938908	116.9179138	5657.233663	5756.397017	5883.296963	95.26888945	5941.632786	495.8795473	9.087859332	0.056932213	916089086.9	80.48132956	10.01722388
5904.189609	5974.666043	5840.562043	5874.37673	178984431.4	80.57302336	114.2776713	5680.868711	5775.706436	5905.629087	59.94991792	5952.776231	432.7228429	7.910676887	0.021826495	955447672.4	80.39065545	9.699457039
5877.061789	5942.96082	5816.012707	5849.479195	174522124.1	59.64757828	111.8949741	5708.013346	5787.979795	5912.576125	5.459923855	5952.233561	325.376817	5.951686805	0.004974848	955463483.8	80.30157589	9.61216799
5876.414837	5936.36283	5820.484003	5864.111798	192406793.8	35.66589837	109.6173417	5735.555617	5794.667573	5910.488087	-56.46516309	5937.442313	190.7712977	3.5169893	-0.001541918	925568430	80.22288793	9.680456157
5853.079461	5891.759528	5798.913987	5845.319055	193590495.1	14.36753469	107.289648	5761.368764	5799.332978	5910.717702	-109.3911263	5905.306197	49.33220299	0.973791662	-0.012473254	884481157.6	80.16760925	9.657872032
5827.711275	5844.783534	5773.940441	5819.65476	187022359	0.565948783	104.7837497	5783.97692	5802.024402	5909.923753	-141.0680217	5869.021187	-58.12819571	-0.967216035	-0.022503591	840721590.8	80.13883504	9.56805562
5825.577698	5838.457827	5773.519222	5820.488088	184822584.1	-0.741297299	101.9521833	5798.864939	5801.56459	5900.689501	-138.5820496	5847.426386	-102.1587593	-1.781763273	-0.02484862	804285814.4	80.14132993	9.876147115
5839.507117	5859.907459	5789.7584	5838.580845	183785765	8.448445699	98.87365643	5812.386566	5801.774871	5888.49271	-107.7151151	5837.705115	-93.29777038	-1.656481567	-0.021685677	772837775.3	80.16830169	9.584705404
5860.271052	5890.958341	5812.471415	5862.495093	181336709.8	23.7516946	95.7586621	5835.197204	5807.702567	5880.795578	-61.09629924	5831.359005	-20.26412011	-0.434180402	-0.015756151	738857313.5	80.20466801	9.605445741
5886.881368	5926.935161	5841.029566	5892.581587	178954913.8	43.32284928	92.58472866	5859.660728	5817.512099	5876.295507	-3.385335584	5834.933886	50.33539661	0.770778259	-0.007248104	702657735.2	80.25297582	9.505707753
5916.920881	5961.061939	5873.386407	5927.878779	177933285.9	64.68916951	89.34083615	5874.095671	5827.431499	5872.779522	59.28694949	5854.795864	-2.371748461	-0.049928057	0.003266223	664044700.7	80.31504131	9.531954815
5948.955277	5992.93129	5907.782056	5965.519467	178056178.6	85.92357878	86.33963495	5883.057136	5838.938151	5872.658523	120.2715073	5886.775902	-73.14437874	-1.171302656	0.01448763	621614804.8	80.37021311	9.179630016
5982.991983	6025.530714	5943.832093	6003.758195	178940021.9	106.0643066	83.87484309	5893.552983	5854.259297	5878.073938	175.5052353	5925.997381	12.88441261	0.281232784	0.025457776	575429322.1	80.39966225	9.117613208
6015.296296	6056.536468	5977.66074	6038.761945	180380145.2	122.168937	82.22451255	5904.740026	5871.549884	5890.388006	216.4070092	5965.573581	157.1745376	2.690671424	0.03442459	522152590.5	80.38092857	9.087021416
6042.570656	6084.045169	6005.79286	6066.516861	182085999.4	131.4975548	81.69423016	5915.287207	5888.693751	5910.836086	234.5069442	5998.452467	204.2180905	3.506567228	0.039636421	458919561.7	80.29077709	9.054809589
6065.230198	6107.971697	6028.556693	6087.726612	183963198.6	134.5478593	82.09229897	5925.663777	5905.890029	5937.535632	232.2371334	6025.265434	205.9299135	3.574419556	0.041547206	388809154.5	80.14442567	9.035490648
6083.87746	6128.029154	6046.77416	6104.608558	185918614.4	132.7854837	82.97720335	5936.154563	5923.402316	5967.668161	215.7535819	6048.088174	244.3007324	4.232587791	0.041210916	316538914	79.97112443	9.068342885
6102.379298	6146.563857	6064.176928	6117.909055	187920568	127.9393513	84.3340583	5946.460817	5942.016976	5999.497913	187.9551202	6071.12011	288.1514822	4.963658475	0.039254707	248711932.6	79.78114876	9.114425586
6124.282517	6165.760225	6083.985027	6128.679054	189919688.9	121.6919691	86.10505035	5956.175583	5962.337016	6030.827334	152.6870453	6098.305213	299.3957131	5.137861052	0.036549304	190859842.1	79.58891068	9.124553298
6147.710462	6185.189904	6105.356168	6138.75157	191494271.5	115.3414567	87.7338297	5965.968602	5983.437239	6060.5056	115.817058	6127.007624	290.9513259	4.973344573	0.033491545	146513063	79.41769497	9.110944656
6170.927604	6204.617991	6127.754105	6149.411013	192240989.4	110.1798124	88.73477893	5976.806249	6004.568485	6088.482752	81.86347167	6154.657682	277.0895522	4.713204703	0.030144748	119591340	79.28395621	9.090312021
6187.432538	6220.142532	6144.360353	6161.763576	191717908.8	104.8610587	88.52496295	5988.667472	6023.179876	6112.17972	55.53614473	6173.674338	263.7030921	4.461678873	0.027187748	103474653.3	79.21808276	9.066117175
6191.286622	6228.534423	6149.50698	6177.529226	189488347.7	98.71035437	86.49142765	6001.64189	6036.912881	6129.317052	42.7703331	6177.091774	257.8733994	4.343051261	0.025290792	92996409.94	79.24982262	9.049028345
6187.378388	6232.410422	6147.817696	6195.325189	185818056.3	93.00374081	83.01315873	6016.137397	6047.539687	6141.666187	41.11109909	6171.142848	256.1723297	4.302094818	0.024225192	93566351.13	79.36472636	9.020625976
6180.750388	6233.665852	6142.943061	6211.822347	181236308.7	87.15909639	78.87146739	6032.086215	6057.019159	6151.28462	43.58433564	6162.607372	252.3558851	4.232253615	0.023494068	106269875.1	79.53528028	8.96113834
6181.598619	6240.313236	6148.534745	6229.545492	175965007.8	87.27712006	74.24160982	6050.609868	6068.737403	6161.211627	55.70374566	6162.984126	242.0923342	4.062138796	0.022850217	149952283.4	79.74531571	8.888933107
6200.288185	6260.028895	6177.622122	6250.166393	170306477	99.26712043	69.40082393	6072.725702	6086.238957	6174.81915	80.46853834	6184.159129	220.4688378	3.713502701	0.021986984	241862608.6	79.97333095	8.80145469
6228.767664	6285.576774	6218.644692	6268.572376	164701853	114.66603	65.10825239	6096.645094	6106.893621	6190.457091	107.8405157	6217.629726	189.8031181	3.213640693	0.020473789	357465850.8	80.2028631	8.725377661
6256.641531	6308.964872	6258.566614	6281.353992	159482177.8	125.6822308	61.95248964	6120.246852	6127.01138	6205.214691	130.8977592	6251.31068	154.7201089	2.626625031	0.01808887	468947738.2	80.42484329	8.721130996
6273.853291	6319.111907	6278.718727	6279.214224	155200606.8	123.2923614	60.83882776	6141.325119	6143.689074	6217.745932	127.7124743	6275.434667	116.4073101	1.982226189	0.014596261	541301758.6	80.61506242	8.653826483
6268.641209	6303.812771	6258.957654	6252.283622	152406328.8	93.3457765	62.68198918	6157.468108	6153.481271	6226.299794	76.89787382	6278.663271	76.92980788	1.314964465	0.009573342	538070765.3	80.75018711	8.534765388
6247.631085	6271.862989	6213.007771	6210.644337	150939832.2	47.25309985	66.94244518	6169.051372	6157.591531	6230.591621	-4.129082365	6264.744051	37.12324694	0.64269775	0.003700637	474635624.7	80.83569007	7.976787484
6221.499055	6235.374621	6159.965603	6166.225796	150410227.1	10.98206104	72.58377381	6177.320808	6158.674693	6231.212	-92.66967526	6242.85821	-3.516628301	-0.024571898	-0.002105195	379893929.9	80.88436741	8.255492698
6189.949143	6198.800329	6109.606049	6125.16678	150652054.8	-25.51665346	79.1809232	6182.197979	6156.058384	6226.772897	-164.4363453	6212.74565	-40.57972627	-0.672099082	-0.008707854	271258770	80.90537795	8.706434104
6160.753685	6174.579513	6082.146566	6102.698339	151418563.1	-81.69332711	86.14290994	6184.271952	6150.638822	6216.624872	-192.3322122	6176.099262	-70.3135317	-1.281586664	-0.015603102	170656664.7	80.91153487	8.828332837
6133.887704	6159.414817	6071.370959	6093.675079	152419977.9	-125.9080595	92.66998472	6184.011002	6143.273496	6201.822283	-185.5226414	6137.409109	-94.0179506	-1.827709422	-0.022222078	81589901.69	80.90790379	8.762305527
6087.913769	6127.324633	6040.608326	6066.168524	153461901.2	-131.0710857	98.22110339	6180.529925	6131.232217	6182.270647	-163.0402388	6098.421877	-112.1803869	-2.286310636	-0.031556959	-1151020.262	80.89498435	8.754869013
6053.084745	6103.653638	6019.427738	6047.683315	154167696.1	-107.268768	101.7337895	6176.344948	6121.441532	6161.881681	-129.8139535	6071.168641	-130.9299473	-2.614388348	-0.037542994	-66403925.64	80.88210597	8.772447653
6090.242699	6144.269212	6076.385605	6102.22045	154161839.3	-48.65674701	102.1645682	6175.934466	6125.598004	6147.269092	-95.23745356	6067.004755	-156.525889	-2.781786116	-0.028542483	-105450567.6	80.87840971	8.795500781
6138.384418	6189.432985	6135.82311	6159.16371	153573906.5	-5.176863997	99.99368229	6175.651582	6133.116733	6134.419087	-59.75021737	6078.926347	-182.0849789	-2.786749717	-0.015997383	-121271807	80.88116707	8.820208351
6098.833221	6143.275735	6076.59234	6105.076601	152748132	-58.1689916	96.14703722	6169.284375	6127.160288	6115.666867	-18.45665847	6098.346245	-200.3551757	-2.638076865	-0.018532501	-117248388.7	80.88463486	8.793951739
6032.518607	6069.882461	5982.559397	6018.613526	151825559.9	-136.2763935	91.14160682	6160.873663	6115.296761	6096.610886	9.91491724	6111.70344	-202.907026	-2.407389623	-0.025453589	-108022361.9	80.88558594	8.755001006
6034.173331	6067.646552	5981.96362	6019.85308	150936848.3	-129.3258749	85.68133936	6156.377223	6110.352997	6086.471468	17.17740838	6104.686815	-179.7822029	-2.143745179	-0.020036237	-107949574.8	80.87943237	8.81212052
6069.587027	6101.919141	6029.013937	6065.778727	150531480.6	-78.18220565	80.30840754	6153.45545	6108.300744	6082.281555	9.832102534	6084.844161	-139.7982869	-1.871138859	-0.00882267	-114567815	80.8627091	8.908957146
6085.614935	6117.927357	6051.413527	6088.59359	150933781	-49.01852694	75.29467146	6148.930452	6102.928204	6076.754767	-32.1462033	6063.928482	-94.39187773	-1.598983726	-0.001603854	-125316024.2	80.83417782	8.759925896
6095.072731	6127.202406	6063.445388	6101.043592	152179650.1	-31.2744669	71.47612985	6142.972075	6098.460899	6074.141236	-57.09547992	6052.169392	-42.98835119	-1.133497747	0.003413941	-124684003.6	80.78931215	8.704923744
6115.394008	6146.43395	6085.540365	6121.691777	154628712.8	-8.182116417	69.65442053	6135.70163	6099.402534	6083.372373	34.54841845	6060.465513	2.233336509	-0.475584276	0.008885755	-98617281.82	80.72363328	8.642740302
6140.925483	6170.046512	6111.380832	6144.761481	157720821.5	14.90348766	69.53339858	6128.245066	6104.785687	6096.155269	147.2418055	6085.099159	43.22876208	0.333083709	0.013946299	-62198407.44	80.64175143	7.838756028
6165.73937	6191.791977	6134.751499	6164.711792	160611805	32.92235673	70.55705929	6122.552007	6114.182911	6098.632213	123.4134081	6117.658411	117.0615947	1.759398348	0.017818185	-30545345.14	80.55157619	7.949260013
6191.878349	6217.783817	6161.628178	6188.009492	164909247.3	54.07971032	72.28890072	6118.733134	6125.092806	6100.596801	55.56492385	6152.174022	177.5876185	2.954201831	0.021148562	-34095762.44	80.45657565	7.326651928
6221.023702	6252.797705	6197.182437	6220.137078	171180140.2	85.57158672	74.15055119	6116.560697	6133.024646	6117.682868	85.64678733	6183.628163	125.0086939	2.175407932	0.024614318	-102194490.6	80.36123403	7.172329083
6249.665456	6290.447993	6234.715341	6254.864904	179193982.8	120.0358555	75.96281151	6117.251323	6141.416493	6142.763324	155.3389404	6210.103064	60.62756014	1.110604994	0.027611375	-212841998	80.27318948	7.08399336
6274.274099	6325.150959	6267.560295	6286.175555	189310963.7	150.2689476	77.74508004	6121.501534	6155.229324	6163.225213	180.9972533	6227.96697	150.8171366	2.556049696	0.029411311	-336849765.2	80.1983815	7.343929128
6291.310839	6343.857076	6286.09337	6303.255649	194729682.4	163.0345184	79.10764762	6129.651035	6170.883747	6182.665333	170.4278826	6243.485318	281.1226039	4.658412945	0.029577705	-438946580	80.14554091	7.679828196
6297.039711	6334.088863	6280.324456	6295.328232	190706077.7	145.1714242	79.69729904	6141.497781	6184.350739	6207.638432	137.8092944	6267.096538	277.0025692	4.584338482	0.027617261	-481822908.6	80.12331034	7.789971418
6293.027086	6304.680163	6257.067794	6270.054079	178887758.2	106.5436415	79.59530629	6154.12169	6193.64103	6230.442685	87.07025278	6286.620196	203.4275613	3.390484799	0.02383399	-479883884.3	80.12796642	7.782680832
6282.970683	6267.493895	6227.117534	6238.429569	161789979.5	60.99439514	78.93227016	6165.546392	6196.078822	6242.029442	27.53660947	6287.334528	162.3518877	2.724548653	0.018979648	-459095639.2	80.15133527	7.749585139
6267.917733	6237.864103	6197.368546	6211.061431	158434926.1	22.22366311	77.95283587	6173.315071	6194.536619	6245.25955	-27.84433894	6271.451622	134.5415115	2.267903704	0.013138703	-438378431.5	80.19028202	7.831899416
6249.298804	6231.523476	6176.03356	6199.448687	171105003.8	4.961036284	76.96630021	6173.598882	6194.307037	6243.996665	-64.2488689	6243.275168	93.73227128	1.587051082	0.006410283	-440262566.2	80.24022439	8.275580716
6230.541621	6243.161797	6164.184285	6201.206493	190471109.7	5.60983502	75.88047785	6172.141342	6194.549987	6240.749528	-81.57468778	6212.7533	51.97867355	0.883154758	-0.000219552	-457770304	80.29396548	8.799992138
6214.428722	6263.039623	6158.792059	6209.674253	259561818.5	15.03497694	74.52291751	6177.844922	6192.952084	6239.738247	-86.98396402	6192.704801	18.48246425	0.314443686	-0.005819617	-475161854.3	80.34614732	8.971570644
6204.143208	6280.581742	6163.399613	6221.765011	322231180	28.53941246	72.88096972	6187.606981	6192.379204	6238.385208	-73.53401971	6185.72546	-5.391368953	-0.093047179	-0.009678946	-491043583.3	80.38787638	8.928609349
6203.339645	6284.912584	6180.913994	6233.776865	163340939.1	40.66236686	70.9202931	6195.500529	6196.150885	6232.49375	-36.18767313	6190.197769	-17.89308545	-0.307260056	-0.010909056	-501332770.4	80.41013797	8.933202054
6210.4411	6279.889528	6206.223029	6244.659739	144127069	49.92121854	68.74379813	6203.581028	6203.067962	6225.580788	13.68732851	6205.527602	-20.06025512	-0.346091615	-0.009897631	-507903422.7	80.41631508	8.926165756
6221.510058	6271.726851	6233.607929	6254.547617	127167324.5	56.59296271	66.54947052	6214.697656	6211.122496	6221.621138	65.0308455	6230.34814	-14.91745504	-0.261678605	-0.007755631	-518345650.2	80.41416384	8.822068296
6237.973079	6269.949075	6256.920576	6263.547311	166926154.5	61.06303873	64.33637495	6226.596197	6219.586626	6222.930527	100.6259852	6257.286074	-3.513387748	-0.0725856	-0.003755855	-522487363.1	80.40613101	8.744419102
6260.054981	6283.614722	6268.983932	6271.199182	149758565.1	63.00415847	62.10993507	6236.63729	6227.498661	6231.256765	102.0191559	6277.01863	12.58855747	0.193742317	0.002489504	-511923993.3	80.39596271	8.729060276
6283.183955	6305.891313	6270.695235	6276.18015	115003935.9	61.02044114	60.10082843	6244.561721	6234.186396	6244.019045	76.98499168	6289.101555	29.47241915	0.473289062	0.009389862	-496553702.8	80.3903239	8.697241186
6304.203451	6328.579277	6266.286154	6278.296427	111356605.3	55.39777781	58.51845802	6250.044929	6239.442158	6257.809933	40.36219848	6296.130757	43.85682214	0.713253357	0.015743696	-483956969.9	80.39396299	8.939021727
6313.55399	6338.09844	6253.858079	6272.673304	120292603.4	39.67577163	57.61778888	6253.204223	6242.487214	6268.564248	-1.382316869	6295.061757	51.44162903	0.842289317	0.018408816	-497536798.9	80.41475859	8.622710636
6302.100799	6321.202978	6232.833164	6255.283779	119055885.1	8.556875792	57.65556705	6254.888312	6242.530962	6271.880844	-39.22578138	6283.305698	47.766336	0.786574416	0.014302729	-559561028.2	80.46076258	8.23995981
6276.293547	6287.08602	6207.592938	6231.371907	114129984.4	-30.08678125	58.49948601	6254.000762	6240.118399	6268.782711	-69.28821793	6264.096772	34.7661166	0.57785383	0.005666941	-651347646.8	80.52720775	7.858812534
6244.955269	6248.329036	6181.665401	6206.568	113269295	-67.9131716	59.88100376	6249.488196	6236.309396	6262.106615	-92.61183603	6241.594788	16.99521686	0.290372308	-0.004392775	-748789709.9	80.6044888	7.878419134
6218.521917	6220.107797	6164.111328	6190.659224	116322890.5	-90.83146577	61.68398946	6242.766999	6231.36347	6252.793804	-99.5506597	6219.647784	-4.774984382	-0.062155113	-0.012737732	-820733821.9	80.68949841	8.086348576
6208.011738	6218.055223	6163.693555	6193.308881	123396301.6	-85.12267654	63.748809	6235.28201	6225.712303	6242.112358	-81.50331299	6202.686275	-29.14257883	-0.455523564	-0.015919773	-835772708.2	80.7777954	8.6817131
6210.672964	6235.750026	6176.568722	6209.887868	132900877.6	-57.4157304	65.87257592	6229.272403	6220.536742	6231.582496	-45.36195468	6192.165532	-51.38144406	-0.814133243	-0.014772328	-803928424.5	80.86018627	8.70167896
6220.390314	6262.021136	6196.905742	6233.198278	142433044.9	-18.61812753	67.91129042	6227.545687	6216.752853	6222.356753	-0.079118398	6187.776664	-67.77093649	-1.079087984	-0.011423551	-744320992.9	80.92953894	8.372377535
6231.980321	6286.279038	6216.538988	6254.711977	150036425.4	18.27487613	69.6001711	6229.306139	6215.812411	6215.754857	42.19494618	6191.384068	-73.04426285	-1.165599756	-0.006682716	-679306858.9	80.97535229	8.348406357
6239.683641	6297.061064	6226.764627	6265.328497	153794144	40.33270756	70.67496645	6232.084022	6219.167899	6213.243024	68.57161087	6204.429663	-61.70007171	-0.985247442	-0.001677068	-631667565.1	80.98694347	8.401460368
6244.789344	6297.766377	6230.174432	6267.651549	154319758.2	48.50552727	71.20753206	6236.294749	6225.896897	6215.021138	80.05458314	6224.38872	-37.36381743	-0.596179075	0.00318985	-595783938	80.96965798	8.648943421
6249.676764	6294.890644	6230.909947	6266.388439	153145839.2	47.02286785	71.37368821	6243.431879	6234.304481	6220.244338	80.81545325	6247.626248	-7.185184447	-0.112814579	0.007946578	-562499966.1	80.93484728	8.768195025
6257.260248	6294.003687	6234.056348	6266.351874	150881202.7	46.81558935	71.24491008	6250.769743	6243.589863	6229.908593	75.39488273	6271.265095	26.94692014	0.43402537	0.011745358	-511977497	80.88593792	8.746521674
6270.48301	6301.186919	6245.248307	6272.814616	148363084.9	54.05462141	70.93304114	6254.039078	6252.680909	6244.6483	68.89361744	6292.049912	62.18203306	0.998013823	0.013798958	-426110486	80.82810068	8.725131496
6284.572706	6311.394308	6258.649289	6281.275522	146257897.1	63.69047726	70.55288209	6255.29454	6260.398911	6261.520379	58.53025159	6307.264332	91.87770982	1.473381872	0.013910836	-323349059.3	80.7718118	8.391606243
6293.820156	6317.412501	6266.619559	6285.496218	144811395.1	83.14612057	70.1640633	6258.473108	6266.004496	6277.289297	41.32192417	6315.276064	111.070947	1.781400436	0.012008333	-223931209.9	80.72495381	8.127703406
6292.795175	6313.882258	6263.82341	6280.659039	144963503.3	82.77435766	69.93734745	6260.6043	6267.875737	6288.221844	12.02665343	6313.622623	111.6601803	1.792746727	0.008438483	-164311476.7	80.70011829	7.946053456
6275.898522	6295.141092	6244.152335	6261.673951	147665735.1	11.31692132	70.04718597	6257.579338	6264.456296	6290.42988	-34.26347668	6299.931755	85.57011164	1.378622295	0.003606504	-179556926.5	80.71005218	7.897149413
6246.045721	6264.127243	6211.017193	6231.309583	152335639.6	-79.24087201	70.39362564	6251.161446	6256.426558	6284.296376	-89.29306891	6275.856102	37.81211768	0.618874491	-0.002351412	-246461267.7	80.74804022	8.229324583
6209.073024	6226.882389	6171.780204	6195.130544	157907158.2	-107.167125	70.79847946	6243.982068	6245.076222	6271.726496	-142.9219354	6244.775696	-22.29331	-0.338160399	-0.00906754	-333497976.5	80.80051022	8.258212196
6167.546374	6185.791138	6126.341498	6155.407556	163951737.1	-104.5246844	71.187325	6236.208822	6231.312015	6253.282813	-185.2613863	6207.302146	-90.30888631	-1.421324202	-0.016838266	-400261670.7	80.86243559	8.222295582
6124.817603	6143.918338	6076.068598	6115.049861	169856889.4	-126.5845821	71.45156561	6228.003867	6216.328329	6230.021705	-205.7469402	6164.90864	-160.2885795	-2.535366644	-0.025887088	-404605376.7	80.92667048	8.199686748
6084.20462	6104.382928	6026.60936	6076.978094	174771536.5	-152.187448	71.49014713	6219.683076	6200.799808	6203.417808	-206.7873386	6121.613413	-225.3923432	-3.571883594	-0.034872369	-364170231.1	80.9818752	8.179681794
6047.68828	6069.014368	5981.481073	6042.916984	178161577.4	-151.4375269	71.26680657	6211.199454	6185.032703	6174.80064	-195.2234786	6080.542324	-281.0801779	-4.459150904	-0.042426324	-308676475.1	81.01997176	8.170265931
6019.702081	6041.914123	5952.127486	6016.739857	178874998.9	-136.1523251	70.60331945	6202.925267	6170.106917	6146.198726	-172.3487224	6048.203995	-318.2231843	-5.052242584	-0.046928218	-265115734.9	81.02695076	8.143527412
6004.588604	6027.114659	5949.382871	6002.233699	175784854.8	-122.8408052	69.3328613	6195.189551	6157.0706	6119.789228	-141.0667936	6030.928359	-327.9601362	-5.210570025	-0.046734143	-262953847.5	80.98881848	8.087254742
6000.966561	6023.375478	5966.472469	5998.276545	169650458.4	-109.3321372	67.60090084	6187.586833	6145.858741	6096.451068	-104.6700388	6026.007262	-313.6258246	-4.986588594	-0.042538568	-289904998.8	80.91262099	8.164255406
6005.751376	6027.856693	5994.091259	6002.301095	161763357.3	-91.25585893	65.610309	6179.66234	6136.187108	6076.499249	-64.71023763	6028.934561	-282.0960287	-4.488652657	-0.035787993	-323629600.9	80.81252403	8.199305839
6017.300472	6039.116933	6020.430502	6012.887983	152881244	-74.94012887	63.54738967	6170.906444	6127.842067	6060.880899	-28.72543806	6035.396874	-237.5475063	-3.78303611	-0.027180636	-348725173.4	80.69453685	8.927072252
6033.274616	6055.076362	6032.831675	6028.013423	144007250.1	-66.1981247	61.64410201	6160.75866	6120.431029	6050.280011	-3.899444119	6040.270823	-185.655382	-2.959759455	-0.017649338	-348057985.4	80.56707944	9.0832134
6051.590333	6073.686929	6034.973204	6045.963004	135855236.4	-61.53168667	59.92429444	6149.492933	6114.092463	6044.363246	12.0034154	6044.219576	-130.5114338	-2.082995606	-0.007983995	-327888477.7	80.4415275	8.877241907
6071.039484	6093.676309	6034.2011	6065.742626	128742886.7	-56.99220384	58.33378076	6137.73235	6109.167828	6042.579434	22.32685268	6049.612672	-74.29082965	-1.186669455	0.001381054	-301032628.6	80.32577877	9.065320684
6088.74771	6112.309732	6036.384111	6084.968	123884080.8	-46.58988988	57.01334512	6125.674869	6105.389456	6044.085376	33.10230252	6056.353041	-22.96515612	-0.364573341	0.009350235	-273246949.7	80.2343163	9.030706757
6101.824366	6126.807454	6048.077702	6101.229306	122404553.9	-23.81543401	56.0682991	6113.621448	6102.59416	6047.889828	50.86959031	6064.875141	17.59297426	0.291019789	0.014843074	-251343840.3	80.18163308	8.827517142
6111.294276	6138.128291	6066.720679	6115.222301	123849278.7	7.818267211	55.49107927	6102.262881	6100.993696	6053.78202	72.44233543	6074.882916	48.65467264	0.799450524	0.018166688	-232039589.9	80.16156173	8.404773362
6119.456326	6148.51037	6087.772385	6128.664173	127516208.1	42.51483556	55.32864862	6092.284092	6100.736977	6061.818683	93.45577371	6085.524646	73.53154044	1.21198077	0.020042029	-207698812.9	80.16120286	8.818497596
6127.116583	6158.568673	6107.636535	6142.050237	132550481.9	76.271927	55.3927763	6084.526054	6102.688915	6071.863871	109.0483449	6098.415867	93.82063861	1.552955173	0.02081348	-177346584.7	80.17535235	8.033886191
6135.510568	6169.316916	6122.511224	6156.208385	137854070.4	104.4991843	55.46552001	6079.827007	6107.580562	6083.764652	113.7996889	6114.802414	111.9640323	1.859897936	0.020989756	-139774020.8	80.19639046	8.083416883
6146.496825	6182.70349	6135.325809	6172.575063	143633472.4	127.1801496	55.81765186	6078.429945	6115.117533	6097.551869	112.2647407	6134.444228	130.0346131	2.165132366	0.021076429	-91516527.01	80.21471075	8.088006836
6161.264645	6200.041387	6150.347986	6192.067047	150440652.9	146.0449392	56.74664475	6080.34638	6125.063479	6113.422333	110.9021263	6157.631753	148.9569393	2.483089394	0.021361043	-30544751.77	80.22430932	8.098346253
6182.105211	6223.670185	6170.763915	6216.409383	157955285.9	160.6144437	58.4548708	6085.635616	6136.024266	6130.988802	113.0228353	6180.920114	171.612325	2.858453707	0.022518026	46730332.27	80.21211103	8.069797823
6211.348813	6255.993121	6200.01329	6247.38793	165966951.5	170.7094638	61.18093752	6094.244793	6146.66933	6149.943006	122.988531	6201.230899	200.9699616	3.337426504	0.025233567	143908242.7	80.16514656	8.037567084
6247.313218	6295.152062	6236.13212	6283.518378	174287987.1	176.5910163	64.65322084	6106.038085	6157.999035	6170.817333	138.8188296	6221.258626	234.9596654	3.88696917	0.029144325	257357836	80.09056597	8.005162641
6286.886364	6337.739973	6275.166048	6322.097352	182292721.2	178.2888272	68.34759233	6120.76911	6171.007836	6193.999534	155.0200721	6243.188532	269.7542552	4.446125225	0.033524006	380449451.1	80.00156933	7.928241575
6328.897731	6382.541165	6315.786256	6362.219535	190397839.1	176.6265205	72.2128161	6138.187109	6187.65353	6220.390865	174.528192	6273.194254	304.1036297	4.995523482	0.038129914	510244598.1	79.90496477	7.859664798
6371.726412	6427.867423	6356.260844	6402.622743	199164221.4	172.786217	76.1496768	6157.982172	6209.910081	6250.836436	199.1620177	6317.383599	336.2056085	5.507173102	0.042604942	643235252.5	79.80993032	8.021329356
6412.640027	6470.704888	6394.379125	6440.807615	206948329.8	166.7175522	79.582627	6179.553318	6235.821674	6284.143275	222.6281191	6369.44173	362.6227661	5.925666352	0.046310026	772027030	79.72499895	7.967970033
6449.651494	6508.849681	6428.816421	6474.905059	212024487.9	158.1419938	82.03768874	6202.259056	6262.743128	6318.48792	240.3354259	6421.325081	380.9512443	6.211942086	0.04879801	890213824	79.65493608	8.168493185
6479.366269	6538.548444	6456.735182	6501.87105	213520709.9	148.0751588	82.83609768	6225.519593	6288.328422	6352.281609	240.6047049	6465.012302	386.9622033	6.29822629	0.049291645	991244978.1	79.61195813	8.319265343
6498.430392	6556.099654	6475.346751	6518.69124	210144832.6	137.2058311	81.2924655	6248.742307	6310.014463	6384.278966	211.7843735	6491.843961	376.4540826	6.11710066	0.047011055	1067727427	79.60774591	8.294581166
6508.573132	6563.481022	6486.115394	6527.0443	202906204.6	125.9722845	77.84740241	6271.637206	6328.202141	6413.479438	163.4021455	6504.562741	352.4107295	5.716821902	0.042471724	1121656938	79.63671976	8.299525009
6513.147481	6564.453842	6491.806688	6530.123542	194169184.6	115.4198288	73.30605235	6294.144174	6344.348532	6438.146095	108.812527	6509.569114	320.1250158	5.182975076	0.036631461	1159404401	79.68873554	8.324444275
6513.793745	6560.93584	6493.900195	6529.468966	182300691.9	103.9245426	68.02940465	6315.933034	6358.638546	6459.217268	59.48635512	6509.03778	282.1465729	4.556342717	0.029897021	1177154342	79.75649365	8.972033292
6512.749708	6555.523041	6494.384905	6527.177572	166436052.2	90.05820572	62.51676595	6336.722655	6371.529288	6479.835802	28.51858759	6506.143108	241.9148983	3.892095862	0.022824641	1173595702	79.83049682	9.020374344
6512.350792	6550.729057	6495.188197	6525.483635	149660041	76.48309052	57.29972715	6356.835297	6383.693986	6496.693424	14.54282736	6503.281619	203.1799726	3.251152316	0.016180213	1156544078	79.9056085	8.962213822
6514.077441	6548.092095	6497.540746	6525.811728	134132986.2	65.65823957	52.68776216	6376.678523	6395.525177	6504.483062	10.71866256	6501.30113	168.278005	2.671492292	0.010495635	1131182294	79.9796708	8.93656384
6521.15174	6551.195073	6504.088788	6531.290222	127009853.4	61.97546441	49.50130768	6396.533799	6408.200622	6508.184676	18.35328748	6504.41588	142.6506631	2.241803272	0.006770246	1116169552	80.04445568	8.924025923
6536.633828	6563.421087	6517.317626	6544.88133	135016733.1	69.73150723	48.52453016	6416.79884	6422.939912	6515.404882	37.06652132	6516.704875	131.4769372	2.046736596	0.005971654	1129239044	80.09221941	8.947115279
6559.376262	6583.585018	6536.45914	6565.47912	153154777.7	85.71009126	49.40268861	6437.39644	6439.471676	6524.979875	62.90091421	6536.722839	132.557948	2.049956167	0.007660969	1157880307	80.12386272	8.932633462
6586.949615	6609.214331	6559.710424	6590.797994	175074162.2	105.1169091	51.54496076	6457.945399	6457.170959	6533.995726	93.0888309	6561.804962	141.9494755	2.186874993	0.010968209	1185847758	80.14208684	8.665713503
6617.507245	6638.218324	6585.578449	6618.981642	191986655	123.493632	54.42927847	6478.838535	6475.665093	6545.172239	118.5456858	6589.40002	156.3557042	2.404370976	0.01535554	1191425763	80.14990902	8.343504006
6648.871867	6668.116816	6612.382319	6647.843452	194692714.7	136.1108168	57.37595176	6500.350894	6494.387947	6561.399141	130.3643165	6616.455547	171.5325579	2.633426383	0.020140066	1152130518	80.15154194	8.50191123
6679.251359	6697.3904	6638.590724	6675.902471	186924962.8	142.8628026	60.34059243	6521.824858	6513.20369	6581.49825	130.8837876	6642.196537	186.4044117	2.858110971	0.024736059	1076797707	80.14698366	8.54560225
6707.332282	6725.06709	6662.959709	6702.194186	175038111	145.3232308	63.51461406	6542.616798	6532.08361	6603.630996	124.1303355	6666.569458	201.1753553	3.084777487	0.028769499	980847186	80.13494217	8.598141298
6732.045667	6750.239671	6685.093461	6725.857904	164606669.3	144.5833763	66.52264326	6561.458983	6550.420173	6626.362402	117.0668913	6689.001785	213.2748447	3.269921003	0.031596874	879373190.5	80.11663501	8.926814233
6751.974683	6771.693127	6704.092678	6745.671053	161843558.3	141.50078	69.06801669	6577.326049	6568.018806	6648.414461	116.6883548	6708.946304	220.5470298	3.376653607	0.032548938	788946701.4	80.09327332	8.857303631
6766.920001	6788.999477	6719.606318	6761.438331	164394625	136.739593	71.17514218	6590.790281	6584.664508	6669.100818	120.0317164	6725.631194	222.7305731	3.405516357	0.031767401	705070141.4	80.06526175	8.689819822
6777.952283	6802.786726	6732.515051	6773.975949	167706437.8	131.3389736	72.74701151	6602.059631	6599.012752	6686.960247	123.1742522	6738.971905	219.5573942	3.354548103	0.029737502	619633241.7	80.03303294	8.513084192
6782.358259	6810.364258	6739.051808	6780.514086	169190595.9	122.4274248	74.2236335	6612.822189	6612.447437	6702.825035	117.9777913	6747.967257	212.9046814	3.258235597	0.026348939	525907614	79.9969354	8.367248888
6778.117279	6809.649369	6736.261031	6779.088885	165963176.7	108.2551133	76.11648759	6626.325331	6628.607517	6719.846287	96.969115	6750.905409	204.7786438	3.15692424	0.02165946	415774566.3	79.95723661	8.272692159
6768.816283	6803.804575	6727.992395	6772.487287	159046986.5	91.48690257	77.79290916	6640.247031	6643.798436	6734.220465	66.01257987	6750.392241	193.9509645	3.017111394	0.016329868	300066172.2	79.91443154	8.185702963
6757.581867	6795.48079	6717.510278	6762.733862	150804740	73.38127771	78.54014701	6650.133175	6651.645076	6739.686976	31.49137661	6751.670528	179.1996854	2.801559066	0.010834845	193186354.9	79.8692962	8.137257933
6751.270471	6790.655818	6713.250492	6756.773564	142291118.4	63.53468825	77.8701082	6659.582128	6657.473815	6741.642744	5.949619982	6754.243427	157.8983173	2.477794113	0.006316732	101150826.9	79.82248537	8.202450327
6757.02223	6796.007844	6723.79962	6761.836484	134664308.5	70.8290463	75.21438165	6673.796349	6669.135054	6748.145398	2.358898199	6753.722488	127.9050077	2.010285108	0.004018355	32859158.16	79.77460563	7.97109374
6769.971506	6806.430363	6742.750708	6772.309574	128107820.2	87.38355568	71.12577476	6690.242996	6683.330904	6756.612634	11.53216891	6755.932386	91.97228273	1.446097529	0.003164319	-15160228.53	79.72731239	8.292603369
6782.870492	6814.886643	6761.350943	6781.314406	122365126	104.0864222	66.69498476	6705.096968	6694.817495	6762.302686	21.80954369	6770.140899	53.59690283	0.860143525	0.002606567	-53879235.72	79.68278447	8.699722838
6790.564464	6818.643314	6771.607657	6782.914842	117391835.8	106.1605191	62.00747397	6718.367791	6703.936048	6766.072597	22.42740071	6786.700924	18.63730494	0.281878755	0.001945008	-70385159.38	79.64195081	8.754895431
6787.465578	6813.231317	6764.985784	6769.737403	113282722.1	81.14851778	57.26992596	6730.083163	6711.560069	6769.98592	0.257765534	6790.396693	-7.372686147	-0.248919515	0.000458733	-56785218.72	79.60583451	8.442274969
6774.324157	6801.326906	6744.599089	6747.534139	110388383.9	38.42550638	53.61635476	6739.564084	6716.81015	6772.328885	-34.67490426	6784.775436	-24.69573374	-0.686924458	-0.001574175	-26621274.03	79.5767698	8.770982611
6756.745655	6790.469645	6719.208356	6726.687834	109102206.5	-17.60095969	52.04666141	6746.79526	6718.775068	6769.619409	-65.11290264	6779.009964	-34.03303672	-1.009026238	-0.003112571	12004349.35	79.55669304	8.675861628
6737.401313	6774.834729	6693.845969	6706.830762	110749860.9	-67.67081169	54.0635857	6750.780941	6718.154427	6764.757043	-90.51915368	6767.468893	-40.08817782	-1.135572254	-0.005321661	16858675.72	79.54820319	8.654438933
6713.005239	6750.172512	6668.360377	6689.705041	116078135.5	-69.98064996	60.9602864	6750.6568	6716.592447	6763.099069	-107.0190527	6742.624376	-47.2133174	-0.992862198	-0.009123717	-50953838.83	79.55376059	8.194710299
6692.513787	6727.496962	6650.401118	6681.140795	125024844.2	-57.09859971	72.19223605	6748.082831	6713.709179	6759.87712	-108.490352	6714.092124	-50.75423247	-0.625964129	-0.012794985	-161741829.1	79.57216583	8.337611648
6703.45053	6715.395517	6663.922881	6682.917448	137469435.4	-91.5102838	86.32008878	6745.103967	6709.743246	6750.003742	-96.64366051	6696.24982	-45.70273723	-0.092199503	-0.014881808	-281351851.9	79.60107897	8.206077132
6730.942892	6733.982909	6695.545376	6711.035246	150031714.6	-112.7546325	102.2508924	6743.787524	6708.093974	6738.277294	-48.91315249	6691.901147	-22.36625248	0.53568895	-0.012258429	-349931657.8	79.63901594	8.179346638
6726.017146	6800.66351	6698.283421	6779.765228	159460141.3	-45.57018361	116.3752404	6746.390561	6710.470906	6728.750535	54.64296284	6699.756359	27.52000795	1.161102805	-0.001831492	-307662897.8	79.68395769	8.16494405
6744.159187	6894.41171	6723.982789	6875.755458	164446653	69.75952605	122.0396309	6753.0408	6721.391314	6728.946568	189.9173682	6728.560003	98.25818359	1.822977339	0.013969223	-189138124.9	79.73442193	8.180242058
6877.451885	7014.705776	6860.611977	6983.077993	171616582.1	189.701547	138.9823267	6763.037331	6747.449672	6749.232435	329.8445339	6785.858171	182.0478289	2.588176036	0.031648461	-44389129.7	79.78950219	8.22568471
7041.898164	7151.35006	7022.002881	7077.043439	191782228.6	274.0974269	176.5886153	6776.662867	6781.119497	6782.844453	434.2776696	6862.855448	262.9823805	3.410840448	0.047985713	68141784.56	79.84671348	8.267231853
7114.992691	7183.055572	7085.495863	7132.60082	198770597.1	265.7896128	137.4131049	6793.960457	6810.729	6818.09792	462.2112109	6948.074373	326.4592836	4.2786092	0.059459528	87988961.88	79.90362584	8.268808687
7137.38823	7142.106519	7093.369108	7158.40703	196886507.4	210.7321085	49.17485426	6814.337843	6839.496963	6858.362169	429.9382083	7030.197999	374.9406274	5.151205603	0.066233191	38180912.78	79.96011652	8.240805118
7175.690325	7478.502638	7113.363862	7169.197381	324670137.3	188.1201477	342.7138176	6837.214652	6873.110633	6908.569342	365.9634945	7098.185097	411.1226547	5.92342931	0.069687333	-41086381.14	80.0163628	8.203723647
7220.831041	7270.643459	7144.684513	7182.466455	273491701.2	179.5365566	101.6371474	6861.585122	6908.911833	6966.338247	296.4478335	7151.951308	452.8887521	6.760546776	0.070134806	-108242623.3	80.07278028	8.164362833
7260.303609	7310.054582	7182.88782	7216.916986	259441704.3	148.9456972	123.5065823	6886.358123	6944.211223	7028.011107	250.8858778	7193.420315	516.6311178	7.792726564	0.068172263	-119598135.8	80.13010984	8.132025881
7295.494315	7290.129095	7225.505875	7263.809343	213211926.6	114.2117372	87.87480104	6911.406073	6978.291937	7089.991119	223.3031841	7226.881116	586.0062927	8.806813201	0.064021175	-93616686.36	80.18709725	8.105687552
7325.169412	7354.436792	7266.460448	7309.970302	222158279.5	97.47525683	112.8556868	6937.009087	7009.252332	7149.095175	199.3439986	7260.591061	644.4966227	9.629814006	0.057808971	-59297506.98	80.24199142	8.080267314
7345.08325	7425.652142	7292.437867	7341.550341	249735068.5	89.66526425	146.1692917	6963.197957	7038.047904	7199.496532	171.358895	7289.626434	658.9440438	9.80099273	0.050007609	-48833915.43	80.29425222	8.061583223
7350.675509	7417.464213	7289.977759	7344.010971	245703028.7	77.71900687	137.6610874	6989.803683	7067.652458	7235.435383	129.7027724	7303.881363	597.5343111	8.883770384	0.041158298	-96046850.68	80.34318972	8.04523454
7347.420407	7372.984528	7270.126539	7328.315448	230390535.8	66.75115903	111.9751931	7017.270025	7094.589926	7259.069556	84.38121075	7309.765357	484.843827	7.22809848	0.032254309	-174869203	80.38830736	8.027268349
7343.687846	7353.75588	7248.319803	7310.374889	232928594.3	63.58026593	103.469819	7046.651849	7113.662873	7274.860038	49.68779143	7318.062836	353.7335387	5.291103358	0.024297682	-249070540.1	80.42975219	8.042434162
7340.281094	7353.712279	7236.114551	7302.78133	241937505.8	66.22382137	104.0075093	7077.105741	7128.470141	7285.307329	31.07217902	7323.078833	244.4002125	3.652137335	0.018082898	-288241478.1	80.46619526	8.074798265
7339.645588	7361.703331	7246.789137	7319.528411	242070342.2	73.01974487	100.6725304	7107.029062	7145.229386	7293.688959	35.70370419	7319.04693	198.4417546	2.912450923	0.014406297	-258477747.6	80.4962911	7.961270006
7344.847645	7381.27543	7276.367219	7355.392007	237258467.3	83.14220934	97.07592301	7138.199337	7163.436215	7302.186106	58.33254659	7313.425477	202.0914674	2.881074597	0.013240173	-177801489.1	80.5214861	8.032637785
7355.111999	7411.114413	7314.180491	7398.642879	232678507.8	94.27691699	96.76695599	7172.662727	7180.887428	7311.807367	86.68694841	7312.520237	229.5222854	3.194909332	0.014005243	-80740447.13	80.54338903	8.00779254
7382.16841	7452.546617	7361.267081	7447.183541	227483495.9	109.1022301	98.12298455	7209.269022	7201.720796	7325.456448	126.8258241	7328.39548	256.5578695	3.516650737	0.01696412	24693979.74	80.56329198	8.025095729
7436.008688	7505.329774	7416.265904	7496.793954	221189257.1	129.5288073	99.7789821	7246.595826	7230.234384	7345.935688	181.4533703	7372.614196	256.5629435	3.472866613	0.022195543	124527461.5	80.58279134	8.002802959
7505.253617	7562.663402	7472.814609	7543.470507	214038349.6	151.1517231	101.7905286	7282.709551	7263.865434	7372.410406	237.8042078	7435.401068	238.9898859	3.196048006	0.028450037	208061480.7	80.60046969	8.015170691
7577.663412	7619.162203	7527.491803	7586.629469	205899397.2	170.3093533	103.9697611	7315.099178	7299.093728	7402.776027	287.6078547	7503.491398	220.3434944	2.918061356	0.034467789	276527663.4	80.61346702	8.242318159
7631.546086	7660.000926	7564.674122	7615.079645	197248564.5	177.1262801	106.7695713	7343.954695	7332.637888	7436.031361	300.2832642	7562.633969	214.5318839	2.83285164	0.038610307	297010237.6	80.62181146	8.456619048
7645.205768	7671.1911	7569.876289	7618.855632	188741483.8	162.7235935	110.7390798	7370.500153	7360.939573	7470.711806	247.5190502	7597.540557	236.7475422	3.150217442	0.039196996	240657215.6	80.62533513	8.317953635
7628.849413	7659.696276	7551.466957	7604.134686	180364903.5	133.0178157	114.6042636	7394.001302	7384.239789	7504.454876	150.7507859	7611.56551	273.354889	3.679393149	0.036594677	132353124.7	80.62102717	8.172450752
7598.124267	7635.370531	7520.406692	7578.492444	172003908.8	95.63777758	116.9844864	7413.545733	7403.87603	7535.225379	36.95048104	7613.284473	304.9973616	4.150346701	0.031856559	802122.5153	80.60650642	8.176445279
7571.092949	7613.238494	7495.083889	7556.816353	163911372	64.11114645	116.7187083	7430.184849	7420.726125	7560.482912	-53.98228574	7607.2369	319.1329143	4.378286451	0.025462409	-103906914.6	80.57842096	8.806262123
7567.267118	7608.971871	7494.110232	7553.937763	156260288.1	51.64372589	112.5704136	7445.259795	7435.856565	7577.627717	-81.1947628	7599.349965	301.2446734	4.15382431	0.018086314	-131120307.6	80.533442	8.747900334
7579.318065	7616.872664	7510.492316	7564.446275	149203323.5	53.39631056	105.3288807	7458.929976	7448.960791	7586.93165	-60.49104724	7589.80701	257.8881158	3.568206884	0.010441998	-100237212	80.47481951	8.283028789
7594.792674	7628.230728	7533.753544	7580.678969	143066060.2	62.50118417	96.66498117	7471.306328	7459.708142	7590.099436	-17.86217214	7577.090468	204.5384651	2.834182804	0.003110751	-42003941.28	80.40814614	7.991863119
7603.42316	7631.937083	7548.061818	7588.846284	137609403.7	65.74759078	86.89913506	7482.547861	7467.428222	7587.046126	17.59265181	7562.880107	139.4443606	1.947402245	-0.003124216	4081083.324	80.33627881	7.791904406
7593.332294	7616.045939	7537.190374	7575.020003	132550934.8	49.90402512	76.54423185	7492.816261	7471.46831	7578.085302	14.43716774	7548.276801	64.02608625	0.94427226	-0.007476256	-3774997.432	80.26279611	8.194974681
7572.766656	7590.089492	7512.09274	7549.342247	128597865.4	24.16460442	67.2055278	7502.795564	7473.759262	7566.166011	-12.46758933	7536.509481	-10.54278537	-0.03592696	-0.009694662	-44697100.95	80.19234789	8.143517288
7554.614442	7566.846443	7486.912024	7524.288192	126463746.7	-0.486029575	60.15011381	7513.019244	7476.503053	7554.271794	-40.32624082	7531.327258	-77.81379302	-0.916887648	-0.009918694	-88534739.25	80.12851773	8.177239736
7543.948811	7556.81608	7478.645724	7516.188647	126744602.8	-8.327803102	57.26499159	7524.27868	7481.449672	7545.599833	-49.06010168	7531.906814	-113.444589	-1.403421967	-0.007964019	-102890317.3	80.07687934	8.201977903
7547.883599	7571.994558	7505.302495	7542.170545	130085200.1	17.13945107	60.46413925	7537.366003	7490.605069	7543.585181	-15.99634055	7538.285318	-94.39945992	-1.21557695	-0.003704156	-52883184.15	80.04289173	8.263441368
7563.479879	7604.798472	7554.072522	7589.834949	135892536	62.78603748	68.64575241	7551.393942	7503.181639	7547.987053	41.65682753	7550.207907	-36.89768888	-0.545708717	0.001912664	34914233.47	80.02560502	8.980806337
7581.754569	7642.098555	7605.63906	7640.836257	143001497	110.1305189	79.66313825	7565.002076	7517.081994	7556.786438	97.18820333	7564.464306	37.43701122	0.345169452	0.007670747	121427474.7	80.02191066	8.895642376
7609.636206	7683.127217	7647.395567	7682.262964	151176633.3	145.7568327	92.67503541	7577.578625	7532.859942	7570.50713	139.6135234	7588.334677	101.0966216	1.135752678	0.012976679	181387676.1	80.03057672	8.578633839
7651.683428	7718.144295	7664.361985	7698.981415	160060800.4	153.6502002	106.4997966	7588.347541	7550.611629	7589.213896	153.8998058	7627.707499	124.9944005	1.483483785	0.017084115	184767079.4	80.04959835	8.095044405
7697.573794	7740.678892	7659.798052	7694.616676	168407312	139.2300078	119.4509929	7596.760649	7568.114367	7609.819334	142.865738	7672.312782	117.4219113	1.471735362	0.019405717	141443460.5	80.07643348	7.774953261
7740.163143	7775.324015	7645.382503	7680.840429	175173851	116.1121772	130.3719062	7602.850813	7583.780055	7629.318045	121.7897033	7712.934572	95.04889359	1.283787513	0.019993225	78575840.71	80.1093156	8.049147104
7756.143383	7799.810984	7617.438906	7655.264341	178932974.3	80.39474454	137.045114	7605.612388	7593.671773	7644.060254	75.30034869	7730.966809	72.24159931	1.067873397	0.017651083	-10710986.34	80.14504839	8.577443155
7722.829385	7695.240671	7574.467042	7617.602314	178241217.5	33.51310724	137.2846936	7604.122483	7593.868793	7650.132414	-7.986290484	7707.763197	65.00332286	0.990938531	0.011252529	-127118463.5	80.18019064	8.854997523
7658.280255	7701.989439	7526.829272	7576.823355	173809224.2	-15.8575323	132.1218401	7599.853843	7587.26926	7648.547548	-104.862503	7656.996108	67.6562717	0.995385337	0.002637389	-250295443.6	80.21580221	8.902826379
7585.861837	7623.525221	7482.472634	7539.277185	167109669.6	-70.40586222	123.5494864	7594.740201	7578.122665	7642.365317	-195.7696498	7598.240227	70.3292789	0.98237065	-0.005940439	-367536911	80.25474035	8.786241694
7532.143193	7576.109726	7459.555117	7521.072474	158689914.3	-100.9431629	112.6342668	7590.32552	7569.931897	7631.864106	-237.2593817	7548.768398	64.43358626	0.860258837	-0.012712727	-431974936.9	80.2968453	8.573781998
7525.870991	7574.281491	7476.567706	7538.542748	149339140.7	-65.18490518	100.8317038	7588.339312	7566.708078	7617.802124	-185.5561563	7527.958472	40.87284618	0.534561083	-0.015576121	-399251251.8	80.34239364	8.44181953
7556.314033	7608.949556	7522.78091	7581.921285	140238222.7	-0.022314784	89.36784627	7589.20326	7568.444154	7603.559641	-70.38304456	7532.375743	8.729609751	0.116810468	-0.014766398	-297575707.7	80.39447095	8.374113598
7602.303182	7655.318886	7581.518932	7636.278188	132216514.4	36.67269939	78.90081685	7592.50599	7573.465476	7591.980112	65.45071459	7550.559808	-19.49468442	-0.247474115	-0.011759917	-164179320.4	80.45532054	8.235613236
7653.054012	7703.035604	7639.787928	7689.671023	126802915.7	56.84483973	71.25730346	7598.902967	7582.33416	7586.676748	183.6431265	7581.267663	-34.39786041	-0.437315711	-0.005585942	-51900786.38	80.5285519	8.192643247
7694.746633	7740.264116	7682.061795	7727.886108	125522383.2	84.65533626	68.19620461	7608.943547	7595.240712	7591.985828	240.7321517	7621.293359	-25.83943678	-0.323395131	0.004317371	-15897839.61	80.61798237	8.498320131
7726.528619	7766.859313	7708.865751	7751.551868	127696095.8	107.9141573	69.03334472	7621.271875	7610.824363	7606.18283	245.5649972	7665.700569	1.721797005	0.033546775	0.015810818	-35850822.39	80.71962375	8.907148407
7753.966378	7788.777406	7727.055674	7767.065557	131949425.2	112.5462536	72.4677336	7634.249744	7627.765114	7624.078175	224.504781	7711.51832	37.8647366	0.501047356	0.026972227	-77564063.42	80.82672876	9.042714824
7770.459626	7800.948477	7732.86751	7771.250425	137648515.8	103.0255536	77.55666478	7646.828684	7644.072163	7646.899971	179.88918	7749.787541	80.21148382	1.043085363	0.034197834	-105537073.6	80.93689108	8.987542374
7770.83956	7800.366849	7724.490753	7762.728983	143905028.5	88.25187271	83.04919027	7657.449572	7657.36097	7677.303477	119.0351548	7771.529706	125.4996637	1.608271886	0.033844884	-81198519.54	81.04681195	8.957787451
7758.578408	7788.580217	7705.633845	7744.915126	149766067	67.86619249	88.40023031	7665.75725	7667.465117	7707.678882	50.26925086	7778.09019	166.0197592	2.111125522	0.027633427	-24845749.61	81.15114547	8.857511905
7736.973338	7766.58347	7678.978348	7720.221306	154655156.8	39.94571644	93.4941116	7672.934993	7675.666269	7729.332794	-24.08813523	7773.273081	196.1813663	2.49656641	0.018462541	32313625.1	81.24634582	8.503744873
7716.643454	7747.607524	7655.546943	7698.672246	157266740.1	17.37284004	97.35287001	7676.831756	7681.257111	7742.107683	-81.80397131	7761.1908	208.3291151	2.657170051	0.008765192	64800554.84	81.32501139	8.107042274
7708.177279	7740.361979	7646.08085	7690.023609	156314402.2	8.811772522	99.06687555	7674.317073	7682.170077	7746.510208	-101.7222572	7746.634375	193.9070015	2.484615462	0.001345153	44219629.38	81.38007265	8.03160288
7708.545187	7742.302215	7647.52799	7691.504762	152401502.8	11.49477721	98.86261086	7669.29179	7681.241614	7744.646384	-91.24370443	7730.662012	158.4121814	2.044456204	-0.003783916	-10791673.43	81.41600453	8.144615932
7713.583129	7761.716756	7655.67114	7699.263506	146694378	31.57234467	97.18261679	7667.303814	7683.312664	7741.161099	-60.95394054	7714.014626	113.0052467	1.458959052	-0.007542635	-69222367.24	81.44012415	7.985490561
7713.38726	7770.981973	7660.248815	7704.015448	139807533.1	44.47457573	94.54045103	7668.053238	7684.594457	7733.508427	-31.54404962	7695.584337	57.05010102	0.781023509	-0.009886813	-118877806.3	81.45798345	8.206750586
7698.453088	7724.350208	7651.23771	7696.672789	132581897.9	10.22651568	91.60411502	7670.134746	7679.946185	7718.150796	-24.13327584	7674.715406	-7.308257089	0.083817006	-0.010893178	-142820276.9	81.47671026	8.290207103
7676.5168	7666.843432	7635.849354	7683.656594	125776283.7	-33.89268991	88.41279318	7674.428352	7672.997873	7699.787642	-29.94839531	7656.100046	-69.04725596	-0.540374781	-0.010469413	-141525102.6	81.49890118	8.352981814
7656.486965	7667.345452	7622.525487	7672.512476	119813071.9	-30.40108309	84.81813754	7681.610071	7668.237478	7683.818962	-37.20066583	7643.69949	-120.8950023	-1.031635423	-0.008501217	-128244265.5	81.52480409	8.705332348
7653.576224	7704.883614	7625.819016	7676.268871	115772889.6	3.040932842	81.01538326	7691.060335	7668.276937	7674.698561	-25.07713238	7645.242856	-141.1651711	-1.264819704	-0.004841011	-83910976.62	81.56031601	8.462100601
7682.555233	7737.250484	7659.828289	7707.541159	114705600	31.00921937	77.17537947	7701.722724	7675.515775	7676.082594	26.59328285	7668.164476	-109.3490308	-1.118359731	0.000487913	5958532.827	81.61061633	8.14741845
7733.571422	7774.717222	7714.666203	7757.45359	116143641.6	61.32978462	73.39148922	7712.95435	7688.497163	7686.812781	101.3690529	7706.335866	-39.40049884	-0.653273418	0.006825099	119779721.8	81.67526149	7.73740183
7793.273645	7835.504887	7777.180323	7814.238844	119197826.2	108.5674185	69.77711203	7724.444449	7704.749012	7705.473402	178.9448668	7751.251326	49.38647028	0.01790554	0.013519226	238903578.5	81.7540399	8.224218788
7844.798949	7893.026834	7830.388821	7862.597263	123324892.6	149.3114912	66.33198183	7734.792567	7721.905963	7727.637425	230.7253771	7795.079852	134.0404984	0.824803945	0.01939525	317065433.2	81.84275085	8.254151642
7870.489067	7917.199202	7856.655965	7886.663061	127793160.1	157.4435493	63.04003889	7742.5435	7737.21278	7746.302579	227.8582147	7828.80922	189.6171505	1.674236987	0.023303603	308415313.7	81.93612008	8.330180862
7878.096785	7919.603613	7863.943414	7893.706751	132098233.5	143.3814966	60.00422103	7748.571979	7751.172147	7765.243776	186.7883718	7853.971845	221.4718665	2.504044321	0.025597715	241400897.5	82.0393368	8.190436663
7880.53512	7917.081412	7865.283617	7895.550956	136007529.9	122.1923968	57.33309844	7754.308013	7765.377868	7791.687814	132.2453883	7875.900828	242.2671156	3.28455589	0.02689593	155262145.9	82.15877315	8.153345724
7888.823731	7921.230743	7872.335891	7902.866561	138746572.2	105.3305436	55.17441412	7760.388149	7779.744354	7821.089996	88.73757976	7893.854351	259.9333557	3.917868786	0.027938861	95177602.6	82.29729278	8.146596812
7915.113967	7945.049394	7897.888531	7927.328381	139576219.8	105.4768424	53.65794992	7767.892609	7794.393986	7846.602383	82.76456597	7908.093675	283.9932823	4.311171145	0.029562173	109639172.5	82.45841809	8.067951886
7954.254756	7983.038883	7936.521033	7963.996215	138775008.4	117.7601058	52.7923861	7777.370279	7809.743535	7870.242376	104.6736709	7921.198333	310.0522827	4.488229776	0.031382396	179450095	82.63797104	7.967060272
7996.271814	8024.398533	7977.842865	8003.4083	136873963.2	132.6534261	52.59656657	7788.135783	7825.778693	7895.375554	135.2111514	7934.197406	330.0008819	4.497784208	0.032752617	269233777.3	82.8269603	7.977912686
8035.52893	8062.619509	8015.658681	8039.826552	134277146.6	143.7391927	52.95929231	7801.848071	7843.421532	7920.127649	162.664846	7952.565376	339.5856124	4.385947165	0.033213069	354680083.2	83.02537246	7.96620563
8065.837253	8090.765644	8043.298679	8067.084107	131518774	144.2337977	53.74453827	7821.570881	7863.694218	7942.678408	173.937029	7982.117845	334.638019	4.21479963	0.032287707	407942434.3	83.23263223	7.683230109
8087.278602	8109.272501	8060.990656	8085.3898	128831413.5	135.8878255	55.13465267	7844.115731	7885.480092	7963.706116	170.2199127	8018.10905	317.7838282	3.990180437	0.030187985	434360315.5	83.43651709	7.401847591
8102.472915	8121.480685	8071.964626	8097.629208	126271323.4	123.43646	57.3247393	7864.144898	7907.218969	7983.514602	158.0401161	8053.876429	293.6448234	3.697815614	0.027319672	449891622.9	83.62574691	7.49475663
8112.428457	8129.83701	8078.277943	8105.757098	124236750.6	110.9449001	60.43326912	7884.592101	7928.159398	8004.082131	140.5888478	8085.344212	266.2191273	3.366694777	0.024030146	458813890.9	83.78778798	7.779349547
8117.992599	8136.115167	8081.091567	8110.988819	123102213.6	101.4378416	64.59479768	7909.562725	7947.243808	8027.248884	120.537997	8107.188388	239.6659557	3.022652108	0.020685104	466707928.6	83.90943919	7.990757374
8119.280938	8140.820493	8081.964934	8114.424164	122788521	95.79102278	69.59014336	7936.124809	7964.108128	8050.854224	98.21359424	8119.682303	213.4184481	2.666787557	0.017268391	471532346.7	83.9972821	8.048644795
8116.801742	8144.343853	8081.886335	8116.687703	123117071.1	93.46763899	75.01617683	7960.84764	7979.061186	8072.491415	74.53881845	8126.334486	185.9202356	2.303250138	0.013714295	468102649.7	84.06599267	7.999471941
8107.930878	8140.127312	8073.548305	8111.149974	123919714.1	85.47565484	80.78974918	7981.50369	7990.531362	8088.49369	43.04234662	8123.042915	155.7455423	1.916652814	0.009897104	455640469.1	84.11802473	7.998318845
8090.832955	8126.076933	8056.807742	8097.78637	124966858.6	70.07400057	86.7943616	7996.180644	7997.25667	8095.203142	-0.955082085	8106.900229	121.205696	1.487463894	0.005671628	433660763.7	84.15794834	7.607297667
8069.344048	8105.945884	8032.948257	8078.763612	126199297.8	47.41139166	92.55991967	8006.163148	8000.484106	8094.481608	-49.37423667	8083.102939	84.67341747	1.042364122	0.001393817	404165437.4	84.19999638	8.151754131
8046.801707	8073.032521	7987.23348	8039.112333	127631943.7	2.034165011	97.67452508	8013.318662	8001.497714	8089.353485	-95.44749126	8056.116771	49.28617626	0.614340859	-0.002515824	370065275.2	84.25504725	8.382456434
8031.370684	8051.008945	7953.594857	8008.250428	129147674.6	-30.75590711	101.6215678	8020.343208	8003.270715	8082.883628	-120.3568181	8036.809316	17.06106922	0.224445292	-0.005749692	333499848.7	84.34077535	8.270160243
8030.862898	8080.211035	7987.635619	8044.675561	130629037.4	4.218433622	103.8766172	8030.148272	8008.503385	8078.256362	-106.3816641	8036.007238	-9.766348566	-0.103215068	-0.007973161	296721561.7	84.47521694	8.222522378
8039.867578	8121.950068	8034.22937	8090.523861	132099702.1	51.73519149	104.6630795	8041.42988	8015.746542	8075.07371	-66.84860204	8047.485193	-31.81905521	-0.374982294	-0.009311038	259415237.3	84.64722525	8.105106391
8051.174266	8114.84438	8018.703074	8050.995559	133622020	40.53578646	104.4794861	8051.932178	8023.73753	8071.807218	-18.70465268	8062.43393	-51.09169532	-0.613290801	-0.010116225	220124644.2	84.83618762	8.049921481
8055.68219	8084.224095	7970.789798	7983.841236	135201255.5	-9.075437405	103.4783531	8060.14196	8028.927063	8066.483645	14.5181635	8071.008283	-67.16232688	-0.810701568	-0.010363105	179184978.1	85.03363411	8.007064172
8043.907734	8073.707697	7923.962552	7978.339083	136861398	-75.70188057	101.8974671	8064.334486	8026.073757	8058.266337	8.625375855	8062.500236	-79.90753463	-0.962605716	-0.010069124	136725884	85.22770965	7.993495706
8019.616488	8067.535013	7896.773819	7999.973123	138656397.4	-129.146696	100.1568657	8064.846041	8019.00966	8047.448132	-25.8920454	8041.062651	-91.19894494	-1.095456897	-0.009634625	91716138.85	85.40434643	8.052043735
7989.54782	8042.422095	7923.766301	7997.042452	140604252.6	-119.4087228	98.55734423	8062.719575	8014.182526	8031.247305	-71.59918114	8014.405096	-102.3584396	-1.230952256	-0.009392817	43623222.68	85.55531396	7.829273373
7959.719623	8010.588018	7961.559347	7978.778297	142787792	-85.02647229	97.64681448	8058.180457	8009.592297	8015.431141	-111.2832448	7987.358281	-116.0992274	-1.402373201	-0.009810387	-8938749.573	85.65998541	8.041805671
7936.731417	7987.239731	7942.083919	7958.515527	145291648.5	-92.16312151	97.97875609	8051.614655	8001.935095	8011.619366	-126.3380397	7965.774966	-135.2592952	-1.644864861	-0.011379443	-67415831.75	85.6986154	8.116301744
7919.250941	7969.066355	7893.181008	7934.372743	147974993.9	-116.8164835	99.28523774	8043.140563	7992.529493	8008.236948	-122.8157611	7948.35534	-157.270675	-1.928696596	-0.013763211	-129520671.2	85.68271876	6.341255491
7904.228704	7951.559307	7860.656783	7906.517734	150632677.6	-117.7748315	101.0399838	8032.798954	7983.174408	7986.542566	-112.030419	7931.478477	-178.2073724	-2.203487822	-0.016330202	-191742444.3	85.63138149	8.011027076
7889.196312	7933.979202	7838.057133	7878.881269	153155895.6	-111.3387757	103.0173174	8021.213494	7974.048871	7958.152484	-103.3542936	7915.716722	-196.1177364	-2.448828092	-0.018885951	-252305050.9	85.55930022	7.92690022
7871.540964	7915.536046	7815.610441	7855.826747	155406804.8	-120.828226	104.8975936	8008.671867	7964.389129	7941.095055	-107.0849525	7900.963136	-208.2505489	-2.637116151	-0.021147024	-309025444.6	85.48529382	8.069916125
7854.375125	7898.399954	7798.383743	7838.682643	157262607.6	-135.9304351	106.330726	7995.665247	7954.828018	7929.702228	-116.2467021	7887.886016	-213.2982461	-2.737055343	-0.022621963	-359264035.9	85.41622663	7.956473062
7841.8013	7885.317491	7789.454493	7827.485442	158664259.7	-138.1487667	107.1196144	7983.878211	7947.861114	7914.768907	-120.2494466	7878.230744	-211.3363032	-2.732214706	-0.022988121	-401218379.6	85.35281436	7.980734937
7837.631091	7880.341482	7790.035721	7825.585494	159406329.6	-130.8774586	106.7623159	7972.358216	7940.428833	7899.051459	-111.6908943	7868.922166	-198.222359	-2.574047668	-0.021578841	-431439131.4	85.30965565	8.080143945
7845.69611	7886.925043	7800.868362	7835.545566	159305987.9	-128.3426655	104.7704941	7957.993271	7927.273086	7887.186264	-82.62825028	7858.494575	-170.8122149	-2.217596258	-0.017746208	-446663970.6	85.29961699	8.052565246
7864.357278	7903.794803	7821.093066	7856.159474	158476985.3	-112.6324642	101.4315308	7944.829025	7914.586031	7878.439843	-37.43428692	7849.323812	-131.1098117	-1.694217169	-0.011929292	-448228050.4	85.32137946	7.781213644
7890.473943	7929.110772	7849.723596	7885.993285	157073468.3	-55.39648784	97.24120723	7939.467952	7910.632679	7869.630846	15.15420836	7840.734303	-81.11588827	-1.050750685	-0.004864121	-438625219.3	85.37341962	8.160892308
7921.905577	7957.737319	7882.978795	7920.186526	155305164.4	14.55369877	92.51727586	7937.083097	7912.971306	7865.326775	71.79323679	7843.573735	-28.404177	-0.332685474	0.002969683	-419782893.8	85.44583446	8.605658229
7955.945216	7984.739309	7917.044517	7953.908867	153430167.6	55.560521	87.67775495	7930.529838	7918.281369	7873.723131	128.1737809	7872.259825	19.66547265	0.403442577	0.010951637	-394324258.3	85.52623442	8.829674696
7992.33369	8012.272748	7952.557127	7988.372044	151404481.7	79.64745893	82.97793317	7923.200326	7925.302023	7887.589338	180.4094953	7914.548131	65.90075197	1.148812491	0.018707949	-363129661.2	85.624291	8.425842292
8031.733095	8042.586339	7990.303732	8024.909613	149119817.9	107.5738623	78.51932813	7919.955205	7931.975789	7896.435273	226.6556576	7954.557649	113.2111011	1.910223976	0.026080579	-326226666.9	85.75228279	8.324839458
8072.723984	8081.865674	8033.034882	8068.119494	146644720.9	135.7740781	74.74068454	7921.252576	7941.399297	7908.102613	261.1799211	7992.240445	169.6280819	2.655585574	0.032419403	-285922957.1	85.91565847	8.185117745
8114.092289	8135.92571	8083.37221	8122.300898	144016793.9	159.0634324	72.05127837	7927.273342	7957.437154	7931.282461	278.4592382	8026.54326	242.863857	3.358644639	0.037125701	-244388440.5	86.12107811	8.110583075
8155.408203	8198.464224	8137.471804	8182.104453	141347407.7	177.1163765	70.31807001	7937.831004	7979.641299	7966.739198	280.8065274	8065.554571	323.9463054	4.007637949	0.040334947	-201648246.2	86.35923697	8.101913018
8195.726807	8261.843829	8190.764415	8241.325768	138865268.3	189.6937131	69.32368498	7952.170915	8007.397419	8016.252786	272.3400878	8120.905611	401.7302462	4.579233218	0.042273453	-157902614	86.61179048	7.487293788
8235.86468	8315.693733	8237.336207	8291.064771	136501839.2	191.8652923	68.8037147	7969.491657	8037.462977	8070.759918	256.2502142	8183.239299	462.5922214	5.093535276	0.043326225	-112206427	86.87693683	7.844624003
8276.861105	8349.736534	8271.511884	8322.655828	134178064.7	179.466805	68.4102079	7988.847543	8065.172196	8117.039158	236.8164398	8240.30593	493.0902866	5.575540285	0.043994962	-63204732.63	87.15162991	7.784145111
8316.116493	8367.936307	8295.05042	8339.853333	132301643	157.195795	68.22543119	8010.040205	8091.139751	8157.793282	215.286196	8287.57556	497.2043078	5.966276507	0.044053528	-13555615.12	87.41387278	7.920521267
8350.77324	8377.049269	8311.203795	8348.688788	131277077.5	130.603029	68.44944927	8033.124699	8117.361786	8199.129395	191.3936035	8319.621987	482.8175531	6.203362369	0.04312831	33329364.97	87.6440297	8.00212875
8378.812307	8385.015735	8324.63764	8356.742557	131464156.9	107.692773	68.98604648	8057.7159	8142.507299	8238.682361	168.4532909	8340.717535	459.4190841	6.239083119	0.041229141	76126968.23	87.81841263	8.006511067
8397.980397	8400.312346	8340.238123	8372.041454	133244949.9	96.67802205	69.77895542	8083.443602	8165.131714	8273.590058	149.4300419	8359.960036	437.1763277	6.021373897	0.038311351	113200886.2	87.91284291	8.439709675
8409.453444	8420.079866	8356.506664	8391.831806	136364447.9	94.86929368	70.79951276	8110.066695	8185.633196	8303.910449	133.6968309	8375.052703	413.8803865	5.589796835	0.034546292	144303557.3	87.93904992	8.0994339
8416.280847	8439.659486	8371.431023	8411.673339	140266686.7	97.46792582	71.89121705	8137.343756	8204.620525	8330.052603	120.6652056	8381.533104	386.0973537	5.02880633	0.030363478	171193044.3	87.92243132	7.974271778
8418.2371	8453.820081	8381.350789	8426.516965	144858070.5	99.82763558	73.24580867	8165.088994	8222.444817	8351.074696	107.8635507	8384.288044	347.8271066	4.348490119	0.025611301	191934455.5	87.87091125	8.069181571
8415.388221	8456.884386	8382.360381	8430.82476	149984945.1	96.56144261	75.08168093	8193.129082	8239.585824	8366.346708	92.20029907	8389.39592	292.8081323	3.567945638	0.020135082	204247191.7	87.79627299	8.02411251
8411.727375	8454.063262	8379.298472	8429.378317	155009125.5	90.16246942	76.93797432	8221.27036	8256.372887	8377.53735	76.34955786	8396.939773	230.7921422	2.783775648	0.014709847	213620429.2	87.72115241	8.019373897
8410.814439	8452.388851	8378.077244	8428.729531	159376694.1	85.08519713	78.31520335	8249.25588	8273.024237	8386.590532	63.88113912	8406.011965	173.4653189	2.078653812	0.010108862	225847202.4	87.66286502	8.042471917
8416.9027	8457.093601	8383.521347	8433.509521	162400123	83.40010229	78.85209886	8276.767819	8289.858845	8395.751016	56.06510576	8417.749077	131.267867	1.562237753	0.007053448	243408958.3	87.64892848	8.075808751
8434.483613	8473.937078	8400.93895	8448.883512	163363805	87.22519418	78.13463507	8303.684336	8307.12228	8407.297248	54.64088737	8432.834669	115.3024813	1.347767364	0.006323042	270544818.7	87.70717036	8.077675074
8460.802042	8499.726869	8427.146557	8471.919929	162587406	95.72969704	76.44006511	8329.601918	8324.839932	8421.127552	58.21461691	8450.832317	120.2580942	1.378134309	0.007476209	303501727	87.8258613	8.05937812
8490.208616	8527.820419	8455.666473	8496.458212	160805615.2	105.7816111	74.4217999	8353.506962	8342.840036	8436.328828	62.98289964	8470.858766	134.7267474	1.53494776	0.009514169	333309510.3	87.9791816	8.039146676
8521.374825	8556.924823	8485.416148	8521.580801	158157634.9	115.2795126	72.05521584	8375.77628	8360.871906	8452.233517	70.12429019	8491.418843	155.7209039	1.783754809	0.012336298	366906091.1	88.15788338	8.025963654
8552.258178	8584.788212	8514.251978	8545.485361	154891033.5	124.7849891	69.36772058	8397.805648	8378.651927	8467.951288	80.70409337	8510.989378	178.7258691	2.071007175	0.01572911	408601533.1	88.34893236	8.030779952
8577.548418	8607.135011	8537.530363	8563.966856	151728647.4	129.9834854	67.20248613	8417.499294	8395.474461	8482.851511	88.6340132	8527.63932	196.1745951	2.301963106	0.018602403	445597929.5	88.52999543	8.045032432
8593.172261	8621.02927	8551.877163	8574.001197	149230381.1	119.8747943	66.30813167	8431.56189	8410.321533	8496.100951	88.1111359	8538.938514	203.3912281	2.413515512	0.020052787	468401676.1	88.68515407	8.060063036
8592.853854	8619.294646	8549.156183	8568.531328	148257223.3	102.1087691	67.55659534	8442.074988	8422.824452	8507.257856	73.30920565	8544.597026	190.0044724	2.277263238	0.018856952	449907132.5	88.79050325	8.069888364
8570.268826	8595.732432	8522.502345	8541.508183	149694411.3	95.43051472	71.86367332	8452.319687	8432.704358	8515.955936	37.96284033	8544.440141	145.6181743	1.764828271	0.013753536	364443166.6	88.81992045	8.058841796
8529.224232	8552.923811	8474.548496	8495.492951	153014740.6	79.79776738	78.63548706	8460.711128	8438.649553	8520.21661	-13.57690083	8535.78456	76.98404561	0.956612367	0.005517508	232200223.7	88.7889102	8.048245368
8477.069769	8496.831783	8411.712174	8436.472824	157191242	24.04292051	86.66046712	8465.088367	8439.799744	8518.251934	-72.26548929	8517.333285	-4.483073487	-0.009300044	-0.004315343	80002839.72	88.72861334	8.07403842
8416.847994	8437.276421	8346.123295	8374.55215	161871852	-49.57543648	95.64151613	8465.796529	8435.691899	8509.005477	-136.4750102	8486.748626	-92.76008726	-1.060396532	-0.015247895	-59209506.42	88.63854142	8.105491574
8352.725366	8378.503098	8282.42645	8313.853694	166552715.5	-104.1190157	105.129644	8462.994445	8424.895554	8490.892609	-203.5812195	8440.554407	-179.3353114	-2.094159666	-0.026566032	-150845683.6	88.52680472	8.123032792
8290.724972	8325.165426	8225.562845	8259.148436	170398638.1	-145.7683238	113.9365847	8457.104742	8409.23765	8465.302646	-264.0176244	8385.173374	-258.6559658	-3.043126097	-0.036920718	-203896061.3	88.42140148	8.155201157
8235.022911	8298.208531	8202.213893	8232.846803	172832083.3	-190.1718432	121.1211299	8449.646864	8393.762651	8435.929237	-309.9060421	8331.389814	-328.8718858	-3.882247815	-0.045311926	-237285219.7	88.33892958	8.159839343
8193.090918	8276.202221	8183.183266	8212.208538	172785371.1	-218.0540274	125.2992815	8439.652493	8375.609866	8400.914851	-330.5219629	8278.753868	-377.7036945	-4.463768441	-0.050082623	-267256624.3	88.34046408	8.209930785
8172.674657	8206.884732	8098.672448	8141.226294	169210216.2	-209.2412961	125.0687436	8425.160733	8348.813337	8357.951217	-314.8725047	8225.527987	-394.6207186	-4.664089398	-0.049571561	-312003070.3	88.48332095	8.516521745
8170.110017	8147.129078	8024.033851	8081.266363	162722573.5	-174.7546374	121.1746805	8409.250784	8322.46395	8313.384743	-269.0676625	8181.191497	-384.2745383	-4.52995188	-0.044622408	-364590711.4	88.72917035	8.827108856
8178.603767	8189.589355	8081.741729	8131.420989	154459514.2	-128.5553165	115.1251886	8395.776776	8307.815345	8273.046143	-205.528896	8153.147843	-352.3964869	-4.126980104	-0.036903838	-413117702.6	89.02776315	8.636075968
8196.76116	8268.775374	8185.06119	8219.72096	145045106.1	-85.57110459	107.4732054	8383.823873	8301.044633	8241.028192	-128.1676181	8146.668934	-313.4183025	-3.640713363	-0.027123133	-447172256.2	89.31173514	8.228382254
8220.658454	8283.653657	8202.348616	8238.469253	135296918.4	-62.07631878	99.01089677	8372.048066	8297.363281	8223.108074	-42.84454294	8165.700272	-282.6234607	-3.249524684	-0.016286227	-456004312	89.50851855	8.419682226
8247.713601	8269.795502	8179.112847	8222.754219	126005507.9	-53.01165462	90.98769333	8359.651574	8293.678615	8212.749162	39.69916289	8196.6128	-253.4908021	-2.911730742	-0.005621695	-449404942.1	89.64410025	8.314946589
8276.995903	8282.409453	8186.300582	8228.614341	117682223	-49.27077424	84.29274723	8345.10307	8284.146859	8199.861386	111.5690189	8224.910696	-219.8522553	-2.582405891	0.004092392	-440832906	89.76595535	8.151701747
8294.377138	8302.384443	8208.153345	8248.035871	111375737.1	-44.99890144	80.74822934	8329.569427	8273.82231	8189.689355	158.8000437	8242.125673	-172.7018884	-2.053110408	0.011141825	-441824930.6	89.90784591	7.704110521
8293.84961	8314.881305	8226.688847	8266.57	108101565.6	-29.23114719	81.18771901	8315.620694	8272.856032	8188.950033	167.6631402	8239.993869	-93.61677302	-1.134605543	0.013829722	-464700929.3	90.10841999	8.344781302
8278.968348	8321.545467	8242.658032	8285.709418	107585610.9	-6.769599747	83.46471606	8302.33639	8276.394194	8198.333124	144.7193596	8232.600352	-0.563627115	-0.024768579	0.012962235	-503312594.3	90.35268034	8.366362713
8234.197715	8300.334755	8246.061159	8307.395549	109164482.4	0.828787299	92.9149535	8287.243313	8273.475898	8216.785123	103.246757	8235.638438	57.1564013	1.067230273	0.010020665	-545473638.4	90.60816889	8.894840223
8197.06974	8280.213517	8239.953249	8310.845023	112457817.9	0.989441035	110.6783165	8272.492298	8270.130047	8238.223073	50.75455239	8249.425898	90.44225024	1.746666591	0.005815684	-586608926.9	90.86073272	8.312806027
8242.136003	8330.457229	8246.110282	8283.505689	116929557.5	30.46197187	105.2378659	8262.254422	8278.842211	8258.828144	-3.901336407	8277.692539	161.8883809	1.635959384	0.001497486	-620531579.7	91.09644968	8.260670184
8300.775232	8380.449742	8240.68197	8237.827905	122121290.2	50.26957672	84.24540483	8253.576451	8287.73239	8270.776217	-50.36273977	8300.510428	195.1728051	0.985848156	-0.002260323	-642654712.7	91.30983415	8.180323399
8258.078023	8312.753156	8181.120198	8170.594905	127749941.9	-18.01180613	179.6366672	8241.290908	8278.391997	8262.585677	-82.79539724	8289.030464	60.51709411	0.139210016	-0.005293812	-651965388	91.5016567	8.189215379
8189.98748	8216.578717	8118.871706	8130.711548	133224480.3	-91.54493998	104.3740702	8229.693056	8262.906241	8248.573744	-95.52756192	8260.295027	-100.5445976	-0.451913224	-0.006170388	-640354758.9	91.67867995	8.225938525
8211.398555	8225.001305	8125.338258	8197.234919	137933550.7	-43.2965125	126.8550958	8225.524284	8259.900888	8249.791609	-74.71339462	8242.608926	-90.27788244	-0.325501017	-0.003616928	-600060947.9	91.84329231	8.192498402
8279.29843	8290.646445	8175.724577	8302.535544	142003158.9	49.18951424	129.6095535	8226.701931	8263.860285	8259.68268	-27.51953582	8236.084136	18.39885567	0.346143936	0.001707798	-536884037.3	91.997811	8.140988336
8328.06712	8338.481618	8229.10806	8336.201781	145846497.9	81.18395735	126.2639426	8228.885123	8265.769302	8267.409754	10.07833213	8235.935102	110.829889	1.271105702	0.008903143	-458824117.1	92.15319008	8.171558151
8367.755233	8379.750673	8283.838942	8342.809701	149463737.1	93.87599916	116.2765963	8234.627453	8269.141904	8273.15049	64.24041613	8249.150581	176.3756488	2.115303174	0.016460652	-372771822.3	92.2794166	8.216703407
8412.464204	8430.177443	8339.512216	8398.184954	152926870.2	78.28403718	108.7649841	8247.608566	8278.247194	8278.982063	200.3214412	8283.708536	209.9189892	2.525589162	0.022716187	-288160375.4	92.35269394	8.161523566
8458.655186	8484.774553	8395.041867	8473.251076	156717516.8	180.4725849	103.4601296	8264.736699	8292.801641	8287.659027	335.9037042	8332.381547	219.5631054	2.665730865	0.028011837	-204785237.4	92.4092061	8.081550904
8505.339492	8540.956993	8452.05758	8524.9642	161206507.9	195.7506852	97.9836212	8282.11885	8312.215914	8299.946127	341.2056884	8383.093923	222.6146087	2.784185132	0.032986137	-119026878.7	92.47881468	8.092707675
8553.811413	8600.798389	8514.288149	8571.634225	166898594.8	204.0322156	94.24760986	8300.393795	8336.856853	8324.333676	297.0331198	8439.265505	247.5228309	3.1477026	0.038210218	-39367808.62	92.6373871	8.127430303
8606.046871	8666.426488	8585.384866	8636.746879	174343651.9	208.4068347	93.78801169	8320.57069	8366.932169	8372.979022	330.7426378	8507.603004	322.8442694	4.028501273	0.044366737	28734531.7	92.95921775	8.105424361
8660.193094	8733.3504	8658.712961	8708.597202	183024285.9	207.6478825	95.95943153	8343.660312	8401.303989	8435.045347	391.2032136	8581.221254	428.7802425	5.215410136	0.050479624	85576167.58	93.3821541	8.055757466
8711.437691	8794.980555	8725.668855	8772.302845	191972541	195.5474342	99.81758113	8370.928727	8438.125899	8492.521452	401.0586978	8650.486355	535.8017982	6.397230612	0.055180043	127673846.4	93.8244441	7.972491421
8763.282831	8849.555447	8778.906815	8823.718557	200984912.6	176.6747751	104.7301311	8401.711765	8476.780849	8549.129402	376.1567363	8715.270051	617.1331151	7.28898609	0.057700295	173284870.2	94.20002272	7.903809586
8819.002196	8895.276699	8811.528677	8858.314605	209752483.9	157.3001526	109.8490868	8434.153101	8516.490606	8612.330418	338.8738954	8776.289363	645.3843046	7.598829036	0.057279024	238871716	94.41426039	7.997196634
8869.80519	8927.913092	8823.865014	8874.759552	217281764.6	136.9846903	114.7446106	8466.597686	8554.676773	8674.527398	284.6388961	8827.60556	626.1842278	7.389932839	0.0538452	307201045.1	94.49779766	8.112849364
8907.622686	8945.387132	8819.338743	8875.470002	222791101.1	114.5971753	119.3045304	8499.196837	8589.043657	8726.797259	213.4591311	8864.008345	574.6249642	6.82632123	0.047874603	362882746	94.51687731	7.926710351
8922.5538	8943.756272	8802.130707	8860.030317	225120960.6	92.45348873	122.7466893	8529.310575	8616.973157	8768.307949	129.359581	8881.776859	505.2783299	6.05060663	0.039433056	371304100.8	94.49360524	7.645113617
8903.43265	8918.507679	8775.992168	8827.693798	223109886	71.77585603	124.3439766	8551.253097	8635.757141	8798.774722	35.25319687	8877.055784	433.2294674	5.22085754	0.028580256	297689230.9	94.46200894	7.864987546
8859.568985	8877.239296	8744.624694	8785.388517	217521619.8	53.41716948	124.3722914	8571.447323	8646.555686	8817.0874	-56.72170147	8853.715934	357.7916785	4.328891598	0.016491129	172575014.3	94.42949052	7.779780739
8806.669689	8831.169409	8713.024157	8741.975912	209769878.9	39.14537468	123.2767103	8600.897496	8652.053008	8824.003716	-133.341822	8819.737019	277.4536486	3.350352596	0.004629357	36446892.61	94.38139732	7.829029008
8747.225404	8782.098644	8676.774224	8698.835329	200486441.6	24.40889637	121.5684588	8631.143006	8652.567303	8817.917493	-190.7304952	8776.256524	180.5282158	2.219877126	-0.006552644	-73153242	94.35800827	7.82612749
8687.227248	8734.52089	8633.585214	8659.650061	190530873.9	5.634737029	119.9031583	8649.854775	8649.031179	8798.026046	-222.0770607	8724.534019	57.29476001	0.876884024	-0.016330154	-114123559.5	94.39625317	7.726898188
8634.626304	8694.547887	8591.849225	8629.335119	180959076.2	-13.7631319	118.2367455	8662.302931	8643.969167	8769.554834	-226.9743059	8674.052832	-73.18053218	-0.499784687	-0.02382593	-99935744.91	94.4685421	7.993865228
8590.871058	8662.922568	8556.643202	8607.856574	172474835.8	-31.5293076	116.3211567	8675.971115	8639.025878	8738.055453	-214.3251103	8635.030339	-191.4752988	-1.71213426	-0.028882194	-62461886.54	94.54703702	7.892971309
8578.908386	8658.721973	8550.019757	8612.503299	166529076.6	-36.2882581	114.364532	8691.507062	8638.351371	8710.976385	-163.7275165	8616.208866	-264.3925202	-2.544630406	-0.029202565	-5683752.615	94.57990473	7.761090482
8619.156505	8698.575502	8592.09618	8657.970578	164528570.9	-17.81099921	112.5115657	8709.163041	8646.412748	8696.046875	-59.84967881	8621.618247	-260.2989345	-2.779983436	-0.022838216	60086792.26	94.51129527	7.929798522
8693.803136	8766.552132	8664.981818	8728.63179	165907326.4	15.13300109	110.8249638	8727.54779	8660.594238	8692.045969	70.47296161	8651.524804	-197.7851278	-2.512156346	-0.011987061	122726337	94.37983398	7.857763462
8782.647897	8845.315781	8748.12728	8807.979335	169570998.6	53.05299466	109.5097367	8744.54012	8676.33734	8695.232492	203.1506726	8705.40304	-104.245851	-1.93107892	0.000831447	179610262.9	94.24180309	7.929535807
8852.038498	8904.319489	8809.909072	8865.354687	174789655.7	77.77640983	108.3109781	8758.320123	8691.96964	8703.885228	284.3703923	8764.524904	-13.08395396	-1.139445773	0.011659344	197795430.1	94.13532021	7.95383421
8866.766819	8911.806036	8816.827758	8869.543269	180582456.4	70.93667496	106.9344204	8766.366481	8706.011504	8715.331792	260.6015929	8805.205502	40.38423454	-0.271612105	0.016420189	146988955	94.10942559	7.977056925
8843.658756	8884.26309	8786.881381	8837.040933	186461500.1	43.90198126	105.9156499	8769.668795	8716.901914	8728.946662	165.4970158	8825.26891	64.7217489	0.593100417	0.016522129	46297349.97	94.15368303	7.984611045
8808.665261	8846.207751	8746.761263	8792.247446	192284252.3	12.07644149	105.8235208	8771.530301	8724.540385	8745.190422	45.74991521	8831.350492	77.32112143	1.424772992	0.01443466	-80359810.76	94.23561356	7.979677931
8784.307849	8819.277855	8715.161562	8759.76431	197164934	-7.89393096	107.1165174	8770.143296	8729.363061	8761.904893	-49.32775209	8823.124367	95.70559738	2.095329902	0.012553971	-192898919.5	94.38438507	7.967278727
8796.983532	8829.031757	8719.444777	8766.875498	200269800.2	2.576595349	110.3004315	8762.67322	8731.402401	8776.928324	-64.58029166	8799.606642	138.6460168	2.483587443	0.013569443	-250016066.8	94.61229464	7.945560206
8834.069276	8862.936798	8747.707392	8801.978483	201792696.1	32.99680583	114.9661942	8754.122618	8734.637018	8790.296527	-22.14432033	8777.927035	192.9975636	2.613391813	0.016344723	-267348826.9	94.90820873	7.915436512
8872.969637	8898.758525	8763.742614	8843.395481	202096431.4	66.14569629	120.2800259	8750.322337	8744.32841	8802.312834	35.16651825	8779.100771	240.3983357	2.539629997	0.018864051	-269172990.6	95.28023083	7.882234954
8909.998502	8934.648989	8783.337449	8880.462862	201627439.9	95.32025668	126.1119006	8751.885285	8758.876627	8813.740003	91.58014255	8800.847497	261.8102089	2.320124643	0.019807902	-286124200.8	95.62427868	7.821351885
8933.059038	8958.961963	8840.088515	8899.949199	200980555.1	108.8087566	132.2480645	8758.788893	8773.296285	8825.185898	124.6938244	8829.863768	238.2311488	2.031189166	0.01774473	-350868720.5	95.84771002	7.719633106
8942.910287	8971.576031	8888.328013	8903.040769	200039227.9	107.8424407	137.8043714	8769.026447	8787.705617	8835.894302	133.7690405	8864.554946	181.5279669	1.683261826	0.01337654	-442782733.1	96.02003408	7.599749964
8962.914626	8998.340042	8869.722572	8897.957464	198486238.5	107.7696937	142.045188	8779.156642	8804.787817	8845.795689	133.3124725	8908.081396	110.1002186	1.2666083	0.008035208	-532985295.8	96.19970524	7.459211338
8962.324658	9001.790014	8812.789432	8880.191253	196448468.6	92.49258518	143.9648831	8788.95122	8817.197781	8852.90931	102.5540522	8935.297911	41.00156066	0.805711111	0.002486125	-594817375.4	96.5590359	7.372561123
8886.003741	8914.233286	8756.937304	8846.634393	194014766.3	34.0036919	142.5409496	8798.87035	8815.189817	8853.155719	24.19251875	8918.713983	-7.292229163	0.324294256	-0.002419564	-599016324.4	97.26844901	7.447644633
8792.050525	8805.960024	8713.082526	8802.831317	191213831.4	-35.41739447	138.3341352	8807.374323	8805.064238	8849.536524	-80.77369518	8871.689563	-39.30211049	-0.162069854	-0.00670915	-565091079.5	98.16757826	7.56765208
8769.258282	8785.659584	8696.213424	8753.100984	188218078	-68.10022767	132.4713404	8813.052712	8796.654073	8847.96723	-192.6180768	8813.724666	-65.95569261	-0.641638776	-0.010757153	-525641121.3	99.045419	7.609634772
8780.578576	8805.47426	8692.691046	8709.093135	184860973.3	-79.13295317	125.3643484	8815.47958	8789.166054	8843.252208	-270.7738679	8759.903996	-92.79336933	-1.100551156	-0.014561564	-494654886.4	99.66683008	7.650869796
8760.794927	8783.079052	8675.018329	8683.019923	180934536.4	-98.10397608	117.602809	8814.330979	8780.375555	8827.326568	-273.1751032	8727.739703	-126.2389581	-1.52511093	-0.018124736	-490368756.7	99.86000175	7.526397324
8730.819789	8746.249793	8651.173421	8669.093851	176951155.1	-114.9324066	110.1078095	8809.969834	8771.163995	8803.814162	-222.8293219	8711.410123	-164.5683686	-1.923666287	-0.021412368	-515662011.7	99.74002897	7.851313588
8724.050232	8738.451253	8637.631114	8658.634444	173511750.5	-114.1615758	103.5330297	8803.466307	8762.057325	8780.065133	-153.9739188	8697.918993	-203.0021922	-2.307049568	-0.024336317	-560897535.5	99.20612791	7.773477318
8718.288716	8735.340014	8625.316588	8644.143666	170954533.2	-109.115019	99.06981503	8794.86989	8752.225217	8754.431364	-96.41619074	8685.062282	-238.746143	-2.668367912	-0.026719958	-643513103.6	98.43476395	7.687305731
8686.202415	8706.579067	8596.888506	8616.942253	169665959	-116.0888548	97.90693002	8783.510812	8740.230455	8721.808093	-84.68501845	8668.79037	-269.3239613	-3.007949849	-0.028456635	-777274614.9	98.81359108	7.59876201
8638.061137	8662.946273	8558.977338	8581.244487	169575865.4	-129.6600389	99.50500125	8771.013022	8726.067768	8688.834692	-106.2987302	8648.175499	-294.1293012	-3.309717821	-0.029526242	-940639540.1	97.64795529	7.521677586
8589.432078	8620.104318	8534.752802	8545.706614	170202575.5	-141.2487865	102.7927992	8759.483985	8710.746426	8665.838415	-133.6545771	8626.964325	-311.8778291	-3.53430058	-0.029772845	-1111018909	97.48639829	7.739905765
8543.631915	8580.870811	8506.608188	8512.926721	171720164.2	-148.4085523	107.2723136	8747.215036	8692.493735	8645.50192	-162.3374029	8597.957681	-325.3991394	-3.708719359	-0.02955708	-1249999853	97.29375678	7.594203514
8505.136292	8549.155808	8437.047048	8485.777285	174360169.1	-148.4050956	112.2363405	8732.008014	8669.595955	8616.511959	-184.5427673	8554.290442	-337.658607	-3.860842053	-0.029276811	-1318738072	97.26506585	7.535012814
8477.949082	8528.127023	8371.653135	8468.277224	177029934.4	-140.589424	116.9992355	8713.934328	8644.982231	8584.487267	-192.961744	8505.486786	-341.6472916	-3.911039472	-0.028278452	-1329698003	97.34922093	7.550648571
8463.055878	8518.111163	8379.332674	8462.558492	178621338.7	-125.9935669	121.1919546	8693.296438	8622.118735	8558.318696	-188.8106544	8462.207015	-330.3427069	-3.784299316	-0.025889507	-1305448167	97.57558948	7.583612767
8464.866387	8522.40661	8423.390329	8471.18436	178687014.1	-105.7753888	123.7767179	8671.396572	8604.223912	8537.587448	-155.088829	8436.53596	-297.167841	-3.404124926	-0.021579233	-1270972990	97.81493205	8.252511675
8487.793294	8544.348233	8445.515605	8497.377213	176399796.2	-80.53573785	123.7449059	8650.747793	8594.71068	8520.666115	-74.86787578	8441.292763	-235.0595979	-2.688409642	-0.014740072	-1253850028	97.92412912	8.307006524
8527.446067	8580.158596	8464.362209	8537.080862	172409473.7	-51.82206411	121.607239	8632.216389	8593.101657	8510.562457	32.93087981	8471.61814	-151.2216336	-1.720710438	-0.006078674	-1245837130	97.9314856	8.209577169
8576.296256	8623.408581	8506.479639	8582.35806	168349881.7	-22.75844353	118.2474269	8615.467673	8597.154554	8510.994819	143.3666273	8516.406911	-58.72028306	-0.651410611	0.003083501	-1232555418	97.88850917	7.543140058
8631.397046	8671.792294	8565.266289	8634.76572	162512365.9	9.835323604	114.2772143	8603.646995	8606.370162	8520.974688	236.7313919	8570.668079	38.82872882	0.476426706	0.012542609	-1199949105	97.92541188	7.533524188
8688.566296	8721.987832	8629.196507	8694.136192	153824839.8	48.15830189	110.5046597	8600.403652	8620.241355	8537.418556	290.311415	8629.128667	136.2997344	1.602037908	0.021967592	-1133213942	98.10616747	7.434287393
8740.41296	8767.157269	8689.668408	8749.816702	145167944.2	85.32086959	107.2559034	8603.152243	8636.178799	8562.172872	303.037967	8684.487061	221.8881946	2.590034002	0.029971553	-1048628577	98.37793909	7.543846891
8781.217556	8801.810374	8740.093944	8793.499183	136573541.1	115.4963268	104.546715	8607.229552	8650.444944	8596.150884	285.1902136	8728.049354	286.6691676	3.338532074	0.035434077	-967972184.4	98.85705697	7.582411209
8801.065251	8817.037563	8759.538518	8807.433238	131083075.9	126.2052045	103.072978	8611.313121	8661.639141	8633.546324	229.5363892	8755.83438	315.6494474	3.675052632	0.03670194	-909675998.3	99.17351716	7.5898965
8790.67718	8804.459239	8727.866749	8774.3131	148816910.8	105.4226358	103.4527228	8615.475462	8670.327258	8669.337888	131.5342189	8769.897858	294.2008236	3.431561007	0.032130915	-893084076.9	98.63473175	7.608772301
8753.801982	8767.554413	8657.532145	8705.874432	189126270.8	61.94994501	105.4257062	8616.405086	8672.362364	8694.896274	7.930964324	8760.986639	230.4415407	2.701087745	0.022764706	-911027434.4	97.89509904	7.618574605
8698.297959	8713.641771	8567.259155	8619.367595	181627739.8	8.23178318	108.6512214	8609.932744	8662.307632	8699.606572	-123.5215835	8716.425563	139.133187	1.652534281	0.010511061	-947179677.6	98.02931862	7.604895613
8631.154313	8648.843087	8475.010286	8530.478319	136914475.7	-42.61706666	112.5115415	8599.44513	8644.486604	8688.277072	-240.7039377	8651.305464	29.34495823	0.390836558	-0.003663496	-995317765.5	98.43333654	7.59210225
8559.7556	8579.755168	8400.929948	8457.593082	328053863.5	-76.35975343	116.2521754	8590.671842	8625.90295	8670.593467	-319.317854	8588.801725	-87.06991864	-0.947031919	-0.018475389	-1047117054	98.15203285	7.616303588
8489.972349	8512.010794	8344.357514	8399.227003	152903695.2	-95.2921611	120.1235993	8582.342089	8605.592477	8644.386553	-361.4279032	8527.642958	-201.9169452	-2.268205561	-0.032648634	-1095250120	97.54387828	7.660894139
8425.098683	8449.090372	8297.447917	8347.47151	189787385.3	-106.3680828	124.5553145	8571.570729	8581.010077	8605.944106	-378.4201224	8461.046839	-310.9565263	-3.525180452	-0.045386766	-1136179493	97.16078155	7.686665477
8363.544865	8390.644491	8258.326818	8305.50534	193477131.1	-113.0579379	129.552264	8560.503447	8554.248693	8558.541086	-368.7877664	8397.861992	-401.4151047	-4.572514686	-0.054869823	-1160059822	96.85428119	7.704865953
8311.857417	8343.2286	8227.255035	8273.747652	196077139.9	-119.5715044	135.2062553	8552.032876	8528.947467	8508.3909	-334.4207656	8349.827505	-461.3041475	-5.273929555	-0.059360871	-1156987645	96.4263932	7.749282111
8269.672313	8307.333806	8204.092136	8251.999315	192758024.3	-125.2860569	141.1577219	8544.585497	8504.618429	8457.263929	-283.6243492	8314.140004	-492.7717979	-5.652471243	-0.05941592	-1130879519	95.97220087	7.778362118
8212.336483	8260.299539	8177.021795	8241.762451	196499261.8	-128.0423994	146.7009607	8534.923488	8477.348298	8402.083969	-222.0216802	8280.621418	-500.9075125	-5.76382103	-0.056164043	-1090160631	95.57581534	7.727370867
8173.397358	8228.902988	8154.039656	8229.833147	202531650.1	-126.0720839	151.9439821	8523.362755	8451.608033	8352.984604	-166.6883905	8255.377568	-491.6737368	-5.675679137	-0.05052568	-1037986644	95.23970041	7.647045974
8223.579908	8279.441606	8171.906427	8210.155294	202146059.3	-118.3182801	156.9759715	8511.983174	8436.514069	8326.137999	-133.6269419	8251.934387	-472.8637198	-5.476481804	-0.043711773	-979099681	95.01755937	7.61767068
8287.626768	8341.330734	8190.686097	8188.664415	197577832.1	-106.3490785	160.8437267	8497.162424	8422.9291	8308.297051	-113.7336968	8253.439087	-444.4834829	-5.164066952	-0.036121793	-920831776.4	94.86480734	7.612590724
8244.141825	8286.53669	8123.874264	8146.081255	191543959.1	-91.26830647	162.6888403	8473.438419	8396.123708	8277.780188	-108.318669	8232.668347	-404.3648227	-4.712465419	-0.027803519	-868256250.6	94.60420838	7.587368313
8168.432808	8204.344547	8048.885636	8113.329403	184686757.8	-78.93672132	161.4847677	8444.911325	8365.974599	8245.423645	-112.7226964	8203.073355	-353.9934358	-4.135990665	-0.019512069	-830391541	94.39280648	7.567714657
8177.673277	8248.881226	8104.739988	8187.045358	178015694.8	-74.64749464	156.1820914	8418.458881	8347.773965	8228.205621	-61.3484428	8195.17099	-295.2065798	-3.452193243	-0.011956912	-816435791.2	94.55309994	7.572134906
8227.771676	8331.843167	8196.409024	8297.695143	171511775	-73.89326751	147.5546222	8391.890582	8336.716393	8220.31497	27.14084793	8200.293011	-229.6974858	-2.684463386	-0.005244995	-821139137.6	94.72789726	7.593181445
8251.144777	8311.422156	8167.794753	8196.108225	165062388.7	-72.16564079	137.0276133	8361.985395	8324.795921	8212.956186	-95.78090978	8176.121026	-160.2435875	-1.869036648	0.000617526	-834150677	94.43150438	7.650793248
8261.86758	8258.779489	8107.301079	8261.755502	158411675	-60.6741862	125.1745728	8332.266391	8314.786158	8207.674147	89.37342041	8195.9247	-90.8696441	-1.050487574	0.005758443	-852020614	93.97670363	7.697672071
8279.687315	8279.974566	8147.134617	8265.356485	151110736.9	-30.29821564	112.7765	8306.112121	8310.22572	8208.229476	93.71687645	8207.568309	-23.7292151	-0.256406374	0.010381581	-869693718	93.74294325	7.638216472
8298.762903	8334.982468	8233.989019	8311.150299	144765021.1	11.08320824	100.9349239	8285.842713	8309.669667	8213.580216	126.226295	8233.155702	36.11762947	0.460074829	0.014371068	-878368951.3	93.81151074	7.565317791
8314.455029	8366.974997	8291.322062	8337.96571	140974000.1	53.43935592	90.41899045	8274.494086	8311.473929	8219.255785	160.6815802	8263.208327	84.40406526	1.055510212	0.017557283	-871930219.7	94.31022407	7.631591884
8330.092981	8388.360475	8328.265665	8357.640723	140055840.3	89.06623684	82.71757471	8269.534624	8315.854065	8231.415394	189.5330537	8296.73383	130.021275	1.606174679	0.019771116	-839203359	94.9783025	7.740336041
8348.187744	8408.75712	8353.704593	8375.779679	143117540.8	105.5743306	79.27627869	8266.000971	8321.955715	8260.201444	188.2326418	8327.970004	169.5228291	2.07146918	0.02088909	-769118049.2	95.39429878	7.745341423
8367.905599	8424.821207	8365.241266	8388.648016	148103798.9	106.8839901	79.51157961	8265.022329	8329.321701	8293.969984	163.5440704	8356.162307	201.8947247	2.441171524	0.020966165	-668533186.3	95.68131476	7.700004906
8387.061009	8451.48485	8378.161411	8394.255783	153393644.8	112.0778714	82.29421848	8269.466854	8339.744063	8316.530189	127.8819573	8386.317861	260.7507788	3.036119652	0.020003605	-549989528.8	96.06634429	7.682867382
8400.281659	8467.844118	8380.009147	8395.005605	164878764.6	110.6148191	86.86980864	8276.302513	8348.898928	8332.191613	87.61701458	8407.500756	294.113107	3.365603133	0.018322084	-419836925.2	96.44653488	7.685013515
8407.393059	8425.483918	8335.972228	8393.616182	173930008.2	72.33843942	92.22667076	8280.914404	8349.214767	8347.371112	51.09123596	8404.108972	192.4943406	2.388205441	0.01628666	-286542564.9	96.74512099	7.693560705
8406.019193	8374.941991	8287.323556	8387.497658	176769138.6	32.64587349	97.87416127	8285.199127	8347.030511	8361.971616	16.73190442	8389.166551	67.39646609	1.16261405	0.013504813	-158891809.7	96.98479798	7.703353808
8379.641697	8399.745412	8301.209412	8373.932692	220066464.5	49.81571066	103.6721513	8292.730817	8351.901186	8376.575065	-19.91996569	8380.63795	101.8140477	1.433299658	0.009557153	-42423798.2	96.98323726	7.696161724
8347.865156	8440.380011	8327.366038	8349.876778	271224445	76.60781448	108.7143247	8300.488726	8357.345806	8386.036097	-58.83173258	8374.748773	176.7310083	2.048208699	0.004198942	50758800.49	96.76284942	7.658776167
8355.609598	8407.387631	8290.358446	8312.30958	134212990.9	43.46647631	112.1521721	8304.120638	8355.303559	8384.299057	-100.8094448	8364.184235	110.1724264	1.249508419	-0.00287934	108992997.2	97.19079138	7.604707684
8357.188262	8335.384271	8219.794474	8264.513096	179442486	-20.50317869	114.1483984	8304.736933	8345.56951	8370.759944	-143.2993243	8343.659444	-26.84659678	-0.265892725	-0.011117122	136679330.2	96.37814986	7.513154764
8276.999391	8278.096115	8161.853107	8211.904912	170439402.9	-70.92777058	115.019031	8304.855767	8327.744366	8346.136448	-181.1216281	8311.587919	-125.4314371	-1.426190151	-0.019497781	142609285.5	96.18822365	7.339030456
8168.815328	8230.541665	8113.273385	8158.382861	199465535.8	-107.9520534	115.2215978	8303.435223	8306.122036	8315.273268	-215.30104	8266.25478	-200.1116624	-2.364910147	-0.027904512	132702639.6	95.88553565	7.178217223
8122.034129	8183.611939	8067.102547	8107.927966	185961468.2	-134.2704964	115.3558819	8298.167638	8287.13666	8282.814066	-246.9210414	8200.420976	-274.1760264	-3.296636248	-0.036142383	114899507.6	95.61830839	7.154273339
8112.971131	8143.349578	8028.580684	8064.325325	157255989.4	-147.7024334	115.2458935	8291.002835	8269.199917	8251.305883	-269.6149722	8134.792675	-335.0463749	-4.075886509	-0.043043752	93678233.61	95.37245521	7.216554411
8069.390487	8114.523619	8001.88931	8030.671243	142866710.4	-149.4533866	114.5321588	8285.476964	8249.365918	8224.810799	-277.6485905	8101.851518	-372.423605	-4.584936182	-0.047627103	70887795.68	95.18117207	7.285861526
8008.45065	8092.461747	7981.939978	8008.371928	136954733	-143.1362351	113.2401828	8278.468389	8228.107665	8197.038796	-264.6017371	8084.501782	-393.2736821	-4.857190001	-0.04855807	53704650.6	95.02103834	7.335034816
8077.03676	8073.253774	7964.473449	7999.159468	132461122.3	-132.7029985	111.3539202	8265.23176	8206.373292	8159.319083	-223.7723608	8052.396789	-403.4093581	-4.916072068	-0.044500033	49036633.82	94.8525284	7.337544528
7985.558173	8061.454348	7954.267033	8003.875484	131086065.6	-117.9131966	108.9889147	8248.607633	8185.900152	8118.646518	-160.6854908	8021.005258	-397.3737072	-4.727435671	-0.036308319	55660273.23	94.69499514	7.303650931
8006.537824	8060.194771	7954.64449	8021.016018	133788149.4	-98.06058856	106.4303105	8233.198605	8168.407996	8084.336586	-85.4997846	8014.81907	-372.1765181	-4.293565797	-0.025573269	70421037.82	94.57279228	7.257047067
8031.127749	8080.006188	7977.085767	8055.194101	138296818.9	-72.03272902	103.5823036	8218.536645	8156.763458	8061.125028	-1.553684928	8026.393644	-313.4982266	-3.499970999	-0.013022591	90934364.2	94.50047025	7.21974416
8081.520148	8130.482391	8032.021804	8109.675751	142073673.5	-39.1019406	100.3438959	8203.655636	8153.80703	8053.30492	86.38564051	8041.568853	-209.1570779	-2.258895841	0.000352898	113758882.9	94.49216526	7.214767639
8145.676527	8200.63532	8107.769608	8176.502717	145036521.6	-2.815223537	97.17428449	8190.79644	8158.098236	8059.622988	169.7385448	8068.708068	-75.48135493	-0.73695602	0.013418537	137839159.5	94.53778215	7.233639339
8219.224076	8277.322085	8190.319652	8247.4276	147675765.6	33.04898868	94.53538062	8181.43423	8167.289699	8076.701744	242.3658176	8118.960001	68.45884918	0.882330416	0.025439686	163478723.4	94.62169038	7.259176239
8284.315211	8343.280607	8260.727251	8308.691428	149423338.7	62.78533616	92.8740632	8176.176836	8179.857907	8101.424144	292.6595513	8180.852568	193.1832261	2.294411504	0.034800061	188482386.3	94.72630091	7.274640768
8320.554276	8380.521	8299.54079	8346.60611	149887098.8	81.04172134	92.66369589	8176.36694	8193.375307	8130.076767	309.1543357	8238.049131	269.8464879	3.204198506	0.039929947	210560313.6	94.83287947	7.269061502
8334.806335	8395.412379	8313.565519	8365.728557	149180296.1	89.67138387	93.67151859	8178.3203	8207.876643	8161.877634	297.5723392	8287.569994	306.4869748	3.689373054	0.041405451	230974140.6	94.94534692	7.246720598
8338.946257	8399.708395	8315.173139	8374.011063	147402359.1	91.76923498	95.35883491	8177.395095	8225.166036	8196.675109	267.9288264	8330.781483	317.4772374	3.888773573	0.040322986	251795388.7	95.07124447	7.19883475
8340.942217	8402.002871	8315.340831	8380.496124	145059669.8	92.01471338	97.63186008	8176.100637	8242.40669	8233.641251	226.1667477	8361.45816	325.2128676	4.035214928	0.037454377	273493810.8	95.21625391	7.15766018
8350.845171	8412.946931	8326.769324	8395.394332	142794513.4	95.48658034	100.3321099	8177.68456	8255.688324	8272.078171	180.9225107	8373.963871	352.6346066	4.367759271	0.033873795	297219436.1	95.3887215	7.187095363
8366.148078	8429.39438	8345.321347	8414.854392	140501124	100.2517576	102.904249	8184.203668	8268.023092	8309.493679	135.0839108	8378.419269	388.3616154	4.765347874	0.029867756	323775817.1	95.57595661	7.227366949
8380.282443	8443.9591	8362.807887	8432.425202	137930258.1	103.5632493	104.8887165	8197.767492	8283.060441	8343.388342	88.07347373	8385.427917	417.367848	5.071066725	0.025321112	353000182.6	95.76097033	7.178378358
8394.199836	8457.410716	8375.907504	8443.666974	135142596.4	102.3992388	105.6749924	8215.969433	8299.960887	8372.039743	50.61265822	8399.255103	415.6192119	5.031715319	0.021161774	388321379.7	95.94215729	7.104379314
8407.603726	8468.991608	8380.142929	8443.249376	132141808.9	93.23200746	104.6240472	8235.834602	8317.773369	8393.344013	30.96280993	8424.471278	359.9901811	4.403884298	0.018179321	432103485.5	96.11229793	7.103539042
8420.458188	8479.035022	8379.156671	8436.119633	129093266.4	80.08253941	102.0582024	8255.572158	8333.394996	8408.058864	26.87068387	8450.214634	269.8841982	3.395900198	0.016182203	481802442.9	96.27317155	7.139449135
8435.022232	8490.817595	8379.681466	8429.996295	126312941.3	68.53754234	98.67861351	8272.632464	8343.429815	8419.548426	36.71462714	8460.998291	170.2318515	2.276047299	0.015002009	534411253.6	96.43570856	7.156042522
8445.222701	8497.055485	8381.202938	8426.985338	123718808.8	61.00069168	94.6251625	8289.492101	8348.937559	8426.475841	43.40323681	8457.349666	93.68443574	1.391154581	0.013642717	581216961.8	96.56775838	7.163851411
8445.55769	8491.325884	8384.043561	8430.19066	121232138.7	60.56294987	90.14447552	8310.372925	8351.742682	8425.351424	31.37337842	8446.551528	73.21560009	1.091847818	0.011061637	614689282.5	96.64674712	7.177344286
8441.394688	8480.587649	8390.333016	8439.938965	119262965.1	66.6089552	85.91665099	8333.151803	8354.950932	8422.695568	9.526334541	8431.31763	93.87924337	1.227650601	0.007989555	635235196.6	96.6922362	7.191278244
8437.403295	8470.363172	8399.060995	8452.691973	118183072.6	75.26221644	82.45115489	8354.452221	8362.370336	8427.654746	-14.44470028	8411.534764	131.4874784	1.549890385	0.00524698	642592494.8	96.71385103	7.201974388
8444.507802	8474.869107	8417.432053	8473.848561	118474247.5	89.26753516	80.59556277	8374.573149	8373.894089	8436.951878	-13.71879594	8404.064616	161.0898136	1.802682389	0.003963998	648102616.9	96.79284968	7.210140755
8473.915755	8509.047639	8452.819608	8508.450985	120626149.7	111.2653779	81.23103508	8394.248528	8388.007948	8444.819994	37.58664129	8427.776289	155.6655939	1.708219576	0.005371519	661899631.2	97.00309366	7.216429605
8516.018757	8558.924417	8494.413169	8546.653447	124293743.3	133.284054	83.81605984	8412.725725	8404.258859	8453.577046	115.3180021	8471.296038	125.6381802	1.374209939	0.008371004	673695415.5	97.28207444	7.220733545
8558.05644	8607.402004	8531.122435	8579.541979	128882224.4	148.6676386	87.35889972	8429.165337	8422.134052	8465.834283	191.8640532	8517.641137	89.61385832	0.990840956	0.01139758	674278613.7	97.56438666	7.222932933
8589.08312	8642.354787	8554.031377	8597.14755	134095148.8	151.3697558	91.53786825	8443.915179	8439.960873	8481.439509	229.370463	8558.218372	61.64180001	0.704686576	0.013606932	641161521.7	97.72134942	7.22364371
8596.544125	8644.184305	8547.484231	8583.808214	139528702.4	129.3326745	95.84632006	8457.270505	8454.813043	8499.432358	187.7304497	8581.926598	57.46668166	0.679061581	0.013901056	552719214.4	97.62346702	7.223594601
8584.960187	8621.83199	8520.653687	8549.994594	144883871.9	91.26534748	99.6634963	8468.662511	8466.320213	8517.449262	92.83564518	8589.501485	68.85133948	0.820814116	0.012489445	428366993	97.36111964	7.222697416
8565.166925	8607.494597	8503.816508	8524.815215	150042497.9	65.25670584	102.7101876	8477.855193	8476.584504	8533.445885	-15.11526546	8588.693469	81.30188596	0.971934012	0.010345794	293018270.2	97.05709376	7.22075717
8537.304609	8583.249275	8480.258586	8497.264271	154428144	36.26794955	103.8703831	8483.738725	8481.189761	8543.040876	-111.4995865	8572.170852	87.55796059	1.048350839	0.006610919	175774781.4	96.83956569	7.217900507
8503.399952	8508.345416	8410.889719	8436.879185	157512421.4	-33.90548087	102.0788564	8485.172293	8474.361622	8541.80277	-165.5005591	8534.634066	79.27249277	0.954259928	0.000726041	107313680	96.84888362	7.214155326
8469.881279	8436.11141	8346.740517	8386.275973	159528312.7	-95.54457751	98.1558455	8483.891902	8462.6153	8532.349401	-180.9982118	8486.588037	58.97908686	0.718968206	-0.006011227	76995003.01	97.02423124	7.209879211
8439.751987	8445.166898	8363.171799	8408.432582	160781203.4	-74.28573919	93.28580443	8481.930183	8454.677253	8518.962174	-178.9838964	8437.082405	34.60590764	0.43261063	-0.012547682	63835968.22	97.25162789	7.205687122
8425.56646	8495.566664	8420.614761	8466.671111	161758943.8	-15.46614248	88.54023464	8480.668755	8451.76169	8504.499866	-144.3077558	8405.674591	6.097176928	0.095871067	-0.016118293	53944439.6	97.48024629	7.201452337
8440.129674	8518.056019	8450.187807	8497.016055	163067380.6	8.633317441	85.1534947	8482.244161	8453.972967	8492.431567	-67.47190866	8412.581823	-26.4850038	-0.288205776	-0.014062042	30848885.59	97.64136673	7.197084217
8472.938439	8530.733969	8468.306414	8515.46118	164427024.3	16.85155268	83.24728458	8485.947995	8460.546271	8483.486563	30.51159578	8445.840547	-56.79748777	-0.646462454	-0.00803849	-3778769.994	97.73253082	7.193381092
8511.318616	8567.927181	8508.766564	8554.596897	165381230.8	38.71049105	82.27969818	8488.919778	8469.231418	8476.982636	134.2596211	8488.306162	-79.34665991	-0.916158538	-0.000333072	-41938916.33	97.79169318	7.191028952
8546.31872	8603.633331	8542.694828	8583.145686	165937730.2	57.72680134	82.44061281	8493.572285	8478.827528	8474.624554	197.4298182	8526.430348	-89.58344679	-1.041733755	0.00608877	-83388001.53	97.76547525	7.191089454
8560.006549	8601.787019	8530.636534	8565.958943	166007221.1	61.38808551	84.16880163	8503.432259	8487.801544	8477.592181	172.7067356	8541.679188	-81.92615276	-0.956777675	0.008101553	-127265951.9	97.61049944	7.194618377
8558.629069	8578.728003	8493.515373	8522.461088	165799183.4	44.29563252	86.21642061	8513.633559	8494.155266	8484.779757	90.7283947	8540.238433	-60.09728932	-0.705237876	0.006705997	-174047462.1	97.3739738	7.200854527
8572.191631	8566.380749	8468.80287	8473.998156	165873928.5	-1.135947738	88.36329742	8518.710674	8497.841601	8494.567956	-10.12505633	8540.203177	-34.27356395	-0.402259092	0.003690283	-225025905.5	97.09001671	7.208598568
8575.491889	8553.48107	8446.505092	8436.795936	165906894.6	-51.51939619	92.48795587	8518.261455	8496.816058	8503.628319	-92.87845465	8531.871835	-2.106141223	-0.027059345	0.000781266	-280132240.1	96.85250578	7.217057681
8513.713235	8517.246662	8407.200122	8437.349772	165569946.1	-78.94263133	94.86168238	8511.877893	8487.735237	8509.219322	-104.6329293	8501.926997	38.73203888	0.437671714	-8.81E-05	-338918912.1	96.78914906	7.225187198
8442.72501	8484.572007	8375.72033	8455.331592	165886746.5	-79.16591204	98.91949693	8503.11147	8477.074707	8510.017125	-76.51234079	8466.711734	69.64765083	0.797820565	-8.54E-05	-399092802.9	96.8220633	7.232721664
8456.713575	8487.370691	8374.512001	8447.612142	167836724.7	-57.2312983	121.7395991	8497.245371	8473.491237	8503.927057	-76.77297546	8443.469625	79.20082358	0.912478527	-0.00099757	-458268779.9	96.75448419	7.239827773
8498.44373	8508.288851	8395.723058	8437.052169	172428115.7	-29.19394008	141.591765	8492.649057	8474.825557	8494.831074	-75.37473411	8437.057404	59.72850977	0.657179587	-0.00401757	-514189918.3	96.58705169	7.245507356
8457.625164	8516.310501	8415.906698	8442.499637	180742948.7	-11.26754938	129.6373946	8485.676666	8474.221307	8486.725537	-47.22447537	8446.378769	-29.56896553	-0.276534365	-0.010447467	-564388572.5	96.50038104	7.248949635
8376.835931	8490.594742	8386.054919	8412.550105	191862719.4	-32.87523798	139.4004549	8476.311245	8469.347014	8474.466223	-63.92636955	8455.283162	-167.1367477	-1.659048033	-0.019449525	-610118383.1	96.26022145	7.250468397
8361.858046	8436.859049	8323.596753	8373.826134	204063138.9	-99.55225058	171.8977808	8465.571137	8462.62322	8455.551769	-90.93032973	8450.13611	-218.6220074	-2.646725164	-0.029417495	-654426010.6	95.45268791	7.250197346
8332.183998	8338.222134	8214.880596	8311.513551	216894026.7	-171.4644895	180.3330963	8451.224877	8443.293362	8423.329912	-141.7481704	8407.327938	-253.7348071	-3.715176936	-0.039771519	-697081673	94.6237428	7.249467473
8146.162625	8146.782358	7862.995023	7940.141373	229695701.9	-303.9070726	416.5951019	8430.184448	8396.646302	8366.710715	-612.2308172	8304.847711	-622.2508237	-6.204909379	-0.049759962	-738183025.5	94.52586848	7.249803873
7941.124944	7968.778804	7731.46184	7906.377023	240914160.9	-253.3369578	158.6549298	8405.478141	8339.633733	8301.69075	-563.7461854	8171.566721	-700.1588809	-8.452472674	-0.058614514	-781195138	94.87299766	7.249812887
7913.079522	7953.462425	7763.503974	7885.659006	249381972.8	-206.6846605	185.8624212	8381.194084	8294.848011	8250.356404	-595.2234159	8042.986868	-673.8918517	-7.797586421	-0.065951435	-828837346.2	95.20271033	7.247885378
7970.431054	8012.775483	7914.960665	7963.944653	253131544.9	-127.321208	182.7350084	8355.935569	8260.211356	8205.502622	-468.1977014	7945.179178	-521.6092069	-6.146351508	-0.070613658	-885062053.6	95.47092685	7.24303636
7979.573924	8017.668152	7920.967887	7914.407675	250224190.3	-111.2606515	178.3075668	8328.049531	8231.318608	8156.217793	-404.9457192	7902.940874	-499.1924381	-6.452450042	-0.071491471	-953904506.3	95.64750017	7.233943565
7949.380743	7978.852724	7847.113112	7820.70343	241768742.6	-126.7894532	169.400933	8296.469073	8203.104876	8099.741542	-339.8767867	7896.718605	-548.3681195	-7.579547198	-0.069130462	-1031412639	95.7271305	7.222211052
7890.830809	7912.763232	7762.419831	7761.025226	229782927.4	-125.8288911	173.5040955	8259.211314	8166.8398	8034.094974	-202.6399593	7895.662183	-629.2197735	-7.778122335	-0.06440668	-1110783371	95.75167375	7.210726135
7824.655736	7843.965964	7675.440641	7717.41751	215403527.6	-116.8610718	180.3414365	8218.185058	8125.877939	7965.11942	-105.0661064	7883.438227	-730.9834312	-7.530875914	-0.058060786	-1188997230	95.77235263	7.199165549
7793.688079	7818.022821	7711.745111	7796.033058	200141720.5	-110.9748735	174.596092	8177.883282	8088.042072	7899.394146	-41.0118866	7846.934176	-636.8105521	-7.250911024	-0.05110518	-1262189283	95.84100801	7.187768868
7781.816286	7816.766967	7651.248351	7700.171728	185174267.1	-103.9794519	161.3716852	8137.487027	8051.81121	7845.843221	-278.9416342	7793.996925	-713.0860571	-6.840958948	-0.043607891	-1324809476	95.93093163	7.178986151
7756.898777	7804.817604	7635.358414	7728.521798	171120950.7	-93.66562418	147.4632338	8093.248011	8013.847515	7813.733035	-242.8790238	7737.75254	-625.9552837	-6.799866101	-0.035299085	-1372791589	96.00478229	7.174514096
7733.657702	7792.871984	7598.307922	7745.897475	159822833.3	-81.2601514	135.7580376	8050.896839	7979.703103	7796.266561	-152.4819752	7695.509049	-545.5766123	-6.411742527	-0.026993036	-1399299324	96.01015848	7.179703619
7733.706582	7797.921499	7724.56505	7758.743329	153019398	-67.08611683	129.8938101	8019.050309	7956.183676	7784.845376	-93.07461174	7687.547076	-104.1904008	-4.063191012	-0.019270893	-1397719484	95.89956717	7.198827711
7748.985397	7813.300077	7664.379531	7766.074227	150190457.6	-52.04259834	128.7036365	7991.439575	7941.104141	7775.203703	-38.98227548	7706.316674	-127.8363379	-1.514601021	-0.012186738	-1370629231	95.71955192	7.228846231
7766.735827	7829.451508	7728.539844	7775.803656	150353080	-37.93569525	129.3745425	7958.712873	7930.40778	7760.968089	61.73026772	7735.75362	-126.9381876	-1.616417872	-0.006062334	-1323481433	95.52702072	7.265474017
7793.274186	7853.292433	7775.216998	7795.780678	152511753.9	-21.41899593	130.9333476	7924.294436	7923.902289	7750.830984	161.7709856	7772.299483	-224.9176712	-2.562230345	0.000452898	-1259406513	95.40579256	7.299029872
7832.472725	7889.629167	7813.057784	7830.628618	155362802.5	-0.419875791	132.1820824	7894.143891	7920.878864	7757.714814	199.5402902	7811.783146	-152.2353589	-1.55791646	0.008576831	-1182711580	95.43833873	7.320998267
7876.123239	7931.359909	7837.978757	7873.148295	158878173	22.18322971	133.0485869	7868.913702	7919.84289	7776.534959	192.7846278	7848.814031	-15.4504273	0.305429662	0.01697537	-1097206867	95.58329477	7.331228203
7920.563002	7973.910958	7863.217742	7916.946752	163425076.1	45.15539915	134.0792188	7847.59295	7920.201378	7798.46139	174.6273468	7879.744073	108.0646705	1.377186094	0.024448979	-1005370998	95.7769923	7.329057957
7946.965058	7998.19727	7873.561573	7941.483223	168497074.3	57.50758859	134.8062078	7833.0369	7919.114019	7820.428349	136.6453568	7899.662735	220.5237119	1.937221736	0.028264963	-912551169.9	95.94402092	7.32632909
7927.87632	7986.425124	7847.155612	7927.689137	173679591.7	49.31254565	134.8021685	7828.870373	7913.718921	7840.642473	76.02374705	7906.374063	81.48531377	2.391889092	0.025737986	-824157965.3	96.00463755	7.333440472
7876.962218	7952.823448	7797.942935	7890.771364	178796574.4	29.51413125	134.0681037	7829.119304	7905.969175	7855.668335	8.903631726	7900.01245	262.5255069	2.650120208	0.01911688	-739651817.9	95.98592328	7.339673152
7849.348394	7914.107028	7767.280517	7848.982155	183486461.2	7.644069873	132.5473525	7826.872957	7898.623895	7861.682684	-56.10602137	7881.851969	218.5154149	2.687948674	0.011351754	-656772925.2	95.93427473	7.33604978
7861.386802	7896.468156	7776.568577	7830.160867	188068463.7	1.222704386	130.5465945	7822.910759	7893.901024	7864.248281	-81.76690331	7862.736326	197.1477372	2.59438283	0.005579975	-575181825.2	95.89645896	7.297761829
7784.484351	7926.848252	7740.678414	7862.69383	192925934.1	27.9693569	128.4434155	7818.087826	7894.521	7872.250854	-31.61418901	7855.384701	183.1124353	2.464626396	0.005207716	-493832787.3	95.92438996	7.201219798
7941.813558	7990.537785	7888.491073	7931.349772	197231811.7	76.32578289	125.9713364	7817.115291	7900.054007	7884.02279	67.92275517	7864.786042	181.6274568	2.340496483	0.00901459	-411693185.3	95.98051809	7.068998369
7992.03572	8065.228633	7962.151362	8012.870802	200107884.2	129.95075	122.8128853	7827.064038	7908.73418	7895.419888	182.4882703	7892.374114	175.9162197	2.236920619	0.014486275	-328847783	96.01004924	6.929313004
8056.884086	8130.049996	8037.535464	8084.265235	200779133.1	172.538772	118.7086308	7844.775205	7921.409821	7909.770448	272.2918445	7936.796402	173.5284246	2.224327861	0.020550689	-243163238.9	95.9768964	6.816427069
8101.5281	8161.841174	8075.376015	8120.564249	198427281.9	186.1661226	113.3863242	7863.60109	7938.459415	7930.853072	293.6540229	7993.184772	184.9799733	2.367242788	0.025747619	-152493471.7	95.84156977	6.766317663
8131.718318	8168.813315	8086.904667	8130.312003	193575612.6	177.3991519	107.1558692	7884.620968	7958.35587	7957.017666	263.125881	8052.297263	206.214254	2.631607403	0.029803557	-60162545.31	95.62721056	6.765677091
8150.266045	8167.713626	8085.28401	8130.473007	187298446.9	159.5186566	100.5142094	7910.453565	7979.971805	7985.864232	212.7854249	8105.113804	232.3095259	2.960265974	0.033239239	29064069.35	95.38358291	6.789305037
8160.429563	8165.831578	8081.466951	8131.639212	179872281.1	138.2601967	93.72437976	7936.433657	7999.874084	8016.215629	157.5146832	8142.531878	259.7753671	3.306681649	0.034920593	112204341	95.12416344	6.820041261
8168.932474	8172.431322	8090.340646	8145.867531	171714576	121.1712289	87.11531793	7957.064886	8014.624798	8046.411394	116.9547808	8159.200582	283.719867	3.610256963	0.033825288	185655746.1	94.86546683	6.837207025
8176.686586	8186.43651	8109.247597	8169.516311	163789097.8	108.4908267	80.94886144	7973.966491	8025.915331	8075.732604	90.73498676	8159.887843	302.4536215	3.847949036	0.030734573	246675217.4	94.64810725	6.843577938
8182.198045	8201.476532	8129.280999	8193.929836	156829865.7	96.23100761	75.36790895	7989.990172	8036.094505	8104.161512	67.62067332	8149.959223	315.9086554	4.017568094	0.02651762	293888015.2	94.49615914	6.850064009
8190.064226	8220.563158	8152.882894	8215.36015	152044785.5	88.70455936	70.81458971	8005.782672	8047.952783	8129.937	58.43558313	8144.348488	320.483506	4.072109688	0.022576723	323229081.7	94.43404652	6.855233957
8204.969164	8245.928539	8181.430039	8229.704835	150663122.2	89.53626831	67.68301884	8022.377338	8064.543913	8151.434372	71.87056009	8159.95546	313.0831376	3.97065312	0.020449008	331114035.6	94.55431305	6.859063271
8224.038825	8273.162978	8210.549334	8237.60404	152076203.7	94.845233	65.89453939	8039.846794	8084.081612	8169.161163	97.67408795	8189.51984	294.6479766	3.726466064	0.019528927	319306598.3	94.84884748	6.861632422
8242.802208	8298.303466	8236.822958	8241.157502	155204054.2	100.778297	65.32724787	8057.409571	8103.612802	8183.69046	126.5279176	8220.583163	266.445155	3.358401945	0.018706343	290553533.4	95.03549376	6.860284746
8258.394601	8313.471017	8252.158385	8241.773997	159631375.2	99.94611207	65.64827209	8075.934731	8121.252947	8196.370941	137.3102749	8246.664909	231.6646789	2.906867133	0.017323231	248439447.5	95.19451418	6.859917327
8267.325458	8310.659069	8248.35003	8240.916182	164516145.4	84.75116666	66.45281011	8096.18887	8134.828667	8208.739273	108.6167045	8259.894132	194.1155858	2.420341233	0.014622819	197400125.4	96.33740553	6.866134409
8267.837479	8292.466248	8228.181547	8236.124054	169557027.4	58.22475566	67.95088719	8116.832398	8144.313345	8219.40509	50.90017158	8260.97198	152.5442708	1.88619667	0.010646886	137633919.1	96.22975143	6.87378839
8259.733159	8263.700322	8196.677301	8224.541428	174635098.1	25.54720456	70.41661854	8136.341577	8150.562101	8226.405856	-19.89824562	8254.427285	105.1047672	1.283783942	0.005794595	68482202.85	96.90275669	6.878244715
8240.808072	8229.524446	8159.290828	8203.691762	177673956.5	-7.895225724	73.95917411	8152.888276	8153.133908	8228.495785	-85.89257948	8238.511708	51.13357488	0.608279142	0.000144388	-8443805.481	97.33277897	6.876006884
8209.039422	8195.670016	8122.073384	8171.018192	177482383.4	-36.2775885	78.72332009	8164.507481	8151.817825	8224.281765	-127.89412	8212.367065	-10.30865067	-0.148544801	-0.006211548	-91845205.73	97.50067489	6.858320543
8166.901627	8161.522709	8084.612069	8129.094326	173383907.1	-60.48601341	84.3410884	8171.329397	8146.883004	8213.905656	-151.3054737	8178.310212	-76.24402248	-0.951710454	-0.012985657	-179187334.7	97.47308069	6.832865173
8118.262417	8125.449034	8045.381552	8082.361216	165281238.9	-82.6284102	90.20066646	8174.117031	8138.454256	8198.247798	-166.4222833	8138.021599	-142.0571961	-1.747843607	-0.019784251	-266662008.6	97.40829092	6.822286246
8065.247196	8085.396545	8002.380856	8032.571717	159206864.2	-105.2546947	96.16628709	8173.045567	8127.599033	8177.092994	-182.7844078	8097.377758	-206.3188461	-2.520765517	-0.026525026	-353745720	97.43476085	6.811921978
8010.730185	8039.378806	7953.795747	7982.095245	155710473.6	-130.9274153	102.0484606	8168.52454	8115.480834	8150.571298	-210.8320133	8062.340185	-267.1769408	-3.24964629	-0.033058338	-439901408	97.67651555	6.780278184
7957.914225	7991.414887	7903.535867	7934.004305	154967475.4	-156.2878709	107.2611083	8160.721933	8101.849865	8119.679093	-242.7700328	8031.306821	-320.9564961	-3.892166781	-0.038756464	-520231447.3	98.06902493	6.776515473
7908.871191	7946.161218	7856.025558	7890.20626	172029518.5	-177.3355404	111.3439721	8149.639125	8086.396812	8085.380875	-267.5027643	8001.922262	-365.046008	-4.41832575	-0.043105724	-590204672.2	98.50168107	6.806438407
7868.580971	7909.041562	7817.422085	7855.387789	183545511.4	-189.2472702	113.5371133	8135.898921	8068.672226	8049.925197	-276.0869618	7970.167937	-394.1800834	-4.766811312	-0.045262524	-644615383.7	98.88593684	6.83116153
7841.736722	7885.460853	7793.544988	7834.033748	140863638.6	-187.3314232	113.1059153	8120.193718	8048.182244	8015.539307	-259.0380749	7931.846319	-403.43198	-4.880491128	-0.044407601	-678290125.9	99.12013304	7.053381067
7826.456454	7873.185987	7781.996387	7823.951025	93682440.25	-174.3267236	110.463887	8102.709292	8026.065669	7982.513173	-222.159607	7890.846461	-395.5138809	-4.791359179	-0.041083316	-693536399.1	99.2382088	6.882435606
7819.733991	7868.294083	7779.081546	7821.75463	122703861.9	-154.5202602	106.3210703	8083.665604	8003.901975	7951.17717	-175.7229889	7852.485785	-374.6333339	-4.54802745	-0.036154793	-695258567.8	99.3164881	6.950179296
7818.357604	7867.721322	7779.566604	7824.360928	177230421.6	-132.0718104	101.1849765	8063.24502	7982.789494	7920.696118	-124.4722119	7822.241729	-345.0240844	-4.20152238	-0.030232614	-685516289.5	99.36622132	7.001526122
7818.057334	7867.400677	7777.489858	7827.549575	178677758.1	-111.8687996	95.71671636	8041.537969	7963.802962	7890.051414	-74.99262511	7805.294214	-312.0447847	-3.816196318	-0.024135964	-667307207.6	99.40981206	7.041371493
[truncated: 216 more rows]
