# Supplementary material for: Enhancing stock index prediction: A hybrid LSTM-PSO model for improved forecasting accuracy
Source: PLoS One. 2025 Jan 14;20(1):e0310296. doi: 10.1371/journal.pone.0310296 (PMC11731719; doi:10.1371/journal.pone.0310296)
Supplement: S1 File — (ZIP) [file pone.0310296.s001.zip › data&code∩╝êPSO-LSTM∩╝ë/data/index_data/Nikkei225.csv]

Open	High	Low	Close	Volume	CCI	ATR	BOLL	EMA20	MA10	MTM6	MA5	MTM12	ROC	SMI	WVAD	US DOLLAR INDEX	INTERBANK OFFERED RATE
13345.53658	13413.56183	13269.27836	13293.2471	1276329603	-121.7384581	209.8352534	14049.15061	13886.75416	13820.89956	-479.9036217	13598.84773	-730.3872329	-6.370449147	-0.05411541	-31308501.39	72.4939705	0.60333
13304.15543	13377.45608	13200.79509	13250.94338	1280773829	-128.0954684	213.5880124	14031.9756	13840.95393	13725.81842	-497.1919946	13513.00639	-856.2854064	-6.607026425	-0.055203464	-36108547.15	72.46820512	0.60333
13262.7476	13345.08801	13133.69001	13210.68309	1285190742	-130.9176277	218.4354577	14002.26133	13774.52194	13629.92222	-501.3140746	13391.90857	-1061.617548	-6.837735932	-0.055997234	-41256481.76	72.45666444	0.6025
13231.81339	13329.27345	13092.61791	13185.0451	1290242042	-125.9924139	223.8425831	13969.57576	13728.83327	13555.34804	-479.2588422	13335.35308	-1061.363631	-7.031488002	-0.05623806	-45203158.6	72.47567732	0.6025
13206.60148	13321.63497	13068.89731	13167.95262	1293342994	-116.3785231	229.3058467	13932.7032	13691.80885	13505.78545	-439.1554637	13310.05734	-957.7145075	-7.143605395	-0.055724152	-47887392.08	72.50873431	0.6025
13183.07682	13315.73212	13049.5335	13154.46766	1292125763	-104.4419681	234.5440922	13888.91112	13641.45682	13433.45722	-387.6279121	13260.11401	-907.1853909	-7.145425494	-0.054413334	-49815325.86	72.54439232	0.6025
13148.64071	13287.85985	13020.66185	13125.76478	1283911921	-98.02593165	238.7927802	13839.99223	13584.77499	13354.96463	-348.5877214	13198.9566	-887.4996952	-6.97334863	-0.051630925	-50779786.96	72.52980119	0.60167
13090.10769	13214.70204	12965.64521	13063.15346	1265828997	-105.3703996	241.3039536	13787.82231	13529.26403	13286.56598	-346.5243188	13141.00062	-862.5182408	-6.567614515	-0.046889558	-50645353.93	72.41642899	0.60167
13021.89598	13118.66663	12902.50951	12985.54928	1240418614	-118.2135997	242.3716613	13733.97901	13475.67192	13226.04085	-359.3970335	13086.79439	-833.3975332	-5.963650807	-0.040495149	-49505868.5	72.24761696	0.60167
12961.76864	13026.61789	12853.79474	12915.15906	1212266868	-127.3233636	242.5378924	13680.16928	13426.43771	13172.97034	-361.5580514	13042.68455	-799.3940792	-5.219307814	-0.032766463	-47489735.98	72.07230226	0.60167
12925.48033	12970.5213	12826.33019	12878.23845	1182662921	-125.2685276	242.1692822	13628.07652	13378.49149	13122.82677	-326.221674	12999.90215	-729.8783856	-4.385288011	-0.025114962	-44753248.46	71.97107721	0.60083
12930.74608	12984.40626	12839.7711	12902.76263	1153509333	-99.64564941	241.7705223	13579.10506	13330.22958	13072.12079	-222.5738622	12951.43618	-596.0993925	-3.524992226	-0.01879913	-41537848.88	72.02663222	0.60083
12969.09272	13050.39512	12883.67873	12972.40219	1128554015	-58.3169925	241.4897146	13533.48545	13285.71887	13026.35114	-74.47841259	12909.17967	-419.7075495	-2.656881915	-0.013434897	-38169949.39	72.19204355	0.60083
13022.76245	13137.30609	12908.11375	13059.29134	1110358763	-25.65288949	241.2603048	13490.99775	13244.16919	12986.39207	77.64036116	12880.67795	-229.3210647	-1.782450809	-0.008742623	-34910730.4	72.39776962	0.6
13090.03573	13228.30011	12955.05709	13149.21595	1104160009	8.364584865	241.5049728	13451.17063	13218.90642	12965.75586	225.5782938	12894.32385	-58.44286051	-0.942221564	-0.002764936	-32203678.53	72.57947701	0.6
13165.66526	13302.09379	13112.02486	13223.88436	1115003910	72.35186625	242.5978659	13413.45296	13229.4358	12987.02346	354.2677641	12977.40453	57.59270305	-0.171293405	0.006294576	-30484147.25	72.66588457	0.6025
13239.65763	13355.8456	13273.04269	13279.37554	1139649139	127.1486676	244.323229	13377.71183	13256.142	13028.6054	448.5857289	13102.48978	128.484169	0.517769608	0.01656775	-29588488.83	72.68601263	0.60167
13307.75308	13397.69365	13278.49281	13321.83787	1172796025	113.7380612	246.4374558	13343.98457	13269.57183	13054.50772	510.083643	13235.91956	173.8873141	1.107716083	0.02607224	-29175143.79	72.6990858	0.6025
13347.07558	13414.37722	13204.60107	13336.52899	1210515125	70.2807935	248.4903876	13312.9212	13274.07312	13079.77054	495.0759492	13339.82236	209.6648122	1.615100592	0.031294904	-29063428.91	72.73031656	0.6025
13336.06937	13394.939	13183.44506	13311.05327	1247803433	57.41679788	249.9401984	13284.53088	13279.0776	13127.85442	363.8386664	13372.74521	254.3081464	2.06103117	0.028775956	-29003168.4	72.80923092	0.6025
13289.71941	13351.43535	13175.26065	13258.82269	1282786312	57.10897653	251.0281486	13258.79479	13280.10597	13183.48311	160.8385743	13350.94566	298.8828278	2.405165863	0.020794027	-28814010.32	72.94726267	0.6025
13227.40145	13296.42862	13113.83945	13194.31456	1315248965	38.38927895	252.1418692	13237.05074	13274.87802	13228.11663	-62.18466667	13306.33111	327.9654978	2.606118318	0.010563264	-28421609.42	73.14067345	0.6025
13174.43271	13251.62471	13046.09838	13141.31588	1341141015	12.90301545	253.3178361	13216.08483	13263.08316	13256.37527	-238.8684613	13249.33367	333.6840652	2.625446586	0.00163515	-27547445.81	73.39996817	0.60167
13158.00227	13240.07239	13027.80689	13124.97693	1356975372	-0.783413884	254.684886	13191.33023	13243.48583	13264.57433	-297.8500824	13197.95918	307.368588	2.423814778	-0.002190606	-25923538.49	73.73607851	0.60167
13168.41001	13253.19668	13041.55729	13136.10585	1363158910	-7.577112514	256.0448552	13167.56994	13223.81807	13255.80328	-265.0059048	13156.04495	254.9234461	2.038006249	-0.002176793	-23689405.25	74.13308342	0.60167
13187.09167	13275.04772	13061.9354	13157.64053	1360079694	-24.06043012	256.9077657	13150.63274	13212.21814	13236.01639	-192.1077427	13110.22968	187.8865688	1.532164196	-0.000812204	-21092441.54	74.56248588	0.60083
13201.06431	13293.94846	13078.23109	13176.74641	1350986246	-36.62199928	257.5486965	13140.35178	13208.84583	13213.10465	-104.1750463	13087.48349	110.1961108	0.933544839	0.000217431	-18303698.44	75.02022138	0.60083
13195.97376	13296.91233	13077.70554	13179.00005	1339780292	-15.27101675	258.2292637	13136.59273	13213.59103	13194.73775	-33.90425651	13123.30975	26.94262315	0.279062388	-0.001027728	-15543671.87	75.49792917	0.60083
13173.86123	13284.12564	13061.80176	13165.62648	1323624327	6.998616287	258.1803117	13135.82937	13219.46661	13180.41475	12.74262732	13182.42969	-56.49320108	-0.384999333	-0.003990756	-12952698.81	75.95574032	0.60083
13142.16024	13260.46837	13037.37869	13143.00507	1299130938	-22.45025804	256.7225847	13132.45094	13216.03906	13170.83315	46.77379369	13215.48233	-137.2461499	-1.027896935	-0.007355859	-10599913.63	76.36052774	0.60083
13106.26893	13229.51965	13009.04788	13115.0119	1264255757	-67.69919981	252.9945458	13128.22175	13205.93902	13162.1495	49.30343315	13218.44901	-206.8458326	-1.579274748	-0.010577722	-8685863.454	76.66373103	0.60083
13070.89824	13194.04616	12980.65034	13085.04878	1216605382	-74.88735961	246.0843729	13127.01874	13195.22076	13141.64372	2.395455738	13196.52856	-257.1268804	-1.97137741	-0.013039081	-7398713.07	76.81556184	0.60083
13035.53729	13154.3352	12951.4339	13052.65211	1160083248	-63.49364699	236.9075011	13126.85455	13181.09735	13121.15892	-76.46895385	13149.45332	-290.8488364	-2.227067902	-0.014922454	-6693954.348	76.84698841	0.60083
13000.29904	13112.39612	12921.32631	13018.11152	1101356885	-62.9366156	226.9852099	13124.73653	13160.16551	13123.05061	-165.791181	13080.14224	-312.5556015	-2.385618856	-0.01665099	-6461129.256	76.81284416	0.60083
12955.9843	13059.23789	12881.42966	12973.68505	1042144533	-71.70313125	216.9022502	13122.06269	13134.14377	13123.51694	-246.6088944	13004.02699	-326.8530229	-2.484176315	-0.018420198	-6613240.322	76.73417595	0.59917
12895.02404	12987.88095	12824.39396	12913.1895	984822481.7	-84.75314811	207.4764513	13120.75729	13105.98113	13090.09105	-294.9151738	12940.67211	-340.1036712	-2.574048025	-0.020463153	-7037067.019	76.64457658	0.59917
12828.1171	12910.27837	12760.28659	12846.33014	935425392	-100.6839966	199.7067536	13119.39085	13076.83777	13037.08069	-312.5927451	12890.53678	-350.4938301	-2.643038448	-0.022430866	-7653352.45	76.57081038	0.6
12765.14401	12837.09144	12698.59836	12782.16556	898578404.6	-118.4676399	194.1355267	13116.13248	13047.19255	12985.87571	-313.7489285	12847.48768	-353.5693666	-2.657525486	-0.02383627	-8406422.122	76.52100676	0.6
12727.81507	12792.55339	12659.65187	12740.0424	882156304.6	-125.2563214	192.4338845	13110.4647	13020.77592	12941.41572	-285.0547093	12817.83142	-352.2352283	-2.642663127	-0.024531297	-9221420.281	76.56275816	0.6
12736.88895	12799.74687	12662.83451	12738.35322	893777327.2	-109.2267876	196.1784002	13101.71881	13001.10912	12907.83496	-218.5659811	12807.28575	-348.6716086	-2.617953748	-0.024327744	-10022204.98	76.75315327	0.59917
12776.2203	12841.46819	12693.51173	12763.64364	929336150.1	-79.70397244	204.39881	13089.66619	12986.40578	12884.29061	-132.0737635	12808.89334	-342.0567003	-2.575940848	-0.023339862	-10788065.79	77.05952671	0.59917
12823.75174	12893.96127	12731.26271	12796.91817	981663867.4	-46.53840923	215.7323096	13074.8307	12973.97567	12866.83475	-40.9454936	12815.06443	-334.7800013	-2.532781032	-0.022005462	-11554917.48	77.44366889	0.59667
12853.44672	12928.54942	12751.62053	12815.17681	1045701846	-25.61733903	228.7761003	13056.43101	12960.40231	12850.30359	12.84440834	12819.84659	-321.712798	-2.447414117	-0.020149022	-12284062.48	77.81074877	0.59667
12838.67269	12916.18103	12730.25024	12795.67565	1114828936	-41.57376277	241.7169951	13033.23538	12942.01407	12829.63699	-9.726166717	12811.87929	-296.1204922	-2.266203292	-0.017586172	-12930266.21	78.0639381	0.59667
12785.84907	12863.3667	12671.88182	12742.37165	1186360537	-86.84458218	254.8927923	13006.8284	12919.12899	12804.72507	-91.06892322	12792.47589	-271.7334477	-2.093225213	-0.015228207	-13657519.2	78.24172333	0.59583
12709.01426	12784.77757	12587.88947	12665.2991	1259846767	-114.6894304	269.3188774	12980.25971	12892.26548	12775.66675	-206.6591778	12774.67095	-264.3059336	-2.048768748	-0.014018751	-14660131.79	78.38838591	0.59583
12623.82217	12699.32511	12495.95594	12581.75259	1329416073	-117.79448	284.7108151	12953.4634	12862.45262	12746.80962	-308.2039164	12739.50419	-278.8254083	-2.170640044	-0.014659541	-15997360.13	78.58315685	0.59583
12546.95526	12625.86288	12413.15025	12507.82905	1389756460	-220.8239614	298.6803173	12924.03717	12832.45996	12721.91985	-348.4293951	12659.41884	-324.5005992	-2.528567099	-0.017958253	-17755609.92	78.91757439	0.59583
12473.49345	12558.94429	12334.77235	12438.90364	1441371658	-124.7412454	307.9181256	12895.21339	12799.02794	12695.27995	-346.3085988	12562.75481	-395.2960508	-3.07708553	-0.023495933	-19925276.14	79.286874	0.59583
12396.90776	12492.25086	12256.66959	12371.57655	1484779747	-128.9932111	328.1129234	12871.06616	12754.87133	12661.71294	-325.0745294	12481.2784	-472.7985041	-3.67690896	-0.030137864	-22322057.76	79.56312562	0.59583
12304.99307	12404.92295	12156.81907	12281.24363	1523581376	-119.6672112	365.1863103	12844.64598	12702.62378	12610.37887	-336.6597016	12409.15743	-576.468752	-4.474639679	-0.038103768	-25096016.91	79.68692504	0.59583
12184.78969	12277.27244	12014.76893	12145.43725	1562407778	-122.7142258	347.3782964	12809.00668	12651.23012	12530.95009	-433.1848437	12347.39922	-720.4745512	-5.577591116	-0.047481702	-28434664.51	79.54628583	0.59583
12055.05026	12132.98225	11856.27728	11990.78292	1596692174	-130.6002168	292.3024453	12762.41595	12592.159	12432.56907	-569.0027771	12267.08796	-873.289317	-6.747164494	-0.056628046	-31773621.08	79.20315494	0.59667
11938.60449	11998.15033	11709.75645	11845.06606	1620502777	-143.0043135	515.3410502	12703.42163	12513.44343	12327.92088	-687.4072406	12129.46494	-1009.596915	-7.790733065	-0.063957156	-34507142.01	78.89444939	0.6
11853.39702	11909.60426	11616.5981	11754.3561	1631550828	-147.2058087	326.7537742	12641.07995	12432.0776	12230.60764	-721.4563491	11976.76394	-1068.306509	-8.250034257	-0.067551266	-36374973.07	78.46504454	0.6325
11818.49604	11903.73357	11616.19442	11763.59156	1627072163	-128.5603839	373.7809821	12586.20694	12367.37506	12154.10277	-605.0569102	11865.32605	-990.1141845	-7.68057779	-0.065607987	-36971492.93	77.60055886	0.6575
11823.67877	11955.66245	11684.04736	11840.24931	1609439675	-96.43605837	373.5447423	12539.94613	12322.27586	12096.84712	-377.4459751	11812.40401	-822.1661447	-6.435796661	-0.058900355	-36599096.41	76.74768364	0.81417
11844.32761	12025.18346	11777.2685	11934.99942	1585204417	-63.14195654	360.500492	12502.29719	12297.41719	12052.73695	-113.6846272	11818.79186	-630.3071743	-5.012938423	-0.049677179	-36085749.76	76.53942537	0.83333
11874.22197	12076.8406	11848.32574	11998.2135	1553923523	-41.12450472	331.1344104	12467.59676	12279.70618	12013.01946	117.703634	11868.22126	-482.7283197	-3.925076756	-0.039775177	-34831904.04	76.77625384	0.84
11907.47367	12075.25568	11861.55176	11980.73006	1514814376	-43.45189637	304.2963457	12427.5506	12253.38684	11969.44859	271.4729389	11946.51168	-451.3784373	-3.709909745	-0.029621877	-32414745.34	77.05434868	0.8425
11915.73952	12012.88662	11803.10987	11881.17545	1479265757	-64.24071337	286.0495849	12382.92551	12213.59502	11920.48635	308.7689298	11993.88161	-526.6069529	-4.310298022	-0.022382453	-30198289.74	77.47545828	0.84167
11874.60305	11894.04738	11640.37652	11713.41409	1458428762	-92.81279789	278.0619025	12335.87215	12154.61136	11862.9803	164.9729355	11937.2285	-674.186783	-5.486285033	-0.024739549	-29320919.14	78.20296362	0.6725
11771.56914	11735.0526	11436.80933	11507.45514	1458999360	-121.1647963	285.4325981	12286.2083	12084.91241	11807.21984	-50.3183812	11808.22746	-867.7864812	-7.031095271	-0.03257874	-32014243.47	79.01729229	0.66583
11585.08332	11545.7864	11295.14405	11287.18943	1490510383	-140.5423827	320.4708899	12232.43795	12016.69047	11761.35017	-185.6983663	11659.13034	-1084.044864	-8.769483146	-0.035982016	-40504391.1	79.65624059	0.665
11332.49647	11332.9892	11117.26489	11055.31911	1546941621	-151.359017	386.383468	12171.19908	11939.21507	11708.96026	-354.9699933	11490.4229	-1325.472773	-10.71113411	-0.045535367	-53082137.2	80.14763901	0.66667
11056.65039	11110.96081	10790.63241	10816.99966	1613328550	-157.0396844	428.8425754	12100.23683	11839.51004	11634.33207	-688.4818264	11295.06923	-1556.340411	-12.58575086	-0.077899359	-67152053.84	80.5704088	0.66417
10718.65235	10821.16548	10358.18746	10495.13605	1701647611	-159.6727039	444.3326852	12010.57244	11708.3663	11505.3384	-1240.873574	11051.27536	-1789.583496	-14.57019102	-0.123995212	-80669382.36	80.92247206	0.66333
10270.7576	10444.21224	9827.486049	10092.35763	1818260936	-161.249423	630.4189151	11894.98775	11539.48042	11295.37007	-1903.229141	10759.42891	-2180.176839	-17.78489414	-0.159466047	-91379466.78	81.21025512	0.66417
9753.246183	10033.08048	9258.160723	9697.005923	1943221562	-161.0062625	915.7743403	11759.94234	11338.48614	11024.69349	-2413.495592	10405.58218	-2645.134256	-21.57248788	-0.183065605	-98914585.78	81.44835211	0.67
9305.62765	9532.337142	9047.53081	9087.633318	2062986987	-158.6481958	476.0963892	11610.18712	11125.11626	10709.32002	-3041.897004	9944.878499	-2551.200672	-21.58656762	-0.229878518	-103896774	81.65871923	0.6875
9099.876001	9151.158905	8269.139983	8497.666011	2128018764	-150.0319262	962.8676187	11460.04282	10879.91705	10395.92903	-3420.788357	9500.067051	-3307.523529	-27.48882382	-0.277455315	-106170137.6	81.83721338	0.70917
8688.720016	9301.939185	8577.70653	9176.469125	2091873918	-131.4558564	966.064527	11331.45469	10726.31611	10159.36267	-1391.281964	9255.13834	-3055.047489	-25.45294412	-0.195891013	-105441540.5	81.98309579	0.71417
9374.160719	9586.014469	9070.336895	9337.548027	1988962504	-109.0661	394.749662	11209.84371	10597.74114	9953.511377	-972.9382011	9146.97609	-2716.686398	-22.52113409	-0.187497604	-102879417	82.16686064	0.7125
9248.465667	9303.092594	8534.846595	8561.78932	1861966435	-88.13062533	943.7583315	11069.23927	10420.58686	9692.059789	-604.4785472	9010.986899	-3312.080528	-27.66434663	-0.232235086	-99754850.41	82.42859812	0.71167
8671.22616	8874.575434	8556.348631	8812.34064	1773229616	-76.47605908	343.6719628	10923.33128	10240.72895	9431.983689	-181.2526219	8887.365064	-3086.667773	-25.82564843	-0.193686953	-95120540.7	82.8161978	0.7125
8757.8353	8977.001475	8662.237506	8848.696495	1787324986	-85.89548028	499.3987095	10790.52556	10121.51661	9252.957	312.646926	8973.865632	-2971.381229	-25.47164737	-0.161179678	-89953920.71	83.46126718	0.71417
8979.208779	9213.775482	8898.80526	9055.480673	1874362083	-107.3534517	574.6933475	10662.62729	10025.6779	9124.26475	824.3708893	8954.288034	-2540.402248	-22.69951236	-0.102320381	-84661142.11	84.2350113	0.71417
8958.91189	9076.616203	8621.531048	8797.207865	1986127752	-117.6589503	657.0485244	10532.31057	9917.240623	9001.323793	-752.2104069	8833.074514	-2008.914294	-18.70240573	-0.063040489	-74673784.76	84.7346621	0.71417
8649.347725	8700.160401	8084.891598	8305.388383	2077180655	-121.2318099	694.7223667	10392.73592	9774.79529	8873.745641	-1147.251643	8845.042904	-1542.712877	-15.07242549	-0.066749826	-68429462.72	85.15929066	0.72167
8340.507014	8247.754947	7545.803996	7706.541399	2097935197	-140.7896249	694.1317525	10233.8098	9568.474751	8743.673117	-936.0837175	8586.892213	-1534.908043	-16.1829101	-0.085733468	-81272267.76	86.10730639	0.72583
7679.645473	7944.154792	7208.218257	7357.482045	2065977856	-144.8480434	665.4387597	10068.57306	9353.309117	8616.057737	-1191.5773	8279.96545	-1639.538358	-17.97577457	-0.238959527	-97388798.43	86.85005516	0.7275
7412.086027	8007.326604	7359.093948	7745.85609	2015421235	-83.71198292	618.4650228	9916.421455	9200.489279	8471.00794	-996.3285582	7970.596104	-1182.832778	-12.16555853	-0.159837478	-91990760.64	86.21745453	0.72917
7806.66387	8287.958554	7802.232558	8402.843045	1968884283	-2.983797053	575.8383359	9776.909397	9104.165815	8351.449618	-801.9958778	7799.852718	-484.4738891	-3.541180345	-0.036682065	-76306435.35	85.10386454	0.72583
8226.146435	8868.673101	8151.043865	8887.507674	1951570912	29.34134741	560.3339574	9645.281983	9072.495588	8381.942161	113.0803392	7897.220264	-381.76765	-3.993230473	0.020053326	-69591486.12	84.94968907	0.715
8782.462416	8868.700899	8423.284761	8611.558536	1953901685	34.19927808	563.8811494	9523.055585	9020.919142	8363.91156	81.57884034	8181.53179	-600.701307	-8.600415682	-0.028863297	-65128256.29	85.31509348	0.7125
8748.393604	9196.8298	8784.780189	8956.993612	1956519631	47.68075015	571.2389269	9412.324492	9051.852932	8389.951468	1485.861344	8542.952834	383.4268339	3.804302476	0.012098626	-52555506.9	85.20833098	0.53917
9201.160369	9376.41933	9028.935518	9286.281857	1948683988	60.47746032	574.7598574	9308.563932	9086.692776	8405.406725	1714.460015	8866.320079	394.3132124	5.341477375	0.081308987	-37882147.24	84.9483652	0.5325
9258.88301	9291.303403	8824.352763	9089.987869	1918796698	60.94057627	565.9699414	9203.838429	9073.465271	8410.939591	1018.847244	8995.145085	-148.764529	-1.553983334	0.058151372	-28153112.31	85.84007413	0.53
8871.332426	9089.742814	8488.666161	8684.532231	1871807251	52.6416221	547.6890585	9102.027165	9034.577907	8447.087733	-273.0112062	8982.212947	96.51750674	0.526117992	0.090273286	-21480213.19	85.60353047	0.53
8836.920559	9038.249734	8528.192896	8967.865628	1817590134	39.21292361	526.47293	9013.161549	9016.676038	8587.898386	335.7406453	9006.910865	552.662289	6.762894079	0.174648869	-15619977.17	86.22139255	0.53167
8822.604078	9036.144156	8697.452334	8804.262494	1761874095	20.61354918	505.1668824	8929.715947	9002.145113	8751.006028	149.8744026	8922.619122	1214.497605	15.34594743	0.129967584	-8335542.227	86.63391904	0.53333
8702.12771	8903.567775	8585.742845	8730.784379	1711308764	-2.642649791	487.0379773	8840.302422	8961.998153	8824.296096	-215.4481247	8825.318883	1100.265842	18.01128638	0.054068855	2514508.021	86.85671175	0.53667
8542.243178	8724.436036	8362.760822	8506.130874	1663637000	-27.40016221	470.6272775	8758.595036	8912.486968	8835.086515	-898.7679301	8706.447096	587.5088869	7.142866218	-0.068905268	15004700.3	86.87278852	0.53833
8434.717827	8615.987941	8281.242132	8365.9454	1614006609	-50.73438945	452.8997331	8697.340493	8874.589633	8798.835221	-804.2500507	8630.712615	190.504994	2.542098045	-0.027233546	27054370.16	86.60216269	0.54333
8358.499032	8536.705656	8238.99207	8269.615544	1562397105	-69.91137205	433.2459815	8654.235685	8836.012132	8790.657271	-437.9564433	8566.065647	-154.0467398	-2.104630025	-0.067233497	34492137.51	86.48929806	0.5475
8326.921955	8434.664125	8124.141766	8193.190723	1508019539	-81.59723804	410.8460549	8633.808689	8785.993128	8708.536374	-456.2313582	8464.492605	-439.4983214	-4.835761853	-0.116894574	33228027.46	87.02397332	0.5525
8280.596991	8331.690732	7982.789616	8146.032113	1453103615	-86.80122143	386.577687	8616.217463	8724.208519	8605.629261	-630.8740781	8346.024445	-596.2321877	-5.342628542	-0.090979946	26485082.26	87.57620638	0.55833
8102.674993	8247.606308	7827.062248	8123.03506	1402821790	-88.42559617	362.6108816	8564.678605	8645.272453	8493.746112	-653.1865859	8250.484165	-934.4565414	-13.13894743	-0.092513626	18152363.45	87.92792121	0.57583
7937.448245	8208.273456	7750.55525	8130.35622	1355087322	-83.98423191	338.5814438	8504.668979	8572.983701	8394.068214	-534.2837197	8178.490382	-1324.497281	-13.50704634	-0.074492032	12706478.93	88.00662886	0.58083
7979.168703	8234.105079	7896.239494	8167.019507	1307870494	-72.44731194	314.1806627	8490.567036	8537.831843	8319.656353	-315.7673512	8108.006209	-340.1826814	-3.312830749	-0.061267707	15946575.7	85.69207987	0.58667
8137.089925	8302.300636	8121.985147	8218.978124	1268842286	-56.72580142	292.0530735	8472.400586	8525.742812	8275.144543	-35.54895113	8080.465287	-1025.730413	-10.79366276	-0.048286432	24706789.27	86.04415815	0.59167
8282.998902	8390.465515	8212.866589	8280.435669	1244886481	-38.07022417	274.599773	8452.991854	8515.747221	8267.292504	265.9754762	8153.010728	-568.3118276	-6.001319774	-0.023205272	31063395.07	85.9530583	0.6025
8363.123745	8439.453265	8197.465832	8304.080738	1244214048	-26.72454579	264.5680934	8428.136126	8499.211772	8266.717843	443.7525178	8255.293053	-309.2202333	-3.832764243	-0.003616652	35340902.19	86.55307833	0.6075
8331.447453	8392.597365	8166.403762	8246.84177	1275591714	-32.13915326	264.8464499	8406.130448	8466.460951	8235.234526	362.0816681	8294.547651	-197.8371826	-0.080527234	-0.023970772	42811111.24	86.51393097	0.61417
8222.043271	8286.954837	8099.851228	8142.989174	1331137509	-46.9447916	273.4813254	8394.672289	8423.404407	8187.74563	110.8206532	8271.655914	-219.1941307	-3.99303888	-0.049361544	45119530.09	86.25331847	0.61917
8087.173497	8169.202131	7962.630634	8030.938996	1397399571	-63.02898976	286.6308363	8408.01109	8383.757761	8148.885789	-195.5036827	8212.400916	-290.5393497	-4.741473733	-0.022504573	29210252.73	86.27710363	0.61833
8001.500943	8108.524325	7861.595422	7977.798096	1470200109	-65.90305911	303.20573	8429.334222	8351.317454	8127.789777	-393.6577388	8138.632394	-298.2529495	-4.192241794	0.021144828	8202570.242	86.39223913	0.61333
8042.722645	8176.150121	7904.875973	8052.283458	1542802497	-40.74796466	321.6118575	8435.640126	8324.944372	8131.021446	-313.5692949	8064.477859	-57.59839839	-3.132253363	0.024441312	1460541.012	86.31592776	0.6075
8173.573198	8331.678619	8045.86572	8213.493649	1606521158	2.767896328	338.4168437	8434.001642	8312.975668	8154.836621	-41.71691322	8040.546975	247.4999997	4.90907554	0.008169039	2698974.848	86.0324615	0.60417
8333.518642	8514.111516	8243.906556	8401.533341	1656258158	50.76612772	351.0284801	8422.37713	8326.829861	8196.182896	285.9439555	8129.078176	307.9828313	6.610954239	0.013620578	1199147.198	85.7261617	0.60333
8469.502305	8664.576398	8405.729962	8557.995893	1674203618	89.9752852	355.1921436	8426.794341	8351.830257	8238.326032	546.4692874	8271.002437	260.2705022	6.406934996	0.031233569	-895708.1083	85.3179821	0.60083
8524.466285	8720.209361	8383.749892	8619.398959	1645711956	106.0069253	346.6708774	8409.904662	8366.456386	8257.122493	605.7655371	8377.050973	332.480524	5.060935187	0.020705696	-825445.4537	83.89003542	0.60083
8518.169482	8703.109388	8292.639531	8608.22054	1577723224	103.6558406	327.6665063	8369.779425	8376.302531	8269.948811	512.0956682	8449.309605	438.6085958	3.532774913	0.003285747	581002.3452	83.55929277	0.60083
8490.6474	8657.772997	8328.949094	8570.47189	1480360279	93.41896069	302.4387842	8355.634132	8392.0383	8305.584883	363.3562958	8506.227431	454.6892208	2.455573625	0.082283161	2810275.265	81.84152811	0.60083
8470.251319	8615.118218	8414.919055	8531.331878	1379383500	80.58778306	273.0378107	8348.344042	8411.164023	8357.32996	216.3665759	8545.128803	427.5032904	2.545259219	0.06538	5944377.983	80.46136769	0.60083
8486.740142	8608.306071	8421.799164	8519.788473	1298458904	71.10981173	242.2649306	8336.391197	8429.773163	8407.805442	134.5647682	8562.965995	416.0389036	4.611766212	0.071815414	9904439.765	79.35917864	0.595
8532.809097	8632.800342	8404.611726	8535.335531	1235276194	66.56226141	213.0377269	8325.693932	8448.651755	8459.677682	110.7174038	8574.82753	410.3887555	6.911772893	0.04826623	14376796.23	80.35045002	0.58417
8591.777457	8673.154927	8437.798801	8564.823829	1188419035	65.92960655	187.160216	8325.514801	8469.473183	8523.790618	111.6342491	8604.388549	399.6665706	7.360740847	0.028632681	19056168.2	80.63493899	0.75083
8644.260551	8713.222824	8499.626994	8606.201123	1127446434	68.8241348	168.6983366	8331.924958	8487.917265	8577.897315	121.478408	8631.353925	381.3991574	6.327365805	0.017318276	23427637.93	80.97128646	0.64583
8671.875188	8738.27832	8562.132655	8657.883205	1025231761	75.80008871	161.6025748	8339.980556	8500.559515	8592.059161	126.3055106	8628.567096	354.5817608	4.182495441	0.00818937	27000088.27	81.10990856	0.63167
8685.596196	8756.603631	8628.287607	8716.239369	911428480.3	85.50526386	164.3257457	8351.45778	8511.22604	8589.172657	127.8231176	8617.117417	326.276488	2.27938923	0.002635878	29753868.45	81.07428162	0.62083
8697.158721	8775.244214	8696.851212	8775.029463	813825393.2	94.36472517	173.7931898	8367.853911	8522.869234	8602.978596	126.3804936	8618.868561	298.9095518	2.748609189	0.056498791	31705346.86	81.02421146	0.60667
8733.558827	8821.785913	8770.533081	8840.767946	794458363.9	108.4193839	188.0617464	8391.178688	8544.322613	8632.570873	151.2901624	8651.041893	296.6534215	4.320270764	0.030016906	33074614.28	81.16560129	0.45333
8820.904201	8921.303448	8849.763478	8916.915554	913349426.3	131.8445645	204.5114314	8423.061708	8584.163215	8670.390214	225.9574396	8732.859551	341.2666921	4.654838982	0.047634539	34142914.44	81.03683882	0.40583
8930.830172	9042.421094	8917.768608	8985.552616	1121089316	156.2005104	221.4808908	8460.17276	8634.171044	8716.239724	314.2555193	8839.322284	405.0942709	4.455279773	0.05218337	34513748.42	82.29388015	0.38167
9028.667498	9149.81346	8960.970055	9031.464593	1353203249	175.0057288	238.2244694	8498.658109	8683.650803	8768.47432	383.8582263	8928.572152	456.9537233	4.990129354	0.050682927	33721682.58	82.16242651	0.37
9075.437317	9193.824772	8949.719283	9022.426631	1535280781	169.1602672	252.1778699	8532.77996	8720.984156	8815.002524	362.6822142	8986.639814	455.2367943	5.284682482	0.041319349	31473738.39	82.00739853	0.35667
9030.330679	9124.556665	8855.825596	8928.171874	1588384858	120.5814802	260.8603916	8556.908923	8733.97864	8842.07204	180.2622121	9010.635242	356.8620828	4.16912066	0.027034835	27452720.7	82.42472804	0.34833
8912.222178	8968.761846	8700.98831	8770.429888	1541885653	43.9234479	264.934807	8572.350418	8725.583098	8848.911113	-106.1075283	8977.906615	182.8206293	2.06544822	0.008351605	21939763	83.14643972	0.33917
8756.662776	8771.245276	8516.396694	8581.341779	1452544822	-41.92001794	265.8654782	8581.62877	8702.994688	8838.157052	-418.9273288	8869.452475	-29.82295249	-0.397786844	-0.01417504	15515758.37	83.81970139	0.3325
8584.119371	8571.106027	8333.717727	8397.52235	1356541508	-112.9097829	264.6204624	8588.440823	8670.950067	8810.07967	-678.3389688	8713.410303	-255.7221407	-2.942390395	-0.038646389	8281391.792	84.34541349	0.32917
8419.589681	8410.373728	8187.571956	8256.125137	1296696425	-143.8734891	262.5646594	8596.745972	8635.072528	8765.014707	-797.5536788	8546.961482	-464.3891124	-5.25020219	-0.063425022	395464.4943	84.44640475	0.325
8270.873497	8291.091523	8076.582735	8157.750143	1270335474	-143.3687081	260.3808578	8604.273995	8595.937571	8704.031474	-799.7502328	8394.996765	-651.5005044	-7.242705024	-0.085241461	-7496868.278	84.46895169	0.32167
8135.937379	8200.553175	7988.703537	8091.162628	1257709380	-127.4671489	258.2120851	8607.913041	8552.688338	8630.036912	-740.0299674	8275.56108	-823.6641515	-8.982854183	-0.101421396	-14834937.25	85.04671583	0.32
8027.917436	8126.858482	7919.947993	8034.816211	1260448242	-109.4807372	257.2125662	8603.967508	8505.130007	8539.78237	-641.14934	8185.819057	-970.0750873	-10.52790991	-0.111942001	-20889006.29	85.68531783	0.31833
7958.69922	8067.927668	7864.103094	7980.817268	1278407053	-104.4645494	258.5148327	8588.805901	8453.470593	8431.826127	-534.5407185	8127.123836	-1082.015889	-11.78394098	-0.113447144	-24912835.93	85.662917	0.31417
7923.929616	8024.750916	7823.426971	7932.668159	1309898418	-107.829867	261.523393	8565.186819	8400.622136	8315.751929	-426.540274	8075.888786	-1160.10035	-12.75067147	-0.107406051	-27205865.5	85.28842305	0.3175
7915.937982	7966.735148	7801.81956	7853.22051	1354354961	-109.8987733	265.1773205	8537.210597	8349.485784	8201.187353	-309.1533095	7989.535772	-1204.541797	-13.87832518	-0.105958324	-28449113.6	85.01298694	0.31667
7927.174019	7944.704591	7801.384079	7813.467343	1408350367	-105.0605787	268.8958481	8509.266593	8305.770537	8106.173457	-203.591252	7912.942416	-1223.224465	-14.52400519	-0.096397881	-28840789.92	84.8748272	0.31417
7947.350252	8061.963008	7822.905877	7954.533804	1466738345	-87.61209707	271.8858016	8485.32936	8273.747803	8046.157797	-129.7468419	7911.17014	-1226.297726	-13.30370513	-0.051273989	-28691564.97	84.88752893	0.315
7971.975155	8202.635334	7858.113299	8125.866258	1522847799	-61.01666255	273.4810582	8464.620073	8251.120899	8016.248242	-84.10675057	7952.084948	-1209.840137	-11.68827375	-0.002777148	-28569374.42	85.02793482	0.31417
7999.607496	8183.743373	7897.769528	8087.362143	1571187156	-32.10492617	273.3817321	8446.540924	8237.058108	8011.669222	-61.6227516	7988.462007	-1168.364232	-12.0782477	-0.001065092	-28877681.91	85.23324742	0.3125
8021.817987	8101.347379	7929.934162	7967.988661	1602900655	-7.978612171	270.6049683	8427.19153	8222.702626	8011.583287	-47.88327844	8012.180961	-1100.716158	-12.93738705	-0.018176017	-30332892.29	85.41866989	0.3125
8030.693694	8111.557379	7942.588603	7974.945647	1609471170	7.930313464	264.2160576	8399.707506	8194.596701	7988.795619	-26.46703115	8018.13376	-1005.033019	-11.87975092	-0.009548833	-33662269.44	85.48468481	0.3125
8027.311461	8155.395035	7938.213253	8030.547831	1594729255	14.76442527	254.9038881	8369.323313	8162.665386	7960.430929	-4.197032458	8007.858535	-888.3608212	-9.84861501	0.008685141	-38471401.17	85.47651143	0.31167
8014.06773	8143.871849	7922.568319	8017.894932	1566209328	3.134328623	243.7815158	8345.048167	8143.186359	7948.550234	9.135968028	7987.34603	-762.3379855	-8.309626879	0.01178395	-43989386.08	85.47687081	0.31
7994.419058	8103.640542	7899.701311	7969.920885	1528369789	-11.70289844	231.6227105	8321.771685	8130.259844	7952.988401	2.526971559	7966.436114	-629.6314457	-6.984928242	0.005192542	-49913454.96	85.48782065	0.30833
7973.298687	8071.165057	7875.658523	7931.608557	1487177180	3.395419319	219.4205251	8291.174125	8113.680295	7977.363323	-34.68839082	7956.712454	-493.7479748	-5.490217939	-0.000959381	-55814259.85	85.53242242	0.30417
7948.618168	8036.959239	7848.005368	7893.037236	1446815454	16.02928484	207.7647177	8255.521388	8095.568508	7999.845836	-92.84989713	7951.766491	-366.4159691	-4.0803919	-0.008411681	-61093448.67	85.6081095	0.30167
7916.601761	7990.399896	7812.341763	7843.692113	1409283786	-27.23188713	196.905987	8219.181072	8079.443971	7988.862795	-158.4555232	7941.097974	-257.4504288	-2.972579612	-0.024398879	-65356845.99	85.68254421	0.30083
7878.236757	7938.30197	7772.042566	7792.500842	1380966855	-88.76248405	187.8497069	8179.072312	8061.321535	7958.580486	-215.5629874	7921.595212	-181.2619751	-2.251619643	-0.038072281	-67816781.94	85.86577599	0.29917
7833.704065	7885.805472	7728.039868	7747.048763	1367992422	-111.0863319	181.5152348	8131.890292	8036.276498	7930.982603	-249.0341296	7888.780915	-151.7061935	-2.016311956	-0.030097437	-67687629.21	86.21762433	0.2975
7783.675081	7832.780072	7683.305664	7706.171167	1368412429	-112.5062917	177.6704249	8080.66334	8005.510908	7904.04461	-261.8085389	7844.200116	-162.5239464	-2.203086111	-0.018243029	-65394443.75	86.67041681	0.29667
7730.713132	7780.787255	7641.869663	7668.464151	1378283713	-123.5046595	175.9286598	8029.041927	7971.705869	7876.585982	-260.6531287	7793.846909	-201.693038	-2.670053693	-0.03120875	-61716500.36	87.26543632	0.29667
7670.514549	7721.845245	7588.970455	7627.713741	1394666133	-134.5739092	175.6677947	7980.271059	7933.904143	7842.410132	-259.2174743	7733.113961	-260.6232867	-3.420252058	-0.053032769	-57023784.94	87.69400409	0.29667
7599.768362	7649.178831	7522.039926	7578.395056	1413586680	-133.7465097	176.0818882	7937.738507	7891.636105	7791.331447	-269.623581	7658.57491	-328.315107	-4.411114195	-0.058137998	-51855451.31	87.47516063	0.29583
7524.277707	7570.412195	7445.475205	7523.283422	1433440523	-126.1439585	177.4595339	7901.253077	7847.116708	7730.773036	-287.228968	7578.725471	-398.9691689	-5.503900474	-0.055278601	-46659691.45	87.04509447	0.29417
7449.104841	7492.335179	7333.472823	7465.015	1453998831	-117.4227656	180.3143777	7869.211833	7802.082346	7671.982658	-307.7400994	7500.748239	-469.5958807	-6.606665304	-0.058487237	-41649487.02	87.08519491	0.29417
7386.662105	7433.495755	7245.192605	7415.429492	1472341501	-108.132515	184.5768953	7840.655416	7760.350208	7616.341244	-308.6505673	7439.274304	-531.20706	-7.394261663	-0.062106264	-37681948.59	87.3959409	0.29417
7349.257485	7411.647088	7287.48238	7385.047199	1485704680	-99.76199776	190.2598322	7814.881245	7725.975147	7564.78623	-269.9608034	7409.578576	-575.5848004	-7.568585777	-0.059062163	-35506063.65	87.59877065	0.29417
7329.55312	7414.609058	7357.257075	7367.104861	1494864247	-93.1453869	197.0706308	7790.750309	7696.778131	7518.423234	-208.8892311	7401.850778	-600.5279727	-7.269733771	-0.052510793	-34791653.99	87.81244641	0.29333
7317.984652	7427.57918	7290.727823	7355.442809	1501368566	-87.13133222	204.3436236	7766.077601	7669.354944	7476.554809	-141.7810966	7401.507711	-605.5165828	-6.678910898	-0.04592101	-35020428.49	88.20705094	0.29333
7303.235645	7428.642572	7167.934516	7331.289098	1506577281	-85.60792155	212.275913	7742.350695	7641.86152	7441.046963	-107.7267581	7399.027182	-592.8381087	-6.153481194	-0.040255302	-35248545.09	88.63190736	0.29333
7272.894036	7395.113777	7123.338657	7276.85875	1512298270	-92.04764743	221.0691741	7722.341445	7611.917017	7413.276948	-145.5082133	7382.676732	-564.662866	-6.049104244	-0.037188812	-34538478.32	88.89124179	0.2925
7235.277673	7341.69832	7115.252075	7208.935938	1519090591	-101.3544118	229.5695918	7701.59838	7580.238061	7391.016496	-222.5406425	7355.289078	-521.6889299	-6.171798814	-0.035215146	-32911625.08	89.02614466	0.28667
7204.130097	7290.664922	7075.878507	7148.247993	1526898620	-108.0841022	236.6367671	7675.549874	7549.357853	7372.507946	-296.9514332	7327.092826	-464.9148639	-6.251619153	-0.031716976	-30452361.01	89.09804868	0.28333
7186.769221	7261.039804	7048.874981	7122.759621	1536672945	-105.023736	241.1724675	7644.848568	7518.399089	7353.720125	-323.6882157	7294.620044	-387.5243763	-5.888615396	-0.028731998	-27931235.32	89.03944928	0.27917
7191.625093	7273.286388	7084.199692	7160.031663	1549298699	-84.58820863	242.0017753	7609.696956	7486.900893	7330.524727	-254.6456282	7255.880775	-286.6956285	-4.703487965	-0.025782372	-26044815.51	88.87528857	0.27583
7220.771287	7323.495328	7165.438032	7248.76442	1564372372	-50.66098582	239.787593	7575.272958	7458.37035	7306.897065	-111.9568711	7222.542804	-165.345607	-2.891535819	-0.021389891	-23984865.12	88.56999633	0.27417
7272.287369	7400.295962	7270.965384	7369.3031	1581072778	-10.42294316	235.996808	7549.557876	7436.653947	7289.609278	62.10728373	7205.54711	-23.62627953	-0.700467217	-0.021230433	-21014870.31	87.89300938	0.26917
7349.816431	7497.750862	7381.315425	7497.819538	1598908401	32.23350504	230.8324826	7529.604907	7426.895687	7283.47208	245.1094787	7221.144557	111.1758873	1.407890364	-0.013710692	-15465060.29	87.20056059	0.26583
7455.46289	7608.003788	7477.245385	7610.192426	1617253614	72.57390713	224.6805939	7509.707501	7433.111769	7291.338644	410.0771454	7285.341328	216.8322205	2.878572526	0.023782214	-5753408.529	87.06741891	0.26333
7585.191452	7730.56814	7563.584085	7710.360881	1635174108	107.9537327	219.0530979	7493.840205	7455.298294	7317.475954	547.0750035	7392.017985	305.3803423	3.978176296	0.067441356	6661562.173	86.79166491	0.2575
7730.373582	7864.086243	7647.272794	7805.876223	1651884421	137.6075899	215.1661309	7486.891532	7494.10725	7369.371901	657.3309407	7526.182713	384.0705042	5.377625058	0.079098717	19902478.17	86.05785405	0.2525
7878.558071	8003.39207	7751.003767	7915.258826	1666596810	158.2387557	214.8023267	7488.47483	7543.564923	7440.822932	727.3317581	7675.361475	503.3043385	7.324069325	0.079872649	31750517.89	83.79487188	0.24833
8029.41824	8153.226454	7894.960844	8055.696062	1678482157	166.6883494	219.7848306	7498.319466	7593.987409	7518.052194	744.4702743	7832.88563	709.2555096	9.318058971	0.101324585	39854952.73	83.61461136	0.24583
8170.837847	8300.63769	8059.122131	8208.814627	1687765762	164.4867363	229.0295874	7515.629428	7651.173535	7613.097106	715.5374928	7985.279556	957.0642393	11.95367461	0.129988444	44942435.23	84.03861448	0.4475
8254.837285	8400.92511	8221.76362	8355.197664	1695390528	154.7725566	240.4415974	7536.915661	7720.702761	7738.977409	653.487855	8103.207412	1197.848329	16.56630084	0.147298061	48496591.98	84.22547952	0.435
8317.403866	8476.853615	8339.650104	8459.692564	1701164900	138.8339662	253.2373098	7563.378322	7794.739783	7878.949545	564.7593801	8206.006202	1346.942161	20.38293135	0.148685798	51456378.95	84.31896948	0.42583
8464.932758	8611.328085	8372.326612	8488.070921	1704933292	118.6334633	266.3106108	7599.996855	7871.598941	8018.738746	458.8427567	8341.067377	1320.007374	19.87584874	0.135213215	54955191.2	84.52342619	0.41833
8584.130769	8710.69493	8344.263926	8465.411042	1708571686	97.49497354	278.0308846	7639.359876	7936.406946	8138.168853	350.2624629	8451.552788	1168.404517	16.65805799	0.109707031	58750094.67	84.75039163	0.40667
8482.446133	8617.432284	8290.569844	8425.509136	1713987791	77.92752168	287.2932394	7669.84371	7964.829583	8211.039338	250.0727646	8460.772393	965.8438456	13.13579794	0.068239994	62100151.75	85.09859551	0.27167
8332.292684	8489.232728	8266.517981	8406.439386	1722554994	64.14989026	291.9398427	7700.041092	7983.897365	8261.34758	176.7443716	8421.305661	792.3013281	10.32267233	0.035510095	64916115.75	85.33756032	0.25167
8383.753639	8538.376532	8316.358117	8448.990003	1735864975	60.43582506	289.854147	7742.997157	8034.38437	8324.213853	148.7678501	8402.498588	733.9654347	9.250021062	0.046877861	67084144.28	84.98573033	0.24182
8543.065049	8684.951481	8421.217235	8536.663679	1753137393	64.87132789	282.1345349	7793.661009	8101.465011	8394.352943	158.654823	8420.218408	759.4387255	9.471729909	0.072555216	68467947.32	84.53411294	0.23818
8661.901071	8830.025048	8584.399315	8638.584543	1771987860	73.58996547	270.8246177	7844.318153	8160.223298	8462.791444	190.5796121	8487.609972	809.2789392	10.10500764	0.072800431	69045000.22	84.78957607	0.23364
8748.58046	8934.610797	8725.468566	8736.249925	1792985424	85.1946567	257.0971235	7895.66206	8214.866251	8521.450279	238.2359181	8584.022066	845.0507906	10.57554342	0.057475016	68760560.88	85.26831573	0.22818
8817.491931	8917.605609	8696.699952	8807.30048	1816581454	97.44234038	242.5138269	7948.843165	8270.825828	8561.516556	292.0501826	8674.244347	821.4711751	10.00015911	0.033871256	67448945.01	85.20649823	0.22
8862.410983	8866.433574	8625.790572	8853.614575	1838689003	107.8728558	228.296891	8003.806755	8325.367499	8590.146737	341.2880968	8749.589019	752.6690466	8.722882538	0.018752449	65183295.18	84.92379497	0.21636
8888.237218	8936.730668	8728.934544	8886.554768	1855359447	115.0453914	215.0989391	8060.732241	8376.985352	8611.498684	379.4505303	8803.615861	671.7167435	8.001546855	0.042751273	62137174.39	84.88747842	0.21091
8897.783812	9037.357701	8876.789257	8902.204329	1862982472	114.4036201	204.744102	8120.039171	8423.584033	8639.628629	389.6420306	8835.628089	584.4974777	7.277463854	0.074937641	57776532.52	84.9715113	0.20909
8896.383323	9027.196442	8873.649242	8899.376214	1857536869	102.1588241	198.9703814	8182.306186	8463.248459	8698.084129	356.4923576	8855.717122	501.6349298	4.98378648	0.067951519	51859677.51	85.06636791	0.20727
8884.547426	8960.955078	8793.425494	8880.53282	1841510392	79.94223617	197.2232432	8246.182848	8496.878164	8762.446943	286.9623792	8860.922742	422.3784175	2.937617061	0.040400371	44595624.47	85.1849444	0.20727
8859.530934	8920.339225	8746.439645	8846.665323	1820665953	50.90769482	198.3899523	8309.379046	8525.183529	8793.427696	194.5942573	8842.258155	337.4252293	4.076274189	0.022210237	36036982.45	85.1912455	0.20727
8835.159844	8896.489071	8723.247354	8812.107304	1794990550	21.28841326	201.563654	8371.808857	8551.213751	8806.631161	94.99654738	8819.453836	264.9426257	6.06767663	0.010471538	28145852.78	85.28909772	0.20455
8822.724627	8872.171619	8703.229374	8789.433864	1765039605	-3.79889187	205.5425095	8433.238606	8579.065561	8828.064652	3.032836402	8818.044529	219.1110386	5.356710093	-0.000147551	22477045.34	85.85350542	0.20273
8820.110873	8855.682	8693.702624	8778.359434	1737978094	-21.8673186	209.9261175	8491.184928	8606.222305	8847.132763	-71.53152772	8827.091938	193.7298283	3.300393205	-0.007421311	18356327.69	86.43627667	0.20091
8828.053735	8855.804844	8702.441793	8780.353211	1719973558	-30.44571154	214.6861729	8543.952635	8627.403978	8850.471934	-119.7024026	8827.112309	187.3642524	2.098763127	-0.010153216	15422324.01	86.43892121	0.19909
8823.954504	8856.52424	8702.342771	8776.460916	1718744744	-38.84645237	219.0572885	8588.720333	8642.395395	8840.530903	-151.0523878	8817.023672	163.9844827	1.23271122	-0.011261205	9904560.049	86.09356835	0.19727
8787.536388	8843.826891	8669.148876	8749.941958	1742348450	-51.21547104	222.3191525	8621.925712	8655.162732	8822.145264	-171.0041596	8802.212218	90.88719044	0.102966986	-0.013581882	-1487858.231	85.6926794	0.19636
8739.072806	8830.57742	8624.220964	8718.487564	1785351064	-62.44749006	224.4848534	8646.947702	8661.909674	8799.918017	-170.3645139	8778.301025	-3.188251821	-0.916938374	-0.015300191	-15876878.61	85.34582722	0.19545
8697.820553	8827.326005	8587.916173	8697.569807	1837091626	-80.2071202	225.699275	8669.970921	8657.395378	8778.625233	-150.3899405	8742.344336	-89.223406	-1.608407796	-0.014618879	-30211459.71	85.26440068	0.19545
8706.654399	8863.25159	8604.956585	8726.514925	1894504033	-72.22459587	226.1770585	8690.580766	8656.455248	8767.807016	-68.34213065	8718.147785	-105.6200826	-1.448309459	-0.008373499	-37383443.63	85.18450043	0.19545
8807.342492	8966.379377	8719.019522	8843.165317	1953128072	9.532774909	226.2329129	8707.769111	8673.617913	8776.900858	112.7376509	8729.842803	7.255861298	0.045746004	0.006606523	-31350024.8	84.69907669	0.19455
8966.815013	9109.983928	8894.377217	9014.011017	2003325340	115.0869365	225.8239186	8726.600711	8710.596934	8803.956585	343.0943779	8789.877879	205.326119	2.399234575	0.026553553	-16306279.75	84.0212987	0.19455
9141.63904	9260.707428	9084.3901	9196.431099	2037787621	171.0972427	224.7974752	8750.399531	8770.149714	8843.882534	570.2896641	8901.527368	429.7057313	5.039404392	0.04657105	4710046.411	83.45794846	0.19455
9281.528574	9378.910043	9235.473533	9340.092595	2044775532	185.1733214	223.1617074	8781.748187	8834.842094	8892.235274	708.5670775	9041.889242	606.7600667	7.111721046	0.062404676	21120376.37	83.05440662	0.19455
9333.241344	9422.93233	9290.970353	9391.895941	2012729563	183.4468108	220.9440601	8823.867605	8879.683222	8944.010409	671.6680606	9185.736838	660.8912526	7.751082185	0.069377743	17334688.22	82.83177971	0.19455
9317.06683	9409.055971	9272.596775	9372.35615	1947939070	160.0764242	218.1028299	8867.351148	8911.565746	8997.217371	506.5186165	9295.087831	619.3263507	7.271513762	0.068541842	4916247.806	82.73964724	0.19455
9271.37611	9368.185818	9221.61473	9320.428526	1862828933	107.083476	214.5517061	8901.069399	8944.507217	9050.25771	286.6141132	9333.171335	530.9037556	6.216444313	0.063145051	3392578.65	82.70086705	0.19455
9221.85611	9320.466088	9165.187736	9261.590975	1763848443	51.345943	210.3835266	8925.31999	8975.450804	9103.966664	80.86563803	9317.188435	445.2540042	5.195244443	0.053325706	6692505.053	82.63099924	0.19455
9198.799668	9290.019926	9135.472085	9226.170614	1659051360	24.43031826	205.6881344	8940.795275	9000.906016	9158.579408	-34.67935019	9273.719073	415.4228784	4.856940031	0.039875688	4276270.099	82.40150846	0.19455
9198.583489	9276.571118	9129.741066	9212.787779	1558629014	19.42245605	200.2780782	8953.295018	9022.56354	9209.578067	-73.73656908	9228.464199	422.5020696	4.967192443	0.024992994	864110.2156	82.06239214	0.19364
9205.793357	9270.438828	9132.67808	9208.21137	1469920470	22.29989429	194.0128357	8972.564609	9041.636187	9253.790553	-75.36896932	9216.695524	434.0596406	5.136133101	0.010183265	2495738.446	81.78739049	0.19273
9220.454963	9275.102882	9145.647061	9215.231887	1402695173	28.79849402	186.7009837	8994.087453	9059.705118	9282.415776	-58.33544544	9226.175083	415.7761172	4.923459777	-0.000690499	7397642.809	81.47027915	0.19091
9241.033019	9292.805562	9168.392818	9235.130202	1368109284	33.30189058	178.1433783	9009.364863	9078.650439	9287.490745	-45.66829517	9225.939437	333.1507266	3.887854633	-0.00374954	12891591.03	80.90340279	0.19182
9267.923336	9322.552832	9200.635498	9267.089568	1361953750	37.4670418	168.7498573	9022.787742	9098.934807	9276.989189	-31.04891711	9231.055342	213.4433055	2.376370043	-0.000502894	19458916.2	80.35876267	0.19182
9304.234204	9364.165401	9244.271567	9311.69243	1373867606	45.38286048	159.1470595	9040.8629	9120.732567	9261.124275	-0.304616617	9264.80212	94.26037738	0.861288632	0.006426965	27717832.36	80.16126015	0.19182
9347.075416	9413.773018	9295.701833	9364.979666	1409542972	58.78789765	149.6251509	9061.770221	9144.212439	9252.34265	53.95030092	9311.081485	17.64553515	-0.112237155	0.01479072	36436573.38	80.14063773	0.19182
9392.532271	9466.175715	9350.020795	9421.548661	1469693063	78.99255355	140.5472742	9082.762832	9169.395114	9263.737092	137.7430726	9348.460102	25.36020926	-0.001582894	0.021831096	44427812.2	80.1526829	0.19182
9441.187976	9520.995966	9406.901593	9480.491068	1543909545	102.8287171	132.4057191	9105.543387	9196.91281	9292.392343	236.9199573	9382.95779	98.32261428	0.934332146	0.027635915	51532282.39	80.04498183	0.19091
9493.984412	9578.958095	9466.772959	9541.940872	1627195850	126.3750273	125.5442211	9131.959637	9227.379447	9331.393895	334.2942169	9423.862861	204.4892269	2.27041345	0.033245364	57568443.46	79.53710061	0.19091
9549.889046	9637.57662	9527.236251	9602.749943	1685875871	144.818965	120.6398648	9162.155018	9261.293675	9375.738951	409.8057118	9471.388543	309.644769	3.556460357	0.038175162	63167667.24	79.02591115	0.19091
9608.332903	9694.818468	9586.395179	9660.247262	1689030349	153.3759105	118.3241573	9196.310646	9298.924725	9419.324107	443.334483	9525.758657	377.2734218	4.311354505	0.042109562	68904639.09	79.08421318	0.19
9667.880832	9750.027724	9643.450459	9714.043449	1659705336	153.7544277	118.3271145	9233.86749	9339.678541	9463.313804	442.1934044	9585.480765	417.2339205	4.673488626	0.045013287	73948910.86	79.47760998	0.19
9725.651823	9801.693751	9696.629346	9763.177391	1617060747	148.897425	120.1789777	9273.533437	9382.590057	9510.592966	419.8861751	9647.275749	447.8172818	4.901741365	0.04661364	77621534.68	79.8262151	0.19
9782.472918	9851.340076	9747.497036	9809.464237	1597318993	141.3901157	123.4229923	9315.374348	9426.266963	9561.976503	386.3032985	9708.084497	487.3409996	5.234245468	0.047406341	78153677.69	80.08093532	0.19
9839.312276	9900.930967	9798.039054	9855.276329	1690589246	134.7118684	127.4718792	9359.26758	9469.424659	9618.278533	354.7691706	9765.744774	556.0075542	5.935353327	0.048041928	73912893.06	80.25168709	0.19
9890.763738	9945.879494	9843.200589	9896.265806	1878342727	127.0781993	132.2569707	9403.209578	9511.036008	9676.291592	321.6766406	9817.360282	633.9857302	6.779358882	0.047914098	66466631.14	80.3276343	0.19
9931.320172	9980.99541	9877.366175	9927.296795	1920784171	115.3355084	137.8668849	9445.349442	9549.865958	9731.614046	277.8590055	9859.187143	694.1680384	7.443630574	0.046268523	57760763	80.23038627	0.19
9956.259803	10002.98304	9896.791339	9945.547621	1829813564	100.563587	143.986448	9483.06767	9586.413574	9780.992953	229.4485364	9894.269067	716.7547681	7.704444427	0.042828509	50332017.87	80.15431824	0.19
9960.531245	10008.18072	9897.347774	9947.818377	2414423947	82.90557035	150.3491731	9513.768696	9621.064594	9821.395848	179.886902	9924.962561	680.5847978	7.321389713	0.037232874	46827098.24	80.46447433	0.19
9946.800438	9998.301942	9881.154483	9935.602698	1848772339	62.88924835	156.7873125	9538.445036	9651.99449	9851.777313	128.8172882	9946.464318	595.3777477	6.402727515	0.029796216	46290390.22	80.81863747	0.19
9921.527609	9978.502843	9854.154464	9913.761656	1910248893	43.22603283	163.0131315	9559.142187	9678.021933	9872.286721	81.54657771	9956.567707	483.2450864	5.196612816	0.021387403	46970702.73	80.6585129	0.19
9885.22186	9948.295406	9816.091295	9881.531441	1859018764	18.74725472	169.1581591	9577.20399	9696.056877	9883.500317	21.65068473	9944.418864	350.0425534	3.768199682	0.011854869	47499893.41	80.30144027	0.19
9839.114175	9907.407385	9767.00116	9838.223367	1801633200	-15.01176121	175.3862257	9594.224669	9703.008557	9885.959925	-66.49691755	9899.2478	203.9923306	2.208062809	0.001042418	46261895.18	80.24827719	0.19
9791.064591	9864.01265	9715.889907	9792.228126	1726342692	-50.95492081	181.1059061	9611.085098	9702.545174	9880.954021	-161.5990116	9835.4544	60.70102907	0.681342928	-0.009523918	43724741.08	80.32998744	0.19
9747.990578	9825.946848	9671.284295	9751.782863	1671955542	-82.71457839	185.710321	9628.176865	9699.546449	9870.926828	-242.7739134	9770.843951	-68.40790926	-0.693665078	-0.018316891	40959716.72	80.28166309	0.19091
9718.297472	9799.874	9640.707697	9723.219212	1630410240	-98.10307907	188.6510549	9646.132728	9697.494714	9854.668147	-279.3568121	9720.460592	-165.1527621	-1.723785244	-0.024146114	38184886.57	80.1946437	0.18909
9710.889593	9793.799439	9633.07506	9714.427574	1581164797	-84.67139986	189.3505927	9665.60426	9700.449302	9831.405874	-238.4512992	9701.347324	-210.7753075	-2.209706609	-0.025611934	35731682.39	80.18469607	0.18818
9721.435378	9803.490764	9643.729274	9721.237742	1531430547	-52.15135258	188.1530539	9686.453314	9708.116283	9806.062639	-145.9106605	9708.891172	-213.1533812	-2.234886296	-0.023406983	33435214.17	80.21828248	0.18818
9740.231923	9818.510863	9661.291024	9732.990203	1489435342	-14.57569421	185.789284	9707.873546	9717.739391	9782.739381	-42.08190682	9728.970573	-190.0767764	-1.987635534	-0.019382885	30771370.21	80.25547524	0.18909
9765.858779	9842.672948	9689.527211	9754.866476	1453970401	17.42432178	182.4082209	9730.322569	9730.76822	9768.397228	53.86088579	9763.278565	-145.7318238	-1.512635906	-0.012961166	27943693.98	80.29700077	0.18636
9795.546229	9877.456239	9729.635357	9789.486907	1424212879	31.50864122	178.2616568	9753.980152	9748.183457	9770.176006	117.1488502	9811.139449	-87.20665775	-0.885407882	-0.003880619	25174236.34	80.33951671	0.18636
9819.808532	9910.035048	9767.917187	9823.028566	1401966050	29.07393557	174.0364948	9776.643821	9765.71481	9782.14006	141.1347062	9858.77193	-31.2473075	-0.283845078	0.005305958	21938573.75	80.37479694	0.18545
9831.448856	9930.793063	9794.168567	9845.076422	1388414557	17.56287352	170.263352	9796.04859	9779.119319	9795.061808	136.3537494	9895.095113	9.745337597	0.160110604	0.012484335	17756541.78	80.39851528	0.18455
9818.985533	9917.294871	9784.308029	9830.460133	1385188001	-5.270049759	167.8290865	9809.279564	9783.263845	9803.870335	78.50392313	9900.41914	15.33167112	0.22981072	0.014066459	12144303.11	80.40012534	0.18455
9770.717159	9847.712002	9714.946765	9754.767588	1393951056	-40.14097127	167.6259946	9813.455155	9772.68033	9802.477539	-53.28218725	9854.620773	-35.4329343	-0.296864808	0.006358338	4571088.886	80.36892475	0.18455
9694.837458	9739.008656	9603.949662	9637.198647	1412819536	-80.31413641	169.1976854	9809.2629	9749.377936	9788.634638	-224.798235	9769.005436	-129.5903895	-1.28301571	-0.007976901	-4460658.698	80.30708036	0.18455
9606.273746	9616.028314	9477.487713	9505.311374	1438712010	-119.9769796	171.6849854	9798.513292	9718.166762	9763.792575	-397.595054	9663.76419	-242.4946575	-2.46747746	-0.024568205	-13998439.9	80.22075414	0.18455
9511.23164	9501.628391	9359.997985	9385.821673	1470024028	-148.0850086	174.6694625	9782.5929	9680.268989	9723.703285	-525.8087595	9550.303716	-365.2166002	-3.756819384	-0.041081961	-23815120.15	80.11362191	0.18455
9418.153086	9420.960197	9278.315994	9307.782285	1504681935	-153.2224876	177.5732814	9763.244767	9637.830198	9664.798982	-559.6273535	9443.040291	-485.0540461	-5.017722582	-0.054576898	-33588436.5	79.99073318	0.18455
9338.290847	9375.352115	9233.514435	9270.676153	1540250435	-139.1631896	179.9229394	9741.550167	9595.122564	9594.496546	-511.4908574	9351.462543	-582.6206782	-6.043327519	-0.063479934	-42339160	79.85770111	0.18455
9279.091487	9357.828062	9217.942271	9264.553875	1574902880	-113.3157341	181.5050232	9718.495955	9555.629357	9522.367623	-413.7573975	9279.473473	-645.0185538	-6.695357732	-0.067723163	-49258935.35	79.7203389	0.18455
9255.675623	9368.103262	9230.606849	9286.058726	1605155544	-80.81185337	181.5432946	9695.121633	9525.373179	9456.708285	-274.2876499	9240.531244	-646.5468771	-6.700525708	-0.064468201	-53246023.96	79.58424093	0.18455
9282.670486	9404.289303	9268.800921	9329.970201	1627705084	-48.20466446	179.3110124	9672.491732	9510.399896	9406.793093	-107.9273296	9247.247062	-562.0993779	-5.791545229	-0.051213617	-53191272.74	79.45464729	0.18455
9352.701308	9465.01403	9331.661849	9395.859369	1642854657	-16.30777352	175.1963764	9652.40468	9509.735501	9376.064523	69.99281333	9294.143184	-406.6702105	-4.128829266	-0.030424097	-49649754.89	79.33837486	0.18455
9452.273736	9548.174941	9417.589898	9483.467399	1651613985	16.23173278	169.8166629	9636.434307	9520.449526	9364.486018	251.9753831	9370.865964	-206.9431719	-1.998248129	-0.005470979	-43781280.59	79.23309172	0.18455
9572.591081	9652.864192	9526.197778	9593.322357	1655339984	46.78942491	163.7764111	9626.241923	9540.862377	9376.414229	406.431297	9469.63545	21.18401935	0.431910848	0.020096567	-36015984.12	79.13535191	0.18455
9702.055212	9776.526218	9655.730563	9724.483124	1655887535	73.21068955	157.8267353	9623.429734	9568.434001	9415.176219	502.7410771	9580.305368	256.8711832	2.940800807	0.042300612	-26972089.82	79.07086261	0.18455
9833.547628	9909.380491	9794.895584	9865.860012	1652573040	94.80570032	152.0838512	9627.323897	9602.025168	9476.684881	549.317883	9696.273066	484.242745	5.356242051	0.060455731	-17644955.5	79.01908757	0.18455
9963.844399	10042.0583	9932.413526	10006.09374	1644204962	110.8624395	146.4575513	9636.377663	9641.342194	9555.18188	560.6602584	9813.962069	694.7790174	7.58453769	0.075056915	-8772329.11	78.86640105	0.18455
10081.28845	10160.65769	10054.63258	10130.01845	1630829424	123.1098277	141.2977122	9650.268956	9684.092579	9644.825092	557.5021663	9924.436393	864.4226871	9.366546418	0.085473042	-1596196.861	78.69390355	0.18455
10174.87409	10251.48792	10147.26197	10222.62123	1612403283	133.1208993	136.8833978	9668.260776	9727.80666	9738.567712	563.238704	10018.56635	970.4529356	10.45718629	0.091342119	2628499.693	78.76001546	0.18455
10246.65918	10317.71122	10213.8377	10287.42614	1589788445	140.4653811	133.3502408	9689.029226	9772.335583	9833.091793	570.3048345	10097.48101	1019.206991	10.92699961	0.092795235	4387240.735	78.79214146	0.18455
10301.13697	10366.51473	10263.38271	10332.72395	1564549187	145.0545553	130.9169323	9711.770998	9817.908601	9926.909574	565.5613476	10165.20574	1023.422097	10.91723008	0.090183616	4748344.566	78.31322458	0.18455
10343.48021	10403.51599	10296.64632	10364.49824	1536826081	143.0299588	129.368619	9733.965179	9863.899085	10015.0087	536.9001486	10220.91991	995.2232313	10.55873962	0.083769266	4085630.205	77.78871449	0.18455
10380.70222	10436.24395	10317.57928	10390.69728	1506851742	131.6079792	128.4541417	9753.201615	9910.225122	10093.00412	472.6068758	10266.19624	950.6845675	10.02508372	0.074136279	2969379.167	77.87274951	0.18455
10411.72494	10463.97914	10329.50171	10411.43817	1476599317	113.5010383	128.5924821	9770.82897	9956.076455	10160.75621	383.2052306	10303.16183	891.7909655	9.342664956	0.062432755	2214229.777	78.29308876	0.18455
10433.13372	10483.14567	10331.62669	10423.97742	1447892934	90.88073811	130.1845627	9788.818367	9999.888017	10218.71474	283.4158324	10330.98902	815.7018957	8.485404578	0.049666392	2338145.709	78.63861256	0.18455
10446.61374	10496.0674	10338.71006	10431.11869	1423036567	73.66349743	133.6911177	9809.368777	10043.12744	10269.08613	191.8712146	10360.32989	729.9920521	7.540298754	0.037722784	4427122.424	78.86067538	0.18455
10453.49163	10504.72067	10364.2194	10435.34868	1404346187	70.67370531	139.5753412	9834.911049	10087.03963	10314.77539	126.3113403	10401.48335	641.4047177	6.58542138	0.028451132	9568633.142	78.92606623	0.18455
10454.21982	10509.006	10398.80009	10437.00445	1391039597	76.32200907	147.3175644	9864.916576	10129.20348	10354.40588	82.38356072	10445.46314	551.7133503	5.636888687	0.021501038	17099154.92	78.85511862	0.18455
10450.68348	10510.07229	10432.86138	10436.92151	1381357346	84.94962476	156.1013419	9898.072398	10167.66085	10386.09431	52.9653393	10483.35128	463.6223646	4.717790398	0.01611978	25805305.58	78.71643819	0.18455
10441.43248	10505.94391	10446.40165	10433.68295	1374537643	81.58718882	165.463706	9933.643162	10198.07814	10408.91224	22.20070195	10502.1877	374.3728346	3.795992027	0.011503414	35109358.76	78.57632356	0.18455
10424.43112	10493.81426	10418.66267	10425.47867	1369451064	51.65001562	174.8147192	9970.636987	10216.10595	10421.80632	-26.1641125	10485.19665	280.3104329	2.828764345	0.006578958	44230840.4	78.50847472	0.18455
10404.99395	10478.92139	10364.92901	10414.87878	1365170431	6.363052793	183.7165351	10009.12673	10225.46954	10426.86217	-79.20940716	10445.57449	188.5487509	1.887851417	0.00190087	52315096.39	78.50027184	0.18455
10389.04848	10467.40479	10306.15663	10404.98286	1361283765	-40.53149655	191.9516751	10049.38938	10231.26441	10427.27715	-122.2587027	10409.66843	107.1388324	1.056396696	-0.001592607	58838900.59	78.51172468	0.18455
10379.27695	10460.93079	10261.35636	10398.09689	1356194920	-70.20614626	198.7393288	10091.0208	10237.76128	10424.35788	-135.6986925	10378.55275	42.6310862	0.39869067	-0.0038846	62628727.37	78.53312528	0.18455
10379.73399	10462.91595	10251.82615	10396.64363	1348367491	-63.09637527	203.3782867	10133.68493	10249.91141	10419.64662	-98.49722841	10343.16825	1.791450289	-0.018596447	-0.004792786	62549495.04	78.55193799	0.18455
10388.53814	10471.56158	10269.49709	10399.95278	1338478925	-30.53709459	206.0543836	10176.34436	10266.66417	10414.89399	-29.66435734	10325.13747	-18.20502306	-0.223891162	-0.00453526	59160349.33	78.56764522	0.18455
10399.83944	10480.82156	10297.1448	10405.96906	1327666815	9.94272021	207.0204044	10217.54821	10284.64051	10410.9293	43.45085407	10353.28764	-24.0910853	-0.285103692	-0.003788843	53488180.7	78.58393113	0.18455
10419.99105	10499.41426	10330.97524	10414.32775	1316960043	44.20110914	206.8771837	10257.07485	10304.4841	10410.28639	105.6088825	10406.92258	-17.70793381	-0.219884555	-0.001802087	46188550.69	78.60193775	0.18455
10453.03767	10533.35885	10364.23596	10424.43412	1307656782	56.11928804	206.3690637	10294.55539	10326.10057	10415.34545	137.1694367	10448.49208	-1.884362761	-0.055618597	0.001994578	38135738.5	78.62146245	0.18455
10490.15148	10572.42365	10392.5741	10434.28566	1299927885	50.12060499	205.055688	10328.65881	10347.3121	10424.13259	140.2449835	10482.3126	17.71425524	0.149903091	0.006463389	29880017.72	78.62662211	0.18455
10524.92502	10609.16459	10417.19448	10442.06858	1293530580	37.2519057	202.3275045	10358.47995	10366.81244	10433.74898	129.7094362	10523.71972	36.60758356	0.350479994	0.010643374	21662326.07	78.60158905	0.18455
10535.89496	10617.44719	10424.10146	10445.84775	1289031939	18.97299347	198.0416395	10381.7568	10379.82455	10441.89371	90.04535714	10545.80316	47.70718317	0.473805251	0.012229389	14393931.36	78.52864505	0.18455
10502.82379	10572.72513	10400.60393	10443.54002	1286885305	-1.176389041	191.958204	10396.45278	10381.71538	10445.93575	10.77764194	10520.35036	43.81500801	0.446422443	0.009015195	8935361.518	78.39004428	0.18455
10440.7594	10493.89818	10356.82521	10435.48329	1287103926	-21.33731961	184.5701064	10404.13528	10375.31898	10445.39243	-87.52340107	10462.9061	26.91914828	0.288203337	0.002505538	5055128.726	78.19835246	0.18455
10368.77515	10404.37616	10304.66545	10423.40441	1289765215	-42.4602332	176.8681736	10406.94045	10364.66539	10441.10369	-188.0214378	10394.06098	2.161023024	0.050826691	-0.0052414	2315164.886	77.97677561	0.18455
10313.77616	10338.33876	10263.28989	10406.92121	1294377350	-55.31249898	168.7612866	10407.61769	10354.58317	10432.44221	-245.6114704	10334.98884	-28.75874621	-0.248490231	-0.011652088	251095.4884	77.73522158	0.18455
10303.30716	10330.62755	10252.34714	10385.76689	1300358512	-52.39819837	160.2112315	10409.11767	10350.13513	10418.71404	-216.4125822	10308.34644	-63.20786088	-0.583018925	-0.014066915	-1753378.46	77.48715478	0.18455
10325.75217	10365.33123	10264.08642	10363.01779	1308130930	-36.7054883	152.5425607	10410.99703	10350.30665	10402.07819	-127.372761	10308.01031	-97.02800189	-0.912012885	-0.013313151	-3651945.656	77.24897245	0.18455
10361.82156	10416.91344	10285.57944	10341.73622	1318152752	-12.401018	146.93646	10412.13051	10352.75272	10385.28725	-15.33564752	10320.78173	-127.2957121	-1.207384502	-0.010967486	-5192417.455	77.03117342	0.18455
10391.29652	10458.49803	10302.49291	10324.24901	1330824198	3.770979507	144.8529043	10411.62947	10354.84576	10368.82719	72.87575404	10335.77911	-149.2270201	-1.421503699	-0.008691885	-6576416.843	76.85718303	0.18455
10392.55909	10461.31488	10299.57269	10313.33831	1346567277	1.275966177	147.792231	10408.31746	10353.76187	10353.88987	87.64426358	10340.85823	-157.7386022	-1.503736245	-0.008256179	-7954289.245	76.74955313	0.18455
10373.05595	10435.47762	10282.10918	10307.58816	1364664222	-16.91801522	154.7450359	10403.29997	10350.82403	10341.43214	47.54692276	10339.25022	-155.3918912	-1.479805015	-0.009038092	-9341972.671	76.69844195	0.18364
10345.64878	10398.89239	10258.71666	10302.88613	1384010496	-57.77539342	163.8198698	10398.0949	10347.61545	10330.90579	-15.06475646	10336.71582	-147.898924	-1.406280916	-0.010105539	-10861037.97	76.68616714	0.18273
10322.85234	10367.4855	10239.04473	10300.46672	1404045224	-80.27705915	174.3086841	10393.18884	10346.56276	10327.29084	-72.30781487	10338.90319	-135.8982615	-1.289824879	-0.010224191	-12265186.18	76.69924843	0.18273
10318.47045	10358.97241	10233.68218	10301.31642	1424066907	-40.10778635	185.2130366	10389.31431	10350.22296	10333.53503	-92.52711216	10352.09546	-120.8067426	-1.145095077	-0.00805968	-13270613.76	76.71992486	0.20636
10321.83256	10361.66961	10233.36361	10298.7994	1443340349	2.02088568	195.1231157	10385.72805	10355.0015	10344.44781	-90.63318785	10366.81323	-108.8572168	-1.032188889	-0.005080883	-14292030.38	76.74297785	0.20818
10317.68376	10357.77937	10225.51597	10286.77661	1461390844	53.19913632	203.1105662	10380.81264	10356.28864	10358.43845	-92.67093666	10371.07896	-104.8940886	-0.99664922	-0.003168418	-15788499.73	76.76927282	0.21091
10295.89783	10336.34403	10201.47205	10258.88991	1477087144	-84.33730718	207.179535	10375.4142	10350.88442	10362.23809	-111.353868	10357.31991	-116.0710491	-1.10942356	-0.003678944	-18114941.49	76.78575734	0.21182
10245.24225	10285.1124	10151.58363	10208.23333	1489370387	-86.92368291	205.3985259	10370.05274	10335.19243	10334.28545	-161.6026074	10316.9348	-149.8840233	-1.444817646	-0.008128104	-21666041.55	76.7809158	0.21273
10172.58177	10211.28434	10082.13525	10140.24858	1498515463	-86.10519849	198.7274891	10362.99071	10310.30317	10290.77837	-235.0919011	10254.42692	-200.6477455	-1.944932759	-0.015593358	-26136986.66	76.75638296	0.19727
10092.42613	10130.28724	10006.31691	10065.82308	1504978802	-115.1536208	188.8488947	10353.15296	10279.69574	10260.69744	-312.8181597	10181.07114	-258.1049479	-2.508234486	-0.024046947	-30896540.06	76.71373166	0.19545
10007.71059	10045.15471	9926.496333	9986.869909	1509400229	-150.89915	176.9818501	10336.94747	10242.84206	10228.7388	-392.8547703	10095.62472	-319.1720603	-3.102362221	-0.033262302	-35852138.51	76.66257771	0.19364
9922.652317	9960.195948	9846.208014	9906.468551	1512647938	-157.0658778	164.72216	10310.92321	10199.95297	10171.57949	-472.2429021	9998.86258	-378.9839102	-3.676079419	-0.042831516	-40852894.84	76.61469886	0.19273
9848.391854	9886.501444	9776.575123	9836.030022	1514284248	-142.3687669	152.6586283	10278.56682	10155.30232	10102.66053	-537.2723689	9903.827404	-429.8142651	-4.159855519	-0.050840446	-45235519.21	76.56077725	0.19182
9793.216417	9832.15116	9726.167687	9784.812242	1513569020	-120.0449103	140.8269186	10244.44113	10112.78232	10040.77923	-577.4806199	9821.479054	-466.677187	-4.5138219	-0.05575965	-48443620.13	76.48896194	0.19182
9770.104928	9810.109931	9707.733507	9765.840648	1510677566	-93.84354046	130.5247784	10213.16566	10078.87918	9987.411861	-577.9573696	9771.540285	-476.8057515	-4.610466462	-0.055450378	-49743767.51	76.39330669	0.19182
9792.162602	9833.468212	9734.181365	9792.271619	1505663114	-68.64758837	122.909801	10189.78371	10060.00685	9943.107817	-523.2868877	9773.371471	-448.854953	-4.338319005	-0.047713465	-48392215.84	76.26655386	0.19182
9851.559685	9894.309377	9797.582549	9856.067658	1498717403	-43.7921734	117.773179	10173.4841	10054.40752	9912.00733	-423.7626943	9817.472376	-389.310952	-3.764359596	-0.03400463	-44804033.01	76.11702715	0.19091
9933.138479	9977.394073	9882.584949	9941.627242	1490596642	-17.68522799	114.855473	10161.70545	10058.34672	9896.222551	-299.4606117	9887.475389	-308.6812301	-2.987294126	-0.017128102	-39832343.48	75.96132009	0.19091
10030.72117	10076.42123	9983.134101	10042.70142	1480714163	12.91458999	113.2341444	10153.94003	10068.31104	9897.767026	-156.8662622	9969.42008	-221.3649734	-2.164292839	0.001952685	-33786917.93	75.80041337	0.19091
10135.77311	10182.73367	10090.85235	10150.69798	1468426704	51.16027212	111.764762	10148.73444	10080.08203	9918.078867	-5.207622221	10046.88985	-141.8427784	-1.455072309	0.021875095	-27097836.79	75.63659907	0.19091
10235.74284	10283.70689	10192.84363	10252.75247	1455703906	90.34422731	111.2309513	10145.66421	10093.3097	9953.880348	136.8522921	10116.89222	-73.21364131	-0.860226616	0.040207343	-20543330.89	75.48837502	0.19091
10321.57427	10370.20104	10279.69719	10339.52585	1444638050	122.7480693	112.6814517	10145.94749	10108.44738	10000.00689	254.8962618	10180.88409	-17.31339896	-0.36638954	0.055162959	-14734193.52	75.37146711	0.19091
10377.43186	10426.36443	10335.26004	10394.8894	1436840165	140.8231183	116.5204471	10146.61396	10125.21612	10052.856	326.5721109	10234.88752	33.35054362	0.118881095	0.063700519	-10563569.52	75.30725252	0.19091
10387.59508	10436.50222	10343.4844	10402.86917	1434162318	136.7567128	123.283781	10142.70627	10143.44821	10108.07886	329.546974	10276.07016	85.01105663	0.68671392	0.062798452	-8939597.004	75.31722043	0.19
10358.45624	10406.87164	10311.01586	10369.9263	1435622435	114.1221856	132.2603892	10137.35713	10160.5818	10160.49984	274.2827261	10301.0942	127.0717871	1.206341722	0.053953264	-9532649.614	75.38831124	0.19
10303.50558	10350.85252	10251.83453	10309.79861	1438719543	80.53744529	141.9976971	10136.22839	10173.79234	10205.97115	182.5079206	10306.98845	151.5655161	1.546686621	0.040084956	-11538990.99	75.49575712	0.19
10228.82351	10274.57551	10172.19826	10228.82423	1443820367	38.89609966	152.5314485	10135.21134	10180.89384	10238.56518	63.30439764	10293.86846	134.2105193	1.506119736	0.022585827	-14760766.24	75.62816066	0.18909
10143.12149	10186.73497	10081.0562	10135.95757	1451047238	-6.852239409	163.7981691	10127.9214	10179.72359	10252.74063	-70.57333875	10262.27741	53.06744745	0.887003911	0.003410967	-18867905.19	75.77032373	0.18909
10056.07339	10097.22339	9988.529009	10041.33245	1457177019	-51.83999249	174.0242146	10116.53526	10170.94378	10249.20669	-201.7542867	10215.58683	-69.46255537	-0.138424142	-0.015476028	-23065378.08	75.90422291	0.18909
9973.670459	10012.48519	9900.974089	9951.563158	1459445896	-92.89322536	181.6590781	10105.1134	10156.54213	10230.95163	-317.9796559	10159.52109	-205.8446865	-1.318801872	-0.032888315	-26733423.82	76.017517	0.18818
9909.232948	9945.564854	9832.241529	9880.008213	1454268747	-123.7639569	184.696267	10091.67059	10136.70896	10199.9424	-397.4747899	10094.43883	-318.2423449	-2.440137005	-0.045868728	-28960287.58	76.08660027	0.18727
9876.114606	9909.550962	9796.212186	9840.062239	1437896195	-138.2051712	181.0866832	10074.11498	10112.04914	10158.93652	-418.4541385	10021.61068	-368.4611832	-3.270304139	-0.05161683	-28792007.39	76.08869047	0.18727
9868.469339	9899.370422	9786.916971	9826.654086	1413241130	-138.5450574	172.1208954	10055.08818	10084.73703	10111.18941	-389.5036375	9948.774551	-369.117168	-3.801778494	-0.051160363	-26727237.69	76.0313067	0.18727
9874.872816	9904.040588	9792.573581	9828.715503	1385665207	-129.924047	160.2398157	10037.26053	10056.56862	10059.82472	-329.6100762	9882.017626	-343.938566	-4.118438078	-0.046511626	-23829223.19	75.93142024	0.18727
9890.316655	9919.33517	9808.040334	9841.984066	1356996669	-114.4351111	146.4158803	10023.58943	10030.5898	10007.93672	-246.1010498	9832.801207	-318.7912433	-4.228787129	-0.039507871	-20321921.44	75.79977565	0.18727
9907.222682	9938.984934	9825.548817	9860.11411	1329755371	-95.13333535	132.0017375	10017.12153	10009.8609	9958.809667	-149.6177028	9812.122055	-320.2706711	-4.147732399	-0.032274905	-16577044.15	75.6501787	0.18727
9919.035684	9954.54713	9838.217335	9874.624168	1308338044	-76.10716893	118.7742556	10016.24026	9993.247103	9914.516421	-56.08994014	9812.518524	-341.8459703	-3.938698164	-0.025673654	-13615057.34	75.49518451	0.18727
9922.835424	9960.665868	9842.881642	9880.156716	1295882253	-60.13021065	107.8949794	10017.8461	9978.302424	9875.421456	23.09171538	9822.04562	-371.5373306	-3.680728988	-0.020102744	-12202852.44	75.34333848	0.18727
9906.380699	9946.441643	9827.017833	9865.732517	1297982265	-52.30082013	101.8478515	10020.1794	9963.602815	9844.21745	68.89440212	9830.623906	-387.2892994	-3.373011703	-0.015879527	-13549360.02	75.20657484	0.18727
9858.898167	9900.928481	9779.496274	9820.311567	1320038402	-57.75239099	103.0351307	10021.18433	9947.613846	9823.4109	62.02387317	9827.664869	-368.5561572	-3.037948186	-0.013359937	-18878672.24	75.09900782	0.18727
9786.548289	9830.83839	9706.655437	9750.651881	1359034927	-74.00124791	110.3324168	10019.25159	9928.889022	9808.756615	11.50280771	9810.439193	-331.2382936	-2.766144666	-0.013030003	-27349271.03	75.01872475	0.18727
9699.099338	9748.757084	9618.695358	9669.431658	1409384579	-95.78691814	121.6941978	10013.4543	9906.592799	9794.771687	-62.69098083	9780.256373	-291.7872019	-2.58950945	-0.014708046	-37394882.74	74.95601252	0.18727
9610.781285	9660.088503	9529.562318	9582.038894	1467532229	-121.1782762	135.6757093	10002.44244	9880.625091	9778.433471	-154.3133479	9739.103129	-285.4765284	-2.70870764	-0.019709009	-48371747.38	74.92313906	0.18727
9535.714577	9572.242729	9453.253412	9495.880695	1528963837	-147.5391739	150.3874303	9984.845836	9850.447392	9755.804736	-254.7052938	9687.909569	-346.5772603	-3.316375798	-0.029180802	-59408730.8	74.92700897	0.18727
9476.849833	9495.192351	9393.240649	9421.002599	1589969521	-169.9079663	164.9598806	9961.148947	9817.180056	9726.509218	-343.3633972	9630.916665	-443.9888434	-4.167713268	-0.04033482	-69225490.74	74.95300304	0.18727
9436.056458	9435.674011	9351.716509	9364.169163	1648070669	-184.5070637	179.150508	9932.928671	9783.635775	9693.543995	-404.1801833	9576.497488	-538.2239672	-4.960566991	-0.050010642	-76907923.94	74.99225187	0.18727
9404.725464	9406.504394	9321.374829	9338.307314	1698585514	-186.34069	191.371422	9899.892726	9747.305199	9652.761399	-417.8927483	9516.480867	-584.3117836	-5.422057023	-0.055199008	-80846537.91	75.00480572	0.18727
9375.588396	9420.288493	9296.165957	9356.129759	1737018176	-170.0126572	200.1607108	9862.241972	9706.558382	9600.869548	-362.6004286	9445.638434	-534.9188958	-5.239066138	-0.052586864	-79462920.15	74.95268759	0.18727
9359.085719	9470.662657	9285.548411	9411.059524	1763453587	-138.5179272	205.7294235	9823.030637	9667.103975	9546.343822	-251.6485523	9380.48337	-410.6386609	-4.492293799	-0.043124126	-73463692.21	74.86788794	0.18727
9362.420654	9545.384873	9295.497857	9490.558481	1779644834	-98.41190026	208.5163046	9785.181458	9633.83174	9498.298501	-113.4045036	9333.498716	-249.9602216	-3.412541007	-0.029567957	-64280193.75	74.790216	0.18727
9410.632869	9638.175983	9349.353998	9588.154208	1786394472	-49.62197173	209.3433794	9753.067977	9616.939827	9468.03142	57.19617375	9337.725935	-76.84822454	-1.955925763	-0.011841387	-52655789.8	74.7721166	0.18636
9526.800081	9740.424513	9468.425005	9694.996108	1784942154	6.480229793	209.2802954	9731.101238	9626.39987	9467.255843	257.3640684	9424.989163	80.00622743	-0.15057254	0.009570882	-39606398.3	74.86761269	0.17909
9685.051222	9843.786496	9627.517534	9802.589269	1777614767	62.72155246	207.9358987	9718.220085	9655.628691	9492.762422	457.4723932	9568.585406	217.1868174	1.842286091	0.031914112	-26149832.79	75.05482944	0.17545
9854.208903	9943.264834	9796.633599	9905.87539	1766651309	113.8994968	204.6416051	9711.926806	9695.092604	9536.46681	637.9528405	9732.940461	342.3319497	3.896989047	0.052953106	-12946914.96	75.2949938	0.17273
9995.214103	10026.89786	9937.779106	9992.604155	1753499870	148.3114426	199.3261421	9710.558276	9735.244052	9594.262755	736.8124766	9880.199232	447.2470268	5.534558537	0.068498104	-1362631.184	75.55274592	0.17182
10067.20362	10083.04897	10011.26864	10050.88609	1740077352	154.2085706	191.8606419	9711.948663	9765.487288	9661.021116	695.4675019	9969.101499	525.1738364	6.431142248	0.074315882	7255539.261	75.78890095	0.17091
10085.12293	10116.10147	10031.61232	10085.18898	1726822056	139.162118	182.6793456	9715.752603	9787.792239	9732.017253	554.2490525	10010.06202	578.0579258	6.708516014	0.072143302	13278324.6	76.01003167	0.17
10077.76763	10134.67445	10026.77824	10104.22281	1711998426	114.7287067	172.597277	9722.366121	9807.815235	9804.158108	367.353979	10028.51617	608.5715675	6.159744498	0.065214572	17624588.61	76.23296626	0.16636
10064.27386	10144.2987	10015.34359	10113.77622	1698616758	89.16963982	161.714936	9731.040356	9827.412526	9874.172468	203.023817	10034.45034	622.0206329	5.630465207	0.055707527	20711454.19	76.46945229	0.16545
10067.68567	10152.49963	10019.74869	10121.69619	1689911144	72.78870446	150.1680889	9741.092716	9849.24572	9936.524383	134.2376947	10041.65976	625.8040834	6.711784845	0.046371219	23129466.76	76.73186013	0.16455
10086.99471	10163.13187	10039.25671	10131.60684	1679460768	65.66901471	138.9285377	9752.441367	9873.379187	9990.927704	139.3908832	10053.21588	621.8008204	7.992599736	0.037974656	25586224.51	77.0027913	0.16455
10112.18045	10177.1648	10064.34793	10144.16731	1660349425	62.85361458	128.9039329	9765.213117	9898.506524	10044.65168	175.4012655	10065.42185	609.9512656	7.114369539	0.030263929	28523979.21	77.25911933	0.16455
10145.72144	10201.45499	10097.85751	10166.1768	1628399190	69.40370902	121.1363699	9779.539935	9925.654722	10087.69521	209.6740409	10086.82432	595.3229395	5.507682188	0.024694789	32678834.34	77.47866086	0.16455
10188.9308	10242.40064	10141.46792	10203.91891	1578462718	89.02286565	116.6800696	9795.654377	9955.950304	10102.46586	204.9315331	10125.95775	582.3851869	5.367019151	0.022580767	38891726.62	77.63963276	0.16455
10240.78777	10297.32586	10193.99906	10254.92087	1515218543	115.875984	115.2135646	9814.235182	9989.219447	10110.32225	174.9264388	10179.37324	570.8765485	5.898975915	0.023436218	46637655.47	77.74759339	0.17182
10301.12374	10361.71069	10254.99325	10315.13047	1449984941	144.8215139	115.8902971	9836.062573	10025.05437	10142.9854	146.2663274	10241.62286	560.4940565	5.897097576	0.026446343	54838155.58	77.8146579	0.17091
10366.31275	10430.97433	10320.58172	10379.8258	1381662884	164.6683737	118.4609845	9861.575383	10063.37075	10190.31015	134.6959081	10308.37444	547.9796016	5.613404514	0.030716392	63702356.91	77.8525326	0.16909
10431.64807	10499.33917	10385.78549	10443.10968	1309216555	163.5856492	122.5314294	9891.255058	10103.82575	10232.60494	156.648758	10373.59622	529.3953009	5.394285403	0.035062761	73117914.5	77.87568102	0.16727
10496.02934	10565.71467	10449.62441	10504.64114	1250430036	147.7952669	127.3402049	9925.394984	10145.73729	10276.7088	201.2562991	10435.65714	508.1902464	5.172151005	0.039165672	81974588.62	77.87944896	0.16636
10559.15344	10630.61096	10511.99059	10565.61875	1221835313	127.0518025	132.2880759	9963.80643	10188.59165	10332.683	250.3812817	10495.5813	488.6421335	4.902403454	0.043055109	89580909.32	77.85543869	0.16455
10618.7169	10691.48857	10570.66231	10624.29943	1237267386	108.2876316	136.4890183	10007.01646	10231.18055	10392.42764	290.021259	10548.57554	473.6687646	4.665275105	0.046019396	93477405.96	77.80332297	0.16364
10672.7589	10746.12563	10623.81096	10679.32219	1313391811	99.79578344	139.0117642	10055.41725	10272.14807	10445.65807	305.6677595	10590.04253	466.5448538	4.539877545	0.04742741	91357335.29	77.72186422	0.16364
10720.44378	10793.78269	10670.43659	10729.32997	1437515267	99.85713122	140.1600901	10107.40476	10311.89803	10494.28486	300.8667356	10623.36094	464.4650497	4.490166032	0.047341245	84888852.41	77.62014641	0.16364
10760.83427	10833.62043	10709.31463	10772.32984	1582868310	102.4709115	140.7388399	10161.02398	10351.1641	10541.89277	284.0539265	10652.61356	462.1377935	4.450960547	0.045888818	76250635.93	77.51354256	0.16364
10794.42597	10866.23453	10741.03202	10808.68154	1755522361	108.451364	140.8159887	10214.53454	10389.82918	10587.42784	261.0337984	10681.7365	458.5022338	4.405188359	0.043480365	68319607.45	77.40473026	0.16364
10821.97586	10892.54459	10766.38582	10838.87801	1955004693	118.081714	140.5739756	10265.92092	10428.02846	10630.18021	238.8170638	10715.64949	451.8709704	4.326208649	0.040631298	64145845.34	77.29720903	0.16364
10841.80893	10911.07965	10783.5281	10860.58693	2151240888	126.7895577	140.8817617	10314.64081	10465.26757	10669.85426	214.0847078	10751.81732	438.1741294	4.178662532	0.037131098	62727273.17	77.20782632	0.16364
10852.13218	10920.1849	10790.66695	10871.68606	2322639624	130.8749251	142.4272644	10360.73695	10500.31469	10705.37941	180.9584975	10784.50233	414.6490635	3.943949312	0.032665033	62185140.2	77.15119317	0.16364
10851.35105	10918.52337	10785.72371	10869.41419	2410706214	125.2046586	146.144132	10402.74201	10533.91126	10737.23393	137.6680035	10814.24662	375.3996236	3.566348431	0.027090152	60990734.72	77.14675093	0.16364
10838.00574	10904.90593	10766.74011	10851.15343	2359832969	103.7939321	153.0246578	10439.99995	10566.67171	10766.14223	82.15331048	10841.01115	314.8069769	2.992627454	0.020250814	57420875.34	77.2136519	0.16364
10813.12039	10880.14689	10735.4858	10818.91224	2207541687	70.1861105	162.3146298	10472.65558	10596.24706	10789.92838	17.22429785	10859.29581	236.6937103	2.25797487	0.012446709	52146990.12	77.34282748	0.16364
10778.67621	10845.87332	10694.71809	10775.90289	2005925917	31.41081225	172.5464475	10499.35252	10620.39011	10805.9707	-51.59527333	10865.06736	147.0690695	1.417193622	0.004148936	46439572.87	77.51622563	0.16364
10736.27714	10803.61208	10646.65533	10724.72091	1816652288	-13.02596333	183.3778589	10523.32871	10636.10622	10812.94192	-123.2050028	10851.42432	51.0211476	0.517560411	-0.004400905	41090037.55	77.72430796	0.16364
10687.65269	10754.92249	10594.04264	10668.60033	1706075341	-61.84875498	194.2899006	10550.52531	10640.23753	10809.3264	-196.1719154	10810.73047	-45.11678275	-0.381819444	-0.01291316	36944539.97	77.95402742	0.16364
10634.57861	10701.38923	10537.93449	10608.71041	1658755447	-109.3704875	203.8151353	10575.55478	10634.53976	10794.79675	-265.0944263	10749.72155	-139.621644	-1.265051653	-0.021079835	33591408.54	78.19412582	0.16364
10578.59067	10644.48481	10478.70443	10545.39751	1639593500	-152.5386417	210.8056542	10589.59719	10622.10101	10770.30676	-325.1832387	10679.05293	-232.5899532	-2.133181861	-0.028674576	30273668.99	78.43790287	0.16364
10520.51585	10584.46418	10418.64838	10481.23553	1623751101	-178.406994	213.5429888	10597.33641	10604.09671	10734.54796	-370.4464315	10601.15247	-319.826526	-2.94721944	-0.035253918	26475889.77	78.66810851	0.16273
10461.91377	10522.45044	10359.80306	10418.50986	1582444510	-174.6965907	210.2953842	10606.44568	10582.48833	10686.66083	-394.9501473	10521.28169	-397.7417286	-3.673726155	-0.040415706	21658736.71	78.86795465	0.16273
10403.57214	10459.54117	10303.04882	10358.17428	1526769857	-150.5363729	202.1188105	10614.13292	10558.18139	10629.99219	-400.3932903	10443.66022	-465.4446014	-4.304818176	-0.044154807	16014040.49	79.04058483	0.16273
10345.57059	10396.18724	10249.71425	10301.64428	1476977208	-117.5391817	191.0268461	10615.96121	10530.864	10568.27665	-391.5003367	10367.64566	-521.3558763	-4.82644332	-0.046533914	9941929.453	79.19352322	0.16273
10293.1932	10338.79645	10199.05402	10248.08569	1447072190	-90.29786089	177.8473246	10614.08093	10504.28213	10506.1888	-370.3015393	10309.91962	-567.808174	-5.260216708	-0.047782278	3722937.136	79.33278785	0.16364
10250.11617	10292.04987	10150.04423	10196.3582	1451119297	-84.77166718	163.7321372	10610.90081	10481.72065	10448.77804	-339.2692227	10284.88947	-607.760479	-5.633616551	-0.048165229	-2321281.331	79.46700392	0.16364
10215.58124	10254.99364	10105.96283	10149.93964	1475744431	-94.59371416	150.2400923	10605.30893	10461.30231	10396.05278	-303.3839612	10280.88409	-636.1462991	-5.900229471	-0.047567953	-8272439.205	79.59593629	0.16364
10190.34668	10228.23677	10070.28973	10112.52153	1501923753	-107.9311047	138.4272071	10596.37085	10441.37483	10346.68297	-266.7824102	10286.3864	-647.4484781	-6.009252345	-0.045837342	-14307008.88	79.71575089	0.16364
10163.49919	10199.41762	10045.70818	10087.00177	1512914622	-118.7446333	130.3909599	10582.48657	10416.93162	10301.03985	-232.3458397	10275.09024	-637.7140493	-5.924863824	-0.042755629	-20472502.68	79.83048897	0.16364
10125.37234	10157.55196	10035.08135	10076.45362	1491262634	-119.3871277	128.1824416	10562.09066	10382.83111	10258.78834	-204.6642062	10220.12167	-602.667968	-5.608164146	-0.038191892	-26828337.53	79.94365054	0.16364
10085.03447	10113.00733	10036.66187	10078.97072	1443678172	-110.6983619	130.8733054	10537.00955	10343.6668	10220.74458	-181.9671993	10139.90105	-546.1899579	-5.09407763	-0.032387125	-33188022.88	80.05288267	0.16364
10050.60009	10075.18864	10046.44477	10090.28455	1384261655	-97.87375059	136.6894625	10509.51087	10305.33475	10188.62654	-158.7570666	10059.26305	-476.1085181	-4.454160491	-0.025681764	-39265024.54	80.15627193	0.16364
10042.3809	10067.08052	10064.01193	10109.80029	1320088606	-78.41979981	144.5700803	10482.13027	10273.68371	10160.90363	-143.9654357	10003.43679	-393.9635175	-3.701495273	-0.018830215	-44938569.6	80.24865707	0.16364
10080.35225	10111.22882	10088.48898	10136.41787	1260129339	-50.34434943	153.0875427	10457.64828	10255.10445	10136.11331	-143.0384666	10000.25839	-302.0826843	-2.855646154	-0.012437085	-50065826.57	80.32393522	0.16364
10147.32291	10188.41404	10115.25468	10165.41803	1207195093	-18.3742648	161.2878173	10435.23815	10247.06017	10116.14667	-148.0774412	10036.62058	-209.122368	-1.998405272	-0.006699672	-54459089.24	80.3860338	0.16364
10221.14521	10273.79755	10140.31905	10192.78379	1160217705	13.10686069	168.742412	10413.12568	10244.32706	10102.39185	-155.0640056	10087.943	-122.5720984	-1.199025226	-0.001939435	-57991184.91	80.44068731	0.16364
10277.46276	10339.76537	10158.47857	10213.08912	1124760571	37.88158241	173.9237919	10390.91108	10245.17358	10098.11551	-136.1532273	10144.27701	-52.13805845	-0.54373985	0.002843351	-60396804.06	80.48965873	0.16364
10290.32277	10356.95	10164.36369	10220.77059	1105983452	48.91253191	175.3831618	10367.8373	10247.10061	10106.72447	-65.83623278	10192.47127	-7.730003835	-0.12714868	0.008487073	-61433753.85	80.53588219	0.16364
10270.01418	10336.77514	10160.60204	10218.44125	1101767911	49.24020547	173.5840462	10344.12072	10248.83526	10124.37885	34.50853211	10229.05151	14.64915284	0.098893261	0.013993677	-61193314.59	80.57775178	0.16364
10236.8111	10301.64804	10152.82078	10211.69048	1108753564	45.02817197	169.410437	10320.82456	10250.78926	10145.83139	141.2641434	10258.78901	24.14552286	0.227480158	0.018653426	-59826689.16	80.61011358	0.16273
10201.93648	10264.51955	10142.64381	10202.29763	1123309440	36.7631875	163.6697397	10296.93743	10249.79689	10167.61987	212.614121	10270.08713	23.37590826	0.252077268	0.020034841	-57530991.38	80.63698522	0.16273
10178.89064	10240.89818	10132.51288	10192.89181	1140710707	26.39003066	157.4208326	10271.65765	10242.8706	10185.66088	206.109376	10252.49968	16.4432262	0.203324685	0.015807302	-54556528.64	80.66187284	0.16273
10170.24622	10232.5795	10127.35719	10188.154	1160064235	16.93711912	150.8608651	10246.82218	10232.79302	10199.8996	147.7621039	10218.00444	11.23371723	0.126048645	0.008348838	-50875862.72	80.67679371	0.16273
10172.92683	10234.99826	10130.82969	10191.46263	1181909372	9.118808876	143.8594578	10224.27393	10223.1395	10212.696	74.91082824	10180.54657	13.50272105	0.050493926	0.000576276	-46406143.67	80.67423067	0.16091
10191.06104	10251.69133	10148.8513	10208.54076	1203742664	11.41231453	136.9490132	10207.00824	10217.58996	10222.06066	25.29345653	10156.90331	32.97464272	0.219971781	-0.00414916	-41226434.89	80.64309372	0.16091
10228.349	10285.65082	10187.39974	10245.1446	1223387085	31.55532762	130.6043703	10198.03592	10220.26649	10226.52615	39.74722361	10165.53636	79.52707277	0.724803376	-0.00226919	-35397982.63	80.57355258	0.16091
10282.15535	10334.71587	10243.19624	10298.22783	1240944998	63.35080254	124.8569929	10196.29449	10230.74132	10230.11014	102.2484702	10202.13134	147.9454836	1.506343809	0.004767718	-29063632.42	80.47380338	0.16091
10347.86759	10395.29744	10309.69257	10361.68034	1256416754	99.26252993	119.7310228	10199.9108	10246.91415	10236.80451	181.5233454	10255.0209	227.7494804	2.869359215	0.01411958	-22469866.16	80.35884325	0.16091
10423.1261	10465.17284	10384.33782	10433.03059	1271326003	127.786594	114.9890715	10207.01775	10268.67731	10251.99337	259.688175	10321.06033	315.0141412	4.118857407	0.024215534	-15630660.74	80.24514547	0.16091
10504.4395	10541.04408	10463.55914	10508.83306	1287637182	137.1718108	110.3269116	10215.44302	10295.56507	10281.47751	315.9516292	10395.28173	404.1884585	3.852149824	0.033147146	-8557334.429	80.1462813	0.16091
10585.5039	10617.26272	10541.78103	10583.94222	1303456615	131.8481406	106.0036725	10225.78911	10326.11978	10322.92434	350.169	10472.04852	486.5370828	3.352070317	0.040383148	-1636392.581	80.07642832	0.16091
10661.23795	10689.22275	10614.92806	10654.62175	1316339671	119.3994795	102.3456623	10239.27113	10359.02671	10371.37971	370.8541389	10548.0286	555.8436216	4.781865978	0.046175686	4747132.425	80.05029808	0.16091
10724.00321	10750.0847	10676.16469	10714.5814	1325215613	108.3502662	99.60017947	10256.33828	10392.54594	10425.33317	376.9731665	10615.55362	601.3946924	6.657090385	0.04973961	10235364.41	80.05314888	0.16091
10766.14399	10792.99695	10718.62521	10757.49426	1328756415	107.5595466	98.02633709	10277.61955	10424.72583	10482.43465	368.1372598	10666.45913	612.4429111	6.732202939	0.050344257	14455027.81	80.07709468	0.16091
10790.94857	10820.77719	10745.2529	10785.99405	1327865962	113.9738576	97.45503198	10302.28176	10455.28967	10539.82109	346.1484688	10702.64935	594.3845312	5.847089697	0.048397585	17523159.04	80.13210684	0.16091
10805.49245	10839.63534	10762.3473	10805.8245	1324949652	122.5759244	97.58550614	10328.94973	10484.84019	10595.96214	313.8016567	10729.59891	558.1358899	5.318949465	0.044668327	19788448.91	80.21337781	0.16091
10812.37939	10851.75227	10772.24449	10818.99995	1319506997	126.4603544	98.28205429	10357.47099	10512.5698	10646.29336	271.9062207	10747.48069	508.0145893	4.917163462	0.039512276	21262685.16	80.38385157	0.16
10815.42855	10860.36914	10778.36892	10828.51983	1311183467	118.7850405	99.35341012	10387.52639	10537.90512	10686.25618	222.1949501	10757.9277	450.1766831	4.329538629	0.033467207	22003439.47	80.69553143	0.16
10820.18045	10870.46814	10785.79929	10839.17528	1303497150	104.7123586	100.7076484	10418.54189	10562.40124	10718.27331	173.1135694	10766.58305	393.494345	3.738183162	0.027473582	22432985.22	81.0811877	0.16182
10830.34478	10885.43696	10798.00543	10854.30675	1299732419	90.67316864	102.3469445	10450.43064	10587.69166	10746.39533	132.5252122	10777.63455	344.0961755	3.279157132	0.022258829	22922044.18	81.47353912	0.16091
10853.03136	10911.53483	10821.38954	10879.8339	1303496532	85.41754736	103.9925534	10481.66255	10615.64664	10773.2211	109.6323957	10799.98165	313.3119408	3.009403662	0.018980063	23914523.15	81.73552741	0.16091
10895.32913	10955.03651	10862.33337	10921.6953	1318651692	97.79183861	105.4037762	10510.81802	10648.36862	10802.05392	113.7845188	10842.61433	312.4383312	2.99002371	0.018797353	25881363.4	81.73330907	0.16091
10953.35428	11012.37722	10917.37791	10976.56777	1342853993	121.4568757	106.6758943	10539.2484	10685.15356	10833.85754	140.2257468	10900.73253	335.9532075	3.179179021	0.021141785	28576067.42	81.54295677	0.16091
11019.60011	11076.61639	10979.70966	11037.87237	1371222322	147.3398002	107.8765052	10568.52117	10724.22314	10868.01543	178.6185479	10966.17719	372.8988025	3.490274473	0.024851772	31437915.15	81.27057004	0.15727
11090.60684	11144.77966	11046.27621	11102.88464	1402865583	167.2342754	109.3326819	10600.70309	10765.6165	10906.66725	225.8137849	11033.62849	418.3844895	3.883600691	0.029469628	34375659.57	81.05154234	0.15636
11161.68554	11212.81899	11112.95824	11167.89059	1436257739	171.8883024	111.4262684	10637.9293	10808.86105	10951.57069	277.2730601	11096.1798	465.5612007	4.304198937	0.03434394	37239045.56	81.02950258	0.15538
11226.96427	11274.94328	11174.09826	11227.18592	1466768026	164.36799	113.8152803	10679.04641	10852.36721	11000.46977	323.321696	11151.72655	506.3811805	4.675184376	0.038562526	39402731.31	81.14152772	0.15462
11282.37735	11326.94436	11225.54446	11276.48861	1490878306	150.566625	116.0789712	10721.97593	10894.88714	11050.35302	356.2612404	11200.71692	535.7386466	4.942990142	0.041509554	40332472.86	81.28362114	0.15385
11320.57445	11361.84762	11260.59756	11309.14001	1502867939	130.7972392	118.0069168	10765.17688	10933.01408	11097.73445	365.2781433	11237.62599	542.7990464	5.007007537	0.042013663	39397624.45	81.36766768	0.15077
11334.30848	11372.73114	11272.61412	11318.50119	1496973720	110.108658	119.3203233	10806.99071	10963.65059	11138.96511	339.4447518	11258.22716	516.8827485	4.768281994	0.038909673	35945690.08	81.29681717	0.15
11326.44696	11362.42279	11263.98696	11307.18559	1476899810	87.43356316	120.3311157	10846.67656	10987.52028	11172.87652	283.5218905	11263.7127	463.0982675	4.273979328	0.032791908	30343694.83	81.11684923	0.15
11303.3655	11337.33976	11240.65445	11281.44295	1449391833	49.59370084	121.6895792	10883.89493	11005.82329	11199.1757	208.8757393	11255.59218	391.271474	3.61516869	0.024821457	23432244.32	80.91045756	0.15
11267.92964	11300.04669	11204.81221	11243.48466	1417574426	12.09404665	123.3268874	10918.5602	11021.92911	11218.11057	119.0162427	11241.92121	306.5534777	2.840102005	0.015535966	15401880.49	80.72582981	0.15
11223.95427	11253.95588	11159.28982	11196.21479	1385668696	9.071645252	125.2196865	10950.4103	11038.99465	11229.81573	18.43971189	11230.03461	216.0319308	2.01482771	0.005678439	6506437.917	80.62017139	0.15
11177.08315	11205.26116	11110.59802	11146.33008	1358259536	8.024127477	128.159452	10979.02945	11055.59735	11234.09968	-79.76178864	11218.37977	126.0047348	1.195365105	-0.003892781	-2216813.481	80.58369106	0.15
11131.34709	11158.63775	11063.97237	11099.17952	1338126605	-45.84758417	132.810401	11004.50062	11070.22987	11231.65355	-164.6526262	11206.27586	39.92321646	0.411191052	-0.012621587	-9861701.819	80.58499036	0.15
11092.11565	11119.62881	11024.13732	11060.0701	1331809473	-111.0437359	140.0809804	11024.87022	11077.97815	11219.8188	-226.4795128	11182.62638	-32.89429974	-0.253602462	-0.019361613	-15580209.15	80.63518534	0.15
11065.76119	11094.97202	10997.5225	11035.82944	1345552017	-124.5174996	150.8928266	11038.57402	11074.37673	11196.65553	-252.454559	11137.18339	-83.42207986	-0.717882474	-0.02298878	-18353825.06	80.73296233	0.15
11048.92975	11080.95758	10980.37413	11022.51304	1376430909	-109.8279044	164.4742848	11047.54863	11063.14989	11166.17108	-249.939777	11081.39413	-115.489453	-1.015970528	-0.0239873	-18732656.6	80.88736779	0.15
11034.37128	11069.4892	10963.96701	11011.19594	1419211859	-105.1881363	179.4856361	11053.62854	11048.29111	11132.16038	-236.1367645	11025.55095	-136.2008547	-1.21084045	-0.023337946	-18024112.41	81.12476983	0.15
11025.48269	11064.77885	10955.60741	11007.86529	1469856601	-100.7641639	195.3029332	11060.89337	11037.80417	11102.34385	-198.6928406	10989.2882	-150.3818147	-1.347394195	-0.021569382	-15659168.25	81.39918591	0.15
11022.69958	11067.76982	10958.68647	11014.81777	1523132177	-85.70596721	211.1045967	11073.35702	11039.52286	11084.19566	-132.2324502	10995.86795	-164.4629663	-1.485028451	-0.019380078	-11467966	81.60923536	0.15
11019.12003	11070.39567	10963.03797	11022.19144	1576916487	-67.37542523	225.9359339	11088.2801	11047.93112	11073.45281	-56.89513755	11025.88647	-181.3998914	-1.64804066	-0.017454241	-6999305.872	81.73612283	0.15
11011.56845	11068.70516	10963.26581	11024.67287	1630690250	-50.44310688	239.1716895	11101.90791	11055.78153	11063.93905	15.73492928	11045.11856	-201.7379613	-1.839083622	-0.016197024	-3315819.887	82.04629808	0.15
10978.93017	11038.6315	10928.46287	10993.57491	1680451215	-46.44822468	249.4664446	11109.9785	11054.14851	11048.14773	29.70225688	11044.3372	-230.936429	-2.104823597	-0.016398985	-3773692.628	82.66822438	0.15
10901.82865	10958.01559	10830.14961	10902.42657	1722524294	-66.16196186	255.5357823	11107.88119	11033.52793	11018.14603	-67.0622347	11025.41785	-273.9276764	-2.486900933	-0.018912934	-11549048.13	82.3159472	0.15
10795.44043	10844.26112	10691.29802	10772.14915	1756907801	-100.7697972	257.8663336	11097.19236	10998.47188	10976.36833	-233.5422492	10969.87606	-328.6487484	-2.969440401	-0.02331563	-24321976.71	84.31712652	0.15
10676.91494	10717.19944	10538.04193	10626.90177	1783957222	-139.918118	257.3663595	11080.93387	10956.56034	10927.5098	-421.5313729	10859.84754	-391.7793017	-3.527144037	-0.028757916	-39012152.65	84.23570152	0.15
10575.44501	10609.80633	10413.76432	10506.03307	1805322826	-166.93277	254.7791096	11060.8951	10912.98361	10876.0095	-556.5932829	10728.62117	-459.0100103	-4.122430173	-0.035313322	-51723386.63	84.11485437	0.15
10521.62169	10556.71858	10363.63751	10450.63671	1823221478	-164.5142325	251.0883036	11039.3505	10874.00403	10826.50343	-560.487938	10613.3609	-525.1135163	-4.710106178	-0.042727437	-58347261.78	84.55903997	0.15
10497.69667	10538.13883	10361.75992	10438.08752	1836020787	-141.7590502	246.5222461	11015.48607	10837.68948	10777.05702	-475.0724231	10527.77333	-589.6389713	-5.289143428	-0.050340864	-60110295.87	85.27756248	0.15
10477.73337	10524.84956	10369.99713	10434.65576	1841507768	-112.497676	240.9938046	10987.38939	10799.12105	10724.24339	-364.4662554	10488.16282	-653.1879501	-5.866541016	-0.057901906	-59429746.74	85.60387315	0.15
10439.96462	10492.92579	10355.39093	10411.41677	1838725472	-89.14148269	235.1548916	10955.3771	10758.86202	10663.78394	-280.0647184	10468.96975	-714.6228348	-6.437235507	-0.063381526	-58363116.03	85.77646441	0.15
10359.21039	10414.49011	10280.10729	10335.09977	1826599901	-85.79198309	229.58552	10919.52921	10716.75639	10592.80691	-281.9823441	10422.63352	-773.0560354	-6.998005489	-0.064908846	-59210953.92	86.26291089	0.15
10247.27252	10302.3024	10160.79672	10220.66565	1806262256	-96.76931077	224.3108778	10879.52588	10671.18257	10513.313	-346.2518014	10360.07006	-826.1361271	-7.523685021	-0.06375868	-61152764.77	86.70237906	0.15
10127.83648	10182.44761	10030.89934	10097.77481	1780001161	-110.829582	219.4072563	10835.78702	10622.16132	10425.16206	-421.5506988	10309.75828	-870.9565233	-7.982639568	-0.061329759	-62708283.8	86.55192522	0.15
10004.92643	10058.32542	9897.350221	9972.85292	1748208524	-124.5776474	214.4959697	10786.73304	10565.06532	10337.56212	-502.6164455	10242.17034	-906.259151	-8.357687037	-0.060171358	-62716785.12	86.19622077	0.15
9886.43109	9937.638723	9772.53308	9857.148605	1711509694	-132.9143379	209.1016791	10730.83695	10495.35392	10265.22654	-576.0420761	10124.95708	-930.6916968	-8.629581185	-0.063004797	-59952953.65	86.19934024	0.15
9779.717256	9829.01698	9663.938823	9756.628076	1672318153	-135.5840996	203.8431902	10670.53759	10418.17123	10197.12972	-628.4949156	9981.238387	-942.8135264	-8.785484091	-0.067938897	-55494570.37	86.38242133	0.15
9684.194393	9732.341774	9567.70847	9667.065924	1632741830	-136.4936928	199.4552542	10608.55274	10339.83778	10115.15056	-664.0468247	9838.584813	-941.8933823	-8.820886868	-0.072304499	-50891342.82	86.46062074	0.15
9621.611224	9672.714803	9511.165855	9612.286434	1595747678	-129.6428035	196.3988938	10547.7773	10266.67849	10027.96581	-638.1634052	9722.207412	-925.3151202	-8.709528439	-0.074120323	-47337295.06	86.48035236	0.15
9612.324766	9673.671648	9519.19977	9613.836362	1564332293	-109.5853924	195.1967981	10491.59655	10205.87631	9950.452457	-509.1153539	9660.74229	-891.1101274	-8.432134055	-0.071010639	-46109870.54	86.51556676	0.15
9638.911477	9714.890178	9569.565063	9652.130431	1537605030	-83.19824762	195.4936823	10438.76212	10155.73204	9880.528461	-317.5176045	9642.849618	-840.6457318	-7.999213072	-0.063966599	-46693479.96	86.56761147	0.15
9681.344168	9772.637163	9637.84473	9706.358733	1513481216	-56.17438835	196.4782479	10386.75364	10111.59145	9813.004169	-110.4414966	9644.855636	-775.3248542	-7.419343504	-0.055258338	-47927140.99	86.62964389	0.15
9712.115331	9814.826042	9685.125324	9741.562107	1491099998	-38.01423092	198.1413838	10336.31567	10073.84386	9756.002067	49.91166462	9662.634617	-699.6209149	-6.737031315	-0.044591511	-49452488.79	86.78160094	0.15
9700.654596	9806.311495	9669.839065	9720.287167	1469165494	-42.73274319	200.3963692	10286.86249	10041.76752	9718.641577	96.72339795	9687.412831	-618.5279203	-6.001677355	-0.032161323	-50780895.03	87.09672326	0.15
9662.32796	9763.582879	9613.642003	9663.752797	1446641178	-60.538451	202.3076833	10238.10156	10013.57584	9696.71777	58.3290082	9712.699764	-530.3000228	-5.189601227	-0.01928058	-51369857.23	87.49154475	0.15
9623.550521	9715.765314	9551.502861	9604.973733	1423139618	-66.6322203	203.0728229	10192.57977	9989.254045	9684.051498	-12.38403994	9740.875917	-433.0443071	-4.276630429	-0.006452293	-50954241.48	87.86777472	0.15
9594.753018	9676.56398	9506.762341	9565.446195	1396920272	-65.72070986	201.6271193	10144.1672	9962.994257	9677.805269	-86.56008203	9748.922913	-325.3609857	-3.241171592	0.002884429	-48811991.74	88.10916581	0.15
9590.771761	9663.735389	9506.950577	9571.105369	1366325184	-81.05354601	196.8747642	10084.82859	9929.10647	9673.938702	-129.604528	9715.339886	-205.289002	-2.055955994	0.00536421	-44224712.82	88.09332693	0.15
9611.179128	9677.329717	9546.217551	9615.170709	1332399537	-80.64228362	189.4745587	10023.41445	9892.594546	9672.838936	-136.7209594	9659.604017	-79.50583639	-0.792593901	0.003597305	-37648214.57	87.86981431	0.15
9644.259012	9706.052336	9604.554989	9676.337743	1296858739	-14.42981217	180.7129663	9971.027443	9859.531392	9677.49025	-120.8469845	9603.904434	42.44297428	0.445272856	0.000735713	-29908996.34	87.53679292	0.15
9704.670997	9760.180001	9683.516729	9758.937843	1261124328	71.56883424	171.0491734	9930.120415	9836.884025	9684.466206	-73.16796515	9579.190994	157.4598858	1.622583414	0.000471013	-21420590.93	87.14953922	0.15
9803.74957	9847.884942	9781.901137	9863.738055	1226916592	108.3783869	161.13261	9902.424467	9832.054644	9690.752786	15.98976161	9618.179706	261.0128066	2.687892063	0.006960497	-12733520.45	86.77468304	0.15
9921.270744	9952.083741	9885.463758	9973.300918	1195100672	115.6940988	151.9891339	9883.733362	9841.594496	9699.810996	126.7184133	9704.008078	347.2265058	3.579620934	0.017799285	-4495182.217	86.43596795	0.15
10037.20052	10054.53385	9981.878497	10073.53812	1166111603	128.8216144	144.3367359	9867.03546	9858.776024	9714.099152	231.9524499	9807.277053	413.007469	4.26677805	0.02869751	2852295.161	86.13075396	0.15
10114.35431	10130.12568	10049.89888	10134.45268	1141032858	136.3113737	139.5063176	9851.25686	9879.726134	9739.441147	326.8768696	9908.312085	445.6510066	4.612649947	0.038270466	8481365.823	85.88648283	0.15
10116.3483	10153.1364	10068.40158	10126.61754	1120870444	124.1676772	138.8119363	9836.99353	9899.986944	9782.102622	400.4520247	9984.881977	434.8865588	4.506924101	0.044615409	11581699.55	85.73179133	0.15
10057.80329	10128.58604	10041.09766	10062.62433	1105843977	97.78843344	141.602494	9823.262435	9916.862739	9834.331419	435.8094162	10032.89466	387.0192645	4.01542732	0.04654446	12463539.9	85.65305215	0.15
9962.816771	10070.43248	9979.149856	9964.094521	1095859875	63.93890722	146.6325586	9808.971629	9928.880686	9884.922208	432.050688	10056.36088	309.6277934	3.21618742	0.044417435	11789996.65	85.6204236	0.15
9862.973823	9989.770984	9893.089664	9854.154655	1090915750	23.49535841	153.2412516	9796.475393	9933.999889	9927.688521	344.5307571	10052.71363	222.6693565	2.324072602	0.035591018	9890507.682	85.64086316	0.15
9791.034031	9899.195254	9794.338924	9757.78233	1090910589	-21.57112962	160.5301818	9788.848974	9930.162844	9955.471201	132.1195463	10020.08702	145.9993312	1.552120806	0.017599291	7230883.609	85.70930115	0.15
9739.230884	9803.767641	9689.958406	9675.568957	1095366033	-65.99220545	167.7167211	9783.98826	9916.661648	9964.840076	-150.7368031	9960.751192	73.66606552	0.832010998	-0.006115197	4286327.376	85.78511354	0.15
9694.322948	9707.721423	9587.215585	9602.942704	1103670052	-105.4819965	174.3652828	9778.873162	9894.406928	9956.511711	-438.8878275	9880.624625	-0.822370912	0.090406861	-0.031114397	1353703.418	85.84058662	0.15
9633.057112	9609.357439	9483.164831	9531.578207	1115553705	-133.4392636	179.3195184	9772.640354	9861.664027	9924.914486	-661.8878443	9778.880246	-95.06051019	-0.869901767	-0.053500544	-919457.1734	85.79039554	0.15
9532.517382	9508.334039	9377.321115	9453.726221	1130673548	-143.2935025	181.4629807	9764.159442	9817.196554	9865.291827	-743.3389851	9656.169144	-227.1470195	-2.251321785	-0.068960277	-1885858.251	85.55374624	0.15
9415.630262	9417.517291	9282.851564	9380.7001	1148462968	-137.5267754	181.2071087	9753.515628	9766.334099	9785.824258	-703.6819937	9529.130389	-373.9026908	-3.8015183	-0.076992097	-1779350.606	85.18519824	0.15
9308.914606	9346.470181	9207.683196	9322.711225	1169305448	-121.4340183	179.3457806	9742.010409	9714.977602	9697.457274	-596.0230266	9413.892871	-507.1817691	-5.213630634	-0.079011717	-1108654.193	84.75927198	0.15
9248.80403	9317.056603	9181.343457	9302.512372	1192640053	-97.71165939	176.4446322	9728.51119	9668.874632	9609.644428	-434.3569696	9328.545695	-599.8756064	-6.190438122	-0.07419145	-82248.17772	84.36810537	0.15
9272.154018	9350.14786	9230.757596	9341.175712	1216552506	-70.07283352	173.2659256	9711.631076	9634.55202	9532.268531	-240.7756437	9292.702085	-622.7984788	-6.411276411	-0.062002677	990342.8015	84.10953271	0.15
9353.40411	9425.485949	9329.250687	9417.563036	1244674896	-41.73581761	170.1137266	9693.673777	9611.03849	9469.232508	-43.28896164	9298.184491	-588.2637575	-6.01404551	-0.044998984	1747959.38	83.9570534	0.15
9454.483271	9515.836961	9444.325481	9505.310094	1279923876	-14.53251685	167.0161349	9678.382659	9594.176091	9422.920451	142.104121	9326.397133	-521.8652034	-5.282212836	-0.02619036	1983170.856	83.85542063	0.15
9544.106127	9596.510709	9533.953313	9572.522401	1317198401	7.0417202	164.5802356	9667.66557	9585.954822	9396.205488	277.2405665	9377.254759	-430.6928081	-4.294773547	-0.007719436	1206807.71	83.75832998	0.15
9586.828623	9639.47016	9553.732966	9585.521425	1356581514	18.54467093	163.3677054	9660.137309	9586.973302	9385.611932	320.929103	9446.225067	-326.932415	-3.186737659	0.00765923	-1068769.183	83.61444576	0.15
9589.547371	9648.824005	9520.09421	9556.871395	1389494597	21.34685767	163.2021214	9658.43368	9593.034973	9393.978639	290.5652262	9518.59873	-220.6124187	-2.065480355	0.01894616	-4523979.103	83.44078812	0.15
9574.551135	9641.112541	9464.440661	9511.034176	1406958915	18.58765465	163.7963116	9667.827924	9601.247161	9428.723164	221.633095	9586.716317	-113.8406833	-0.94945601	0.026826079	-8583889.839	83.26707507	0.15
9542.590027	9614.079795	9407.36894	9462.983252	1440110714	11.74790582	164.7691333	9676.538205	9602.133863	9468.794516	117.1438822	9621.210847	-32.60475486	-0.123518423	0.027993153	-12971410.5	83.12236344	0.15
9497.933094	9568.772164	9373.261678	9430.718105	1486901433	2.979881842	165.6351648	9668.952074	9586.439978	9486.49731	-9.657611088	9591.322221	-0.343730875	0.156830284	0.01974816	-17315858.08	83.03683519	0.15
9450.442391	9516.598901	9360.797963	9414.633487	1542196377	-5.452911116	166.4668129	9650.305914	9559.842892	9488.713008	-135.0684143	9519.215138	-3.986093516	0.040250786	0.00580998	-21192121.61	82.97817544	0.15
9405.290904	9465.752109	9358.96714	9407.642975	1689517376	-12.07587592	167.4803392	9629.804318	9530.158836	9489.583129	-249.7463747	9441.437007	-27.15069001	-0.289148691	-0.009829305	-24328468.75	82.90441495	0.15
9380.530764	9436.038022	9368.384093	9412.437273	1784978512	-13.9357764	168.5963559	9608.677964	9506.760402	9488.39459	-294.2534061	9380.866267	-39.10316159	-0.482591516	-0.020968312	-26159682.66	82.77946735	0.15
9394.611855	9447.786865	9388.641299	9430.961952	1537859158	-8.268973954	169.7773323	9588.051015	9499.629331	9484.4567	-213.5646287	9350.574661	-8.939214124	-0.191183312	-0.021116262	-26138081.08	82.56515406	0.15
9438.662344	9491.580873	9418.042997	9460.492979	1240764964	3.885292055	170.9483687	9568.548252	9505.292413	9480.288016	-48.91053498	9362.317408	50.40930871	0.441212675	-0.012928236	-24527244.02	82.2836918	0.15
9497.457872	9550.84145	9454.779563	9497.543631	1369954539	19.62193566	171.9272602	9550.067858	9517.086285	9477.474684	147.5146316	9431.113667	119.4412287	1.197870889	-0.001201357	-21825998.01	81.97856732	0.15
9559.785832	9613.777844	9496.629647	9538.831944	1634972949	36.90998903	172.83611	9531.917585	9529.699493	9476.652796	302.3002328	9516.959328	168.6881971	1.741220332	0.010686006	-18333798.07	81.66628137	0.15
9612.382879	9666.434948	9540.628742	9579.924196	1584627804	54.2726405	173.8086187	9513.464301	9537.291318	9479.307762	338.8110186	9559.985782	169.3610287	1.742369312	0.018732732	-14452809.47	81.36851486	0.15
9651.110855	9704.832101	9579.868206	9616.021744	1388355789	66.99382578	174.5268547	9496.519018	9540.997397	9485.8756	283.2621593	9576.418101	135.7651144	1.365235514	0.023008681	-10483114.88	81.10968654	0.15
9676.530479	9730.030118	9608.084969	9643.635904	1304607139	71.18389199	174.6764126	9482.872358	9543.557787	9494.877851	183.6325769	9604.671343	86.80779808	0.823495798	0.025115449	-6582909.196	80.90379281	0.15
9684.595366	9737.995235	9619.065984	9656.29978	1279005810	69.37828301	173.9344143	9474.898041	9547.353753	9510.921136	85.67188906	9628.951619	56.37272366	0.5114065	0.024715768	-3209271.942	80.78398768	0.15
9671.125805	9724.590519	9605.870362	9647.920476	1235831364	58.04028537	171.9612933	9474.87474	9554.742732	9537.542102	38.58569718	9619.959627	77.40131457	0.811139947	0.021675893	-800229.0657	80.78234626	0.15
9638.699835	9692.374943	9571.955729	9620.977654	1195781961	39.29023168	169.0231051	9480.747812	9563.013666	9568.303997	26.5601596	9599.930941	126.6185086	1.447576115	0.016292048	765364.0439	80.88255899	0.15
9592.781862	9646.708649	9525.304921	9580.330987	1174908109	32.36917197	165.6146038	9489.392963	9568.807645	9596.797682	20.75410964	9605.846292	174.7422579	2.077150434	0.008841504	1740999.868	81.05487396	0.15
9531.381707	9585.725009	9463.599869	9529.61726	1160890409	11.85041983	161.9050315	9498.415054	9567.971778	9611.237804	-9.588744169	9610.007441	179.7725113	2.202588209	-0.00011839	2329820.004	81.27991973	0.15
9455.121798	9510.148235	9387.296601	9473.573952	1141919838	-69.58187262	158.1271101	9505.06856	9556.444787	9599.945062	-94.63074116	9567.955692	99.47594811	1.32390118	-0.009827629	2806940.85	81.53207333	0.15
9372.15187	9428.099899	9304.661967	9414.641682	1121216266	-158.5692045	154.6796864	9508.661612	9536.604095	9568.588989	-210.9938811	9501.037529	-39.67350494	-0.247385952	-0.019574862	3242997.382	81.79419868	0.15
9288.07394	9345.185838	9220.826695	9353.929275	1103814787	-174.5461706	151.852303	9509.544948	9512.080992	9525.949983	-327.9827325	9448.963633	-198.7173472	-2.052982795	-0.028796354	3613887.995	82.05753993	0.15
9221.888793	9280.150326	9156.167634	9295.254922	1091861381	-149.2289606	150.1633887	9506.640358	9486.492332	9481.714926	-404.2674231	9398.986229	-337.6093373	-3.621441385	-0.036516197	4085473.382	82.29517697	0.15
9191.411192	9250.579738	9129.75176	9242.292116	1088302964	-141.5392981	150.1168103	9499.065221	9463.874677	9446.478992	-399.2752146	9325.030485	-413.5897192	-4.448899872	-0.041809987	4809864.067	82.48141332	0.15
9185.729955	9245.720289	9129.376793	9195.35877	1091571948	-134.8223621	151.480074	9487.563479	9443.107087	9417.229804	-336.5845904	9256.053375	-439.8983109	-4.694205247	-0.0448252	5752325.132	82.62063887	0.15
9190.867417	9251.708974	9139.815806	9153.985114	1098332090	-100.3465073	153.8078158	9473.097968	9421.686266	9387.843507	-250.5305707	9228.879786	-443.3424973	-4.677407997	-0.046005476	6850801.19	82.72336217	0.15
9185.743832	9247.899381	9137.415189	9117.749023	1108127333	-66.80507819	156.8162396	9456.660773	9398.730822	9353.979599	-181.3054038	9222.885632	-442.4366045	-4.617616843	-0.04568775	8009287.162	82.79971788	0.15
9148.384772	9212.747207	9097.653578	9085.804282	1120344227	-67.7880668	160.1328397	9439.603947	9373.087308	9311.032896	-171.0630995	9210.434811	-458.5121192	-4.767160458	-0.04434329	9107812.131	82.86408289	0.15
9089.690189	9156.68727	9033.140872	9058.231098	1133499683	-91.52393753	163.5098646	9422.053395	9345.202703	9261.841471	-201.624361	9186.076486	-483.4297701	-5.034474766	-0.042134896	10154354.19	82.91490645	0.15
9026.79325	9096.289404	8963.364298	9035.490902	1146559636	-114.9565311	166.816451	9403.681973	9316.583018	9211.428905	-242.194722	9142.863524	-500.7964208	-5.229991007	-0.0390817	11186410.33	82.9458999	0.15
8976.200268	9047.467099	8907.480709	9017.561091	1157505435	-123.9081368	169.6834659	9385.785147	9287.351791	9164.574704	-265.8401514	9089.980852	-503.0054801	-5.268249508	-0.035464175	12203022.74	82.96283111	0.15
8955.64938	9027.323458	8886.056374	9004.240916	1164389571	-128.0402616	171.7588262	9368.893797	9257.104733	9124.907668	-243.2931368	9047.570449	-481.6979315	-5.054807346	-0.031575579	13208926.24	82.9689009	0.15
8958.923564	9029.940802	8891.825268	8995.947959	1167684984	-126.5157445	173.0797199	9352.619603	9227.480298	9092.484369	-186.5753884	9012.301966	-440.6257988	-4.630469911	-0.027440849	14175164.4	82.96529618	0.15
8974.271274	9044.161306	8911.046415	8993.609221	1168490025	-27.02035723	173.78254	9338.317887	9202.042636	9069.72599	-117.8369726	8973.599828	-387.8800146	-4.08420832	-0.022983952	15069013.59	82.95358106	0.15
8992.858667	9061.396848	8933.52433	8996.666313	1167916437	-59.86473147	173.9849948	9322.576217	9180.547217	9050.571004	-52.25553866	8947.928986	-326.8718829	-3.453377777	-0.01828767	15875773.5	82.91948336	0.15
9004.698632	9071.974788	8947.697835	9004.517655	1167283119	-23.39650219	173.8505657	9298.89966	9159.105485	9023.029075	-6.83196867	8953.88304	-261.7025021	-2.782551917	-0.013415574	16573451.21	82.85406019	0.14923
9014.453161	9080.802855	8958.539019	9018.970378	1167011705	-6.762153242	173.437253	9273.565374	9143.602115	8999.74474	24.46664063	8982.14424	-192.8799948	-2.071518461	-0.008208336	17188877.04	82.75527179	0.14846
9030.370979	9096.218167	8975.202483	9041.646183	1167442066	5.873289717	172.7600249	9256.995052	9143.77739	9000.737668	54.10965148	9020.601833	-119.1612442	-1.300466657	-0.002543466	17767694.74	82.62399159	0.14846
9056.576944	9122.675214	9002.042259	9074.000659	1168755091	16.05897337	171.8854434	9243.519548	9150.067163	9015.950177	87.15369071	9060.761907	-42.87747526	-0.489488966	0.003686356	18278003.44	82.50538239	0.14846
9097.731673	9165.158868	9044.022239	9117.612655	1171023837	33.20836036	170.8890025	9224.126989	9148.655482	9028.732342	129.71163	9090.26784	33.81400877	0.343336747	0.010623601	18701987.27	82.40490977	0.14769
9150.610926	9220.219989	9097.769951	9170.111229	1175536348	54.92213605	169.7923408	9203.15286	9145.166492	9044.453857	178.1052737	9114.133435	110.0173201	1.186435922	0.017953591	19056994.3	82.3162105	0.14769
9208.632871	9280.889249	9156.373024	9227.292079	1183257490	75.3962209	168.5600153	9186.860951	9148.180043	9071.493352	224.1077244	9147.866191	183.7665908	2.012498793	0.025114791	19329576.05	82.33749423	0.14692
9270.034121	9345.213812	9218.025011	9287.989047	1194836086	94.8985168	167.2684705	9174.321301	9157.642024	9105.35011	266.8195854	9185.115264	255.6192514	2.826858039	0.032042172	19633376.95	82.29560955	0.14692
9332.610843	9410.720446	9280.476561	9350.631757	1211607936	113.19603	166.0001957	9164.385977	9173.24323	9140.473308	305.086344	9210.176569	326.8426853	3.64261984	0.038635839	20060245.84	81.83399768	0.14692
9392.182792	9472.948477	9339.646159	9410.643866	1231530929	128.4430768	164.5800517	9157.919927	9194.215433	9177.517511	333.9050004	9241.170331	392.1158052	4.392889794	0.044196205	20482140.71	81.3058947	0.14692
9445.715345	9528.710304	9392.685421	9464.165701	1251702534	139.3341012	162.8195724	9155.122367	9218.422912	9217.261272	349.6929155	9305.267883	445.6453493	5.006488106	0.048118496	20706838.67	81.29274376	0.14692
9488.409704	9572.75184	9434.79188	9506.015983	1274792557	143.1668654	160.631231	9157.561684	9245.276919	9259.169813	347.2294482	9383.10879	485.6373459	5.459768725	0.049668269	20446823.38	81.42031782	0.14692
9515.417984	9599.778752	9461.119022	9530.966748	1301347747	137.701574	157.8928254	9166.472015	9273.957646	9302.981506	321.0798586	9442.22617	508.7191031	5.708347242	0.04809712	19526349.62	81.11407043	0.14692
9528.709272	9611.999625	9473.723605	9541.257397	1330968215	123.4216531	154.7386457	9180.091825	9302.410611	9346.733014	275.4048296	9488.321327	516.8288572	5.779081516	0.04389864	17792565.93	80.59207579	0.14615
9532.648142	9614.142203	9476.960118	9541.727491	1365995784	102.7452069	151.5002623	9196.659587	9329.353333	9387.969503	218.0740091	9536.007177	516.0728987	5.751703412	0.038037153	15377082.76	80.18947604	0.14615
9528.667203	9607.906162	9472.402145	9534.01437	1392984485	80.20220686	148.0934064	9212.484738	9352.178868	9425.78434	151.4788413	9568.406225	498.2121442	5.519987994	0.030837506	13152252.29	79.84531533	0.14615
9519.019913	9595.930391	9462.498714	9520.679175	1401085478	55.5249868	144.4441876	9223.884602	9367.430263	9459.065152	79.13212755	9567.045854	457.8302378	5.015587499	0.022771031	10702090.51	79.47511316	0.14615
9507.459894	9581.924257	9450.635024	9505.431504	1399746282	32.42171573	141.113507	9232.709627	9377.167907	9487.000498	8.579916679	9543.747255	405.1537753	4.365979788	0.014686592	8593736.898	79.11162971	0.14538
9496.64585	9568.277255	9438.958509	9490.642193	1395969734	28.60984557	138.6348319	9241.610584	9387.013781	9509.573116	-54.40769789	9513.291475	347.5135807	3.658100001	0.007210957	11070864.74	78.77797209	0.14462
9491.564153	9560.315295	9432.421525	9481.709918	1417945920	27.85124167	137.531243	9253.718202	9396.072731	9524.218988	-100.3312828	9486.29337	311.3389153	3.237536176	0.001450626	13590870.97	78.47390388	0.14462
9497.259017	9563.404892	9436.00441	9484.074724	1492069941	-11.73458879	138.3685884	9272.388142	9399.114	9529.681973	-119.59944	9477.419226	321.533729	3.428729463	-0.00148485	5075588.793	78.19891276	0.14462
9511.319204	9574.817042	9447.143967	9494.92115	1595082011	-45.46778088	140.751584	9295.821049	9404.032925	9528.141825	-116.9003534	9482.792482	359.5385395	3.984002202	-0.002089654	-2982310.859	77.9541912	0.14385
9529.043385	9589.722661	9461.442915	9509.416829	1699512075	0.736391597	143.8505478	9321.062264	9423.252097	9519.373658	-101.1107719	9486.260595	402.6635566	4.60808496	-0.001312909	8595875.335	77.74251602	0.14308
9548.428876	9605.716581	9476.591373	9525.054972	1764069276	68.2493153	147.5499028	9345.87265	9445.938959	9510.454615	-75.92590186	9495.421659	417.3534766	4.850834403	0.000406404	24878551.3	77.55680275	0.13846
9566.611513	9619.246969	9489.119558	9538.059594	1747066727	69.68369307	151.6410838	9367.718125	9455.726987	9513.87873	-47.13312689	9527.532706	369.0789486	4.2461386	0.00240356	23732945.06	77.38839656	0.13692
9580.666687	9628.535157	9497.86703	9547.128214	1669825216	36.3418301	155.2267888	9387.010502	9458.317018	9520.054818	-19.23993485	9559.189649	275.6530266	3.051284806	0.004235739	13454180.21	77.24710193	0.13692
9589.122536	9633.699607	9503.345981	9552.787313	1565500355	18.2677519	157.5705812	9405.057747	9463.168966	9512.034436	6.155022167	9555.899211	165.0451249	1.659537748	0.005773905	6948296.878	77.14448665	0.13692
9587.545277	9629.856654	9500.82147	9549.802934	1468394472	7.430061212	157.6455225	9421.993171	9468.096167	9501.233205	18.73430106	9535.240482	63.82635729	0.421693515	0.006000007	2871932.247	77.0853308	0.13692
9571.692361	9612.799069	9486.766129	9534.263151	1415557394	-6.930153246	154.4046901	9438.141489	9470.353359	9504.048473	9.634478011	9527.466524	0.939391204	-0.268320316	0.004043817	-790843.4421	77.07591176	0.13692
9544.403181	9585.692606	9463.258616	9508.462083	1395568636	-20.76037543	148.4817274	9453.16392	9470.980611	9513.558867	-16.55919431	9522.662161	-32.11354696	-0.538329377	0.000343257	-3577521.128	77.10890723	0.13692
9510.276005	9551.893248	9432.351626	9474.677131	1386000198	-33.32603993	141.1113745	9466.207782	9470.460674	9519.378201	-53.71243073	9504.16616	-53.28763128	-0.664301576	-0.004498104	-5818033.765	77.16682889	0.13692
9472.760596	9518.09189	9403.134662	9442.892193	1370270066	-44.81634316	132.7516803	9477.496172	9469.283711	9519.728495	-88.59902185	9481.655945	-73.74967102	-0.735343836	-0.009178528	-7903073.34	77.25144468	0.13692
9436.216371	9492.077013	9383.969515	9422.294068	1329821504	-52.13699499	124.0450634	9487.359719	9468.356983	9515.056109	-108.0450477	9467.645764	-106.0625768	-0.878593724	-0.012415125	-10359099.1	77.3645101	0.13692
9402.667236	9469.87537	9371.886187	9409.606173	1275117825	-58.79963828	115.9996766	9494.902339	9466.265556	9504.178517	-115.079404	9456.8734	-144.8224599	-1.084710789	-0.014414305	-13174604.52	77.47763965	0.13692
9372.740858	9447.766658	9364.229019	9401.880529	1223772543	-75.76378933	109.3322826	9499.304476	9461.519147	9483.663896	-113.601246	9442.596276	-179.4399385	-1.253693061	-0.015466786	-15810824.83	77.56382335	0.13692
9350.057802	9426.183861	9349.146633	9386.096074	1187053301	-94.85388497	105.3290484	9500.123227	9454.852405	9461.76966	-115.2862953	9425.759512	-203.3105008	-1.481787857	-0.016754442	-19097083.35	77.6005109	0.13692
9337.860493	9396.297367	9315.58904	9350.106121	1176923266	-96.24436608	105.2590837	9496.709975	9445.306989	9450.479613	-131.9767565	9405.296244	-209.7464435	-1.849722893	-0.019380366	-23842375.62	77.56059943	0.13692
9335.721141	9367.00933	9274.748626	9306.14633	1188746875	-100.9362794	108.5174183	9489.98161	9434.160643	9439.951846	-151.1084197	9383.77255	-200.687431	-2.247163877	-0.022168525	-28707177.19	77.46140581	0.13692
9342.843539	9374.605707	9239.101961	9267.862314	1212433978	-132.2368913	113.9118812	9481.715247	9427.514082	9419.012233	-158.6882007	9367.763133	-179.9532489	-2.568035465	-0.023881901	-32510091.59	77.34195014	0.13692
9357.064834	9393.822966	9228.835701	9257.353182	1243193012	-159.4947761	120.8298676	9471.412176	9418.834324	9390.634221	-137.4365081	9348.966144	-151.8983577	-2.608306667	-0.022302064	-33996170.16	77.19074493	0.13692
9375.617466	9354.896899	9263.824395	9296.35803	1275090417	-164.8894712	128.4382794	9459.010058	9396.178781	9356.152756	-69.25658156	9321.273276	-121.4894808	-2.166668765	-0.015316544	-30847291.84	77.00547945	0.13692
9399.86587	9335.174524	9332.178866	9371.808504	1306970552	-124.3503851	135.9199931	9446.706001	9374.365735	9329.036781	31.24893389	9295.318783	-84.49896148	-1.337641255	-0.004493017	-24553556.12	76.83135811	0.13692
9431.772012	9461.99346	9416.509769	9464.611687	1340028138	7.592760814	142.7678316	9436.157709	9374.808546	9328.946083	141.2778413	9278.984758	-35.53686293	-0.271510287	0.008020093	-20135344.75	76.69868988	0.13692
9471.795613	9630.941999	9497.27879	9553.226512	1371033898	147.4563436	147.8654249	9431.672717	9391.55416	9347.462355	247.9051244	9297.342462	28.28758591	0.847622806	0.019574555	-15351762.98	76.69095469	0.13692
9520.590025	9688.066434	9553.606778	9614.66283	1397225244	178.1869019	150.1174262	9437.340976	9411.651491	9368.31279	335.107024	9373.954008	110.3718462	1.823849761	0.027394838	-3169811.035	76.89321968	0.13692
9576.383656	9688.414956	9591.864664	9655.863041	1417981002	143.3955861	149.8929201	9450.613037	9437.923798	9397.020669	399.0825802	9489.463775	205.5755277	2.687766295	0.032241674	7540962.673	77.23574738	0.13692
9635.955621	9718.70241	9624.379004	9690.254334	1432531719	115.8778717	147.9951672	9468.012346	9475.523739	9441.719358	444.424374	9619.520174	304.4738735	3.501484816	0.035581214	2581205.793	77.63010844	0.13692
9698.802097	9769.508979	9660.702383	9728.423686	1443105763	98.76141781	144.8453195	9485.122759	9514.996994	9496.925561	458.5481867	9731.10852	405.3625095	4.355368301	0.038762147	-6929147.966	78.01293081	0.13692
9764.223966	9826.144075	9711.712897	9782.418651	1451856912	92.8871833	141.0402842	9497.186206	9545.645964	9555.126615	431.5583274	9789.92795	505.7933299	5.347107944	0.043332338	-4186240.024	78.2762303	0.13692
9828.431599	9888.543194	9771.305994	9845.294824	1457241834	98.12289992	137.097932	9505.916147	9570.406943	9614.792091	374.9809055	9809.116022	595.8115483	6.334955946	0.048286814	4624667.88	78.45614745	0.13692
9888.012693	9951.950472	9829.160892	9905.492231	1457565916	106.9952232	133.2985098	9514.44676	9594.003394	9675.410694	301.0947821	9811.515589	667.0970689	7.145778591	0.052078713	9683390.021	78.7144912	0.13692
9938.795865	10006.84569	9879.42324	9956.326127	1448012296	113.9903628	130.370191	9525.027807	9619.726963	9732.324692	232.8738791	9817.636912	708.2533082	7.626327523	0.053779493	12716884.18	78.93377928	0.13692
9976.566401	10043.53029	9915.681074	9990.492758	1425464511	112.9113158	129.0394681	9540.303286	9651.280135	9781.083633	194.2431104	9850.422459	707.8971376	7.617907108	0.052375403	16005781.82	78.86261902	0.13692
10002.96481	10065.13704	9940.201872	10010.76144	1391983425	105.9259418	128.9907164	9559.277729	9686.46083	9822.532972	177.7681644	9901.106799	672.230408	7.198930328	0.048418745	18914880.62	78.78750002	0.13692
10021.73955	10078.71768	9958.67141	10023.84437	1350144274	98.26281192	129.5840824	9579.930167	9721.81457	9858.526951	170.614832	9953.186022	613.4162927	6.531179515	0.04309795	21300282.66	79.14701624	0.13692
10034.15953	10086.41447	9972.461826	10031.46425	1312940406	90.42334528	130.5445191	9601.73443	9754.296297	9890.765657	159.6883808	9996.942589	536.900232	5.679773068	0.036734529	22930586.91	79.68817156	0.13692
10042.15773	10091.24271	9983.457176	10035.96756	1290349718	83.04265823	131.4773563	9623.873604	9780.81981	9921.63568	129.9983769	10021.35453	450.1991865	4.732402151	0.029763979	23665817.08	79.98779264	0.13692
10048.71917	10095.77023	9993.938937	10040.20075	1281327118	77.09207276	131.9077048	9646.682539	9803.000463	9950.850057	90.2333976	10031.6408	362.278809	3.782077518	0.022928602	23869160.86	80.16321515	0.13692
10055.94313	10101.00508	10005.05679	10045.65967	1287466100	72.67306224	131.5501547	9671.187631	9823.49675	9977.269925	54.25366517	10038.14453	279.1659517	2.884553359	0.016743478	23705810.4	80.42758191	0.13692
10067.76478	10110.72286	10019.86004	10056.16544	1284697614	71.08260975	129.7797135	9696.502492	9844.6655	10001.75122	30.24391201	10044.66894	213.1473459	2.169787311	0.012142356	24438660.14	80.62501318	0.13692
10088.16439	10128.75305	10041.48056	10075.60382	1252071574	73.76554304	125.9763309	9721.949943	9869.046875	10024.93843	27.31906056	10055.86836	176.2850444	1.765347211	0.010061992	27236007.38	80.5794113	0.13692
10115.46605	10153.53553	10068.55651	10102.32498	1209203793	79.68607832	120.5387662	9748.31074	9895.673894	10046.84872	41.50663869	10071.78304	164.4927388	1.628054873	0.010125818	31075935.39	80.37204227	0.13692
10146.2051	10181.94103	10098.29841	10132.96968	1172413944	87.13375569	114.1900905	9775.953569	9922.666939	10067.88317	63.52545393	10089.46065	169.1800264	1.668365629	0.011542928	34772838.44	80.10849884	0.13692
10178.98046	10212.59444	10129.6982	10166.16155	1188650715	95.70354702	107.2787259	9807.117714	9948.887938	10086.80402	91.43772941	10111.49991	185.3692407	1.832600357	0.013965327	36473471.21	79.87290257	0.13692
10211.74536	10243.47843	10161.23527	10199.88239	1303572232	104.523913	100.2756111	9843.8989	9973.00467	10102.39465	122.503293	10139.94012	206.0937002	2.045836267	0.016890266	34320301.91	79.75501692	0.13615
10242.12625	10272.37354	10190.7013	10231.6429	1474665490	112.5311122	93.7174886	9884.033377	9995.353302	10116.17276	151.4990864	10171.76704	227.102495	2.263884759	0.019766686	29283432.84	79.73976238	0.13615
10268.76672	10298.01524	10216.67986	10259.91743	1648700977	119.1845037	87.94692308	9924.789232	10016.8465	10129.73016	174.9836893	10204.21677	246.9123511	2.471773808	0.022261537	22864787.63	79.78366889	0.13615
10288.3198	10317.25054	10236.23747	10281.30474	1764811829	121.5953756	83.69586862	9962.625264	10037.58896	10145.40246	186.5414294	10231.64028	258.3182936	2.594148186	0.023597942	16707120.13	79.84111295	0.13615
10297.46641	10326.95464	10246.42744	10292.41416	1758630440	117.5268744	81.67645124	9993.863325	10057.76875	10165.52291	179.5940167	10248.16382	254.3539687	2.558323898	0.023005072	12562703.51	79.86724913	0.13615
10298.22283	10328.98371	10249.0899	10295.18506	1657025594	108.0564281	81.56427757	10019.69437	10077.40636	10188.62537	157.4796749	10256.44658	237.8723582	2.393256427	0.020835424	9980713.815	79.87690083	0.13615
10294.11664	10326.60489	10247.52774	10293.13772	1511395615	94.556718	82.75027104	10042.38293	10096.27875	10212.38322	126.8793751	10260.69979	213.9356585	2.15057455	0.017762864	8075726.581	79.88757642	0.13615
10287.04876	10321.56743	10243.26198	10288.00442	1352001835	82.15424604	84.86408188	10063.72911	10114.65734	10234.75842	90.15527326	10264.55278	186.3592226	1.86995263	0.014139278	6022939.133	79.95840551	0.13615
10279.59531	10316.25012	10238.40825	10282.17978	1215309796	75.26441164	87.39909242	10085.88616	10132.86291	10253.61739	50.80973888	10272.41361	160.2401981	1.60436119	0.010453866	2905289.024	80.14159567	0.13615
10273.77036	10312.51759	10235.11051	10277.85199	1107406241	72.57287099	90.05014306	10108.15635	10150.54639	10268.92288	14.21818743	10282.90552	137.1024528	1.368848428	0.007093079	-507297.3497	80.37675016	0.13615
10270.4661	10311.18902	10234.50615	10276.11939	1019747773	74.54427518	92.70906361	10129.06241	10167.31367	10281.34764	-16.01430449	10293.02438	116.4718301	1.157919816	0.00422811	-3128530.377	80.60743323	0.13769
10273.02998	10315.36244	10239.93861	10280.42585	964091277.4	75.30291247	94.82346965	10148.29495	10182.98465	10291.60378	-32.69772893	10303.03839	102.0269542	1.008484794	0.002474846	-4151112.125	80.72510687	0.13692
10284.59627	10327.93638	10254.58847	10294.04634	950621651.6	58.42952535	95.87449685	10165.38336	10197.29136	10300.41199	-28.6788139	10312.47191	97.04972309	0.953438835	0.002423926	-2722875.04	80.5985142	0.13692
10303.50136	10347.32908	10276.61463	10315.15392	974248835.8	27.78000078	96.05500298	10180.70136	10210.47645	10307.87359	-7.95905279	10321.6746	99.76140046	0.975257143	0.003751211	704393.1141	80.31932265	0.13692
10327.1938	10371.114	10303.1062	10340.82638	1026735339	31.78786476	95.67152775	10195.16861	10223.14931	10314.44079	22.18296585	10332.43828	107.8909921	1.051540396	0.005925068	5217399.468	80.0822603	0.13692
10353.13368	10396.89451	10331.59576	10368.59776	1100620890	72.90235831	95.07847806	10208.52526	10235.08934	10319.19001	57.9991984	10341.42803	118.0283906	1.148392951	0.008536486	10454240.88	79.93425154	0.13615
10378.08894	10421.63951	10358.92152	10395.30042	1185427141	-18.89851756	94.73139945	10220.57549	10246.10646	10321.27388	94.36534444	10345.75075	125.9648735	1.223961365	0.011052597	15940018.81	79.78675277	0.13615
10402.01195	10445.21795	10384.54314	10420.33484	1272502686	140.9523172	94.54730357	10232.19462	10257.1698	10323.20769	127.0388934	10348.91924	132.7420673	1.288406204	0.013312289	21231734.04	79.80922657	0.13615
10425.90479	10468.45849	10409.01003	10444.19485	1356361133	163.6628575	94.29139405	10244.10109	10269.16068	10327.54361	154.006148	10353.88341	140.6219234	1.364002999	0.015350546	26100107.14	80.29314577	0.13615
10448.23786	10489.91894	10430.28729	10464.82853	1424106197	193.6365795	94.07879998	10257.57381	10283.08828	10337.09782	168.4141738	10367.72132	148.9940867	1.444796612	0.016759156	29890694.29	80.80365422	0.13615
10467.87674	10508.53384	10446.7255	10480.54873	1463384371	194.520168	93.96974399	10273.89454	10300.04038	10354.83954	163.806948	10397.36756	157.8237844	1.530442763	0.017186457	31964850.47	80.74206855	0.13615
10484.67655	10524.11805	10458.57601	10491.65355	1478084781	174.3865098	93.99292662	10292.16422	10319.12588	10378.76512	143.4742707	10436.73114	166.2087616	1.61215186	0.016757027	32551901.08	80.33250865	0.13615
10497.7388	10535.85272	10465.68966	10498.12385	1476256928	134.6543354	94.31171322	10310.95726	10338.70871	10405.13542	112.6839713	10477.55086	171.6045135	1.665209176	0.015597389	32071462.46	79.94163696	0.13615
10508.97065	10545.48446	10470.27257	10502.07956	1463794848	93.0537515	94.67475166	10329.24845	10358.3904	10432.72022	76.38205464	10511.3673	176.0001272	1.708809801	0.014100384	30821601.94	79.5993796	0.13615
10520.59023	10555.01319	10474.93095	10506.04691	1448600445	65.87401768	94.80474368	10345.84352	10377.53662	10459.73672	40.85732381	10529.24574	181.5269939	1.763546667	0.012741545	29240971.89	79.3283471	0.13615
10529.27492	10561.62873	10477.01095	10507.62961	1433647845	50.1316364	95.15741176	10360.42413	10394.82123	10483.67695	6.826025616	10532.80043	183.1377906	1.780663874	0.011231154	27391797.15	79.12534982	0.13615
10531.41032	10562.3715	10473.43233	10503.98143	1419167291	52.02020204	96.21206883	10373.13033	10409.35946	10503.05716	-26.98329134	10526.71295	175.8680652	1.712184984	0.009172857	25173437.13	78.94648603	0.13615
10524.38471	10554.81637	10462.33765	10493.51599	1410638335	45.37969179	98.37809304	10383.48546	10419.19611	10514.05652	-57.30095698	10513.91088	154.9422451	1.511984377	0.006443763	23024414.09	78.76633661	0.13615
10505.25696	10536.25653	10441.53531	10474.34294	1413161148	-14.53149748	102.1015508	10391.12816	10422.47218	10513.05308	-81.49294054	10498.06236	115.2226234	1.130440682	0.002858616	21265491.63	78.55510347	0.13615
10476.86287	10509.60638	10413.63484	10448.78982	1425353603	-81.67967811	106.9810633	10396.40766	10420.45662	10502.32124	-99.2855169	10479.5395	61.34622628	0.612171399	-0.001287059	19851777.64	78.32749713	0.13615
10444.92024	10480.1512	10383.75217	10421.48014	1444364133	-93.70206039	112.233841	10399.83612	10415.15078	10485.44299	-109.4949738	10458.06081	2.04152262	0.041245451	-0.00538141	18800430.82	78.11642351	0.13615
10410.23955	10449.03909	10352.50138	10392.92832	1467300989	-76.97417284	117.6695463	10402.03354	10408.25647	10465.57754	-115.0616823	10434.01057	-60.36466052	-0.559970504	-0.009475923	17339867.54	77.92393367	0.13615
10374.08546	10418.08685	10320.84123	10363.91709	1490560880	-58.25011697	123.0387381	10403.72055	10401.82957	10446.60237	-119.5440435	10407.89744	-122.6236163	-1.160218731	-0.013597675	14814353.3	77.75239757	0.13615
10342.96663	10392.07842	10294.65342	10339.96712	1512667246	-53.42392026	127.543724	10405.31642	10396.45209	10429.36825	-118.0697044	10383.11816	-176.4935187	-1.68009517	-0.016933202	11661707.74	77.61408841	0.13615
10322.53343	10374.77376	10279.05877	10326.01892	1532934884	-94.97742508	130.4992363	10407.13881	10392.13751	10413.62632	-105.1783708	10363.44276	-215.4512632	-2.056756513	-0.018748874	8238167.829	77.51588734	0.13615
10319.65555	10372.92071	10280.23969	10327.64281	1550173450	-134.0159726	131.0985389	10409.56251	10389.99173	10401.43202	-77.26993241	10352.38937	-229.8508092	-2.197268931	-0.018207089	6040270.373	77.47117805	0.13615
10341.33682	10392.59076	10304.46509	10350.49177	1563271040	-99.29473712	128.5589199	10412.92877	10390.86141	10394.33025	-30.38199459	10353.25128	-210.1777695	-2.009900551	-0.014443512	6437667.178	77.49392936	0.13615
10383.82549	10430.84781	10348.13381	10391.53869	1571619075	-23.23734132	123.2632903	10417.50845	10395.01056	10392.81176	31.52198733	10365.84178	-161.4705165	-1.543215107	-0.008061505	8330596.025	77.57139899	0.13615
10439.05126	10482.11623	10403.80168	10444.0416	1575850408	43.51585336	116.1326788	10423.44331	10402.7496	10397.63016	100.2837878	10388.56925	-93.7855502	-0.894139194	-0.00023129	10517396.52	77.68140976	0.13615
10504.54294	10539.67254	10468.93895	10505.94763	1575120707	95.44925301	107.5789267	10430.96802	10413.15128	10406.79125	174.3382017	10420.28055	-12.06678655	-0.110006599	0.008666854	10695480.63	77.81530863	0.13615
10576.72546	10596.95619	10539.86032	10574.3965	1568311766	129.9914666	98.07871693	10440.2188	10425.21143	10418.22499	251.6283246	10459.20496	77.13060161	0.746255859	0.01807844	6598925.367	77.96121295	0.13615
10647.56015	10650.44038	10609.56818	10642.01123	1560026992	146.3136797	88.82456241	10450.86124	10439.42068	10433.46311	322.2174431	10503.58691	165.6725038	1.596357162	0.026963822	-234483.1581	78.09967555	0.13615
10710.49739	10696.70693	10672.24623	10702.31303	1555843834	148.4346269	81.02437725	10462.39481	10456.00067	10453.65076	376.8574446	10551.28802	247.5226804	2.382469243	0.034502323	-7720148.324	78.21633012	0.13615
10756.59267	10739.14223	10719.10756	10747.89397	1557102942	143.6697467	75.48634932	10474.25156	10476.05478	10481.7971	406.2406507	10599.74556	313.0049438	3.010926601	0.039309693	-13349041.82	78.28540419	0.13615
10776.53676	10779.95881	10741.9001	10770.98866	1566038777	140.0980314	73.07422734	10485.91436	10500.72041	10520.78782	400.8563284	10646.83099	352.303296	3.386591	0.04009871	-14479300.83	78.28167229	0.13615
10773.91123	10813.40643	10742.41887	10773.68801	1582818397	135.0801069	74.01299676	10496.94887	10527.63106	10566.25655	363.9600339	10688.87491	367.5064667	3.530756607	0.03729469	-12217940.43	78.21555733	0.13615
10757.2475	10836.85081	10726.33388	10762.75172	1603681741	124.5169437	77.80713988	10507.05266	10553.83878	10612.48142	305.3303544	10722.05776	364.9242109	3.505223975	0.031869028	-8440592.013	78.10679707	0.13615
10727.66309	10834.55108	10698.60939	10737.91872	1634492853	104.5191482	85.14747183	10516.52099	10577.18101	10654.15906	226.2981445	10746.37372	345.3412572	3.318026775	0.024788432	-4650828.614	77.96752009	0.13615
10687.96363	10792.00568	10663.82541	10699.91778	1680434430	71.13823821	96.64045706	10525.18459	10595.23616	10685.84418	129.0897911	10761.23567	311.3250613	2.995116409	0.017047009	-2651687.263	77.8151009	0.13615
10646.15875	10725.96759	10628.2277	10657.7003	1729771943	30.4507312	110.4394551	10533.01116	10607.9915	10707.15286	27.6720614	10765.73381	268.4965849	2.588799232	0.00936433	-1692755.676	77.6562939	0.13615
10608.48328	10656.35503	10599.68259	10619.99325	1767324858	-9.531647061	123.6641497	10541.64419	10617.00943	10719.93374	-63.65303539	10762.23751	221.4634443	2.140564609	0.002566157	-364265.8297	77.49146391	0.13615
10586.84991	10608.1309	10575.62813	10596.60251	1777594325	-42.1727074	134.3101631	10548.97618	10621.46966	10725.1605	-133.0988195	10744.54236	180.1846911	1.7491258	-0.003539756	1417857.198	77.34025934	0.13615
10591.97868	10606.25614	10553.13611	10596.39053	1750120500	-60.77436237	141.7905037	10550.32396	10620.34949	10723.35022	-168.9142503	10706.19284	152.6809017	1.492935804	-0.009241347	4061056.597	77.21862276	0.13615
10618.5783	10640.68233	10541.27847	10616.97229	1679969315	-66.18185126	143.1796206	10551.27193	10616.64789	10716.69603	-171.2184035	10659.06043	137.4323286	1.356124807	-0.013175605	7178790.669	77.1238141	0.13615
10655.45681	10690.19576	10539.57271	10647.03405	1579662923	-63.96896461	138.7883236	10560.39846	10613.20869	10707.93492	-152.5711188	10615.4476	127.3194439	1.270710783	-0.015038712	9656584.417	77.0527315	0.13615
10689.63236	10735.78516	10556.72713	10677.39769	1485359524	-57.38575043	135.349784	10572.27941	10610.67492	10693.63674	-114.3503186	10585.32191	107.3192338	1.08049414	-0.014004502	12796197.76	76.97999336	0.13615
10710.78794	10760.84508	10611.02746	10705.31789	1388109113	-44.51916865	132.341105	10579.45641	10611.17371	10672.19062	-51.63432654	10580.57749	70.00606784	0.704981182	-0.007335165	17592095.18	76.88266461	0.13615
10707.52974	10754.02285	10655.00712	10703.74211	1340440986	-32.85861265	145.3696298	10584.13426	10611.70889	10645.46945	-1.820257868	10589.72251	-0.798073607	-0.004893369	0.000111919	22419417.91	76.77179666	0.13615
10668.67246	10708.92199	10640.43548	10649.83261	1484522797	-44.69779703	188.7475001	10588.58448	10606.13828	10612.4502	-0.906774259	10595.85612	-118.0867455	-1.163931789	-0.00076105	26071960.94	76.6568724	0.13615
10609.98336	10647.28412	10595.33877	10574.96583	1641273898	-64.94861285	220.8534608	10595.22205	10600.94072	10587.14264	-30.63464923	10602.55905	-234.6932854	-2.289161947	-0.005009343	24873885.57	76.57931758	0.13615
10539.18276	10572.23126	10475.46046	10458.97083	1550155736	-52.48427186	250.5175202	10605.42183	10599.44151	10580.39197	-114.9843191	10596.96761	-348.5862676	-3.352047533	-0.005243812	15289323.94	76.57695011	0.13615
10452.78802	10484.62551	10300.44402	10312.34565	1491920388	-52.89436053	280.3070517	10614.42733	10593.56999	10578.88458	-234.7325714	10575.95807	-454.8368955	-4.308259914	-0.01127074	276136.1795	76.61633671	0.13615
10357.9758	10427.07146	10306.4223	10300.58723	1713317139	-132.9777907	156.1545266	10617.84741	10581.26131	10572.35333	-254.1370319	10560.96367	-439.5046713	-4.02078659	-0.029237287	-16439198.38	76.6619793	0.13615
10188.36849	10298.05319	10225.32872	10225.06951	2192531225	-230.7859566	69.74836052	10606.03468	10537.87494	10529.44306	-346.7811279	10474.20973	-513.0003403	-4.605584856	-0.060805175	-30354205.74	76.64598922	0.13615
9906.112104	9965.525075	9423.637202	9615.178706	3062923886	-270.9863757	529.6184618	10569.67538	10434.98673	10414.27688	-849.3967843	10227.05564	-1024.386817	-9.594728511	-0.112423312	-36581059.77	76.50108581	0.13615
9565.955206	9581.790796	8497.353161	8909.896458	3796558656	-256.5107082	1092.532104	10514.83229	10299.61343	10253.18197	-1461.957501	9887.489927	-1605.322602	-15.29221803	-0.158123009	-37148170.15	76.27448933	0.13615
9165.889572	9311.194357	8809.521509	9124.568633	3564073086	-190.4918954	611.0192796	10450.15862	10167.63249	10084.7238	-1426.54245	9551.127478	-1738.044408	-16.46304748	-0.165525657	-35417783.6	76.03064029	0.13615
8894.589493	9196.813764	8810.160939	9091.077608	2919952156	-115.0264405	511.8445701	10385.48949	10055.57417	9926.080399	-1668.308301	9286.652315	-1576.06334	-14.73552244	-0.147616262	-32909163.1	75.84084531	0.13615
9038.64938	9318.559739	9115.803706	9294.202219	2784978174	-91.35353458	374.0698991	10331.37569	9979.779331	9792.2753	-992.9318809	9149.806904	-1387.056255	-12.94991438	-0.121584649	-33029190.25	75.78081788	0.13615
9352.522637	9512.240381	9252.923026	9371.661444	2847039412	-96.61067213	436.3271862	10285.46435	9931.00878	9677.229002	-196.6836861	9138.786277	-1215.117265	-11.45603952	-0.097058751	-34647506.07	75.82025704	0.13615
9442.093029	9505.918383	9304.900491	9376.95278	2588959808	-90.27004271	336.3987352	10242.42029	9889.842907	9576.443917	220.7194867	9240.773965	-1054.055113	-9.966554271	-0.088096541	-31506383.74	75.90226227	0.13692
9422.853359	9428.597334	9301.314829	9353.066515	2240676462	-71.52923527	201.3553519	10198.28693	9854.150782	9483.68606	350.9771138	9378.033743	-935.2071758	-8.922890969	-0.076754835	-28564479.04	75.98844628	0.13615
9510.652211	9505.180165	9391.997048	9436.435989	2087909269	-42.32461925	154.0526487	10148.50162	9824.002573	9380.2687	491.5409474	9447.158235	-943.2273749	-9.312038797	-0.046482958	-37745743.58	76.03445631	0.13615
9616.684325	9638.580524	9507.497315	9561.54913	2052064449	-5.506900306	154.8681117	10095.64346	9797.225679	9307.301458	542.5044811	9472.151098	-833.5675367	-8.267245574	-0.009802922	-46735896.73	76.04384375	0.13615
9619.970312	9686.362721	9521.012588	9615.078636	2035988170	32.72897474	163.1078363	10043.99535	9772.92322	9317.833324	350.4257199	9506.922617	-349.2539029	-3.331951294	0.056518722	-35106299.45	76.03617325	0.13615
9589.580336	9693.404963	9501.214629	9633.937574	2010926200	63.25432487	166.3143728	9996.578749	9753.185788	9381.653101	121.7035733	9544.915248	175.3280975	1.872660101	0.051248741	-18694520.1	76.01294646	0.13615
9613.908353	9722.4515	9539.343283	9671.25234	1939626048	76.90460134	149.0237739	9956.082631	9741.103694	9456.69619	101.8528581	9580.023818	781.9085825	10.12515825	0.063697217	-21525945.87	75.97805472	0.13615
9664.863904	9754.345959	9603.865669	9709.081005	1840855693	77.18766672	119.2524628	9920.920673	9734.384208	9523.774939	210.7456502	9611.993032	366.7751112	3.959228822	0.0566835	-34527265.72	75.92675845	0.13571
9702.88329	9767.095168	9652.947682	9727.182767	1747599560	69.95928525	91.63933692	9889.308091	9729.441645	9561.846702	324.1318583	9635.258	493.8470202	5.729997156	0.039643372	-42938902.38	75.85213383	0.13571
9721.474245	9764.837089	9676.686466	9726.386692	1689592905	60.31326666	77.13642073	9857.964802	9725.718842	9580.822659	384.0010114	9651.795192	558.119185	6.496521665	0.02055188	-50102784.84	75.75442673	0.13571
9713.246394	9752.231966	9664.81671	9708.552063	1696448310	54.66766568	86.63630033	9821.184178	9722.807627	9599.990466	324.6322145	9665.133296	529.9626222	6.09505027	0.01134731	-59961310.59	75.6328596	0.13571
9684.999937	9731.726556	9627.181366	9678.656418	1742812885	49.222858	112.4846337	9782.33866	9719.735845	9620.598506	183.6184902	9674.006254	440.8684586	4.8840377	0.00954508	-69549359.47	75.49699451	0.13571
9649.469209	9706.661464	9580.286455	9643.046418	1792699543	39.30611468	142.6608596	9749.288075	9715.913473	9645.332518	28.18368913	9677.163655	354.2318429	3.756309809	0.009429096	-76869772.42	75.35935485	0.13571
9616.914664	9683.170791	9539.427767	9611.63009	1814159681	26.53650408	167.2547186	9717.121065	9710.636165	9666.263474	-98.26959326	9674.525006	280.3772807	2.848792348	0.008741585	-78676028.77	75.2161006	0.13571
9597.438359	9666.756205	9520.167641	9594.004467	1773172249	5.250158248	175.6570662	9675.79765	9703.305233	9669.414435	-149.6802332	9665.768785	222.4426736	2.191475369	0.00453335	-71619909.01	75.06968466	0.13571
9588.935809	9656.650632	9518.541453	9588.021275	1683016447	-19.51499479	171.0668091	9632.063584	9694.202424	9661.86933	-140.6756512	9652.265188	179.7664966	1.768311822	-0.001820024	-58837310.49	74.92229255	0.13571
9586.46689	9651.500101	9525.758552	9589.468463	1571925352	-20.05675522	160.9276926	9601.251936	9684.054464	9655.708695	-105.6798919	9636.644428	148.2782045	1.501256153	-0.0074923	-44197784.35	74.76664538	0.13571
9585.021586	9647.379376	9534.981122	9593.007477	1452019187	-18.65373894	148.5025419	9575.31213	9673.412499	9648.59389	-60.05639973	9619.406767	111.3638648	1.180462142	-0.011408833	-30749103.17	74.64402193	0.135
9578.732553	9639.669124	9537.990924	9592.19647	1338902304	-74.33042075	137.9493137	9537.058254	9662.819442	9636.503843	-22.83765326	9600.816509	51.01818997	0.579732994	-0.01252386	-23424907.83	74.58736085	0.135
9572.327646	9632.730858	9538.906579	9591.026724	1240480914	-120.0530314	129.847169	9507.208382	9653.436406	9623.062523	6.021985991	9584.795231	-17.77959944	-0.1378888	-0.011136899	-20410411.35	74.56800563	0.135
9572.480458	9632.111571	9544.861645	9595.475417	1157325958	-48.02791166	122.8031614	9513.216847	9646.485494	9612.465202	35.49782208	9575.37885	-75.07652356	-0.743490001	-0.008144232	-14823342.28	74.56495206	0.135
9582.933527	9641.44027	9558.340535	9608.23005	1102242118	55.29444067	118.5280358	9539.565366	9642.240636	9605.00552	59.91935649	9574.570382	-106.2895916	-1.078929572	-0.00421829	-11722733.19	74.49382977	0.135
9607.840241	9664.748402	9582.308422	9632.455209	1087538746	71.41271928	118.6436826	9565.665395	9641.176261	9601.063101	74.41977083	9584.825985	-95.30242446	-0.968166212	-2.89E-05	-20316226.34	74.26861661	0.135
9644.000247	9698.933275	9614.244117	9665.420426	1106844193	43.07556264	122.3440308	9587.35727	9643.622612	9602.124768	80.04100277	9605.393365	-50.54691046	-0.501646205	0.004327153	-29329205.82	73.95095784	0.135
9684.786511	9737.680638	9648.598354	9701.349738	1149195857	17.80658032	128.411408	9598.423923	9649.055945	9608.617842	76.75871445	9632.687553	9.728982591	0.123811123	0.008733176	-25351258.75	73.67174148	0.135
9729.073554	9779.843834	9685.098971	9739.775403	1206912493	18.65991682	135.7387433	9606.525376	9659.343127	9623.060095	69.75341885	9669.492582	81.66817077	0.866682253	0.013543453	-14722335.8	73.56747331	0.135
9775.091138	9823.63406	9723.094565	9779.774096	1269807568	93.20704743	142.8747486	9625.817787	9675.914836	9647.523833	65.39754058	9717.53634	159.4289132	1.66522206	0.01911463	-2941822.084	73.55610782	0.135
9816.885103	9863.241824	9757.326494	9815.629442	1331335031	178.7409615	148.9872555	9649.024064	9695.856152	9678.457947	59.92906841	9769.004565	229.9154783	2.386434334	0.024296314	2726046.323	73.63334678	0.135
9849.709672	9894.033639	9783.374267	9842.556146	1388480288	173.5016673	153.7276984	9664.706721	9716.07542	9711.398307	48.22665251	9816.32972	283.7524447	2.937079643	0.027869024	-10173071.82	74.59818265	0.135
9866.273431	9908.955246	9795.003016	9853.841866	1431029105	120.1869235	155.9334234	9674.883659	9731.597306	9741.102422	27.87998655	9847.595573	304.2418181	3.147266224	0.028634373	-27527646.05	74.41085015	0.135
9859.265847	9900.928196	9785.889662	9842.683473	1449354541	94.87394344	154.5065434	9683.103157	9737.493935	9762.226831	-4.163304351	9850.948586	274.6210806	2.846407154	0.025352281	-27557566.8	74.78968288	0.135
9832.38855	9873.597598	9759.382016	9812.772029	1446731779	73.69844339	150.0239368	9688.421105	9735.404317	9774.456737	-44.95863887	9831.249146	203.7235673	2.124428986	0.018757985	-18570474.99	74.96284026	0.135
9792.825486	9834.054965	9721.992928	9771.299958	1429343778	19.50868645	143.573346	9690.08184	9728.273839	9778.932481	-88.37530786	9797.348755	108.3040124	1.151650613	0.010330965	-14276112.92	75.07444699	0.135
9744.0283	9785.599516	9676.603157	9721.336618	1402581901	-41.0969863	135.7670077	9689.422447	9719.557648	9777.112038	-134.2902488	9756.916755	-3.472762245	0.011180954	0.000559131	-12510874.78	75.16477431	0.135
9690.745517	9732.791385	9627.203522	9667.158151	1373608205	-76.25842336	127.4404684	9687.828576	9712.991092	9770.640214	-182.1485186	9718.79644	-120.4400644	-1.183211302	-0.009859705	-10069634.5	75.34217079	0.135
9637.61604	9680.386947	9578.190632	9613.845995	1344051148	-92.43325634	119.4510483	9685.421305	9707.535522	9759.21166	-225.2478751	9683.722423	-231.6886108	-2.320168472	-0.019779935	-7974873.425	75.56270697	0.135
9587.368809	9631.278618	9532.291081	9564.658941	1313180665	-100.2613915	112.3462671	9682.270369	9701.331318	9742.847844	-257.8342686	9650.048445	-330.8700436	-3.334759399	-0.028393153	-6729563.195	75.7513573	0.135
9546.817414	9592.326266	9495.805586	9526.731874	1285298813	-103.1893288	107.2756483	9678.14336	9692.16977	9719.445453	-272.2951639	9617.975476	-402.1402872	-4.065148216	-0.034181923	-5885824.765	75.86517576	0.135
9522.586342	9570.219334	9474.889006	9507.052558	1264242832	-105.1578892	105.3628273	9672.770636	9677.881054	9687.465448	-260.8369526	9587.442153	-430.1744467	-4.354799464	-0.035644722	-4989994.11	75.86025014	0.135
9512.225803	9562.376402	9467.132398	9502.75684	1249533098	-105.163075	106.1468233	9667.00117	9660.558784	9650.923893	-228.1069317	9560.780206	-421.3140865	-4.268435217	-0.033463967	-4108441.553	75.75534889	0.135
9511.040718	9563.843314	9467.935589	9508.364632	1240547294	-101.7651265	108.6860398	9661.667325	9642.860491	9613.968932	-183.0598281	9540.147682	-387.3948643	-3.926779947	-0.028953866	-3433244.765	75.58734509	0.135
9515.781473	9571.359527	9474.295956	9520.467915	1234580453	-89.01031213	112.484953	9657.833247	9628.183506	9583.52733	-129.0974709	9528.274442	-336.6907863	-3.414357452	-0.022836645	-2847021.988	75.39703521	0.135
9522.030843	9580.484255	9482.118705	9534.41796	1228234741	-62.24300187	116.8551118	9656.526971	9619.852023	9566.291914	-71.04546486	9527.578141	-280.2724149	-2.844272459	-0.016100875	-2227971.386	75.22571351	0.135
9528.229687	9589.32105	9489.682517	9547.856426	1223733605	-28.57502372	121.1634488	9656.911584	9616.202766	9559.460907	-15.56454903	9534.541445	-222.8559078	-2.264132287	-0.009464127	-1635665.308	75.06963675	0.135
9534.529996	9597.712454	9496.888994	9560.269104	1224143052	5.099808329	125.0442269	9657.696868	9614.633056	9558.532767	32.96050316	9544.505942	-165.1580504	-1.680618924	-0.003249293	-1125548.558	74.91956559	0.135
9537.381421	9601.759728	9500.105024	9567.163452	1230790977	23.96057388	127.6112083	9657.932737	9612.156033	9557.815313	65.24122159	9553.733595	-116.5080072	-1.18870433	0.001378138	-732912.5988	74.74777474	0.135
9533.55942	9597.88028	9496.006292	9564.373872	1245295418	13.74093361	127.9920171	9656.500036	9605.619547	9551.214878	72.20857407	9557.739177	-85.49326951	-0.875701103	0.003307494	-523721.1087	74.52888918	0.135
9524.406612	9587.598368	9486.045292	9553.681628	1266002015	-16.11787027	126.5383736	9653.194719	9596.135795	9540.713207	58.25825978	9556.640912	-69.58168196	-0.715727241	0.002983108	-410740.4372	74.29821677	0.135
9511.754937	9573.144232	9472.278431	9537.81255	1289453968	-53.24518783	123.9652517	9648.264546	9585.654023	9529.732686	31.33916222	9552.666023	-64.76917227	-0.668300094	0.001179144	-215688.5069	74.09362745	0.135
9498.471734	9557.493866	9457.601834	9520.041522	1315469347	-81.75391632	120.6408361	9641.203176	9576.077581	9521.897469	-3.375000769	9543.368654	-65.05166496	-0.67157551	-0.001420751	21095.97251	73.9775743	0.135
9488.107089	9544.361758	9445.612579	9504.486722	1343607177	-84.28679926	117.0780444	9631.687544	9569.492592	9521.025884	-39.00210505	9527.470079	-62.80458299	-0.647164681	-0.0039248	267874.6885	74.00926412	0.135
9479.669425	9533.138821	9435.543172	9490.778934	1369986796	-69.38247202	113.7486854	9620.103699	9564.681138	9524.250526	-72.14523187	9507.386774	-60.10848294	-0.617476192	-0.006201308	768855.1774	74.15176685	0.135
9471.177671	9522.149699	9425.608614	9477.333983	1391213561	-49.77886967	110.9142392	9606.881047	9559.8149	9527.569223	-101.9805896	9484.805717	-61.24935311	-0.627462984	-0.008421524	1740505.312	74.35266701	0.135
9462.859211	9512.065841	9416.309605	9465.24388	1402894054	-32.17086082	109.2285837	9593.099064	9553.542227	9527.165747	-122.0147739	9467.503815	-65.70569251	-0.672799014	-0.010099841	3450839.712	74.54464325	0.135
9454.550066	9503.17662	9407.755704	9455.200339	1400528862	-30.40531139	109.3309197	9579.878958	9544.388074	9519.171992	-126.2974736	9462.822119	-73.70313964	-0.756981481	-0.010826479	6176201.012	74.656624	0.135
9447.240378	9496.276777	9400.84779	9447.893745	1386411800	-37.775972	110.9049881	9567.252987	9533.484579	9505.749979	-116.7928646	9467.148911	-83.41936486	-0.860443725	-0.010664299	9692112.97	74.71077644	0.135
9443.269982	9493.268058	9397.724526	9445.039331	1365220960	-26.35429616	113.3402355	9555.223223	9522.780293	9490.651051	-96.47317479	9476.294988	-90.51852362	-0.936908461	-0.009624573	13597173.68	74.74598071	0.135
9441.666469	9493.049783	9397.313921	9445.339052	1338595370	-12.94484651	116.304792	9543.35221	9513.085845	9476.799275	-69.88452705	9481.176011	-96.95219625	-1.006415017	-0.008134295	17730604.56	74.79933514	0.135
9441.383542	9494.381422	9398.428384	9447.273606	1308952698	-42.93391996	119.3618227	9531.179905	9505.498549	9467.471003	-42.78161075	9472.828918	-104.753565	-1.089622622	-0.006713569	21874487.76	74.9136736	0.135
9446.310273	9500.74827	9404.847998	9454.403834	1279852704	-64.97393454	122.0629638	9519.841213	9500.645189	9462.955752	-13.49223702	9457.978064	-106.8914854	-1.112509137	-0.004903652	25723915.38	75.05638738	0.135
9460.220365	9515.615214	9420.290178	9470.392679	1253666765	4.352769468	124.1126777	9510.611397	9498.613654	9462.632648	21.25188068	9445.419785	-96.60503703	-1.004310922	-0.002136846	29070632.78	75.17917614	0.135
9486.727811	9542.134518	9448.197861	9498.276347	1235328220	98.76228353	124.9745638	9504.799865	9501.031755	9466.729367	60.89472193	9446.622943	-66.84703061	-0.69027975	0.001873351	31494083.08	75.25724598	0.135
9529.679082	9583.681819	9492.252812	9541.325386	1229738312	119.5941858	124.1274287	9503.75111	9509.192899	9475.200595	105.4402349	9472.832997	-10.18851918	-0.091711805	0.007474562	32589397.05	75.26029767	0.135
9586.070933	9637.499493	9549.491591	9596.85306	1234499096	102.4966447	121.7692179	9506.960959	9522.513272	9488.957302	153.0228265	9518.98916	67.71762428	0.731188837	0.014280567	32535246.17	75.20246445	0.135
9649.91472	9698.125031	9614.018285	9659.364168	1245220298	103.566532	118.3781597	9513.368552	9540.362268	9509.062966	199.4479312	9576.830593	156.068477	1.664047687	0.021485958	31658488.02	75.12022874	0.135
9719.790057	9764.298673	9684.490481	9727.742261	1259471998	115.3960708	114.1606097	9522.527857	9560.231954	9535.634403	245.9323609	9635.589714	251.6187746	2.671756767	0.029051972	30201358.19	75.00288148	0.135
9793.576009	9834.129009	9758.882345	9800.311315	1273901105	127.1156418	109.3906436	9533.747127	9579.688007	9568.658956	293.7938816	9684.369555	349.7205459	3.704194496	0.036887818	28480975.69	74.8465488	0.135
9865.110755	9901.983267	9831.073765	9870.950131	1286491746	139.619388	104.6163296	9546.69841	9599.681902	9607.447222	335.8774467	9726.084362	440.840704	4.661773677	0.043989993	26613511.18	74.68561389	0.135
9929.337245	9963.238461	9896.038275	9934.359657	1296724761	151.1040183	100.3284818	9561.382108	9621.14676	9650.58508	365.0643848	9765.199677	517.8249043	5.470494547	0.049454434	24611344.15	74.54463235	0.135
9979.09375	10011.29483	9946.638017	9983.848746	1300713404	157.3326864	97.005708	9576.769152	9646.899921	9697.600696	374.8060345	9810.35694	568.6095533	6.003093797	0.05223737	22717136.39	74.48852835	0.135
10007.02861	10039.37029	9975.520566	10012.50103	1294877680	153.7126727	95.17120739	9591.969761	9679.681697	9747.887856	358.1063523	9870.194498	581.0864444	6.132165922	0.051254091	21148210.33	74.58015447	0.135
10016.47683	10050.54966	9986.078352	10023.13226	1281225836	141.9958167	94.7595202	9607.257431	9716.328329	9798.910225	319.0071996	9935.656228	561.135898	5.919940941	0.04707196	19886869.85	74.77475772	0.135
10014.40712	10051.17673	9985.266332	10022.32398	1262566937	126.442071	95.31613848	9622.906038	9753.036734	9847.972255	266.649037	9996.014964	519.8443006	5.482462854	0.040921887	18899783.74	75.00842453	0.135
10002.80646	10043.07423	9974.994988	10011.41907	1242316367	106.0062604	97.06177276	9640.131632	9785.251576	9892.57544	202.2571478	10038.27473	462.2253548	4.87453387	0.033092006	18038939.96	75.2143774	0.135
9985.069607	10029.43283	9958.695615	9992.814059	1224708618	80.46392564	100.1830867	9660.10964	9808.26246	9930.231509	128.093604	10049.00167	395.9558041	4.179265261	0.024047007	17121370.68	75.32094839	0.135
9966.207203	10014.46646	9941.015473	9972.615251	1209123818	53.44793678	103.7549956	9681.989079	9824.003451	9960.383033	54.39548348	10036.51239	326.6001659	3.451762928	0.014969961	16258642	75.33623906	0.135
9949.293941	10000.54598	9924.603999	9955.36335	1193683967	27.53472135	106.8668603	9704.812177	9836.060001	9983.648813	-10.11035534	10014.32838	256.2708188	2.710488301	0.006781972	15595541.75	75.29108567	0.135
9942.739763	9995.539283	9918.326373	9948.657083	1179523355	9.71963193	108.744672	9726.813959	9846.901867	9999.7169	-54.17014913	9991.366444	197.7970726	2.088390483	0.000915392	15214738.13	75.20589189	0.135
9954.217638	10006.40143	9929.911691	9960.244632	1167218789	6.75209645	108.4840448	9746.185333	9859.345092	10008.34257	-66.12329328	9978.01389	162.0280806	1.696748077	-0.00116745	15208643.62	75.10473987	0.135
9979.401025	10029.20421	9955.072951	9985.386609	1157592447	14.25167148	106.6948422	9764.057213	9873.232843	10011.54889	-51.92103859	9974.392501	144.613042	1.492776436	-0.000221039	15435830.8	74.98505391	0.135
10011.09982	10057.77507	9987.072095	10015.143	1152934239	25.81999881	104.8039488	9781.946384	9887.28507	10011.84123	-24.39607108	9975.810707	139.4273618	1.418404604	0.002245258	15659738.41	74.84233643	0.135
10040.65855	10082.70743	10014.74737	10045.91719	1151182588	34.56323749	102.6679814	9801.402806	9901.21361	10009.9098	13.17918106	9984.697694	130.1003456	1.299411325	0.005693615	15795965.1	74.66450169	0.135
10059.30758	10094.85	10027.51955	10072.76354	1150047657	32.57425302	100.2604817	9824.021681	9914.519866	10006.90704	55.76948742	10002.15076	101.2271041	0.972756174	0.009337718	15736764.09	74.44143796	0.135
10064.43525	10092.97885	10024.09268	10088.95622	1154530069	19.54485789	99.45643955	9848.567853	9926.809921	10003.74934	91.27316787	10023.78217	56.35712846	0.48383705	0.012037106	15298176.41	74.20767054	0.135
10054.42972	10076.45686	10003.4795	10090.04509	1169649110	3.838151518	101.8778463	9872.937505	9937.252211	9999.63061	110.2674126	10044.18301	-0.702793211	-0.120949577	0.01305764	14344628.47	74.00043289	0.135
10033.042	10052.27562	9975.485013	10067.24808	1199906404	-9.301893364	109.5055825	9895.608118	9945.055801	9997.905714	98.69860546	10054.21307	-50.21217992	-0.621251815	0.0108493	12629698.9	73.86241337	0.135
10003.41249	10026.62413	9948.746787	10012.10475	1250183853	-40.32433249	124.4139489	9914.969019	9950.31137	10001.55505	42.46888256	10047.5375	-74.07873359	-0.814375179	0.003894975	9922739.26	73.83705856	0.135
9960.398161	9992.118977	9913.496022	9929.230759	1315973051	-82.859208	144.9653721	9930.048026	9950.384457	10004.87437	-50.76673569	10020.963	-89.00098586	-0.88583358	-0.006898584	6319955.764	73.90398847	0.135
9901.436877	9943.308979	9862.526828	9827.337639	1388666447	-32.61219172	168.0808925	9940.198722	9940.142032	10001.35932	-164.9176011	9966.13187	-111.6565775	-1.025918125	-0.019923902	1997426.016	74.02325854	0.135
9813.701743	9863.39059	9773.344071	9711.953654	1466239145	-119.7423767	192.8128498	9945.049219	9921.055261	9984.03774	-293.4536258	9895.300616	-176.8834154	-1.613562054	-0.034212954	-2876653.948	74.17500208	0.135
9685.472031	9736.552925	9624.490404	9589.919635	1545746309	-136.5906074	217.8206903	9944.165133	9898.794751	9945.520611	-428.3026439	9832.634005	-318.1117962	-3.014536822	-0.048508114	-8090169.761	74.33275225	0.135
9533.433678	9581.016056	9440.23666	9467.642527	1618619431	-169.0928629	240.3366717	9937.014627	9866.556695	9887.860787	-553.3902266	9757.760239	-507.5410178	-4.939082524	-0.061859665	-13588355.09	74.47935924	0.135
9377.206324	9419.085013	9250.330131	9349.43616	1677930479	-200.8571838	258.2761941	9923.577181	9813.814841	9816.479757	-655.9877416	9638.164223	-708.5694805	-7.000148155	-0.073753625	-19361477.8	74.60903636	0.135
9239.313692	9276.089008	9087.428353	9241.830276	1713608245	-219.9296406	268.2163872	9902.432431	9749.787049	9733.0874	-723.0596513	9494.189191	-877.1736601	-8.737959326	-0.082792513	-25293697.76	74.69285115	0.135
9144.215857	9179.439297	8987.169608	9152.137859	1715565725	-207.0134299	266.7725434	9872.514349	9689.558536	9640.478272	-738.4861913	9363.245633	-967.305704	-9.670514734	-0.087670008	-31277326.41	74.70354506	0.135
9084.034573	9120.268805	8937.21812	9078.832049	1688941235	-172.3055097	255.7227051	9835.77575	9630.767506	9542.553746	-710.7424176	9242.487589	-993.6822668	-9.951367694	-0.088748517	-37213677.02	74.65299683	0.135
9041.837918	9079.94678	8911.681213	9017.015763	1644009743	-131.0144761	238.4741641	9794.362498	9567.034205	9442.383414	-659.4692005	9117.367945	-984.6128685	-9.876270648	-0.086809658	-42982301.26	74.56059569	0.135
9013.151039	9051.915983	8903.098526	8970.859039	1585199094	-94.84082197	216.7612557	9751.726573	9506.772034	9345.73843	-572.1764132	9021.705768	-962.882655	-9.682777943	-0.082604608	-48544240.02	74.44560716	0.135
8989.474537	9025.595099	8898.460305	8941.447591	1518713066	-77.44346478	192.937669	9711.391451	9458.529798	9258.528766	-444.8997919	8988.922723	-955.0056882	-9.646223898	-0.077066618	-53863936.27	74.33284194	0.13429
8968.601807	9000.352716	8894.161627	8923.934059	1452191301	-74.66211242	169.2875965	9672.421491	9418.29408	9181.042934	-299.4123315	8997.741767	-951.379837	-9.662693147	-0.070548548	-58799352.78	74.22423371	0.13357
8954.995177	8982.686611	8896.272623	8916.707757	1390716922	-76.50875189	147.204198	9633.076882	9381.542845	9112.10231	-147.7108927	9023.482756	-933.2029043	-9.532662187	-0.063162326	-63217629.96	74.11381132	0.13357
8933.017864	8959.543714	8883.148713	8900.44301	1344667674	-81.85602125	129.9457666	9591.570991	9341.306527	9051.508281	-54.01059328	9030.192606	-892.7675654	-9.168385665	-0.055221243	-66958283.45	74.01351663	0.13357
8888.922281	8919.756564	8835.752084	8857.478097	1324294746	-87.72971624	120.6737816	9545.843885	9290.155093	8998.255716	-77.56047012	8980.055774	-821.1419083	-8.469488797	-0.047163229	-69868352.84	73.93340279	0.13286
8834.007834	8872.913036	8769.711791	8801.00329	1325584697	-91.77342644	118.3302946	9497.229605	9233.075241	8952.502956	-175.0850727	8893.74574	-725.247881	-7.510095325	-0.039118269	-71981274.09	73.87440983	0.13286
8779.192324	8827.353923	8700.537797	8745.028296	1340413875	-94.937279	120.7494668	9447.805997	9177.201554	8915.043012	-296.9234179	8802.676296	-618.6423414	-6.434239666	-0.031045435	-73378269.59	73.84154288	0.13214
8749.191882	8805.327388	8661.784213	8717.401746	1364462991	-88.57991318	126.4875053	9398.858573	9128.750401	8884.484968	-357.425987	8733.695794	-505.3415683	-5.287805514	-0.023899522	-74122970.71	73.82640355	0.13214
8769.005283	8829.212688	8687.591311	8746.191701	1391663469	-64.76402264	133.5673585	9351.902326	9094.566454	8859.194141	-268.3217351	8717.078698	-390.2311752	-4.127198737	-0.018314714	-74309638.82	73.81712376	0.13214
8821.56989	8882.49537	8756.214571	8811.539502	1417496717	-30.40108749	141.0543336	9306.538874	9071.99403	8839.616216	-82.55097964	8740.461728	-280.1468046	-3.017648437	-0.014019602	-73941300.54	73.83528067	0.13214
8883.380618	8943.084687	8837.083279	8886.141659	1440002805	6.170308404	148.737874	9261.683538	9055.385946	8826.087461	123.1026784	8778.377399	-179.482985	-1.995922333	-0.01108896	-72987079.99	73.90547668	0.13214
8929.411857	8986.938845	8898.123072	8941.145611	1451897908	32.43106577	154.9124071	9217.681955	9042.753053	8818.706604	275.1557949	8822.792651	-97.29198885	-1.155415278	-0.007415934	-71524429.52	74.03554171	0.13214
8932.882246	8988.409493	8904.894311	8945.760646	1446138733	36.02963617	157.9535357	9174.639421	9031.407422	8817.913382	292.9035438	8862.564273	-42.3157801	-0.585709151	-0.001020435	-69629423.55	74.23905794	0.13214
8903.433596	8956.906079	8869.946364	8911.294775	1426094413	20.7502828	158.3742512	9132.426266	9019.85374	8821.521682	208.8714916	8892.688505	-11.7737495	-0.256094709	0.006126881	-67313452.52	74.50425726	0.13214
8859.992935	8910.867884	8817.733679	8859.920997	1397548137	-5.235157281	157.1087112	9091.505933	9008.178904	8826.337609	86.70341733	8915.56819	0.021228783	-0.111802138	0.012168217	-64627978.66	74.8007086	0.13214
8814.473679	8861.754619	8763.775724	8805.43553	1364749090	-30.43752001	155.0235184	9050.533023	8993.529838	8832.164683	-44.0462979	8918.290044	-2.563430914	-0.10256082	0.013732396	-61553999.17	75.15321793	0.13214
8780.844922	8823.109388	8726.126874	8764.09289	1333317881	-47.45278327	153.2710944	9008.188702	8972.986692	8838.298374	-145.8247198	8888.621931	-13.63231622	-0.158867834	0.007156487	-58039992.58	75.57719942	0.13214
8757.383098	8794.119795	8702.046282	8734.523393	1305127381	-55.90029581	151.9609942	8966.546501	8948.603123	8842.344259	-216.7690248	8836.970815	-31.19828268	-0.282117636	-0.00416164	-54314222.76	76.02525203	0.13214
8736.838895	8768.626098	8681.690379	8708.901431	1279885331	-46.10080045	150.7809661	8927.652542	8922.974963	8842.969072	-274.5221364	8776.151207	-55.05567931	-0.494874311	-0.0159211	-50639496.34	76.45955106	0.13214
8718.595606	8747.132198	8663.468936	8687.427336	1262002830	-41.03685468	150.2634541	8893.803899	8897.438494	8834.89476	-300.1058288	8720.283606	-80.83900107	-0.750840153	-0.026029944	-47050847.51	76.78204726	0.13214
8701.515439	8729.621004	8645.083732	8669.66727	1255373343	-80.17859107	150.8599715	8868.202581	8875.168122	8813.550069	-278.020257	8685.990613	-104.4705506	-1.018251191	-0.029816657	-43673590.97	76.89933046	0.13214
8686.028135	8716.106821	8627.491354	8655.737691	1258215101	-123.060744	152.3390238	8848.837497	8855.314885	8782.518392	-223.1934713	8668.917792	-125.4843515	-1.282278389	-0.028779477	-40479240.48	76.87412171	0.13214
8673.495761	8707.062286	8613.15729	8646.562914	1268357349	-114.9401877	154.4704582	8830.84753	8832.768361	8746.81469	-149.8136482	8658.774806	-143.5753632	-1.50799236	-0.03223724	-37258144.52	76.79222949	0.13214
8663.954164	8701.965429	8602.458657	8641.577305	1281697249	-78.86546953	156.6968257	8815.719637	8813.665682	8714.747334	-89.30101529	8657.550232	-160.1130347	-1.771723995	-0.032430288	-34543269.29	76.7626195	0.13214
8657.113504	8699.839436	8595.500288	8639.683282	1293207556	-42.2277754	158.3402602	8806.794212	8807.845956	8692.558277	-74.74620094	8661.912086	-176.9947907	-2.137008519	-0.011555686	-32728393.55	76.89693183	0.13214
8651.468602	8698.858286	8590.435379	8639.173099	1304865115	-19.58924916	159.6958116	8798.344059	8804.507202	8679.232383	-92.78748857	8670.028312	-191.679502	-2.518209746	0.010001775	-31350402.22	77.16053256	0.13214
8645.500003	8697.35248	8585.068606	8638.555161	1319945318	-35.39459502	161.2415306	8784.283813	8790.172952	8677.933916	-121.8538238	8689.739857	-201.0558188	-2.84325993	5.28E-05	-30081953.97	77.48576772	0.13214
8637.385097	8693.108166	8577.569264	8635.455894	1338528327	-62.98732909	163.0386303	8766.901395	8768.721476	8676.216613	-141.4078109	8697.714664	-203.0824265	-2.916409938	-0.020452248	-27589332.21	77.79581583	0.13214
8625.289645	8683.954329	8566.058949	8627.559038	1361367631	-60.03070315	165.2406445	8748.265352	8744.501571	8651.436644	-128.6142683	8663.161726	-195.6448141	-2.553910478	-0.019380614	-22626305.49	78.01408666	0.13214
8610.540174	8670.994537	8551.620297	8616.232014	1386415007	-42.93244059	167.6402366	8733.196116	8723.667714	8624.617795	-92.64214504	8613.623564	-179.763517	-1.897923166	-0.008134504	-16219947.57	78.15861113	0.13214
8595.590959	8656.657496	8536.847831	8603.945145	1409069769	-37.26779877	169.6983561	8728.253048	8714.594582	8626.359267	-50.5330961	8581.741437	-157.8641021	-1.126782174	-0.004554859	-9595763.243	78.25789977	0.13214
8581.426446	8642.006847	8522.295453	8592.060857	1430866818	-42.32084359	171.6555846	8727.874861	8709.95201	8637.990681	-13.06409955	8569.808707	-130.528069	-0.494365213	-0.00625245	-4631418.477	78.38783297	0.13214
8569.347506	8628.24564	8508.566351	8582.353457	1453293046	-53.34404428	173.752971	8723.983984	8700.773394	8638.378959	7.863526694	8584.533429	-98.69083741	-0.262404571	-0.007514204	-3225934.522	78.61643725	0.13214
8561.134472	8617.842747	8498.829567	8576.11554	1469171470	-66.74628327	175.1063839	8716.463783	8686.396069	8624.904967	15.92608627	8599.893746	-64.60220147	-0.315550509	-0.00914608	-4422940.279	78.87611624	0.13214
8557.947427	8612.775937	8495.844606	8573.895558	1471801663	-79.78293253	174.8744834	8705.733192	8664.861969	8590.651768	19.56257376	8579.177937	-30.14342313	-0.46609848	-0.016489376	-6745906.798	79.09681013	0.13214
8562.038725	8614.454614	8501.537683	8577.652676	1453894879	-77.19053679	172.20097	8693.222573	8645.043734	8557.356696	22.99000245	8545.699975	1.797105401	-0.532852705	-0.020740542	-8620627.05	79.13621499	0.13214
8575.545869	8624.92676	8518.568592	8589.16751	1407782735	-44.28317128	166.1648111	8682.250396	8640.057804	8556.421601	30.87908159	8529.279211	28.23234024	-0.318766952	-0.005010742	-8362751.141	78.85806228	0.13214
8597.150206	8642.8116	8544.904333	8607.411669	1339451746	7.773645198	157.5075314	8672.191533	8644.691941	8575.580655	41.73558203	8537.534058	49.73095151	0.096448827	0.01430496	-6563247.277	78.36422145	0.13214
8624.437265	8664.772778	8575.917997	8630.669405	1260199299	64.46722663	147.6625446	8661.124949	8649.66512	8593.955508	52.1681757	8582.2114	67.94537806	0.566868309	0.01032248	-4299499.538	77.78666957	0.13214
8655.786973	8693.875262	8614.573015	8657.249246	1173431405	108.5904861	136.9617695	8651.792356	8656.236321	8611.074336	60.28098998	8643.339895	83.18090375	0.988696478	-0.000589099	-2459673.817	77.29555241	0.13214
8689.189399	8731.600568	8662.136781	8685.113977	1084031908	122.0189613	125.9075182	8647.329656	8665.785346	8627.447925	64.05890821	8684.971059	96.18017845	1.247488154	0.00644494	-2038071.913	77.07228745	0.13214
8722.784288	8773.29262	8712.503144	8713.373634	1001828193	111.2390883	115.8666476	8646.614734	8676.695721	8642.414621	65.04038008	8715.853806	107.6993317	1.381473085	0.021355287	-2494700.326	77.03729132	0.13214
8755.150308	8815.90774	8761.410312	8741.502572	934103509.7	89.66508733	107.9004495	8648.024461	8688.327767	8657.060765	65.52503071	8756.84064	117.8030957	1.469961746	0.029541433	-2939290.456	77.06093818	0.13214
8784.205224	8846.369461	8794.112184	8768.411576	893485890.8	67.66487164	103.6819733	8650.315787	8697.815823	8672.834957	67.09290027	8788.005625	128.1991797	1.556832665	0.031800321	-2852183.716	77.05318829	0.13214
8807.881894	8852.583904	8796.825403	8793.087425	892408275.1	52.6063433	104.8799594	8652.059849	8702.521523	8691.265738	71.4785001	8787.716257	140.6080148	1.691502649	0.030252498	-1650896.855	76.89826495	0.13214
8825.892767	8842.830311	8778.88951	8814.636758	924467450	44.50308653	110.548757	8653.801449	8704.407226	8711.294724	77.2752432	8768.42748	153.253376	1.845324737	0.02531317	333774.8614	76.66186222	0.13214
8838.804297	8826.815669	8752.009761	8832.337327	977725212.4	54.25898266	118.9119875	8656.536831	8705.668629	8731.290178	81.99055649	8744.592577	163.7370095	1.966305881	0.017984698	2410294.195	76.45538108	0.13214
8846.289456	8821.550345	8734.047532	8845.621395	1045412143	68.57340958	129.1057331	8660.81196	8710.250397	8750.042088	84.96508563	8732.452153	170.328833	2.030903992	0.011849196	4413426.277	76.24670777	0.13214
8848.181404	8844.200903	8743.331748	8853.911649	1118444217	42.3052633	139.9550011	8667.275781	8722.197679	8766.270629	85.17486922	8749.336926	170.8181536	2.010947177	0.010522024	6119241.374	76.08494158	0.13214
8845.874408	8884.408577	8770.97224	8857.351489	1190124952	20.01754269	150.2838125	8675.38132	8738.965302	8780.372575	81.54273937	8786.063147	165.0226044	1.910785957	0.012463509	7157782.857	75.97232676	0.13214
8840.791609	8927.332284	8803.102772	8856.396802	1257152194	90.76535263	159.3888243	8684.185364	8756.787553	8793.026842	73.86565358	8827.450523	153.8468029	1.750773289	0.015260753	7312369.587	75.69257929	0.13214
8833.87865	8956.399655	8825.146769	8850.479712	1308829917	170.5482404	165.5580968	8693.451293	8772.040552	8804.526584	59.69360266	8862.396401	135.5427274	1.518805243	0.016497277	6092049.816	75.57686138	0.13214
8826.438911	8954.181727	8821.615413	8839.368652	1335054452	125.0632678	167.147585	8702.756941	8780.783807	8815.359744	36.82917334	8878.133916	108.8670508	1.208433571	0.01355735	3018705.773	76.26072011	0.13214
8817.919591	8927.381344	8798.381843	8823.450397	1339009891	30.48906074	164.8010874	8711.808516	8783.871853	8824.389018	7.419260293	8876.627968	75.26756897	0.832157839	0.007562112	-1584161.844	77.09024832	0.13214
8806.303548	8887.836953	8765.689902	8802.474875	1326608292	8.801620668	159.7284287	8720.602225	8783.420412	8829.843842	-26.00652811	8865.211612	35.7390088	0.394027062	0.000436618	-7164510.864	77.0294791	0.13214
8792.931917	8845.666664	8732.639706	8778.519191	1303812676	14.72754324	152.8573651	8727.970676	8780.537613	8831.640736	-60.04267077	8843.925066	-5.890117204	-0.065684491	-0.006285551	-13366337.6	76.62192826	0.13214
8779.111571	8812.438855	8709.43503	8753.908565	1278351893	-21.27991338	145.4078778	8732.916238	8776.604023	8829.453391	-90.58855386	8813.866374	-45.2372686	-0.502150827	-0.010877049	-19734429.99	76.75368411	0.13214
8760.992675	8783.334016	8690.454719	8726.089278	1250620400	-72.05049186	137.8084292	8735.83811	8771.019352	8822.143162	-118.8154653	8777.278676	-85.09031053	-0.946931289	-0.014123816	-25932580.26	77.10890358	0.13214
8734.96579	8749.692089	8666.715543	8692.287583	1218714005	-102.4787366	130.0905876	8736.982937	8762.504393	8809.198478	-147.0793884	8734.872055	-128.9687011	-1.436054351	-0.017421566	-31765878.76	77.20004573	0.13214
8697.539928	8707.980165	8633.350527	8650.791799	1185565415	-117.3118861	123.1203196	8737.952412	8750.691876	8788.11681	-174.5186665	8691.293402	-178.2055356	-1.990932397	-0.021345955	-36740581.05	77.21793713	0.13214
8644.849805	8653.8255	8584.726239	8599.462122	1153555479	-125.1188266	117.6867986	8740.368153	8735.374794	8756.805547	-200.9882877	8652.048281	-234.8652768	-2.640958446	-0.026623183	-40390230	77.39973736	0.13214
8580.90028	8591.182623	8525.108139	8541.443236	1123715711	-125.9910371	113.7144286	8742.572181	8716.571827	8717.53771	-225.254492	8614.976755	-295.148693	-3.335853626	-0.032723126	-42775062.53	77.67655247	0.13214
8513.216864	8528.115326	8463.191373	8482.691446	1097909937	-119.4400068	111.0293229	8742.655213	8694.597258	8673.113488	-243.84419	8576.659773	-351.743634	-3.988074922	-0.038442669	-44070492.67	77.95998684	0.13214
8443.308248	8465.463937	8400.468635	8423.689445	1074363743	-115.8428819	109.1840736	8738.428816	8670.382163	8628.007383	-259.3855202	8537.766129	-404.9746381	-4.592693739	-0.043825627	-44459641.06	78.21065121	0.13214
8373.433427	8404.471399	8339.041995	8365.346271	1050992039	-125.6238388	107.6074277	8727.551772	8644.672136	8586.913054	-274.7352407	8497.373245	-454.7721284	-5.13494111	-0.048870294	-44200846.06	78.41503697	0.13214
8311.428036	8351.955872	8285.774192	8314.698545	1031542851	-141.6202559	106.5439435	8711.567153	8618.182718	8549.265928	-282.5137956	8457.282408	-492.0173247	-5.529745517	-0.052422371	-43289518.22	78.5646036	0.13214
8263.65378	8313.376652	8245.907605	8277.771136	1019834297	-154.6417778	106.3683534	8693.092673	8592.214627	8513.90383	-275.3872618	8422.519917	-508.8492774	-5.711779504	-0.053521414	-41642068.96	78.57681845	0.13214
8239.171372	8296.323349	8227.320735	8262.309598	1019912358	-155.3796366	107.2279754	8673.368803	8565.762354	8479.215799	-246.8153781	8386.653286	-495.2394652	-5.555399657	-0.050966282	-39355518.17	78.58063214	0.13214
8247.050102	8308.477762	8237.944684	8276.152079	1035884955	-133.6421672	109.2936677	8654.025631	8538.035387	8443.1458	-189.653998	8344.419448	-441.0109013	-4.947373379	-0.043504478	-36524310.98	78.84915804	0.13214
8281.958	8344.854469	8272.864884	8314.242573	1064415050	-94.8829048	112.2781613	8635.77046	8511.941957	8409.261382	-110.2848575	8305.17042	-353.9277512	-3.969547602	-0.032134697	-33192076.04	79.10586025	0.13214
8333.635345	8395.990091	8322.723464	8366.884953	1099797718	-49.30113079	115.7064191	8618.438308	8490.141645	8382.260198	-21.21221414	8276.725341	-248.0703355	-2.753946444	-0.018727906	-29430314.65	78.90350041	0.13214
8397.559746	8457.99952	8383.528919	8430.217339	1139067487	-1.550438533	119.4068807	8603.837815	8476.963467	8364.515787	75.15184815	8276.464365	-129.4291695	-1.449665986	-0.003887784	-25248188.26	78.53401353	0.13214
8467.548554	8525.554517	8449.814077	8498.926488	1178381878	42.6977465	123.1575145	8593.53703	8476.628175	8358.5955	175.1141041	8321.372554	-6.052156938	-0.209009955	0.011540167	-20645195.78	78.45108335	0.13214
8535.788759	8590.990398	8514.111179	8565.152306	1214570000	79.89132692	126.6321304	8586.32961	8486.246729	8364.342509	265.5595857	8397.291	111.2162693	0.910467519	0.02585208	-15772886.1	78.51623468	0.13214
8596.91105	8648.793304	8571.13039	8623.229058	1245914463	109.0492398	129.602187	8580.807303	8501.29875	8379.421494	335.6831686	8484.455447	214.8233217	1.867973301	0.037744707	-10811106.98	78.49933601	0.13214
8640.544316	8689.021124	8611.153813	8663.010427	1267204504	125.4346118	131.5639991	8574.580812	8517.909463	8404.775596	370.4786446	8563.477384	290.1851036	2.699652756	0.045121919	-5884225.866	78.4869786	0.13214
8656.53331	8701.919405	8624.643243	8674.522578	1273676264	124.5332488	132.0537767	8565.122454	8531.718408	8440.86149	354.817804	8613.437317	323.1899656	3.432101113	0.045911037	-1126875.303	78.58708695	0.13214
8648.624026	8691.197072	8615.217349	8661.687352	1266634251	109.0061305	131.2156305	8553.35911	8542.138928	8482.639377	296.952543	8636.617151	319.314075	3.971324217	0.041102256	3384936.114	78.76505002	0.13214
8624.658214	8664.618186	8590.475475	8632.651098	1248258182	83.5476988	129.2838172	8540.870237	8549.977041	8524.565126	213.3996179	8642.533082	289.3414422	4.260082701	0.032664489	7632850.534	78.97391083	0.13214
8589.068905	8626.447242	8554.520547	8591.790894	1222170015	50.86961193	126.6267587	8529.097286	8554.679391	8560.835658	110.7217483	8635.113482	240.5778257	4.086801616	0.021578886	11504555.82	79.21460778	0.13214
8547.958536	8582.554414	8513.024612	8545.135272	1192871933	14.81276357	123.6985821	8519.703918	8555.943693	8585.367959	-1.898701565	8619.711522	182.8144826	3.264675406	0.009187741	14888670.21	79.48233624	0.13214
8506.012353	8537.730129	8470.782429	8497.828526	1159024835	-21.16898561	120.3481532	8511.996214	8553.763231	8597.758548	-111.1186504	8597.450147	120.9180557	2.017819451	-0.003157756	17857807.56	79.74875598	0.13214
8465.695382	8494.639356	8430.502027	8452.804073	1118341830	-54.96947943	116.3283139	8504.761559	8548.319396	8600.056311	-207.4084549	8568.238031	56.48903758	0.614125777	-0.014609468	20502593.9	79.9911001	0.13214
8433.831663	8460.145532	8398.984792	8417.364286	1070820491	-80.77786247	111.6351883	8497.482917	8539.688711	8591.848627	-273.7384542	8532.698388	-1.812694491	-0.589217155	-0.023299027	22860263.22	80.17544141	0.13214
8417.128807	8441.005323	8382.944592	8398.698767	1016097977	-93.34439771	106.2174309	8489.460687	8528.226785	8573.448743	-293.1810994	8492.190925	-45.80099067	-1.220306472	-0.027397066	25000984.06	80.26660435	0.13214
8413.528191	8435.236354	8380.256333	8394.58486	956990707.5	-94.15713965	100.3734102	8481.301981	8515.221754	8547.791011	-272.5403258	8451.729802	-76.60456154	-1.394701472	-0.027500583	26842391.67	80.28038994	0.13214
8418.445341	8438.300397	8386.167294	8400.039029	898266995.7	-86.0221006	94.62235992	8474.179316	8501.911144	8518.054707	-226.2060167	8415.651298	-96.94876845	-1.339367937	-0.024905998	28191684.88	80.24996426	0.13214
8429.501579	8447.900331	8398.368847	8412.526942	840510082.9	-73.57242454	88.97223651	8467.928614	8490.097203	8487.82951	-160.7224613	8391.63229	-110.4177139	-1.225255275	-0.020344793	29124967.71	80.18629764	0.13214
8443.288358	8460.723693	8413.526648	8428.41521	784557295.2	-61.75176388	83.46199172	8462.519597	8481.596861	8461.141408	-85.38392356	8386.830066	-121.8614532	-1.256577125	-0.014838252	29717530.52	80.10578431	0.13214
8456.848377	8473.787888	8428.421556	8444.451233	735767925.4	-50.38259608	78.69234499	8458.651156	8476.008707	8439.311537	-10.46074907	8396.652952	-130.091784	-1.379558315	-0.009153408	29673583.32	80.03321446	0.13214
8468.672605	8485.511619	8441.28225	8458.908032	698764446.9	-38.99991881	75.16771718	8456.57192	8472.264356	8422.132062	57.63351087	8414.074186	-132.3323084	-1.463383113	-0.003669358	28727556.38	79.98467624	0.13214
8474.73872	8491.918559	8447.8203	8467.386667	679817031	-24.87522369	73.62295072	8457.736019	8469.816733	8411.680642	105.1008121	8432.066485	-128.9256821	-1.477946768	0.000508373	26598849.56	79.99311818	0.13214
8470.994338	8488.973658	8443.704153	8465.451614	685109573.9	-5.151174826	74.78428429	8463.570385	8467.966861	8409.595084	118.184026	8442.993136	-119.9972477	-1.38384309	0.002282195	22990288.22	80.09144035	0.13214
8459.72998	8478.889121	8431.374875	8455.455222	711279473.3	15.58244758	78.14884259	8472.287874	8466.285854	8413.75691	102.9140323	8447.095948	-105.9575464	-1.198443891	0.002075149	18223440.96	80.26019889	0.13214
8445.36794	8466.056641	8415.577596	8442.04266	752009717.9	32.26566988	82.8605463	8481.575445	8464.669537	8421.567743	71.55036686	8447.292651	-88.06475626	-0.971339696	0.000777833	12876972.7	80.46401078	0.13214
8429.567198	8451.935266	8398.058919	8426.917489	803836112.5	38.2868061	88.41387252	8489.486434	8462.859675	8430.210587	29.53937522	8445.258868	-65.71811173	-0.701091903	-0.001219302	7133906.829	80.68534564	0.13214
8414.71048	8438.676521	8381.329367	8412.54777	862104471.4	33.72643306	94.14657444	8493.855642	8460.462885	8436.41608	-15.39188246	8442.665931	-38.25578176	-0.385459938	-0.003350522	1241634.803	80.90044378	0.13214
8404.588753	8430.269737	8369.472662	8402.945801	923142133.2	28.54846818	99.64189013	8494.822516	8457.952663	8440.387173	-54.34136079	8440.522822	-7.79630094	-0.045705576	-0.004939709	-4239978.412	81.0862969	0.13214
8401.790943	8429.55033	8365.309575	8400.873169	984938181.2	4.357746954	104.7324803	8493.575466	8456.323593	8443.8405	-81.86936193	8440.396865	23.35776822	0.30074434	-0.005576763	-8862989.737	81.23002862	0.13214
8411.066592	8441.341946	8373.924522	8411.289798	1041595236	-34.08596438	108.6506895	8489.861121	8455.031699	8446.13543	-86.0992568	8439.876931	53.07471929	0.631941919	-0.004394749	-11962856.39	81.29789789	0.13214
8437.153451	8470.508518	8400.395763	8439.171922	1087511052	57.63904488	110.7003842	8483.692197	8453.804745	8446.977389	-55.26353968	8437.368896	79.08951295	0.923968013	-0.000520127	-12879633.71	81.25770874	0.13214
8477.071961	8513.886767	8441.592624	8481.389549	1123894456	-50.24358768	111.0821951	8476.449324	8454.1773	8448.446913	4.20163037	8437.698521	101.8215839	1.181732147	0.005492154	-11903556.44	81.12539214	0.13214
8525.342656	8565.572307	8491.697868	8532.108536	1153215539	26.28549799	110.0853394	8469.48888	8457.328171	8452.565901	80.18246368	8444.493801	122.8609644	1.422417135	0.012604149	-9637540.632	80.92866161	0.13214
8579.47873	8623.19355	8548.121252	8588.866786	1178306559	102.5213309	108.2791281	8464.668015	8466.083428	8461.989571	166.7767593	8467.232681	142.2305542	1.645395905	0.020406762	-6352024.19	80.68891517	0.13214
8636.05688	8683.430921	8607.28436	8648.234458	1202923864	137.0438709	106.3728568	8463.973338	8483.165406	8479.542494	255.9143992	8515.04139	160.1486195	1.852162808	0.028323739	-2431768.12	80.43396989	0.13214
8691.085383	8741.615891	8664.871011	8705.726843	1226321397	144.0849785	104.0342403	8467.314576	8506.453953	8504.486552	338.9517145	8579.368772	178.2702774	2.063330504	0.035504609	1695362.452	80.17436375	0.13214
8742.064428	8794.617728	8718.12696	8758.412006	1246557288	163.5048201	100.758837	8473.891166	8532.979852	8534.742472	410.5920071	8648.865589	198.0262778	2.297189683	0.041375896	5757768.769	79.91161574	0.13214
8783.350424	8836.130163	8761.040109	8800.146891	1264343379	177.7066284	96.482447	8483.724446	8559.71462	8569.780753	458.9614203	8712.188773	220.9926424	2.573137852	0.044822137	9150799.465	79.66734639	0.13214
8809.492168	8859.997467	8787.774424	8824.945745	1280102944	165.2078389	91.06434511	8496.551033	8583.316512	8608.655259	472.4847953	8756.864669	248.9061093	2.912472971	0.044746309	11278002.27	79.46110433	0.13214
8823.118547	8869.386801	8801.129035	8835.837691	1294432434	136.4427632	84.89193095	8511.770411	8604.189491	8649.35671	456.5989426	8785.345046	280.7907506	3.302192569	0.041771369	12361650.1	79.29100385	0.13214
8828.938401	8870.062523	8806.198481	8838.315515	1308878311	102.7720401	78.74931832	8528.910855	8623.810025	8690.035469	421.54895	8804.808102	314.2543967	3.71171604	0.0370282	12851590.77	79.15390379	0.13214
8830.230345	8865.554432	8806.323301	8835.816393	1322444543	74.79477451	72.57336263	8546.75491	8642.549025	8728.107739	373.3672434	8816.759194	349.2364664	4.139348253	0.031135195	13002079.51	79.03759855	0.13214
8831.321396	8860.567809	8805.954531	8832.926853	1334030060	64.07655042	66.32305873	8564.105584	8661.143683	8761.057433	320.2455188	8824.239188	385.5046445	4.581027793	0.02492655	13164665.52	78.92639682	0.13214
8834.145145	8858.056538	8807.399116	8832.33547	1346642824	67.46621429	61.09556044	8581.029599	8679.419766	8788.625403	267.9677355	8829.175199	419.7241583	4.995803368	0.019079603	13567433	78.83183715	0.13214
8839.104759	8859.223172	8811.332583	8835.015647	1363359970	78.28741587	57.91170785	8597.841054	8696.80725	8811.451519	219.1700692	8831.695172	448.8177081	5.346399392	0.013940298	14293200.71	78.7695452	0.13214
8849.991545	8869.08616	8822.019244	8845.708562	1387071365	90.80149254	57.8807535	8615.184426	8714.053668	8830.117204	183.1567737	8837.54368	469.7856355	5.594635415	0.010577052	15709988.46	78.74532538	0.13214
8870.251128	8892.318292	8843.391114	8868.808784	1420843539	98.57896018	62.14870393	8633.761227	8731.851875	8845.437064	168.8130361	8852.295773	479.3590312	5.699392864	0.009999631	18168637.33	78.76660238	0.13214
8899.019817	8927.375751	8874.23827	8902.836704	1462709297	103.497053	70.02326918	8653.392226	8750.354407	8858.648117	172.7487624	8874.618262	479.3854877	5.683609983	0.011799151	21489175.85	78.82519821	0.13214
8934.965598	8971.61611	8912.619303	8945.368693	1508583905	109.0870293	80.06761586	8673.947977	8770.035284	8871.423056	188.9509237	8902.796389	474.3033943	5.601179605	0.015272272	25360554.7	78.90307566	0.13214
8975.546691	9021.898308	8955.746648	8993.30711	1557485036	118.4565922	91.86697417	8694.790523	8790.164781	8884.310095	212.3153914	8932.65109	464.1753868	5.455262115	0.019755349	29544678.49	79.00137671	0.13214
9017.56208	9074.199972	9000.071951	9042.701962	1607938889	134.7317565	104.8164301	8715.29589	8810.035765	8898.105058	236.0357318	8959.428028	449.5008892	5.254767206	0.024389274	33736299.37	79.12005127	0.13214
9062.282353	9128.84402	9046.471489	9094.168497	1656020679	154.2676667	117.5402384	8736.624433	8831.254421	8915.296163	259.1056569	8986.957033	436.0275731	5.066163415	0.029092898	37783698.88	79.23570877	0.13214
9111.778952	9187.283866	9096.810692	9149.437533	1698567867	172.3277785	128.9369773	8760.073883	8855.486329	8937.93375	283.0303657	9020.268953	428.807699	4.946902915	0.034055598	41630655.83	79.32719451	0.13214
9166.247614	9248.420081	9150.654117	9207.65655	1730991751	184.224055	137.3987375	8786.960203	8884.781641	8969.396945	303.6593835	9063.157244	433.7503845	4.966892021	0.038849072	45036682.8	79.36892653	0.13214
9226.191009	9311.488233	9207.910029	9268.343176	1748623234	185.1470034	141.2913119	8818.667243	8921.148851	9012.735644	317.3621386	9119.658544	457.1212467	5.199776037	0.043122467	47778325.95	79.33437063	0.13214
9290.143919	9375.511599	9267.513134	9330.465637	1753591391	177.2245939	141.2944082	8854.422478	8963.421036	9066.06748	325.3462999	9186.981689	494.9907628	5.600621606	0.046822594	49889020.95	79.23856309	0.13214
9355.196624	9438.562898	9327.149801	9391.8179	1750432556	164.453045	138.9234484	8892.687971	9009.470144	9126.232722	328.3038647	9259.623948	539.1750604	6.076190557	0.049782498	51457729.95	79.1118569	0.13214
9421.602313	9501.472592	9387.621727	9453.372087	1740663116	149.2295426	134.6502545	8932.913039	9057.668494	9189.844872	329.9218309	9335.332486	588.1110795	6.606709595	0.052353728	52582606.5	78.96355201	0.13214
9489.479283	9565.154639	9449.738016	9516.167702	1726558584	134.6810411	129.199521	8974.341063	9106.236747	9253.239653	335.0869536	9411.556674	639.1826748	7.160034285	0.054953844	53396678.3	78.80747181	0.13214
9554.968158	9626.271948	9509.709673	9576.339646	1711834252	121.0727162	123.8774536	9015.948783	9154.119893	9315.185167	338.9007704	9484.147042	684.1191332	7.644395902	0.056969087	53916965.03	78.66831724	0.13214
9614.566192	9681.539151	9563.881133	9630.094995	1699075561	107.4467289	119.6260174	9057.076511	9200.627664	9374.96835	335.1235396	9549.771842	716.4205734	7.988635208	0.057725011	54126429.71	78.56343054	0.13214
9663.970583	9727.505408	9608.350111	9673.526842	1693084057	95.88911511	118.0612931	9096.35988	9245.335242	9432.600377	323.1904638	9605.103452	726.258905	8.082737865	0.056702358	54070205.56	78.52532644	0.13214
9698.74174	9760.551973	9638.988581	9702.495893	1698692716	87.87956542	120.8286323	9132.443543	9287.725599	9488.09957	300.5177684	9646.574219	703.6145037	7.814882918	0.053323905	53785505.22	78.58621093	0.13214
9721.476175	9782.974273	9658.419143	9719.719459	1715318888	83.30180748	127.0625322	9165.965424	9327.287213	9539.43134	270.0169241	9675.186451	654.5294883	7.251821256	0.048077273	53300368.37	78.72855234	0.13214
9737.176611	9799.219501	9671.821666	9730.5411	1731995993	82.51276356	135.0307087	9198.136457	9364.150064	9585.089309	239.4042366	9694.700738	590.4987646	6.520460829	0.041925723	52625739.91	78.92011638	0.13214
9747.589088	9810.604931	9680.501554	9736.309562	1735220632	81.90727573	144.1145099	9229.573524	9396.716483	9621.994053	199.4606329	9703.839671	515.8965284	5.670581194	0.035020662	51746185.01	79.14334006	0.13214
9755.293032	9819.135047	9686.51931	9739.139023	1777926440	78.19112912	153.418095	9261.136096	9423.715988	9647.374636	143.6690907	9702.226822	436.9827628	4.7729332	0.027623239	50672048.49	79.37463417	0.13214
9763.714447	9828.08212	9694.056641	9743.388337	1871605799	73.74209307	161.535631	9293.48753	9447.505045	9664.649551	84.50612076	9696.700504	362.3292872	3.921554612	0.020673447	49331623.84	79.59502959	0.13214
9774.873968	9839.532037	9705.963174	9752.070831	1764447539	70.53957091	167.5089574	9326.899659	9470.591365	9678.35219	31.21976882	9693.527975	297.4095164	3.176348444	0.014908848	47639350.78	79.79478825	0.13214
9794.049374	9858.374616	9728.087296	9771.244025	1523052695	74.7311282	169.5374518	9362.471394	9496.625525	9692.913855	12.82442485	9701.734005	254.3520158	2.670011538	0.011516149	45734208.68	79.94456316	0.13214
9826.303933	9889.328306	9766.147235	9806.83321	2226659290	92.20354345	165.8318808	9401.222753	9529.415054	9713.17621	56.77192281	9730.889877	244.9606676	2.531698693	0.01168127	43661909.1	80.01647084	0.13214
9868.668811	9929.590642	9816.527616	9855.201652	1543877022	117.1424236	157.4252179	9442.532085	9567.358525	9739.040394	141.0657201	9776.439594	262.8002847	2.692782981	0.014700754	41443294.56	80.02122506	0.13214
9916.415062	9974.647243	9873.191382	9910.220951	1684741012	142.6566406	146.2448276	9485.428102	9607.595144	9768.653221	237.805716	9829.867954	296.7312734	3.033224985	0.019310255	39211413.29	79.9780232	0.13214
9965.603245	10020.90825	9932.074462	9967.785017	1686600036	159.9448563	133.2289886	9528.965363	9648.348167	9802.120481	310.2145471	9888.569525	339.2691939	3.473098745	0.024846555	36380273.68	79.9037537	0.13214
10011.22532	10063.79426	9987.929501	10022.5769	1654102112	159.4559488	119.6501668	9571.975988	9687.213013	9838.921788	319.7858841	9947.633268	380.5889755	3.907154723	0.030415106	32515023.2	79.82052295	0.13214
10052.31285	10102.23348	10038.28184	10072.08649	1579342432	145.9264676	106.8676365	9614.174801	9724.258636	9878.123102	281.3762079	10004.07861	416.1452573	4.285030823	0.035323903	28024224.46	79.73214573	0.13214
10089.56955	10136.71255	10082.54642	10115.7213	1529831650	126.9180932	95.72721571	9655.571312	9760.634155	9919.034654	221.3667812	10058.3129	445.0231712	4.595305394	0.039253567	23177937.89	79.63526111	0.13214
10119.80233	10164.07357	10115.84943	10148.53594	1500662112	105.8889545	88.11176412	9695.531601	9794.710374	9959.25493	161.5230682	10099.15162	458.1757755	4.739881433	0.041041974	19420274.72	79.5424257	0.13214
10140.39852	10181.68986	10133.86245	10166.12651	1472510052	88.64823263	85.84663938	9733.506443	9825.175504	9996.200565	126.3677184	10116.73315	447.5071149	4.630415469	0.039608061	18075053.94	79.46443014	0.13214
10151.53065	10189.86229	10137.75116	10169.67208	1450069367	72.27804971	88.15720294	9769.20653	9852.556225	10029.3763	108.3366954	10117.19851	415.6259208	4.295671276	0.035416593	18089072.2	79.40113386	0.13214
10152.80378	10188.48007	10129.09332	10160.78622	1434610013	50.89765786	93.556094	9802.240448	9876.800806	10058.38272	90.84298583	10106.61407	366.1742688	3.777281209	0.029201106	18315402.49	79.35364247	0.13214
10147.33794	10180.54871	10111.7119	10143.29814	1422506146	32.94269158	101.0930037	9832.753334	9900.371973	10083.15839	65.42780189	10100.23803	306.3293672	3.150581952	0.021808974	16590809.1	79.31284037	0.13214
10138.83087	10169.64707	10090.30898	10121.92452	1410501547	20.17258573	109.4886815	9860.953563	9925.807913	10103.92777	23.42727285	10113.88452	244.9129126	2.508605892	0.014305928	10762328.04	79.2676566	0.13214
10123.37523	10152.31578	10062.58874	10094.3839	1399530245	10.07002486	117.9801501	9886.133444	9949.879794	10118.58506	-32.59766231	10136.10907	178.558618	1.819985696	0.006610388	2296145.926	79.22983684	0.13214
10096.52843	10124.53555	10025.25543	10057.3764	1391494560	16.51828297	126.2619208	9907.576235	9968.789938	10124.62867	-95.95200658	10151.80429	101.9112652	1.03164035	-0.001657415	-6781649.181	79.21327475	0.13214
10055.39527	10083.8606	9977.502906	10010.11939	1385975660	6.702649089	133.0693579	9924.599764	9978.839791	10120.89521	-158.8600538	10145.92552	14.30684017	0.140899414	-0.010180002	-14203138.97	79.22714998	0.13231
9996.615576	10027.40224	9918.038946	9951.34411	1382924172	-74.70427889	137.2026909	9936.504681	9976.050444	10106.31102	-214.9980025	10102.24024	-85.82322303	-0.864195692	-0.018749563	-17568950.99	79.28190015	0.13231
9924.203938	9958.79185	9849.90978	9884.035018	1381546483	-171.4599254	139.0068305	9943.745629	9962.256055	10080.80849	-263.81566	10029.40998	-193.6190677	-1.936777643	-0.027092775	-17775999.32	79.36825017	0.13231
9845.746565	9884.899347	9778.806424	9813.794028	1379789039	-197.5389066	139.1488543	9947.185353	9941.287944	10045.51763	-303.2885927	9943.399973	-300.0078369	-2.989102142	-0.034640019	-16490733.5	79.4676901	0.13231
9762.42713	9806.677928	9704.934204	9740.776749	1378856984	-181.7391245	138.2594463	9947.117538	9914.325287	10000.31277	-345.1996764	9852.131381	-405.180183	-4.025603085	-0.041707374	-14945088.35	79.57783018	0.13231
9676.11014	9725.670489	9628.820095	9665.451691	1380028760	-178.4518423	137.1754226	9944.006314	9883.223066	9945.341008	-399.651419	9765.31082	-508.9040989	-5.047205208	-0.048646931	-14567175.96	79.69444885	0.13231
9594.827337	9649.285528	9557.291144	9594.576351	1379446705	-171.3734645	135.9822883	9938.433398	9850.209305	9884.130258	-452.4143748	9687.318285	-600.0879343	-5.944329515	-0.054413175	-14972559.63	79.79909107	0.13231
9525.240658	9583.716263	9496.329008	9534.082924	1373301080	-134.5481484	134.4883596	9930.759088	9816.61845	9820.941539	-490.5874877	9618.335084	-668.9949486	-6.619945875	-0.057979725	-15257580.34	79.87687377	0.13231
9476.751313	9537.576172	9453.597087	9491.55035	1357894636	-92.34009356	133.0665775	9922.078387	9786.427911	9759.220945	-486.6519948	9565.553021	-703.1313194	-6.951329728	-0.058320987	-15179940.02	79.90537616	0.13231
9458.767748	9519.498753	9436.819132	9474.627005	1329269494	-74.73713207	132.0388675	9913.379301	9763.357761	9702.592304	-414.1788605	9535.329874	-689.9164059	-6.814733283	-0.054361202	-14417253.97	79.86228745	0.13231
9465.995648	9524.553841	9441.359014	9478.708462	1290424893	-71.49047917	131.3728019	9904.317907	9746.252714	9653.198378	-295.2524079	9524.450541	-637.5933899	-6.292299623	-0.04695216	-13218518.39	79.76106696	0.13231
9488.273024	9543.287767	9458.343807	9494.985997	1247276433	-68.28764892	131.055071	9894.367982	9733.125282	9611.786852	-160.0519425	9527.676784	-561.4112942	-5.535740631	-0.037701783	-12133323.36	79.62655442	0.13231
9520.905549	9571.396572	9483.920071	9519.67066	1201221651	-65.37167896	130.8206155	9882.494963	9720.947407	9580.421612	-41.76542968	9538.660334	-468.3605914	-4.61415638	-0.027118596	-11194772.8	79.47175441	0.13231
9557.490972	9603.006628	9512.817311	9547.568363	1154347906	-54.6610926	130.3445978	9867.625098	9706.387809	9560.745924	24.71691051	9550.136961	-367.8597218	-3.620568167	-0.015917789	-10438045.29	79.31376155	0.13231
9590.915261	9631.430452	9538.584231	9572.276177	1112301291	-41.0458414	129.8722544	9850.110238	9690.096282	9550.556211	45.87414779	9559.596198	-270.5663955	-2.661396736	-0.0054858	-10217069.31	79.1689385	0.13231
9616.601279	9652.324497	9556.904354	9589.521231	1079529517	-51.72112226	129.7232369	9830.427271	9673.298007	9546.470961	38.85912621	9565.787762	-183.4118431	-1.806196898	0.003136508	-10812341.29	79.04754341	0.13231
9624.637818	9656.420083	9558.921437	9590.486617	1062789181	-61.79818795	130.0853624	9809.461641	9657.638417	9546.039327	16.91518949	9567.62392	-121.4924301	-1.205319237	0.008177592	-12580907.56	78.97224031	0.13231
9605.415004	9634.726427	9536.037408	9566.614819	1068840591	-15.05814093	131.1761046	9788.13946	9644.72612	9546.16307	-4.565086379	9563.934371	-99.31811421	-1.003260028	0.007896681	-15890003.28	78.96480799	0.13231
9562.442532	9590.575828	9491.452674	9521.171076	1094067208	28.38348274	132.8246169	9765.568514	9632.45358	9544.219635	-29.44163628	9552.034366	-111.8064331	-1.14934294	0.003097869	-20500949.66	79.01913227	0.13231
9502.774499	9530.651788	9431.590215	9460.62592	1131389269	-27.64562597	134.6807021	9740.673503	9618.27379	9538.531937	-64.85024177	9530.353867	-148.9881284	-1.544103327	-0.00465894	-25932935.61	79.12156923	0.13231
9431.139609	9459.399235	9360.714823	9389.314398	1177620873	-118.1794657	136.7055979	9712.388655	9598.991712	9525.242518	-117.6679581	9493.879385	-203.1383504	-2.1104901	-0.014484331	-32029626.11	79.26241484	0.13231
9353.900908	9382.796442	9284.555935	9313.044723	1228378577	-142.8281619	138.8250376	9679.576137	9571.513143	9500.899544	-194.3539793	9438.602547	-264.017222	-2.746384891	-0.025180403	-38568849.13	79.42840388	0.13231
9274.423345	9304.091431	9206.210905	9234.862592	1278430609	-134.9045798	140.7166274	9643.130055	9537.23416	9466.339392	-282.2517959	9369.598527	-328.3407537	-3.418747706	-0.035849411	-45066364.57	79.61281443	0.13231
9193.926689	9224.521066	9126.864654	9155.870508	1324286172	-148.3713902	142.12674	9604.566192	9498.45786	9423.291173	-366.0423719	9292.815984	-396.0765111	-4.126817044	-0.046022883	-51122500.89	79.81303057	0.13231
9118.018783	9149.442956	9051.648966	9081.217987	1358928934	-167.0689104	142.643131	9564.552041	9457.826986	9374.411596	-430.0018089	9217.515276	-460.2103996	-4.800395378	-0.054324301	-56177867.76	80.01821826	0.13231
9052.085046	9084.008105	8985.494562	9015.823439	1375453207	-170.2437517	141.8550591	9523.971262	9418.219773	9322.816963	-458.0755985	9153.328722	-514.2730044	-5.374635058	-0.059432703	-59661355.03	80.21748924	0.13231
8995.14023	9027.288205	8927.611568	8958.898701	1376438782	-164.0489175	140.0046217	9483.458067	9378.89733	9268.555707	-455.6000102	9097.634897	-558.2805353	-5.849079747	-0.061695548	-61757756.47	80.41128565	0.13231
8944.785164	8976.990059	8875.952009	8908.480822	1367256837	-155.2443396	137.523959	9443.202963	9338.45487	9211.289684	-434.4002744	9045.591691	-592.8103971	-6.228844448	-0.061852122	-62930898.75	80.60307173	0.13231
8899.024504	8931.242971	8828.77101	8862.669326	1350764701	-142.7746246	134.6568714	9404.468234	9295.706436	9150.704909	-400.5913355	8992.745748	-620.7532967	-6.541909554	-0.060507432	-63287226.97	80.79308522	0.13231
8855.059366	8887.411708	8783.603738	8818.830132	1330962639	-126.7361656	131.7252206	9368.354656	9249.333588	9086.475471	-362.257028	8933.709888	-645.942693	-6.825609074	-0.058479776	-63015292.25	80.98295582	0.13231
8812.400663	8845.007144	8740.140797	8776.931756	1311058598	-109.3118263	128.9552	9334.231319	9200.84832	9021.019385	-322.7106851	8872.194486	-665.5722519	-7.051509288	-0.055966111	-62527908.05	81.17436743	0.13231
8771.636036	8804.561694	8699.02035	8737.897864	1292657818	-92.24413304	126.4497995	9301.24333	9152.363336	8957.11116	-281.9894616	8814.008386	-675.795648	-7.180855361	-0.052888671	-62122118.23	81.36674094	0.13231
8731.450327	8764.798782	8659.2133	8700.919941	1280558119	-80.54841164	124.5833246	9267.915693	9105.347102	8897.37904	-246.1646362	8761.357429	-674.6409074	-7.193524258	-0.049713567	-62309576.8	81.56353016	0.13231
8690.607783	8724.514597	8619.753063	8665.289002	1279445436	-78.13291806	123.7027574	9232.739984	9061.449047	8844.462236	-221.0446487	8717.284368	-659.961341	-7.067705969	-0.046874578	-63616848.88	81.76855562	0.13231
8649.982983	8684.5644	8581.355634	8631.431754	1287319917	-84.89380952	123.6905812	9196.024722	9020.438241	8798.034176	-204.9770055	8680.806381	-633.3759866	-6.818770607	-0.044305057	-65718500.15	81.97419181	0.13231
8610.990182	8646.340398	8545.169176	8599.93914	1300360689	-98.86132579	124.3476833	9158.340944	8981.333119	8756.749849	-194.7565485	8648.575824	-598.1903831	-6.478779415	-0.041863283	-67989001.83	82.16973676	0.13231
8574.623928	8610.804979	8511.994696	8571.552975	1316250430	-110.6396913	125.4275255	9120.77173	8944.547236	8720.216646	-187.5306287	8623.660845	-555.172431	-6.054863434	-0.039340067	-70207746.14	82.35051057	0.13231
8542.105956	8579.136622	8482.800637	8547.132163	1331864282	-118.3102857	126.6181289	9084.415095	8910.197245	8687.697364	-179.5035886	8608.017789	-505.5306306	-5.558575141	-0.036463582	-72066319.45	82.5099698	0.13231
8514.612955	8552.505462	8458.618216	8527.086063	1345077235	-120.400625	127.9479248	9048.494232	8877.834005	8658.652462	-169.5574199	8598.149945	-451.9682017	-5.016225704	-0.033260945	-73045238.93	82.64216387	0.13231
8492.922902	8531.700342	8440.166795	8511.61898	1354974014	-94.87279138	129.5266029	9012.140784	8847.402687	8632.928308	-157.8552663	8591.843626	-396.590178	-4.448348694	-0.029845553	-72779584.61	82.74434062	0.13231
8478.190999	8517.848821	8428.356159	8500.923892	1358353807	-73.19820082	131.2807226	8973.934202	8817.183199	8609.389757	-142.4185366	8579.271591	-343.3642003	-3.893935581	-0.026226562	-70635546.9	82.80305127	0.13231
8471.559678	8512.068311	8424.099035	8495.188291	1352149461	-122.771074	133.1613708	8932.532857	8785.591529	8586.917838	-121.4154192	8551.283467	-296.2079038	-3.391563877	-0.022421244	-65987732.24	82.8083235	0.13231
8472.398601	8513.752497	8426.830616	8494.317109	1337784585	-173.9706838	135.0641323	8889.370323	8754.031881	8565.938154	-95.63642373	8514.830273	-254.0513508	-2.930976719	-0.018451925	-59214412.39	82.76607577	0.13231
8479.222542	8521.440136	8435.180148	8497.812616	1317876938	-113.8472568	136.8030642	8846.378742	8724.158732	8547.237811	-66.66244469	8478.313103	-214.7963672	-2.491982761	-0.01436574	-51030798.21	82.68395759	0.13231
8491.755897	8534.885719	8449.002109	8505.898612	1294192105	-15.17776364	138.4093343	8805.674624	8698.625739	8531.555664	-35.54003828	8455.113581	-176.7409398	-2.058134386	-0.010169957	-41785883.85	82.58707894	0.13231
8509.509811	8553.640855	8467.983077	8518.77307	1269075817	9.202224149	139.9184788	8769.459344	8680.058849	8519.688026	-3.624129613	8458.621512	-137.5482631	-1.606907624	-0.005869431	-31947062.69	82.49812805	0.13231
8530.397371	8575.588746	8489.997819	8534.940426	1244019848	-1.173707788	141.0600861	8737.549257	8667.402373	8511.942352	27.40485462	8482.297251	-97.76117269	-1.144471735	-0.001644059	-22085596.96	82.41483344	0.13231
8552.533746	8598.792002	8513.058858	8552.816905	1219704188	15.68831441	141.5765339	8709.170349	8658.933976	8508.410387	56.21740334	8516.017921	-58.93054348	-0.686832372	0.0023128	-12608480.22	82.33723182	0.13231
8573.741457	8621.087448	8535.046125	8571.184982	1198424275	42.62040976	141.1903998	8683.671595	8652.310358	8508.88132	81.25938065	8547.573681	-20.18645057	-0.226746378	0.005896477	-4243828.928	82.23486121	0.13231
8591.667505	8640.121221	8553.642055	8588.59816	1182379335	58.05463233	139.620678	8660.29482	8645.235913	8513.302818	100.854492	8564.64609	18.98402271	0.239168682	0.008974545	2284605.454	82.08031246	0.13231
8607.162664	8656.716921	8569.689225	8605.508664	1170909913	66.60995672	137.0441201	8639.55926	8638.529605	8521.628774	115.4204024	8571.441354	58.08259232	0.705761703	0.011580356	7185928.529	81.90760374	0.13231
8622.447354	8673.10142	8585.455372	8623.484016	1162667620	72.95439128	133.8086582	8622.180107	8633.450862	8533.41999	126.5899781	8575.163267	97.28505691	1.174512581	0.013893849	10965193.19	81.74969923	0.13231
8637.377869	8689.025063	8600.669858	8641.732494	1156672177	79.60368409	130.0524589	8608.948736	8632.52229	8549.942997	133.8023747	8586.351453	134.1723439	1.619881424	0.015768119	13819562.26	81.67002625	0.1325
8652.143442	8704.563214	8615.381265	8659.617971	1151562617	84.6831887	125.965219	8600.578193	8637.996229	8572.111906	136.6936979	8614.996795	166.1171626	2.014868345	0.017067799	16058567.76	81.7323176	0.1325
8669.059347	8722.149292	8632.112766	8679.439367	1146861577	89.74172192	121.8353565	8596.430362	8648.411507	8598.269558	138.0971691	8655.562748	195.612805	2.381733742	0.018174287	18032607.12	81.88896881	0.1325
8689.824388	8743.611388	8652.791526	8703.136527	1142620088	109.4580647	117.8806273	8595.674396	8662.148856	8626.974512	140.5993758	8701.207583	225.3999627	2.743469669	0.019450277	19938125.23	82.07536051	0.1325
8717.383674	8771.98973	8680.535713	8733.310931	1137792338	124.8304547	114.469032	8597.16094	8675.078079	8654.538845	147.0212127	8737.691143	257.7360035	3.123913414	0.021278045	22281842.73	82.23170911	0.1325
8754.740792	8810.407208	8718.551912	8772.710982	1131420217	95.01393324	111.9680515	8599.684241	8683.286757	8677.298603	160.4867039	8751.339277	295.2678331	3.550904826	0.024081331	25572012.94	82.28890626	0.1325
8799.036742	8855.864172	8763.818871	8818.399018	1123982934	62.33218575	110.2755059	8603.683303	8689.332729	8697.44135	178.5949755	8751.793694	334.8736501	3.986872289	0.02749013	29509141.61	82.27432037	0.1325
8845.544138	8903.370955	8811.270969	8865.412873	1116198609	95.19037854	109.1442792	8609.884875	8696.169715	8717.82849	196.5660885	8750.500523	371.0267806	4.372875558	0.030810098	33553147.38	82.2461726	0.1325
8891.931114	8950.586928	8858.574458	8911.796558	1108919865	148.8699039	108.4727329	8618.874006	8709.078184	8741.817387	213.8002637	8765.421424	402.6484989	4.692394183	0.033909148	37434923.06	82.20772201	0.1325
8935.217275	8994.498378	8902.714164	8954.999785	1103176672	154.0416806	108.1021686	8631.290394	8733.267527	8772.972644	229.1674981	8814.847495	428.1266924	4.919620441	0.036576802	40795870.24	82.17390815	0.1325
8972.217806	9031.657613	8940.142764	8991.182318	1099028917	134.0583024	107.8815602	8646.512245	8764.648569	8808.801034	237.8700324	8885.334793	442.6643921	5.021147204	0.038183535	43287096.19	82.16274442	0.1325
9000.965198	9059.899801	8968.604152	9017.695155	1096268636	126.5006777	107.7379658	8663.510663	8797.633028	8845.205458	236.2212487	8957.820361	442.7935709	4.981316383	0.038268817	44717030.31	82.17063206	0.1325
9017.022219	9074.448674	8983.223521	9029.499904	1095119017	120.2349089	107.4327473	8681.643324	8825.951089	8879.419001	218.4353585	9014.773214	422.3027654	4.727523247	0.036031978	44606369.44	82.26229961	0.1325
9016.266904	9070.85092	8979.439473	9021.827856	1095703590	101.0123178	106.7261437	8700.17944	8843.044325	8908.309506	178.7562048	9036.934981	375.2586787	4.201872918	0.030692974	42500901.82	82.49622666	0.1325
9000.607087	9051.308509	8959.510624	8997.243355	1098210921	73.82602294	105.7517485	8718.593865	8850.774045	8930.934433	121.604746	9029.997839	306.2232449	3.447342328	0.022835297	38675365.54	82.81716829	0.1325
8973.426443	9019.675524	8927.424857	8960.320134	1102899445	44.25156088	104.7401073	8736.495141	8852.90903	8947.282782	54.71855387	9007.117031	222.6943197	2.519078887	0.013447402	33612436.82	83.16226846	0.1325
8937.849185	8979.379578	8886.614433	8914.549539	1109563114	12.58238495	103.8151109	8753.282935	8852.5229	8956.226963	-17.89237033	8972.517592	130.0755138	1.541722303	0.003146112	27650768.96	83.43153257	0.1325
8897.799234	8934.724487	8841.401578	8864.352047	1117994208	-20.2171711	103.1461703	8768.405312	8853.185642	8957.032373	-91.06021024	8932.831753	35.05759173	0.636558902	-0.007289071	21221283.99	83.5222781	0.1325
8854.586115	8887.26474	8793.49955	8812.096959	1128274033	-52.02536027	102.8364084	8781.483503	8853.34585	8949.307677	-159.2984475	8889.703365	-58.31940476	-0.209144815	-0.017261811	14636027.34	83.47861248	0.1325
8808.617558	8837.5265	8743.569465	8759.014331	1140340737	-81.34632543	102.9041957	8792.216782	8850.247675	8932.947774	-218.9471921	8840.959344	-147.8326739	-1.009811486	-0.026420722	8088333.658	83.37241802	0.1325
8762.219938	8788.237032	8694.505731	8708.730826	1154587834	-105.2012603	103.5470901	8800.478794	8842.507972	8909.073852	-262.6778662	8794.941654	-227.3883214	-1.869259488	-0.033902852	2005333.458	83.27465191	0.13167
8717.530904	8741.89239	8648.979044	8664.652267	1171315257	-120.688371	104.9425847	8806.21694	8828.635091	8878.762173	-283.512323	8759.133628	-291.4006427	-2.884494923	-0.038904411	-3198818.157	83.26334986	0.13
8675.823291	8699.696904	8608.073686	8627.461644	1189717048	-128.476184	106.9434097	8809.393053	8809.89904	8843.498948	-283.539626	8730.5657	-339.3722477	-3.918550383	-0.04154214	-7527813.32	83.31039432	0.13
8638.417319	8662.84518	8572.744164	8597.307773	1208935541	-129.9416179	109.3503298	8810.137045	8788.61789	8805.260021	-267.3744104	8706.637858	-371.6679179	-4.822505054	-0.042139136	-11101154.25	83.36285714	0.13
8605.51517	8631.268698	8542.857003	8573.713573	1227707854	-126.4643251	111.9371954	8808.432501	8765.898109	8763.153219	-238.4699045	8677.494692	-390.2766532	-5.372327822	-0.041079257	-13971851.68	83.38498708	0.13
8577.164138	8604.679764	8518.031226	8555.829447	1244604505	-119.9578572	114.4303226	8804.292394	8743.020841	8717.918519	-201.4040829	8633.276622	-397.9454713	-5.348804312	-0.038871271	-16250129.45	83.33711793	0.13
8554.843558	8584.665428	8499.616841	8544.358091	1259922430	-110.0509605	116.8194862	8798.388368	8721.122334	8672.409894	-158.6723367	8582.265249	-393.2746786	-4.872892054	-0.035548907	-17990349.99	83.2385371	0.13
8539.91475	8572.751483	8488.947506	8540.156781	1274254858	-95.83518295	119.1664819	8791.473792	8700.940067	8626.27146	-111.5827277	8534.723287	-374.494142	-4.129276454	-0.031037061	-19188243.52	83.12489865	0.13
8534.191433	8570.788266	8487.606852	8544.003321	1287417934	-78.16095844	121.3624967	8784.074656	8683.852316	8589.776129	-63.64284059	8503.970799	-340.5167734	-3.316222924	-0.025472017	-19961832.42	83.01657685	0.13
8539.235142	8580.386774	8496.94248	8556.441673	1299484172	-57.53706452	123.3326144	8776.87376	8671.19137	8576.960285	-18.37049493	8503.452321	-290.4632861	-2.651219702	-0.018996084	-20446269.18	82.9358379	0.13
8554.176008	8600.415211	8515.954382	8576.70822	1309628172	-34.76443725	125.0060387	8769.968058	8663.045648	8576.83212	23.57518955	8526.861215	-227.0944017	-2.080656953	-0.011855694	-20546691.14	82.87755004	0.13
8577.729922	8629.182635	8543.237308	8603.986301	1316259693	-11.36726858	126.239052	8763.074266	8659.147003	8574.435272	62.62058175	8563.866002	-154.1791839	-1.486795793	-0.004332866	-20099648.03	82.82669195	0.13
8607.894244	8664.520383	8576.749719	8636.45526	1319905600	14.14808403	127.1341043	8757.090075	8659.40938	8572.946078	98.08641542	8603.994965	-75.06788011	-0.800988966	0.003329209	-19090619.6	82.77876409	0.13
8642.284975	8703.856158	8614.077818	8672.037865	1321081105	42.79922519	127.8093442	8752.699449	8663.494296	8574.700927	129.5577496	8635.963491	6.39180548	0.055400775	0.010872586	-17480706.83	82.72812867	0.13
8681.213858	8747.133304	8655.450785	8711.446201	1317520609	72.05111487	127.9825942	8749.320937	8671.224257	8585.824777	158.3030868	8662.826801	88.43838301	1.025617487	0.018156812	-15164500.86	82.67433623	0.13
8725.29049	8794.64498	8701.418186	8755.566308	1307250583	99.88752384	127.3766779	8746.591734	8682.548143	8617.247621	185.4316331	8690.797878	169.9562807	2.01049834	0.025075036	-12112817.83	82.62011653	0.13
8774.142075	8845.608175	8751.44589	8804.4487	1287818136	120.4884791	125.7301557	8742.757218	8696.734116	8658.359757	211.6497192	8725.030787	247.9639569	2.947719178	0.031389787	-8146141.564	82.56435136	0.13
8827.627122	8899.514055	8805.268301	8858.436867	1256743180	128.3709907	122.768847	8736.136467	8713.017266	8692.466301	238.1635271	8770.91185	319.9904755	3.775046747	0.036924699	-3095459.388	82.50551241	0.13
8883.464455	8954.159665	8860.668908	8915.036305	1216613139	127.056086	118.7610888	8728.396577	8731.348564	8724.550658	263.2659699	8824.354029	383.8341821	4.474583361	0.041497406	2743464.601	82.44391407	0.13
8938.203232	9006.340203	8914.234147	8970.214039	1171766318	120.8614616	114.1978231	8721.612895	8751.692452	8763.345813	283.2323692	8879.385764	436.5968701	5.043307604	0.044840094	8980563.553	82.38096219	0.13
8991.152822	9055.632733	8965.530507	9023.4196	1124308301	116.4894844	109.2439517	8718.374226	8774.207419	8805.464284	299.2194798	8929.878707	479.001607	5.490174941	0.047108346	15315961.65	82.31502744	0.13
9041.410155	9101.426913	9013.952026	9073.839529	1076922504	121.0012358	104.1204596	8721.295718	8798.975837	8846.434665	312.2380673	8969.545874	511.9173961	5.822121241	0.048464924	21367994.81	82.24460968	0.13
9085.41013	9140.435807	9055.688401	9117.043476	1032826917	130.1636394	99.28125356	8729.537933	8825.225667	8886.584767	316.5277748	9000.558701	531.2900934	6.008211267	0.04849637	27022599.14	82.1741352	0.13
9120.287521	9170.144612	9087.593387	9149.417626	994265285.1	137.5659693	95.08796225	8741.46626	8851.978085	8926.34503	307.0104207	9026.550345	533.6786563	6.022793901	0.046873743	32287250.07	82.10775436	0.13
9141.534234	9186.105337	9105.021081	9165.59999	965575625.2	137.9730935	92.08552389	8755.378511	8877.903431	8963.918149	277.7809492	9050.876084	514.2862906	5.802497834	0.043079453	36756237.67	82.04933785	0.13
9144.836864	9184.050453	9103.47142	9160.35128	950860684.3	125.762948	90.81134812	8769.408919	8901.791416	8997.85984	222.6244682	9077.564662	468.5292188	5.298160185	0.036591716	40141263.94	82.00335361	0.13
9132.912597	9167.261681	9086.015274	9137.279343	948860031	102.7925419	91.05864138	8783.855482	8923.085143	9027.600618	147.6105663	9102.847281	401.477018	4.561490551	0.028108953	42438226.06	81.96469547	0.13
9110.288772	9140.593542	9057.825884	9102.55919	956951913.9	73.46251915	92.37598763	8799.314513	8941.138094	9052.014878	63.48192657	9120.833215	320.8095586	3.655708198	0.018629192	43557886.85	81.92391612	0.13
9080.332698	9107.855382	9022.314308	9059.937812	972869377.1	40.14102286	94.54480242	8816.566631	8956.559789	9072.382747	-26.17944751	9129.598245	231.9194861	2.708772124	0.008734557	44168530.39	81.87989659	0.13
9047.368903	9074.151775	8983.896885	9014.311116	993646773	5.585587318	97.26051256	8836.424307	8969.998539	9090.152921	-116.4098598	9126.929231	141.5197005	1.846607177	-0.000781347	44877975.19	81.83055478	0.13
9012.985129	9039.914647	8944.908488	8968.870692	1018387587	-28.38201077	100.1960418	8857.336846	8979.970285	9102.28551	-198.0990422	9112.060566	53.06308234	1.050053117	-0.00958636	45174132.19	81.76620894	0.13
8977.403749	9003.852368	8906.196875	8925.072364	1046951129	-60.24940437	103.1313607	8877.423092	8985.218967	9105.777272	-264.6628268	9086.737808	-32.10794991	0.292592118	-0.017682091	44616830.1	81.67942384	0.13
8944.29818	8970.716193	8872.304598	8888.568666	1077582004	-88.73631437	105.6406238	8895.001589	8983.822887	9097.697535	-304.0262829	9049.097313	-107.1949762	-0.519209504	-0.023922003	41996579.58	81.55816789	0.13
8916.859219	8943.729468	8847.293475	8864.514125	1108620977	-112.6112269	107.2960912	8908.315627	8973.923394	9075.000422	-304.5313225	8997.478232	-166.3197955	-1.476738783	-0.027434937	36172676.76	81.39060855	0.13
8895.170031	8923.230124	8830.652514	8851.778139	1139292236	-129.2820166	108.2070871	8917.934291	8957.902651	9040.894022	-272.3467724	8938.693516	-209.7195648	-2.454031826	-0.028512745	28258841.31	81.18601191	0.13
8879.584433	8911.305395	8821.667694	8848.524757	1168878037	-136.7455246	108.6664306	8925.277676	8939.288098	9001.041647	-218.4661574	8881.256448	-237.4185988	-3.299673189	-0.027295383	19659281.34	80.95996568	0.13
8867.500891	8899.135594	8817.223822	8851.012993	1197238211	-132.7517507	108.7647609	8930.719927	8920.561899	8957.649361	-150.5084225	8831.10988	-254.5517635	-3.827429349	-0.025673296	12154746.7	80.72161989	0.13
8855.778836	8878.795593	8813.488292	8854.56975	1224339168	-115.2636405	108.6496434	8934.848483	8904.454652	8913.472423	-78.3254281	8794.75853	-267.3175867	-3.862858683	-0.025488383	7569366.522	80.4827364	0.13
8847.98427	8858.605853	8813.325759	8861.417233	1249357473	-87.02370013	108.5796066	8938.513725	8892.430275	8873.34924	-6.894334773	8775.182009	-269.83147	-3.468157181	-0.025408586	5344890.954	80.25256818	0.13
8848.147723	8845.919038	8820.346907	8874.850737	1271486135	-52.62473742	108.737464	8942.215618	8884.938003	8840.995661	61.916774	8771.842591	-255.3548291	-2.762848753	-0.024119517	4407570.855	80.03628236	0.13
8859.091974	8858.205454	8836.314077	8895.5915	1289576273	-14.37848152	109.4158817	8947.124543	8883.347231	8821.851765	119.3622599	8788.788669	-219.6016818	-1.921546433	-0.019076291	3725226.485	79.84826302	0.13
8883.994877	8912.234673	8863.39909	8924.833572	1302662143	24.85803319	110.9261405	8954.433022	8888.854251	8821.242492	157.5883163	8829.331437	-157.5961276	-1.116633337	-0.007690268	2150942.205	79.70185782	0.13
8919.341292	8992.927786	8898.469547	8959.805983	1310958805	61.00038491	113.0786286	8963.451525	8900.361407	8836.790304	177.1502912	8886.060189	-76.28814944	-0.35086073	0.007395294	97988.20866	79.59390043	0.13
8958.632057	9080.418216	8935.703627	8995.305597	1314689833	91.06026859	115.4751298	8972.915442	8915.885721	8863.40256	179.8642654	8949.34598	11.91904355	0.376437053	0.022592474	-1707115.024	79.51826794	0.13
9000.580108	9151.896059	8974.452478	9031.337327	1315043313	110.3270976	118.0541374	8982.27072	8934.569512	8898.846346	170.8749036	9011.716585	104.5685959	1.207282897	0.034873371	-2661118.023	79.46683393	0.13
9043.197562	9183.641012	9013.555005	9067.578376	1313419368	114.0881827	120.7041323	8990.746433	8955.094418	8939.776584	156.1646509	9064.303033	197.9492643	2.263090034	0.040930969	-2128384	79.42912619	0.13
9080.328925	9181.560391	9046.916034	9097.923452	1308730712	104.4876617	122.9936699	8997.495905	8975.181812	8981.733094	134.1216679	9103.573591	280.0713872	3.34326393	0.041200955	-648141.0041	79.40699391	0.13
9107.193866	9158.882043	9069.561481	9117.139663	1299756388	85.72393223	124.5813192	9002.05229	8993.112057	9021.350391	102.3301697	9129.944885	341.557686	4.249542069	0.037558317	1000839.841	79.40494171	0.13
9115.878515	9126.507924	9073.970248	9118.008969	1285856969	59.06621024	124.9781245	9003.189447	9005.609984	9052.19869	57.38723957	9136.307764	367.0357773	4.601724091	0.030128068	2193836.889	79.42133244	0.13
9098.625259	9096.929729	9052.704358	9093.317134	1266192281	27.29243596	123.679882	8999.723681	9009.413096	9067.963888	-3.200556128	9116.91506	341.4720347	4.045168558	0.01943286	2266903.991	79.45529796	0.13
9059.926369	9067.458184	9010.352503	9047.790724	1242594604	-7.194613257	121.0410652	8992.413965	9005.873777	9069.748297	-74.62349035	9077.827827	273.6758656	2.812417128	0.00669794	1467953.88	79.50257186	0.13
9007.722307	9032.329869	8955.078334	8989.89539	1218190027	-43.55121255	117.7267832	8982.499458	8997.173792	9060.499312	-150.9594899	9026.07244	179.0564679	1.223559408	-0.007100231	348486.2037	79.55573999	0.13
8946.985234	8986.968041	8891.553358	8924.022027	1193441166	-73.98065884	113.95889	8970.830569	8984.549479	9042.372207	-221.557508	8972.24215	67.44484287	-0.273741909	-0.019942059	-882936.4726	79.61515319	0.13
8884.208862	8927.00541	8825.916989	8855.995413	1169106220	-91.7707835	110.0582667	8958.545345	8970.747988	9018.66743	-276.7395216	8928.404544	-48.28819669	-1.216717796	-0.02971828	-1948437.052	79.68097518	0.13
8823.236117	8860.082336	8762.634394	8790.920717	1148371904	-99.37028879	106.5763664	8946.137115	8955.390702	8989.955637	-316.8042611	8891.758669	-161.1262857	-1.746445162	-0.03645893	-2676050.455	79.74371308	0.13
8765.647666	8795.763883	8703.946478	8731.677185	1133713218	-99.08802617	103.8946041	8933.707331	8934.892006	8955.810824	-341.8490742	8856.2998	-268.5968189	-2.105877705	-0.040696629	-3038554.335	79.79475767	0.13
8718.153602	8744.3175	8657.128893	8686.192436	1129284266	-101.0786693	102.7532885	8922.459697	8913.930333	8919.175115	-361.4749276	8821.601937	-357.5986822	-2.586965359	-0.0426611	-2753562.887	79.82312157	0.13
8686.880572	8715.928915	8628.919084	8661.896125	1139154482	-115.2830068	103.8784677	8913.379628	8900.827276	8882.741529	-385.5348962	8785.102009	-416.2249869	-3.496230975	-0.04289117	-1546464.079	79.81789081	0.13
8670.554418	8707.675466	8617.545518	8656.422505	1160559932	-134.1721104	106.8551655	8906.307113	8888.439729	8847.345546	-402.3707998	8749.918438	-446.9547747	-4.608341109	-0.041222276	417063.0119	79.78534477	0.13
8666.877039	8713.441324	8619.753301	8665.461885	1188958434	-149.3460105	110.9538567	8901.066842	8865.478931	8814.424122	-400.2896403	8722.884748	-453.6880748	-5.605932617	-0.037278944	2866962.577	79.73709969	0.13
8671.626863	8727.932976	8631.094742	8684.215061	1221402975	-147.0108419	115.732203	8896.258277	8838.46986	8782.42198	-363.6191012	8697.789731	-445.0990291	-6.165264895	-0.031606797	5615410.248	79.67947306	0.13
8679.552636	8744.610653	8645.973363	8706.578463	1254009862	-113.1902677	120.6008513	8890.528103	8818.723176	8749.648715	-275.8548801	8669.964586	-432.0412641	-5.966140636	-0.02471121	8414223.445	79.62082236	0.13
8692.374577	8764.804558	8665.253349	8732.662833	1285099921	-58.65163262	125.2053751	8884.622929	8804.401145	8720.29514	-153.8308483	8646.800175	-409.0136947	-5.153709915	-0.01681892	11131775.21	79.567642	0.13
8712.872325	8791.722317	8691.072266	8764.147164	1314506525	1.711496113	129.4191516	8879.253911	8790.660723	8698.677854	-22.91432163	8632.879569	-367.9876714	-3.981140267	-0.008418831	13730473.69	79.52341103	0.13
8741.592491	8824.963739	8722.85953	8799.29131	1338228029	54.03554034	132.5935323	8876.390809	8784.429842	8689.564274	103.4889509	8646.62736	-306.9727058	-2.719359261	0.000946458	15963648.1	79.49841542	0.13
8779.561818	8864.65732	8760.529954	8836.876759	1352723704	82.66410511	134.1316831	8877.936793	8792.988914	8697.782455	208.6836509	8705.477088	-222.9102108	-1.654080324	0.011656208	17601752.59	79.50225882	0.13
8823.472294	8907.958056	8801.387247	8874.879216	1359099498	92.5500515	134.2471368	8882.012529	8811.729681	8720.277241	286.1173957	8792.721247	-122.1053564	-0.739823993	0.022417045	18736454.34	79.53263911	0.13
8868.151786	8950.220252	8841.338465	8910.192106	1358471200	94.69267215	133.2592237	8886.400047	8834.821468	8751.556125	339.0282218	8888.02126	-16.65748968	0.118729437	0.031951266	19497540.29	79.58495839	0.13
8913.085056	8991.702228	8880.461146	8943.705866	1354435138	90.36513455	131.6331077	8888.266886	8856.445076	8788.770428	350.7861193	8965.7346	93.35514053	1.059165156	0.038364578	20048615.5	79.65340785	0.13
8956.910973	9032.106173	8918.238528	8976.054119	1351329902	83.47147365	129.9566094	8884.611133	8870.138364	8828.142251	307.1386376	8998.426454	207.1206563	2.229388487	0.039800546	20608954.94	79.73056952	0.13
8995.91976	9067.301655	8951.407438	9003.816931	1345926849	74.85566591	128.0478802	8877.090173	8877.737306	8866.972842	225.5734532	8996.953535	310.1034304	3.421379414	0.037155838	21091804.39	79.81690275	0.13
9027.656787	9094.10161	8977.625439	9024.083296	1333456229	60.81058135	125.5576366	8868.400039	8883.142898	8904.039826	125.7845934	8980.973449	389.5958919	4.382822627	0.031910239	21319963.22	79.91456534	0.13
9043.678941	9104.613848	8989.58019	9030.589968	1312069244	52.63336084	122.5503928	8860.11887	8887.82445	8934.536549	33.6500614	8961.528126	428.9585713	4.886600203	0.025436056	21361161.4	80.02215496	0.13
9037.336735	9092.339539	8981.541185	9018.188228	1280294444	60.38656691	119.020491	8854.327903	8894.117914	8954.088259	-21.1163891	8953.408325	411.388065	4.697050748	0.019385472	21254893.38	80.13853435	0.13
9012.224422	9061.217584	8956.836565	8990.291771	1238792318	74.88722977	115.1515682	8850.714628	8900.979735	8963.931395	-47.76586242	8953.033626	347.0914256	3.94474155	0.013607013	20970183.08	80.26024346	0.13
8972.963236	9016.86837	8919.752649	8951.808535	1192477640	87.8674638	111.382252	8847.835723	8905.681655	8966.029214	-65.6730857	8948.857612	255.2535224	2.885424345	0.007453665	20602526.93	80.38227147	0.13
8934.086368	8971.745383	8883.300802	8912.988728	1144982749	80.43836446	107.5089924	8847.024062	8910.079968	8963.971788	-74.51316219	8948.027549	144.4380629	1.624592702	0.001233942	19968866.87	80.50289875	0.13
8908.690136	8937.330334	8859.164385	8883.239618	1095974112	33.26328833	103.3217268	8849.18156	8915.601567	8962.031281	-80.35756704	8955.366462	26.37889573	0.304610222	-0.00493345	18824982.02	80.62022659	0.13
8893.911796	8912.890021	8844.999309	8862.357817	1060812414	-37.79376173	99.59979584	8853.151401	8920.319459	8958.762458	-83.01729211	8964.321814	-85.9040555	-0.936487997	-0.010647021	17666065.21	80.72938031	0.13
8887.659235	8897.952468	8839.177116	8850.37467	1053340985	-111.0599177	97.10130624	8858.316214	8923.292716	8951.858111	-72.09798017	8972.448474	-184.2963691	-2.02534398	-0.015088327	17049204.43	80.82607983	0.13
8870.97068	8878.99425	8824.847527	8836.439444	1056547555	-167.3394204	96.59120659	8861.206704	8919.638493	8940.361814	-75.80745662	8960.274799	-249.8167618	-2.750151476	-0.018769316	17117984.99	80.90440579	0.13
8826.644113	8843.904033	8786.744879	8810.883651	1081690916	-185.339738	98.88622388	8858.469649	8904.623609	8923.053231	-118.0879366	8908.708681	-264.2191698	-2.907634789	-0.022220674	18192074.82	80.95873869	0.13
8772.702405	8806.543618	8740.990047	8785.021161	1122959102	-170.7516062	103.3966215	8852.92558	8883.437816	8902.582622	-174.5615357	8836.590776	-234.6923051	-2.582537148	-0.024253435	20002668.2	80.99017978	0.13
8727.431458	8780.12858	8703.829537	8769.400984	1093419384	-138.6682927	108.9604216	8847.977628	8862.5714	8883.247357	-224.6545656	8766.803601	-174.5082237	-1.920312635	-0.023859071	21816431.11	81.0014995	0.13
8726.497884	8792.919211	8707.277275	8787.365298	1107450849	-91.86280723	115.3065687	8848.15017	8848.99343	8866.512151	-212.27734	8725.484825	-94.20480815	-1.046069393	-0.019632765	24446447.71	80.99526765	0.13
8804.581255	8871.992263	8782.403782	8861.185599	1400836156	-35.50924885	122.0178203	8858.178443	8850.126164	8853.930773	-82.44954581	8740.598332	-7.616527268	-0.12647523	-0.010052863	28453254.21	80.97505049	0.13
8936.412213	8995.63868	8906.333863	8972.477509	1716102940	23.44665971	128.032642	8875.720454	8864.046346	8848.788825	120.0358102	8800.636877	81.55096809	0.821071588	0.003207119	32647428.19	80.94097884	0.13
9087.701344	9135.261665	9048.123849	9097.224794	1647254504	81.3878664	132.5478237	8896.870234	8886.076481	8853.507619	337.2003761	8883.257811	174.1215463	1.833703104	0.017562081	36133827.51	80.89223243	0.13
9218.590022	9256.49978	9171.602637	9206.308539	1422954411	126.1888133	134.2287547	8918.688192	8914.085581	8871.162121	502.1624321	8977.38169	260.9720282	2.80362553	0.032067612	36258359.58	80.83077998	0.13
9286.881829	9323.165056	9238.514754	9269.113609	1406129584	145.6814039	131.7511238	8937.764003	8945.134277	8904.799619	544.0867539	9068.488323	333.9954266	3.649052417	0.045346198	30504992.36	80.75853871	0.13
9307.171321	9347.662486	9261.999846	9296.059703	1470239221	144.5566265	125.8853905	8954.647338	8978.285896	8951.99432	490.2225668	9152.977607	393.5921506	4.363696171	0.056288321	20872359.47	80.67704402	0.13
9307.297402	9353.622325	9267.111276	9307.009589	1421010021	131.2000196	118.0469619	8971.205822	9013.722797	9008.131035	392.4588482	9233.921851	440.2143265	4.91623491	0.06478729	9955029.939	80.58880266	0.13
9307.62486	9358.68243	9272.358752	9316.920164	1311885692	112.1973794	108.9854242	8987.416997	9049.274923	9071.742315	284.5969648	9300.587535	479.4803107	5.44975042	0.068075759	1053162.108	80.49429582	0.13
9331.755885	9383.398962	9299.200618	9343.245459	1222440933	95.75144525	99.69912179	9003.627205	9082.915074	9140.566687	206.6575971	9343.824346	518.3586036	6.100242264	0.063752694	-2385049.821	80.39377263	0.13
9372.808983	9421.955944	9341.142853	9381.016131	1139775618	83.11685732	91.07706205	9019.955994	9114.449559	9210.011246	156.3359094	9368.318782	551.0997282	6.730356775	0.054120258	-1498162.734	80.29214175	0.13
9415.121191	9460.98392	9383.740837	9418.890746	1049209175	72.64007678	83.63082749	9036.034249	9143.934837	9276.534527	115.823381	9379.577068	570.5096028	7.209916227	0.041897983	1597367.536	80.19490499	0.13
9453.235744	9496.210375	9421.836105	9453.254073	1008485262	67.08361375	78.66686061	9053.273282	9172.349512	9333.81506	87.65321628	9390.597881	572.323509	7.274695299	0.031265569	5055004.904	80.10573531	0.13
9480.567189	9522.339671	9449.223531	9479.615097	1043907273	68.81189733	77.43142033	9073.011182	9200.805862	9375.680439	72.42851256	9414.890499	551.6666314	6.669588179	0.026600738	6732004.439	80.02842928	0.13
9500.552526	9542.448177	9469.208894	9500.711234	1145349914	76.85461753	79.50109135	9094.662934	9229.059852	9404.711917	70.15267097	9448.454942	513.553834	5.61521702	0.026521581	7447889.714	79.96396019	0.13
9520.822659	9563.356821	9489.104058	9522.516523	1368981900	89.63092386	84.05190962	9117.770683	9256.956303	9425.773747	82.89633136	9485.187943	467.4972876	4.408783735	0.028501646	8578858.797	79.91036756	0.13
9542.820289	9586.027589	9510.246337	9545.87864	1568854680	105.3880918	90.40566539	9140.610303	9283.336517	9442.265135	106.8802494	9514.969012	415.1833745	3.379131497	0.030275825	10713275.29	79.86931002	0.13
9568.332007	9611.640265	9534.326109	9571.856277	1484849630	121.7499176	97.66442724	9161.452652	9307.309415	9458.637198	136.7964185	9527.810547	359.3044901	2.871552167	0.029253329	14798236.46	79.84303864	0.13
9598.831656	9642.363251	9563.12908	9602.48429	1355339386	137.3716574	105.5728791	9182.159732	9330.575267	9476.525603	170.7753534	9531.99091	308.6181693	2.808615764	0.026609776	19525087.41	79.82427319	0.13
9634.538154	9679.101495	9597.188206	9638.670362	1561772494	151.593479	114.1556664	9205.007999	9354.878188	9496.088025	207.5887406	9537.806008	269.9454882	3.008603291	0.024411903	23230011.14	79.8051247	0.13
9678.675625	9725.131466	9639.931254	9683.508678	1917198825	162.3567783	122.8393435	9232.495629	9383.560221	9520.681046	243.794531	9559.814629	254.7395615	3.336174114	0.023844038	26789501.64	79.78476817	0.13
9733.618767	9783.602302	9694.101601	9739.964018	2102377227	167.72582	131.0956036	9267.221232	9419.80654	9553.232538	276.3093065	9612.296744	274.2404395	3.625663648	0.026208615	29067755.16	79.75869615	0.13
9798.804109	9852.407428	9758.682956	9806.042868	2206979705	168.2558075	138.9087097	9308.090984	9462.136973	9593.490692	304.5493191	9687.223262	322.2534935	3.928532739	0.030851626	30307722.02	79.73027409	0.13
9872.697359	9928.396461	9831.553192	9878.787232	2391229519	165.1903533	146.2963343	9352.979924	9508.469116	9640.761564	328.3939593	9772.908715	387.8274595	4.335326348	0.036449605	36529488.58	79.71013598	0.13
9949.245184	10008.67349	9907.291871	9955.42653	2524615326	159.4570546	153.476917	9400.580901	9555.585761	9692.534855	348.6308795	9855.310106	463.8873813	4.870502208	0.042468949	39741697.35	79.6793198	0.13
10024.26418	10089.6077	9981.752389	10032.49186	2461329957	152.278228	160.7448087	9449.31084	9600.07447	9746.196771	366.3492088	9919.496331	541.197552	5.580964822	0.048244602	23217113.82	79.62428544	0.13
10094.77655	10170.62247	10052.298	10109.55778	2277829205	144.4500457	167.8339019	9498.7427	9643.714608	9802.108534	380.6744656	9971.761077	615.055114	6.335368804	0.053503643	4708039.342	79.56407416	0.13
10159.27075	10252.18903	10117.74548	10187.2062	2068730638	136.432496	174.3883218	9549.007976	9689.129384	9861.097464	390.5423113	10022.70159	684.0057166	6.983090093	0.058286605	12615828.19	79.51156359	0.13
10232.86627	10332.11119	10189.22558	10263.43402	1915226645	129.1304872	180.2139917	9599.445405	9738.83562	9926.077953	394.6390814	10080.92221	739.2207544	7.562754551	0.06199675	29574327.1	79.51957661	0.13
10314.47036	10408.62387	10265.25125	10336.66587	1905870152	123.4585403	185.0981935	9649.411281	9795.411989	9997.89796	391.8598763	10155.74522	772.7268394	7.937104045	0.064099061	28752570.77	79.63734783	0.13
10401.98515	10481.11767	10344.29437	10406.29392	2005588055	119.358155	189.1340829	9698.884912	9857.129626	10074.66473	383.03642	10242.12339	786.1699245	8.13152848	0.064736643	19764347.86	79.8229952	0.13
10536.63191	10548.22834	10458.78035	10470.89429	2146217285	116.1977396	192.560871	9747.982907	9921.077606	10158.91771	368.9915128	10330.77854	782.205771	8.684869704	0.064070387	17468701.64	80.02639229	0.13
10648.82458	10611.71357	10554.76105	10532.2128	2287143293	114.0920719	195.3874755	9796.597733	9984.807968	10239.5639	351.7739037	10415.69415	766.8286436	8.913273559	0.062593015	19543865.56	80.1729529	0.13
10594.47552	10673.64987	10519.96134	10592.29171	2380123575	113.1670926	197.6556993	9844.811314	10045.83995	10297.25193	333.7892611	10490.75604	747.4483681	7.353636322	0.060909989	21065354.38	80.18621038	0.13
10516.27287	10730.15217	10465.6735	10647.19732	2427999314	111.9911428	199.5805556	9892.769445	10103.58459	10348.07525	313.3493087	10554.54501	720.8398946	5.546138469	0.058658377	22882796.1	80.10242979	0.13
10649.35103	10777.1569	10575.58386	10692.83776	2453983575	109.1697977	201.3328658	9940.433567	10157.93198	10418.71486	288.3302493	10607.39929	682.2678666	5.990391892	0.05534675	29079048.62	79.97921726	0.13
10840.28923	10811.3163	10728.88775	10725.80543	2452683537	104.1257501	203.2157208	9988.57233	10209.57742	10493.95708	258.2301448	10651.08021	630.3280735	7.09099591	0.050825143	33187029.22	79.87220348	0.13
10853.35092	10828.97079	10740.08088	10742.36903	2422838983	95.79828276	205.5354621	10037.90899	10259.18127	10549.35319	222.0848709	10687.16368	563.0021891	6.372200714	0.044869013	23115301.17	79.84245943	0.13
10777.3705	10833.44307	10679.55605	10745.89782	2369478780	85.13495546	208.1501638	10087.80104	10305.54466	10591.90287	182.2044474	10714.25428	485.1636855	4.784485202	0.037891289	10430531.97	79.86785354	0.13
10750.44457	10831.12053	10657.01204	10742.88169	2296654634	74.49668654	210.802829	10137.54066	10347.89673	10633.99699	143.1670379	10732.58592	405.1864241	3.799786492	0.030701803	14126665.93	79.90547735	0.13
10745.1194	10823.28102	10650.95668	10734.5843	2223706433	61.76104916	213.3417951	10186.03927	10383.81111	10668.45781	104.400178	10736.94545	324.3796428	3.113591929	0.023277591	23213548.54	79.92924751	0.13
10724.18849	10811.94971	10632.35474	10723.02473	2168066604	45.55127647	215.5623827	10232.14319	10411.05772	10687.0603	65.56357006	10722.70675	244.7373436	2.31263834	0.015644447	20366429.91	79.90974302	0.13
10704.84656	10803.3581	10616.2274	10714.56246	2137748676	29.53013545	217.3925328	10276.54622	10432.92618	10695.12123	33.04157202	10699.82174	174.4376803	1.587877528	0.008820715	12798351.49	79.85685382	0.13
10700.52752	10802.40323	10614.39997	10714.19662	2142445621	16.45081852	218.8507679	10320.34212	10453.47817	10699.51029	12.49412081	10679.54038	119.9955738	1.093086135	0.003700889	11029354.88	79.79335715	0.13
10714.32909	10816.93993	10631.10575	10729.91619	2164295911	14.07315621	219.751244	10364.27251	10476.85358	10704.61688	10.87020278	10674.187	92.03869537	0.869794191	0.001424605	12354143.63	79.72927768	0.13
10749.74926	10854.79721	10670.90927	10769.68982	2188856437	29.78529435	219.9329088	10409.16908	10507.50117	10715.24721	35.34663636	10696.71723	100.9013138	0.962364411	0.003155822	14330424.41	79.67586104	0.13
10803.38531	10911.65997	10729.94637	10829.04349	2232871245	57.73745831	219.4906772	10454.92503	10544.60715	10732.69614	80.57876042	10743.07312	140.5083267	1.324049052	0.00814208	17463907.63	79.63350027	0.13
10868.81245	10979.61513	10801.01201	10899.79218	2303463565	90.15627338	218.5337724	10500.99966	10585.575	10756.52022	136.7928495	10803.54624	200.5475197	1.874200136	0.014970624	18874026.83	79.59867807	0.13
10942.13707	11054.51604	10880.04754	10977.68616	2450981022	117.725323	217.2783376	10547.33691	10629.86379	10787.32629	200.4329574	10874.7131	273.803784	2.552995353	0.023084866	22457308.92	79.57103424	0.13
11018.20974	11130.71822	10961.64887	11056.94421	2721434787	130.6358522	215.9790526	10593.82741	10676.3752	10825.44303	266.4540322	10951.45327	350.8858611	3.284057308	0.031703546	36817886.77	79.55032208	0.13
11092.68383	11203.94566	11041.01451	11133.05277	3055374780	131.5174234	214.5450668	10639.93681	10723.87878	10869.99316	327.5011024	11028.59523	428.2532835	4.02795711	0.03980354	51882694.04	79.54246433	0.13
11163.21581	11272.27703	11115.49654	11203.91356	3384084905	125.9570835	212.8351852	10685.08434	10771.73084	10919.3218	378.7638397	11103.3047	505.6117155	4.770467509	0.046725533	51877903.09	79.55403272	0.13
11222.61382	11328.43486	11177.32825	11261.94573	3618992773	118.4370713	210.8266867	10728.83068	10817.58969	10973.1877	409.5926665	11167.70738	574.6296618	5.430859867	0.050996881	45539832.63	79.59180648	0.13
11264.24302	11365.64602	11219.30485	11300.08141	3668269401	114.0700466	208.4594298	10770.65524	10859.0489	11030.77745	409.7271826	11213.76824	628.0100363	5.937962624	0.051196313	46866335.34	79.6621197	0.13
11290.67367	11386.80891	11244.30691	11321.35308	3568625001	111.4174763	205.8945058	10810.246	10896.65315	11088.77899	384.5327796	11244.10977	666.6552058	6.300662787	0.047998316	50821443.8	79.76166343	0.13
11305.98163	11396.50467	11257.01064	11330.59801	3388606556	107.6146314	203.4206886	10847.55702	10931.51034	11144.26317	343.0261879	11264.051	691.1620442	6.527601738	0.042587811	49872415.87	79.88435258	0.13
11315.39922	11400.06116	11262.96624	11333.30261	3175232965	100.5731237	200.9999209	10881.97161	10964.41477	11192.26224	292.2165413	11275.85438	708.0734097	6.679232203	0.035858775	46193617.24	80.02543639	0.13
11325.43492	11404.13386	11269.09152	11336.33569	2985412289	88.19510521	198.6204747	10913.03586	10996.55319	11228.00208	241.1992009	11283.48389	725.319014	6.829099881	0.028976374	42782940.15	80.17885649	0.13
11334.91492	11408.23383	11274.6925	11339.33779	2820407664	73.42210523	196.5977256	10941.3631	11027.64765	11253.26535	192.2259788	11288.91443	735.5707419	6.911151392	0.022310172	39747123.82	80.34252406	0.13
11340.92821	11410.06483	11277.2347	11340.06627	2659300023	58.63522732	195.1684398	10967.69269	11056.82826	11271.27223	144.4076103	11291.75892	729.9732294	6.844562805	0.015834055	37130293.39	80.51591011	0.13
11344.49067	11411.41737	11278.27929	11340.5346	2513925819	44.8924103	194.7853171	10993.29091	11084.74532	11285.26072	104.3056131	11298.69968	703.6687677	6.586550607	0.010411683	36232196.58	80.69438057	0.13
11345.91241	11413.34593	11278.6471	11342.0082	2394938131	46.22821906	195.9023223	11019.46907	11112.03607	11299.18617	77.4480554	11316.18108	650.7037075	6.084597385	0.006799201	38324497.62	80.87370281	0.13
11347.40133	11417.70075	11280.51548	11346.28803	2297672042	65.41802459	198.1177857	11046.18597	11138.26797	11312.97638	63.05807037	11340.29333	577.9680026	5.400675164	0.004888631	42853777.85	81.05195515	0.13
11353.30392	11428.07101	11287.94205	11356.86911	2222226127	49.4477295	200.8434362	11073.24239	11163.3478	11325.56325	60.99877613	11366.8569	498.9924909	4.656785561	0.004560388	48718129.39	81.22655803	0.13
11362.06813	11442.43671	11299.19103	11371.62056	2167088060	8.028980993	203.6993091	11100.17467	11186.60017	11337.69887	65.11079214	11389.72397	414.2491867	3.857518986	0.005162509	55477822.02	81.39835971	0.13
11372.18247	11458.72634	11312.56006	11388.32232	2118763804	160.0026218	206.1768895	11126.4592	11207.18312	11349.88828	68.14879045	11401.51351	325.4743052	3.018455703	0.005905944	62515177.84	81.5686539	0.13
11390.00485	11482.64454	11333.87653	11412.70784	2098334860	76.2140401	208.1895779	11153.03382	11227.09551	11363.69315	76.68242384	11408.89081	247.5517211	2.275307126	0.007337188	69011358.63	81.73182643	0.13
11421.25722	11519.29113	11368.20541	11449.96121	2128133693	47.60969814	209.8997347	11181.00671	11249.04934	11381.41991	98.3467961	11422.09041	192.5808839	1.739808921	0.010142124	74403844.13	81.88196882	0.13
11473.19259	11575.35982	11422.68984	11506.74186	2157646753	132.3466237	210.7837981	11211.39818	11274.03003	11403.37939	138.1630871	11443.62025	178.9155695	1.576806037	0.014701397	77690346.67	82.01401842	0.13
11553.28663	11657.84653	11504.67761	11590.00704	2194304772	128.3752034	210.4240002	11245.27218	11303.4069	11429.83053	202.1953753	11477.68168	225.1523404	1.95323232	0.021477517	77869210.89	82.12271982	0.13
11655.31687	11760.13207	11607.42598	11693.14574	2232800544	129.1621152	209.1160894	11282.18718	11338.20741	11462.81905	283.1359751	11526.23836	318.5194358	2.757606669	0.029823853	75377893.07	82.21053457	0.13
11768.74491	11871.73394	11720.40265	11805.64417	2108447687	135.4985	207.0270363	11321.23563	11378.32886	11504.01449	367.6944547	11586.63533	437.0331383	3.794279217	0.03859176	71185191.37	82.28320871	0.13
11888.91919	11988.05842	11838.33292	11922.88978	2061800477	146.561091	205.0121818	11362.12573	11426.65015	11555.68603	454.4842045	11668.77634	570.1264189	4.971036359	0.047597005	65659545.91	82.34173307	0.12833
12009.41389	12102.36276	11953.76708	12038.16646	2582525196	150.9092479	204.0728689	11404.33525	11485.44158	11619.7623	540.5828844	11780.65458	702.9271042	6.158590487	0.056534138	59301991.04	82.38800356	0.12667
12124.084	12210.07401	12062.70206	12146.72794	3151648525	150.8363786	203.3135595	11447.57417	11551.77718	11694.42975	613.6971769	11910.36327	824.1725227	7.249006367	0.064358153	53066837.19	82.42747182	0.125
12230.1055	12310.38798	12165.08131	12247.48377	2943194043	150.3367142	201.6129542	11491.89984	11622.40194	11776.69477	665.1430953	12045.36127	929.5785317	8.193323685	0.070299215	47697264.87	82.46434171	0.12417
12316.53111	12390.98015	12249.40865	12328.19734	2428846475	146.2260344	198.5330627	11536.24095	11691.4495	11863.45624	677.4714569	12163.75098	996.1587126	8.788415932	0.072914331	44107492.64	82.50583245	0.12333
12372.93674	12441.22297	12305.64717	12378.3449	2354216637	136.5946193	193.4341743	11579.58569	11752.87974	11951.26445	633.2197311	12243.2557	1003.438065	8.851471594	0.070783724	43338604.67	82.55933034	0.12333
12405.3422	12467.6209	12339.9572	12404.08526	2453783213	123.3576104	187.0572547	11622.48339	11808.29478	12037.87693	545.8925085	12292.19145	961.672193	8.468728789	0.064852375	44880922.09	82.6212084	0.12333
12421.25194	12476.05256	12357.2009	12411.31652	2325853667	106.7437655	181.1027358	11665.40876	11860.16949	12121.05119	435.5661729	12323.59378	883.4480433	7.756938046	0.056600672	47556450.13	82.6846382	0.12333
12428.81728	12482.50292	12371.34471	12415.81467	2081667110	93.31739402	175.1777991	11709.42258	11911.65062	12199.1474	314.6338564	12351.43763	792.5095024	6.910829632	0.047030271	51711107.34	82.74672994	0.12333
12440.30351	12505.87955	12400.36409	12435.79149	1873597122	90.25436485	168.9623908	11755.84479	11966.78452	12270.97164	201.1634301	12392.81304	716.8355762	6.158572877	0.037525999	57335895.6	82.80321246	0.12333
12449.07753	12531.49783	12427.6224	12458.42009	1694708195	89.35907291	164.9492718	11803.20097	12021.34754	12333.01772	97.31078947	12437.57848	643.184743	5.420749983	0.028347267	63154727.39	82.85072329	0.12333
12444.93227	12544.57524	12435.53355	12470.11904	1536320433	84.02922611	165.397841	11849.46981	12069.7511	12382.05204	-2.936686468	12469.78768	557.2499246	4.607599885	0.019211787	68360736.17	82.88845436	0.12333
12438.88529	12542.88823	12426.76941	12466.27898	1455270721	70.23648422	172.8654148	11894.20952	12110.84836	12416.68052	-75.93543094	12486.93647	458.3008574	3.719162722	0.011608532	70206027.15	82.90983839	0.12333
12433.91356	12503.67999	12384.02707	12427.52997	1505610637	32.59136101	190.0393982	11936.56365	12141.65266	12435.58988	-105.0336903	12483.15265	321.6196918	2.577551911	0.006639449	66042993.85	82.90839918	0.12333
12436.83405	12449.91702	12329.79393	12374.52927	1667993096	-14.46770361	214.7935066	11976.69594	12164.07293	12440.78654	-96.87834644	12463.92687	175.4834902	1.397655096	0.004062968	57881913.94	82.8892812	0.12333
12462.20622	12462.95552	12333.75491	12369.74788	1891009144	-24.25148794	243.1130569	12016.07269	12186.0754	12437.0631	-50.75692342	12444.41154	118.197656	0.922169407	0.003972261	48324964.12	82.85892533	0.12333
12463.25307	12483.12958	12322.99937	12373.54538	2129077683	-27.48147944	273.794498	12052.58449	12200.7145	12424.50312	-14.92617199	12411.69662	86.70123457	0.715146187	0.003829832	40331947.62	82.82238081	0.12333
12417.29449	12371.42633	12186.9811	12295.1525	2446714487	-98.2563022	305.121538	12084.45909	12197.31767	12403.73699	-35.82166292	12355.99469	-87.23774943	-0.501848349	0.001220341	37253957.27	82.78756778	0.12333
12353.02075	12287.71056	12058.42681	12244.12543	2853195151	-150.4949035	333.4989459	12115.2856	12192.44248	12383.53032	-71.47145748	12300.72264	-210.8692771	-1.274064776	-0.001768852	37907912.84	82.75146675	0.12333
12244.60951	12479.53538	12086.03025	12384.36037	2904278104	-57.9774826	356.2259683	12148.34991	12207.30022	12372.56223	-87.31398026	12264.84947	25.15637049	0.785617651	-0.003141753	39804214.5	82.70751639	0.12333
12240.46605	12792.59176	12266.06549	12625.68316	2697153113	89.20746681	368.8103687	12188.88563	12244.27651	12379.99782	-17.94584089	12290.23714	389.5919235	3.700673489	0.001084888	42119189.67	82.66554745	0.12333
12564.65873	12974.511	12595.0047	12810.89891	4108929934	164.9980489	366.7851994	12242.80492	12300.56357	12415.3895	231.2799393	12418.82745	526.8936128	4.530095745	0.014947077	45371814.92	82.63060802	0.12167
13002.45963	13094.31502	12949.26514	12973.08047	3045100909	183.2470193	352.4801115	12306.17676	12373.85547	12476.22277	576.0361687	12617.55183	554.8681178	4.320628879	0.034682391	50697998.95	82.60159921	0.11667
13228.16315	13277.83892	13148.42267	13182.0462	3387829866	169.1287176	330.3137613	12371.53197	12460.83044	12554.99617	826.2510968	12839.90666	667.7572257	4.739935355	0.055196231	52143575.65	82.58371298	0.11583
13302.46236	13439.94823	13227.90763	13357.66186	3455893437	138.285606	302.4647826	12436.73829	12550.26445	12651.09261	986.9219766	13046.54426	799.8498136	5.494820633	0.072075532	48103538.69	82.54631292	0.115
13371.08832	13483.90096	13293.96473	13412.0419	3443266975	124.0787767	271.9719014	12501.3591	12628.49963	12762.06108	1206.057336	13191.87241	875.7328004	6.222468682	0.080417757	73664718.73	82.46355976	0.115
13392.04414	13452.11812	13316.06004	13384.25172	3335176643	116.3637352	241.5897975	12560.72295	12696.89955	12880.05856	1263.878697	13283.01803	915.8430626	6.955301661	0.081262835	41813452.6	82.36110076	0.115
13303.49273	13396.91604	13240.91081	13326.74187	3248682182	90.41036659	212.7388886	12609.36729	12761.33332	12998.66134	803.9794449	13346.9527	933.7586642	7.604277295	0.077823528	62132546.72	82.26018853	0.115
13209.00189	13357.33879	13160.77567	13284.61323	3166055716	64.44647971	189.7923667	12650.96815	12818.81424	13105.73619	212.2622073	13377.67267	960.8982834	8.237838853	0.070299553	81821374.78	82.22340183	0.115
13231.9911	13379.97966	13186.54163	13308.63158	3048130405	60.64932699	177.0945246	12692.77512	12867.79523	13189.12001	54.31701004	13375.69311	1026.873902	8.89234445	0.059522927	86794966.83	82.31233183	0.11417
13333.46647	13446.22269	13283.35406	13382.27368	2912891764	71.52219807	172.6967525	12733.70338	12911.39722	13252.42678	143.7040966	13356.01747	1106.125494	9.426465147	0.047239935	82859644.99	82.47537915	0.11417
13448.38067	13521.97926	13393.0878	13471.61447	2771102146	86.99991837	173.4849385	12770.5906	12951.59084	13303.01058	157.9200968	13326.6745	1174.741312	9.784362325	0.034475061	82824344.23	82.64857018	0.11417
13556.75884	13603.15839	13496.81362	13558.91495	2650232145	100.8822372	177.5372546	12809.2441	12996.60882	13346.36646	166.4968982	13325.50202	1172.56963	9.555431848	0.024610207	86313551.57	82.75791226	0.11417
13631.60328	13667.68733	13569.70192	13622.71152	2574478087	105.9129933	181.6967672	12855.84061	13054.90242	13389.79449	248.6049887	13389.98259	1041.426724	8.358601247	0.021064554	89786958.84	82.72331301	0.11417
13681.69212	13723.13223	13619.55677	13670.3207	2533142932	104.9232487	186.3868094	12908.23778	13122.26687	13433.9934	363.3024198	13500.03538	832.5999484	6.593994061	0.022510991	94183597.61	82.58696277	0.11417
13732.90042	13825.63997	13669.16804	13719.99217	2518179342	103.3483252	193.8949885	12963.86976	13192.92814	13477.1289	489.1909467	13628.72324	610.3266864	4.729702803	0.026813989	104355914.6	82.42322022	0.11417
13780.10056	13916.63961	13716.83764	13773.51647	2483016498	104.3410847	200.1708271	13019.16636	13260.2468	13522.77959	574.5986475	13741.70404	452.0158793	3.384623602	0.032025617	111487888.5	82.26793753	0.11417
13821.06448	13876.03954	13762.8481	13833.81061	2384835314	111.4593087	202.1417885	13069.86086	13316.9632	13574.16055	567.5978045	13801.48032	440.3354187	3.21657588	0.035653147	100602053.1	82.16729432	0.11417
13865.65839	13831.9845	13814.42045	13904.89148	2260418862	122.7534357	202.4630722	13119.50322	13367.34197	13631.46947	502.705224	13826.58969	538.8265222	3.938914241	0.038402316	86386518.04	82.12990075	0.11417
13919.08589	13987.65503	13876.48916	13988.47165	2161545593	134.4821913	201.4152654	13174.05478	13418.73252	13695.6931	423.1929324	13848.52388	685.5715387	5.063619502	0.041945478	90265067.99	82.13847608	0.11417
14007.6798	14228.26844	13966.69167	14092.5673	2178477216	145.2574312	207.3870778	13236.2773	13475.71908	13764.99529	392.7270489	13887.93418	844.5720433	6.298657292	0.045766831	102785826.7	82.22792144	0.11417
14153.59652	14364.56183	14097.67808	14222.38361	2324795381	153.3010549	230.2145203	13306.88504	13542.78465	13836.24292	475.9913688	13967.2278	964.1195748	7.231359603	0.049705397	110371190.6	82.42666439	0.11417
14343.58063	14465.38881	14268.51743	14377.78612	2550453916	158.1636811	256.6661907	13387.69732	13620.98225	13914.15194	639.5953786	14082.59294	1063.049514	7.988795689	0.053818071	113356820.5	82.70077283	0.11417
14558.18662	14636.27209	14467.51654	14551.482	3055585839	160.354033	277.9311804	13481.0218	13708.94856	14003.93375	825.5470089	14219.57169	1177.150704	8.835010628	0.05740504	110828367	83.01321613	0.11417
14752.16896	14818.97779	14652.65262	14721.69855	3658443619	158.083288	293.1970207	13579.07354	13804.10806	14104.76657	974.2949195	14371.06618	1259.215829	9.418031985	0.062494583	105489425.3	83.30124549	0.11417
14887.94922	14955.6976	14817.9079	14886.7749	3163372125	150.0051676	272.922533	13671.72682	13905.4222	14218.4448	1035.201752	14529.69094	1310.53096	9.738544683	0.070513444	107138662.4	83.49892371	0.11417
14963.08134	15047.82843	14937.56167	15022.97459	3975282424	136.7963902	242.2897308	13760.09814	14008.89463	14340.99155	999.7221868	14686.88704	1317.343162	9.711622734	0.078512228	111318465.4	83.62242465	0.11417
14981.77093	15094.72596	14908.63153	15069.68103	3808103599	118.9754316	303.6832131	13846.52878	14107.55303	14459.8332	875.0516569	14832.67091	1165.112147	8.509793976	0.086456568	105012836.6	83.70398458	0.11417
15019.88692	15166.06555	14889.99224	15117.89164	3800801071	99.76661404	364.6733639	13931.05656	14210.30387	14585.556	754.0979901	14967.50402	1080.291148	7.760046778	0.090698975	106164006.2	83.77309245	0.11417
15102.93386	15281.61109	15106.75617	15247.96594	4156320913	82.29874354	242.5713136	14014.5412	14319.23366	14732.57732	630.3606049	15089.28809	1343.758886	9.585513022	0.075889813	133189895.7	83.86343996	0.11417
15203.07575	15408.91722	15246.24528	15267.43793	4743567948	65.06629222	202.1412672	14092.56245	14416.30633	14873.35762	396.0952396	15182.11175	1541.563063	11.00702906	0.047257337	159179163.1	83.95665253	0.11417
15423.00244	15644.87405	15209.33119	15358.6504	4647885095	46.63394138	380.291338	14160.68584	14522.35782	14978.41419	559.2249283	15233.5772	1634.826804	11.34808094	0.056697849	191502248.4	84.02266283	0.11417
15508.19533	15730.15505	14454.67784	14609.52583	5454237275	23.22722742	1126.163285	14218.38463	14539.6226	15035.42097	-334.9481167	15213.38193	553.9919345	3.845204186	0.003639211	138634467.3	84.03949381	0.11417
14978.74569	15191.72535	14209.23958	14534.59217	4515024277	-8.919635966	986.3454304	14263.37459	14541.75711	15029.04524	-529.5622261	15097.04177	383.5750154	2.663124138	-0.008302333	133105086.7	83.98501006	0.11417
14307.72518	14494.89368	14064.95078	14485.53586	3384316319	-45.50022487	641.6184908	14300.40418	14511.58064	14978.44668	-796.781465	14903.28433	270.514105	2.021987022	-0.023309738	126244528.4	83.86861489	0.11417
14262.45948	14391.03378	14095.75474	14384.46395	3095589465	-81.14083268	487.3172707	14338.78902	14488.43976	14916.54334	-928.0755175	14654.1768	-77.98462592	-0.254866025	-0.038270576	120135415.4	83.7074538	0.11417
14429.21853	14513.20717	14153.76412	14244.86494	3279863523	-110.3343401	433.6127513	14370.91418	14457.06268	14830.76879	-903.647441	14398.77943	-563.6694032	-3.474927894	-0.056679681	109380576.1	83.51779991	0.11417
14168.2795	14250.09458	13664.94133	13714.7364	3174389950	-127.183012	691.6161438	14382.63327	14390.00762	14700.31848	-1777.466441	14191.26182	-1002.52324	-6.364625197	-0.078450584	88611443.49	83.31845071	0.11417
13757.60442	13843.09564	13590.76803	13721.85525	3023962859	-133.6475992	390.6305107	14380.57649	14304.31329	14532.81619	-1054.41512	14014.79536	-1405.780819	-9.022237443	-0.100663946	63970440.78	83.1039162	0.11417
13496.29545	13680.03626	13293.14442	13473.24454	3205695683	-133.9734457	502.5632986	14379.59128	14230.32985	14346.39636	-1056.331585	13848.95764	-1794.356816	-11.60059423	-0.120447947	43862619.05	82.86470369	0.11417
13269.71689	13623.31558	13087.17162	13306.82759	3426396002	-129.7131642	577.1239198	14370.72426	14153.43978	14147.71767	-916.0929236	13676.40781	-2114.111978	-13.74510243	-0.131928567	30939924.8	82.59935198	0.11417
13429.32555	13437.58023	12914.16292	13027.06157	3341438135	-123.2684579	580.826777	14338.20719	14047.56499	13933.05952	-1134.086131	13465.51828	-2315.650884	-15.13258698	-0.129403496	26632669.83	82.3047888	0.11417
12859.04038	13263.34448	12872.69359	12833.94851	3058589330	-115.3410543	525.955115	14298.90453	13940.46838	13738.26655	-1310.935081	13271.15516	-2409.967817	-15.82857778	-0.115138309	29656765.7	81.99653498	0.11417
12943.21675	13315.47539	12696.86139	12996.57921	2738357417	-105.375614	496.6433376	14273.97186	13864.51165	13608.90719	-907.4981705	13164.07529	-2420.48441	-15.97917605	-0.096307877	36861046.18	81.69932669	0.11417
13057.09514	13430.40796	13120.60794	13237.48264	2470164979	-96.50416339	504.4214634	14254.4306	13806.99244	13514.13331	-400.1872731	13126.4614	-2363.131008	-15.67899154	-0.080388689	44057186	81.41838072	0.11417
13165.31954	13379.03904	13007.86673	13255.81311	2329214751	-91.20482151	440.912215	14230.40571	13758.38532	13410.63772	-303.3399695	13125.85028	-2259.613091	-15.05793217	-0.06121494	49537163.67	81.16062349	0.11417
13184.35389	13244.24335	12837.96544	13167.45298	2289101587	-88.47256993	335.449246	14195.10703	13701.71991	13301.06056	-396.8840792	13129.17464	-2118.032268	-14.17152176	-0.041758002	52573462.28	80.94923896	0.11417
13023.09834	13153.23459	12687.50295	12798.06426	2359525633	-87.07118615	655.5204687	14136.28574	13606.39453	13190.89632	-951.2531109	13108.38763	-1939.516872	-13.03540134	-0.073820392	44075008.96	80.8020672	0.11417
12835.4355	13104.97295	12625.02658	13001.35229	2400922315	-81.68710896	369.615275	14066.93327	13506.92774	13098.04553	-509.0402639	13059.00754	-1735.861219	-11.71969788	-0.040023245	28730857.51	80.74882115	0.11417
12825.4114	13092.59502	12732.55852	12924.30449	2150766262	-68.06743157	444.0297953	14009.5064	13456.90523	13043.48975	-433.0488115	12972.71027	-1521.213196	-10.31130012	-0.026705049	45895973.64	80.8179866	0.11417
12898.15254	13114.57073	12894.83651	12932.67317	1854719725	-47.14837018	454.9447485	13954.37719	13434.8283	13024.19919	-165.3920781	12904.72662	-1296.010596	-8.819864327	-0.003982009	11137897.46	80.99065011	0.11417
13004.39313	13160.41309	12925.6654	12984.62523	1920987420	-20.34886532	449.895851	13883.00161	13402.49818	13032.72334	176.0768937	12922.63589	-1057.363995	-7.222689428	0.007018902	12222784.33	81.23597273	0.11417
13134.51774	13211.84913	12880.73177	13050.00507	2117072276	1.645781629	425.83219	13802.97765	13366.34815	13046.0377	450.6018247	12988.95973	-819.323974	-5.622899362	0.008489305	2673092.415	81.5313161	0.11417
12888.40542	13249.70038	12879.99691	13072.60711	2079210675	12.92826901	413.6476948	13729.31858	13343.71709	13043.89737	472.5228275	13060.03488	-588.8834374	-4.089896222	-0.004772067	-32380897.09	81.8469637	0.11417
13191.85959	13283.84839	12894.23056	13075.41345	1939890810	17.11105617	408.4790087	13651.10842	13322.12192	13026.83479	325.5900468	13103.73876	-366.9817054	-2.578599826	-0.016296618	-71498260.39	82.17240562	0.11417
13169.53662	13329.65337	12868.09583	13090.32591	1900160434	6.78622584	398.5322787	13556.31124	13281.374	12991.66533	132.9270335	13078.78476	-158.8007791	-1.082622906	0.00129139	-83318834.79	82.50613557	0.11417
13219.90581	13396.48402	12885.14634	13154.865	1909442811	9.669901008	385.4813154	13463.88685	13248.20849	12974.94477	27.92947413	13042.36709	76.26537578	0.619845467	0.029096207	-75082073.55	82.81954468	0.11417
13318.15972	13495.59655	13036.98671	13306.64476	1899783290	71.18553092	369.7705809	13381.38641	13258.92157	13026.90526	150.7685351	13072.71206	358.8372766	2.732824336	0.036984242	-58528543.89	83.08950701	0.11417
13459.58961	13619.13288	13276.79825	13516.81575	1888239065	146.8878698	351.6968299	13344.34898	13299.81822	13122.31407	426.8393371	13175.57643	663.117086	5.025643908	0.036098616	-39709081.93	83.313303	0.11417
13601.95918	13752.36338	13542.25841	13746.41161	1890377394	168.361469	332.6759437	13318.73981	13348.29477	13218.31247	739.9430969	13340.51976	1006.756883	7.239017938	0.04380216	-26838377.2	83.48515738	0.11364
13747.92776	13894.20228	13776.25041	13947.76084	1896822205	156.9925649	313.3584676	13309.75212	13402.87869	13313.71228	977.6872657	13540.28025	1268.240133	8.980391059	0.056015344	-14424497.96	83.63515312	0.11364
13901.88379	14040.4744	13917.46433	14071.11034	1899179247	154.1360997	294.5592732	13301.16612	13462.24607	13415.58683	1019.93806	13745.3676	1251.854282	9.852698791	0.066565728	-231727.295	83.79176868	0.11364
14054.60995	14184.40729	13988.93781	14136.37963	1899185854	148.0626829	276.9860816	13298.26771	13524.35994	13519.00057	916.9917851	13922.84835	1128.502276	10.03922332	0.075890515	12102676.49	83.92673383	0.11364
14203.90744	14324.59354	14033.7566	14178.52277	1899200624	120.2703632	261.0449324	13309.50523	13589.68271	13613.28652	760.1768	14031.60192	1177.222876	9.833621696	0.084698619	49001036.61	84.01393053	0.11364
14326.13288	14439.98238	14083.96158	14226.31974	1901131689	91.43020925	247.8594162	13333.8257	13656.81603	13716.87229	614.0139054	14104.56138	1298.266592	9.526041732	0.0893181	36797429.38	83.99516795	0.11364
14399.46929	14511.03445	14174.84791	14311.21877	1907531499	85.60979011	238.45741	13369.01253	13724.14311	13857.63133	550.3778321	14200.48285	1293.385006	9.438432337	0.086341125	48671021.71	83.81534763	0.11364
14438.74642	14551.436	14293.14009	14421.48242	1916788285	95.72024962	232.6913629	13414.13711	13791.71268	14007.92354	547.5991465	14299.88691	1236.862198	9.463926799	0.077832594	53662556.57	83.52366603	0.11364
14458.55294	14574.58256	14409.49251	14531.18328	1926192951	109.4598185	230.2471912	13467.81924	13859.41956	14128.71303	554.343254	14367.66714	1282.319119	9.388036036	0.066364395	54638300.84	83.1839395	0.11364
14490.87152	14605.85212	14506.08554	14623.25033	1934471938	120.5749342	230.4362545	13525.22354	13925.92546	14224.45793	547.597407	14419.62086	1308.113399	9.091288992	0.055525297	54704437.93	82.87475702	0.11364
14570.36405	14675.00169	14567.84098	14683.63654	1940218201	123.488209	232.405144	13582.72166	13991.01117	14306.86899	503.6837034	14479.64432	1104.85369	8.439853665	0.049249563	59406691.26	82.67776517	0.11364
14669.12456	14755.74042	14588.17573	14704.74843	1943125795	115.4268666	236.4768062	13640.15133	14052.80241	14376.75795	422.437718	14538.72671	837.697114	7.488563832	0.045720506	66813662.67	82.56898697	0.11364
14750.54861	14814.69972	14568.91304	14686.95187	1943419075	96.72751308	243.1028431	13695.44683	14107.85193	14436.20518	315.548407	14580.3396	775.2696661	6.363573795	0.042074174	74061818.82	82.50102313	0.11364
14789.73934	14843.12766	14535.21423	14656.44493	1940597584	77.64416327	252.446091	13755.27141	14160.50354	14490.60311	199.2686385	14617.56644	780.8896111	5.132393568	0.036511867	78244642.77	82.43299472	0.11364
14754.14716	14813.84374	14489.64103	14614.85443	1934277942	58.07059235	264.7029616	13828.90231	14213.80196	14541.24992	82.94478229	14661.66573	613.9281007	3.857337212	0.026697225	76261601.52	82.31868804	0.11364
14663.32159	14744.41299	14440.33756	14571.39204	1924206881	39.63141047	279.1027822	13906.23304	14262.50927	14584.21842	-28.91449942	14696.97061	371.137429	2.585128878	0.014221459	69988723.05	82.1763555	0.11364
14555.33232	14696.42302	14443.80208	14586.85614	1910048145	49.96139942	294.4809132	13973.2165	14303.11392	14617.19464	-123.5291986	14707.7925	244.432671	1.342022087	0.001800904	62206196.2	82.03935163	0.11364
14413.17967	14601.83387	14391.32791	14543.51131	1892052996	42.71089246	310.3404705	14026.87595	14321.48216	14623.59041	-246.7260144	14664.03925	121.9658896	0.090776965	-0.011234659	55865365.58	81.93052697	0.11364
14240.69142	14370.69399	14126.4895	14274.1339	1870545752	-64.73928446	326.0719895	14068.99301	14304.72409	14587.08239	-432.6580664	14547.29021	-191.9123454	-1.158087006	-0.023696063	54034424.05	81.87356545	0.11364
14059.96836	14116.82799	13817.06259	13955.31107	1845273782	-184.2394817	340.7500304	14100.61633	14263.82168	14517.92191	-637.8387107	14373.00807	-527.3260279	-2.402697678	-0.034767866	55431542.38	81.85407298	0.11364
13849.17282	13954.43944	13665.48154	13798.12916	1816102285	-188.4456748	353.6857804	14120.56224	14211.87259	14431.11278	-829.7491868	14158.83957	-615.3108608	-3.629491374	-0.048868502	57825912.03	81.84837355	0.11364
13723.02269	13921.05564	13673.06577	13810.57463	1782701923	-130.7893817	363.5889797	14143.41309	14169.77717	14347.20692	-886.5740731	13981.39128	-567.089272	-4.488853745	-0.058059956	59237035.2	81.8363169	0.11364
13841.34439	14075.56484	13831.35783	13989.24872	1744818528	-92.53311353	369.2556277	14186.15969	14158.57065	14282.9957	-696.1960949	13915.35962	-627.2302722	-4.896274916	-0.046468313	57520150.39	81.79709766	0.11364
14060.82259	14279.70468	14012.49383	14189.07802	1703419313	-71.10737362	371.0631303	14237.03309	14168.80843	14236.64281	-349.7721512	13949.74111	-697.6478399	-4.828044624	-0.030118969	53497383.12	81.7375021	0.11364
14162.53827	14315.76638	14050.92126	14236.26468	1659758981	-64.21090961	369.6921178	14280.16332	14185.65126	14210.65462	44.95395606	14058.69291	-544.8991055	-3.770911902	-0.035285621	48682556.09	81.67070168	0.11364
14151.97246	14238.49542	13970.21065	14144.17037	1615023432	-65.06082654	365.9359171	14307.47791	14191.67466	14177.05472	312.4855255	14160.0901	-413.2873711	-3.007800302	-0.045860069	44198492.61	81.60765188	0.11364
14111.82534	14201.2011	13827.12191	13942.183	1570565225	-53.2890971	360.8241436	14311.14969	14169.36482	14097.40512	276.1745454	14168.85368	-657.6405515	-4.382089521	-0.037572875	41294531.72	81.56132336	0.11364
14018.10072	14149.598	13685.33483	13749.74596	1527000131	-40.0407287	354.1958218	14298.13543	14126.46425	14006.14566	26.62355754	14089.5515	-973.5200822	-6.181031957	-0.02086139	39349657.92	81.5246009	0.11364
13780.58224	13948.25266	13619.62078	13716.94303	1484700831	-44.42830216	345.6123908	14279.03873	14073.52533	13945.56008	-300.7710208	13932.91024	-986.756208	-6.322496131	-0.010484634	37281225.97	81.48583298	0.11364
13569.99868	13756.57645	13615.0083	13777.80551	1444634451	-55.17760521	335.3925078	14259.02767	14026.11458	13918.22377	-552.4191564	13779.10246	-754.9919538	-5.014085974	-0.006948174	34519278.6	81.44155368	0.11364
13662.99855	13832.98833	13649.1254	13848.95078	1407618494	-57.68072254	323.7576183	14243.86915	14004.85741	13927.3159	-565.543611	13734.83852	-350.7326459	-2.463665967	-0.009332645	30419289.42	81.38687	0.11364
13845.47471	13984.47675	13672.98516	13869.04214	1374292382	-55.2091401	311.1142551	14229.44384	13996.45295	13940.32441	-408.9857474	13758.32543	0.799293559	-0.197096301	-0.016531518	25356797.29	81.32677341	0.11364
13765.62787	13897.90155	13603.1881	13735.89458	1345467788	-53.06777663	298.2687914	14207.43442	13977.8537	13914.45495	-200.0852001	13776.82845	16.33158622	-0.186249307	-0.026619832	20154144.33	81.27275663	0.11364
13573.59781	13709.99881	13491.19572	13558.57226	1321001064	-55.85575591	284.9984002	14178.6751	13950.08575	13857.9979	-40.48630342	13775.3743	-212.2403868	-1.745029026	-0.034486377	14993691.9	81.22231663	0.11364
13539.77395	13665.94327	13452.97402	13515.47077	1300664390	-62.84399825	271.0540305	14146.85449	13920.20628	13789.76131	-39.70503841	13741.12291	-505.7342951	-3.57351841	-0.034984915	10093997.24	81.17355819	0.11364
13567.96872	13680.04996	13445.91801	13539.16753	1285622367	-72.62601131	257.8784867	14109.99984	13885.73293	13725.24397	-149.1502762	13680.99498	-735.6604318	-4.948780158	-0.030108857	6013297.447	81.14055454	0.11364
13465.61946	13576.48718	13350.9609	13516.73965	1276923250	-98.2697422	246.9085358	14064.36899	13840.80401	13677.65009	-281.8559316	13612.49192	-806.6946769	-5.41965542	-0.022957635	3159976.253	81.1353744	0.11364
13362.16386	13475.87692	13270.30068	13480.39111	1275748547	-116.7403563	239.5071299	14016.23863	13798.33566	13650.25751	-373.7920339	13552.45157	-699.8830783	-4.788809119	-0.017255025	2042135.517	81.17415249	0.11364
13484.40135	13590.51082	13395.81209	13474.1277	1283235987	-77.66060604	237.110257	13973.77203	13776.29177	13649.06567	-357.0326598	13517.82667	-379.3829563	-2.701197198	-0.016922419	3237093.527	81.27345455	0.11364
13651.88385	13749.30526	13558.16972	13486.50061	1298172628	-30.47978411	238.907352	13932.36949	13762.17744	13647.10886	-256.0072633	13505.07981	-81.22357228	-0.725763381	-0.01978091	6366343.892	81.4193197	0.11364
13578.80011	13680.94726	13486.17036	13506.07784	1318571966	-58.88122337	243.1130848	13888.40545	13739.82384	13608.07481	-120.6861673	13506.52376	-101.2254724	-0.844198076	-0.02259563	10656876.41	81.58756513	0.11364
13432.69254	13544.62468	13343.08467	13535.36184	1343265040	-101.6231898	249.3956979	13842.04677	13712.66505	13552.53507	11.53653353	13511.48559	-278.6434523	-1.985538104	-0.022061101	16220090.79	81.76742794	0.11364
13470.90264	13585.05843	13381.36659	13576.20388	1370760822	-68.38172094	257.1968584	13790.58227	13683.17841	13512.28297	101.7474837	13509.57933	-417.0622355	-2.830547694	-0.014786791	22934796.92	81.94462982	0.11364
13600.48579	13713.0851	13509.91706	13628.74663	1399702089	3.483554878	264.6944524	13747.98655	13662.01926	13494.91446	160.2419063	13509.9199	-419.4940344	-2.775766174	-0.002685879	30013426.94	82.10232397	0.11364
13678.59299	13791.98766	13587.57344	13692.67924	1429178701	58.23729473	270.403537	13730.98921	13665.39931	13503.26827	207.7640217	13522.80336	-124.7452703	-0.818113928	0.011159066	36943979.5	82.2297995	0.11364
13739.5707	13853.77804	13649.20232	13769.22312	1457109942	96.14068532	272.1990408	13731.85385	13684.4655	13535.77984	269.7518216	13564.68047	258.2042156	1.72031232	0.023975397	41957740.11	82.30284221	0.11364
13829.23259	13941.43995	13741.22488	13859.30861	1481522852	120.7662831	267.9065128	13740.21379	13703.95015	13592.4975	370.7876288	13651.66989	394.7545084	2.71882041	0.032800041	43398896.74	82.29845965	0.11364
13931.65886	14040.05088	13847.00295	13958.32959	1502536743	131.2750275	258.6274989	13748.04565	13728.25539	13657.45776	488.2810723	13769.84922	410.4085962	2.971003594	0.038333701	42283864.42	82.22671703	0.11364
14031.69181	14135.70097	13950.43703	14060.86667	1520569763	131.2040951	246.6372316	13745.29041	13763.08962	13705.35813	595.1291645	13900.45806	516.224816	3.807334486	0.042207088	39925832.21	82.1052366	0.11364
14131.5577	14230.76776	14053.1168	14162.72638	1536369614	127.1008355	232.695957	13739.08641	13805.98199	13755.26236	652.710841	14024.67912	665.5921453	4.932694928	0.04555017	38273259.12	81.949228	0.11364
14231.94452	14326.30165	14154.6598	14258.31696	1551012400	125.8568978	217.9194027	13741.26743	13855.21149	13837.36627	622.5175696	14121.40988	789.2730676	5.909616041	0.049631132	39376376	81.77844196	0.11364
14329.05172	14418.91103	14251.85882	14347.01724	1563644028	126.8160348	204.1921577	13752.40028	13905.77799	13936.4634	531.1175911	14196.70679	897.5953674	6.772228477	0.053741976	42295866.02	81.59674726	0.11364
14420.26212	14506.09246	14343.24167	14430.39588	1573001452	127.3442051	192.8482057	13771.59942	13952.09957	14030.1854	417.0232293	14264.38252	998.6331391	7.539842711	0.056725381	45520096.24	81.40192478	0.11364
14498.59636	14581.74239	14420.21359	14501.35563	1578949695	125.0342767	186.2726746	13797.74454	13995.97597	14118.0838	316.6792666	14326.18286	1066.051224	8.03303922	0.057686141	47661329.34	81.2062438	0.11364
14557.491	14640.14333	14475.51337	14555.17922	1581236791	118.0430297	186.8536268	13828.48155	14039.78375	14201.60142	269.6349694	14386.60927	1076.246099	8.078651364	0.055726317	47211249.7	81.02029196	0.11364
14599.08835	14682.85816	14511.60375	14592.90798	1580073783	107.2988713	193.335524	13861.72561	14086.66905	14279.10729	264.2544137	14445.75642	1037.2806	7.744418568	0.051404593	44773038.09	80.84568466	0.11364
14625.3876	14711.22493	14529.82019	14612.7609	1576402063	93.19189894	203.2817084	13895.70444	14140.85631	14349.59668	272.5773756	14497.36466	960.6875177	7.146812211	0.045572656	41466001.42	80.6860773	0.11364
14642.42626	14730.50808	14542.16072	14629.70207	1569648428	81.98502414	215.6040829	13930.7936	14198.31895	14414.9377	281.8487974	14551.32955	868.2927234	6.370333465	0.038981033	38048999.42	80.53375929	0.11364
14658.00363	14747.40519	14561.27434	14657.90896	1559210529	79.03333128	228.7941255	13967.45125	14251.59441	14477.83677	278.4833106	14617.41132	782.4728013	5.524021354	0.032573021	35379003.18	80.37925113	0.11364
14663.97525	14754.48594	14575.23842	14683.22866	1547250128	78.97962057	241.0807862	14006.72538	14299.18645	14533.83178	254.9767589	14680.8187	695.143441	4.619782488	0.025952357	33176697.48	80.2373889	0.11364
14650.2207	14742.75114	14571.20533	14692.31176	1536067268	77.08085451	251.3381562	14049.43942	14341.43892	14576.65415	209.9347508	14725.9621	596.4798223	3.635215633	0.018406417	30837179.54	80.12477746	0.11364
14615.25202	14709.9962	14535.59809	14660.70431	1527466088	61.49074928	257.1685254	14092.35257	14372.29232	14605.3235	147.1422031	14735.99016	466.2122204	2.626496941	0.010257112	28138208.59	80.05346187	0.11364
14554.85625	14651.88785	14452.75182	14563.29315	1523448323	20.55239071	256.2260828	14132.71598	14384.62995	14618.54877	65.69694627	14692.35474	284.842192	1.64101736	0.001571997	24808834.17	80.03677049	0.11364
14475.47356	14574.62249	14339.1436	14424.17409	1523114195	-35.19582094	249.6159486	14167.34257	14381.1444	14614.42454	-29.08064141	14606.59582	76.49389407	0.699540618	-0.007288248	21019716.19	80.06459179	0.11364
14392.29279	14492.15977	14221.41735	14277.39142	1523919171	-91.93531293	239.4517487	14191.83537	14367.87222	14593.97202	-120.8258961	14501.14874	-128.5841045	-0.159201007	-0.015303076	17153549.19	80.11576154	0.11364
14294.64291	14397.22089	14106.13222	14148.24246	1526037082	-135.2602574	226.9432655	14211.08481	14344.39085	14553.10581	-238.0800344	14381.63212	-295.3387243	-0.967108949	-0.023663665	13260432.04	80.18781468	0.11364
14175.09151	14285.10337	14003.63626	14065.4394	1529502638	-149.8366608	213.7175662	14233.1113	14311.36421	14488.03092	-402.3992692	14256.61716	-388.8803512	-1.762986447	-0.033415842	9398408.506	80.27599088	0.11273
14057.63659	14176.56154	13926.90017	14028.84924	1530678030	-140.2795994	201.0630722	14255.87161	14275.15101	14408.9359	-572.9342854	14142.29225	-418.6540529	-2.45696905	-0.042380356	5804820.142	80.35814275	0.11182
13961.80719	14088.60622	13878.55502	14024.84138	1526054733	-117.0064633	189.6677681	14275.24098	14241.11785	14328.52803	-716.1324212	14049.06082	-404.8741787	-2.9560081	-0.048593201	2662340.504	80.41609872	0.11091
13929.52115	14055.21438	13886.7287	14060.02084	1512483772	-85.47966302	181.4148699	14293.65465	14218.56279	14256.42755	-749.3818656	13999.68321	-368.9947174	-3.1781651	-0.04880355	201896.987	80.42330705	0.11091
14002.14407	14110.10254	13977.48742	14137.27374	1486690089	-52.64850427	178.1138577	14314.04081	14216.85743	14203.39292	-592.3845945	14016.87941	-334.4374542	-3.036161008	-0.039711791	-1331691.179	80.35294286	0.11091
14148.10359	14228.23531	14122.02803	14241.59377	1450424296	-20.35048926	179.1323801	14335.33856	14232.05324	14171.86168	-309.3256132	14085.90398	-297.7429049	-2.596456486	-0.024009541	-2076333.098	80.22037259	0.11091
14322.42274	14372.74592	14284.92217	14358.49251	1408555888	11.93209411	183.1894151	14355.96974	14256.91632	14158.95428	13.21757342	14182.49653	-251.7962784	-1.988973231	-0.005822268	-2336582.858	80.05485454	0.11091
14484.78089	14513.39374	14428.34948	14463.03779	1361958978	40.89513489	189.3894279	14375.55493	14286.62624	14170.15974	282.557196	14292.6791	-184.9219181	-1.244675402	0.012048007	-2154456.989	79.86937967	0.11091
14589.20066	14614.92155	14509.14772	14529.1527	1311236515	63.45866259	196.5342823	14393.4183	14314.92531	14209.21312	398.9010911	14397.72141	-85.99668992	-0.411705433	0.026339607	-1611613.741	79.68171133	0.11091
14641.09906	14677.88722	14537.93105	14560.37365	1264521426	78.36249489	203.9620484	14408.86529	14340.48622	14267.4313	388.3979531	14489.00851	25.61273919	0.393169406	0.036246236	-1053414.566	79.51209029	0.11091
14663.54694	14716.78265	14540.06682	14567.21361	1229655393	84.70926182	211.4029985	14421.47663	14364.40193	14334.9405	312.1844546	14566.81737	127.4776361	1.082013794	0.042393482	-766504.0739	79.37324569	0.11091
14653.67888	14723.40384	14511.66556	14556.89293	1209769422	82.50370679	217.8550271	14429.88468	14382.73767	14398.36655	202.1243939	14610.6472	192.4736661	1.500336262	0.043293737	-1143526.267	79.29333333	0.11091
14614.82302	14694.64369	14465.17749	14539.85748	1210756190	72.54086451	222.347379	14432.99475	14392.25682	14443.60007	98.77475051	14602.89558	194.364887	1.495537719	0.037788119	-2586741.051	79.29956622	0.11091
14554.35216	14638.48523	14404.41099	14514.33653	1228941990	55.34035608	225.0790009	14431.005	14394.14954	14470.84399	4.25051164	14555.93028	145.2891275	1.148075662	0.027455937	-4861984.176	79.38006928	0.11091
14473.99527	14560.33433	14297.69945	14475.76051	1253900895	32.15502691	226.5893917	14424.27373	14389.68286	14484.29638	-94.21381586	14484.71429	66.91152417	0.60309819	0.014309086	-7499121.947	79.5123559	0.11091
14401.83045	14487.06978	14208.27165	14427.72129	1299747780	5.115278905	227.1666596	14414.66517	14383.4385	14486.18087	-186.1804282	14415.56318	-19.29516982	-0.052621332	0.00067533	-10338361.2	79.68112849	0.11091
14364.55221	14444.64453	14246.21558	14372.8839	1375362507	-24.1387262	227.2339036	14404.03941	14380.3871	14480.14954	-262.3062197	14376.8627	-90.02398931	-0.703611507	-0.01082983	-13153577.64	79.86621935	0.11091
14353.30373	14426.44524	14313.0285	14317.76378	1464286403	-51.65644917	227.2161655	14392.23486	14378.65817	14466.11392	-314.7052388	14360.22815	-143.7349412	-1.283400402	-0.019586943	-15534946.12	80.05628026	0.11091
14358.18237	14424.42973	14251.24515	14272.09088	1555646264	-72.65330101	227.3748779	14379.53996	14375.97187	14443.61431	-334.7780537	14351.4698	-183.6876276	-1.770132564	-0.0257388	-17176658.92	80.2465135	0.11091
14350.12698	14412.98886	14139.56492	14233.98929	1602908653	-88.01067106	228.1804333	14364.33907	14369.2047	14413.83558	-321.3405675	14338.04791	-215.0406424	-2.042330553	-0.028674402	-17586969.08	80.41871398	0.11091
14300.28846	14367.04505	14110.05582	14202.8665	1562811053	-97.57109311	230.1368245	14344.99055	14354.90472	14378.25536	-274.7268269	14304.68305	-242.8464811	-1.989191572	-0.027984374	-16273666.13	80.55555312	0.11091
14232.66275	14309.13836	14124.1534	14188.20388	1468685944	-98.49333272	232.9733832	14325.56457	14337.93559	14342.30218	-197.3549546	14265.38032	-255.8792977	-1.650426383	-0.023924507	-13475147.27	80.65956993	0.11091
14176.1583	14265.19039	14115.62919	14196.00485	1359870663	-90.94870357	236.0493478	14310.48732	14324.58764	14312.15635	-95.76707107	14240.2086	-242.976477	-1.08709674	-0.016984756	-9688396.847	80.73762614	0.11091
14171.28208	14274.64489	14131.92962	14245.656	1299495697	-64.38162929	239.3515249	14303.69602	14318.65009	14292.16966	30.58953465	14235.83049	-185.5564716	-0.390622602	-0.007568376	-5113712.63	80.79617569	0.11091
14258.1903	14376.09211	14226.64618	14354.45097	1351945543	-9.824176462	242.8013051	14310.23615	14325.65834	14287.70135	180.104148	14264.95886	-67.57294905	0.326120443	0.003655974	-28374.53488	80.84432118	0.11091
14413.12512	14544.272	14374.78189	14506.06133	1481978151	60.70505333	245.5302595	14328.22532	14345.13124	14300.59322	338.4047385	14324.62447	96.57558292	1.086452921	0.015846685	5136013.758	80.88281447	0.11091
14600.3104	14742.65033	14544.53037	14679.8595	1636648693	134.1645185	246.7849599	14351.17996	14370.56388	14327.57925	491.7988267	14392.01337	287.4198085	1.940168408	0.028319622	10075640.67	80.90923683	0.11091
14781.25244	14930.30376	14709.27216	14847.16381	1762203289	189.4555202	245.7131697	14381.24223	14407.60961	14374.05487	618.5749427	14488.63197	476.7644858	2.878330878	0.039619908	14302802.7	80.92723658	0.11091
14914.88067	15063.86294	14840.30372	14978.05882	1800718607	205.278966	241.4065537	14424.0373	14467.57038	14450.19631	697.5731137	14654.07003	635.7588133	3.902425621	0.048365572	17279916.81	80.94034486	0.11091
15011.86207	15154.95211	14944.32472	15079.47614	1773204015	191.0218874	234.5383329	14469.82992	14536.46448	14543.20266	733.7466627	14838.00988	767.6504322	4.96056274	0.054684013	19287839.18	80.94761187	0.11091
15093.84513	15227.26634	15035.37301	15165.19535	1719834283	161.8670641	226.4770992	14505.05268	14592.76166	14632.52604	737.4743347	14966.35048	879.9773865	5.961806667	0.058918993	20838815.27	80.94738979	0.11091
15178.27897	15300.13059	15126.54172	15248.8514	1667895270	133.0744926	217.4788738	14535.38604	14646.10783	14727.17666	720.2029093	15061.06757	986.8640065	6.910773852	0.061782745	21863301.26	80.9384134	0.11091
15285.57352	15395.50099	15233.19998	15346.56288	1648495557	121.7158689	207.955281	14570.6964	14713.29298	14841.19615	696.030935	15167.80129	1103.824872	7.808848939	0.064156764	22540806.87	80.91889294	0.11091
15400.76346	15500.40296	15342.04134	15446.3482	1652061250	122.2389744	199.3828674	14607.92367	14786.18098	14963.62647	661.2392749	15268.07246	1211.50279	8.547498739	0.065421023	23054174.21	80.88830072	0.11091
15502.08276	15594.03333	15435.18259	15531.37526	1657000770	123.9383555	192.9731322	14643.28189	14852.75996	15080.56083	608.6563123	15333.59013	1286.733333	9.033193386	0.064751718	23520404.04	80.84725344	0.11091
15578.10611	15662.70144	15502.85724	15592.32731	1654785572	120.9757909	190.3940413	14678.57323	14916.6883	15186.31356	537.1095982	15388.23327	1307.436756	9.137623188	0.061670219	25528696.74	80.79492999	0.11091
15613.87126	15691.87075	15531.8102	15617.22998	1635530524	105.9462258	193.3424063	14714.90008	14982.385	15277.27	444.441834	15459.34831	1250.930678	8.732916519	0.05565283	29530445.37	80.7306251	0.11091
15620.70738	15689.06874	15533.36926	15615.81191	1603682849	83.94373815	200.8404002	14754.88674	15046.5153	15352.747	338.33787	15534.38203	1131.954543	7.910241998	0.047332386	35219363.97	80.65744612	0.11091
15616.41376	15668.74928	15524.59779	15603.31488	1569410727	62.62410724	210.9311201	14800.95319	15105.82268	15410.62474	230.2797568	15598.1886	976.387731	6.825339302	0.037811904	45048857.51	80.57982431	0.11091
15590.32683	15637.68252	15493.88998	15573.02787	1535687536	41.32300873	222.9212153	14849.95902	15155.77737	15457.46602	122.3302471	15634.41436	797.6485076	5.563355792	0.027456817	53970900.65	80.50034672	0.11091
15552.68831	15604.81099	15451.21339	15533.7785	1505792977	25.99566359	235.8273551	14899.7462	15193.15784	15506.00601	18.61768855	15627.62422	613.7322912	4.239344902	0.01676117	51782906.82	80.4220848	0.11091
15506.28517	15572.2701	15400.02208	15488.86285	1482928194	14.4312259	247.9743429	14946.20914	15219.67237	15544.57778	-74.654764	15588.60216	433.7275988	2.932908111	0.006558167	47973776.01	80.34912176	0.11091
15400.28858	15538.29514	15288.68564	15402.24856	1460997546	-14.69492081	258.1301974	14982.70563	15235.57953	15555.04768	-154.2950517	15532.37965	259.4415823	1.680623699	-0.002563339	58457343.2	80.28463065	0.11091
15322.34989	15511.71574	15208.59561	15340.28664	1431138907	-38.02066835	264.2262088	15017.11312	15249.48294	15549.47305	-202.1304567	15481.99679	113.0068806	0.639259416	-0.009400151	72591841.17	80.23350782	0.11091
15440.80879	15499.48656	15334.24925	15426.94222	1447655569	-2.77753692	264.2043709	15061.30866	15273.72814	15542.95366	-204.5803329	15460.00093	12.95014008	-0.055019808	-0.012797614	73989274.72	80.20039451	0.11091
15591.57795	15500.59285	15495.71103	15543.05005	1524795004	36.63313676	259.0275521	15110.57019	15299.66014	15533.5095	-167.9489967	15459.2231	-45.26286302	-0.434932497	-0.013240497	68790748.5	80.18408246	0.11091
15510.22719	15515.56585	15419.12102	15496.96513	1426832563	-9.24531806	250.6698907	15157.26802	15313.77788	15522.22333	-98.46919764	15469.48567	-66.26845384	-0.549499618	-0.011534371	66718860.2	80.18163232	0.11091
15348.60062	15531.90959	15259.55493	15393.78712	1219919504	-76.64228812	240.0178564	15201.96833	15319.31875	15501.75313	-30.67746183	15470.55965	-75.74479911	-0.550067405	-0.008407346	65222350.55	80.19107657	0.11091
15349.78074	15537.34159	15266.56309	15404.75076	1924257795	-68.64686697	228.2958881	15245.68805	15323.58842	15462.36136	4.704810886	15441.65404	-99.84485408	-0.59396815	-0.004855629	61327900.49	80.20963289	0.11091
15431.79991	15542.61162	15355.2637	15472.75985	1339157776	-21.25917188	217.044685	15288.17245	15328.01962	15423.43148	20.83400642	15401.2446	-122.8354606	-0.616997048	-0.000787811	56700125.92	80.23567348	0.11091
15461.57612	15558.1925	15387.82464	15503.62099	1539531322	8.408253031	207.33432	15329.63525	15332.79836	15402.57112	27.98341467	15372.066	-127.8877624	-0.543389371	0.004204939	52505126.19	80.26837701	0.11091
15492.64423	15602.82456	15421.73011	15542.22608	1617919322	31.09200989	201.0857774	15370.34534	15346.48205	15408.15622	77.88386898	15379.40012	-85.15491328	-0.225010379	0.009454581	50880758.12	80.30495105	0.11091
15590.98161	15695.81623	15526.96369	15642.14993	1669259288	61.21303746	200.2202441	15410.63398	15378.431	15457.77755	219.1909672	15449.58643	35.51614777	0.480105076	0.014540654	53810220.87	80.34262207	0.11091
15724.63423	15818.4406	15668.46917	15774.14299	1683202031	90.78499236	204.0170363	15450.21423	15424.50069	15523.67924	403.4988457	15565.2946	202.4836541	1.409103153	0.019257465	59649095.48	80.38119294	0.11091
15856.01911	15944.82234	15805.91135	15903.83119	1724049113	113.5583796	210.8352818	15488.31919	15477.305	15557.86363	577.6184053	15697.67933	373.1877088	2.356009066	0.023026602	66446321.06	80.42099482	0.11091
15969.95405	16055.46495	15918.4822	16010.44669	1769691185	127.0275962	220.0797544	15525.06	15533.49741	15589.75538	657.9972075	15828.80425	509.6717661	3.074971919	0.027180199	70934626.51	80.46223542	0.11091
16047.28177	16127.73416	15981.52698	16070.09857	1787969038	128.3093716	230.8637957	15560.6593	15588.81832	15665.82812	559.8606418	15937.87749	571.2525228	3.321773595	0.032832785	69792979.02	80.50539864	0.11091
16089.15322	16164.09242	16001.11898	16088.71289	1791879123	118.8387472	241.7420603	15593.75936	15640.55852	15761.30378	338.402557	16019.98308	564.3625243	3.163905107	0.038492742	64692866.88	80.54996523	0.11091
16108.13275	16178.40069	15996.09274	16083.74232	1789116327	102.077077	251.6612277	15623.09426	15687.83589	15840.89642	75.60170438	16079.4388	512.5298751	2.74222993	0.042878168	58148749.74	80.59501104	0.11091
16096.76926	16164.56734	15965.98682	16056.58906	1808511340	78.8502943	258.9154213	15648.2452	15726.93936	15904.94248	-156.1879685	16108.15217	421.9066943	2.216743405	0.042691154	52865738.03	80.64016172	0.11091
16050.42802	16119.34306	15913.78287	16011.52218	1877158651	50.59323671	261.7467568	15667.97927	15754.11251	15955.71778	-276.6045458	16099.03684	301.8478053	1.753904942	0.034836971	51756383.52	80.68507139	0.11091
15983.06075	16056.09967	15850.2861	15957.22583	1972448969	20.70812895	261.0004027	15683.2777	15770.9236	15989.74434	-303.850956	16060.74214	164.9947966	1.321050981	0.021720426	53544533.31	80.72890308	0.11091
15905.10308	15984.00278	15780.26222	15896.86235	2069728097	-8.817329924	258.5177297	15697.25833	15780.22363	16007.19987	-288.4057734	16004.75217	19.0029338	0.852081963	0.006469967	56053767.74	80.77058869	0.11091
15839.93632	15924.60881	15724.81746	15846.02492	2121052122	-33.65153085	254.7422168	15706.70155	15782.70555	16005.44168	-244.0132573	15939.04009	-124.5945723	0.214481926	-0.00661038	57675831.84	80.80961134	0.11091
15814.1883	15903.24019	15706.57539	15822.0596	2080053115	-48.45617561	250.3843161	15707.43288	15780.22286	15983.34577	-190.8415194	15874.36692	-248.4735742	-0.69877264	-0.01318509	56521815.03	80.84544464	0.11091
15808.40919	15899.34898	15707.18849	15810.0524	1976239459	-58.05754946	247.2429721	15705.18234	15773.73401	15945.9837	-142.201807	15815.07902	-359.2634023	-1.788620344	-0.014731331	53393051.97	80.87675109	0.11091
15799.15855	15888.81817	15705.65687	15793.49019	1850571504	-68.00971005	246.6898674	15706.16559	15763.23632	15898.83846	-97.11212432	15759.82274	-465.3740943	-2.915165225	-0.01388885	49811475.28	80.90233704	0.11091
15784.21528	15873.49682	15693.09033	15770.46647	1758008034	-75.4300864	250.7924174	15713.28502	15754.5473	15853.48817	-72.33310754	15721.47168	-534.8906502	-3.739932136	-0.013937772	45980200.32	80.92103449	0.11091
15734.12688	15823.11331	15637.96588	15714.34894	1753036047	-86.82408188	261.6624844	15728.43007	15750.53953	15818.6264	-102.528982	15710.20672	-576.0113523	-4.107109832	-0.018135205	42441925.77	80.93168427	0.11091
15664.29977	15751.5378	15553.78259	15633.8446	1815875707	-99.75439719	277.9476661	15746.16348	15749.27229	15792.61836	-175.6301666	15715.21873	-585.1313628	-4.091842992	-0.025273177	38849446.7	80.93480397	0.11091
15658.45659	15758.03849	15517.88244	15611.97336	1913310831	-85.92881103	297.003345	15761.13813	15753.35564	15777.17809	-217.4290494	15722.50317	-463.3347665	-3.336392414	-0.033502222	34142930.05	80.93172383	0.11091
15622.48622	15730.12376	15461.6692	15571.54695	1996372063	-79.53769305	317.9212973	15768.68759	15746.67106	15754.85879	-271.178788	15707.45701	-373.8049738	-2.697495685	-0.03929331	29678666.06	80.9226605	0.11091
15378.40785	15437.31127	15227.43915	15312.80059	2017314920	-154.3333928	339.4251793	15762.30415	15706.44018	15698.81881	-486.7693417	15650.89753	-626.1987666	-3.911197795	-0.039442084	26479666.9	80.90802338	0.11091
15118.62963	15128.5203	14991.46862	15051.0661	1997029834	-232.4995673	359.1173954	15750.34826	15650.81902	15628.44532	-688.8473563	15553.52446	-914.828387	-5.363454822	-0.036057767	23183093.46	80.8895316	0.11091
15103.58538	15166.65639	15016.67556	15148.72995	1962622745	-188.3108008	375.1842926	15743.47126	15603.19981	15571.3934	-575.351846	15412.75091	-781.1623619	-4.339994124	-0.031611525	18880072.05	80.86873815	0.11091
15185.6746	15316.76966	15105.6237	15312.71728	1970468433	-102.7897986	384.7725762	15736.39882	15559.28436	15516.42564	-429.1351456	15266.21493	-498.6108776	-2.67320771	-0.031628367	9958099.409	80.84749799	0.11091
15194.01806	15281.34753	15011.04989	15120.98357	2074159966	-101.1459806	385.0271678	15723.80995	15515.65398	15447.99148	-643.9089515	15158.69594	-440.2636226	-3.139722574	-0.0410886	-6956037.901	80.82774325	0.11091
15079.0406	15083.9775	14775.45631	14752.95667	2229594878	-137.4984277	377.3475431	15697.58299	15457.27964	15354.42309	-1039.205359	15060.76925	-565.7547178	-4.685927208	-0.056714342	-28863173.77	80.80883119	0.11091
14766.37408	14736.21082	14441.37651	14471.27667	2384409271	-140.8418937	364.619394	15647.39055	15366.82082	15232.20126	-1356.392965	14948.52652	-821.7583989	-5.677763392	-0.074052247	-52106891.94	80.78900354	0.11091
14431.43943	14413.68332	14156.92118	14303.93925	2457686223	-126.7334403	347.9972859	15581.87786	15259.05	15086.88584	-1530.05641	14802.58222	-1097.260887	-6.381624608	-0.084498931	-71506360.27	80.76802531	0.11091
14301.01597	14366.06264	14119.74639	14262.89255	2368536945	-116.444573	329.1150031	15514.67235	15150.89571	14915.17137	-1508.82855	14588.07479	-1216.438363	-7.163627444	-0.081493403	-81740797.96	80.74547853	0.11091
14339.88554	14486.88222	14240.84694	14326.90794	2167455486	-104.8526446	310.3736958	15448.41879	15059.50326	14761.42598	-1330.035982	14389.72111	-1232.864917	-7.831661788	-0.06796528	-84949676.78	80.71937659	0.11091
14489.28297	14596.84187	14372.75787	14449.83014	1927516772	-88.1218395	293.4990985	15383.66703	15005.38152	14684.98781	-1064.569323	14311.07435	-1260.907948	-8.257851309	-0.043515098	-84723413.43	80.68799511	0.11091
14643.14791	14672.17583	14471.71757	14563.10929	1725411537	-69.54713863	281.4769568	15322.14727	14972.53439	14648.30894	-805.7769861	14330.69156	-1284.219973	-8.389485203	-0.022753545	-84550168.88	80.64956163	0.11091
14654.18145	14697.10281	14496.84897	14593.59179	1643419727	-52.48911861	277.3043204	15265.89706	14937.30664	14598.62673	-653.5858177	14413.29659	-1253.136836	-8.177610675	-0.028212647	-88285282.94	80.60219857	0.11091
14581.24576	14681.12028	14466.31739	14566.17546	1652252783	-36.05310578	279.7318535	15211.71311	14899.07689	14541.10622	-576.6034891	14507.62045	-1178.960821	-7.663559069	-0.040582968	-94375601.28	80.54707807	0.11091
14531.4731	14653.10552	14421.21087	14527.77521	1694892312	-19.02142314	286.059839	15153.61921	14856.93662	14479.84733	-516.195723	14546.22599	-1144.057002	-6.910562941	-0.031859266	-100033410	80.48704694	0.11091
14515.32613	14640.14596	14391.70253	14507.74908	1734386184	-2.715792783	295.2712791	15097.11599	14819.60259	14438.80814	-430.0244153	14548.52163	-1068.967597	-6.003632352	-0.011726164	-103417480.7	80.42244391	0.11091
14539.75978	14675.47925	14415.57259	14540.55898	1728008670	12.92975836	305.8770774	15050.80912	14802.51267	14452.84434	-268.7864745	14554.95229	-737.0284597	-5.04618574	0.00735216	-102440453.7	80.35380223	0.11091
14597.29221	14740.50767	14473.9002	14611.23498	1685688792	26.03287295	315.6685117	15010.655	14797.95274	14502.06463	-66.06717261	14572.33473	-379.2784069	-4.045916229	0.020966644	-98158554.25	80.28533268	0.11091
14666.8639	14804.2327	14532.94605	14690.00004	1634603840	34.5541597	323.1176076	14970.47507	14792.59445	14555.1418	124.5649751	14611.39047	-432.7190563	-2.986232525	0.02118757	-92516154.67	80.22109797	0.11091
14737.84992	14872.91326	14602.25085	14767.81697	1582552449	45.70833932	325.4762223	14932.20565	14790.70095	14605.51015	279.4295084	14669.29898	-570.0274623	-1.909387893	0.017489297	-86244976.3	80.16467971	0.11091
14795.41272	14932.9774	14668.92946	14831.77761	1539095817	59.69754034	319.9692742	14897.05294	14797.02076	14647.94813	367.4334856	14725.75992	-225.837398	-0.846449775	0.023371486	-80367210.52	80.12004377	0.11091
14842.18649	14986.37791	14733.9051	14883.86121	1502603137	75.8176471	308.0185565	14864.35143	14808.39685	14682.27	400.3019835	14785.11516	247.8525168	0.168794965	0.033045499	-74694288.18	80.08586769	0.11091
14889.64081	15085.57745	14854.81985	14934.44606	1466603172	111.0876392	292.5071503	14836.84281	14822.7776	14712.65369	410.4553765	14863.06989	289.7678849	1.076073389	0.04154428	-68382485.32	80.05775566	0.11091
14920.56038	15149.00331	14938.38495	14969.43041	1430483021	133.9501376	274.5065524	14809.20674	14833.20724	14740.95828	374.4651996	14920.3698	167.2437348	1.898874376	0.043887443	-62452636.57	80.03675767	0.11091
14923.47236	15031.04336	14816.85861	14979.33591	1394017726	84.97703082	255.548459	14771.87595	14833.53256	14770.25922	281.0085939	14916.22197	285.8325624	2.668830399	0.029344892	-57609481.28	80.02353132	0.11091
14906.3533	14876.7801	14655.50009	14969.6257	1361377963	22.74508128	238.0808047	14735.73967	14828.23223	14800.23468	153.4377146	14875.42363	489.1435822	3.279085387	0.011537504	-53267954.27	80.01118333	0.11091
14871.49992	14911.71071	14712.14154	14940.30609	1337596403	40.799656	223.8442231	14717.12398	14821.59248	14828.28679	0.243624424	14825.22959	558.618708	3.63390101	0.012614299	-49265310.37	79.99334139	0.11091
14863.17046	15039.55938	14870.05949	14926.60509	1328848480	90.35023066	215.8357011	14710.14027	14824.65543	14857.20414	-87.39506996	14806.82582	535.8256322	3.653750631	0.020822121	-43055134.81	79.96337863	0.11091
14919.86286	15082.07554	14921.1583	14960.0599	1334113392	89.74147997	217.06249	14704.36734	14848.40831	14889.49628	-26.76759679	14864.70375	472.6313307	3.233456594	0.01685751	-32308881.18	79.9140199	0.11091
15012.37485	15091.10244	14924.45653	15014.61354	1340714480	65.75781388	225.9465547	14702.79734	14883.5343	14921.46369	119.5195573	14966.20914	371.6690712	2.499839586	0.007466887	-19194815.36	79.85036913	0.11091
15109.66873	15159.4949	14986.7912	15064.99189	1392083404	63.38706757	239.331056	14709.42934	14917.93353	14948.30781	285.6690838	15059.26841	245.4845726	1.636060312	0.003219628	-6074229.231	79.78316472	0.11091
15131.63017	15183.70302	15007.64686	15051.11319	1498506859	55.80311465	255.9592945	14721.5589	14938.33768	14963.88806	335.1688662	15109.11368	84.75356423	0.568584532	0.000328068	2863538.75	79.71359725	0.11091
15012.28073	15063.7081	14877.45261	14915.07028	1438602934	12.73594578	274.0554235	14735.23256	14930.90664	14964.01436	131.6636495	15091.82763	-88.757396	-0.593412608	-0.006329388	3448674.771	79.64397194	0.11091
14797.92219	14853.8602	14654.96083	14701.93538	1270975641	-49.21509851	291.020862	14748.8898	14901.08423	14947.74436	-229.2706276	15004.00659	-264.0890133	-1.767002736	-0.014794243	-1871270.013	79.58611688	0.11091
14518.28714	14590.41606	14412.80919	14470.50632	1938538603	-110.9201387	305.034699	14761.93936	14859.52032	14911.19869	-618.1291766	14844.99819	-510.8032468	-3.315014225	-0.022274427	-9566239.399	79.54975294	0.11091
14304.51504	14393.83895	14228.39805	14296.70286	1400662201	-153.4240634	312.8165894	14769.95849	14813.70705	14863.59397	-888.8517127	14669.53555	-684.814312	-4.409614729	-0.02955201	-15641506.75	79.54804549	0.11091
14343.7402	14438.63047	14180.34376	14257.33134	1576362581	-157.6083448	311.0957241	14768.79974	14772.13468	14822.42898	-888.4442478	14551.30046	-525.6361026	-3.594173173	-0.037132014	-15883463.88	79.59445375	0.11091
14497.61618	14592.8961	14238.39737	14323.00873	1624341852	-131.3882415	301.4306149	14760.94441	14735.91305	14775.34179	-680.076424	14478.21288	-282.7826665	-2.238470453	-0.043259644	-11864321.1	79.67993714	0.11091
14538.38483	14639.25582	14350.60708	14442.16303	1635082758	-88.59874615	286.961425	14749.96139	14703.88956	14701.94388	-379.3302464	14418.44321	-357.5877444	-2.54408613	-0.046709119	-6459924.701	79.78712503	0.11091
14515.54209	14625.32944	14452.42328	14557.80967	1601234067	-45.90353613	269.0570477	14739.86549	14676.10065	14618.61158	-75.90488743	14380.96893	-548.1900902	-3.46521107	-0.044758866	-2111587.053	79.90974329	0.11091
14536.05577	14654.74023	14477.9214	14610.68194	1583154304	-20.18006917	249.6471678	14734.96032	14652.20318	14551.78515	130.7182383	14374.80765	-513.9089169	-3.20003592	-0.034660066	-1455597.232	80.03907654	0.11091
14563.03841	14689.94511	14453.27428	14618.34978	1574708494	-7.408354376	231.0965761	14734.62789	14635.2341	14501.34522	252.6703623	14398.17852	-375.9054806	-2.390863957	-0.019010945	-3596451.33	80.16008121	0.11091
14539.35877	14672.98903	14416.94261	14610.66915	1556687658	-0.687019464	214.9435543	14736.86547	14627.48327	14459.89367	332.6364914	14447.16173	-333.0269425	-2.100907535	-0.001642492	-6848136.748	80.26157069	0.11091
14534.74682	14672.27212	14426.66263	14630.71262	1536391605	13.50648943	204.3272961	14739.95634	14631.4116	14443.87706	395.05778	14519.9208	-272.8930754	-1.660250596	0.0147785	-9740191.849	80.32496846	0.11091
14628.40725	14764.36805	14540.30716	14721.27868	1518804589	48.19279365	202.3565934	14742.11144	14650.34052	14470.72457	468.6206825	14614.47799	-69.96313618	-0.331896006	0.02721904	-10693839.61	80.33183188	0.11091
14771.33218	14901.2667	14709.34042	14844.89859	1502372829	91.33638701	207.5759924	14743.30173	14677.8851	14527.82685	526.067085	14714.00194	200.3744453	1.416297003	0.034827983	-10715290.17	80.29049573	0.11091
14902.11114	15024.96458	14872.06154	14956.01751	1485434877	129.4790473	217.1250846	14743.28569	14703.02253	14596.68903	533.7591577	14799.04673	458.1817223	3.084794739	0.03814363	-11223889.89	80.2180198	0.11091
14972.74299	15081.94789	14957.00029	14995.19091	1467869607	141.1168189	229.598737	14743.5273	14724.98801	14666.11991	462.5468988	14862.94052	607.8800306	4.049325647	0.03594926	-13396794.22	80.12223684	0.11091
14930.49987	15015.41755	14889.57469	14902.12503	1449282106	104.9629588	243.0501577	14745.75353	14745.8319	14722.85067	281.8466276	14895.55964	553.968749	3.688248671	0.027243627	-18572187.07	80.01412657	0.11091
14804.5452	14860.65823	14713.62623	14718.33759	1427965150	37.21008802	255.5383485	14746.61912	14755.77232	14761.32347	33.84812889	14893.05641	352.8330552	2.367822526	0.013900184	-25543394.79	79.9061209	0.11091
14648.59274	14676.23527	14500.81492	14506.21113	1402712451	-39.53276727	265.929141	14741.54194	14744.09028	14781.96854	-219.8492777	14863.69741	87.96718242	0.629350251	-0.001562508	-32367523.15	79.80626265	0.11091
14483.4199	14497.79075	14299.08323	14317.23909	1371691282	-102.8952655	271.5014871	14727.44971	14711.89372	14776.61479	-451.8975263	14781.8218	-145.6107256	-0.90904625	-0.017344205	-38493808.41	79.73134161	0.11091
14337.90094	14368.30983	14164.99075	14209.29251	1332964589	-128.5582607	269.5972146	14703.84886	14666.25768	14738.15493	-626.3120314	14627.0687	-246.7377604	-1.589343462	-0.031263508	-43078684.21	79.69800419	0.11091
14223.20556	14288.7461	14094.81908	14171.84137	1288664879	-123.6522097	261.4503333	14670.36245	14611.41003	14674.49317	-729.4013537	14434.62377	-249.516228	-1.632007876	-0.041976766	-45678119.27	79.69979205	0.11091
14131.7001	14238.63706	14058.69706	14170.47642	1242577520	-104.2623074	249.3998844	14625.62798	14549.5152	14596.86234	-774.5709551	14239.83625	-216.657933	-1.442304941	-0.049204692	-46678759.91	79.72325455	0.11091
14099.86777	14236.14028	14069.42974	14202.44844	1195896263	-77.10847165	234.8111772	14580.17242	14497.3229	14514.42176	-711.7119603	14103.72136	-198.4338587	-1.347727867	-0.050812332	-44340617.94	79.76191582	0.11091
14159.3567	14293.92585	14133.48343	14258.91094	1150221395	-51.58552776	219.5282578	14547.92393	14472.64628	14438.14412	-499.5552127	14087.97406	-252.7983099	-1.725482072	-0.044878491	-37167099.52	79.80658207	0.11091
14279.41582	14390.24258	14230.62807	14328.43486	1109314112	-28.51983718	204.9215348	14526.37024	14468.963	14373.17045	-197.5521054	14161.93448	-347.9464365	-2.365031909	-0.033541229	-27172557.16	79.84848714	0.11091
14425.51624	14504.957	14344.90016	14407.20208	1076169242	-4.571453197	191.6588433	14509.03116	14475.1812	14320.29306	130.1514469	14276.41936	-431.4566279	-2.921806926	-0.019694736	-16555311.25	79.88284732	0.11091
14541.59059	14595.46902	14434.7775	14468.50136	1055086630	13.31167842	181.8186915	14497.59378	14482.85025	14287.15383	384.7852454	14386.80915	-479.7103972	-3.23700656	-0.005780638	-8569125.029	79.89722412	0.11091
14568.79443	14617.64404	14457.43807	14485.48295	1050331718	19.95877897	177.390624	14493.58452	14482.10829	14280.53555	463.759382	14442.80059	-461.736777	-3.104957858	0.005262418	-6596995.932	79.87938706	0.11091
14528.6338	14587.54283	14428.65902	14467.87242	1059680100	15.40727486	177.5842096	14494.91354	14474.54771	14294.52092	404.8297731	14453.65441	-396.8533148	-2.652745541	0.01301109	-9296354.606	79.83570429	0.11091
14458.84275	14532.36909	14374.58853	14430.81653	1078625539	0.513057796	180.9177783	14499.34756	14465.3516	14320.62795	277.4640271	14446.32549	-321.5789889	-2.122823404	0.018325309	-14241356.9	79.77800415	0.11091
14391.85095	14477.92202	14320.98669	14392.01351	1105223231	-11.76205388	186.2882923	14504.77485	14456.00632	14351.86666	135.1418189	14430.07378	-217.1650744	-1.401889845	0.019612736	-19633963.6	79.71276409	0.11091
14364.84737	14453.93321	14297.57837	14372.10143	1136776793	-15.98311279	192.234575	14508.68496	14448.17403	14379.27724	40.84705636	14416.82276	-94.58607703	-0.562871767	0.015741336	-23327396.48	79.64866184	0.11091
14365.36778	14450.176	14294.51428	14364.18671	1169575573	-12.71516073	198.1275029	14509.69703	14441.40217	14400.57379	-13.22446958	14405.18281	30.54277767	0.286067084	0.008253944	-25505808.35	79.59341344	0.11091
14368.05435	14446.54555	14292.21894	14355.07006	1200913486	15.28766221	203.8341334	14507.11556	14434.07143	14416.84913	-57.54724873	14388.03779	221.5148185	1.530260839	-0.001304314	-27145414.57	79.5513374	0.11091
14361.45942	14433.90795	14281.85345	14338.99727	1226107183	28.99928718	208.2196894	14498.99119	14424.09925	14420.70549	-95.66452377	14363.89767	344.2988866	2.32326382	-0.009673954	-28092028.15	79.53317196	0.11091
14332.15202	14401.44699	14252.87795	14308.94166	1240484087	-36.27706217	210.2297897	14484.17292	14411.25927	14407.40042	-133.2048384	14333.23813	144.1636596	1.06819147	-0.013476962	-28320818.43	79.54927349	0.11091
14287.02245	14355.28523	14211.22225	14269.62705	1245547128	-114.5234022	210.1197937	14463.33131	14395.66072	14380.17278	-166.598741	14298.69336	-129.8338756	-0.679585247	-0.013787142	-27792688.19	79.59495881	0.11091
14240.72159	14308.20611	14169.20718	14230.59988	1244853076	-117.6655016	208.386121	14436.82011	14374.02292	14340.23765	-187.1092186	14262.19289	-70.82746149	-0.376443049	-0.012412279	-26260959.94	79.66127001	0.11091
14197.02469	14263.21745	14129.73152	14193.75775	1239797390	-79.62851257	205.6197031	14408.14277	14354.84184	14302.72083	-190.2419086	14236.22082	90.76736353	0.551305046	-0.011312851	-24043389.92	79.74263305	0.11091
14160.55583	14224.07794	14096.40373	14161.5377	1232458572	-37.15609675	202.5921737	14382.52527	14351.29758	14285.89051	-174.7807203	14230.912	-4.373369378	-0.122151893	-0.012705462	-21548041.73	79.83155993	0.11091
14134.85667	14195.31443	14073.1813	14138.52577	1225614545	-15.65232153	199.3096968	14358.33956	14351.23983	14278.94458	-143.1186428	14239.62117	-207.4387393	-1.459445843	-0.015337628	-18505597.18	79.92252311	0.11091
14120.28718	14178.78198	14061.38436	14127.39453	1221124405	-61.70974494	195.5545387	14332.43443	14337.87195	14269.26598	-96.47060632	14256.75869	-301.5036304	-2.102127648	-0.017238842	-14600472.37	80.0125769	0.11091
14122.84766	14181.09442	14067.08275	14134.33557	1222418663	-119.6859561	191.5329994	14308.23439	14316.00594	14253.04165	-51.38802035	14260.41749	-315.9254821	-2.219586789	-0.017105653	-9717501.133	80.09355115	0.11091
14148.28877	14208.69161	14096.16257	14165.42247	1233020392	-102.3667297	187.4156531	14290.32404	14293.63747	14222.50107	-22.33864559	14229.92876	-298.3459101	-2.095321495	-0.01351741	-3688437.975	80.15750177	0.11091
14192.86652	14257.52706	14144.69406	14216.80592	1251202097	-44.94215048	183.2945787	14280.34701	14275.05055	14195.71997	0.536904122	14182.5156	-239.8988881	-1.676931897	-0.007184842	3198126.658	80.20655581	0.11091
14251.42539	14321.34614	14206.93617	14282.23711	1273199541	-5.329371454	179.3114798	14277.7024	14266.01011	14197.56516	26.10826006	14138.46205	-140.3140908	-0.973701772	0.000435505	10366682.56	80.2454526	0.11091
14319.07452	14395.44983	14278.24547	14357.53282	1297978309	25.36021256	175.4090436	14283.52004	14268.78285	14218.66844	80.91719784	14129.56485	-20.55936446	-0.120304539	0.008787929	17820476.32	80.27708481	0.11091
14389.11149	14473.37435	14352.18923	14436.9466	1324075455	60.16419664	171.5097853	14300.16717	14281.29359	14245.27367	190.2443055	14187.30475	95.37528095	0.730612263	0.01716654	25531684.22	80.30563603	0.11091
14461.98053	14553.68513	14428.26377	14518.29664	1347533976	92.56999836	167.8006625	14319.69316	14304.10783	14272.77408	331.0160271	14294.13917	207.6572063	1.560578651	0.025035026	32729217.32	80.333135	0.11091
14540.23677	14637.09469	14508.09183	14601.35869	1365691213	118.4747716	164.4783068	14332.0041	14340.98462	14296.79305	474.2434999	14423.86694	322.5494801	2.389524563	0.032183281	38707864.83	80.35979823	0.11091
14618.32101	14716.92673	14585.29523	14679.54523	1375024591	135.8535569	161.7683013	14340.21569	14381.28634	14325.1964	581.4386032	14545.80671	430.9741765	3.159149853	0.037793681	42660212.46	80.38952006	0.11091
14692.92495	14788.2873	14655.64425	14747.66597	1370632105	143.2701458	159.887886	14349.70519	14409.33852	14365.54125	614.355762	14627.95512	527.184731	3.822197824	0.041083521	43749139.21	80.42601617	0.11091
14762.89419	14851.09475	14718.64665	14806.08151	1357258278	142.0245386	158.7607585	14361.90867	14435.23325	14424.15543	586.972162	14680.24084	609.5021739	4.374361708	0.042314623	42431218.02	80.46695492	0.11091
14824.23033	14903.99167	14771.71136	14854.67946	1341550216	133.4004737	158.2472787	14379.0457	14475.08196	14510.64025	524.1581112	14720.49157	672.6766145	4.806593847	0.041975647	39665952.86	80.50867478	0.11091
14889.4595	14957.65908	14827.40758	14902.23638	1318977193	122.705353	158.2026313	14400.34604	14523.69093	14608.19527	456.2575279	14768.05953	731.2525805	5.154042234	0.040499072	35706152.14	80.54822362	0.11091
14968.97889	15021.46882	14896.37182	14956.74521	1290521240	115.4435374	158.441248	14422.67411	14571.51391	14690.83021	414.2147569	14843.64741	798.6483085	5.46182165	0.038460984	30946485.27	80.58191271	0.11091
15051.13857	15087.3934	14968.52453	15012.43023	1254755487	109.2052917	158.9968326	14446.91796	14619.10686	14763.12009	389.8483542	14933.26336	860.7685581	5.688248363	0.035981613	26246549.83	80.60835717	0.11091
15126.46701	15148.59832	15035.66841	15064.12814	1210105253	102.2325574	159.9504083	14476.05718	14668.72333	14836.43774	369.8424341	15017.34418	904.908455	5.782766085	0.033000534	22245780.81	80.62743754	0.11091
15166.03738	15183.97921	15070.96197	15096.32092	1193044026	91.44371671	161.2415781	14506.24825	14714.12005	14902.26504	328.4903157	15077.60707	902.029409	5.716127574	0.029864483	20034327.59	80.63670996	0.11091
15142.68049	15173.79083	15049.32133	15094.51348	1208704146	68.9797863	162.825403	14530.94805	14747.45492	14950.8132	241.3989082	15094.4585	824.4136372	5.455461331	0.026884387	20714607.22	80.6340917	0.11091
15078.96739	15134.98824	14992.05873	15071.48982	1252173906	42.55701077	164.5976022	14554.92662	14772.21264	14985.24066	131.800026	15080.77999	695.6999203	5.033296703	0.024074069	23702888.02	80.62043232	0.11091
15002.71872	15087.96391	14924.76076	15042.4761	1399489224	34.81718555	166.3617893	14586.21062	14795.99967	15010.67156	25.93516922	15057.61735	547.0051957	4.514300207	0.021464491	27896104.42	80.59706101	0.11091
14953.46691	15062.98007	14885.65769	15030.39958	1514511299	37.99816183	168.1301786	14620.07764	14817.98933	15028.49851	-34.0361384	15035.78262	415.9540712	3.910128266	0.018877396	32822203.16	80.56616405	0.11091
14971.58215	15090.67029	14913.53133	15058.33679	1319693223	19.17832377	169.9232765	14649.97103	14834.69741	15041.06725	-6.36979989	15029.16173	341.5106416	3.238586219	0.016083499	37789963.01	80.53039649	0.11091
15039.04136	15155.95306	14989.23944	15114.57299	1087685082	15.9883349	171.4033699	14679.12462	14853.14702	15051.11309	80.07182454	15037.48579	312.7659604	2.567926253	0.013367451	42125121.66	80.48999864	0.11091
15126.45243	15235.2454	15082.89006	15181.0511	1266365326	92.79095011	172.227585	14711.45726	14882.77516	15060.25785	184.9643471	15052.22107	307.5567664	1.956744386	0.011076924	45471244.57	80.44484831	0.11091
15204.40594	15304.09837	15163.75518	15238.58188	1569565164	182.7865834	172.113455	14748.78542	14918.95112	15072.66848	266.547439	15083.65523	305.6317007	1.484367473	0.009418721	46652499.29	80.39556181	0.11091
15241.00621	15336.17511	15198.68287	15266.58212	1556966006	190.5826244	170.7659407	14792.45513	14952.56288	15092.4621	279.0501141	15139.09849	284.4367886	1.231105238	0.008626837	44616866.25	80.34271002	0.11091
15247.30832	15340.75136	15199.4584	15272.37014	1390935087	151.3415828	168.3124192	14840.36392	14985.316	15118.11917	239.524726	15207.62026	251.9942599	1.164867079	0.00856879	39876055.12	80.28821145	0.11091
15243.98595	15335.16487	15188.18957	15269.47643	1322495897	121.6037001	165.1125825	14889.7466	15021.35076	15146.76126	181.6122104	15280.0797	222.2451755	1.215039331	0.008914622	33270770.7	80.23449878	0.11091
15246.87405	15332.67537	15181.34196	15268.57613	1299313850	99.16866521	161.1923642	14936.51521	15053.91962	15176.42833	119.9602188	15330.75332	207.4583405	1.355802436	0.00967819	25997196.82	80.18313267	0.11091
15273.39659	15348.00859	15197.24815	15281.53976	1249887951	80.44757857	156.6083257	14976.48916	15075.82219	15204.47211	74.62145493	15334.49649	220.400584	1.548598693	0.010840543	19283929.52	80.13579026	0.11091
15313.97907	15374.25891	15227.77417	15302.82182	1197570290	66.77453631	151.8819462	15010.59029	15090.25327	15230.10814	44.32957993	15305.49549	248.8685395	1.741437122	0.012004934	13316865.82	80.09423482	0.11091
15352.74313	15399.29923	15258.1636	15322.77809	1160462693	54.70700914	147.5172626	15040.76675	15101.37281	15253.63237	16.24278264	15262.96412	276.0477099	1.900457476	0.012825039	8156260.662	80.05986226	0.11091
15379.0869	15415.60075	15279.64188	15335.457	1132652065	45.72203726	143.9749415	15069.11737	15114.04255	15273.09143	3.999423448	15233.38609	287.7968839	1.954552187	0.012851815	3188145.875	80.03489542	0.11091
15381.45573	15414.82076	15282.41975	15334.1878	1109118164	39.25880806	141.7652954	15097.96485	15133.35374	15286.719	18.17662401	15244.29281	269.1216309	1.832527839	0.011611797	-2111593.326	80.0212831	0.11091
15365.52508	15401.49267	15271.57107	15322.89756	1090977802	36.27049922	140.7326951	15126.05728	15156.78759	15295.46371	47.85875328	15283.04757	226.438671	1.568060473	0.009375217	-6883657.916	80.01923867	0.11091
15342.40473	15384.09878	15256.74806	15308.78999	1078735307	39.03312411	140.3438272	15151.57593	15180.39779	15300.5397	84.53678094	15329.51345	173.3450229	1.226041023	0.00667989	-10451596.59	80.02871064	0.11091
15316.28028	15365.71439	15241.23937	15294.17714	1072969826	34.17292687	140.7266988	15172.68983	15200.00489	15303.70347	99.51568407	15363.07471	114.9729428	0.837800609	0.003663085	-10936646.1	80.04864606	0.11091
15292.97147	15350.75349	15229.86094	15282.57889	1074372060	17.28653223	141.9606974	15187.59191	15211.38695	15307.14179	65.08790768	15362.28905	58.20919347	0.447098205	0.000548303	-6605592.131	80.07768807	0.11091
15273.90351	15339.6324	15222.62587	15274.64842	1079545184	-7.892516453	143.2193531	15197.8459	15216.4855	15310.30221	-1.283069564	15336.76302	8.405532164	0.09369757	-0.00224405	797458.1801	80.11660525	0.11091
15257.26835	15330.19804	15216.5906	15268.84676	1084794310	-58.75643647	143.7407916	15205.70068	15218.51941	15311.96168	-76.62456898	15302.71729	-32.65304226	-0.202420408	-0.004450032	9122975.797	80.16617939	0.11091
15250.04875	15328.29538	15218.22876	15271.06637	1087193914	-89.5908438	142.7353803	15213.31528	15221.25801	15312.50521	-126.5228742	15276.43826	-56.57369474	-0.3809974	-0.00546068	15643622.77	80.22697754	0.11091
15257.62682	15337.96694	15231.84983	15285.36506	1083535192	-25.77655907	139.3291417	15222.98186	15228.47255	15312.02494	-117.3475075	15274.57101	-55.22667227	-0.383843708	-0.004664329	17502969.32	80.29951416	0.11091
15277.06343	15356.97399	15254.87068	15309.37712	1075410805	53.20263322	134.1389089	15234.28557	15238.87246	15310.86847	-63.42310871	15290.57814	-33.35289793	-0.24334585	-0.002491427	15738999.49	80.38161341	0.11091
15306.09107	15384.37796	15286.49248	15341.72916	1066871122	51.11539702	128.4647478	15246.11277	15250.56355	15310.25361	13.11108459	15313.98464	1.270156102	-0.014151312	0.000386833	12316017.77	80.4701932	0.11091
15332.17065	15406.96739	15310.85245	15368.84454	1057663836	22.78248666	122.4192958	15257.89283	15260.27712	15309.0494	77.31094278	15331.70547	43.04198355	0.265190621	0.003591102	8626093.55	80.56325666	0.11091
15343.21298	15412.72839	15313.677	15378.62631	1047914997	-52.94677523	116.2510156	15268.78221	15264.58345	15306.00883	95.15584379	15329.84501	84.63889934	0.544199606	0.006566082	6322552.527	80.65847417	0.11091
15346.08912	15409.43035	15304.59097	15377.88205	1042502877	58.72119961	111.399505	15279.22672	15266.58	15303.96073	81.12950056	15318.28144	122.85626	0.80105445	0.009154424	5163200.995	80.7536844	0.11091
15347.7578	15404.10675	15292.10798	15372.36001	1045487803	39.74210485	109.0398793	15290.05984	15270.03869	15305.81393	53.40750166	15310.07259	157.1811818	1.032662429	0.011458041	4276886.482	80.84731206	0.11091
15363.74538	15416.94749	15301.22617	15383.11794	1062017024	33.78841439	110.7971648	15301.00666	15278.597	15313.99796	50.4063991	15316.67553	181.0905418	1.194469237	0.012707158	3631403.165	80.93637258	0.11091
15410.04309	15467.85298	15356.78431	15430.61911	1097521651	64.70179899	118.3310726	15311.93675	15296.3079	15331.23115	110.5194363	15351.32609	188.7751654	1.24666376	0.012329189	3106267.653	81.01819256	0.11091
15471.24497	15538.53438	15436.14167	15495.77162	1147410960	114.7450828	130.4688447	15322.69213	15319.95237	15355.33338	200.5757027	15403.21958	182.3321356	1.203609615	0.010604275	2753209.142	81.09267951	0.11091
15527.52501	15606.41267	15511.49884	15556.36034	1203154903	156.2197038	145.0168657	15332.64654	15344.05093	15381.80063	280.9935938	15454.18372	164.5286462	1.084490469	0.007714675	2796786.126	81.1601447	0.11091
15560.92689	15645.20149	15551.53912	15582.9682	1262269549	169.3650575	161.1345252	15342.71605	15366.9987	15410.17539	303.5528996	15500.44578	140.739846	0.925532389	0.005098944	3083290.189	81.22202076	0.11091
15551.76195	15627.35257	15522.74997	15544.87992	1321222385	135.6128183	177.6689335	15353.70903	15386.44851	15439.5594	216.7428339	15535.4797	117.63016	0.771699353	0.004122839	3417897.042	81.28013859	0.11091
15508.35455	15566.42337	15442.85056	15460.97881	1372164724	69.09317504	192.8119813	15364.09044	15400.23384	15465.00484	56.86088262	15553.38655	92.42818559	0.605062506	0.003926079	3879223.045	81.33357311	0.11091
15448.77398	15486.73281	15343.54676	15361.48804	1409160776	-8.482031972	205.2638739	15372.41932	15408.19945	15482.41237	-118.5936872	15555.80093	60.69524165	0.396318548	0.003677905	4543803.568	81.38127176	0.11091
15377.56652	15403.83481	15240.81458	15267.02611	1422593701	-75.91281583	212.7178416	15376.33596	15405.55249	15486.17136	-278.4876497	15524.90583	22.22062951	0.144609893	0.001435763	5461598.796	81.42256455	0.11091
15301.93272	15335.87744	15154.747	15201.9558	1402975527	-110.5573369	212.9112496	15373.49299	15387.95292	15470.57068	-383.9100578	15444.78783	-24.00330025	-0.156214637	-0.004777282	6704001.684	81.45677811	0.11091
15231.397	15285.67944	15091.19667	15165.64424	1355704090	-117.1299034	206.8816925	15365.63028	15360.34864	15439.27056	-431.7768357	15335.67614	-74.84788992	-0.485930755	-0.013035281	8126151.367	81.48629487	0.11091
15170.85547	15248.91189	15045.7197	15146.51757	1290914481	-108.2289773	196.6750436	15355.44127	15328.98299	15399.26566	-441.9655561	15221.14643	-123.678541	-0.801488931	-0.020872143	9494253.505	81.51449891	0.11091
15136.06507	15229.91296	15032.70024	15151.10387	1213874713	-90.69912622	183.4087475	15345.09625	15300.81659	15353.26452	-388.1509841	15131.25388	-171.8308423	-1.112074653	-0.025971552	10754418.89	81.54332528	0.11091
15142.51909	15232.32698	15064.75441	15183.07612	1131629592	-72.87766804	168.5998394	15337.01112	15283.396	15305.03625	-250.1229828	15097.64818	-220.5272251	-1.42624477	-0.025784121	11832371.6	81.57514368	0.11091
15181.49741	15253.24435	15129.72078	15234.17119	1051116778	-54.3151112	153.5628051	15331.60702	15276.01066	15260.21973	-62.19927394	15111.1855	-259.8393204	-1.679230194	-0.021328926	12526646.55	81.61208739	0.11091
15239.16248	15288.18312	15212.66837	15297.6818	976722589.9	-32.19895132	139.067073	15328.48773	15275.37423	15222.79819	141.287737	15151.75464	-280.463888	-1.81021667	-0.014795297	12687514.36	81.65545397	0.11091
15304.63066	15334.84157	15295.14982	15355.40123	918135659.9	-5.732926298	127.0009544	15327.99416	15280.56335	15200.14652	301.1150816	15207.16204	-272.4259474	-1.754234833	-0.006693371	12043650.75	81.70883421	0.11091
15364.40366	15389.01203	15356.30962	15388.56418	884730061.8	25.85303376	119.2042581	15330.31867	15290.00204	15199.54727	355.8073386	15262.40006	-225.2804754	-1.443204061	0.00206969	10340021.17	81.77547136	0.11091
15416.59913	15445.40317	15398.18037	15403.6998	873724027.8	57.38413959	115.1531905	15335.25099	15302.92113	15217.80646	328.613605	15315.22221	-146.1240517	-0.923603203	0.010590646	7739685.598	81.85466444	0.11091
15464.59543	15500.80526	15429.73483	15411.29205	879062752.9	84.03290156	113.6820114	15342.33416	15319.08824	15248.65108	261.0764342	15368.4855	-49.0675165	-0.287751002	0.018604201	4507064.609	81.94549971	0.11091
15501.9649	15544.45574	15451.07908	15422.99894	896693739.6	101.3995304	114.0757396	15351.35673	15337.21062	15288.76894	186.2034824	15419.13181	62.04499055	0.439275074	0.024003342	872787.2374	82.04547131	0.11091
15523.82037	15566.60956	15464.65683	15452.07713	921047791.9	101.8525568	115.332696	15362.00029	15355.77778	15333.53517	142.9871834	15463.97404	181.4622039	1.219945702	0.024843829	-2877513.121	82.15131199	0.11091
15533.72156	15572.47412	15472.39075	15491.89358	949301587.8	90.78386938	116.8701442	15373.0985	15373.96956	15379.37265	125.5426614	15501.06821	296.2207513	1.969475413	0.022266293	-6658057.541	82.26555298	0.11091
15535.29859	15569.25906	15474.01246	15531.5836	980546339.7	86.03168105	118.4892629	15383.53883	15391.43834	15424.60415	114.010346	15529.83592	396.3776262	2.622866718	0.017767325	-10455827.61	82.39162858	0.11091
15538.19457	15568.34456	15477.29284	15564.61853	1010057868	80.81365333	119.2694665	15392.25701	15406.93146	15463.36737	106.3932388	15546.07624	465.671825	3.073689773	0.013651152	-14087724.79	82.52993874	0.11091
15552.54663	15581.79979	15490.033	15583.59286	1033251660	50.98725553	118.313718	15398.13979	15419.44916	15490.05532	98.51044357	15547.04016	487.8414882	3.215483001	0.012368129	-17394517.91	82.68134822	0.11091
15575.39203	15606.03386	15510.17427	15592.30026	1051130106	27.97380887	116.0077275	15401.63494	15430.06212	15507.00763	92.60583712	15538.98573	470.8385663	3.100463661	0.01312812	-20301258.91	82.84389586	0.11091
15602.08974	15634.93119	15535.05677	15598.72404	1066106929	62.3758403	113.1092219	15403.96844	15440.12684	15518.23959	95.08282651	15528.41907	430.1631416	2.830182238	0.014567253	-22706032.24	83.01272416	0.11091
15626.25606	15661.45341	15558.89233	15604.76821	1079776195	112.5160863	110.0529005	15405.12689	15451.32579	15527.27183	103.6261325	15526.23467	373.1350807	2.452576886	0.015305514	-24665973.56	83.18899113	0.11091
15641.06834	15678.04337	15575.38547	15613.03901	1094371128	116.321414	107.4135168	15405.39125	15465.63612	15538.63342	115.2583677	15543.82953	309.9161732	2.034313873	0.013833831	-26259318.33	83.37380511	0.11091
15652.0272	15690.60846	15589.75492	15626.93117	1111141981	97.1785069	105.7524636	15406.43371	15482.83371	15552.89541	130.8101765	15576.81842	250.2398688	1.638706647	0.011132862	-27284673.86	83.5582362	0.11091
15666.554	15707.32811	15608.78503	15647.99355	1130472510	91.71564943	105.4286094	15409.76525	15502.07276	15569.08843	150.3350726	15617.65332	199.5727953	1.300777823	0.008664182	-27537898.87	83.73335103	0.11091
15691.75673	15735.57551	15638.88752	15681.30866	1153976085	95.96254619	107.0803736	15417.84097	15523.75149	15589.4361	175.0957966	15661.27973	172.4674612	1.116173957	0.007594967	-26835321.07	83.89110449	0.11091
15734.7916	15782.79932	15686.53875	15731.59432	1183239950	103.7684452	111.3340325	15433.0585	15547.86519	15615.64157	206.5190881	15700.78419	182.6295106	1.175111268	0.009155981	-24995736.49	84.0226171	0.11091
15791.8143	15844.89531	15747.91908	15795.33418	1217142178	115.6856681	117.9047786	15454.75737	15574.44761	15647.34101	240.8753154	15738.52546	223.9142708	1.436401633	0.012707247	-22183392.75	84.13214302	0.11091
15855.92599	15914.34227	15816.0473	15866.87617	1253348269	129.7920847	126.1111515	15481.51153	15604.04864	15684.35818	273.4797038	15780.36949	284.87616	1.82495136	0.017058874	-18699737.53	84.23029856	0.11091
15921.62215	15985.52374	15885.79613	15940.99322	1291028821	143.4952264	135.7249432	15511.95924	15634.90409	15723.88862	301.0506598	15823.0882	355.4592606	2.274636516	0.021552689	-14690531.04	84.31649503	0.11091
15982.75352	16052.22726	15951.57504	16011.80335	1329206924	153.9919999	146.4470571	15544.41948	15665.26625	15762.87051	319.5862753	15864.55761	423.9825227	2.707478653	0.025378851	-10338575.04	84.39143485	0.11091
16037.95167	16112.32083	16010.56572	16076.10532	1364707485	160.1265771	157.3947882	15578.61424	15696.50595	15802.71505	328.0941675	15907.04393	484.1914359	3.086804977	0.028357921	-5913331.963	84.46768376	0.11091
16087.43366	16165.35556	16061.3686	16131.99317	1394489307	161.8143833	167.7345264	15614.44564	15729.51406	15844.94086	327.2398677	15949.97912	532.86088	3.396729235	0.030634768	-1640486.684	84.55559636	0.11091
16130.54266	16210.4168	16102.88973	16177.3807	1416240631	157.0567929	176.7485129	15651.38788	15766.3687	15891.7361	313.0970766	16002.2072	566.4129997	3.610050708	0.031713256	2170720.85	84.66985593	0.11091
16166.23238	16245.88299	16133.1293	16209.58133	1427594800	144.1113732	183.6861608	15689.28558	15810.08325	15945.17662	282.8393928	16072.2701	579.516682	3.691876044	0.031189136	5212603.258	84.82579384	0.11091
16192.48557	16270.31498	16150.88243	16227.4685	1429223048	124.127059	188.6971299	15726.70678	15856.74743	16001.5238	237.9019942	16147.80845	571.7636191	3.638867644	0.029138589	7491497.817	85.01207367	0.11091
16207.26117	16282.81097	16156.1458	16231.11401	1424278820	98.81723473	192.5905337	15761.03904	15898.2383	16055.60315	178.5795996	16215.21996	546.2896363	3.466116358	0.025596387	9134578.173	85.20812688	0.11091
16205.17964	16276.45188	16141.05774	16214.46333	1412536985	70.15166645	195.2383813	15792.28962	15933.48436	16102.78998	111.9090853	16259.67157	489.4779074	3.107739047	0.021097074	10154115.72	85.40674818	0.11091
16182.67464	16246.99655	16100.55312	16173.95588	1393678784	40.52802319	196.5000746	15822.33857	15966.98124	16138.29305	45.82533754	16262.56756	393.2812687	2.528206408	0.016260023	10596475.41	85.59773474	0.11091
16139.93608	16195.72783	16037.72684	16112.00118	1374709802	10.56487264	198.0941667	15847.70171	15988.89099	16160.28765	-26.21422836	16231.80824	266.3173675	1.768943267	0.010702091	10609430.07	85.76580892	0.11091
16076.31871	16122.39318	15953.76476	16029.45607	1363454610	-19.5913927	201.9161829	15863.6988	15983.76493	16168.01084	-111.5136939	16186.94265	112.9889459	0.849720937	0.003991506	10318388.6	85.90127934	0.11091
16002.6483	16044.11502	15868.16815	15942.46952	1363900640	-48.7755086	208.9767877	15874.74722	15966.12129	16160.80904	-214.963894	16122.68863	-26.88116258	-0.025108792	-0.004201381	9870700.808	85.98252643	0.11091
15928.71371	15975.69901	15798.71412	15865.76334	1380624499	-76.0384012	220.4086998	15885.8317	15957.43727	16138.42783	-342.4620885	16030.2956	-117.0971428	-0.670193196	-0.014253588	9443687.918	85.9888241	0.11091
15848.58075	15908.08521	15733.44068	15790.52116	1413720998	-100.3969847	236.0755295	15896.56567	15948.39741	16099.83007	-484.343475	15927.35564	-181.8126184	-1.200782522	-0.025438908	8976092.127	85.93327133	0.11091
15758.59109	15834.91875	15661.81778	15709.37016	1457253718	-120.7041273	254.2022613	15907.01322	15925.30819	16044.56985	-623.2578089	15828.39685	-244.7274625	-1.726224043	-0.03662074	8273890.153	85.83742524	0.11091
15641.45425	15726.5698	15554.50682	15599.53766	1514916593	-137.1079688	275.3767159	15912.10783	15889.02271	15971.82581	-755.450252	15735.45304	-364.3937767	-2.543459966	-0.047365875	7425103.018	85.71744318	0.11091
15480.72015	15555.59388	15382.77362	15435.89901	1591484292	-149.6672249	300.6707604	15904.75921	15839.87311	15881.60331	-876.7509406	15654.63506	-597.6017702	-3.937150315	-0.057119969	6503324.594	85.59392634	0.11091
15298.67366	15351.71303	15176.32169	15239.10119	1668679978	-157.4903846	324.9668128	15887.76705	15780.1304	15777.56363	-968.3094129	15560.53304	-894.5705211	-5.641800726	-0.065044653	5215499.767	85.47532691	0.11091
15120.96656	15148.07855	14971.46798	15061.47226	1726303816	-159.9714789	342.8776714	15866.2218	15717.45264	15664.20984	-1015.807218	15423.11535	-1192.557679	-7.329353052	-0.070577779	3311929.921	85.36347012	0.11
14977.25709	14993.97285	14808.72872	14944.69792	1756995270	-154.8726688	353.513294	15840.07481	15649.77004	15547.61501	-1003.670221	15262.09216	-1413.453341	-8.573229347	-0.072509726	497798.8821	85.27536677	0.11
14901.10135	14941.98728	14733.33134	14828.97698	1748100054	-140.5761369	353.7635523	15809.51403	15570.08145	15434.39956	-912.1503105	15103.50037	-1475.005803	-8.928496549	-0.069723631	-3545598.847	85.22608243	0.11
14878.387	14963.51329	14726.38279	14726.60465	1704756076	-118.4223062	346.1545146	15775.6719	15491.79504	15327.25744	-761.2286994	14971.26531	-1411.102127	-8.5773272	-0.062815722	-8448881.043	85.21443687	0.11
14887.39596	15021.4053	14757.02077	15041.53984	1652306910	-89.92173983	337.9953715	15739.41639	15435.13192	15229.34802	-579.3913267	14897.72282	-1274.28115	-7.792345595	-0.052732191	-13566408.2	85.23882725	0.11
14930.00128	15095.33103	14821.58224	14844.40046	1568349378	-60.02368621	317.2024111	15703.55624	15394.17246	15143.88479	-352.1605015	14878.34611	-1100.358551	-6.782059153	-0.040478306	-18702374.09	85.28827609	0.11
14985.98871	15131.88038	14892.99234	14977.16999	1419703757	-33.24206171	278.0297507	15669.9718	15353.29357	15071.06553	-98.48246716	14883.80312	-958.6008468	-5.945999725	-0.027297094	-23590630.02	85.34902321	0.11
15070.415	15163.96396	14985.58616	15071.76761	1256172462	-8.491649375	236.6921689	15639.62154	15322.49113	15019.33175	171.5151613	14927.4346	-817.2716133	-5.082773717	-0.013279557	-27635990.2	85.43196852	0.11
15238.91291	15312.1228	15161.56437	15245.50545	1179309475	15.05109711	182.9723517	15615.32055	15320.87604	15002.80608	523.5336065	15041.6812	-551.0765208	-3.455234674	0.001820824	-30386751.84	85.55077443	0.11
15404.81288	15487.60953	15334.67733	15425.09414	1221570129	43.30980694	146.5021652	15592.70676	15333.34289	15016.58426	806.8184722	15175.4531	-231.0107283	-1.446211302	0.017502296	-31115250.48	85.71186749	0.11
15468.3924	15490.33083	15392.81867	15471.9012	1292307969	81.7823339	242.6400612	15565.44842	15338.01883	15048.85055	773.6583221	15263.61718	-63.19069833	-0.228399106	0.033301061	-29106426.2	85.9230141	0.11
15548.79095	15539.52881	15470.8525	15550.53285	1509516346	124.1006458	421.6833023	15541.60116	15355.14112	15115.09493	659.4080042	15349.22372	164.7176698	1.405406026	0.048892366	-24769609.16	86.17321438	0.11
15685.52763	15948.91271	15642.99923	15928.56959	2110852464	163.346976	291.9662633	15529.77717	15406.0789	15230.80915	797.1087829	15484.79513	810.1366518	5.496688153	0.063572708	-18850244.66	86.44142091	0.11
15898.75802	16481.95652	15885.27074	16390.39634	2676361530	188.4363026	582.8177692	15531.07546	15490.49507	15386.67148	1043.521005	15685.37192	1530.514891	10.00575639	0.077180496	-11750583.59	86.72507845	0.11
16542.50311	16836.71394	16493.8338	16612.40233	2656611211	188.4294207	511.090158	15548.71716	15610.17456	15572.35781	1214.063492	15959.03028	1832.188526	12.00826637	0.089919558	-4033761.65	87.01993236	0.11
16755.98413	17013.37548	16650.36332	16701.65879	2279704579	169.865503	423.4255638	15574.33446	15739.67841	15765.23809	1268.954385	16258.6714	1878.613259	12.45008585	0.100019238	3867143.235	87.30219954	0.11
16908.52396	17010.32937	16776.09661	16833.80235	1898419727	142.3391328	324.9868063	15593.84904	15845.24836	15941.10418	1132.534589	16536.2594	1940.669646	12.91741775	0.105838093	11709979.43	87.55144419	0.11
16876.90614	16956.55457	16751.66546	16973.48169	1619054400	116.1008353	257.1652624	15616.26448	15936.36145	16105.96324	925.3415133	16752.06542	1990.126719	13.24457089	0.108104479	18679906.91	87.74036745	0.11
16921.39539	17056.00384	16871.65757	17072.97521	1545053012	102.4499693	239.1222845	15655.747	16028.526	16266.39031	842.970162	16856.12065	1983.974973	13.18249858	0.105364367	24075495.72	87.84122782	0.11
17018.58021	17227.77084	17033.46152	17146.34601	1632510023	98.00268725	258.6204059	15706.36478	16124.54866	16435.13915	813.8501087	16906.52773	1937.084183	12.82063203	0.098550119	27999805.73	87.86833406	0.11
17159.85203	17329.00924	17098.8821	17205.60674	1778658535	95.95645722	293.8965037	15759.49058	16231.21625	16625.52136	717.1758455	16992.92347	1855.41701	12.20203992	0.095204852	30689448	87.8498933	0.11
17293.50578	17378.59995	17107.54569	17240.33085	1900974074	93.01213727	324.5827241	15815.26683	16337.43475	16804.45699	578.5863513	17092.98261	1716.407169	11.19466001	0.086903731	32934637.44	87.79658589	0.11
17326.25505	17407.70575	17114.17675	17243.19756	1908126198	84.63155733	328.7467615	15875.03112	16425.1147	16960.75906	438.5884015	17169.14833	1501.551348	9.692224198	0.055979041	35453719.24	87.72467705	0.11
17303.47497	17414.08586	17114.58561	17227.51575	1827599248	73.55502911	312.2565323	15939.07687	16500.7688	17029.57586	300.5578249	17222.68963	1242.583292	7.911694591	0.022784386	38132663.9	87.65290857	0.11
17303.01608	17404.15059	17102.58673	17207.20089	1721896243	65.39232398	289.1896254	16007.54327	16576.13697	17089.4955	169.1341836	17250.46409	976.1056805	6.099126624	0.019050369	40912964.25	87.59259257	0.11
17316.9641	17391.35647	17105.33453	17205.68227	1618543824	59.16128477	265.0039384	16084.29709	16648.32662	17130.69184	74.97005947	17264.94367	750.2844016	4.566473352	0.028011558	42619747.46	87.57588668	0.11
17326.40306	17388.21348	17146.64134	17244.33829	1548923273	54.41337658	245.9475352	16172.84254	16712.57416	17181.40719	45.01551675	17285.86726	611.2911759	3.617669074	0.022189403	42233833.53	87.63192239	0.11
17343.42451	17399.50775	17218.95114	17315.56584	1505560583	53.43662448	230.9059619	16270.1662	16771.72666	17234.75838	70.10955346	17310.02222	545.4124198	3.163253327	0.011640011	40747080.99	87.74891336	0.11
17379.5663	17426.03549	17311.52493	17406.84078	1467963423	56.34852967	216.3273839	16372.88227	16829.79453	17282.81628	134.060968	17331.06562	526.4218979	3.021528645	0.011670703	39002121.54	87.90631951	0.11
17419.78129	17466.58383	17397.12604	17492.75751	1428301435	68.702612	200.7307112	16475.22454	16884.35651	17318.33315	205.5037804	17347.96603	517.4516375	2.987843788	0.016528871	39333775.86	88.07415338	0.11
17452.52419	17521.06827	17449.7265	17549.05404	1378019556	96.22871023	182.6305146	16570.49332	16933.53375	17329.24701	255.7645494	17363.2433	480.5349134	2.842357834	0.018951833	44032579.7	88.22220676	0.11
17481.49965	17585.08309	17477.65261	17582.3498	1328210621	130.7196794	165.717839	16661.26759	16980.71594	17333.12743	284.6634846	17382.88204	425.910197	2.615127611	0.020234239	51006911.88	88.34705266	0.11
17503.43738	17647.33806	17488.31715	17598.72408	1294604015	161.9417344	154.5062439	16753.10735	17027.75601	17354.69151	288.5418487	17407.21709	368.5439683	2.3745154	0.02164893	57633473.17	88.4481565	0.11
17550.50337	17717.1868	17515.09129	17627.10621	1286367411	182.5004889	152.4553554	16847.51524	17081.51972	17392.88735	304.4990222	17456.43301	340.6248637	2.244493982	0.023360088	61033147.2	88.54623452	0.11
17651.38621	17802.96532	17591.27954	17696.75987	1313172349	183.7404125	163.1443517	16942.60632	17149.08886	17441.19597	367.7896231	17551.26275	373.5879062	2.345357963	0.025660587	58135102.87	88.65896121	0.11
17769.93893	17878.20481	17680.80962	17774.51217	1368303404	167.1227069	184.3272368	17039.61405	17222.00403	17497.04384	432.4424953	17664.72494	434.0414711	2.528064582	0.027145585	50344285.69	88.76470349	0.11
17871.89437	17923.06454	17748.16815	17828.53836	1437128859	139.6299737	211.2171051	17141.52125	17289.5278	17556.04673	463.0436792	17764.4171	484.4074925	2.635212883	0.026601106	40365260.73	88.8478274	0.11
17893.65044	17910.20381	17747.63168	17819.91958	1517200494	98.06670049	242.659922	17234.37523	17343.94547	17610.22948	392.9643642	17825.73695	473.6863053	2.431169377	0.022266985	29592774.49	88.85486692	0.11
17769.93009	17795.93374	17617.02881	17691.74165	1604573885	40.72995503	276.9295032	17301.13385	17375.90926	17648.9962	129.4517985	17818.73178	349.6285949	1.680306277	0.012232703	19717030.04	88.73658409	0.11
17552.96651	17620.75166	17408.68043	17493.23806	1685323284	-22.37071119	309.6513382	17344.62735	17388.0523	17669.34291	-235.1002387	17755.88607	150.2058417	0.582116915	-0.001074688	11468206.29	88.54734746	0.11
17317.47623	17483.12117	17234.99537	17337.12887	1748200305	-81.97925682	337.384791	17371.61209	17389.02736	17674.008	-513.4708313	17669.47771	-66.20360417	-0.574155376	-0.014125809	4865215.669	88.35229268	0.11
17120.10685	17358.76596	17090.53771	17207.3002	1776798041	-123.5884911	354.9117995	17385.70344	17375.00394	17652.97325	-705.9217991	17548.73905	-257.8691395	-1.559395153	-0.025755889	871663.8848	88.23541235	0.11
17026.09422	17158.5941	16912.0649	17019.74872	1754483955	-132.2295552	356.9546697	17393.45203	17344.08659	17597.17967	-919.360734	17389.89765	-377.771945	-2.120022969	-0.034174025	402887.0362	88.28440249	0.11
17026.05998	17018.04146	16814.79051	16907.53638	1689974937	-114.2789099	346.0417034	17397.07265	17306.48679	17520.22324	-970.7541275	17226.1595	-425.7455495	-2.273635529	-0.038492167	2943454.323	88.4653371	0.11
17077.25244	17134.42099	16962.57196	17065.91305	1600708787	-81.96574216	327.3883321	17395.88427	17270.27387	17438.64113	-587.9449211	17080.52771	-424.1117943	-2.156906722	-0.03961482	7507253.392	88.71625956	0.11
17188.33872	17375.29068	17229.25394	17346.88266	1493618817	-42.23285897	302.9981493	17397.19104	17253.18529	17368.4032	-28.4670954	17015.21153	-367.9074567	-1.76906949	-0.033830809	13653320.32	88.99377674	0.11
17361.61692	17523.89942	17405.60493	17509.81607	1378458087	-3.861938701	275.7418843	17408.73812	17273.27169	17327.13389	295.2319373	17092.5666	-254.8413488	-1.125671052	-0.017937274	20727782.23	89.24420247	0.11
17556.52443	17624.92616	17530.48026	17608.05788	1268674384	29.10397171	249.7156689	17427.44223	17318.89097	17313.46669	470.9546679	17264.9335	-110.0545543	-0.357570673	0.003373557	27665894.16	89.47694082	0.11
17739.8992	17772.31104	17695.07697	17752.98091	1173476045	56.18530117	227.7303307	17448.44596	17373.00482	17317.94869	699.3896983	17466.63904	38.01334147	0.397998103	0.025008433	33662497.69	89.72211311	0.11
17862.13124	17891.36337	17804.00525	17852.60154	1110428802	71.39685081	215.067911	17468.86996	17422.82732	17341.5444	805.5985398	17642.71199	168.3725352	1.031263173	0.039847764	37364498.09	89.96966289	0.11
17858.59806	17884.81988	17752.80323	17804.69226	1096935795	69.04008712	216.9951559	17483.76856	17450.99913	17383.45214	606.9874402	17724.13346	255.7666986	1.412293889	0.040442524	37424620.58	90.21720508	0.11
17756.38873	17787.79499	17588.5841	17654.20869	1125289870	52.10848063	231.027469	17493.31725	17459.73317	17433.46539	213.2583609	17724.24177	289.3669081	1.496972192	0.029901772	34448631.74	90.46264565	0.11
17640.08144	17681.74881	17376.57903	17461.84829	1180041034	26.01287299	252.1957167	17502.56196	17464.58811	17481.69718	-246.2900457	17699.25672	274.7623187	1.327353318	0.014045598	29674834.82	90.6928506	0.11
17488.06582	17547.71362	17167.18208	17272.28259	1253552748	-6.175339147	278.2419741	17506.11086	17455.9819	17516.4989	-619.5257255	17626.19413	187.0547314	0.783724901	-0.003485843	23657930.75	90.94463154	0.11
17226.56691	17326.46748	17018.7988	17137.54375	1335218412	-40.07851988	306.0142193	17493.31808	17414.10919	17525.02994	-745.092057	17466.26852	5.018750615	-0.231200916	-0.018276252	17176325.94	91.24906813	0.11
16980.68619	17118.65824	16926.31698	17053.79423	1414740109	-71.53237304	331.903098	17474.62422	17363.70418	17508.16466	-675.9403225	17285.38212	-230.1261808	-1.498548126	-0.029547893	11105293.03	91.57869754	0.11
16933.81933	17070.43304	16864.60657	16999.1757	1486121366	-98.06619715	353.627753	17467.25311	17342.61915	17473.02577	-512.2826029	17164.366	-469.6044569	-2.768450411	-0.038262251	5987388.017	91.9124701	0.11
16980.58771	17100.51794	16829.82569	16970.71693	1534847741	-113.189774	366.3639744	17460.44082	17331.7154	17416.93985	-342.8171039	17094.65594	-665.9809253	-3.775337464	-0.042954611	3004068.679	92.17361763	0.11
16947.65677	17072.01474	16813.78865	16961.60876	1546696145	-110.8689045	365.3445237	17437.06589	17299.06699	17339.72462	-266.2804775	17054.52477	-765.8440439	-4.226727887	-0.042351996	3323200.783	92.28871096	0.11
16898.13074	17035.14507	16819.11656	16973.66753	1527767908	-93.72784083	352.7864988	17404.80243	17259.58776	17251.92773	-250.300719	17035.89883	-774.0893349	-4.167392493	-0.03717907	6395853.773	92.31850636	0.11
16928.91724	17068.28078	16852.90438	17012.1708	1489952596	-66.54183305	333.0440328	17376.14574	17235.09974	17163.94836	-233.9049554	17021.23828	-720.1690869	-3.769737315	-0.028602127	11150638.64	92.33431074	0.11
17007.33668	17136.94038	16909.97428	17072.40126	1439999049	-34.14898094	308.2824429	17348.38175	17220.54739	17093.43231	-170.7964886	17015.70893	-593.8928387	-3.019692816	-0.017582446	17047725.53	92.43825776	0.11
17088.59043	17198.36777	16984.75739	17149.14434	1387122381	-1.980495995	281.5059328	17317.46905	17209.01351	17056.79957	-12.12123497	17036.79521	-393.9872505	-1.950267874	-0.005467504	23342557.27	92.73661716	0.11
17174.55164	17259.08958	17070.68031	17235.1854	1338328389	28.03835441	255.6751954	17288.88069	17203.7699	17051.7631	200.7541943	17075.62969	-151.0789197	-0.700987727	0.006569414	29309140.33	93.16501071	0.11
17269.15057	17325.96701	17158.77024	17321.36619	1297004147	55.04749627	232.5121143	17269.16326	17207.01758	17074.53517	407.5906028	17115.14844	109.2885823	0.624870342	0.01779182	34526234.61	93.62348772	0.10909
17355.98864	17402.50642	17248.8656	17405.84734	1273633603	78.82844994	216.1914495	17260.65493	17220.95809	17113.07751	559.1369146	17172.2158	329.4013356	1.757208929	0.026439386	37978517.94	94.03459616	0.10818
17419.88902	17491.92276	17339.65887	17485.76926	1278317760	98.93637629	210.8007456	17263.29027	17247.45454	17148.0013	603.9125767	17266.23567	450.8719656	2.425543968	0.030829517	38669762.02	94.31014765	0.10818
17464.63258	17583.71173	17423.34108	17555.05208	1306603038	113.6364472	214.466928	17278.42269	17282.28468	17189.65308	561.8194956	17378.8016	493.3346254	2.717780201	0.031580824	37055402.9	94.46543201	0.10818
17496.92774	17667.9953	17495.86008	17611.74664	1350197420	122.5176776	223.6445825	17306.34033	17320.46974	17254.96207	474.907887	17488.20205	490.6044543	2.783017442	0.029872894	34002836.31	94.55333987	0.10818
17523.93376	17724.8845	17540.08341	17641.45955	1403505064	120.9012329	236.2977699	17338.43021	17356.09746	17331.64559	363.8174808	17575.54962	476.6654174	2.783061598	0.02661094	29989526.1	94.57578292	0.10818
17555.06568	17736.23692	17540.97962	17631.99259	1459099972	104.8744192	249.6486475	17365.85935	17383.02401	17404.80525	254.94482	17621.16298	491.8064252	2.910588004	0.022999094	25677713.12	94.54287638	0.10818
17588.36301	17715.78948	17513.48618	17597.59263	1512633475	80.5397164	261.7068629	17383.28179	17402.52463	17468.42495	156.1085718	17632.71302	522.6365859	3.095960411	0.019386583	21570723.35	94.47476586	0.10818
17618.70688	17681.673	17475.476	17554.67043	1562365497	54.67198619	271.5990926	17385.11844	17418.05858	17515.61619	63.68899476	17626.37701	542.5103829	3.207904838	0.015696106	17891645.81	94.3813132	0.10818
17647.47375	17658.74856	17453.36499	17528.33988	1601439786	36.72153992	276.1551809	17376.96349	17431.36614	17549.62631	-4.654791125	17610.06923	543.0758264	3.203651997	0.012750261	15454383.93	94.30158358	0.10818
17675.34665	17673.05204	17474.60016	17544.54883	1623357828	36.50210482	272.359481	17370.0984	17444.90574	17578.34972	-32.72728333	17594.40464	513.3723897	3.027366585	0.011293875	15045690.87	94.27688558	0.10818
17703.13575	17716.03931	17529.60044	17594.36823	1630192701	50.11986443	261.6040148	17363.72394	17459.51289	17600.26455	-25.71167423	17584.11914	461.5065058	2.723723275	0.011136079	16274425.35	94.29328911	0.10818
17733.77867	17772.54771	17601.47896	17662.03664	1626060017	70.34028967	246.2804296	17353.88854	17475.22111	17613.08759	9.157855303	17579.38154	405.734514	2.391641033	0.012009836	18508134.52	94.32573606	0.10818
17764.64298	17828.44755	17675.04217	17733.13615	1614299261	92.31231832	228.3538649	17349.54508	17493.80806	17620.37332	59.56476465	17590.09277	346.1972484	2.032215061	0.01336178	21271727.63	94.35960909	0.10818
17792.73463	17867.54373	17732.59297	17790.76488	1599379674	110.101493	210.3814483	17360.52297	17516.98954	17627.49354	109.7987034	17625.25141	283.5444858	1.649915548	0.014491571	23898949.06	94.37462601	0.10818
17824.36975	17898.94966	17781.6428	17841.87034	1582945604	123.6094323	193.0974378	17384.38664	17545.28806	17638.37773	164.1217537	17681.67542	232.3576069	1.331306085	0.015709539	26317688.94	94.37303727	0.10818
17866.23373	17937.45072	17835.91341	17899.26965	1565171100	135.1304346	176.3762888	17416.93673	17579.05941	17655.58365	231.2723558	17754.65783	204.7053578	1.149529683	0.017525224	28701498.98	94.36776003	0.10818
17923.81006	17990.84368	17900.75891	17967.58238	1549075417	143.2355737	161.9544851	17454.76027	17618.09271	17686.94428	309.6877863	17836.09025	216.435509	1.198313575	0.020003493	30431102.9	94.34805625	0.10818
18003.13328	18067.99804	17982.73339	18052.58444	1537516905	146.8076428	151.3659856	17493.78194	17661.85492	17739.64374	399.2498416	17916.4288	283.9169558	1.574065619	0.02327938	31094989.44	94.30817789	0.10818
18100.15972	18164.19431	18077.97188	18150.54113	1529902094	146.6740621	144.33531	17535.07045	17710.61328	17810.18453	496.2940968	17997.59386	396.9158731	2.218163221	0.027145135	30769805.59	94.26067147	0.10818
18206.01197	18268.48444	18177.06505	18252.43143	1524900024	143.4444031	140.540371	17580.61219	17764.41173	17893.00553	591.4539811	18083.20071	535.4721737	3.014538155	0.031083843	29450140.78	94.21770479	0.10818
18319.68257	18379.34471	18279.94849	18358.38336	1521349527	138.7045324	138.7549492	17631.79382	17822.99291	17981.15326	688.384162	18174.60286	692.6567862	3.922468901	0.03524436	28441065.61	94.21715024	0.10818
18439.30629	18494.523	18386.23943	18468.25773	1517627512	134.6884591	137.441041	17690.1179	17886.17422	18066.91672	791.4869576	18274.14103	858.5904117	4.884506185	0.039773003	28811058.75	94.29222664	0.10818
18554.84194	18605.54313	18487.57029	18573.53516	1513299488	130.5295425	137.6311216	17752.77559	17952.13028	18150.26158	883.0790437	18375.98577	1016.422191	5.800683515	0.043853669	30079070.67	94.43976504	0.10818
18657.63584	18705.62709	18576.71062	18666.70879	1508556168	124.6543131	140.7367357	17816.02562	18018.3828	18232.52319	945.1593676	18471.54808	1153.871581	6.596023508	0.04669167	31767869.62	94.65888564	0.10727
18736.89063	18785.66505	18645.31774	18739.3259	1502508648	118.4193182	147.2341303	17877.37405	18084.31997	18315.07023	964.1427056	18559.34399	1249.300656	7.146530111	0.047510075	31179297.26	94.90366404	0.10727
18781.4001	18836.18679	18684.52115	18782.39683	1494282900	112.3299956	157.7738842	17934.1275	18149.13013	18399.66838	924.1432634	18637.45336	1281.116623	7.32848637	0.04547721	26708680.23	95.12844929	0.10727
18797.08805	18861.99352	18699.39525	18800.99345	1484522220	106.6069524	171.5246003	17986.38533	18210.96072	18482.10792	835.2319548	18702.17908	1259.097177	7.193466149	0.041097366	19887790.16	95.3743924	0.10727
18796.67032	18873.62707	18701.01147	18806.23613	1474285961	102.8470584	186.6798918	18035.75057	18268.91726	18557.56467	720.8739525	18753.49843	1202.332753	6.850479321	0.035466902	9903028.53	95.67834137	0.10727
18783.28346	18873.57563	18691.2569	18799.97622	1464065170	96.23855486	203.3853096	18081.54458	18320.02461	18622.11703	576.7066001	18784.66515	1119.799542	6.34685418	0.028762253	3508227.83	96.10760122	0.10727
18761.81869	18865.73781	18673.36459	18785.42944	1454556410	82.71344107	221.6880192	18123.53692	18361.51565	18671.92784	402.7982544	18788.95099	1024.749264	5.750215605	0.021286689	12008202.59	96.73307043	0.10727
18744.48796	18860.88872	18659.23531	18774.46274	1446560846	67.15874452	239.1599631	18163.92752	18396.75796	18709.6964	227.9902979	18778.87203	927.9651577	5.140610177	0.014204665	25451337.28	97.46622886	0.10727
18740.80686	18867.77606	18658.69492	18776.83391	1440487757	53.80970715	253.5814745	18204.84908	18430.36782	18740.78863	75.69210907	18769.88896	834.6189906	4.569661075	0.008479	27555014.04	98.18485273	0.10727
18765.0915	18898.39418	18685.03259	18805.89781	1437533004	53.275453	262.386251	18249.7154	18466.27479	18767.74287	-9.071636296	18771.78825	765.1555368	4.144565416	0.005420591	25525341.9	98.81609491	0.10727
18831.8977	18964.99375	18751.90996	18875.38203	1438836004	75.6908676	262.8814297	18301.91216	18508.66247	18793.34061	17.74686561	18798.28815	737.6882887	3.972628561	0.006380247	31434181.38	99.26349368	0.10727
18933.34409	19061.29501	18851.74003	18977.60228	1443398105	112.7788086	256.6186055	18360.74266	18558.21971	18822.00151	128.9033095	18849.9373	745.1930001	4.007918369	0.010622254	40627160.48	99.50321718	0.10727
19053.46073	19173.73138	18968.83517	19096.81033	1449709612	153.5360515	246.8752449	18424.41275	18613.79573	18857.24354	280.1440446	18912.07412	775.9044156	4.156946132	0.0166332	46042919.96	99.64348146	0.10727
19186.5771	19298.26383	19098.46503	19228.14191	1456676179	184.4803876	234.4683874	18491.06829	18675.44202	18901.92381	433.9642286	18998.12625	809.0684516	4.37940633	0.02396398	50529817.32	99.64356023	0.10727
19324.60744	19429.01628	19233.68398	19364.47555	1462912807	191.9576799	220.5412125	18558.5896	18743.10739	18959.25575	549.5342929	19134.61325	824.3255121	4.616888878	0.031938984	57697940.64	99.16856764	0.10727
19453.86523	19552.6282	19360.09797	19491.65612	1467852709	179.7258459	208.3118097	18626.4084	18814.24078	19027.63946	617.6190929	19282.93111	821.210181	4.805309637	0.03922967	65510335.8	98.39624701	0.10727
19564.29119	19657.72851	19466.66461	19598.99507	1471435866	155.5109403	199.7506625	18694.00194	18885.24037	19102.06275	642.0217331	19385.26954	800.5720796	4.908704609	0.044865783	71661332.11	98.68379286	0.10727
19639.7206	19729.43975	19536.30743	19669.42983	1472409508	128.2846545	197.8195554	18761.60429	18955.46464	19184.52191	624.1164753	19462.14214	780.8474351	4.83544331	0.047184306	75198389.32	97.45102504	0.10727
19661.73167	19753.71534	19551.92001	19685.89635	1469735029	107.3054339	206.8868506	18829.39654	19023.66301	19275.9709	564.8200576	19547.52272	778.068768	4.495311325	0.044514274	74972523.07	97.42340812	0.10818
19634.87632	19734.78516	19522.00608	19657.01739	1463783149	90.28049714	222.3663456	18894.86556	19085.97612	19366.90366	467.5813937	19619.11891	775.2470758	3.942472068	0.037773173	71654406.45	97.41359966	0.10818
19592.27226	19687.57433	19464.50944	19600.56594	1454933320	73.88587682	238.6425094	18955.60948	19140.13299	19448.43522	345.8848918	19653.56551	758.8416855	3.271147714	0.0287155	66785494.12	97.43335464	0.10818
19545.7553	19621.10331	19386.72899	19524.0951	1444586436	50.36484213	260.4973657	19008.72058	19179.77992	19508.08176	182.9913588	19642.33881	687.4476981	2.535485461	0.018112661	60288519.14	97.46654818	0.10818
19431.28648	19540.63251	19298.14369	19437.52711	1434374386	12.26876224	286.6803712	19051.29292	19198.80143	19533.08089	-33.54377162	19580.31852	522.4185637	1.807898211	0.007040322	52386037.68	97.50683549	0.10818
19284.73208	19473.7422	19215.31829	19356.32368	1423454505	-31.02843786	320.7829366	19085.33959	19203.43161	19529.8269	-257.9937007	19487.24402	303.1543029	1.140133673	-0.003260925	44372685.3	97.56263502	0.10818
19436.38819	19444.5775	19150.6998	19291.68755	1410782677	-69.1562043	369.678829	19114.36359	19202.23911	19510.48593	-447.8380796	19387.74011	77.60327084	0.55417648	-0.012028472	37094994.08	97.8209372	0.10818
19212.10819	19438.5648	19119.71196	19259.2121	1395805396	-88.39087228	399.0286744	19140.10994	19202.09004	19481.26819	-541.1019535	19306.71181	-92.65196523	0.136463858	-0.017511574	33042535.16	98.00982394	0.10818
19277.92654	19469.08606	19140.34376	19276.43032	1377799632	-74.46792273	385.8940185	19164.87738	19211.0889	19450.24435	-472.0741968	19272.40325	-143.6662563	-0.032642238	-0.018008182	34589724.68	97.60592634	0.10818
19341.08645	19520.80492	19203.02061	19334.30641	1358392409	-37.07605694	333.5393255	19190.31974	19229.48777	19423.46897	-285.3091877	19281.71013	-100.8518775	0.008284078	-0.014355309	40171172.01	97.14157025	0.10818
19413.0704	19498.89703	19286.97406	19413.74943	1340233088	8.724804834	226.7860839	19216.92607	19253.74183	19403.4251	-54.20761779	19317.81552	-10.10302381	0.199011152	-0.008066314	47587958.27	97.45201549	0.10818
19499.66326	19550.59993	19400.33273	19519.49105	1323942541	53.71738317	179.0428889	19247.58683	19287.07987	19398.50059	191.8116412	19387.53644	93.60140694	0.47550137	-0.000127298	54317657.13	98.10837937	0.10818
19621.67813	19820.06591	19543.11468	19649.15082	1310384224	86.09367716	180.7159624	19285.00219	19331.65606	19417.79927	408.5367118	19493.47606	168.7300316	0.756676922	0.008153914	57612379.03	98.3848853	0.10818
19758.33774	20660.73191	19695.13473	19785.73237	1301878283	106.2412003	865.0685429	19327.20164	19382.87328	19457.07456	577.4183617	19616.85587	222.1434309	1.042821847	0.016067492	58017970.63	98.4977682	0.10818
19893.919	20063.9232	19845.89793	19920.87557	1300118496	120.7937013	203.4700544	19371.62677	19436.92407	19505.7443	710.9759468	19743.41154	275.647666	1.358537825	0.023381462	56915265.14	98.81782852	0.10818
19975.68276	20053.80534	19937.29344	20006.01432	1308248850	121.8568606	198.3552362	19415.82869	19486.10941	19562.28817	738.2802453	19843.12439	328.6414836	1.67104061	0.028835819	55128165.42	99.07719983	0.10818
19954.10313	19903.45741	19915.95439	19996.61257	1329259208	103.9875114	86.26192548	19456.07754	19520.67518	19629.86159	598.312156	19880.22013	383.4917183	1.956775127	0.03126853	53658105.81	98.97362208	0.10818
19866.42604	19980.76834	19820.20358	19923.86472	1361139135	74.39892132	221.8781292	19492.98939	19545.27474	19695.36478	352.405527	19874.64045	435.8105718	2.204203163	0.031050488	52157966.45	98.63107123	0.10818
19754.87944	19892.74242	19694.41319	19823.91152	1400687630	38.36402095	246.1352327	19530.12069	19571.09268	19740.55492	64.59527497	19865.33958	473.7622772	2.38303321	0.028801452	49938920.96	98.20178018	0.10818
19691.06611	19800.10993	19615.56236	19760.12265	1445320214	15.29161166	229.3692748	19564.1255	19597.19081	19775.73414	-149.8628589	19853.28634	503.549086	2.530009103	0.025340293	46650916.57	97.82903718	0.10818
19750.78963	19853.88446	19663.10011	19798.13587	1491750454	24.21287669	228.0579114	19589.16894	19616.49839	19818.3287	-169.0316587	19833.57273	532.3464243	2.686685826	0.021702693	41972346.43	97.66468679	0.10818
19885.62627	19984.17852	19791.74683	19900.52259	1539042857	52.82061832	223.3844559	19610.84558	19639.2622	19860.17157	-57.48971226	19828.97687	546.2357216	2.77761033	0.017751356	36377302.51	97.63358681	0.10818
20027.73001	20117.30438	19935.34136	20012.70072	1587274355	85.51412081	210.1459674	19636.89484	19681.66737	19889.01053	89.61047459	19855.1663	532.0032732	2.725730481	0.013073496	30525342.56	97.61601722	0.10818
20125.93795	20198.53637	20029.24443	20081.95925	1633929517	100.9139102	198.0856603	19663.01028	19728.30503	19906.60957	202.3755573	19907.25966	476.6060912	2.46055135	0.007851375	25060594.44	97.48869946	0.10818
20109.31796	20167.6645	20003.34046	20051.03346	1676845871	76.72459757	197.0487285	19683.15712	19753.05005	19916.59753	180.0364504	19978.78647	365.8386747	1.905811925	0.002179685	20637553.11	97.12738612	0.10818
20007.71248	20053.65767	19888.29109	19945.71736	1715787308	25.20424491	204.5160008	19696.12779	19763.14079	19917.25145	62.9593781	20030.42116	213.4124526	1.132399087	-0.003630331	17169557.2	96.59240465	0.10818
19916.75116	19909.79678	19741.77609	19814.45287	1750087401	-34.25789448	215.167144	19701.72104	19776.85372	19906.77522	-13.5798943	20019.45142	44.25070034	0.270660646	-0.009001998	14379946.86	95.98825205	0.10818
19808.35288	19768.95771	19596.9286	19684.29234	1781484124	-84.91402189	227.0669662	19701.07627	19779.60465	19888.59589	-96.58772627	19945.88929	-134.9154854	-0.64446976	-0.014080803	12072718.5	95.43044676	0.10818
19595.14331	19668.67225	19492.33413	19586.84574	1812119509	-108.5964685	237.314513	19696.48093	19750.965	19865.71396	-324.7614603	19824.9856	-314.3787331	-1.562369329	-0.019014433	9991576.926	95.02904227	0.10818
19406.42411	19609.42461	19429.15853	19524.90826	1838692887	-109.5168831	245.0930947	19692.56642	19710.35095	19838.16471	-511.7062464	19686.3293	-471.9708796	-2.369294558	-0.02300335	8289297.549	94.77219046	0.10818
19435.65378	19576.48184	19392.48243	19487.93876	1857491522	-98.27193531	250.9798481	19693.25877	19683.02245	19807.6075	-372.2238369	19560.49744	-591.081475	-2.980924355	-0.025312744	7223943.276	94.62330314	0.10818
19558.8047	19573.3048	19387.65457	19482.54614	1866090191	-80.86309313	252.9793707	19700.46183	19668.44337	19769.7184	-107.5222244	19479.20438	-642.9765302	-3.248446867	-0.025043806	6875997.853	94.46492868	0.10818
19578.44451	19601.26452	19418.06498	19513.71501	1861712204	-64.33919671	249.1172388	19716.19502	19664.47402	19720.71085	-28.62832964	19473.96443	-599.6589082	-3.026675387	-0.021289652	7331188.718	94.228431	0.10818
19565.03512	19657.33869	19479.86328	19577.06154	1846692669	-47.41279785	240.3983317	19735.58438	19667.87348	19669.82476	-27.82859775	19522.94052	-476.6326016	-2.396585823	-0.014710426	8530590.307	93.98051692	0.10818
19628.77907	19738.72189	19568.844	19666.88078	1826038880	-26.66605701	228.41673	19751.252	19670.78919	19627.1255	64.65962456	19587.54926	-301.6527587	-1.501889795	-0.006470683	10325763.75	93.66240922	0.10818
19737.25041	19839.55039	19678.19639	19776.27988	1799906000	-0.276497544	214.3878625	19764.77719	19678.80729	19605.42106	207.535536	19662.7212	-92.52712557	-0.434987052	0.002852852	12695111.73	93.582321	0.10818
19846.22187	19951.75776	19798.61896	19895.91995	1768930639	33.38856569	199.9581698	19779.92669	19701.00962	19617.35824	343.4511689	19747.64446	127.5257833	0.683225799	0.01249439	15602917.17	94.27911203	0.10818
19958.93664	20068.77107	19923.17466	20018.96789	1739027265	70.05107049	185.8562356	19795.39457	19733.25756	19658.70333	471.8383698	19835.68368	344.5899443	1.783753198	0.021737786	18891264.45	95.22053493	0.10818
20078.69922	20185.52179	20046.85039	20140.76358	1715253507	104.5649208	172.2384687	19809.42492	19769.24613	19720.81304	590.4393202	19922.58845	552.4755527	2.839270201	0.03016857	22410280.33	95.55036503	0.10818
20190.71728	20291.77023	20158.60765	20250.37589	1704403671	131.5402943	160.6684234	19823.55683	19809.13565	19795.85187	672.8960363	20009.23614	727.8042231	3.72839722	0.036662937	25974179.96	95.64264352	0.10818
20281.55877	20378.11302	20248.35615	20337.7737	1713453176	145.4413054	152.5705535	19840.26413	19853.84134	19874.73092	694.3056047	20099.23346	849.0544819	4.339434177	0.040165198	29385344.45	96.10310864	0.10818
20352.30577	20445.03462	20316.6524	20403.72119	1738189499	148.2200868	147.5755809	19859.25795	19901.8612	19956.13314	664.0110857	20188.39368	919.5748288	4.694071751	0.041020748	32643500.4	96.65062924	0.10818
20406.05783	20494.99179	20366.10759	20451.02652	1770522631	143.5319204	145.2029562	19879.08218	19951.03357	20040.30332	598.9541738	20269.51972	946.8816787	4.832087129	0.039830708	35817004.46	96.9610574	0.10818
20448.33672	20532.74597	20402.11694	20485.0658	1807474453	132.9685218	144.3594007	19902.04821	20002.01176	20126.81866	511.3905877	20345.10017	943.7609242	4.823984681	0.037283932	38871073.9	97.09833527	0.10818
20485.94574	20563.96243	20431.03065	20512.26629	1844810570	119.6672727	143.6555177	19930.28218	20055.59348	20215.38681	417.4391815	20418.38529	926.0329348	4.759725679	0.034267743	41792990.5	96.95437086	0.10818
20515.53912	20586.88224	20450.9643	20530.80941	1876527843	102.3404729	144.000242	19960.92881	20107.96043	20299.85171	319.9102704	20482.26185	890.2009871	4.605531762	0.030665875	44617956.75	96.59023677	0.10818
20532.31728	20598.40771	20458.69185	20537.42772	1898709241	78.85203961	146.7123731	19991.37732	20155.53983	20374.09405	216.1810588	20530.47564	829.1611797	4.30533971	0.026105317	47344765.25	96.90521114	0.10818
20532.17217	20595.09646	20450.25544	20528.85081	1903035516	55.51135753	152.0226528	20017.90923	20195.663	20432.2363	115.9713705	20558.0345	740.1693318	3.853718948	0.020833397	50057944.53	96.07516674	0.10818
20511.56187	20574.91891	20423.16583	20503.04677	1881462430	32.62225307	160.3539832	20035.43789	20223.55314	20467.27758	27.68122559	20556.68764	621.2199278	3.237720463	0.015014095	52847828.6	96.01386281	0.10818
20475.02528	20540.49678	20380.86545	20463.16674	1838322333	10.64358832	171.1559899	20047.3581	20241.63939	20482.64525	-48.05186311	20533.80187	479.7021307	2.499998798	0.008881039	55559021.49	95.90211829	0.10818
20428.82329	20495.52256	20327.91181	20413.59806	1781290085	7.446978168	182.9464916	20061.6697	20259.12961	20487.9375	-109.2108248	20506.37308	326.7148044	1.720172897	0.002937207	57978584.65	95.78016202	0.10818
20381.0625	20451.64958	20277.21644	20365.51263	1715678388	-0.931885351	196.2717272	20077.15055	20269.70879	20481.48486	-162.6423324	20466.08826	174.950632	0.897464487	-0.003061719	59979828.06	95.59504219	0.10818
20339.77028	20417.6444	20238.91359	20327.55955	1648307835	-67.9936025	211.6625154	20088.319	20260.07198	20457.34085	-216.6140449	20400.57069	34.81790817	0.035806012	-0.009386961	61406613.15	95.35083751	0.10818
20304.88995	20394.70045	20213.50773	20301.12891	1582928403	-136.0677561	226.5134173	20104.32951	20247.54187	20428.22805	-260.6540108	20332.19547	-85.91519736	-0.770107197	-0.01509269	62174108.82	95.07756184	0.10818
20277.47923	20386.0018	20203.1312	20289.17169	1521176825	-111.5507215	238.2717651	20136.87353	20255.14453	20409.65187	-283.0816816	20282.0723	-178.8333814	-1.438228423	-0.019233661	62272383.4	94.81166229	0.10818
20255.64384	20371.24356	20187.12314	20274.05829	1469086680	-57.02373198	244.4922649	20176.45709	20270.85022	20394.66211	-275.2091796	20257.87476	-253.9731948	-1.855298952	-0.020900565	61523389.68	94.59925149	0.10818
20228.77553	20334.15138	20148.42478	20241.44779	1432115017	-64.58493988	242.5187618	20211.17301	20279.4309	20374.07495	-227.2641847	20268.4667	-318.5936179	-1.90631989	-0.019128851	59779699.7	94.48631069	0.10818
20206.99924	20289.95032	20102.75618	20205.03059	1409802973	-98.0654035	234.0395599	20239.28894	20277.92277	20345.19943	-148.5040093	20286.50123	-361.918472	-1.660433582	-0.014557915	57162366.11	94.4581457	0.10818
20228.11734	20250.39757	20063.50194	20175.56319	1400361238	-106.2385072	222.698762	20259.15989	20264.24534	20309.68248	-56.1401688	20284.87035	-379.4304363	-1.239675659	-0.008489152	53805625.36	94.48362636	0.10818
20277.03113	20263.07458	20076.87482	20194.21137	1400505340	-83.81131523	209.6847666	20277.08441	20251.00294	20278.43265	47.11147905	20269.90563	-335.2857818	-0.699936835	-0.001219706	49961316.5	94.54782985	0.10818
20283.11743	20369.97304	20183.10863	20297.12995	1406587732	-31.89536463	193.4615224	20301.6379	20250.85598	20254.47873	155.8687436	20243.16575	-199.1780225	-0.125342161	0.006784829	45931690.73	94.63049792	0.10818
20321.94765	20536.26702	20350.37509	20453.77198	1417974126	39.32592263	173.4865607	20331.51168	20270.56645	20257.92211	255.417895	20250.23893	-6.735557571	0.431090197	0.014314705	41616407.65	94.7313918	0.10818
20525.62024	20719.41137	20537.143	20625.26997	1434648174	116.8146899	174.688007	20363.05025	20315.81356	20317.07065	334.6626162	20337.89272	201.3648237	0.953113994	0.020440121	36851310.77	94.85853047	0.10818
20731.56259	20838.05637	20662.2318	20739.41533	1458788339	166.2749419	207.2911634	20391.40936	20366.39334	20391.63586	369.3322533	20467.6841	353.9739374	1.298266639	0.023651831	31665530.38	94.99798609	0.10818
20734.44831	20824.44931	20663.08849	20740.02793	1490874977	159.1306747	178.6284775	20412.86722	20401.27976	20430.59508	338.2582402	20601.97629	383.74827	1.353287198	0.022430845	26047824.84	95.13992322	0.10818
20609.86941	20710.32038	20561.55473	20650.37028	1529273377	109.3528408	113.6062252	20424.54085	20414.59267	20440.49024	252.9420417	20680.79226	315.9117085	1.156101061	0.017596117	20188211.58	95.28174159	0.10818
20447.71374	20511.32943	20353.87054	20465.51831	1573113788	24.54417879	428.4350658	20422.15129	20397.46438	20431.66276	127.1213629	20631.01637	186.070373	0.751780028	0.010685234	14461784.07	95.41669094	0.10818
20322.67429	20343.78288	20168.49029	20293.83344	1609916667	-49.00752955	212.9125376	20414.97737	20374.30838	20425.66636	-17.31244743	20516.90064	60.87821551	0.355730341	0.002397545	8818787.19	95.56880286	0.10818
20353.01742	20382.12321	20220.30539	20338.10339	1630274369	-39.74512428	322.3798035	20415.48776	20379.03614	20449.20125	-117.6999924	20428.51291	34.89140741	0.162718859	-0.006261151	3210106.351	95.75738323	0.10818
20443.75853	20492.93994	20378.97267	20454.84821	1637407260	-1.135532	376.5483997	20418.47994	20396.41196	20485.3098	-159.1672967	20378.23234	85.64376726	0.101516811	-0.014365386	-1777153.813	95.96443608	0.10818
20391.83188	20459.12577	20295.95782	20315.10542	1631804457	-22.72469312	411.370078	20416.43816	20403.82618	20510.6675	-294.7274067	20369.53167	66.04445807	0.113219045	-0.021414135	-5582251.241	96.17701016	0.10818
20219.3409	20342.60977	20001.88615	20048.22382	1638179253	-70.7295852	417.1158087	20406.50295	20394.42369	20504.65052	-506.2572099	20367.30029	-76.69672061	-0.11762267	-0.02578248	-7651268.675	96.33732753	0.10818
20178.63747	20268.99331	20189.3762	20208.35143	1678550990	-85.35422989	414.0017535	20386.31423	20362.83152	20451.07783	-127.7743557	20333.43172	62.33647779	-0.878817201	-0.026028853	-7399230.483	96.39220542	0.10818
20215.15486	20209.99665	19798.69912	19952.43576	1732704523	-84.64593937	401.3938044	20360.03225	20317.57899	20365.07028	-613.7549926	20256.45858	-491.3113805	-1.89291382	-0.022721818	-5189534.104	96.38434611	0.10818
19602.13789	20110.62604	19349.85012	19939.36594	1781454677	-98.72727147	375.8210146	20333.28378	20270.74902	20261.57853	-542.257507	20122.26049	-667.1100266	-2.867576194	-0.016845152	-1799393.467	96.35984358	0.10818
19913.81143	20061.54756	19750.46964	19932.72071	1780348099	-101.4097742	342.2026744	20312.05126	20235.25033	20175.9124	-457.0253421	19997.05732	-770.9328489	-3.254593776	-0.01000942	2630197.601	96.40330533	0.10818
20014.25571	20161.28351	19931.67254	20066.95872	1685901985	-63.33918578	305.4486639	20302.589	20225.07457	20155.5842	-227.7733878	19966.15901	-631.3421653	-2.514890351	-0.00382218	7857703.989	96.60169077	0.10818
20325.57154	20353.21153	20259.61467	20277.40565	1533237442	-1.797447154	268.741346	20303.42813	20235.85657	20173.10581	69.12402163	20020.88537	-331.2845196	-1.020612541	0.001545072	13071656.76	96.8936281	0.10818
20538.82992	20563.48197	20470.31298	20511.77719	1367995520	61.77406087	234.1072966	20310.61739	20257.39344	20180.46792	391.0122124	20131.60433	43.78498064	0.717656143	0.006016479	17614698.38	97.1942361	0.10818
20667.89076	20725.46322	20589.58471	20695.69509	1242886518	109.6105989	206.9601204	20322.36326	20287.13791	20189.48012	632.1259455	20275.71498	370.8583753	2.120497019	0.010788704	20522959.5	97.42676814	0.10818
20726.87184	20767.2355	20659.9927	20744.70517	1213924939	122.6018286	192.6547126	20336.36959	20320.79768	20219.95211	671.7648786	20419.95471	512.2076963	2.569826133	0.016869738	20805665.38	97.50414965	0.10818
20703.54029	20717.58203	20655.75566	20691.90325	1258641797	108.1659564	188.8781116	20351.19155	20354.8595	20266.32226	556.4719195	20542.33903	508.5278733	2.298351929	0.02288579	18982858.96	97.46275231	0.10818
20598.94726	20632.04865	20549.10308	20597.54914	1335357414	81.39189894	191.5819084	20366.13295	20388.6398	20319.29722	371.5534998	20628.92788	440.6588958	1.739653982	0.027755441	16080874.95	97.37800533	0.10818
20473.74938	20543.5883	20412.7043	20497.79727	1417906726	50.84083109	198.3759817	20379.92717	20414.28482	20378.46696	161.9575812	20665.33519	362.2302561	1.186162233	0.028289748	12437784.95	97.26375545	0.10818
20405.56066	20491.57549	20341.52479	20436.29672	1474317651	26.63678677	205.6201604	20391.02181	20424.25965	20446.32856	-16.04350998	20649.88624	335.8778623	0.983981118	0.021487569	8581785.758	97.14647146	0.10818
20383.52018	20473.54738	20320.07761	20411.12419	1508337534	10.21134154	212.6130421	20399.16008	20422.82371	20506.51913	-150.3704658	20594.04323	343.4102499	1.042807126	0.010235513	5234400.523	97.0483948	0.10818
20374.75154	20469.78222	20308.71907	20401.09777	1537381706	-1.53541428	220.4519973	20404.80064	20415.89267	20538.07817	-254.1215058	20507.93963	345.2857887	1.131827756	-0.001939717	2835983.159	96.96618005	0.10818
20386.20708	20485.68727	20315.54874	20412.32375	1555326627	-6.69844554	224.7120584	20405.7715	20410.48728	20547.15354	-303.4045226	20431.27753	323.5998416	1.22734997	-0.010637509	2548093.209	96.9656063	0.10818
20421.89995	20524.05066	20346.09632	20448.81346	1559293902	-3.024557776	221.9515439	20401.40795	20414.54745	20548.93539	-275.9062517	20409.53699	257.3629991	1.273359529	-0.011220955	5431165.319	97.10742957	0.10818
20474.24467	20578.41574	20389.87009	20500.83114	1553127187	6.427726962	214.4146282	20393.61372	20426.19285	20542.06772	-190.3322651	20430.23431	167.0298499	1.276249054	-0.00572152	10888060.2	97.33592608	0.10818
20538.87186	20644.80194	20442.92078	20563.13922	1535560313	18.2735035	203.5153481	20382.3204	20441.25031	20522.49318	-71.9099999	20468.31967	85.56220997	1.308540229	0.002202983	17915453.95	97.58780012	0.10818
20604.85189	20709.60973	20498.31303	20626.08029	1524005000	34.97891859	197.0971841	20375.78939	20458.12964	20504.40622	62.95461001	20515.24272	25.54248901	1.25307175	0.010198225	25360547.44	97.77469473	0.10818
20655.60319	20755.99858	20529.72201	20664.46186	1537765437	52.55537952	203.6494471	20384.9199	20473.84724	20503.17139	186.9500142	20556.90601	-0.003053276	1.003068522	0.015388503	32023479.22	97.79644802	0.10818
20694.52339	20787.66795	20549.24635	20688.09477	1561874728	69.4671193	216.690277	20402.03881	20489.7961	20516.51298	292.1026844	20594.45296	8.373850889	0.646091459	0.017856275	37491991.79	97.70050433	0.10818
20728.22711	20810.07328	20610.02757	20739.63563	1582153683	99.07608965	230.2992967	20416.09497	20508.52025	20538.60123	380.3560422	20636.66458	33.13180981	0.244261068	0.018830652	41506544.12	97.55433841	0.10818
20737.29724	20817.47923	20649.64954	20770.8985	1586899001	113.7710508	238.7238813	20427.52254	20526.00499	20563.08246	401.5592336	20668.54025	75.07847833	-0.010137965	0.017496528	44370962.45	97.36960531	0.10818
20714.60774	20812.18935	20550.89357	20689.81529	1554806157	66.02540506	231.770977	20437.83896	20539.81768	20583.88813	324.0451795	20676.4901	142.0498558	0.092147093	0.013431666	46305787.5	97.21805154	0.10818
20651.58468	20780.54089	20414.92411	20571.64064	1516590135	3.075352537	224.8219691	20449.93109	20547.92739	20598.90882	152.450695	20662.23191	187.8444809	0.338675012	0.006845944	46651706.11	97.04699808	0.10818
20533.70892	20704.68204	20420.90406	20558.3167	1510442279	-9.119838954	235.3361247	20467.6138	20545.5344	20604.65848	-109.5525537	20628.36519	171.1273921	0.473591296	-0.002244255	45066457.01	96.68907655	0.10818
20430.04381	20619.33316	20483.84995	20579.63576	1506154208	-4.076822385	249.3081219	20491.18869	20542.21965	20608.66643	-338.5056353	20595.67568	107.8993404	0.331589651	-0.01177979	39924921.16	96.35911732	0.10818
20378.88888	20536.07876	20388.09121	20445.76754	1521876633	-18.53700663	279.5270607	20516.25075	20545.34891	20616.42845	-457.9913289	20570.42961	-41.85424863	-0.329421609	-0.019963542	29780537.75	96.33735699	0.10818
20361.89893	20452.02876	20221.05643	20245.83314	1555576261	-60.65452591	320.5662063	20537.70042	20544.62431	20615.47654	-499.3466076	20544.95928	-240.167147	-1.33582055	-0.027072742	16497652.36	96.33456867	0.10818
20400.63969	20403.23571	20221.97971	20217.44246	1475419086	-151.0026186	292.7410244	20553.18336	20530.0875	20591.55334	-397.039606	20520.90595	-324.9025498	-2.407892169	-0.033500211	2257246.283	96.1482567	0.10818
20282.15604	20251.10892	20083.1173	20059.77771	1488560480	-240.0143651	303.0133011	20544.85194	20473.19233	20515.52401	-451.2048826	20411.01189	-538.1975076	-3.823078946	-0.042703654	-10121165.75	95.73297066	0.10818
19810.83201	19853.49349	19420.54644	19420.84807	1981217050	-255.5532151	566.6916001	20495.09182	20356.31932	20373.81372	-1077.764683	20134.51223	-1206.634393	-5.489723064	-0.056125336	-17684602.44	94.78158881	0.10818
19177.60813	19361.18433	18616.19988	18721.03724	2542974452	-225.7081266	852.7283709	20414.53223	20196.50927	20177.71184	-1857.016293	19729.78652	-1954.232771	-7.310393792	-0.07175569	-21485561	94.00479485	0.10818
18486.87757	18883.28948	18033.06665	18124.24146	2538023195	-198.6927652	799.7379637	20316.77704	19984.09706	19900.85934	-2239.565901	19246.08886	-2409.317554	-10.07462936	-0.092710211	-23577413.11	94.54142975	0.10818
18063.65055	18589.12749	17820.31595	18323.91784	2254750908	-172.3454108	607.7870682	20218.92715	19819.28585	19667.49384	-2202.147428	18815.22899	-2503.363044	-12.12207238	-0.108207922	-25255261.07	95.57199637	0.10818
18411.60396	18768.38283	18294.50029	18641.91137	2189482001	-142.8675352	594.9078893	20141.85027	19713.25211	19479.58788	-1765.237989	18579.35722	-2037.11146	-10.50826717	-0.097590773	-28106540.48	95.78533307	0.10818
18933.74642	19074.34026	18877.9945	18990.6935	2182783094	-115.2698076	661.6387083	20076.78289	19647.62247	19323.75574	-1116.034436	18513.42314	-1529.67819	-8.050495051	-0.080160626	-32099672.62	95.62273916	0.10818
18860.58926	18946.52395	18639.45262	18693.88663	1980387298	-90.2269228	645.8681126	20005.93484	19553.44996	19128.8319	-603.5224912	18552.32804	-1809.986363	-9.209699859	-0.087746229	-36530618.41	95.81513614	0.10818
18553.27194	18619.11066	18052.04617	18160.31115	1743997419	-71.67119791	595.2652826	19928.92763	19439.20052	18912.39168	-251.3101439	18602.84415	-2426.93025	-11.91313646	-0.099758308	-41679245.61	96.09643146	0.10818
17958.55911	18521.89253	17937.87036	18053.9179	1668260236	-63.20015261	588.6820287	19847.49799	19321.30639	18704.69874	109.5788181	18573.05878	-2571.913459	-12.56604351	-0.089052819	-47747582.72	96.13218719	0.10818
18466.03986	18496.64484	18005.4562	18095.81511	1693771487	-61.76238513	587.8781265	19757.2064	19194.32615	18523.40495	264.4280063	18447.4192	-2503.512502	-12.27924307	-0.068743212	-54450615.79	96.02209934	0.10818
18150.57971	18298.43604	17791.60124	17961.20945	1737583342	-64.00915465	540.102756	19658.53929	19068.78686	18374.39935	-129.3702353	18224.08031	-2677.596903	-12.94828265	-0.044100275	-61516639.83	95.88192751	0.10818
17912.00477	18142.53004	17540.18448	17920.48991	1768252376	-64.83236639	560.0278051	19559.13023	18961.64918	18279.12951	-635.140426	18015.32376	-2755.15932	-13.12841116	-0.018985666	-68511669.23	95.73662552	0.10818
17859.43215	18134.07294	17544.50949	17630.27482	1746621654	-58.0537553	573.9071499	19447.03938	18828.19823	18271.63162	-645.6485104	17924.85464	-2351.807841	-11.20881028	-0.04691033	-74860180.79	95.62031875	0.10818
17931.77363	18578.08267	17700.38016	18560.90906	1687875637	-46.52811001	1065.303243	19368.14941	18804.64041	18288.54679	-385.8089757	18020.81642	-1654.252018	-8.007631477	-0.009523624	-80496650.93	95.53857087	0.10818
18314.82726	18489.85232	17901.77343	18397.37512	1625233489	-35.72991961	784.1556134	19275.25064	18750.33632	18244.25034	-181.6637092	18062.79547	-898.0929823	-4.549471172	-0.018464557	-85519742.43	95.48307676	0.10818
18246.87705	18311.43439	18075.00682	18145.30133	1573783821	-25.61223838	379.7018083	19182.85109	18708.8925	18168.26117	-6.851944106	18103.71161	-311.7735993	-1.855391638	-0.01925273	-89469542.75	95.4408325	0.10818
18266.65532	18330.25883	18071.37052	18053.14987	1550029996	-17.21077608	318.2940445	19076.80314	18644.49338	18106.84763	-8.13859612	18159.05829	-95.46686858	-0.850041248	-0.011763694	-92045194.31	95.40219848	0.10818
18183.82215	18423.19864	18000.35612	18087.01393	1548086749	-12.29655448	428.8262158	18969.60636	18579.62903	18069.90401	-153.804318	18206.51943	-165.3649835	-1.180324548	0.001120076	-93265001.46	95.38065331	0.10818
18226.75754	18403.15209	18081.92035	18169.73887	1553731677	-10.18997767	409.8244684	18879.97586	18551.31394	18072.01771	307.6051245	18166.22136	-500.1433065	-2.587301157	0.012190565	-93017525.72	95.38382069	0.10818
18257.85269	18293.91966	18155.37366	18211.5739	1562029528	-17.25908232	349.905624	18795.1998	18531.41115	18100.44415	-211.6348743	18189.17138	-838.7141194	-3.925388491	0.015224972	-92194049.27	95.45488282	0.10818
18092.4413	18141.45029	17971.58052	18042.85148	1567150354	-39.58005545	364.6139432	18695.15737	18473.29747	18113.21103	-258.6534374	18120.1937	-597.0864191	-3.237531099	0.004706875	-91603634.01	95.630311	0.10818
17833.9932	17962.74917	17644.76202	17745.84779	1569510308	-69.63982051	413.9671329	18584.4395	18394.23731	18098.05035	-435.2740755	18028.87039	-171.008979	-2.009398496	-0.014375224	-90593653.45	95.86280125	0.10818
17647.90986	17779.22241	17431.69132	17604.2916	1572706386	-98.79419141	459.3631355	18476.7517	18335.27431	18119.56908	-630.087462	17970.06541	-714.6817684	-2.844779697	-0.035054446	-88603523.38	96.09921048	0.10818
17529.35175	17646.12982	17356.42056	17612.05844	1575111377	-117.3778536	487.6832619	18368.07357	18278.25471	18019.91788	-779.5313353	17905.96406	-742.0313894	-4.280073522	-0.049820254	-84071855.52	96.25308736	0.10818
17420.66846	17621.60432	17052.36779	17181.42084	1575426067	-114.7065517	482.6952691	18249.90081	18171.52415	17926.55062	-767.4704385	17666.49737	-779.023553	-4.036919435	-0.050759313	-75518285.89	96.24024488	0.10818
17399.10765	17683.46773	17389.44139	17619.76838	1573637612	-95.18703996	452.465657	18146.29834	18096.46548	17821.4015	-626.0181469	17522.62881	-559.1370145	-2.963951002	-0.040857208	-64390538.86	96.09570798	0.10818
17576.30552	17788.01081	17468.49447	17639.06075	1568750026	-67.95022535	412.0305568	18082.54996	18043.59948	17777.19333	-423.8144521	17512.95381	-442.813711	-2.363731356	-0.026050391	-52511384.54	95.87576769	0.10818
17828.81434	17920.16236	17625.06313	17763.43718	1562845521	-35.03770063	373.6498538	18052.10986	18025.5424	17765.26858	-201.896978	17486.94698	-333.4267234	-1.839280278	-0.009854751	-42162522.05	95.65654351	0.10818
17969.78504	18056.69623	17776.99055	17904.86638	1558392728	-0.132670738	350.8640481	18047.87837	18019.06208	17739.3875	-2.916589864	17601.90252	-155.2937247	-0.940243994	0.003558659	-35690852.25	95.51761511	0.10818
18047.28001	18184.25091	17920.15164	18057.0084	1552327708	33.0456812	340.377463	18049.64301	18027.32215	17721.18345	152.8487671	17760.1246	41.13844099	0.095664402	0.013908681	-32359146.34	95.43385246	0.10818
18156.36526	18304.33095	18040.22612	18186.78433	1541239508	64.04661214	333.9871072	18027.495	18055.24573	17739.49793	263.4617533	17964.49684	225.7702364	1.094135641	0.022592789	-30747289.1	95.36667369	0.10818
18240.47193	18383.2985	18108.41599	18265.30397	1522746269	84.34019895	328.3747587	17996.15811	18085.309	17786.42449	363.2377649	18141.88551	335.5812935	1.714661357	0.029003424	-29572235.26	95.26084366	0.10818
18249.59704	18389.18119	18123.02054	18273.99058	1494086138	85.34773746	319.395531	17984.38822	18097.26059	17847.97784	439.8818535	18217.63206	309.4548907	1.643647039	0.032591331	-27387185.59	95.05910656	0.10818
18211.76804	18347.1552	18110.12878	18234.88549	1457790369	74.62787759	308.4775253	17982.82731	18097.0944	17920.0721	497.8189882	18218.20738	206.6929597	1.147645563	0.033686138	-24660209.35	94.82049001	0.10818
18126.56579	18289.02288	18025.76716	18177.29738	1419006146	60.97680553	299.1915419	17974.61693	18096.07432	18000.32418	669.3321213	18192.56564	92.86097945	0.530166058	0.032843754	-22288849.98	94.62001753	0.10818
18065.70178	18250.03274	17924.10326	18139.08019	1378166038	51.31720462	291.9750249	17970.89604	18096.64242	18073.45507	749.1408678	18160.1089	44.99476145	0.327176777	0.029926253	-20887420.86	94.52993539	0.10818
18162.53652	18270.94367	18152.54079	18163.13404	1336160836	57.73906494	287.2875976	17984.16036	18102.97324	18123.99555	341.6463724	18147.20012	171.1751698	1.081310999	0.025208342	-21097042.63	94.62761739	0.10818
18306.58311	18340.01914	18037.41614	18236.01013	1298692862	75.04426336	285.0196208	18002.86957	18116.07323	18158.50696	-133.6187276	18157.66188	411.065896	2.472541119	0.019876389	-22359646.33	94.87421715	0.10818
18304.86559	18429.33134	18177.81728	18327.98525	1270556046	83.17920403	284.3899625	18025.66058	18133.62488	18187.43878	-19.27816589	18179.23027	595.9095195	4.03614392	0.014730508	-23835091.24	95.19711028	0.10818
18283.36367	18537.51972	18303.00262	18435.83479	1258237784	94.99570206	285.4985001	18025.09874	18160.91303	18218.44774	358.1365564	18229.65496	758.1025956	5.289862795	0.012429492	-24814920.16	95.56864254	0.10818
18423.42781	18656.9804	18437.95849	18549.56662	1268325101	139.4067758	288.4589744	18038.57119	18202.96808	18262.25112	444.8245873	18327.72455	1056.361435	5.714402754	0.015458149	-24570119.68	95.94747679	0.10818
18641.60034	18779.17195	18567.50781	18662.95213	1296753741	181.5573696	292.6956441	18055.21383	18254.91508	18316.87121	420.4515682	18454.56701	1265.674928	5.506547687	0.022164964	-23243567.16	96.317628	0.10818
18823.86543	18904.63981	18707.58986	18780.27056	1335718946	168.3104671	297.581247	18082.60476	18311.79917	18372.68229	580.3494091	18583.69451	1029.940698	5.041388084	0.030376334	-21212661.43	96.68823244	0.10818
18947.63899	19002.29929	18815.18153	18870.32323	1382091193	129.7012739	302.5413769	18113.91638	18366.96177	18434.90937	740.9863298	18699.20208	663.9073662	4.560941811	0.037114017	-18730623.41	96.99823199	0.10818
18998.69945	19043.76834	18846.39777	18905.51637	1431553887	116.7106843	306.890395	18138.37652	18411.40605	18514.01859	690.309691	18790.73982	636.9441228	4.344904489	0.039227014	-16119430.25	97.19570602	0.10818
18993.51976	19048.494	18828.96201	18906.73597	1478013800	114.0751889	310.3297229	18162.89137	18449.90918	18597.30965	514.5906425	18851.23588	782.7682928	4.337504175	0.037879173	-13231071.05	97.31629291	0.10818
18960.35984	19038.39062	18793.97983	18895.47641	1517218741	94.64737249	312.7616524	18199.94862	18494.03048	18665.8265	317.6869603	18876.88179	831.204644	4.371627926	0.035132469	-9795810.734	97.39593649	0.10818
18944.40357	19055.64116	18795.25925	18920.12176	1541193530	78.25927578	313.5525789	18246.66526	18541.16328	18728.88877	187.7237199	18888.83679	827.649823	4.412179199	0.032772268	-5769225.552	97.52613692	0.10818
18993.38917	19142.91296	18887.67648	19028.71743	1542126681	86.89064582	312.2216542	18294.44562	18583.51419	18802.33902	218.0405433	18918.8892	832.1193298	4.410400609	0.032770355	-1095111.667	97.7986963	0.10818
19090.00961	19276.87672	19041.92197	19192.05619	1523347744	110.3095977	308.8344394	18351.48124	18632.82283	18880.05939	358.6241455	18974.97307	830.8771727	4.380415356	0.034370156	4112393.523	98.15986976	0.10818
19203.2819	19424.56997	19215.69411	19370.99542	1491518310	136.6774794	303.3764561	18429.59359	18703.70213	18952.78909	531.160988	19048.66403	823.5061	4.370498086	0.036174418	9614786.115	98.53872165	0.10818
19308.9485	19546.11938	19359.69129	19514.49595	1450414781	152.7718064	296.6522559	18516.06986	18785.97564	19024.65959	656.3275569	19153.38625	809.1014338	4.373105304	0.037203777	15387862.04	98.84080692	0.10818
19379.68789	19599.57416	19421.74954	19569.28582	1405136621	144.7869739	289.5585964	18593.0922	18865.2129	19099.9446	650.2349368	19306.44721	788.9138022	4.376498807	0.036388192	21395705.76	98.96688376	0.10818
19426.06721	19605.55708	19426.50126	19562.10541	1359810349	120.4689189	281.41645	18661.51027	18937.23269	19176.8988	550.3236496	19461.45484	766.3411421	4.377631559	0.03430919	27342969.65	98.97278445	0.10818
19468.10475	19596.94554	19414.12814	19535.00021	1316769617	91.59124315	271.5470495	18726.26624	19000.14262	19256.0021	421.2008143	19565.34	738.4826995	4.367983375	0.031959199	32947395.25	98.94363102	0.10818
19516.81682	19602.51589	19418.47369	19525.91698	1281860668	70.12480624	259.2741127	18785.50548	19054.86872	19333.552	313.0888773	19617.19409	732.8772987	4.340247807	0.029939558	37898216.42	98.95177334	0.10818
19584.69118	19653.73874	19476.66791	19576.3153	1260776009	68.53312127	243.8033601	18837.59066	19102.23251	19400.08239	281.5664695	19622.73436	772.4197057	4.290141182	0.02892213	41871714.01	99.07666317	0.10818
19664.22076	19736.37146	19572.06527	19668.43534	1251951701	81.78667966	226.5293409	18887.98169	19149.44623	19463.3729	304.9355801	19609.94585	835.3079376	4.208593335	0.028600216	44939218.01	99.28506457	0.10818
19741.5663	19824.39983	19673.81523	19768.99372	1251710454	100.4918886	209.560498	18943.2913	19207.50474	19538.56839	339.9161758	19620.86164	900.5665581	4.083347397	0.028298738	47332169.45	99.50932272	0.10818
19811.88068	19903.4373	19765.1923	19859.25146	1257957327	116.3972346	193.5655268	19003.97634	19269.51941	19610.74735	365.3600401	19655.86885	913.7320706	3.918796056	0.027871351	49062090.08	99.71941097	0.10818
19868.45255	19955.854	19825.96954	19916.99743	1267756297	121.1268893	179.5305615	19068.10294	19322.07736	19657.54106	356.0392301	19695.87412	823.1668822	3.718424422	0.027108202	50181128.68	99.87968118	0.10818
19910.4168	19985.04877	19859.51491	19945.36033	1278668195	115.8960894	168.7018786	19135.43566	19370.10475	19688.65653	316.8866678	19747.3807	661.0832751	3.466785579	0.025742698	50916053.39	99.97568301	0.10818
19940.84372	20002.20998	19878.21029	19957.28558	1289303980	103.897052	161.5506561	19205.94626	19423.76665	19722.00485	265.0981214	19827.88938	468.0590777	3.152780918	0.02368314	51440705.81	100.0182825	0.10818
19950.90661	20002.25689	19877.08157	19950.03494	1296598828	91.15889573	160.6161235	19274.51696	19475.17321	19753.98726	198.0030756	19899.7052	310.8417129	2.751674124	0.020512001	52029469.27	100.0040441	0.10818
19934.62931	19984.01345	19854.98693	19923.46041	1297417364	83.28188327	168.277338	19335.14272	19511.8998	19774.81984	116.1591434	19909.1839	256.7039848	2.240113638	0.015817485	52973302.36	99.8600633	0.10818
19895.35892	19948.24964	19813.10872	19879.49081	1292902394	76.02469276	182.5043553	19388.69809	19541.44792	19794.36835	22.88274532	19887.22914	269.1559444	1.644941102	0.009968117	54079630.29	99.58348306	0.10818
19834.69798	19891.93973	19748.90399	19817.10081	1285929936	65.4360017	201.0203443	19437.31663	19575.55492	19826.86848	-82.02413012	19883.9363	296.2028355	1.001733109	0.003513811	54978327.51	99.459723	0.10818
19773.13234	19837.4515	19683.49186	19749.46406	1276960977	41.31109092	221.1200101	19481.36965	19607.90016	19858.53938	-180.2043816	19886.4671	274.6250188	0.342984959	-0.003174515	55567188.99	99.42463416	0.10818
19729.02503	19800.56606	19634.28812	19688.8337	1266860294	-6.05386167	239.0358474	19521.60845	19627.92587	19868.7032	-255.4660071	19868.85814	139.3227104	-0.291072711	-0.009619042	55696953.87	98.355537	0.10818
19691.88186	19769.59706	19593.50783	19630.44439	1259091640	-66.16773249	256.9098764	19556.89953	19636.76644	19860.31642	-313.2879996	19834.46339	-74.62421645	-0.900379554	-0.015607111	55050897.22	98.73209032	0.10818
19652.49688	19753.13968	19554.96606	19570.18586	1256543339	-126.2592163	278.1796263	19585.47604	19638.56109	19841.64088	-353.7935412	19793.86901	-312.664954	-1.498697994	-0.021146864	53405848.7	98.27084069	0.10818
19579.15898	19710.44134	19478.46024	19491.02288	1262631126	-171.2549119	300.3134356	19607.07678	19627.20238	19807.13602	-397.3974043	19726.01713	-520.8826625	-2.060995441	-0.025762507	50376370.92	98.01276851	0.10818
19441.92648	19539.83662	19333.76152	19377.19885	1281011038	-185.2292223	322.7286706	19621.41545	19595.36253	19748.84504	-493.7104951	19605.00442	-641.6414204	-2.569929276	-0.028990664	45581351	97.88577659	0.10818
19268.69096	19287.32273	19145.57619	19244.21582	1309251618	-174.8717154	344.3306861	19628.4443	19548.8502	19671.90878	-627.5394048	19452.51867	-695.5348107	-3.024507553	-0.031142402	39298782.33	97.88617799	0.10818
19092.81028	19267.74115	18933.68551	19110.96389	1342099144	-152.4992619	360.7632601	19628.83746	19498.32245	19589.05573	-659.4739173	19307.2223	-719.0558663	-3.407777648	-0.032475523	32022797.46	97.90849683	0.10818
18962.61842	18976.42305	18793.31143	19007.26956	1378872972	-125.0286527	382.8450467	19621.92716	19446.98218	19497.47961	-577.598188	19180.74946	-739.6534202	-3.760448701	-0.033270143	24004129.15	97.98043604	0.10818
18925.84554	19015.67428	18795.24174	18960.18836	1418361087	-101.6889389	419.2727201	19607.09549	19392.82883	19386.29389	-842.5495386	19061.96883	-791.7863696	-4.128441844	-0.034155282	15574689.12	98.13057713	0.10818
18959.32881	19089.4499	18842.96908	18960.02072	1454340077	-82.17233268	459.1787155	19586.4107	19345.66928	19277.03999	-400.2538082	18972.19818	-851.2788467	-4.441817774	-0.034330815	7106440.763	98.31463461	0.10818
19026.059	19362.66847	19041.24375	18988.4067	1481492115	-62.69828261	493.8838561	19562.14444	19319.65947	19200.54003	-314.7535248	18989.59447	-882.8830764	-4.626321062	-0.032892699	-1148646.427	98.50735433	0.10818
19082.6946	19626.3208	18814.47981	19006.90619	1493354793	-49.99692109	497.2980868	19536.30132	19299.88187	19142.0106	-194.7907841	18944.69131	-887.6812955	-4.625662895	-0.031150522	-8681481.4	98.60678599	0.10818
19084.41886	19046.41676	18862.46404	18990.8104	1483237906	-45.79351578	444.7916393	19511.10495	19265.52061	19077.30341	-142.9748441	18986.76072	-845.1450064	-4.37372242	-0.0287373	-14993040.2	98.51685317	0.10818
19042.11297	19100.03914	18880.39415	18944.70319	1455237473	-49.35476871	356.8845045	19485.99154	19224.19076	19016.04346	-139.5128624	19010.8783	-769.651038	-3.937204971	-0.026041607	-20229408.71	98.30758124	0.10818
18976.4518	18971.72325	18832.34813	18838.67957	1417945065	-72.02251869	259.7557927	19459.09182	19186.61061	18972.66349	-188.832688	18958.47146	-740.9850567	-3.444401411	-0.028141542	-24703609.47	98.06321524	0.10818
18916.83153	19035.80134	18756.85591	18749.59363	1373574817	-92.70811132	188.4079743	19430.76586	19156.36409	18949.0857	-237.6212639	18884.89593	-682.9575616	-2.902984053	-0.02819455	-28595686.77	97.91496464	0.10818
18892.42062	18987.27064	18720.72632	18819.70361	1325382744	-69.71595977	178.1154484	19400.92283	19135.51834	18933.93684	-228.2045454	18883.90838	-439.2405876	-2.336331012	-0.012503735	-32173745.73	97.99905163	0.10818
18879.97509	18911.14675	18695.59908	18904.5318	1282270087	-42.71284234	216.3079131	19367.33085	19117.45025	18921.18495	-190.6528558	18908.39174	-197.2016199	-1.874819323	0.003840451	-35535540.77	98.24494526	0.10818
18850.74327	18895.92734	18644.37035	18775.35661	1251672871	-76.57866984	279.6649574	19328.0988	19094.88155	18943.0531	-158.7968532	18879.40561	-240.9515749	-1.620476762	-0.002606435	-38647772.81	98.54372778	0.10818
18762.76094	18858.16407	18542.17789	18537.42706	1243333810	-130.8569247	341.7818091	19279.64915	19055.25095	18890.97051	-201.7103341	18803.76201	-438.4381564	-1.753542619	-0.019685829	-41786039.19	98.79485798	0.10818
18576.49299	18705.70187	18365.40952	18371.66739	1267109550	-143.3583963	376.6514066	19218.45518	18984.75404	18833.0326	-382.1748305	18713.08343	-562.4523979	-2.445054321	-0.027725437	-45210735.07	98.88776986	0.10818
18318.70859	18475.32379	18129.99111	18217.26251	1318779106	-135.7371915	388.6296331	19146.08538	18889.33372	18736.13124	-650.5068899	18578.45101	-687.959267	-3.578726118	-0.033107993	-48744185.33	98.86277483	0.10818
18030.52782	18221.31075	17862.14882	17980.62559	1387587551	-141.4910685	389.6321851	19065.12544	18783.44202	18609.56384	-945.7532376	18352.53884	-927.3514371	-4.958174665	-0.045474554	-52185984.57	98.80073634	0.10818
17768.6318	17971.80179	17598.37484	17726.27967	1470201302	-153.001366	408.1928319	18977.92275	18675.23704	18469.40265	-1158.094742	18095.62286	-1207.75962	-6.418187987	-0.061224838	-55285811.01	98.7440034	0.10818
17562.18958	17758.99081	17372.84646	17524.3455	1563546535	-159.4506307	456.9251337	18887.93377	18555.01674	18340.75902	-1182.762508	17903.56837	-1445.501256	-7.777107318	-0.075247466	-57695701.37	98.74221272	0.10818
17387.39523	17580.20335	17187.10947	17366.39536	1653638295	-162.6915359	524.4044545	18795.26549	18467.62492	18210.93256	-1065.370665	17746.46227	-1634.243883	-8.936809056	-0.087213325	-59612056.81	98.78810906	0.10818
17334.76319	17422.79907	17036.63143	17237.68179	1729746083	-164.4536975	640.3076846	18697.2792	18352.59574	18058.49955	-875.387078	17548.5947	-1773.181688	-9.838884021	-0.097368008	-61336182.03	98.85207519	0.10818
17349.1895	17283.43453	16885.82705	17088.79344	1788147368	-159.7944086	721.1408758	18596.36048	18233.56661	17885.82302	-741.1144119	17353.52191	-1880.828444	-10.43779112	-0.102081173	-62661394.38	98.93301125	0.10818
16884.23235	17156.3329	16717.77065	16929.98516	1817529414	-144.9211495	606.0873841	18499.13753	18124.17569	17703.80878	-737.1177486	17249.21557	-1949.736229	-10.6846261	-0.097989899	-63590489.92	99.02522577	0.10818
16853.10311	17059.44609	16555.1172	16803.44048	1833802874	-121.7433642	452.2917711	18400.81802	18009.72902	17518.00269	-781.2064125	17162.17133	-1965.185001	-10.54604437	-0.086033941	-63980806.5	99.12468424	0.10818
16941.09789	16995.29049	16370.97063	16526.57187	1858284210	-92.30436869	517.6119269	18291.36034	17859.70887	17326.82308	-985.6391786	16967.24862	-1994.832442	-10.04068467	-0.070822081	-63469861.08	99.22731013	0.10818
16659.21733	16952.22276	16279.11607	16268.81464	1848919656	-64.70334631	654.5000288	18183.69599	17710.83402	17158.17355	-1149.904216	16755.17043	-1902.562955	-9.050246405	-0.058170122	-63188182.02	99.31224231	0.10818
16568.70953	17003.60754	16472.99261	16923.69125	1812695255	-46.16504293	621.6631882	18096.03976	17619.5669	17052.66073	-321.3307618	16690.50734	-1428.350556	-7.504120318	-0.040791578	-63903297.68	99.36587059	0.10818
16963.80609	17120.53479	16747.98843	17087.47763	1762585803	-34.01057326	500.2457321	18019.88376	17561.8205	16986.32646	-193.2474603	16724.66256	-857.2947254	-5.59206667	-0.020890137	-65077368.47	99.36475082	0.10818
16926.80754	16957.40294	16829.84804	16867.75855	1583699799	-26.33537425	468.6690292	17943.83624	17496.9189	16918.10384	119.8363978	16679.77413	-641.0555943	-3.528142522	-0.049484971	-66324200.05	99.28533724	0.10818
16906.53351	17253.55752	16866.65686	17103.0108	1490827866	-11.52782956	508.6140444	17869.95175	17444.64189	16869.20246	242.2270057	16801.16421	-559.59336	-1.713336622	-0.007341561	-64396740.41	99.16792369	0.10818
17072.47027	17364.34799	16914.30353	17217.72711	1904478496	21.58454336	345.4133874	17796.98536	17425.51349	16867.64033	690.3299876	16934.88408	-268.1885482	-0.507958009	0.0032413	-57370536.78	99.0145631	0.10818
17318.34093	17528.1264	16960.79916	17455.36457	2405173388	61.19646337	665.095673	17731.28999	17431.43811	16905.72313	1084.613052	17120.7018	69.90936788	0.103597571	0.023890407	-46992421.18	98.81839726	0.10818
17522.75785	17729.34341	17512.17017	17599.45028	2310556207	95.303729	491.1306886	17685.11028	17459.86578	16972.37316	902.7696908	17295.20455	282.7311624	0.234334408	0.047487289	-32184391.13	98.68213538	0.1
17597.12119	17830.20159	17510.95672	17619.22943	2014489404	106.3260464	264.8357087	17643.86307	17484.71557	17054.82833	468.7884293	17427.46183	378.4303039	0.325833524	0.061662945	-20973212.13	98.41980851	0.09909
17385.85358	17544.03758	17112.18165	17351.54471	2139254831	72.82824092	667.8003499	17584.06849	17464.11547	17131.08959	266.3820816	17473.98892	257.5007397	0.59384137	0.043320759	-26749182.05	97.69408091	0.09727
17056.28767	17129.88697	16894.76159	16976.46622	2442422548	10.16156056	422.6518421	17511.75607	17416.64186	17190.90126	143.8754153	17434.93018	89.56662532	0.990916789	0.00997745	-37638280.16	96.88049558	0.09727
16889.95228	17030.08505	16663.88105	16866.36283	2555939562	-49.35143759	571.6633963	17440.34585	17377.61827	17230.81773	-129.8271517	17332.4458	238.4983968	1.904391001	-0.008754642	-34368896.38	96.55417015	0.09545
16743.63252	16962.14043	16479.65028	16735.70757	2572577210	-100.1146466	641.9950255	17358.45035	17316.77932	17221.76248	-503.0815699	17141.8369	332.2043321	1.960025035	-0.022877924	-25268740.3	96.49608522	0.09545
16438.20514	16599.41703	15971.5518	16207.92593	2612823442	-153.7431004	705.9125951	17256.6185	17211.56176	17143.04526	-895.5633511	16861.97014	-116.3381221	-0.434892802	-0.048720256	-24301989.56	96.31538479	0.09364
16078.03743	16241.35467	15462.96226	15722.02246	2633569510	-181.5951474	730.2755617	17145.79664	17081.03424	17008.2638	-1272.723726	16537.3722	-623.2910588	-3.011457652	-0.076372681	-26354770.37	96.15587855	0.09091
15706.98858	15722.68342	15261.64611	15295.79204	2603717571	-139.9380916	813.9597094	17025.30839	16894.77923	16809.57302	-1607.224459	16149.9204	-1118.668819	-5.715675458	-0.094160724	-23801124.14	96.22657509	0.08818
15484.26356	16235.49412	15280.51344	16103.42049	2502725639	-76.80325085	901.8903661	16934.43048	16797.52603	16642.02177	-1794.440487	15935.61418	-234.7887977	-1.995342505	-0.101072504	-19937977.87	96.41328016	0.08636
15692.12451	16211.35194	15673.94066	15991.80216	2312035427	-63.43882354	605.6615427	16856.29564	16700.85351	16460.77902	-1734.28179	15770.42666	-596.240181	-3.628683243	-0.097066589	-19003202.21	96.5677461	0.08091
16031.00159	16210.89078	15699.35668	15830.30063	2069458101	-75.28122399	704.9791041	16795.9146	16641.52109	16303.13647	-1493.652024	15737.16042	-1134.26321	-5.659187564	-0.084466385	-19482361.19	96.71450618	0.07364
16020.99535	16145.61294	15784.43228	15893.5482	1818141591	-70.4427717	519.7529521	16738.60445	16590.0789	16174.40655	-1161.113405	15846.84596	-733.7461258	-6.32711017	-0.066624331	-19449429.57	96.8948281	0.06727
15868.84018	16086.18311	15759.96935	16050.62704	1617438674	-57.52557181	397.2468955	16685.52507	16542.86568	16068.92081	-821.1436097	15995.84458	-1225.753411	-6.514862246	-0.045817026	-18797086.92	97.08621682	0.06636
15925.82744	16122.82503	15837.64176	16072.58137	1528160079	-46.83907357	344.863049	16639.93635	16492.38652	15968.17819	-595.9180366	16033.40229	-1289.8173	-7.52736418	-0.027606757	-17203111.27	97.27093804	0.06545
16066.31647	16214.47288	15944.15143	16027.37191	1528018502	-34.39289669	349.6042694	16600.51183	16441.92913	15902.69848	-450.6855564	16007.69696	-1499.667653	-8.758680432	-0.011774764	-14820260.27	97.44231859	0.06455
[truncated: 149 more rows]
