# Supplementary material for: Enhancing stock index prediction: A hybrid LSTM-PSO model for improved forecasting accuracy
Source: PLoS One. 2025 Jan 14;20(1):e0310296. doi: 10.1371/journal.pone.0310296 (PMC11731719; doi:10.1371/journal.pone.0310296)
Supplement: S1 File — (ZIP) [file pone.0310296.s001.zip › data&code∩╝êPSO-LSTM∩╝ë/data/index_data/RawData.xlsx]

## Sheet: HangSeng Index Data
Ntime	Time	Close	Open	High	Low	Volume	MACD	CCI	ATR	BOLL_MID	EMA20	MA10	MTM6	MA5	MTM12	ROC	SMI	WVAD	US Dollar Index	HIBOR
20080702	733591	21704.4	21785.4	21938.2	21555.5	254858	-646.053	-193.115	546.481	23344.2	22956.7	22498	-751.57	22187.9	-887.852	-5.75449	-0.0695089	-401619	71.99	1.6
20080703	733592	21242.8	21389.5	21742.1	21163.6	272528	-702.283	-186.956	578.5	23233.3	22793.5	22289.7	-1392.38	21909.5	-1786.91	-7.87237	-0.0682015	-507305	72.73	1.6
20080704	733593	21423.8	21402.2	21534.1	21344.8	179634	-723.892	-133.743	291.272	23123.4	22663	22152.3	-1031.85	21703.1	-1634.17	-8.15398	-0.0581114	-398849	72.71	1.6
20080707	733596	21913.1	21402.7	21916.2	21402.7	196458	-693.545	-77.4458	513.512	23033.5	22591.6	22069	-129.289	21677.2	-1412.74	-3.88001	-0.0353027	-264228	72.71	1.6
20080708	733597	21220.8	21632.7	21684.2	21098.8	201520	-717.087	-108.634	814.221	22911.8	22461.1	21919.6	-881.199	21501	-1576.8	-6.70367	-0.0550057	-518513	72.96	1.6
20080709	733598	21805.8	21740.9	21954.2	21532	269124	-680.694	-48.909	733.359	22807	22398.7	21854.6	-296.199	21521.3	-939.789	-4.00243	-0.0366399	-365069	72.59	1.6
20080710	733599	21821.8	21562.1	22020.7	21498.9	251211	-643.149	-39.7087	521.791	22691.2	22343.7	21773.3	117.33	21637.1	-893.182	-2.82437	-0.0282285	-121585	72.49	1.6
20080711	733600	22184.6	21834.6	22225.4	21761	216373	-577.465	11.4215	464.342	22606.9	22328.6	21746.1	941.772	21789.2	-271.469	-1.99075	0.00640992	-968.179	71.91	1.6
20080714	733603	22014.5	22205	22360.3	21871.6	149492	-532.992	25.1591	488.69	22525.8	22298.6	21743.4	590.641	21809.5	-620.699	-1.9648	-0.00396113	30452.5	71.96	1.6
20080715	733604	21174.8	21644	21644	21077.2	214015	-559.057	-108.804	937.221	22407.3	22191.6	21650.6	-738.291	21800.3	-1280.9	-3.93597	-0.0244042	67780.9	71.7	1.6
20080716	733605	21223.5	20988.7	21334.4	20988.7	178407	-569.221	-123.229	345.641	22285.1	22099.4	21602.5	2.6895	21683.8	-818.85	-3.9748	-0.00090757	149546	72.06	1.6
20080717	733606	21734.7	21825.2	21892.5	21672.3	228995	-529.916	18.4648	669.029	22222	22064.7	21651.7	-71.0898	21666.4	-367.289	-1.66179	0.0143043	-75608.3	72.05	1.6
20080718	733607	21874.2	22010.9	22010.9	21677.2	184208	-481.956	45.7997	333.789	22166.1	22046.5	21696.8	52.4102	21604.3	169.74	0.782053	-0.00177387	-37416.2	72.17	1.6
20080721	733610	22532.9	22523.3	22645.5	22455	257158	-386.342	202.111	771.33	22147.2	22092.9	21758.7	348.35	21708	1290.12	6.07322	0.05823	-101267	71.84	1.6
20080722	733611	22527.5	22430.6	22690.7	22393.1	150589	-307.461	159.878	297.6	22144.7	22134.2	21889.4	513.02	21978.6	1103.66	5.15156	0.0320351	-107862	72.43	1.6
20080723	733612	23134.6	22900.8	23134.6	22871	258675	-193.728	191.174	607.07	22148.7	22229.5	22022.3	1959.78	22360.8	1221.49	5.57426	0.0567451	36562.6	72.81	1.6
20080724	733613	23087.7	23330.9	23369.1	23062.6	258971	-106.149	160.828	306.432	22149.9	22311.2	22148.9	1864.22	22631.4	1866.91	8.79754	0.0391191	-132991	72.85	1.6
20080725	733614	22740.7	22751.5	22843.2	22542.1	191765	-64.0046	81.2217	545.641	22127.4	22352.1	22204.5	1005.99	22804.7	934.9	4.28739	0.0319361	-113896	72.81	1.6
20080728	733617	22687.2	22801.8	22862	22619.2	108176	-34.5242	69.3485	242.799	22123.1	22384.1	22271.8	813.021	22835.5	865.432	3.96591	0.0666649	-293883	72.69	1.6
20080729	733618	22258	22265.9	22265.9	22089.1	140323	-45.2726	-0.938337	598.121	22104.4	22372.1	22380.1	-274.9	22781.6	73.4492	0.331083	0.0464777	-147904	73.3	1.6
20080730	733619	22690.6	22637.3	22751	22573.2	196875	-18.6684	53.1929	493.039	22103.4	22402.4	22526.8	163.119	22692.8	676.139	3.07134	0.0421266	-29275.4	73.3	1.6
20080731	733620	22731.1	22878.8	22878.8	22695.7	157266	5.6188	57.9273	188.16	22114	22433.7	22626.4	-403.451	22621.5	1556.33	7.34993	0.0376977	-36042.2	73.2	1.6
20080801	733621	22862.6	22497.9	22881.3	22207.3	180021	35.0733	37.5889	673.959	22122.8	22474.5	22725.3	-225.121	22645.9	1639.1	7.72304	0.0144209	-36408.2	73.37	1.61
20080804	733624	22514.9	22630.6	22713.6	22425.1	129308	30.0153	15.8028	437.469	22125	22478.4	22723.5	-225.791	22611.4	780.199	3.58964	-0.000557568	-4000.23	73.5	1.61
20080805	733625	21949.8	22225.1	22225.1	21739.2	194667	-19.3743	-112.052	775.699	22121.5	22428	22665.7	-737.461	22549.8	75.5605	0.345432	-0.0512135	-60404.8	73.96	1.61
20080807	733627	22104.2	22403.3	22424.5	21915.3	217220	-45.5284	-92.1504	509.26	22121.6	22397.2	22562.7	-586.4	22432.5	-428.701	-1.87896	-0.0425993	-118852	74.54	1.61
20080808	733628	21885.2	21997.6	22230.6	21690.6	173793	-82.9698	-147.384	539.951	22128.5	22348.4	22442.4	-845.889	22263.3	-642.27	-5.40032	-0.0376198	-175595	75.84	1.61
20080811	733631	21859.3	22020.5	22235.5	21859.3	154913	-113.422	-106.427	376.17	22152.2	22301.9	22354.3	-1003.26	22062.7	-1275.21	-5.32049	-0.0364907	-437232	76.27	1.61
20080812	733632	21640.9	21992.2	22309.3	21640.9	186840	-153.415	-105.086	668.439	22160.6	22238.9	22249.7	-874.029	21887.9	-1446.83	-4.83635	-0.0277253	-393627	76.17	1.61
20080813	733633	21293.3	21270.9	21665.8	21223.4	308308	-210.726	-153.534	442.369	22136.7	22148.9	22153.2	-656.43	21756.6	-1447.39	-6.14395	-0.0615797	-419375	76.26	1.61
20080814	733634	21392.7	21302.7	21453.5	21109	225039	-245.298	-146.309	344.471	22143.3	22076.8	22023.4	-557.039	21614.3	-1294.5	-3.88754	-0.0588792	-485605	76.71	1.61
20080815	733635	21160.6	21383.7	21383.7	20994.5	145046	-288.107	-141.14	398.172	22118.5	21989.6	21866.4	-943.619	21469.4	-1097.42	-6.74297	-0.0744456	-731818	77.12	1.61
20080818	733638	20930.7	21163	21206.6	20751.1	131843	-336.703	-148.216	455.459	22084.3	21888.7	21673.2	-954.541	21283.6	-1759.93	-7.92056	-0.0703645	-740787	77.18	1.61
20080819	733639	20484.4	20675.8	20902.5	20484.4	138787	-406.543	-151.063	446.301	22018.9	21755	21470.1	-1374.97	21052.3	-2246.73	-10.4023	-0.0667607	-627120	76.76	1.61
20080820	733640	20931.3	20388.8	20971.2	20388.8	183899	-420.978	-109.323	582.4	21977.2	21676.5	21368.3	-709.631	20979.9	-1931.34	-7.03383	-0.0530641	-577003	76.93	1.61
20080821	733641	20392.1	20762.7	20762.7	20350.5	171152	-470.503	-118.211	580.779	21947.1	21554.2	21197	-901.26	20779.8	-2122.86	-7.09662	-0.0682265	-636780	76.08	1.61
20080825	733645	21104.8	20739.5	21108.2	20739.5	191543	-447.087	-56.1098	716.189	21942.5	21511.4	21119	-55.791	20768.6	-844.961	-4.52136	-0.0345185	-371567	76.81	1.61
20080826	733646	21056.7	20849.1	21173.6	20785.8	138290	-427.486	-45.9416	387.76	21916.5	21468.1	21038.7	125.99	20793.8	-1047.54	-3.78589	-0.0269966	-310523	77.27	1.61
20080827	733647	21464.7	21104.6	21464.7	21104.6	194573	-374.705	9.10504	408.061	21900.7	21467.8	21021.1	980.352	20989.9	-420.49	-1.80527	0.00798521	-164978	77.04	1.61
20080828	733648	20972.3	21546.9	21546.9	20857	218760	-368.365	-16.035	689.91	21840.7	21420.6	20989	41.0293	20998.1	-887.051	-3.08953	-0.0196526	-576681	77.15	1.61
20080829	733649	21261.9	21289.7	21474.3	21224	204790	-336.097	31.6724	502.021	21792	21405.5	20975.9	869.83	21172.1	-379	-0.147604	0.00476489	-393924	77.32	1.61
20080901	733652	20906.3	20999.3	21031.1	20844.2	121387	-335.351	-41.1973	417.74	21706.3	21357.9	20950.5	514.25	21132.4	-387.01	-2.27367	-0.00116381	-447445	77.66	2.69
20080902	733653	21042.5	20956.9	21066.6	20595.6	161841	-320.085	-37.682	470.99	21627.6	21327.9	20961.7	-62.3282	21129.5	-350.25	-0.558204	0.0265222	-366982	78.03	2.69
20080903	733654	20585.1	20964.8	20964.8	20526.7	166610	-340.964	-90.8878	515.73	21544.7	21257.1	20971.8	-471.6	20953.6	-575.52	-1.65121	-0.0165398	-505113	78.09	2.69
20080904	733655	20389.5	20545.4	20621.5	20356.5	156112	-369.038	-138.506	264.971	21456.4	21174.5	20917.6	-1075.24	20837	-541.189	-0.463224	-0.00012652	-655929	78.94	2.69
20080905	733656	19933.3	19833.9	19987.2	19708.4	258261	-423.22	-219.348	681.09	21366.9	21056.3	20871.7	-1039.01	20571.3	-551.09	-4.7679	-0.0555092	-436954	78.88	2.69
20080908	733659	20794.3	20840.7	20840.7	20638	303531	-392.164	-11.3861	907.41	21294	21031.3	20840.6	-467.621	20548.9	-136.99	1.97238	-0.0124612	-603879	79.54	2.69
20080909	733660	20491.1	20439.5	20543.2	20300	194263	-387.548	-78.9414	494.299	21207.9	20979.9	20784.1	-415.201	20438.6	99.0489	0.485723	-0.0453587	-510775	79.51	2.69
20080910	733661	19999.8	20114.9	20284	19951.4	269758	-418.709	-128.637	539.75	21097.7	20886.5	20637.6	-1042.68	20321.6	-1105.01	-5.23582	-0.0463712	-493791	80.21	2.69
20080911	733662	19388.7	19854.8	19854.8	19220.3	291305	-487.096	-183.229	779.5	20977.5	20743.9	20479.2	-1196.34	20121.4	-1667.94	-7.9212	-0.0880999	-580207	79.87	2.69
20080912	733663	19352.9	19432.7	19525.6	19157.7	244576	-537.983	-155.083	367.82	20877.6	20611.4	20288.3	-1036.58	20005.4	-2111.82	-9.83856	-0.0743034	-597095	78.94	2.69
20080916	733667	18300.6	18325.7	18538.5	18019.2	521360	-655.664	-204.761	1333.7	20731.3	20391.3	20027.8	-1632.67	19506.6	-2671.68	-12.7391	-0.130301	-555850	79.29	2.69
20080917	733668	17637.2	18691.3	18699.2	17637.2	439011	-793.314	-175.611	1061.99	20568	20129	19687.2	-3157.08	18935.8	-3624.7	-17.0479	-0.143204	-893412	78.17	2.69
20080918	733669	17632.5	17120.2	17850	16283.7	623766	-892.497	-176.234	1566.25	20405.4	19891.3	19392	-2858.65	18462.4	-3273.85	-15.6596	-0.135218	-705068	78.19	2.69
20080919	733670	19327.7	18878.3	19327.7	18588.1	669025	-824.798	-42.2706	1695.27	20316.4	19837.6	19285.8	-672.049	18450.2	-1714.73	-8.14891	-0.0303788	-357303	76.13	2.69
20080922	733673	19632.2	19869	19869	19137.7	373164	-738.07	-3.01283	731.35	20252.5	19818	19255.7	243.478	18506	-952.861	-4.6289	-0.0558842	-394977	76.19	2.69
20080923	733674	18872.8	19178.5	19302.8	18872.8	254664	-722.284	-35.4137	759.35	20155.6	19728	19063.6	-480.051	18620.5	-1516.63	-7.4383	-0.0789738	-508771	76.72	2.69
20080924	733675	18962	18954.3	19291	18862.9	208447	-694.575	-25.7725	428.119	20071	19655.1	18910.6	661.381	18885.4	-971.289	-4.8727	-0.05189	-441514	77	2.69
20080925	733676	18934.4	19003.2	19245.4	18870.1	168247	-667.148	-20.226	375.32	19994.3	19586.4	18804.1	1297.24	19145.8	-1859.84	-8.944	-0.0234307	-643643	77.01	2.69
20080926	733677	18682.1	18909.6	18936.9	18500.1	189544	-658.187	-42.9678	436.83	19924.9	19500.3	18733.4	1049.63	19016.7	-1809.02	-8.82831	-0.034662	-588471	76.95	2.69
20080929	733680	17880.7	18742.2	18742.2	17796.3	257848	-707.595	-86.5754	945.91	19807.6	19346.1	18586.2	248.219	18666.4	-2119.1	-12.7393	-0.0229462	-1.01307e+06	77.71	2.69
20080930	733681	18016.2	17628.9	18029.8	17445.4	322686	-727.43	-99.3214	584.34	19716.2	19219.4	18557.8	383.75	18495.1	-1372.51	-12.0779	0.0210378	-873239	79.24	2.69
20081002	733683	18211.1	17870.4	18285.7	17631.7	247619	-719.133	-64.6659	653.981	19604.9	19123.4	18615.2	578.649	18344.9	-1141.79	-11.1268	0.0317745	-938819	80.56	0.42
20081003	733684	17682.4	17789	17926.1	17682.4	207488	-746.614	-81.891	528.709	19475.2	18986.1	18620.2	49.9395	18094.5	-618.209	-13.707	-0.085128	-847343	80.61	0.42
20081006	733687	16803.8	17156.2	17241.8	16790.9	223439	-829.726	-146.878	891.541	19295.9	18778.3	18367.8	-2523.97	17718.8	-833.43	-15.9803	-0.144071	-999238	81.61	0.42
20081008	733689	15431.7	16108	16422.5	15431.7	492575	-994.837	-203.212	1372.03	19082.8	18459.6	17947.7	-3441.12	17229	-2200.73	-20.2614	-0.182332	-1.27504e+06	81.151	0.42
20081009	733690	15943.2	15598.2	15990.2	15550.9	338892	-1072.06	-153.354	558.47	18878.2	18219.9	17654.8	-3018.75	16814.4	-3384.49	-12.8814	-0.1592	-1.03831e+06	81.4	0.42
20081010	733691	14796.9	14717.5	14910.5	14398.5	470516	-1211.79	-179.896	1544.7	18643.3	17893.9	17238.3	-4137.56	16131.6	-4835.33	-16.1041	-0.21852	-820962	82.41	0.42
20081013	733694	16312.2	15156.2	16376.4	14754.6	430506	-1186.57	-93.1218	1621.78	18461.3	17743.3	16976	-2369.93	15857.6	-2560.69	-7.4879	-0.126856	-422247	81.85	0.42
20081014	733695	16832.9	17141.1	17141.1	16618.1	401811	-1111.76	-29.1642	828.891	18317	17656.6	16791.1	29.1211	15863.4	-2129.11	-12.9081	-0.0585995	-751131	81.56	0.42
20081015	733696	15998.3	16609.1	16609.1	15961.9	256171	-1107.05	-56.7461	870.961	18148.1	17498.6	16602.9	-805.46	15976.7	-2936.13	-18.5099	-0.112005	-923390	82.29	0.42
20081016	733697	15230.5	14902.3	15230.5	14578.5	441259	-1151.99	-108.302	1419.76	17967.2	17282.6	16324.3	-201.211	15834.1	-3451.57	-19.2993	-0.163669	-742530	82.25	0.42
20081017	733698	14554.2	15081.5	15300.1	14554.2	395075	-1228.03	-103.687	745.86	17727.2	17022.8	15958.6	-1389.03	15785.6	-3326.47	-23.2453	-0.17691	-928481	82.36	0.42
20081020	733701	15323	14691.9	15472.7	14691.8	301335	-1212.28	-73.6871	918.47	17528.5	16860.9	15722.7	526.14	15587.8	-2693.2	-19.0733	-0.0881202	-470967	83.08	0.42
20081021	733702	15041.2	15384.8	15457.4	14884.1	235433	-1208.6	-68.4944	573.35	17337.7	16687.6	15546.4	-1270.99	15229.4	-3169.94	-19.4888	-0.0253089	-559004	84.729	0.42
20081022	733703	14266.6	14878.2	15161.7	14038.4	310212	-1253.74	-103.397	1123.28	17140.7	16457	15429.9	-2566.28	14883.1	-3415.8	-15.0988	-0.105163	-702770	85.34	0.42
20081023	733704	13760.5	13596.3	14032.2	13403.3	354592	-1315.19	-142.512	863.25	16925.6	16200.2	15211.6	-2237.81	14589.1	-3043.27	-18.1106	-0.0700405	-174447	84.83	0.42
20081024	733705	12618.4	13478.6	13478.6	12618.4	353892	-1439.45	-182.291	1142.11	16707.1	15859.1	14993.8	-2612.14	14201.9	-2813.35	-18.2309	-0.226443	-732336	86.53	0.42
20081027	733708	11015.8	12372.8	12736.8	10676.3	483442	-1648.25	-225.426	2060.56	16452.4	15397.8	14464.1	-3538.37	13340.5	-4927.4	-30.9059	-0.345576	-1.45726e+06	87.15	0.42
20081028	733709	12596.3	11154.6	12596.3	11133.9	581094	-1666.97	-140.631	1580.45	16258.7	15131	14040.5	-2726.72	12851.5	-2200.58	-14.8719	-0.212648	-763528	86.15	0.42
20081029	733710	12702.1	12807.3	13307.4	12333.9	418364	-1654.21	-83.81	973.48	16003.9	14899.7	13710.9	-2339.1	12538.6	-3610.09	-22.1313	-0.166012	-627722	84.48	0.42
20081030	733711	14329.8	13280.4	14329.8	13280.4	533829	-1495.5	-17.6564	1627.78	15800	14845.4	13620.8	63.25	12652.5	-2503.03	-14.8699	-0.0154155	-97627.5	84.53	0.42
20081031	733712	13968.7	13845.8	14122.8	13517.4	353121	-1382.93	-17.1758	812.43	15611.3	14761.9	13562.2	208.18	12922.5	-2029.63	-12.6865	-0.088386	4888.54	85.59	0.42
20081103	733715	14344.4	14436	14889.1	14272.2	297127	-1249	31.8088	920.46	15433.7	14722.1	13464.4	1725.99	13588.2	-886.149	-5.81825	-0.0463262	59459.1	86.3	0.38
20081104	733716	14384.3	14337.6	14539.6	13853.2	238790	-1126.65	28.3959	686.43	15258.7	14690	13398.7	3368.5	13945.9	-169.87	-1.16716	0.0081853	310570	84.74	0.38
20081105	733717	14840.2	15045.5	15317.8	14750	345887	-981.594	80.9812	933.49	15111	14704.3	13456	2243.87	14373.5	-482.85	-3.15114	0.0727533	-28403.6	84.57	0.38
20081106	733718	13790	14081.8	14081.8	13674.1	273908	-940.527	3.72058	1166.09	14953.6	14617.2	13459	1087.97	14265.5	-1251.13	-8.31804	0.0849642	-353390	86.222	0.38
20081107	733719	14243.4	13273.1	14254.2	13273.1	275033	-861.466	17.6778	981.13	14808.5	14581.6	13621.5	-86.4199	14320.5	-23.1699	-0.162407	0.226602	9354.41	86.09	0.38
20081110	733722	14744.6	15033.2	15148	14453.6	280105	-749.724	93.2188	904.53	14675.2	14597.1	13994.4	775.96	14400.5	984.14	7.15192	0.145703	67596.1	85.87	0.38
20081111	733723	14040.9	14323	14853.8	13926.7	245378	-709.772	51.8186	927.12	14535.2	14544.2	14138.8	-303.47	14331.8	1422.52	11.2734	0.0953522	329147	87.04	0.38
20081112	733724	13939.1	14155.3	14256.1	13626.3	207150	-678.503	21.5859	629.75	14425	14486.5	14262.5	-445.25	14151.6	2923.25	26.5368	-0.0272689	-8081.46	87.43	0.38
20081113	733725	13221.3	13068.9	13373.1	12943.1	281373	-703.528	-46.6127	995.979	14340	14366	14151.7	-1618.81	14037.9	625.06	4.96225	-0.0534997	18735.5	86.9	0.38
20081114	733726	13542.7	13749.5	13749.5	13493.9	218274	-689.485	-32.4588	528.181	14247.6	14287.6	14109.1	-247.38	13897.7	840.59	6.61774	-0.0558902	-464740	86.32	0.38
20081117	733729	13529.5	13584.3	13738.1	13277.6	160463	-671.673	-68.6323	460.481	14198.9	14215.4	14027.6	-713.899	13654.7	-800.319	-5.58498	-0.0594264	-247060	86.76	0.38
20081118	733730	12915.9	13298.9	13363.6	12676.3	248900	-699.015	-157.466	853.25	14068.3	14091.7	13880.8	-1828.74	13429.7	-1052.78	-7.53673	-0.129666	-143988	87.11	0.38
20081119	733731	12815.8	12827.4	13179.3	12738.5	206080	-720.455	-136.355	440.8	13913.8	13970.1	13678.3	-1225.1	13205	-1528.57	-10.6562	-0.0706481	-371509	87.46	0.38
20081120	733732	12298.6	12171	12298.6	11976.9	309610	-770.304	-172.724	838.92	13771.5	13810.9	13529.2	-1640.53	13020.5	-2085.78	-14.5004	-0.136545	30563	88.22	0.38
20081121	733733	12659.2	11814.8	13048.5	11814.8	310604	-771.812	-115.429	1233.69	13672.6	13701.3	13370.8	-562.149	12843.8	-2180.96	-14.6963	-0.141437	-382.764	87.65	0.38
20081124	733736	12457.9	12239.5	12707.2	12239.5	176915	-780.252	-101.022	467.74	13591.9	13582.8	13142.1	-1084.72	12629.5	-1332.1	-9.65987	-0.112739	223354	85.867	0.38
20081125	733737	12878.6	13012	13090.9	12767.4	246629	-744.417	-47.8507	632.939	13497.9	13515.8	13025.9	-650.931	12622	-1364.83	-9.58217	-0.0760803	290540	84.77	0.38
20081126	733738	13369.5	12990.3	13369.5	12990.3	239459	-668.701	-8.27055	490.851	13433.6	13501.8	12968.9	453.561	12732.8	-1375.18	-9.32665	0.0110775	437429	85.78	0.38
20081127	733739	13552.1	13901.5	13930.9	13332.9	277607	-587.192	36.8213	597.981	13406.1	13506.6	13002	736.26	12983.5	-488.841	-3.48155	0.000693577	629119	85.53	0.38
20081128	733740	13888.2	13550.3	13896.5	13550.3	215028	-489.822	76.4151	346.2	13411.1	13543	13036.5	1589.68	13229.3	-50.8496	-0.364799	0.0258283	1.15738e+06	86.55	0.38
20081201	733743	14108.8	13775.3	14253.7	13659.4	204164	-390.355	114.982	594.22	13468.4	13596.9	13094.5	1449.64	13559.4	887.49	6.71255	0.0845534	699086	87.05	0.22
20081202	733744	13405.8	13373	13513.5	13344.6	196121	-364.056	39.5036	764.24	13560.3	13578.7	13143.5	947.909	13664.9	-136.811	-1.01022	0.0440144	782452	86.57	0.22
20081203	733745	13588.7	13598.6	13778	13573.4	181139	-324.719	64.8784	372.2	13598.5	13579.6	13220.7	710.061	13708.7	59.1299	0.437043	0.0949395	239825	86.7	0.22
20081204	733746	13509.8	13857.3	13883.9	13459.6	186263	-296.492	60.2685	424.26	13629.5	13573	13341.9	140.33	13700.3	593.891	4.59814	0.0629603	15578.2	86.52	0.22
20081205	733747	13846.1	13718.9	13875.1	13656.9	175057	-244.169	79.7516	365.359	13610.9	13599	13460.6	294.03	13691.8	1030.29	8.03922	0.100256	161738	86.82	0.22
20081208	733750	15044.9	14303.2	15044.9	14303.2	321942	-104.764	174.711	1198.78	13652.3	13736.7	13719.2	1156.63	13879	2746.31	22.3303	0.143987	467427	85.51	0.22
20081209	733751	14753.2	15032.3	15205.3	14717.5	244034	-17.615	155.404	487.851	13668	13833.5	13906.7	644.38	14148.5	2094.02	16.5415	0.0937944	452917	85.84	0.22
20081210	733752	15577.7	14946	15579	14946	268420	116.638	177.938	825.74	13713.9	13999.6	14127.5	2171.89	14546.3	3119.8	25.0427	0.130037	916814	85.45	0.22
20081211	733753	15613.9	15533.6	15781	15337.7	247738	223.378	154.487	443.319	13743.7	14153.4	14333.7	2025.24	14967.2	2735.3	21.2391	0.110521	689669	83.63	0.22
20081212	733754	14758.4	15287.7	15393.1	14479.2	291632	236.215	72.1355	1134.67	13780.9	14211	14420.7	1248.61	15149.6	1388.94	10.3889	0.0440122	637159	83.66	0.22
20081215	733757	15047	15363.5	15386.9	15007.4	202142	266.599	81.2291	628.511	13811.9	14290.6	14514.5	1200.86	15150	1494.89	11.0307	0.109065	543193	82.13	0.22
20081216	733758	15130.2	15018.5	15217.2	14819.7	166161	294.008	62.2732	397.519	13826.7	14370.6	14687	85.3399	15225.4	1241.97	8.9426	0.101886	661011	80.35	0.22
20081217	733759	15460.5	15545	15557.5	15179.4	218048	338.481	83.0982	427.24	13881.3	14474.4	14874.2	707.3	15202	1351.68	9.58037	0.126176	512568	78.49	0.22
20081218	733760	15497.8	15335.3	15548.3	15301.2	188301	372.442	78.9368	247.1	13941.2	14571.8	15073	-79.9306	15178.8	2091.96	15.6048	0.106578	813020	79.78	0.22
20081219	733761	15127.5	15235.2	15444.3	15015	242023	365.266	48.7406	482.829	14014.5	14624.8	15201.1	-486.391	15252.6	1538.85	11.3245	0.00546288	771400	81.1	0.22
20081222	733764	14622.4	15177.1	15227.4	14622.4	141301	315.186	-0.983099	605.04	14056.1	14624.5	15158.9	-136	15167.7	1112.61	8.23558	-0.0088679	780547	81.26	0.22
20081223	733765	14220.8	14472	14491.8	14084.9	149415	240.322	-92.394	537.529	14082.7	14586.1	15105.6	-826.16	14985.8	374.7	2.70618	-0.0871083	693697	81.45	0.22
20081224	733766	14184.1	13855.9	14300.7	13855.9	86549.9	176.005	-132.225	444.811	14131.4	14547.8	14966.3	-946.07	14730.5	-860.731	-5.72109	-0.0915697	634775	80.98	0.22
20081229	733771	14328.5	14080.9	14332	13967.7	104662	135.123	-130.967	364.329	14189.6	14526.9	14837.7	-799.029	14496.7	-424.739	-8.23254	-0.0291298	493318	81.53	0.22
20081230	733772	14235.5	14476.7	14513.5	14189.1	144172	94.136	-97.2222	324.4	14264.1	14499.2	14785.4	-386.89	14318.3	-1342.24	-3.543	-0.0539279	303480	80.94	0.22
20081231	733773	14387.5	14377.5	14527.1	14302.2	161220	73.0746	-70.1853	291.6	14330.6	14488.5	14719.5	166.69	14271.3	-1226.42	-4.38275	-0.0490892	412347	81.17	0.22
20090102	733775	15042.8	14448.2	15042.8	14412.1	175240	108.018	-0.100358	655.329	14430	14541.3	14710.7	822.02	14435.7	284.42	-0.0275179	-0.0270178	338098	81.48	0.23
20090105	733778	15563.3	15349.3	15563.3	15128.3	217262	175.685	99.3417	520.5	14533.3	14638.6	14721	1379.17	14711.5	516.359	2.86248	0.00420862	607175	82.55	0.23
20090106	733779	15509.5	15612.5	15651.6	15367.9	248447	222.407	96.5749	283.681	14615.6	14721.6	14722.2	1325.37	14947.7	379.3	0.316874	0.02463	307098	82.78	0.23
20090107	733780	14987.5	15759.5	15763.5	14976.7	979912	214.833	54.5729	786.81	14670.8	14746.9	14708.2	803.32	15098.1	-473.06	-3.29304	0.0243584	-769063	82.17	0.23
20090108	733781	14415.9	14755.8	14755.8	14334.2	437444	160.857	-48.3341	653.31	14691.1	14715.4	14687.5	87.4297	15103.8	-1081.9	-4.70401	0.0135351	-1.15981e+06	81.58	0.23
20090109	733782	14377.4	14530.8	14673.6	14297.4	333250	113.666	-47.6131	376.189	14701.4	14683.2	14703.2	141.94	14970.7	-750.069	-1.67517	0.0134447	-1.28689e+06	82.52	0.23
20090112	733785	13971	14312.3	14312.3	13895	411160	42.9753	-93.9255	482.4	14723.1	14615.4	14681.9	-416.481	14652.3	-651.39	-1.75651	-0.0249489	-1.47062e+06	83.2	0.23
20090113	733786	13668	13930.3	14118.9	13644.5	348089	-37.0659	-118.428	474.39	14726.2	14525.1	14615.8	-1895.26	14284	-552.74	-3.6385	-0.0398616	-1.76505e+06	84.25	0.23
20090114	733787	13704.6	13807	14019	13675	153767	-96.4374	-107.135	350.981	14733.7	14447	14562.8	-1804.9	14027.4	-479.529	-3.38074	-0.0474628	-2.13276e+06	84.28	0.23
20090115	733788	13243	13136.2	13300.8	12904	414620	-178.681	-170.631	800.561	14710.5	14332.3	14448.3	-1744.5	13792.8	-1085.52	-6.63544	-0.119648	-1.88159e+06	84.62	0.23
20090116	733789	13255.5	13279	13423.2	13113.5	346711	-240.08	-131.249	309.79	14641.7	14229.8	14269.6	-1160.4	13568.4	-979.99	-7.48838	-0.148285	-2.17575e+06	84.04	0.23
20090119	733792	13340	13414.1	13519.2	13097.5	219443	-278.709	-104.423	421.68	14587.3	14145	14047.2	-1037.45	13442.2	-1047.49	-6.29068	-0.139883	-2.25918e+06	85.03	0.23
20090120	733793	12959.8	12854.4	13160.9	12816.2	252157	-336.129	-113.802	523.74	14486.6	14032.2	13792.3	-1011.23	13300.6	-2083.04	-9.92329	-0.135292	-2.01316e+06	86.13	0.23
20090121	733794	12583.6	12534.6	12762.5	12439.1	330395	-407.291	-123.586	520.64	14370.1	13894.2	13551.9	-1084.42	13076.4	-2979.68	-19.1455	-0.127101	-1.79446e+06	85.46	0.23
20090122	733795	12658	12844.4	12895.2	12657.1	187828	-452.472	-96.9302	311.62	14289.3	13776.5	13376.1	-1046.62	12959.4	-2851.52	-18.3856	-0.119594	-1.98817e+06	85.56	0.23
20090123	733796	12578.6	12542	12734.8	12469.8	219816	-489.046	-97.4247	264.96	14194.4	13662.4	13196.2	-664.36	12824	-2408.86	-16.0725	-0.0996636	-1.90911e+06	85.58	0.23
20090129	733802	13154.4	13560.1	13560.1	13109.3	266227	-466.193	-28.9207	981.471	14118.4	13614	13114.6	-88.5303	12786.9	-1261.48	-12.2304	-0.0375782	-2.2725e+06	85.38	0.23
20090130	733803	13278.2	12958.1	13390.1	12899.6	368934	-433.101	-28.626	490.55	14034.4	13582	13075.6	35.25	12850.6	-1099.23	-11.4045	-0.0311136	-1.97102e+06	85.84	0.23
20090202	733806	12861.5	13194	13239.5	12733.3	200549	-435.482	-55.7926	544.86	13933	13513.4	12991.3	-394.02	12906.1	-1109.51	-10.7827	-0.0288055	-1.97321e+06	85.95	0.04
20090203	733807	12776.9	12991.5	13066	12729	156225	-439.133	-62.7019	336.93	13842.6	13443.3	12944.7	-563.101	12929.9	-891.16	-11.1324	-0.0361073	-1.98046e+06	84.88	0.04
20090204	733808	13063.9	13029.4	13108.7	12975.3	207087	-414.094	-14.3631	331.851	13782.7	13407.1	12925.5	104.12	13027	-640.721	-6.49281	-0.0206972	-1.99083e+06	85.7	0.04
20090205	733809	13178.9	13084.8	13492.5	13018.6	338498	-380.583	43.0099	473.891	13742.6	13385.4	12909.4	595.271	13031.9	-64.0596	-3.57878	0.0166274	-1.99475e+06	86.09	0.04
20090206	733810	13655	13535.8	13660.2	13322.6	242816	-312.009	143.366	481.34	13722.3	13411.1	12978.9	997.05	13107.2	399.53	-0.361706	0.0784626	-1.80175e+06	85.29	0.04
20090209	733813	13769.1	13865.6	13865.6	13561.5	269296	-245.631	156.867	304.05	13700.7	13445.2	13097.4	1190.46	13288.8	429.069	3.97267	0.0806932	-1.89439e+06	84.88	0.04
20090210	733814	13880.6	13787.1	13976.3	13663.4	195790	-181.925	150.486	312.899	13687.1	13486.6	13219.7	1019.15	13509.5	920.87	4.716	0.0938026	-2.00108e+06	85.58	0.04
20090211	733815	13539.2	13546.1	13600	13363.1	180835	-157.177	72.3005	517.58	13654.5	13491.6	13315.8	762.32	13604.6	955.58	1.4934	0.0284197	-2.11324e+06	85.71	0.04
20090212	733816	13228.3	13439.6	13478.7	13174	175598	-160.798	25.6528	365.2	13584.7	13466.6	13323.2	164.41	13614.4	570.31	2.07203	-0.0037588	-2.14485e+06	86.1	0.04
20090213	733817	13554.7	13314.8	13576.3	13314	154669	-135.767	56.925	348.02	13507.4	13475	13350.8	375.769	13594.4	976.07	7.71669	0.0511395	-1.04186e+06	86.11	0.04
20090216	733820	13455.9	13559.8	13559.8	13257.3	135759	-122.49	35.9276	302.471	13428.4	13473.1	13410.2	-199.16	13531.7	301.45	6.30345	0.0504605	-735889	86.46	0.04
20090217	733821	12945.4	13195.5	13195.5	12933.9	235325	-151.413	-81.9071	521.97	13349.9	13422.9	13427.1	-823.659	13344.7	-332.81	2.91607	-0.00906998	-824996	87.76	0.04
20090218	733822	13016	12783.8	13031.3	12712.3	227448	-166.717	-95.399	318.95	13296.1	13384.1	13422.3	-864.64	13240	154.51	1.20134	-0.0123607	-323100	88.14	0.04
20090219	733823	13023.4	12873.1	13055.7	12788.1	158715	-176.219	-76.811	267.64	13244	13349.8	13406.8	-515.85	13199.1	246.471	1.92904	-0.0462598	-41586.5	87.5	0.04
20090220	733824	12699.2	12719.1	12816.8	12669.6	205333	-207.518	-121.478	353.79	13195.1	13287.8	13311.2	-529.13	13028	-364.72	-2.79182	-0.0777025	-23667.1	86.62	0.04
20090223	733827	13175.1	12778	13208	12778	193111	-191.709	-52.3634	508.811	13176.1	13277.1	13251.8	-379.57	12971.8	-3.8008	-0.02884	-0.0508291	43127.4	87.33	0.04
20090224	733828	12798.5	12789.3	12814.4	12634.8	213485	-207.178	-112.13	540.26	13141.3	13231.5	13143.6	-657.36	12942.4	-856.521	-6.27256	-0.0547071	80358.3	86.89	0.04
20090225	733829	13005.1	12979.9	13148.3	12858.3	177907	-200.46	-48.6756	349.79	13132.1	13209.9	13090.1	59.6797	12940.2	-763.98	-5.54852	-0.0168744	134390	87.86	0.04
20090226	733830	12894.9	13070.4	13071.6	12692	197461	-201.697	-64.6167	379.62	13118.2	13179.9	13056.8	-121.06	12914.6	-985.699	-7.10125	-0.0486717	-33979.6	87.8	0.04
20090227	733831	12811.6	12930	13032.3	12799.8	269838	-207.019	-59.2115	232.49	13097.9	13144.9	12982.5	-211.79	12937	-727.64	-5.37431	-0.0478831	-221512	88.15	0.04
20090302	733834	12317.5	12930	13032.3	12296.9	219479	-248.246	-141.671	735.439	13073.2	13066.1	12868.7	-381.71	12765.5	-910.84	-6.88554	-0.0485068	-257314	88.91	0.37
20090303	733835	12033.9	11967.1	12192.3	11849.2	234280	-300.339	-240.554	468.29	13052.1	12967.8	12777.5	-1141.22	12612.6	-1520.79	-11.2197	-0.0754548	-242061	89.07	0.37
20090304	733836	12331.2	11880.2	12423.7	11880.2	288281	-314.015	-150.002	543.52	13039.5	12907.1	12709	-467.369	12477.8	-1124.73	-8.35865	-0.0531514	236694	88.48	0.37
20090305	733837	12211.2	12488.3	12488.3	12163.5	266797	-330.718	-109.305	324.78	13025.4	12840.8	12627.8	-793.84	12341.1	-734.16	-5.67121	-0.0384222	-231690	89.1	0.37
20090306	733838	11921.5	12031.4	12146.2	11921.5	417809	-363.147	-138.617	289.72	12977.9	12753.3	12550	-973.42	12163.1	-1094.48	-8.40873	-0.0951476	-304271	88.59	0.37
20090309	733841	11344.6	11872.5	11927.9	11344.6	207153	-430.439	-173.975	583.31	12903.6	12619.1	12367	-1466.99	11968.5	-1678.78	-12.8905	-0.113602	-392234	89.17	0.37
20090310	733842	11694	11542.9	11747.1	11542.9	184568	-450.378	-122.098	402.53	12858.7	12531	12256.5	-623.41	11900.5	-1005.12	-7.91485	-0.100809	-309112	88.62	0.37
20090311	733843	11930.7	12228.2	12228.2	11904.6	268585	-441.992	-57.812	534.17	12826.1	12473.8	12149.1	-103.22	11820.4	-1244.44	-9.44539	-0.0747797	-623299	87.63	0.37
20090312	733844	12001.5	11905.5	12040.8	11848.5	145748	-424.731	-58.2774	192.34	12785.3	12428.9	12059.8	-329.62	11778.5	-796.989	-6.2272	-0.0632272	-636294	87.36	0.37
20090313	733845	12525.8	12395.2	12525.8	12303.7	285784	-364.546	25.8045	524.269	12760.1	12438.1	12031.2	314.56	11899.3	-479.28	-3.68533	0.0166329	-382724	87.26	0.37
20090316	733848	12976.7	12657.9	12976.7	12615.5	277930	-277.267	92.0814	450.91	12734.1	12489.4	12097.1	1055.19	12225.8	81.7696	0.634122	0.0726556	-195947	87	0.37
20090317	733849	12878.1	12995.9	13226.3	12878.1	289696	-213.594	115.653	348.22	12699.8	12526.4	12181.5	1533.51	12462.6	66.5195	0.519214	0.0424705	-288653	86.88	0.37
20090318	733850	13117.2	13053	13167.2	13020.8	176849	-142.202	125.611	289.11	12670.4	12582.7	12260.1	1423.12	12699.9	799.71	6.49249	0.0690644	-89296.5	84.1	0.37
20090319	733851	13130.9	13205.2	13205.2	12947.9	204096	-83.5503	117.064	257.269	12654.7	12634.9	12352.1	1200.26	12925.7	1097.04	9.11626	0.0921032	-289637	83.07	0.37
20090320	733852	12833.5	13157.9	13157.9	12797.1	207335	-60.3711	81.366	360.801	12639.5	12653.8	12443.3	831.98	12987.3	502.359	4.07391	0.116019	-429397	83.71	0.37
20090323	733855	13447.4	13001.5	13451	13001.5	267986	7.45008	111.352	617.51	12635.4	12729.4	12653.6	921.62	13081.4	1236.18	10.1233	0.130387	61432.2	83.47	0.37
20090324	733856	13910.3	13773.2	13953	13538.2	291301	97.4295	140.669	505.561	12652.9	12841.9	12875.2	933.63	13287.9	1988.82	16.6826	0.142317	-7835.17	84.1	0.37
20090325	733857	13622.1	13754.8	13892.9	13567.5	318614	143.823	108.509	342.89	12678.9	12916.2	13044.4	744.021	13388.9	2277.53	20.0759	0.118967	-226823	83.77	0.37
20090326	733858	14109	13821.3	14132.1	13819.1	482173	217.371	126.395	509.979	12721	13029.8	13255.1	991.811	13584.5	2414.93	20.6509	0.112211	244242	84.12	0.37
20090327	733859	14119.5	14257.6	14257.6	13955.7	339692	273.356	125.769	301.899	12763.1	13133.6	13414.5	988.58	13841.7	2188.84	18.3463	0.080937	-89445.1	85.14	0.37
20090330	733862	13456.3	13893.2	13893.2	13413.5	288552	261.202	56.9542	706.019	12792.2	13164.3	13462.4	622.82	13843.5	1454.8	12.1218	0.0429716	-363195	85.67	0.37
20090331	733863	13576	13545.4	13696.7	13428.3	285489	258.25	44.515	268.381	12807.7	13203.5	13532.2	128.6	13776.6	1050.22	8.38445	0.0337985	-346052	85.6	0.37
20090401	733864	13519.5	13746.2	13788.4	13411.8	275337	248.489	34.8874	376.62	12835.4	13233.6	13572.5	-390.8	13756.1	542.83	4.18311	0.0287451	-420471	85.47	0.001
20090402	733865	14522	13963.3	14533.3	13953.6	340282	317.976	144.472	1013.8	12893.7	13356.3	13711.6	899.859	13838.7	1643.88	12.7649	0.116269	44840.4	84.3	0.001
20090403	733866	14545.7	14547.5	14644.8	14392.2	307865	370.685	152.437	252.63	12957.2	13469.6	13882.8	436.71	13923.9	1428.52	10.8905	0.0755049	225411	84.17	0.001
20090406	733869	14998	14920.8	15147.1	14778.5	255528	443.842	176.284	601.369	13041.3	13615.1	14037.9	889.06	14232.3	1867.12	14.339	0.0725228	233327	84.73	0.001
20090407	733870	14929	14922.1	14994.8	14743.7	255889	490.592	132.156	254.33	13141.8	13740.3	14139.7	809.47	14502.8	2095.46	13.6933	0.0875385	1141.24	85.23	0.001
20090408	733871	14474.9	14715.7	14715.7	14276.3	294479	485.402	68.123	652.62	13235.6	13810.2	14225	1018.53	14693.9	1027.44	12.7896	0.0252769	67336.5	85.2	0.001
20090409	733872	14901.4	14677.8	14987.4	14656.2	260934	509.832	101.733	512.55	13334.5	13914.2	14304.2	1325.39	14769.8	991.07	10.8124	0.0524722	447770	85.66	0.001
20090414	733877	15580.2	15302.1	15596.3	15140.4	364305	577.307	151.865	694.93	13464.1	14072.8	14450.3	1034.47	14976.7	1958.05	10.4273	0.136316	857377	84.78	0.001
20090415	733878	15669.6	15344.6	15669.8	15213.4	252945	630.729	134.023	456.46	13608.2	14224.9	14671.6	740.65	15111	1560.64	10.9786	0.133609	900875	84.95	0.001
20090416	733879	15583	15928.8	15977.1	15517.4	268496	658.486	130.578	459.74	13771.2	14354.2	14872.3	1108.13	15241.8	1463.49	15.8042	0.132417	945869	85.19	0.001
20090417	733880	15601.3	15956.5	15956.5	15560.4	309579	674.187	109.859	396.06	13921.5	14473	15080.5	699.859	15467.1	2144.94	14.9178	0.0691803	595444	85.88	0.001
20090420	733883	15750.9	15574.3	15878.4	15383	256599	690.742	91.9846	495.44	14068.5	14594.7	15203.4	849.5	15637	2174.89	16.5048	0.0765175	518830	86.67	0.001
20090421	733884	15285.9	15065.6	15332.3	15065.6	242681	658.746	39.4437	685.32	14194.8	14660.5	15277.4	384.479	15578.1	1766.35	5.26044	0.0188311	474010	86.5	0.001
20090422	733885	14878.5	15328.8	15396.3	14830.6	306984	593.668	5.65846	565.691	14285.3	14681.3	15265.5	-701.71	15419.9	356.481	2.28769	-0.00338399	327596	86.28	0.001
20090423	733886	15214.5	14958.2	15222.2	14867.6	200829	562.719	-0.447747	354.61	14371.3	14732.1	15294	-455.16	15346.2	668.77	1.91232	0.0486116	395127	85.42	0.001
20090424	733887	15258.8	15217.4	15367.5	15062.3	179202	535.6	12.4888	305.19	14462.9	14782.2	15372.4	-324.141	15277.7	260.81	5.41621	0.0234251	478386	84.76	0.001
20090427	733890	14840.4	15160.7	15160.7	14798.9	233166	474.871	-58.3575	459.949	14529.2	14787.8	15366.3	-760.85	15095.6	-88.5498	-0.409292	-0.0474796	458390	85.72	0.001
20090428	733891	14555.1	15057.2	15078.6	14464.8	281852	399.119	-99.3279	613.85	14584	14765.6	15263.8	-1195.8	14949.5	80.25	-2.32394	-0.0711255	-38010.1	85.2	0.001
20090429	733892	14957	14767.9	14983.7	14714.5	241373	367.277	-60.6235	428.55	14665.6	14783.8	15192.5	-328.939	14965.2	55.54	0.372716	-0.0401746	35186.1	84.66	0.001
20090430	733893	15521	15369.1	15587.3	15204.1	293290	383.138	45.1026	630.34	14745.4	14854	15186.3	642.54	15026.5	-59.17	-0.379778	-0.00514569	281314	84.79	0.001
20090504	733897	16381	15869.3	16387.1	15855.2	332498	459.808	177.312	866.129	14840.4	14999.5	15264.3	1166.59	15250.9	711.43	4.54018	0.0384676	158028	83.71	0.001
20090505	733898	16430.1	16572	16580.5	16295.9	252050	518.548	171.8	284.679	14948.4	15135.7	15332.2	1171.23	15568.8	847.09	5.43599	0.06964	187716	84.16	0.001
20090506	733899	16834.6	16348.8	16885.9	16268	304212	590.927	159.982	617.89	15053.2	15297.5	15487.1	1994.15	16024.7	1233.3	7.90513	0.116197	689675	83.98	0.001
20090507	733900	17217.9	17278.3	17301.2	16880.6	441146	671.478	169.386	466.68	15172.4	15480.4	15721	2662.78	16476.9	1466.98	9.31362	0.116357	593698	83.84	0.001
20090508	733901	17389.9	17149.3	17443	16970.2	388627	740.655	140.913	472.762	15323.7	15662.3	15938.6	2432.92	16850.7	2103.98	13.7642	0.122544	957136	82.43	0.001
20090511	733904	17087.9	17381	17685.6	17032.4	372238	762.328	111.746	653.201	15458.8	15798	16121.5	1566.96	16992.1	2209.5	14.8503	0.131527	462267	82.8	0.001
20090512	733905	17153.6	16996.2	17239.7	16908.1	402946	775.861	83.6743	331.59	15598.5	15927.1	16352.8	772.591	17136.8	1939.18	12.7456	0.151486	655804	82.29	0.001
20090513	733906	17059.6	17097.8	17372.2	17014.9	204333	770.122	76.3608	357.291	15696.1	16035	16603.3	629.539	17181.8	1800.77	11.8015	0.123254	580432	82.57	0.001
20090514	733907	16541.7	16630.3	16630.3	16422.3	296220	715.533	25.5553	637.34	15772.9	16083.3	16761.7	-292.881	17046.6	1701.27	11.4638	0.0617047	447214	82.4	0.001
20090515	733908	16790.7	16818.8	16953.4	16736.2	198498	684.474	42.9728	411.721	15841.9	16150.6	16888.7	-427.191	16926.7	2235.59	15.3595	0.0243974	582952	82.94	0.001
20090518	733911	17022.9	16476	17062.5	16334.4	239728	670.863	35.1765	728.13	15922.4	16233.7	16952.9	-366.959	16913.7	2065.96	13.8127	0.0348254	586924	82.55	0.001
20090519	733912	17544	17454.2	17588.9	17376.4	281304	694.125	103.921	566.02	16040.4	16358.5	17064.3	456.08	16991.8	2023.04	13.0342	0.0404388	483660	82.1	0.001
20090520	733913	17475.8	17486.4	17611	17362.4	230851	699	99.4925	248.631	16139.5	16464.9	17128.4	322.199	17075	1094.79	6.68327	0.0147603	293749	81.18	0.001
20090521	733914	17199.5	17291.4	17415.3	17172.6	153898	672.809	56.6655	303.199	16201.7	16534.9	17126.6	139.871	17206.6	769.41	4.68294	-0.0109477	437395	80.49	0.001
20090522	733915	17062.5	17169.6	17299.3	16740.3	193845	633.695	0.201563	558.99	16255.3	16585.1	17093.8	520.83	17261	227.949	1.35405	-0.00148817	677905	80.04	0.001
20090525	733918	17121.8	16999.1	17264.4	16789	195019	600.56	-5.81803	475.42	16314.5	16636.2	17097.2	331.121	17280.7	-96.0703	-0.557968	-0.00185502	636806	80.01	0.001
20090526	733919	16991.6	17050.3	17283.9	16977.7	205222	557.363	-8.32394	306.18	16368	16670.1	17081	-31.3495	17170.2	-398.309	-2.29046	-0.00398946	396933	80.09	0.001
20090527	733920	17885.3	17395.6	17984	17347.9	456427	588.462	169.626	992.459	16450.1	16785.8	17163.6	341.24	17252.1	797.32	4.66598	0.0751222	992676	80.76	0.001
20090529	733922	18171	18027.9	18227.8	17833.7	435855	628.913	194.838	394.049	16561	16917.7	17326.5	626.971	17446.4	1017.36	6.3381	0.0759617	1.00582e+06	79.23	0.001
20090601	733925	18888.6	18499.9	18895.8	18415.4	412467	710.683	223.2	724.801	16715.3	17105.4	17536.3	1412.75	17811.6	1828.97	10.1142	0.0987728	1.31518e+06	79.19	0.09
20090602	733926	18389.1	18916.6	18916.6	18300.6	393114	726.802	146.111	615.99	16837.4	17227.7	17672.9	1189.59	18065.1	1847.39	7.79303	0.0459539	1.18493e+06	78.45	0.09
20090603	733927	18576.5	18616.9	18967.4	18508.3	309456	746.096	130.545	578.311	16965	17356.1	17776.2	1513.95	18382.1	1785.77	12.3009	0.0592487	1.38821e+06	79.5	0.09
20090604	733928	18502.8	18417.9	18522.4	18108.8	268326	746.831	80.0103	467.67	17105.8	17465.3	17878.9	1380.95	18505.6	1479.86	10.1965	0.070437	1.27375e+06	79.44	0.09
20090605	733929	18679.5	18674.5	18722.5	18406.9	250128	752.996	88.7374	315.631	17264.5	17581	18026.9	1687.97	18607.3	1135.5	9.7317	0.0865659	1.1615e+06	80.67	0.09
20090608	733932	18253.4	18521.8	18636.2	18236.1	198738	715.252	54.3413	443.478	17391.2	17645	18145.9	368.121	18480.2	777.551	4.04332	0.0619923	708255	80.87	0.09
20090609	733933	18058.5	18450.6	18475.5	17710.4	217488	661.981	16.9083	765.061	17488.8	17684.4	18239.6	-830.1	18414.1	859	3.33403	0.0590819	722430	79.81	0.09
20090610	733934	18785.7	18339.9	18789.8	18258.2	443223	670.709	70.6907	731.359	17581.3	17789.3	18419	396.58	18456	1723.14	9.22219	0.0479297	854829	80.32	0.09
20090611	733935	18791	18578.9	18883.2	18564.9	364199	670.331	79.0603	318.371	17672.1	17884.7	18509.6	214.559	18513.6	1669.21	10.1304	0.032996	1.16087e+06	79.6	0.09
20090612	733936	18889.7	19034.8	19162	18707.2	359944	670.266	94.7164	454.781	17751.2	17980.4	18581.5	386.91	18555.7	1898.12	10.3252	5.76982e-05	848271	80.13	0.09
20090615	733939	18499	18712.1	18872.7	18433.3	235762	631.408	43.4659	456.379	17800.4	18029.8	18542.5	-180.568	18604.8	613.691	8.87147	0.00593984	900942	81.16	0.09
20090616	733940	18165.5	18236	18315	17859.7	292410	567.168	-81.2403	639.221	17830.3	18042.7	18520.1	-87.8906	18626.2	-5.5	1.56682	-0.0221232	664367	80.75	0.09
20090617	733941	18084.6	17984.8	18255.1	17833.8	291415	503.92	-111.272	421.361	17868.6	18046.7	18471	26.1094	18486	-803.99	-4.25649	-0.0226004	755215	80.29	0.09
20090618	733942	17776.7	17955.7	18069.8	17655.8	235570	424.059	-154.982	428.779	17892.6	18021	18398.3	-1009	18283.1	-612.42	-3.33035	-0.0483347	779542	80.58	0.09
20090619	733943	17920.9	17936.3	18015.1	17759.9	308569	368.166	-115.394	255.25	17925.7	18011.5	18322.5	-870.1	18089.3	-655.541	-3.52888	-0.0182137	786611	80.36	0.09
20090622	733946	18059.6	17906.4	18398.9	17906.4	259202	331.238	-54.1188	492.529	17984.1	18016	18303.1	-830.129	18001.4	-443.219	-2.39542	5.87279e-05	687138	80.84	0.09
20090623	733947	17538.4	17577.7	17682.9	17376	286590	256.955	-151.173	683.59	18012.8	17970.5	18251.1	-960.592	17876	-1141.16	-6.10915	-0.0663959	531508	79.85	0.09
20090624	733948	17892.2	17583.3	17912.1	17484.1	222204	224.049	-89.1602	428.01	18046.3	17963.1	18161.7	-273.35	17837.5	-361.24	-1.97903	-0.0478355	701621	80.54	0.09
20090625	733949	18275	18140.2	18340.9	18069.4	231982	226.259	4.6505	448.76	18074.4	17992.8	18110.1	190.43	17937.2	216.539	1.1991	-0.032539	875167	80.34	0.09
20090626	733950	18600.3	18408.4	18688.1	18360.7	225849	251.355	65.8802	413.08	18117.6	18050.6	18081.2	823.6	18073.1	-185.4	-0.986925	0.0054461	1.04466e+06	79.9	0.09
20090629	733953	18528.5	18561.1	18687.4	18451.8	163470	262.43	57.3357	235.6	18168.7	18096.2	18084.2	607.58	18166.9	-262.519	-1.39705	0.019592	971682	79.9	0.09
20090630	733954	18378.7	18883.2	18883.2	18364.8	241709	256.168	56.5968	518.43	18219.4	18123.1	18105.5	319.18	18334.9	-510.949	-2.70491	0.0160039	775860	80.16	0.09
20090702	733956	18178.1	18781	18781	18053.1	228738	232.334	25.1846	727.861	18260	18128.3	18114.8	285.9	18392.1	-320.91	0.0690914	0.0220811	235055	80.55	0
20090703	733957	18203.4	17961.2	18234.2	17894.8	154080	213.035	-12.5139	339.43	18306.6	18135.5	18157.5	-71.6289	18377.8	37.9004	0.656917	0.0155175	186759	80.41	0
20090706	733960	17979.4	18020.1	18258.3	17897.7	178013	177.618	-21.9071	360.58	18310.2	18120.6	18163.3	-620.85	18253.6	-105.189	1.14054	-0.00443757	-167044	80.38	0
20090707	733961	17862.3	17943.5	18160	17821.7	149776	138.502	-44.6065	338.279	18298.3	18096	18143.6	-666.24	18120.4	85.6093	-0.327328	0.0181332	133654	80.7	0
20090708	733962	17721.1	17653	17819.3	17493.6	200190	95.0131	-100.577	368.65	18253.4	18060.3	18161.9	-657.66	17988.8	-199.859	-1.87425	-0.00956174	202785	80.66	0
20090709	733963	17790.6	17793.6	17836.9	17509.3	215698	65.4036	-87.0433	327.67	18230.4	18034.6	18151.7	-588.141	17911.3	-268.961	1.43811	-0.0265083	145737	79.91	0
20090710	733964	17708.4	17800.1	17851.2	17645.6	160558	34.905	-75.5333	205.67	18197	18003.5	18095.1	-469.631	17812.4	170.051	-1.02688	-0.0479477	70203.3	80.32	0
20090713	733967	17254.6	17612.4	17612.4	17186	200618	-25.5874	-131.538	522.459	18149	17932.2	17960.5	-948.769	17667.4	-637.519	-5.58357	-0.0687524	35206	80.06	0
20090714	733968	17885.7	17631.7	17896.4	17581.4	184573	-22.3459	-50.2849	641.729	18118.5	17927.8	17896.2	-93.6797	17672.1	-389.299	-3.8415	-0.0268245	295584	80.03	0
20090715	733969	18258.7	18042.6	18289	18030.1	176256	10.1977	30.0781	403.269	18118.7	17959.3	17884.2	396.391	17779.6	-341.6	-1.4564	0.00441486	71099.2	79.4	0
20090716	733970	18361.9	18688.9	18700.6	18303.6	194980	43.8118	79.8463	441.939	18130.4	17997.6	17902.6	640.799	17893.9	-166.641	-0.0917441	0.00863031	-332169	79.24	0
20090717	733971	18805.7	18551.9	18855.9	18457.4	250507	105.05	125.35	493.99	18131.1	18074.6	17962.8	1015.07	18113.3	426.93	2.32296	0.0439362	-57781.8	79.48	0
20090720	733974	19502.4	19005.2	19506.4	18960.5	244271	207.41	202.523	700.76	18158.5	18210.6	18115.1	1793.95	18562.9	1324.32	7.28526	0.0840975	279025	78.85	0
20090721	733975	19501.7	19601.9	19601.9	19295.2	184425	285.192	180.163	306.629	18182	18333.5	18279.1	2247.1	18886.1	1298.33	7.13235	0.0913078	264069	78.83	0
20090722	733976	19248.2	19560.4	19641.8	19224.1	206423	322.655	129.719	417.699	18210.9	18420.6	18431.8	1362.44	19084	1268.76	7.05674	0.0757256	40756.7	78.79	0
20090723	733977	19817.7	19431.9	19824.2	19415.4	230572	393.762	129.525	576.01	18274.4	18553.7	18634.5	1559.04	19375.1	1955.43	10.9473	0.106434	360217	79.03	0
20090724	733978	19982.8	20063.9	20063.9	19715.2	223493	458.155	122.286	348.779	18347.4	18689.8	18861.9	1620.92	19610.6	2261.72	12.7629	0.136525	326841	78.84	0
20090727	733981	20251.6	20170.7	20385.7	20096.2	220147	524.829	123.064	402.9	18442.6	18838.5	19161.6	1445.96	19760.4	2461.03	13.8333	0.116825	307744	78.63	0
20090728	733982	20624.5	20261.9	20664.5	20109.6	235617	600.834	117.561	554.93	18546.6	19008.6	19435.5	1122.17	19985	2916.12	16.4674	0.114712	498455	78.86	0
20090729	733983	20135.5	20404.5	20542.6	19787.5	252309	614.524	83.113	837.059	18626.4	19116	19623.2	633.769	20162.4	2880.87	16.6962	0.0880848	248256	79.52	0
20090730	733984	20234.1	20150.3	20359.8	19955.3	199015	626.11	77.661	404.469	18730.1	19222.4	19810.4	985.91	20245.7	2348.35	13.1297	0.0705948	174278	79.33	0
20090731	733985	20573.3	20546.1	20712.7	20474.1	193055	655.115	105.097	478.58	18833.2	19351.1	19987.2	755.631	20363.8	2314.67	12.6771	0.0520558	63961.5	78.35	0
20090803	733988	20807.3	20582.7	20816.6	20449.2	192843	689.035	104.586	367.42	18930.6	19489.8	20117.7	824.471	20474.9	2445.39	13.3178	0.0627439	204453	77.57	0.002
20090804	733989	20796.4	21196.8	21196.8	20748.6	257390	706.895	115.876	448.141	19015.1	19614.2	20247.1	544.811	20509.3	1990.77	10.586	0.0744483	209748	77.72	0.002
20090805	733990	20494.8	20779.8	20995.8	20436.7	226393	688.767	78.2511	559.16	19090.7	19698.1	20371.8	-129.77	20581.2	992.4	5.08861	0.0330362	283827	77.57	0.002
20090806	733991	20899.2	20479.2	20904.9	20339.9	242790	698.981	82.3932	565.06	19187.7	19812.5	20480	763.74	20714.2	1397.51	7.16608	0.0438509	354340	78	0.002
20090807	733992	20375.4	20708.1	20759.6	20316.8	280980	657.228	39.584	582.461	19272.2	19866.1	20519.2	141.289	20674.6	1127.2	5.85614	0.00607351	163272	78.9	0.002
20090810	733995	20929.5	20758.5	21010.5	20730.4	216907	661.231	97.7911	635.102	19377	19967.4	20587	356.189	20699.1	1111.82	5.61024	0.0145718	331673	79.18	0.002
20090811	733996	21074.2	20775	21088.1	20733.3	162776	668.374	108.109	354.73	19496.1	20072.8	20632	266.951	20754.6	1091.42	5.46181	0.0445431	427133	79.17	0.002
20090812	733997	20435.2	20725.9	20725.9	20417.8	225178	615.382	-0.304244	656.451	19595	20107.3	20661.9	-361.19	20742.7	183.621	0.906698	0.00984378	216717	78.84	0.002
20090813	733998	20861.3	20767.9	20943.9	20746.9	193452	600.838	79.3186	508.619	19715.8	20179.1	20724.7	366.531	20735.1	236.762	1.14796	0.0138041	380037	78.44	0.002
20090814	733999	20893.3	21024	21037.2	20639.6	174462	585.152	71.7985	397.609	19835.1	20247.1	20756.7	-5.9099	20838.7	757.83	3.76365	0.00411951	491035	78.72	0.002
20090817	734002	20137.7	20467.3	20471.8	20058.1	255688	505.911	-118.702	835.23	19928.6	20236.7	20689.7	-237.719	20680.3	-96.4297	-0.476571	-0.0316775	138380	79.34	0.002
20090818	734003	20306.3	20125.6	20409.2	19916.3	203814	451.514	-125.994	492.91	20045.9	20243.3	20640.7	-623.25	20526.8	-267.061	-1.29809	-0.00919747	66008.1	78.98	0.002
20090819	734004	19954.2	20195.1	20352.9	19824.9	210122	375.667	-165.149	528.08	20125.5	20215.8	20586.6	-1119.98	20430.6	-853.029	-4.09967	-0.0452174	130764	78.48	0.002
20090820	734005	20328.9	20282.7	20465.2	20196.3	179980	341.846	-70.5484	510.99	20205.1	20226.6	20529.6	-106.381	20324.1	-467.57	-2.24832	-0.00228264	2108.95	78.43	0.002
20090821	734006	20199	20288.6	20439.4	20002.8	166514	301.095	-85.4259	436.641	20275.8	20223.9	20512	-662.281	20185.2	-295.75	-1.44305	-0.0349029	-254516	78.08	0.002
20090824	734009	20535.9	20650	20650	20433.6	193503	292.613	1.30067	450.941	20342.3	20253.7	20472.6	-357.391	20264.9	-363.301	-1.73834	-0.0255417	-296272	78.24	0.002
20090825	734010	20435.2	20246.8	20476.2	20143.5	153143	274.6	-43.5283	392.43	20378.2	20271	20408.7	297.59	20290.7	59.8711	0.293841	0	-55226.6	78.29	0.002
20090826	734011	20456.3	20542.8	20576.6	20401.7	143501	259.04	-5.44333	174.859	20414.9	20288.6	20410.8	150.051	20391.1	-473.199	-2.26092	-0.019413	-343746	78.66	0.002
20090827	734012	20242.8	20289.3	20364.4	20147.3	167262	226.86	-61.3563	308.98	20453.2	20284.2	20349	288.519	20373.9	-831.461	-3.9454	-0.0311382	-327654	78.11	0.002
20090828	734013	20098.6	20409.1	20409.1	20004.7	176473	187.564	-73.568	404.432	20464	20266.6	20269.5	-230.24	20353.8	-336.621	-1.64726	-0.00193823	-524652	78.31	0.002
20090831	734016	19724.2	19827.1	19827.1	19592.1	226814	124.771	-186.802	506.549	20454	20214.9	20228.1	-474.83	20191.4	-1137.11	-5.45082	-0.028665	-777937	78.16	0.002
20090901	734017	19872.3	19961.7	19961.7	19734.3	140381	85.9669	-123.047	237.551	20439.4	20182.3	20184.7	-663.639	20078.8	-1021.03	-4.88687	-0.00410588	-743250	78.74	0.01
20090902	734018	19522	19560.3	19611.1	19425.9	166663	26.641	-188.12	446.441	20397	20119.4	20141.5	-913.24	19892	-615.65	-3.05721	-0.0396903	-818930	78.42	0.01
20090903	734019	19761.7	19526.9	19823	19526.9	158009	-1.02314	-110.472	301.029	20382.7	20085.3	20084.8	-694.641	19795.8	-544.59	-2.68188	-0.0216515	-715711	78.43	0.01
20090904	734020	20318.6	19830	20413.6	19744.4	310846	21.7425	13.2509	669.16	20385.9	20107.5	20096.8	75.8691	19839.8	364.389	1.82612	-0.0105824	-606614	78.19	0.01
20090907	734023	20629.3	20502.8	20667.6	20446.2	226732	64.1156	112.354	348.961	20388.1	20157.2	20106.1	530.691	20020.8	300.451	1.47795	0.0094075	-247195	77.99	0.01
20090908	734024	21069.8	20617.4	21133.7	20617.4	279728	131.723	165.884	516.311	20398.2	20244.1	20169.6	1345.62	20260.3	870.791	4.31106	0.029117	113305	77.28	0.01
20090909	734025	20851	21085.1	21085.1	20825.2	154092	165.738	133.822	259.93	20400.3	20301.9	20209	978.738	20526.1	315.1	1.53438	0.0291731	-205912	77.08	0.01
20090910	734026	21069.6	21131.1	21322.6	21020.9	222448	207.932	138.779	471.512	20422.4	20375.1	20291.7	1547.56	20787.7	634.32	3.10405	0.0460827	-40125.4	76.82	0.01
20090911	734027	21161.4	21122.3	21306.1	20980.2	177398	245.948	120.246	325.959	20432.5	20449.9	20398	1399.74	20956.2	705.1	3.44685	0.0679175	-151281	76.73	0.01
20090914	734030	20932.2	20841.5	21045	20821.6	125331	254.644	74.3676	339.83	20453.9	20495.9	20518.8	613.58	21016.8	689.449	3.40591	0.0506348	-237718	76.63	0.01
20090915	734031	20866.4	21049.2	21049.2	20819.9	71348.8	253.304	63.1371	229.29	20451.4	20531.2	20618.2	237.059	20976.1	767.751	3.81992	0.0644276	-82212.1	76.51	0.01
20090916	734032	21402.9	21086.8	21403.1	20950.4	226370	292.169	91.5002	536.761	20464.1	20614.2	20806.3	333.109	21086.5	1678.73	8.51102	0.076683	-15917.1	76.25	0.01
20090917	734033	21768.5	21674.7	21929.8	21636.5	251241	348.454	131.77	526.869	20515.4	20724.1	21007	917.471	21226.3	1896.21	9.54197	0.066605	121757	76.2	0.01
20090918	734034	21623.4	21641	21766	21515.9	200259	377.008	105.498	252.58	20544.7	20809.8	21137.5	553.889	21318.7	2101.45	10.7645	0.045975	311480	76.44	0.01
20090921	734037	21472.8	21574.9	21730.7	21457.3	152512	383.07	90.806	273.361	20567	20872.9	21221.8	311.43	21426.8	1711.17	8.65903	0.0187697	179797	76.75	0.01
20090922	734038	21701.1	21556.7	21704.1	21491.7	113071	401.665	95.3379	231.291	20627.1	20951.8	21284.9	768.941	21593.8	1382.52	6.80421	0.0391731	352514	76.11	0.01
20090923	734039	21595.5	21655.6	21742.4	21524.3	117192	403.231	85.54	218.06	20676.7	21013.1	21359.4	729.149	21632.3	966.209	4.68367	0.024355	289332	76.54	0.01
20090924	734040	21050.7	21386.5	21399.2	20963.4	206993	356.404	-19.8391	632.15	20718.9	21016.7	21357.5	-352.189	21488.7	-19.08	-0.0905561	-0.00523072	164034	76.87	0.01
20090925	734041	21024.4	20810.8	21065.7	20766.5	126565	313.553	-72.181	299.27	20745.6	21017.4	21343.8	-744.109	21368.9	173.361	0.831428	0.00438544	356344	76.68	0.01
20090928	734044	20588.4	20798.5	20829.5	20534.8	125861	241.628	-131.098	489.58	20760.6	20976.6	21309.4	-1035.04	21192	-481.15	-2.28363	-0.0133209	179873	76.93	0.01
20090929	734045	21013.2	20889.8	21087.2	20889.8	130315	216.407	-55.3413	498.84	20778.9	20980.1	21324.1	-459.68	21054.4	-148.25	-0.700567	-0.0182101	332231	77.06	0.01
20090930	734046	20955.2	20981.1	21090.5	20793	112080	189.56	-61.3005	297.51	20798.9	20977.7	21279.3	-745.891	20926.4	23.0508	0.110121	-0.0373595	358382	76.7	0.01
20091002	734048	20375.5	20380.2	20470.9	20323.6	185521	120.117	-148.867	631.66	20795.8	20920.3	21140	-1325.65	20791.3	-490.88	-2.65958	-0.0577132	487904	77.03	0.01
20091005	734051	20429.1	20342.6	20489.9	20305.1	123200	68.6161	-126.429	184.889	20803	20873.5	21020.6	-1272.07	20672.3	-973.85	-2.40361	-0.0486093	644866	76.7	0.01
20091006	734052	20811.5	20509.6	20824.1	20509.6	144108	57.9937	-67.9522	395.061	20830.4	20867.6	20954.5	-889.611	20716.9	-956.981	-0.57648	-0.0409938	838397	76.29	0.01
20091007	734053	21241.6	21075	21343.8	21072.6	202914	83.3172	17.3244	532.221	20888.8	20903.3	20908.5	-459.551	20762.6	-381.859	1.47806	-0.016389	997511	76.4	0.01
20091008	734054	21492.9	21418.3	21524.1	21284.4	140763	122.256	61.6109	282.461	20951.1	20959.4	20898.3	-208.24	20870.1	20.0508	2.67865	0.0205728	916075	75.9	0.01
20091009	734055	21499.4	21572.7	21572.7	21421.8	139075	151.891	76.9978	150.93	21027.2	21010.8	20943.1	-96.08	21094.9	-201.701	3.03392	0.0220954	621600	76.34	0.01
20091012	734058	21299.3	21623.3	21623.3	21262.7	101081	157.418	61.9888	360.619	21086.3	21038.3	20970.6	248.619	21269	-296.17	-0.483907	0.0333785	401294	76.16	0.01
20091013	734059	21467.4	21371.8	21679.2	21371.8	182199	173.356	87.2053	379.801	21130.5	21079.2	21058.5	442.959	21400.1	416.629	-1.38342	0.0211572	212826	75.82	0.01
20091014	734060	21886.5	21564.3	21893.4	21562.7	201252	217.302	134.397	426.06	21178.8	21156.1	21145.8	1298.07	21529.1	862.08	1.21642	0.0425482	547590	75.46	0.01
20091015	734061	21999.1	22209.2	22250.3	21971.5	215451	258.238	148.949	363.869	21214.6	21236.4	21250.2	985.91	21630.3	1410.67	2.45068	0.0738026	430632	75.45	0.01
20091016	734062	21929.9	22138.1	22143	21899.2	214251	281.85	113.868	243.84	21256.1	21302.4	21405.7	974.65	21716.4	916.73	1.05414	0.0684376	226446	75.58	0.01
20091019	734065	22200.5	21761.8	22250.2	21761.8	152746	318.72	109.366	488.4	21299.6	21387.9	21582.8	701.021	21896.7	1245.21	2.80124	0.0625632	312751	75.23	0.01
20091020	734066	22385	22260.4	22451.6	22260.4	184697	358.692	130.299	251.158	21346.6	21482.9	21740.2	1085.61	22080.2	2009.47	6.33817	0.0510776	489958	75.51	0.01
20091021	734067	22318.1	22299.7	22407.1	22200.6	139945	380.589	105.623	206.5	21399.9	21562.4	21847.8	850.75	22166.5	1889.04	6.15337	0.0369749	344386	75.12	0.01
20091022	734068	22210.5	22237.4	22266.7	22002.8	170680	384.825	74.1655	315.32	21451.6	21624.2	21919.6	324.039	22208.8	1398.99	7.87875	0.0320155	246667	75.09	0.01
20091023	734069	22589.7	22438.9	22620	22407.4	211903	414.009	117.331	409.49	21497.3	21716.1	22028.6	590.65	22340.8	1348.14	7.50273	0.0571225	411029	75.45	0.01
20091027	734073	22169.6	22016.8	22277.1	22016.8	168031	398.64	48.4543	572.941	21512.7	21759.3	22115.6	-30.8711	22334.6	676.689	3.11706	0.0316754	566634	76.14	0.01
20091028	734074	21761.6	22004.6	22149	21740.3	173994	349.508	-12.2806	429.26	21518	21759.5	22145	-623.381	22209.9	262.141	2.17016	-0.00570674	386318	76.44	0.01
20091029	734075	21265	21290.1	21346.6	21134.3	227974	267.418	-140.753	627.25	21510	21712.4	22082.9	-1053.12	21999.3	-34.3594	-0.942683	-0.0333691	391654	75.94	0.01
20091030	734076	21752.9	21720.4	21953.6	21720.4	217743	238.973	-31.5647	688.6	21512	21716.3	22058.3	-457.65	21907.8	285.51	-0.610475	-0.0080726	581409	76.39	0.01
20091102	734079	21620.2	21194.1	21632.9	21130.9	172258	203.38	-113.034	621.969	21513	21707.1	22027.3	-969.541	21713.8	-266.291	-1.7223	-0.0261378	637283	76.04	0.0001
20091103	734080	21240.1	21598.6	21684.7	21223.4	145886	142.853	-124.727	461.311	21520.2	21662.6	21931.3	-1349.67	21527.9	-759.02	-3.14566	-0.051146	613625	76.28	0.0001
20091104	734081	21614.8	21396.5	21699.8	21360.7	140316	123.694	-77.54	459.779	21543	21658.1	21854.2	-554.82	21498.6	-315.131	-2.63819	-0.0315143	622501	75.78	0.0001
20091105	734082	21479.1	21405.1	21549.1	21373	126196	96.4501	-81.7724	241.779	21577.2	21641	21770.3	-282.5	21541.4	-721.381	-4.04683	-0.0329321	685292	75.73	0.0001
20091106	734083	21829.7	21866.7	21931.4	21780.6	152413	101.977	-5.60233	452.279	21608.6	21659	21732.3	564.731	21556.8	-555.24	-2.18831	-0.033644	653862	75.77	0.0001
20091109	734086	22207.6	22004.5	22214.8	21941.6	166295	135.286	47.5164	385.129	21656.8	21711.2	21694	454.682	21674.2	-110.559	-0.0133662	0.00170937	719806	75.04	0.0001
20091110	734087	22268.2	22556.6	22556.6	22200.2	0	164.675	91.5271	356.32	21729.6	21764.3	21703.9	647.971	21879.9	57.6407	-1.42352	0.0227491	581471	74.99	0.0001
20091111	734088	22627.2	22534.1	22643.7	22396	132125	214.467	123.213	375.5	21814.1	21846.5	21790.5	1387.15	22082.3	37.4804	0.165918	0.0602028	506455	75.07	0.0001
20091112	734089	22397.6	22660.5	22707.4	22359.1	141596	232.715	98.8271	348.27	21875.1	21899	21903.7	782.801	22266	227.98	1.02835	0.0287844	355728	75.67	0.0001
20091113	734090	22553.6	22381.3	22585.5	22344	142438	256.808	101.45	241.539	21925.6	21961.3	21983.8	1074.55	22410.8	792.051	3.63968	0.0413876	524834	75.29	0.0001
20091116	734093	22944	22790	22998.8	22770.7	166368	303.898	141.193	445.219	21981.4	22054.9	22116.2	1114.26	22558.1	1678.99	7.89556	0.0742644	727932	74.9	0.0001
20091117	734094	22914.2	23000.4	23000.4	22798	126350	334.948	114.417	202.35	22035.8	22136.7	22283.6	706.6	22687.3	1161.28	5.33852	0.0567065	617455	75.28	0.0001
20091118	734095	22840.3	22974.4	23099.6	22645.7	164632	349.57	95.3088	453.83	22095.1	22203.7	22406.1	572.17	22729.9	1220.14	5.64352	0.0595985	372821	75.06	0.0001
20091119	734096	22643.2	22894.8	22894.8	22587.2	130232	341.313	65.1631	307.66	22140.3	22245.6	22522.5	15.9493	22779.1	1403.1	6.60591	0.0359243	428613	75.26	0.0001
20091120	734097	22455.8	22486.6	22584.6	22376.4	144495	316.011	27.0079	266.801	22162.2	22265.6	22585.2	58.2695	22759.5	841.07	3.89118	0.0110568	590192	75.6	0.0001
20091123	734100	22771.4	22541.7	22794.1	22490.3	113631	317.759	53.7102	338.291	22191.9	22313.8	22641.5	217.76	22725	1292.31	6.0166	0.0220992	538930	75.13	0.0001
20091124	734101	22423.1	22708.8	22813.9	22395.4	178095	287.726	19.8711	418.55	22210.9	22324.2	22657	-520.841	22626.8	593.419	2.7184	-0.00901883	297054	75.11	0.0001
20091125	734102	22611.8	22505.9	22638.9	22336.1	290506	275.968	-1.22907	302.82	22226.7	22351.6	22655.5	-302.35	22581.1	404.25	1.82033	0.00947428	386110	74.26	0.0001
20091126	734103	22210.4	22580.2	22580.2	22108.3	229877	231.59	-99.94	503.541	22220	22338.1	22636.8	-629.92	22494.5	-57.75	-0.259339	-0.015218	223346	74.77	0.0001
20091127	734104	21134.5	21623.9	21685.1	21002.5	397476	108.355	-346.538	1207.92	22174.5	22223.5	22494.9	-1508.66	22230.2	-1492.71	-6.59697	-0.0788652	-211954	74.9	0.0001
20091130	734107	21821.5	21687.7	21924.1	21687.7	202863	65.3712	-151.812	789.58	22159.5	22185.2	22382.6	-634.34	22040.3	-576.07	-2.57202	-0.0476845	-195769	74.81	0.0001
20091201	734108	22113.2	21813.4	22130.8	21789.4	144255	54.2153	-83.9819	341.34	22141.2	22178.4	22302.5	-658.24	21978.3	-440.481	-1.95304	-0.0318375	34337.8	74.44	0.0001
20091202	734109	22289.6	22402.5	22439.4	22266.7	161759	58.9305	-16.7795	326.209	22145.8	22188.9	22247.4	-133.57	21913.8	-654.41	-2.85221	-0.0156157	-44502.2	74.63	0.0001
20091203	734110	22553.9	22503.7	22593.7	22333.7	143784	83.0369	15.309	304.15	22176.3	22223.7	22238.5	-57.9317	21982.5	-360.281	-1.57231	0.00434645	-47062.2	74.8	0.0001
20091204	734111	22498.2	22400.5	22528.8	22240.9	141767	96.5325	8.66604	313.01	22223.7	22249.8	22242.7	287.74	22255.2	-342.18	-1.49814	-0.0119993	-145190	75.77	0.0001
20091207	734114	22325	22387.2	22476.6	22256.1	0	92.1902	2.32202	242.041	22245.7	22257	22198.1	1190.46	22355.9	-318.199	-1.40528	-0.00437847	-31794.5	75.75	0.0001
20091208	734115	22060.5	22306.2	22306.2	22055	131762	66.6425	-36.4532	269.941	22262.6	22238.3	22161.8	239.019	22345.4	-395.32	-1.76043	-0.0243802	-250968	76.22	0.0001
20091209	734116	21741.8	21905.8	22034.8	21658.3	156380	20.439	-92.9018	402.25	22281.9	22191	22074.8	-371.391	22235.9	-1029.63	-4.5216	-0.0211005	-372136	76.01	0.0001
20091210	734117	21700	21939.1	21981.4	21565.6	162054	-19.3215	-88.2418	415.801	22285.2	22144.2	22023.8	-589.531	22065.1	-723.101	-3.2248	0.0260617	-427916	76.01	0.0001
20091211	734118	21902.1	21796.8	22143.8	21796.8	153744	-34.1331	-38.3387	443.801	22301.5	22121.2	22100.6	-651.76	21945.9	-709.691	-3.13859	0.00368044	-504848	76.53	0.0001
20091214	734121	22085.8	21639	22225.8	21546.5	189529	-30.6993	-29.7297	679.24	22311.3	22117.8	22127	-412.4	21898	-124.66	-0.561269	-0.0012391	-380183	76.32	0.0001
20091215	734122	21813.9	22032.2	22032.2	21779.9	176772	-49.3435	-40.2373	305.83	22296.2	22088.9	22097.1	-511.041	21848.7	679.42	3.21474	-0.0213396	-582788	76.91	0.0001
20091216	734123	21611.7	21840.2	21907.3	21517.6	178176	-79.5168	-79.8353	389.699	22270.9	22043.4	22029.3	-448.779	21822.7	-209.76	-0.961253	-0.0417724	-580378	76.9	0.0001
20091217	734124	21347.6	21665.8	21665.8	21218.9	178791	-123.319	-156.3	446.889	22221.7	21977.2	21908.7	-394.129	21752.2	-765.519	-3.46183	-0.0511384	-809268	77.75	0.0001
20091218	734125	21175.9	21162.4	21281.9	21078.2	187278	-169.933	-178.427	269.432	22174.7	21900.8	21776.4	-524.158	21607	-1113.69	-4.99646	-0.0514706	-909188	77.71	0.0001
20091221	734128	20948.1	21110.2	21178.4	20932.8	120179	-222.688	-163.885	245.68	22113	21810.1	21638.7	-954.01	21379.5	-1605.77	-7.11971	-0.0504258	-934665	78.08	0.0001
20091222	734129	21092	21150.6	21229.7	21029.3	127339	-249.999	-120.804	281.61	22041.7	21741.7	21541.9	-993.71	21235.1	-1406.11	-6.24989	-0.0298835	-923269	78.28	0.0001
20091223	734130	21328.7	21115.9	21339.2	21017	99274.3	-249.667	-85.6514	322.16	21980.8	21702.4	21500.6	-485.18	21178.5	-996.221	-4.46236	-0.0171105	-751140	77.88	0.0001
20091224	734131	21517	21378.8	21592	21357.3	68822.1	-231.543	-29.3748	263.25	21929.9	21684.7	21482.3	-94.7402	21212.4	-543.519	-2.46377	-0.0175832	-689290	77.73	0.0001
20091228	734135	21480.2	21622.1	21739.4	21474.1	85175.1	-217.638	-4.17091	265.281	21885.1	21665.3	21440.1	304.34	21273.2	-261.539	-1.01299	-0.0274172	-820772	77.65	0.0001
20091229	734136	21499.4	21544.4	21609	21392.9	77552.1	-202.731	-9.48385	216.08	21848.4	21649.5	21381.5	551.34	21383.5	-200.6	-1.8385	-0.0144165	-715356	77.83	0.0001
20091230	734137	21496.6	21469.3	21620.7	21320.1	0	-188.967	-9.54318	300.631	21799.3	21634.9	21349.7	404.579	21464.4	-405.49	-2.66747	-0.00532679	-816921	77.89	0.0001
20091231	734138	21872.5	21654.2	21886.3	21587.5	79238.2	-146.044	72.8261	389.701	21778.2	21657.5	21375.8	543.76	21573.2	-213.25	0.268545	0.0239968	-578926	77.92	0.0001
20100104	734142	21823.3	21860	22024.8	21689.2	100620	-114.678	95.5024	335.609	21747.8	21673.3	21423.4	306.279	21634.4	9.3594	0.978816	0.0296655	-304976	77.51	0
20100105	734143	22279.6	22092.2	22297	21987.3	196558	-52.3956	173.533	473.76	21750.5	21731.1	21533.8	762.58	21794.3	667.84	4.36559	0.0597624	-300878	77.63	0
20100106	734144	22416.7	22357.5	22514.8	22277.1	210023	7.93387	188.125	237.658	21799.8	21796.4	21680.6	936.449	21977.7	1069.04	5.85944	0.0590913	-375224	77.47	0
20100107	734145	22269.4	22548	22548	22169.6	149537	43.366	134.313	378.42	21817	21841.4	21798.3	770.01	22132.3	1093.57	6.30773	0.0422421	-379505	77.99	0
20100108	734146	22296.8	22282.8	22443.2	22206.2	162602	72.8099	106.188	237.061	21824.1	21884.8	21895.2	800.131	22217.1	1348.65	5.71168	0.0349715	-397653	77.48	0
20100111	734149	22411.5	22524.2	22671.9	22374	174464	104.204	112.636	375.17	21828.8	21934.9	21984.6	539.019	22334.8	1319.48	5.07662	0.0415545	-511695	77.02	0
20100112	734150	22326.6	22378.2	22476.1	22193	220478	120.842	76.1206	283.139	21820	21972.2	22069.2	503.361	22344.2	997.9	3.76279	0.03705	-551868	77	0
20100113	734151	21748.6	21990.7	22012	21688.2	341419	86.3891	-17.1569	638.471	21791.2	21950.9	22094.2	-530.98	22210.6	231.6	1.07636	0.0115861	-678189	76.84	0
20100114	734152	21717	21890.5	21988.9	21707.1	233867	55.8867	-29.5634	281.83	21767.8	21928.7	22116.2	-699.72	22100.1	236.729	1.10208	-0.00711167	-754042	76.76	0
20100115	734153	21654.2	21715.1	21788.8	21581.1	265984	26.3431	-60.1358	207.779	21752.2	21902.5	22094.4	-615.289	21971.6	154.721	0.71965	-0.00774948	-738861	77.2	0
20100118	734156	21460	21418.3	21645.7	21321	186740	-12.5917	-98.3083	333.189	21741.4	21860.4	22058	-836.74	21781.3	-36.6093	-0.170303	-0.0367857	-761541	77.11	0
20100119	734157	21678	21481.1	21681.7	21335.6	191340	-25.5646	-82.0434	346.09	21740.5	21843	21997.9	-733.539	21651.5	-194.519	-0.889334	-0.0329527	-777364	77.53	0
20100120	734158	21286.2	21543.2	21561.6	21171.3	219755	-66.6928	-123.112	506.68	21716.8	21790	21884.8	-1040.47	21559.1	-537.109	-2.46118	-0.0441537	-769181	78.36	0
20100121	734159	20862.7	21192.8	21272.3	20828.2	246565	-131.939	-159.023	457.93	21669.8	21701.7	21744.1	-885.93	21388.2	-1416.91	-6.35968	-0.0643179	-848042	78.43	0
20100122	734160	20726.2	20527.2	20739	20250.4	322036	-192.443	-178.62	612.311	21627.9	21608.8	21587.1	-990.77	21202.6	-1690.49	-7.54122	-0.0751997	-589613	78.27	0
20100125	734163	20598.6	20447.8	20619.7	20422.7	190984	-247.834	-145.544	303.51	21589	21512.5	21405.8	-1055.61	21030.3	-1670.9	-7.5031	-0.0774004	-455843	78.2	0
20100126	734164	20109.3	20560.1	20560.1	20046.6	227001	-327.433	-149.44	551.951	21541.3	21378.9	21184.1	-1350.68	20716.6	-2187.42	-9.81049	-0.0753736	-575799	78.5	0
20100127	734165	20033.1	20185.8	20340.8	19923.6	182237	-392.15	-133.303	417.269	21497.4	21250.7	21012.5	-1644.91	20466	-2378.45	-10.6126	-0.0775376	-605278	78.72	0
20100128	734166	20356.4	20202.3	20437.6	20170.2	188065	-412.594	-91.8447	404.49	21474.6	21165.6	20876.4	-929.801	20364.7	-1970.27	-8.82476	-0.0599326	-562538	78.93	0
20100129	734167	20122	20026.5	20327.7	19916.3	178426	-442.607	-96.3996	440.029	21437.3	21066.2	20723.2	-740.68	20243.9	-1626.61	-7.47915	-0.0623494	-561655	79.49	0
20100201	734170	20243.8	19987.7	20254.2	19845.9	170200	-451.364	-85.3542	408.31	21395.6	20987.8	20601.6	-482.43	20172.9	-1473.2	-6.78364	-0.0661607	-409347	79.19	0.0002
20100202	734171	20272.2	20433	20534	20181.3	156164	-450.813	-54.167	352.682	21347.7	20919.7	20461	-326.371	20205.5	-1381.98	-6.38206	-0.0476361	-464389	79	0.0002
20100203	734172	20722.1	20486.2	20780.5	20315.3	192211	-409.355	-14.479	508.32	21318.6	20900.9	20404.6	612.75	20343.3	-737.93	-3.43863	-0.00673882	-366906	79.41	0.0002
20100204	734173	20341.6	20534.7	20554.2	20316.3	160773	-402.557	-35.5235	405.75	21274	20847.6	20352.5	308.57	20340.3	-1336.34	-6.1645	-0.0185533	-555289	80	0.0002
20100205	734174	19665.1	19706.2	19822.9	19655.9	251544	-446.614	-138.649	685.76	21203.6	20735	20246.4	-691.289	20248.9	-1621.09	-7.6157	-0.0453173	-606248	80.25	0.0002
20100208	734177	19550.9	19614.8	19673.1	19423.1	175100	-485.151	-160.584	250.059	21114.3	20622.2	20141.6	-571.1	20110.4	-1311.78	-6.28769	-0.0277702	-769964	80.38	0.0002
20100209	734178	19790.3	19493.5	19843.9	19461.2	149516	-490.718	-118.437	382.67	21036.1	20543	20109.7	-453.471	20014	-935.9	-4.51555	-0.0121195	-706331	79.77	0.0002
20100210	734179	19922.2	19914.8	19976.7	19681.5	0	-478.963	-71.4007	295.121	20945.4	20483.9	20098.6	-349.959	19854	-676.33	-3.28339	-0.0213274	-596248	80.04	0.0002
20100211	734180	20290.7	20095.5	20310.8	20095.5	133886	-434.901	26.8176	388.568	20863.7	20465.5	20092.1	-431.391	19843.8	181.359	0.901867	0.00831412	-484465	79.99	0.0002
20100212	734181	20268.7	20240.7	20428.3	20212.6	119358	-397.178	53.6557	215.769	20786.7	20446.7	20106.8	-72.9511	19964.6	235.619	1.17615	0.00123044	-403000	80.24	0.0002
20100217	734186	20534	20657.9	20684.2	20471.4	111174	-341.932	110.472	415.531	20718.9	20455	20135.8	192.369	20161.2	177.641	2.50056	0.012751	-427512	80.47	0.0002
20100218	734187	20422.2	20534.8	20569.6	20381.3	72061.4	-303.675	71.8651	188.309	20642.4	20451.9	20150.8	80.5098	20287.6	300.16	1.94219	-0.0144739	-215411	80.92	0.0002
20100219	734188	19894	20261.5	20261.5	19874.6	132948	-312.37	-31.7803	547.6	20548.8	20398.8	20068	-447.621	20281.9	-349.731	-0.694106	-0.0220052	-197689	80.53	0.0002
20100222	734191	20377.3	20407.8	20427.1	20313.2	106766	-277.074	49.942	533.07	20496.1	20396.7	20071.5	712.189	20299.2	105.09	0.102673	0.0349502	-148337	80.56	0.0002
20100223	734192	20623	20218.5	20711.8	20120.1	0	-226.66	67.0159	591.65	20454	20418.3	20167.3	1072.11	20370.1	-99.0801	2.48986	0.0519861	-172301	80.92	0.0002
20100224	734193	20467.7	20357.4	20583.8	20351.1	150810	-196.964	59.5181	271.949	20408.4	20423	20259	677.461	20356.8	126.1	1.10647	0.033099	-209674	80.77	0.0002
20100225	734194	20399.6	20550	20644.3	20262	198021	-176.891	56.7571	382.29	20367.6	20420.8	20319.9	477.349	20352.3	734.49	0.6284	0.0234	-142848	80.74	0.0002
20100226	734195	20608.7	20657.8	20662.8	20567.6	149248	-142.466	90.0672	263.27	20326.5	20438.7	20388.6	318.01	20495.3	1057.81	-0.54715	0.0154308	-36485.4	80.35	0.0002
20100301	734198	21056.9	20853.1	21056.9	20853.1	258599	-78.1154	156.331	448.231	20317.7	20497.5	20465.2	788.24	20631.2	1266.65	3.51638	0.0374338	90973.8	80.72	0.0001
20100302	734199	20906.1	20921.4	20961.8	20847.5	229629	-38.8391	132.276	209.469	20319.3	20536.4	20528.9	528.84	20687.8	983.889	6.31083	0.0177986	-85941.9	80.47	0.0001
20100303	734200	20876.8	21016.3	21016.3	20845.2	167412	-9.96338	125.703	171.129	20325.1	20568.9	20563.2	253.789	20769.6	586.1	6.78178	0.0217772	-23141.2	80.01	0.0001
20100304	734201	20575.8	20983.8	21000.1	20575.8	191084	-11.2386	57.2165	424.352	20324.2	20569.5	20578.6	108.039	20804.9	307.09	3.96912	0.0331341	-140173	80.55	0.0001
20100305	734202	20788	20821	20821	20654.9	287518	4.81732	58.5075	245.191	20350.3	20590.3	20668	388.401	20840.7	253.961	4.34565	0.0197567	-305652	80.44	0.0001
20100308	734205	21196.9	21099.7	21257.1	21080.8	205290	49.9605	153.36	469.119	20395.1	20648.1	20749.9	588.17	20868.7	774.719	4.46599	0.0270733	-233948	80.43	0.0001
20100309	734206	21207.6	21153.6	21277.7	21128.9	142101	85.6119	128.482	148.73	20427.8	20701.4	20808.4	150.621	20929	1313.53	4.63208	0.0348843	-289164	80.56	0.0001
20100310	734207	21208.3	21293.5	21293.5	21156.1	125768	112.627	111.668	137.43	20469.6	20749.7	20882.5	302.18	20995.3	831.02	4.07817	0.0381322	-295970	80.4	0.0001
20100311	734208	21228.2	21333.1	21333.1	21059.1	140222	134.098	96.0697	274	20507.5	20795.2	20965.3	351.41	21125.8	605.199	2.93458	0.0291829	-447117	80.26	0.0001
20100312	734209	21209.7	21249.8	21260.1	21116.8	116441	147.919	82.8446	143.23	20543.5	20834.7	21025.4	633.961	21210.1	742	3.62522	0.00720473	-349171	79.8	0.0001
20100315	734212	21079.1	21036.4	21116.5	20964.3	114331	146.64	38.9517	245.43	20557.3	20858	21027.6	291.129	21186.6	679.53	3.3311	0.00820672	-255129	80.23	0.0001
20100316	734213	21022.9	21135.8	21196.8	20986.7	102781	139.486	35.2447	210.141	20583.5	20873.7	21039.3	-173.939	21149.7	414.231	2.00998	0.00695149	-265542	79.67	0.0001
20100317	734214	21384.5	21183.6	21440.2	21159.4	161209	161.134	112.619	417.25	20649.6	20922.3	21090.1	176.939	21184.9	327.56	1.55559	0.0378176	-266146	79.75	0.0001
20100318	734215	21330.7	21429.7	21440.8	21287.4	134195	171.965	112.483	153.441	20718.1	20961.2	21165.6	122.381	21205.4	424.56	2.0308	0.0254422	-352746	80.31	0.0001
20100319	734216	21370.8	21359.6	21389	21257.8	134745	181.694	91.7143	131.199	20778.9	21000.2	21223.9	142.621	21237.6	494.031	2.36641	0.00813966	-462557	80.77	0.0001
20100322	734219	20933.2	21120.4	21120.4	20899.7	157255	152.34	-49.8788	471.131	20817.7	20993.9	21197.5	-276.49	21208.4	357.471	1.73734	-0.0129341	-611403	80.53	0.0001
20100323	734220	20987.8	21070.7	21211.1	20971.6	125320	131.956	-26.7831	277.83	20844.6	20993.3	21175.5	-91.3203	21201.4	199.809	0.961174	-0.0103973	-590077	80.88	0.0001
20100324	734221	21008.6	21203.5	21205.5	20974.1	128211	116.144	-42.7635	231.449	20873	20994.7	21155.6	-14.3106	21126.2	-188.25	-0.888103	-0.0103438	-654934	81.91	0.0001
20100325	734222	20778.6	20799.1	20800.9	20659.3	145668	84.0791	-209.364	349.34	20882.4	20974.1	21110.6	-605.939	21015.8	-429	-2.02286	-0.0203298	-549754	82.15	0.0001
20100326	734223	21053.1	20679.7	21126.8	20679.7	186388	79.901	-84.2511	447.1	20906.7	20981.7	21094.9	-277.56	20952.3	-155.18	-0.731694	-0.00123298	-365419	81.62	0.0001
20100329	734226	21237.4	21148.1	21318.2	21125.9	139444	90.4206	47.5481	265.121	20958.4	21006	21110.8	-133.391	21013.1	9.2305	0.0434823	0.0101001	-300614	81.29	0.0001
20100330	734227	21374.8	21229.8	21451	21202.2	174975	108.59	92.8697	248.81	20996.7	21041.1	21146	441.54	21090.5	165.05	0.778179	-0.000453609	-270099	81.47	0.0001
20100331	734228	21239.3	21366.6	21446.8	21230.3	215944	110.783	69.5791	216.512	21020.4	21060	21131.4	251.57	21136.6	160.25	0.760232	-0.00428117	-319099	81.07	0.0001
20100401	734229	21537	21390.9	21547.7	21373.2	205941	134.983	122.051	308.311	21061.6	21105.5	21152.1	528.381	21288.3	514.07	2.44528	0.00771601	-69687.6	80.72	0.02
20100407	734235	21928.8	21828.3	21935.4	21747.6	286875	183.657	205.988	398.41	21120.4	21183.9	21207.9	691.34	21463.5	544.279	2.6108	0.0453979	-174922	81.61	0.02
20100408	734236	21867	21836.4	21949.2	21813.3	171226	214.774	168.016	135.9	21168.8	21248.9	21301.2	492.249	21589.4	536.369	4.46079	0.0402094	-105564	81.5	0.02
20100409	734237	22208.5	22038.6	22249.2	21963.8	212907	263.946	183.723	382.191	21213.1	21340.3	21423.3	969.15	21756.1	837.68	5.81634	0.054028	157613	80.88	0.02
20100412	734240	22138.2	22365.5	22388.8	22131.9	158009	293.852	147.581	256.84	21260.4	21416.3	21536.3	601.17	21935.9	1204.92	5.37661	0.0614152	201481	80.58	0.02
20100413	734241	22103.5	22216.1	22290.7	22008.1	186820	311.171	105.876	282.619	21307.6	21481.8	21668.8	566.529	22049.2	1115.75	6.37666	0.0475227	184209	80.42	0.02
20100414	734242	22121.4	22183.1	22192.3	22061.8	130209	322.621	87.3266	130.561	21367.1	21542.7	21775.6	584.43	22087.7	1112.81	5.07441	0.0399613	9638.37	80.22	0.02
20100415	734243	22157.8	22265.4	22337.9	22113.2	145971	330.819	84.2759	224.68	21419.8	21601.3	21867.6	229.051	22145.9	1379.27	4.33381	0.0353388	-111756	80.47	0.02
20100416	734244	21865.3	22059.3	22112	21788.9	249672	310.134	36.886	368.939	21445.5	21626.4	21916.7	-1.7793	22077.2	812.15	2.29462	0.0286258	-183697	80.8	0.02
20100419	734247	21405.2	21557.8	21582.1	21283.3	234876	253.69	-54.1678	581.959	21453.1	21605.3	21933.3	-803.33	21930.6	167.74	0.780722	-0.0061211	-249982	80.92	0.02
20100420	734248	21623.4	21519.3	21647.8	21507.5	142203	223.985	-37.5499	242.58	21469	21607.1	21941.9	-514.789	21834.6	248.591	0.401081	-0.0139264	-111866	81.04	0.02
20100421	734249	21510.9	21732.8	21740.6	21476	162416	189.188	-50.5437	264.66	21479.9	21597.9	21900.1	-592.6	21712.5	271.58	-0.121049	-0.0162852	-280060	81.23	0.02
20100422	734250	21454.9	21283.9	21471.1	21206.7	135202	155.303	-96.4808	304.19	21489.3	21584.3	21858.9	-666.49	21571.9	-82.0605	-0.381021	-0.0339312	-137403	81.69	0.02
20100423	734251	21244.5	21385.2	21442.8	21232.2	130653	110.197	-112.63	222.789	21495.7	21551.9	21762.5	-913.33	21447.8	-684.279	-3.12046	-0.0403683	-340018	81.36	0.02
20100426	734254	21587.1	21501.2	21617.8	21489.1	114060	100.93	-56.6744	373.359	21517.4	21555.3	21707.4	-278.199	21484.2	-279.979	-1.28037	-0.0233659	-177393	81.28	0.02
20100427	734255	21261.8	21341.5	21383.2	21224.1	132749	66.5709	-99.4149	363.01	21512.7	21527.3	21623.2	-143.381	21411.8	-946.711	-4.26283	-0.0388601	-255435	82.33	0.02
20100428	734256	20949.4	20853.8	21021.7	20853.8	178829	13.9732	-139.703	407.959	21498	21472.3	21506	-673.981	21299.5	-1188.77	-5.36977	-0.0545369	-20260.6	82.29	0.02
20100429	734257	20778.9	20994.4	21007.6	20763.3	161708	-40.9947	-138.434	244.221	21475.2	21406.2	21368.1	-732.01	21164.3	-1324.61	-5.99275	-0.0496834	-119559	82.01	0.02
20100430	734258	21108.6	20934.1	21121.5	20920.2	238727	-57.295	-90.9446	342.6	21482	21377.9	21292.5	-346.35	21137.2	-1012.84	-4.57855	-0.0138555	195291	81.91	0.02
20100503	734261	20811.4	20799.8	20886.8	20774	131241	-93.1237	-118.577	334.619	21475.2	21323.9	21233.1	-643.58	20982	-1346.46	-5.92218	-0.0375529	229822	82.38	0.01
20100504	734262	20763.1	20935.9	21011.9	20743.5	129120	-123.987	-102.497	268.459	21465.8	21270.5	21147.1	-481.439	20882.3	-1102.21	-6.29471	-0.0347674	-9001.47	83.47	0.01
20100505	734263	20327.5	20390.1	20505.7	20293.2	238454	-181.496	-163.782	469.82	21448.4	21180.7	21028.7	-1259.52	20757.9	-1077.63	-7.03271	-0.0525474	-144053	84.15	0.01
20100506	734264	20133.4	20177.5	20303.2	19888.5	215378	-239.971	-176.372	439.049	21413	21081	20896.6	-1128.38	20628.8	-1489.97	-5.94137	-0.0522997	-268920	84.95	0.01
20100507	734265	19920.3	19699.5	20037.6	19699.5	232481	-300.052	-170.597	433.91	21362.4	20970.4	20764.1	-1029.11	20391.1	-1590.64	-7.87616	-0.0772116	9833.1	84.39	0.01
20100510	734268	20426.6	20118.9	20491.9	20035.6	182098	-303.311	-88.6775	571.66	21325.9	20918.6	20648.1	-352.279	20314.2	-1028.3	-5.04064	-0.0392793	-39823.8	84.25	0.01
20100511	734269	20146.5	20346.5	20398.4	19977.1	188873	-324.754	-93.0766	449.541	21283.9	20845.1	20536.6	-962.08	20190.9	-1097.98	-6.0985	-0.0383252	-282857	84.73	0.01
20100512	734270	20212.5	20175.7	20237.9	20003.5	115792	-332.591	-80.3907	234.369	21232.9	20784.9	20462.9	-550.561	20167.9	-1374.57	-4.85773	-0.0272598	-303278	84.84	0.01
20100513	734271	20422.5	20411.6	20520.4	20274	134055	-318.19	-34.7803	307.94	21175	20750.3	20427.2	94.9218	20225.7	-839.328	-5.3949	-0.0325047	-424051	85.43	0.01
20100514	734272	20145.4	20258.4	20352.8	20130.8	136647	-325.381	-57.2383	291.682	21108.8	20692.7	20330.9	12.0195	20270.7	-803.971	-5.25054	-0.0319984	-353744	86.29	0.01
20100517	734275	19715.2	19832	19832	19593.5	172865	-361.627	-135.942	551.93	21012.9	20599.6	20221.3	-205.09	20128.4	-1063.72	-5.89134	-0.0504671	-363994	86.14	0.01
20100518	734276	19944.9	19768.8	20013.3	19672.4	135011	-367.577	-94.4898	340.94	20928.5	20537.3	20139.5	-481.701	20088.1	-1163.65	-4.01359	-0.0188217	-232788	87.31	0.01
20100519	734277	19579	19552.2	19785.9	19546.2	129343	-397.243	-126.309	398.719	20831.4	20446	20064.6	-567.529	19961.4	-1232.38	-7.24638	-0.0275378	-148445	86.12	0.01
20100520	734278	19545.8	19694.5	19747.2	19276.5	158550	-418.603	-136.403	470.699	20732.4	20360.3	20005.9	-666.66	19786.1	-1217.22	-5.86244	-0.0187979	-48574.4	85.95	0.01
20100524	734282	19667.8	19470.3	19757.4	19470.3	164168	-420.842	-95.4881	287.16	20636.6	20294.3	19980.6	-477.67	19690.5	-659.779	-2.31282	-0.0371515	184273	86.48	0.01
20100525	734283	18985.5	19317.2	19328.4	18974.5	216569	-472.224	-179.089	693.24	20525.8	20169.7	19836.5	-729.699	19544.6	-1147.91	-4.69265	-0.0576283	-124319	86.39	0.01
20100526	734284	19196.4	19177.3	19242.1	19047.7	226463	-490.272	-137.487	256.56	20440.9	20077	19741.5	-748.49	19394.9	-723.84	-6.02249	-0.050268	34078.7	87.36	0.01
20100527	734285	19431.4	19015.9	19555.8	18971.5	213680	-480.085	-89.5216	584.26	20356.6	20015.5	19663.4	-147.611	19365.4	-995.271	-3.5497	-0.0485295	98573.6	86.3	0.01
20100528	734286	19766.7	19816.4	19910.1	19710.9	206874	-439.882	1.75371	478.691	20289.5	19991.8	19597.8	220.88	19409.6	-379.8	-2.20547	-0.0187993	134242	86.77	0.01
20100531	734289	19765.2	19705.5	19824	19629.8	107585	-403.492	-1.26083	194.16	20224.5	19970.2	19559.8	219.359	19429	-447.301	-3.21838	0.00252921	91274.2	86.47	0.01
20100601	734290	19496.9	19600.6	19805.6	19463.3	109882	-391.782	-27.2839	342.25	20157.3	19925.2	19538	-170.811	19531.3	-925.512	-3.219	-0.0224614	124473	86.88	0.03
20100602	734291	19471.8	19651.6	19656.2	19372.1	123192	-380.148	-40.7553	284.09	20075.9	19882	19490.7	486.301	19586.4	-673.629	-1.23457	-0.00547422	-55300.7	86.74	0.03
20100603	734292	19786.7	19822.9	19859.8	19744.3	127063	-341.58	57.3202	388	20019.2	19872.9	19511.4	590.262	19657.5	71.5117	-0.793327	0.0121739	47548	87.21	0.03
20100604	734293	19780.1	19765.2	19841.7	19658.7	101135	-308	63.7822	183.02	19974.2	19864.1	19534.9	348.701	19660.1	-164.869	1.02707	0.00567796	-151158	88.3	0.03
20100607	734296	19378.2	19211.7	19389.9	19211.7	158371	-310.243	-75.9985	568.4	19920.4	19817.8	19505.9	-388.56	19582.7	-200.83	-0.85788	0.0202625	-16688.3	88.49	0.03
20100608	734297	19487.5	19459.7	19510.1	19333.1	90449.1	-299.743	-28.7246	176.99	19858	19786.3	19556.1	-277.709	19580.8	-58.3496	-0.298527	0.0149343	80623.1	88.15	0.03
20100609	734298	19621.2	19488.2	19792.3	19383.9	126312	-277.431	28.913	408.389	19812.2	19770.6	19598.6	124.291	19610.7	-46.5196	-0.236527	0.00967681	192018	87.92	0.03
20100610	734299	19632.7	19517.6	19729.2	19517.6	96222.3	-255.874	35.0128	211.541	19768.8	19757.5	19618.7	160.898	19579.9	647.199	3.40891	-0.00677962	267250	87.11	0.03
20100611	734300	19872.4	19995.6	19995.6	19834.2	114658	-216.949	115.256	362.941	19751.3	19768.4	19629.3	85.67	19598.4	675.932	3.52113	0.00539399	27875.4	87.28	0.03
20100614	734303	20051.9	20102.6	20102.6	20024	95475.8	-169.658	151.205	230.17	19748.1	19795.4	19657.9	265.199	19733.1	620.541	4.45635	0.0276762	-156486	86.7	0.03
20100615	734304	20062.2	19998.5	20142.1	19970.9	99605.5	-129.857	130.566	171.189	19753.6	19820.8	19714.5	275.44	19848.1	295.44	4.50969	0.029426	-29799.5	86.05	0.03
20100617	734306	20138.4	20201.8	20201.8	20078.6	103486	-91.1106	139.261	139.66	19742.5	19851.1	19781.1	358.33	19951.5	373.211	3.63861	0.0174636	-101211	85.69	0.03
20100618	734307	20286.7	20199.2	20315.4	20138.3	141343	-47.8847	140.763	177.07	19747.9	19892.6	19831.1	908.561	20082.3	789.762	2.63069	0.024974	-37308.1	85.57	0.03
20100621	734310	20912.2	20571.4	20938.3	20571.4	317125	36.4223	210.249	651.619	19774.8	19989.7	19944.3	1424.7	20290.3	1440.38	5.80308	0.0733558	326775	85.94	0.03
20100622	734311	20819.1	20861.5	20957.1	20796.4	159780	94.633	168.723	160.709	19790	20068.7	20088.4	1197.84	20443.7	1032.37	6.78122	0.0639605	369298	86.11	0.03
20100623	734312	20856.6	20718.7	20866.9	20689.2	136285	142.155	130.828	177.731	19817.4	20143.7	20225.3	1223.91	20602.6	1076.54	7.11187	0.0592315	405328	85.82	0.03
20100624	734313	20733.5	20797.4	20901.2	20710.2	106791	167.946	104.777	191	19856.6	20199.9	20336.6	861.109	20721.6	1355.34	4.78493	0.0530924	355097	85.76	0.03
20100625	734314	20690.8	20615.9	20763.3	20563.9	133852	182.832	74.4928	199.391	19885.3	20246.6	20442.4	552.389	20802.4	1203.31	4.60422	0.0395542	455425	85.35	0.03
20100628	734317	20726.7	20718.1	20862.4	20687.3	117142	195.275	74.5012	175.111	19929.4	20292.3	20527.8	439.969	20765.3	1105.44	6.95902	0.0325556	348279	85.69	0.03
20100629	734318	20248.9	20727.4	20738.2	20190.9	178140	164.684	9.69372	547.269	19956.4	20288.2	20547.5	-663.279	20651.3	616.201	3.90723	0.00922272	395551	86.13	0.03
20100630	734319	20129	19985.7	20143.2	19971.3	158807	129.275	-54.4327	277.631	19974.2	20273	20554.2	-690.09	20505.8	256.609	2.58776	-0.000467276	505650	86.05	0.03
20100702	734321	19905.3	20059.6	20162	19803.2	137463	82.2174	-88.0608	358.769	20009.6	20238	20530.9	-828.17	20340.1	-146.59	0.165755	-0.0188	294601	84.37	0.01
20100705	734324	19842.2	19809.1	19913.4	19793.5	125162	39.3763	-107.787	119.93	20034.4	20200.3	20486.4	-848.59	20170.4	-219.951	-1.47083	-0.0511654	380779	84.56	0.01
20100706	734325	20084.1	19777.8	20084.1	19777.8	120450	24.6611	-79.0009	306.289	20059.5	20189.3	20403.6	-642.561	20041.9	-54.2813	-0.998643	-0.0353023	468171	84.05	0.01
20100707	734326	19857.1	19948.2	19948.2	19800.2	108358	-5.26105	-94.8201	283.889	20063	20157.6	20307.4	-391.83	19963.5	-429.641	-5.04543	-0.0479243	434719	83.96	0.01
20100708	734327	20050.6	20231.2	20236.2	20002	113790	-13.2093	-50.8462	379.109	20073.9	20147.4	20226.8	-78.4297	19947.9	-861.619	-3.69142	-0.0329385	424912	83.86	0.01
20100709	734328	20378.7	20142.8	20418.3	20116.5	167357	6.88719	-12.8409	367.75	20107.9	20169.4	20191.3	249.67	20042.5	-440.42	-2.2916	-0.0150854	595527	83.98	0.01
20100712	734331	20467.4	20476	20539.6	20368.6	167548	29.6351	22.5974	170.99	20146.2	20197.8	20169	562.109	20167.6	-389.18	-1.28324	-0.012508	578921	84.25	0.01
20100713	734332	20431.1	20485.1	20529.4	20379	130927	44.2186	28.6866	150.42	20170.9	20220	20139.4	588.861	20237	-302.43	-1.25529	0.00891584	383954	83.52	0.01
20100714	734333	20560.8	20722.2	20722.2	20512.2	156298	65.491	69.3097	291.16	20201	20252.5	20170.6	476.691	20377.7	-129.979	-0.800269	0.0210021	249632	83.35	0.01
20100715	734334	20255.6	20530.3	20665.6	20226.3	159116	57.0652	27.6563	439.359	20234.7	20252.8	20183.3	398.549	20418.7	-471.061	0.0331806	0.0172939	109010	82.35	0.01
20100716	734335	20250.2	20293.6	20313.7	20173.5	164812	49.3781	0.389024	140.25	20264	20252.5	20217.8	199.6	20393	1.2598	0.601968	0.0201461	5601.3	82.57	0.01
20100719	734338	20090.9	20007.9	20127.6	20007.9	104073	30.0921	-38.4219	242.279	20282.1	20237.2	20242.6	-287.711	20317.7	-38.041	-0.188986	0.000339959	165395	82.56	0.01
20100720	734339	20264.6	20075.7	20403	20075.7	116803	28.4907	21.0253	327.289	20306.4	20239.8	20260.7	-202.84	20284.4	359.27	1.80489	0.0201099	294382	82.75	0.01
20100721	734340	20487.2	20377.6	20494.2	20334.3	111558	44.6719	74.0153	229.59	20330.1	20263.3	20323.7	56.17	20269.7	645.031	3.25081	0.0213143	333884	83.34	0.01
20100722	734341	20589.7	20487.5	20592.5	20384.7	95175.7	65.0145	90.8236	207.73	20350.7	20294.4	20377.6	28.8887	20336.5	505.58	2.51731	0.0102497	433968	82.64	0.01
20100723	734342	20815.3	20847.8	20847.8	20728.4	164127	98.2106	158.097	258.15	20379.7	20344	20421.3	559.711	20449.6	958.26	4.82579	0.0167137	319444	82.52	0.01
20100726	734345	20839.9	20944.6	20963.1	20827	113965	125.061	157.998	147.75	20406.7	20391.3	20458.5	589.75	20599.4	789.35	3.9368	0.0196186	-62769.3	82.07	0.01
20100727	734346	20973.4	20965.5	21008.8	20824.1	111809	155.32	154.929	184.728	20433.1	20446.7	20512.8	882.441	20741.1	594.73	2.9184	0.0196716	-15871.4	82.13	0.01
20100728	734347	21091.2	20961.6	21199.6	20902.2	135037	186.653	153.38	297.391	20440	20508.1	20565.8	826.59	20861.9	623.75	3.04752	0.0396166	-62790.4	82.13	0.01
20100729	734348	21093.8	21091.2	21130.7	20970.9	101434	209.286	122.268	159.81	20450.6	20563.9	20649.6	606.59	20962.7	662.76	3.24388	0.0399956	-25353.3	81.62	0.01
20100730	734349	21029.8	21008.5	21095.9	20945.6	94716.6	219.527	92.377	150.269	20457.2	20608.2	20727.6	440.111	21005.6	469	2.28104	0.0446443	-62156.7	81.57	0.01
20100802	734352	21412.8	21221.4	21439.2	21221.4	164632	255.599	135.637	409.41	20483.3	20684.9	20859.8	597.459	21120.2	1157.17	5.71283	0.0536221	76742.5	80.9	0.01
20100803	734353	21457.7	21610.2	21610.2	21409.8	141968	284.528	133.035	200.369	20512.8	20758.5	20979.1	617.75	21217.1	1207.5	5.96292	0.0452253	124449	80.6	0.01
20100804	734354	21549.9	21567.3	21621.8	21427.5	124303	311.307	121.875	194.31	20544.5	20833.8	21085.3	576.49	21308.8	1458.93	7.26164	0.0445562	-19078.4	80.99	0.01
20100805	734355	21551.7	21577.1	21618.6	21462.2	94091.3	328.887	110.721	156.35	20594.6	20902.2	21181.5	460.541	21400.4	1287.13	6.35163	0.0341685	24727	80.78	0.01
20100806	734356	21678.8	21575.9	21722.4	21456.7	130918	349.05	112.413	265.641	20654.2	20976.2	21267.9	584.981	21530.2	1191.57	5.81616	0.0386964	40831.9	80.41	0.01
20100809	734359	21801.6	21640.5	21805.9	21622.1	99990.2	370.665	115.243	183.82	20727.2	21054.8	21364.1	771.779	21607.9	1211.89	5.88591	0.037988	7991.85	80.71	0.01
20100810	734360	21473.6	21764.2	21765.6	21446.8	125725	357.21	69.0554	354.789	20789.9	21094.7	21414.1	60.8105	21611.1	658.27	3.16243	0.0178088	-39910.9	80.89	0.01
20100811	734361	21294.5	21542.3	21643.2	21239.2	147590	328.315	25.331	404.07	20836.5	21113.7	21434.4	-163.121	21560	454.629	2.18153	0.00942583	-42642.4	82.46	0.01
20100812	734362	21105.7	21039.4	21125	20926.5	169569	286.871	-65.023	368.059	20884.5	21112.9	21435.6	-444.17	21470.8	132.32	0.630896	0.0035962	-116820	82.58	0.01
20100813	734363	21071.6	21095.2	21205.7	21012.5	123039	248.408	-61.98	193.17	20923.8	21109	21439.8	-480.15	21349.4	-19.6094	-0.0929744	-0.0159353	-123435	82.92	0.01
20100816	734366	21112.1	20881.9	21209.5	20881.9	105382	218.677	-75.9878	327.512	20952	21109.3	21409.7	-566.682	21211.5	18.2988	0.0867496	-0.0161034	-2330.11	82.46	0.01
20100817	734367	21137.4	21081.3	21161.7	21015	67173.7	194.911	-67.084	146.721	20977.7	21112	21377.7	-664.16	21144.3	107.619	0.511746	-0.0191394	143508	82.24	0.01
20100818	734368	21022.7	21167.9	21277.1	20968.7	128261	164.919	-72.7138	308.42	21000.5	21103.5	21325	-450.869	21089.9	-390.059	-1.82162	-0.0245451	182619	82.27	0.01
20100819	734369	21072.5	21094.7	21297.6	21023.3	133644	143.509	-65.1737	274.889	21020.2	21100.5	21277.1	-222.078	21083.3	-385.199	-1.79516	-0.0279693	222843	82.47	0.01
20100820	734370	20981.8	20929.7	20997.4	20868.2	109694	117.869	-99.9396	204.221	21048.1	21089.2	21207.4	-123.891	21065.3	-568.061	-2.63603	-0.0376014	194858	83.02	0.01
20100823	734373	20889	20963.2	21035	20845.7	85793.4	89.0337	-92.3924	189.311	21072.7	21070.2	21116.1	-182.56	21020.7	-662.711	-3.07498	-0.0272237	93809.2	83.26	0.01
20100824	734374	20658.7	20759.3	20937.5	20651.3	124394	47.0559	-122.353	286.26	21094.5	21031	21034.6	-453.408	20924.9	-1020.09	-4.70547	-0.0298587	-26443.5	83.34	0.01
20100825	734375	20635	20603.6	20667.3	20512.8	122448	11.738	-147.502	154.522	21108.7	20993.3	20968.7	-502.449	20847.4	-1166.61	-5.35103	-0.0223035	-48382	83.19	0.01
20100826	734376	20612.1	20603.2	20664.8	20567.3	102657	-17.8949	-136.692	97.4297	21113.6	20956.9	20919.3	-410.67	20755.3	-861.539	-4.01209	-0.0218071	5661.77	82.9	0.01
20100827	734377	20597.3	20563.1	20670.6	20552.6	121273	-42.0811	-118.861	118.019	21113.8	20922.7	20871.9	-475.111	20678.4	-697.189	-3.27403	-0.0243827	128556	82.74	0.01
20100830	734380	20737.2	20797	20832.4	20668.8	105659	-49.3931	-64.7343	235.01	21110.8	20905	20834.4	-244.6	20648.1	-368.49	-1.74593	-0.0189337	85177.3	83.16	0.01
20100831	734381	20536.5	20539.2	20608.6	20372.3	132933	-70.5716	-121.241	364.932	21099.2	20869.9	20774.3	-352.52	20623.6	-535.08	-2.53935	-0.0231293	24780	83.07	0.01
20100901	734382	20623.8	20570.5	20649.4	20529.9	111488	-79.393	-76.727	119.58	21085.7	20846.5	20734.4	-34.8808	20621.4	-488.289	-2.31284	-0.0212899	72800.9	82.48	0.04
20100902	734383	20868.9	20864.4	20938.3	20819.6	127230	-65.8482	16.9238	314.459	21077.2	20848.6	20714	233.939	20672.8	-268.51	-1.2703	-0.00538087	64189.1	82.4	0.04
20100903	734384	20971.5	20918.8	21028.7	20860.9	134091	-46.3028	48.6419	167.77	21072.5	20860.3	20713	359.44	20747.6	-51.2305	-0.243691	0.00393344	-38350.4	82.01	0.04
20100906	734387	21355.8	21155.9	21398.1	21139.8	159956	0.192232	155.745	426.59	21085	20907.5	20759.7	758.42	20871.3	283.309	1.34445	0.0326403	193480	82.05	0.04
20100907	734388	21401.8	21419.9	21435.6	21313.3	116380	40.2888	160.462	122.32	21084.6	20954.6	20834	664.568	21044.4	419.969	2.00158	0.0358292	187401	82.89	0.04
20100908	734389	21088.9	21213.2	21214.8	21066.7	195662	46.2814	82.1585	335.1	21070.4	20967.4	20879.4	552.369	21137.4	199.85	0.956721	0.022609	38444.4	82.57	0.04
20100909	734390	21167.3	21169.8	21248.6	21122.7	108656	56.7039	87.6144	159.721	21055.7	20986.4	20934.9	543.439	21197	508.559	2.46172	0.0269246	-14447.3	82.68	0.04
20100910	734391	21257.4	21310.7	21332.4	21092.8	112539	71.4126	86.3032	239.629	21044.4	21012.2	21000.9	388.471	21254.2	622.41	3.01629	0.0244701	-127103	82.86	0.04
20100913	734394	21658.3	21396.9	21714.4	21395.6	203524	114.108	141.935	456.969	21043.6	21073.8	21093	686.85	21314.7	1046.29	5.0761	0.051798	154437	81.88	0.04
20100914	734395	21696	21760.7	21763.7	21656.4	151551	149.265	137.086	107.281	21039.5	21133	21209	340.27	21373.6	1098.69	5.33413	0.0494196	153536	81.23	0.04
20100915	734396	21725.6	21819.9	21819.9	21633.1	110412	177.47	121.937	186.879	21049.2	21189.5	21319.2	323.851	21500.9	988.42	4.7664	0.0394336	41187.2	81.46	0.04
20100916	734397	21691.5	21694.2	21726	21525.7	148235	194.818	94.4311	200.3	21064.5	21237.3	21401.4	602.591	21605.8	1154.96	5.62394	0.0331905	54176.3	81.27	0.04
20100917	734398	21970.9	21744.5	21988.9	21713.7	188936	228.479	122.422	297.419	21097.8	21307.1	21501.3	803.59	21748.5	1347.03	6.53142	0.0279957	135501	81.41	0.04
20100920	734401	21977.3	21918.4	22009.1	21874.4	121508	252.765	117.785	134.68	21132.6	21371	21563.5	719.949	21812.3	1108.42	5.31134	0.0261884	162939	81.32	0.04
20100921	734402	22002.6	22118.6	22118.6	21950.7	127949	270.925	115.009	167.891	21166.8	21431.1	21623.6	344.24	21873.6	1031.09	4.91662	0.0415283	134906	80.44	0.04
20100922	734403	22047.7	22077.4	22229.2	22021.6	130838	285.666	116.149	226.59	21201.9	21489.8	21719.5	389.361	21938	691.941	5.13178	0.0399335	127039	79.8	0.04
20100924	734405	22119.4	21972.9	22155.7	21956.8	129738	299.68	101.373	198.91	21244	21549.8	21814.7	461.08	22023.6	717.641	5.47376	0.038972	178374	79.28	0.04
20100927	734408	22340.8	22351.3	22407.2	22292.5	152232	324.908	138.919	287.801	21292.8	21625.1	21923	644.801	22097.6	1251.98	4.61267	0.030549	198095	79.53	0.04
20100928	734409	22109.9	22329.8	22371.6	22091.1	153439	322.551	89.5684	280.469	21336.2	21671.3	21968.2	384.309	22124.1	942.68	3.30888	0.0187205	121540	78.92	0.04
20100929	734410	22378.7	22314.6	22439.2	22300.1	194556	338.466	115.116	329.24	21393.5	21738.7	22036.4	687.22	22199.3	1121.28	6.11608	0.0291809	186318	78.78	0.04
20100930	734411	22358.2	22287.1	22370.4	22202.4	232990	345.442	93.1893	176.24	21458.9	21797.7	22099.7	387.31	22261.4	699.82	5.62614	0.02982	275557	78.8	0.04
20101004	734415	22618.7	22542.4	22734.9	22542.4	259199	367.751	158.085	376.71	21535.2	21875.9	22192.4	647.801	22361.3	922.621	6.85677	0.0286401	343079	78.49	0.06
20101005	734416	22639.1	22532	22670.8	22504	182044	382.672	128.949	166.76	21613.1	21948.6	22259.2	668.281	22420.9	913.499	6.95352	0.0292326	498621	77.81	0.06
20101006	734417	22880.4	23006.2	23023.1	22872.4	326649	409.248	169.979	383.99	21700.9	22037.3	22349.6	909.551	22575	1188.96	8.09335	0.0383656	227520	77.43	0.06
20101007	734418	22884.3	22996.7	22996.7	22824	217520	425.718	136.934	172.68	21783.5	22118	22437.7	913.461	22676.1	913.461	8.11182	0.0365582	36217.9	77.42	0.06
20101008	734419	22944.2	22861.2	23093.8	22861.2	155943	438.545	128.328	232.62	21876.1	22196.7	22527.4	966.84	22793.3	966.84	7.93507	0.0359459	87034.1	77.2	0.06
20101011	734422	23207.3	23169.1	23302.3	23151.6	206704	464.588	144.622	358.11	21975.5	22292.9	22636.2	1204.72	22911.1	1204.72	7.15179	0.0373361	97300.8	77.47	0.06
20101012	734423	23121.7	23161.2	23254.1	23055.6	165548	472.868	109.902	198.53	22062.1	22371.8	22714.3	780.86	23007.6	1073.99	6.57107	0.0437576	-59410.8	77.33	0.06
20101013	734424	23457.7	23329.3	23471.7	23035.6	251452	500.769	121.618	436.09	22157.8	22475.3	22849	1347.74	23123	1338.26	7.97237	0.0459986	31849.3	77.08	0.06
20101014	734425	23852.2	23685.3	23866.9	23614.4	414452	548.391	164.24	409.18	22253.8	22606.4	22996.4	1473.5	23316.6	1511.33	9.96116	0.0626358	470096	76.53	0.06
20101015	734426	23757.6	23733.8	23862.5	23650.3	359497	571.91	139.965	212.24	22344.4	22716	23136.3	1399.46	23479.3	1647.68	8.13246	0.0479412	512679	76.97	0.06
20101018	734429	23469.4	23693.1	23716.5	23467.5	226384	560.825	92.0743	290.18	22435.9	22787.8	23221.4	525.2	23531.7	1090.71	6.78899	0.0353755	334331	77.15	0.06
20101019	734430	23763.7	23551.3	23768.1	23551.3	161615	569.23	98.9898	298.71	22535.8	22880.7	23333.9	556.42	23660.1	1405.56	8.00424	0.0371709	325779	78.19	0.06
20101020	734431	23556.5	23423.8	23690	23307.5	263945	552.797	61.3342	456.24	22624.2	22945.1	23401.5	434.8	23679.9	937.84	5.44143	0.0285348	508721	77.17	0.06
20101021	734432	23649.5	23736.8	23736.8	23450.8	171352	541.039	68.1673	285.96	22700.8	23012.2	23478	191.79	23639.3	1010.34	6.96307	0.0298231	512123	77.44	0.06
20101022	734433	23517.5	23647.3	23667.4	23465.8	125933	515.137	48.1132	201.66	22770.9	23060.3	23535.3	-334.63	23591.3	637.13	5.08909	0.0131914	433120	77.37	0.06
20101025	734436	23627.9	23551.1	23781.9	23519.2	144173	497.777	59.5579	264.34	22844	23114.4	23577.4	-129.72	23623	743.59	5.67909	0.0214242	319864	77.19	0.06
20101026	734437	23601.2	23727.6	23727.6	23546.3	140131	476.375	48.6863	181.3	22917.5	23160.7	23625.3	131.86	23590.5	657.06	2.86373	0.00608231	169043	77.65	0.06
20101027	734438	23164.6	23543.7	23708.7	23148.2	188265	419.346	-46.2843	560.49	22963.4	23161.1	23596	-599.15	23512.2	-42.73	-0.184123	-0.0288271	130084	78.06	0.06
20101028	734439	23210.9	23290.5	23290.5	23137	133373	373.578	-106.42	153.57	23010.8	23165.8	23531.9	-345.64	23424.4	89.16	0.385612	-0.0230145	79584.9	77.28	0.06
20101029	734440	23096.3	23177.7	23222.3	22880.7	190505	324.325	-145.45	341.67	23052.9	23159.2	23465.8	-553.16	23340.2	-361.37	-1.54052	-0.0158956	-61370	77.05	0.06
20101101	734443	23652.9	23366.8	23656.7	23366.8	170951	326.443	17.6243	560.33	23114.6	23206.2	23484.1	135.4	23345.2	-199.23	-0.83527	-0.00466215	121317	77.23	0.02
20101102	734444	23671.4	23608.2	23724.9	23566.9	162217	325.857	52.139	157.99	23174.3	23250.5	23474.9	43.51	23359.2	-86.21	-0.362873	0.0048548	306535	76.72	0.02
20101103	734445	24144.7	23802.1	24163.8	23685	269961	359.437	188.206	492.42	23243.7	23335.7	23533.7	543.43	23555.2	675.29	2.87732	0.0205093	410020	76.39	0.02
20101104	734446	24535.6	24377.1	24550.1	24345.9	231584	412.837	279.361	405.41	23337	23450	23622.3	1371.05	23820.2	771.9	3.24823	0.0414943	491291	75.85	0.02
20101105	734447	24876.8	24905.4	24931.8	24732.9	281514	477.187	240.893	396.22	23433.1	23585.9	23758.2	1665.96	24176.3	1320.32	5.60491	0.0502038	348082	76.59	0.02
20101108	734450	24964.4	24838.2	24988.6	24732.5	181129	529.15	168.391	256.05	23533.3	23717.2	23891.9	1868.05	24438.6	1314.89	5.55991	0.054603	320404	77.03	0.02
20101109	734451	24710.6	24858.3	24963.3	24687.3	225817	543.588	117.313	277.07	23613.8	23811.8	24002.8	1057.66	24646.4	1193.06	5.07306	0.0625651	472146	77.74	0.02
20101110	734452	24500.6	24672.5	24692.5	24421	194543	531.954	71.4936	289.57	23685.4	23877.4	24136.4	829.19	24717.6	872.7	3.69351	0.0526415	490583	77.64	0.02
20101111	734453	24700.3	24598.8	24887.6	24505.2	179574	532.706	76.709	386.97	23755.4	23955.7	24285.4	555.63	24750.5	1099.06	4.65679	0.0649377	482577	78.12	0.02
20101112	734454	24222.6	24404.9	24608.7	24187.3	209344	489.116	30.4813	513.03	23806.9	23981.2	24398	-313.05	24619.7	1058	4.56732	0.0235169	339618	78.14	0.02
20101115	734457	24027.2	24371.8	24382.1	24002.7	166853	433.803	3.23994	379.49	23848.5	23985.5	24435.4	-849.64	24432.3	816.32	3.51697	0.0148066	221055	78.62	0.02
20101116	734458	23693	24009.8	24085.2	23578.9	192382	358.866	-46.4552	506.36	23867.2	23957.7	24437.6	-1271.35	24228.7	596.7	2.58353	-0.018706	26666.5	79.21	0.02
20101117	734459	23214.5	23432.2	23618.2	23192.5	217139	257.889	-107.391	500.53	23870.8	23886.9	24344.6	-1496.14	23971.5	-438.48	-1.85381	-0.053847	-358397	79.05	0.02
20101118	734460	23637.4	23437.8	23671.5	23327.3	171826	209.576	-91.1237	457.05	23877.7	23863.1	24254.7	-863.22	23758.9	-34.03	-0.14376	-0.0498227	-299148	78.57	0.02
20101119	734461	23605.7	23625.3	23686.4	23252.3	190380	166.808	-94.3938	434.09	23868.2	23838.6	24127.6	-1094.59	23635.6	-538.96	-2.23221	-0.054424	-104350	78.49	0.02
20101122	734464	23524	23499.6	23592.8	23419.4	164974	124.883	-91.3772	186.3	23859.2	23808.7	23983.6	-698.56	23534.9	-1011.61	-4.12302	-0.0480191	-239504	78.64	0.02
20101123	734465	22896.1	23290.3	23322.2	22871.1	217482	40.5247	-128.759	652.91	23837.2	23721.8	23802.1	-1131.04	23375.5	-1980.68	-7.96195	-0.0654869	-521097	79.71	0.02
20101124	734466	23023.9	23107.4	23166.7	22971.2	146429	-15.8409	-104.593	270.55	23808.7	23655.3	23654.5	-669.16	23337.4	-1940.51	-7.77312	-0.0678712	-531387	79.76	0.02
20101125	734467	23054.7	23110	23283.2	23037.9	127845	-57.363	-85.317	259.36	23789.4	23598.1	23489.9	-159.78	23220.9	-1655.92	-6.70125	-0.0482153	-479177	79.68	0.02
20101126	734468	22877.2	22995.3	23107.7	22783	113401	-103.395	-98.6241	324.69	23759.7	23529.4	23355.4	-760.14	23075.2	-1623.36	-6.62579	-0.0478595	-562536	80.39	0.02
20101129	734471	23166.2	22832	23187.8	22785.3	121156	-115.229	-77.1602	402.47	23746.2	23494.8	23269.3	-439.49	23003.6	-1534.08	-6.21077	-0.0222344	-364251	80.76	0.02
20101130	734472	23008	23122.4	23199.4	22844.5	171136	-135.811	-75.9146	354.91	23722.3	23448.5	23200.8	-516.03	23026	-1214.59	-5.01429	-0.00889403	-292065	81.3	0.02
20101201	734473	23249.8	22973.8	23325.8	22842.1	162222	-131.099	-48.0113	483.67	23708.8	23429.6	23204.3	353.66	23071.2	-777.38	-3.23542	-0.0163973	-130294	80.7	0.002
20101202	734474	23448.8	23554.8	23575.4	23388.7	172709	-110.04	32.7331	325.58	23719.8	23431.4	23185.4	424.92	23150	-244.24	-1.03085	-0.00664797	-182985	80.23	0.002
20101203	734475	23320.5	23555.8	23611	23286.5	163826	-102.518	36.4608	324.5	23724	23420.8	23156.9	265.84	23238.7	106.06	0.45687	-0.00865073	-470510	79.17	0.002
20101206	734478	23237.7	23507.2	23612.2	23213.7	144828	-102.064	35.1847	398.54	23729.4	23403.4	23128.3	360.44	23253	-399.7	-1.69097	0.0146981	-633381	79.64	0.002
20101207	734479	23428.2	23177.4	23475.3	23101.8	139505	-85.3519	28.9472	373.48	23720.8	23405.7	23181.5	261.93	23337	-177.56	-0.752191	0.0172566	-732872	79.97	0.002
20101208	734480	23092.5	23362.7	23374.4	22998.3	146912	-98.0596	-23.8993	429.81	23698.5	23375.9	23188.4	84.53	23305.5	-431.5	-1.8343	0.00163863	-1.01828e+06	80	0.002
20101209	734481	23171.8	23167.9	23269.4	23083.2	135904	-100.574	-8.98719	186.2	23661.1	23356.5	23200.1	-78	23250.1	275.66	1.20396	0.0127116	-974930	80.05	0.002
20101210	734482	23162.9	23091.5	23202.3	22965.9	135197	-102.107	-29.324	236.39	23608.3	23338	23228.6	-285.87	23218.6	139.05	0.603939	-0.00014288	-1.02334e+06	80.11	0.002
20101213	734485	23317.6	23399.5	23490.2	23233.4	110858	-89.8036	76.0657	327.27	23548.3	23336.1	23243.8	-2.91	23234.6	262.93	1.14046	0.0132784	-937784	79.34	0.002
20101214	734486	23431.2	23451.4	23453.4	23328	100593	-70.0804	85.8961	135.81	23489.3	23345.1	23286.1	193.5	23235.2	553.94	2.42136	0.00774139	-830832	79.42	0.002
20101215	734487	22975.3	23371.3	23371.3	22876.9	173163	-90.1923	-60.7865	554.31	23422.6	23309.9	23258.7	-452.8	23211.8	-190.87	-0.823915	-0.02019	-1.01717e+06	80.24	0.002
20101216	734488	22668.8	22949.8	22992.1	22599	149011	-129.377	-185.365	393.11	23352.2	23248.9	23180.7	-423.74	23111.2	-339.21	-1.47431	-0.0279471	-1.0331e+06	80.02	0.002
20101217	734489	22714.8	22660.9	22732.6	22519.6	142627	-154.929	-186.005	213.01	23275.8	23198	23120.1	-456.95	23021.6	-534.95	-2.30088	-0.0224997	-845455	80.36	0.002
20101220	734492	22639.1	22708.4	22716.8	22392.7	117556	-179.226	-170.504	324.11	23214.9	23144.8	23060.2	-523.83	22885.8	-809.7	-3.45306	-0.0336804	-750238	80.57	0.002
20101221	734493	22993.9	22711.5	23025.5	22671.6	126203	-167.919	-63.3726	386.39	23175.1	23130.4	23016.8	-323.75	22798.4	-326.66	-1.40074	-0.00427238	-538455	80.67	0.002
20101222	734494	23045.2	23039.8	23160.4	22990.7	119136	-153.051	-8.67946	169.75	23150.2	23122.3	23012.1	-386	22812.4	-192.5	-0.828396	-0.00546397	-634338	80.67	0.002
20101223	734495	22903	23139.6	23151.4	22867.9	73993	-151.004	-28.6031	283.45	23138.2	23101.4	22985.2	-72.38	22859.2	-525.18	-2.24166	-0.0112223	-687507	80.49	0.002
20101224	734496	22833.8	22932.5	22948.2	22776.6	53178.4	-153.197	-56.209	171.63	23107.3	23075.9	22952.3	165.02	22883	-258.72	-1.12036	-0.0207487	-741299	80.45	0.002
20101228	734500	22621.7	22553.2	22684.8	22529.3	103103	-170.086	-113.015	304.54	23069.5	23032.7	22882.7	-17.35	22879.5	-550.07	-2.33641	-0.0345463	-505811	80.38	0.002
20101229	734501	22969.3	22725.4	22981.5	22663.8	79650.3	-153.654	-26.7564	359.79	23048.2	23026.6	22836.5	-24.56	22874.6	-193.61	-1.49376	-0.000263326	-382055	79.76	0.002
20101230	734502	22999.3	22987.8	23111.3	22890.6	97994.3	-136.633	19.4897	220.71	23052.1	23024	22838.9	-45.85	22865.4	-318.27	-1.84306	0.0143726	-348114	79.52	0.002
20101231	734503	23035.5	23079.8	23102	23012.5	64311	-118.859	38.632	102.71	23052.6	23025.1	22875.6	132.48	22891.9	-395.74	0.261585	0.0139177	-338763	78.96	0.002
20110103	734506	23436	23135.6	23443.5	23057.5	106693	-71.6226	132.21	408.08	23067.2	23064.3	22947.7	533.08	23012.4	460.7	2.00519	0.0340062	-356325	79.17	0.005
20110104	734507	23668.5	23477.3	23695.6	23408.1	133069	-15.2564	210.562	287.52	23097.7	23121.8	23050.6	834.68	23221.7	999.7	4.41003	0.0285029	-212680	79.43	0.005
20110105	734508	23757.8	23650.2	23774	23579.7	127777	36.2059	188.511	194.24	23120.4	23182.4	23127	924.02	23379.4	1042.97	4.59158	0.0299956	-234441	80.23	0.005
20110106	734509	23786.3	23861.2	23861.2	23698.4	114769	78.3846	157.385	162.84	23150.4	23239.9	23201.1	1164.57	23536.8	1147.22	5.06743	0.0371361	-189184	80.84	0.005
20110107	734510	23686.6	23744	23880.8	23654	128735	102.587	115.595	226.73	23167.2	23282.4	23279.5	717.33	23667.1	692.77	3.01285	0.0360047	-103012	81.14	0.005
20110110	734513	23527.3	23715.5	23783.8	23481.8	108709	107.666	73.238	302.03	23170.2	23305.8	23348.8	527.92	23685.3	482.07	2.09185	0.0384885	-72815.8	80.88	0.005
20110111	734514	23760.3	23606.8	23855.8	23512.2	117182	129.011	80.765	343.61	23187.1	23349	23462.7	724.89	23703.7	857.37	3.74349	0.0332925	-114102	80.83	0.005
20110112	734515	24125.6	23952	24168.4	23857.2	159288	173.404	119.458	408.02	23221.2	23423	23578.3	457.13	23777.2	1291.81	5.65745	0.0466836	80309.7	80.02	0.005
20110113	734516	24239	24347.3	24378.8	24208.5	232323	215.251	132.903	253.2	23252.4	23500.7	23702.3	481.16	23867.8	1617.25	6.15395	0.0496527	-70331.3	79.16	0.005
20110114	734517	24283.2	24273.6	24347.3	24187.9	153163	249.115	119.594	159.36	23298.2	23575.2	23827.1	496.93	23987.1	1313.93	7.34471	0.0348875	-101925	79.07	0.005
20110117	734520	24157	24276.5	24364.1	24098	120907	262.735	102.823	266.04	23336.1	23630.6	23899.2	470.34	24113	1157.63	5.17068	0.0202215	-120893	79.34	0.005
20110118	734521	24154	24149.4	24382	24104.3	128650	270.174	94.0333	277.67	23374.2	23680.5	23947.7	626.72	24191.8	1118.53	5.02032	0.0164014	-102579	78.97	0.005
20110119	734522	24419.6	24321.2	24434.4	24243.9	135674	294.113	105.255	280.42	23416.6	23750.9	24013.9	659.28	24250.6	983.57	6.00887	0.0259349	106151	78.56	0.005
20110120	734523	24003.7	24248.3	24248.3	23963.9	153123	276.339	35.0701	455.76	23438.6	23775	24035.6	-121.91	24203.5	335.22	1.41631	0.0132092	80989.2	78.83	0.005
20110121	734524	23876.9	23913.2	24130.2	23840.3	133522	249.146	-4.77051	289.87	23473.3	23784.7	24054.7	-362.12	24122.2	119.04	0.501056	0.0146418	28117.5	78.11	0.005
20110124	734527	23801.8	23970.3	23970.3	23751.7	120191	219.012	-42.6135	218.58	23516.9	23786.3	24082.1	-481.45	24051.2	15.48	0.0650795	0.00174105	-39393.5	78.04	0.005
20110125	734528	23788.8	23891.7	23999.1	23769.5	103889	191.874	-44.5532	229.65	23558.2	23786.5	24085	-368.14	23978.2	102.2	0.431467	-0.0139594	-186638	77.93	0.005
20110126	734529	23843.2	23802.9	23976.4	23662.2	131822	172.766	-54.2723	314.19	23604.5	23791.9	24056.7	-310.74	23862.9	315.98	1.34304	-0.0163266	-173452	77.7	0.005
20110127	734530	23779.6	23771.1	24023.7	23734.7	158516	150.751	-52.6041	288.98	23634.7	23790.8	24010.8	-640	23818.1	19.28	0.0811436	-0.020739	-107024	77.72	0.005
20110128	734531	23617	23763.7	23763.7	23580.4	150189	118.814	-119.635	199.2	23656.7	23774.2	23944.2	-386.68	23766.1	-508.59	-2.10809	-0.0223517	-196646	78.15	0.005
20110131	734534	23447.3	23314.7	23520.5	23285.6	196280	78.9027	-173.678	331.42	23677.7	23743.1	23873.2	-429.52	23695.2	-791.64	-3.26598	-0.0292556	-131275	77.75	0.005
20110201	734535	23483	23451.6	23552.2	23422.7	136261	49.5745	-125.851	129.51	23702.6	23718.3	23806.1	-318.83	23634	-800.28	-3.29561	-0.0383573	-159461	77	0.01
20110202	734536	23909	23700.2	23922.7	23671.5	108750	60.0153	-24.4475	439.79	23752.1	23736.5	23755	107.18	23647.2	-248.01	-1.54127	-0.00394689	-74183.5	77.08	0.01
20110207	734541	23553.6	23853.6	23981.7	23530.8	148098	39.1629	-60.8878	450.94	23774.6	23719	23710	-248.19	23602	-600.39	-3.00471	-0.013539	-140844	78.05	0.01
20110208	734542	23484.3	23613.5	23616.8	23396.2	168319	16.8518	-110.246	220.66	23793.3	23696.7	23670.8	-317.48	23575.4	-935.32	-3.29005	-0.0133385	-322423	77.99	0.01
20110209	734543	23164	23535.4	23591.5	23128.7	226555	-26.369	-143.059	462.78	23798.2	23646	23607	-624.8	23518.8	-839.67	-4.11037	-0.0262644	-592709	77.59	0.01
20110210	734544	22708.6	23035.6	23069.4	22668	250194	-96.26	-224.835	496.01	23770.2	23556.7	23499	-1134.62	23363.9	-1168.24	-5.98394	-0.0475867	-867351	78.2	0.01
20110211	734545	22828.9	22752.5	22861.5	22446.7	197313	-140.324	-187.999	414.86	23737.9	23487.4	23397.5	-950.7	23147.9	-972.86	-6.51402	-0.0399796	-778225	78.42	0.01
20110214	734548	23121.1	22920.3	23187.8	22899.6	162370	-149.944	-91.578	358.9	23713.5	23452.5	23331.7	-495.96	23061.4	-667.77	-3.6771	-0.0210001	-632537	78.58	0.01
20110215	734549	22899.8	23037	23105	22881.2	0	-173.424	-94.8148	239.9	23679.4	23399.9	23260	-547.56	22944.5	-943.46	-4.09216	-0.0233528	-564795	78.59	0.01
20110216	734550	23157	23015.4	23183.3	22809	128928	-169.327	-64.4626	374.27	23659	23376.7	23230.9	-325.98	22943.1	-622.65	-2.70908	-0.0138816	-568400	78.23	0.01
20110217	734551	23301.8	23173.5	23320.4	23079.5	144712	-152.631	-20.0328	240.96	23650.3	23369.6	23212.8	137.81	23061.7	-315.18	-2.04714	-0.025393	-580182	77.97	0.01
20110218	734552	23595.2	23342.7	23614.6	23316.3	214191	-114.405	48.8668	312.77	23644	23391.1	23181.4	886.62	23215	147.9	-1.04013	0.00176519	-251060	77.62	0.01
20110221	734555	23485.4	23500.1	23585.6	23444.8	122605	-91.9132	52.436	150.47	23619.3	23400.1	23174.6	656.5	23287.8	2.47	-1.23719	4.76892e-05	-273083	77.69	0.01
20110222	734556	22990.8	23170.5	23170.5	22938.1	173618	-112.7	-54.6198	547.29	23571.3	23361.1	23125.3	-130.25	23306.1	-918.15	-2.65152	-0.00747797	-353035	77.82	0.01
20110223	734557	22906.9	22983.4	23055.5	22837.1	128721	-134.395	-68.1095	218.38	23518.4	23317.8	23099.6	7.12	23256	-646.69	-2.30491	0.00865591	-400212	77.38	0.01
20110224	734558	22601	22856.8	23036.9	22576	150623	-174.26	-102.662	460.94	23458.6	23249.6	23088.8	-555.93	23115.9	-883.26	-3.75553	-0.00998208	-553833	77.1	0.01
20110225	734559	23012.4	22727	23091.3	22713	140349	-170.695	-45.358	490.28	23414.6	23227	23107.1	-289.47	22999.3	-151.66	-0.654722	-0.00470091	-316316	77.25	0.01
20110228	734562	23338	22900.2	23388.3	22886.4	178274	-139.979	44.6084	501.95	23373	23237.6	23128.8	-257.22	22969.8	629.4	2.77163	0.0187779	-144066	76.9	0.01
20110301	734563	23396.4	23318	23478.7	23244.1	180251	-109.66	95.9359	234.59	23349.7	23252.7	23178.5	-89	23051	567.5	2.48588	0.0102345	8884.67	77.02	0.01
20110302	734564	23048.7	23114.4	23114.4	22915.7	149199	-112.397	-22.4831	480.77	23317.8	23233.3	23167.7	57.85	23079.3	-72.4	-0.313134	-0.0108652	6046.73	76.65	0.01
20110303	734565	23122.4	23102.8	23329.4	23097.2	164336	-107.377	21.3361	280.72	23291.7	23222.7	23149.7	215.52	23183.6	222.64	0.972236	-0.0200388	2976.04	76.46	0.01
20110304	734566	23408.9	23406.8	23506.7	23374.6	185506	-79.3704	94.3316	384.25	23277.1	23240.4	23131.1	807.82	23262.9	251.89	1.08775	-0.00325989	1249.1	76.38	0.01
20110307	734569	23313.2	23257.1	23491.7	23229.1	132112	-64.155	57.2277	262.64	23256.7	23247.4	23113.9	300.82	23257.9	11.35	0.0487086	0.0138282	149647	76.48	0.01
20110308	734570	23711.7	23401.5	23731.9	23307.7	178273	-19.7131	117.162	424.19	23254.1	23291.6	23186	373.68	23321	116.46	0.493574	0.0339411	169195	76.78	0.01
20110309	734571	23810.1	23863.9	23934.1	23775.7	202850	23.1811	153.351	222.37	23261.5	23341	23276.3	413.69	23473.3	324.69	1.38252	0.0507797	67296.6	76.69	0.01
20110310	734572	23614.9	23818.6	23818.6	23565	140606	40.9504	99.9499	253.69	23268	23367.1	23377.7	566.23	23571.8	624.08	2.71448	0.0255144	-136014	77.26	0.01
20110311	734573	23249.8	23437.5	23514.7	23106	167102	25.2799	9.17772	508.9	23259	23355.9	23401.4	127.36	23539.9	342.88	1.49684	-0.00378095	-114218	76.71	0.01
20110314	734576	23345.9	23207.2	23345.9	23078.9	120116	20.3805	-4.34428	266.94	23237.3	23354.9	23402.2	-62.98	23546.5	744.84	3.2956	-0.00216016	46752.2	76.36	0.01
20110315	734577	22678.2	23110.7	23110.7	22253.5	296902	-36.9486	-152.604	1092.41	23203.7	23290.5	23330.4	-634.94	23339.8	-334.12	-1.45191	-0.0160708	78780.7	76.35	0.01
20110316	734578	22700.9	22814.5	22814.5	22541.5	177501	-79.6382	-147.8	272.95	23173.5	23234.3	23295.6	-1010.82	23117.9	-637.14	-2.73005	-0.0182308	208726	76.18	0.01
20110317	734579	22284.4	22237.2	22394	22123.3	170052	-145.398	-201.228	577.62	23139.7	23143.9	23211.8	-1525.68	22851.8	-1111.99	-4.75282	-0.0480344	202046	75.99	0.01
20110318	734580	22300.2	22388	22464.3	22273.7	202499	-194.002	-137.445	190.65	23124	23063.5	23100.9	-1314.66	22661.9	-748.43	-3.24717	-0.0434501	-4254.72	75.56	0.01
20110321	734583	22685.2	22401.1	22711.8	22395.3	174494	-199.16	-78.2789	411.61	23118.5	23027.5	23038.1	-564.56	22529.8	-437.2	-1.89081	-0.04329	152390	75.45	0.01
20110322	734584	22857.9	22733	22880.6	22654.2	145041	-187.156	-41.6952	226.37	23108.4	23011.3	22952.8	-487.98	22565.7	-550.96	-2.35364	-0.0399918	183677	75.47	0.01
20110323	734585	22825.4	22797.9	22849.2	22714.9	138328	-178.211	-36.6644	143.04	23105.5	22993.6	22854.3	147.15	22590.6	-487.79	-2.09233	-0.0334319	134858	75.9	0.01
20110324	734586	22915.3	23005.5	23050.9	22890.8	184843	-162.002	-8.77061	225.47	23096.2	22986.2	22784.3	214.4	22716.8	-796.42	-3.35876	-0.0143872	-150681	75.7	0.01
20110325	734587	23158.7	23135.4	23179.3	23068.1	269639	-128.041	23.6531	263.98	23090.7	23002.6	22775.2	874.24	22888.5	-651.44	-2.73598	-0.00801897	-81406.1	76.14	0.01
20110328	734590	23068.2	23114.1	23261.7	22952.4	198909	-107.192	25.1095	309.25	23070.4	23008.8	22747.4	767.96	22965.1	-546.7	-2.31506	0.0169038	23344.8	76.21	0.01
20110329	734591	23060.4	22997.3	23137.2	22965.3	135293	-90.2598	33.3397	171.81	23054.1	23013.8	22785.7	375.14	23005.6	-189.42	-0.814717	0.0155887	118036	76.17	0.01
20110330	734592	23451.4	23192.8	23505.1	23180.9	204397	-44.7691	116.506	444.75	23071.8	23055.4	22860.7	593.53	23130.8	105.55	0.452114	0.0497624	364674	76.09	0.01
20110331	734593	23527.5	23618.1	23618.1	23450.5	233883	-2.54823	139.746	167.6	23095.7	23100.4	22985	702.12	23253.2	849.27	3.74487	0.052164	132487	75.98	0.01
20110401	734594	23801.9	23664.5	23827.2	23474.3	219068	52.4477	153.892	352.87	23141.8	23167.2	23135.2	886.62	23381.9	1101.02	4.85012	0.0469156	62284.2	75.82	0.01
20110404	734597	24150.6	23917	24164.4	23917	206855	122.753	176.791	362.47	23185.6	23260.9	23281.7	1235.3	23598.4	1866.15	6.3861	0.0535258	197321	75.92	0.01
20110406	734599	24285	24182.8	24322.3	24102.6	211340	187.163	158.676	219.66	23222	23358.4	23424.4	1126.38	23843.3	1984.82	8.97766	0.0601049	345034	75.55	0.01
20110407	734600	24281.8	24317.8	24368.8	24195.6	158972	235.235	132.95	173.15	23256.1	23446.3	23570.1	1213.61	24009.4	1596.58	8.88587	0.0562775	298101	75.57	0.01
20110408	734601	24396.1	24306.4	24468.6	24251.7	159608	279.333	121.35	216.9	23307.9	23536.8	23718.2	1335.71	24183.1	1538.17	7.54169	0.0507213	361121	74.85	0.01
20110411	734604	24303.1	24395	24466.5	24250	150680	303.281	99.5026	216.42	23353.3	23609.8	23832.6	851.64	24283.3	1477.67	6.32241	0.0508117	268928	75.06	0.01
20110412	734605	23976.4	24142.5	24142.5	23916.5	160921	292.526	48.9907	386.52	23375.2	23644.7	23923.4	448.85	24248.5	1061.09	5.0425	0.0382047	20231.3	74.87	0.01
20110413	734606	24135	23981	24200.3	23842.3	159854	293.422	46.9736	358.03	23406.8	23691.4	24030.9	333.13	24218.5	976.36	5.32287	0.028324	157916	74.99	0.01
20110414	734607	24014	23951.9	24070.8	23912.3	121905	281.126	30.7934	222.76	23418.4	23722.1	24087.1	-271.05	24164.9	945.81	3.69335	0.0202582	318624	74.71	0.01
20110415	734608	24008.1	24086.5	24236.5	23902	128055	267.815	32.1069	334.51	23426	23749.3	24135.2	-273.73	24087.3	947.71	4.07436	0.00858753	365325	74.83	0.01
20110418	734611	23830.3	23977.9	24145.4	23769.5	128081	240.154	-3.19081	375.95	23434.3	23757.1	24138	-565.76	23992.8	378.88	3.33885	-0.0132614	252628	75.49	0.01
20110419	734612	23520.6	23654.9	23654.9	23468.2	146188	191.041	-111.275	362.11	23444.7	23734.5	24075	-782.45	23901.6	-6.9	0.295035	-0.0314774	297276	75.07	0.01
20110420	734613	23896.1	23709.3	23904.8	23682.8	123645	180.338	-53.9504	384.15	23465.9	23749.9	24036.1	-80.27	23853.8	94.2	1.56659	-0.0158843	475219	74.35	0.01
20110421	734614	24138.3	24090.5	24185.5	24031.4	151500	189.219	30.424	289.39	23522	23786.9	24021.8	3.28	23878.7	-12.27	1.41337	-0.0105656	492540	74.11	0.01
20110426	734619	24007.4	23964.6	24070	23844.3	113626	183.576	-36.2602	294.01	23572.3	23807.9	23982.9	177.07	23878.5	-277.67	-1.59325	-0.0121668	607268	73.76	0.01
20110427	734620	23892.8	24193.3	24260.8	23825.1	124510	167.926	-25.059	435.64	23634.1	23816	23941.9	372.22	23891	-388.96	-1.68798	-0.00348385	364754	73.38	0.01
20110428	734621	23805.6	24103	24132	23761.1	157058	146.793	-56.7438	370.92	23692	23815	23924.8	-90.47	23948.1	-590.44	-0.712118	-0.0136482	158768	73.11	0.01
20110429	734622	23720.8	23774.5	23808.9	23633.7	146849	121.798	-119.523	175.19	23731.9	23806	23883.4	-417.5	23913	-582.26	-1.71626	-0.0122091	85519.7	73.03	0.01
20110503	734626	23633.2	23794.9	23924.5	23599.3	130902	93.8412	-102.023	325.2	23761.7	23789.6	23845.3	-505.06	23812	-343.12	-1.58553	-0.0156123	124658	73.13	0.01
20110504	734627	23315.2	23582.6	23582.6	23230.4	188077	45.5003	-198.056	402.87	23780.5	23744.4	23776	-823.07	23673.6	-819.79	-2.88582	-0.0216141	-74594.7	73.13	0.01
20110505	734628	23261.6	23228	23348.3	23167.9	156106	2.82972	-177.652	180.4	23793.9	23698.4	23719.2	-745.77	23547.3	-752.39	-2.38646	-0.011012	-16009.7	74.12	0.01
20110506	734629	23159.1	23035.9	23207.4	22985.7	128280	-38.8082	-167.45	275.95	23793.9	23647.1	23683	-733.7	23418	-848.93	-1.53686	-0.0308402	5632.89	74.91	0.01
20110509	734632	23336	23239.2	23392.7	23239.2	100856	-56.8797	-93.8369	233.56	23804.2	23617.4	23627	-469.63	23341	-494.31	-2.3439	-0.033238	-93822.2	74.67	0.01
20110511	734634	23291.8	23509	23509	23233.4	130874	-73.916	-73.7667	275.59	23813.1	23586.4	23542.4	-341.45	23272.8	-228.82	-3.50691	-0.0298067	-70625.3	75.32	0.01
20110512	734635	23073.8	23112.1	23128	22985.5	121353	-103.815	-116.984	306.26	23798.5	23537.6	23449	-241.48	23224.5	-822.34	-4.41021	-0.0342814	-188628	75.21	0.01
20110513	734636	23276.3	23120	23295	22888.1	123165	-109.902	-82.948	406.95	23788.9	23512.7	23387.4	14.66	23227.4	-862.04	-3.04536	-0.0222368	-336655	75.71	0.01
20110516	734639	22960.6	23054.1	23134.6	22937.1	107606	-138.598	-96.341	339.13	23756.5	23460.1	23302.9	-198.51	23187.7	-1046.75	-3.90163	-0.032047	-485908	75.59	0.01
20110517	734640	22901.1	22896.2	22967.9	22768	92637.1	-164.251	-112.817	199.85	23708.5	23406.9	23220.9	-434.92	23100.7	-991.76	-3.79973	-0.0309805	-450575	75.36	0.01
20110518	734641	23011.1	22968.6	23057.7	22924.5	106741	-173.699	-82.5044	156.64	23659.5	23369.2	23158.7	-324.86	23044.6	-794.49	-2.99176	-0.013043	-482472	75.37	0.01
20110519	734642	23163.4	23125.3	23248.1	23031.6	114641	-166.977	-38.9127	236.99	23616.5	23349.6	23143.5	-128.42	23062.5	-557.43	-1.98817	-0.00422284	-398302	75.11	0.01
20110520	734643	23199.4	23215.6	23242.6	23147.4	79808.2	-156.935	-14.0062	95.21	23570.4	23335.3	23137.3	125.63	23047.1	-433.86	-0.496885	0.00173496	-293580	75.43	0.01
20110523	734646	22711	22943	22943	22691.3	148718	-186.237	-150.244	508.06	23509.2	23275.8	23092.4	-565.25	22997.2	-604.22	-2.36695	-0.0267818	-499410	76.15	0.01
20110524	734647	22730.8	22693.1	22754.5	22631.1	100785	-205.496	-159.716	123.32	23461.3	23223.9	23031.9	-229.85	22963.1	-530.83	-1.84964	-0.0240866	-516396	75.92	0.01
20110525	734648	22747.3	22558.3	22767	22519.7	123137	-216.926	-140.126	247.35	23407.9	23178.5	22977.5	-153.8	22910.4	-411.86	-2.5228	-0.0141494	-392289	75.92	0.01
20110526	734649	22900.8	22848.1	22943.8	22796.1	96047.8	-211.164	-54.0182	196.57	23365.1	23152.1	22960.2	-110.35	22857.9	-435.21	-1.86497	-0.0161315	-307732	75.58	0.01
20110527	734650	23118.1	22940	23150.6	22860	150455	-186.91	11.3353	290.62	23330.9	23148.8	22944.4	-45.31	22841.6	-173.73	-0.745885	0.00681026	-110385	74.76	0.01
20110530	734653	23184.3	23117.8	23257.8	23086	79287.4	-160.493	72.856	171.8	23306	23152.2	22966.7	-15.07	22936.2	110.56	0.479159	0.0122169	-183740	74.92	0.01
20110531	734654	23684.1	23380.3	23708	23371.5	214036	-98.096	217.254	523.63	23312.3	23202.9	23045	973.11	23126.9	407.86	1.75226	0.0284152	-37424.4	74.63	0.01
20110601	734655	23626.4	23686.8	23706	23598.4	159046	-52.6944	177.423	107.61	23301.9	23243.2	23106.6	895.65	23302.7	665.8	2.89975	0.0195988	-148130	74.85	0.01
20110602	734656	23253.8	23280	23317.8	23211	130546	-46.245	55.8769	415.48	23267.9	23244.2	23115.6	506.56	23373.4	352.76	1.54036	0.00234155	-94287.3	74.32	0.01
20110603	734657	22949.6	23338.8	23338.8	22932.5	195951	-64.9381	-0.445861	406.28	23227.2	23216.2	23090.6	48.77	23339.7	-61.58	-0.26761	0.0103941	-156073	73.78	0.01
20110607	734661	22868.7	22762.2	22929	22730.1	148729	-85.2965	-67.9597	219.44	23187.8	23183.1	23106.4	-249.4	23276.5	-294.71	-1.27231	0.00602965	-31463.5	73.55	0.01
20110608	734662	22661.6	22757.6	22757.6	22607.1	202614	-116.791	-100.318	261.58	23143.8	23133.4	23099.5	-522.69	23072	-537.76	-2.31799	-0.00376529	-95614.3	73.92	0.01
20110609	734663	22609.8	22628.1	22647.3	22372.9	244273	-144.267	-111.519	288.69	23101.1	23083.5	23085.7	-1074.3	22868.7	-101.19	-0.445555	-0.0127052	30856.3	74.18	0.01
20110610	734664	22420.4	22641.6	22674.8	22297.9	170132	-179.263	-110.876	376.86	23054.5	23020.4	23037.7	-1206.06	22702	-310.41	-1.36559	-0.0301799	-98101.5	74.83	0.01
20110613	734667	22508.1	22172.6	22508.5	22156.8	127324	-197.643	-112.041	351.69	23023.4	22971.6	22976.7	-745.76	22613.7	-239.2	-1.05155	-0.029168	-47910.1	74.48	0.01
20110614	734668	22496	22298.5	22642.5	22298.5	150224	-210.754	-86.4873	343.99	22994	22926.3	22907.9	-453.56	22539.2	-404.79	-1.76758	-0.0501657	-25260.4	74.43	0.01
20110615	734669	22343.8	22532.8	22598.8	22327	126185	-230.768	-89.8152	271.76	22962.6	22870.8	22773.8	-524.9	22475.6	-774.3	-3.34933	-0.0542892	-9899.93	75.62	0.01
20110616	734670	21953.1	22048.3	22065.5	21874.9	187598	-274.982	-141.453	468.88	22909.4	22783.4	22606.5	-708.52	22344.3	-1231.21	-5.31053	-0.0559361	-70895.9	75.4	0.01
20110617	734671	21695.3	21969.7	21971.2	21628.3	198557	-327.059	-142.613	342.91	22848	22679.8	22450.6	-914.57	22199.2	-1988.87	-8.39748	-0.0546546	-277091	74.99	0.01
20110620	734674	21599.5	21770.8	21897.3	21508.8	139542	-371.77	-134.779	388.58	22791.3	22576.9	22315.6	-820.86	22017.5	-2026.92	-8.57904	-0.0554978	-287694	75.01	0.01
20110621	734675	21850.6	21783.9	21875.2	21656.1	214132	-382.535	-108.119	275.65	22736.5	22507.7	22213.8	-657.49	21888.4	-1403.25	-6.03449	-0.0357891	-224739	74.63	0.01
20110622	734676	21860	22044.2	22047.8	21837.8	143157	-385.861	-77.5412	210.01	22694.2	22446	22133.6	-636.03	21791.7	-1089.59	-4.74776	-0.0331652	-384354	74.94	0.01
20110623	734677	21759.1	21777.1	21905.1	21632.9	178366	-392.113	-85.6838	272.23	22650.2	22380.6	22048.6	-584.63	21752.9	-1109.53	-4.85175	-0.0294924	-416300	75.25	0.01
20110624	734678	22172	21843.8	22182.8	21783.7	195602	-359.613	-28.4624	423.61	22618	22360.7	22023.7	218.84	21848.2	-489.68	-2.16083	-0.0149337	-241815	75.58	0.01
20110627	734681	22041.8	21888	22099.3	21888	127194	-340.436	-27.3049	283.91	22574.8	22330.4	21977.1	346.51	21936.7	-568.06	-2.51245	-0.0201916	-12173.6	75.3	0.01
20110628	734682	22061.8	22168.9	22206.1	21952.4	139157	-319.935	-4.99947	253.72	22531.1	22304.8	21933.7	462.27	21978.9	-358.59	-1.59939	-0.0126205	-101736	75.02	0.01
20110629	734683	22061.2	22229.8	22237.1	22022.1	150470	-300.275	13.3717	215.04	22506.1	22281.6	21905.4	210.59	22019.2	-446.9	-1.98551	0.00489865	-313816	74.68	0.01
20110630	734684	22398.1	22233.7	22464	22174.6	168682	-254.573	90.9841	402.87	22493.3	22292.7	21949.9	538.13	22147	-97.9	-0.435188	0.0313794	-252291	74.42	0.01
20110704	734688	22770.5	22813.2	22817.5	22728.7	153736	-186.161	187.248	419.4	22494.2	22338.2	22057.4	598.52	22266.7	426.7	3.72321	0.0514245	-418526	74.24	0.01
20110705	734689	22748	22821.8	22821.8	22707.1	109292	-132.237	161.388	114.65	22488.3	22377.2	22172.3	706.18	22407.9	794.84	4.85217	0.039448	-519577	74.65	0.01
20110706	734690	22517.5	22645.3	22737.5	22509.2	952777	-106.861	110.154	238.77	22465.2	22390.6	22239	455.77	22499	822.29	4.25028	0.029203	-1.24616e+06	75.02	0.01
20110707	734691	22530.2	22587.5	22707.4	22523.9	147756	-84.7546	88.552	189.82	22440	22403.9	22306	469	22592.8	930.67	3.11017	0.0342225	-1.20315e+06	74.92	0.01
20110708	734692	22726.4	22706.2	22835	22678	142659	-50.8134	99.4982	304.85	22403.2	22434.6	22402.7	328.33	22658.5	875.84	3.96368	0.024398	-1.15279e+06	75.08	0.01
20110711	734695	22347.2	22598.6	22598.6	22307.2	152510	-53.8919	28.4208	419.21	22354	22426.3	22420.3	-50.87	22573.9	487.26	2.70273	0.0136688	-1.09664e+06	75.94	0.01
20110712	734696	21663.2	22092.6	22092.6	21648.4	238466	-110.259	-99.5337	698.84	22292.8	22353.6	22382.4	-1107.31	22356.9	-95.98	-2.29475	-0.0180684	-1.40681e+06	75.97	0.01
20110713	734697	21926.9	21794.4	21935.7	21718.8	166878	-132.128	-85.4216	272.52	22253.5	22313	22368.9	-821.07	22238.8	-245.07	-0.521238	-0.00608762	-1.17564e+06	74.94	0.01
20110714	734698	21940.2	21936.9	21945	21747.5	167026	-146.693	-85.6584	197.57	22217.8	22277.5	22356.8	-577.35	22120.8	-101.57	-0.551089	-0.0204437	-1.15653e+06	75.2	0.01
20110715	734699	21875.4	21872.6	21974.6	21775	126049	-161.603	-80.5288	199.62	22187.5	22239.2	22304.5	-654.8	21950.6	-186.4	-0.842203	-0.0393092	-1.05487e+06	75.13	0.01
20110718	734702	21804.8	21727.9	22026.6	21727.9	122441	-177.078	-79.9759	298.67	22156.6	22197.8	22208	-921.68	21842.1	-256.43	-2.64911	-0.0414631	-1.14483e+06	75.4	0.01
20110719	734703	21902.4	21805	21909.5	21611.2	141919	-179.395	-80.6517	298.38	22136.6	22169.7	22123.4	-444.83	21889.9	-495.7	-2.21313	-0.0273187	-1.18477e+06	75.15	0.01
20110720	734704	22003.7	22072.9	22088.2	21872	150094	-171.085	-44.605	216.28	22117.2	22153.9	22072	340.53	21905.3	-766.78	-3.36743	-0.0233682	-1.145e+06	74.82	0.01
20110721	734705	21987.3	22058.6	22090.5	21857	158476	-163.933	-40.8745	233.52	22097.7	22138	22017.7	60.41	21914.7	-760.66	-3.34386	-0.0325234	-1.09973e+06	73.99	0.01
20110722	734706	22444.8	22231.6	22449.1	22231.6	204791	-119.965	38.0889	461.82	22101.6	22167.2	21989.6	504.6	22028.6	-72.75	-0.323081	0.00434711	-740098	74.24	0.01
20110725	734709	22293.3	22287.4	22330.2	22217.4	133495	-96.2362	29.6532	227.4	22114.7	22179.2	21984.2	417.91	22126.3	-236.89	-1.05143	0.0282655	-671584	74.11	0.01
20110726	734710	22572.1	22285	22581.6	22262.5	175381	-54.3089	76.0138	319.1	22148.4	22216.6	22075.1	767.33	22260.2	-154.35	-0.679165	0.028584	-579040	73.5	0.01
20110727	734711	22541.7	22489.7	22635.4	22469.2	148420	-23.2653	95.0656	166.2	22184.6	22247.6	22136.6	639.29	22367.8	194.46	0.870175	0.0266834	-407055	74.06	0.01
20110728	734712	22570.7	22246.7	22572.3	22231.1	148573	3.63914	85.9439	341.23	22212.3	22278.4	22199.6	567.05	22484.5	907.58	4.18951	0.030808	-254193	74.13	0.01
20110729	734713	22440.2	22544.5	22623	22323.2	128760	14.2672	85.0203	299.85	22234.6	22293.8	22256.1	452.96	22483.6	513.37	2.34128	0.0283196	-459844	73.86	0.01
20110801	734716	22663.4	22739.5	22808.3	22651	144395	40.2302	120.767	368.08	22269.4	22329	22342	218.57	22557.6	723.17	3.2961	0.0335771	-622322	74.32	0.01
20110802	734717	22421.5	22532.8	22623.2	22387.9	158778	40.8154	59.4774	275.45	22279	22337.8	22393.9	128.17	22527.5	546.08	2.49632	0.0186326	-638664	74.56	0.01
20110803	734718	21992.7	22015.7	22041.9	21882.8	226216	6.60729	-63.1908	538.68	22277.1	22304.9	22392.8	-579.36	22417.7	187.97	0.86206	0.0002469	-553282	73.94	0.01
20110804	734719	21884.7	22019.9	22087.1	21725.7	154802	-28.883	-82.0037	361.45	22270.3	22264.9	22382.5	-656.95	22280.5	-17.66	-0.0806304	-0.0249528	-706987	75.29	0.01
20110805	734720	20946.1	20939.4	21017.7	20643.3	353366	-131.234	-244.719	1241.48	22227.4	22139.3	22232.6	-1624.6	21981.7	-1057.55	-4.80624	-0.0604285	-626605	74.6	0.01
20110808	734723	20490.6	20409	20572.5	20044.4	267841	-246.269	-239.908	901.77	22154.1	21982.3	22052.4	-1949.68	21547.1	-1496.72	-6.80721	-0.0922161	-514891	74.9	0.01
20110809	734724	19330.7	19209.7	20158.5	18868.1	463677	-426.116	-228.883	1622.46	22021.8	21729.8	21728.2	-3332.67	20929	-3114.1	-13.8745	-0.142447	61894.5	73.88	0.01
20110810	734725	19783.7	19993.8	20105.9	19672.7	293533	-526.03	-137.337	775.17	21907.7	21544.4	21452.4	-2637.79	20487.2	-2509.62	-11.2573	-0.123482	-34301.2	74.82	0.01
20110811	734726	19595.1	19319.4	19728.9	19269.4	275171	-613.356	-123.249	514.26	21795.3	21358.8	21154.9	-2397.58	20029.2	-2976.94	-13.1886	-0.126786	112480	74.56	0.01
20110812	734727	19620	19955.8	19955.8	19575	215621	-672.8	-91.8182	380.82	21683.4	21193.2	20872.9	-2264.73	19764	-2921.68	-12.9612	-0.134285	53913.4	74.57	0.01
20110815	734730	20260.1	20056.8	20264.3	19924.6	182719	-660.644	-57.7807	644.32	21588.6	21104.3	20632.5	-686.04	19717.9	-2310.64	-10.2373	-0.0963969	393789	73.83	0.01
20110816	734731	20212.1	20344.8	20431.9	20140.3	177691	-647.422	-44.3954	291.55	21506.4	21019.3	20411.6	-278.49	19894.2	-2228.17	-9.92935	-0.080965	210966	74.02	0.01
20110817	734732	20289	20318.4	20504.4	20214.7	156256	-623.547	-33.9535	292.3	21453.6	20949.8	20241.2	958.33	19995.3	-2374.34	-10.4766	-0.0729143	192324	73.79	0.01
20110818	734733	20016.3	20261.2	20342.2	19969.2	156846	-619.494	-42.1946	373.03	21380.1	20860.9	20054.4	232.6	20079.5	-2405.19	-10.7272	-0.0443934	87554.5	74.24	0.01
20110819	734734	19399.9	19478.8	19595.9	19314.4	211064	-658.426	-88.7334	701.85	21282.4	20721.7	19899.7	-195.22	20035.5	-2592.8	-11.7894	-0.0532269	-3096.08	73.99	0.01
20110822	734737	19486.9	19465.3	19666.8	19047.6	255370	-674.489	-91.7784	619.2	21190.5	20604.1	19799.4	-133.14	19880.8	-2397.87	-10.9568	0.00801411	-40526.7	74.15	0.01
20110823	734738	19875.5	19476.5	19893.4	19383.4	196347	-648.383	-48.9893	509.99	21116.3	20534.7	19853.9	-384.57	19813.5	-1070.61	-5.11125	0.00462176	161136	73.85	0.01
20110824	734739	19466.8	19863.1	19876.7	19452.7	168059	-653.147	-56.5061	424.02	21022.7	20433	19822.2	-745.29	19649.1	-1023.78	-4.99635	-0.00655009	52469.5	74.05	0.01
20110825	734740	19752.5	19744.5	19803.3	19638.9	181973	-626.646	-22.8075	336.49	20936.1	20368.2	19837.9	-536.55	19596.3	421.78	2.18192	0.0067065	-139453	74.26	0.01
20110826	734741	19582.9	19733.7	19919.9	19549.5	206372	-612.271	-26.1301	370.39	20843.6	20293.4	19834.2	-433.39	19632.9	-200.79	-1.01493	-0.0334263	-230498	73.71	0.01
20110829	734744	19865.1	19883.1	19919.3	19749.4	189874	-571.517	8.9716	336.46	20744.4	20252.6	19794.7	465.19	19708.6	269.97	1.37774	-0.0171665	-408314	73.67	0.01
20110830	734745	20204.2	20203.5	20341.1	20071.5	680605	-506.027	91.2921	476.01	20664	20248	19793.9	717.3	19774.3	584.16	2.97737	-0.00418256	-453177	73.99	0.01
20110831	734746	20534.8	20256.3	20556.9	20168.9	356345	-422.571	116.698	388	20585.7	20275.3	19818.5	659.32	19987.9	274.75	1.35611	0.0252537	-338478	74.13	0.01
20110901	734747	20585.3	20790.2	20975.3	20573	266564	-348.343	144.355	440.45	20510.4	20304.9	19875.4	1118.54	20154.5	373.25	1.84667	0.0575852	-429457	74.55	0.01
20110902	734748	20212.9	20557.9	20580.8	20178.7	175178	-315.926	64.0034	406.66	20419.7	20296.1	19956.7	460.43	20280.5	-76.12	-0.375178	0.0359196	-509832	74.7	0.01
20110905	734751	19616.4	19830.5	19830.5	19567.8	188725	-334.513	-51.5011	645.14	20311.1	20231.4	19969.6	33.52	20230.7	-399.87	-1.99772	-0.0130376	-588514	75.18	0.01
20110906	734752	19710.5	19378.8	19727.9	19290.4	181355	-337.756	-62.4216	437.49	20197.6	20181.8	19953.1	-154.61	20132	310.58	1.60093	0.0123645	-418371	75.89	0.01
20110907	734753	20048	19836.2	20069.8	19785.3	170668	-309.525	18.7135	359.25	20106.3	20169	20011.3	-156.17	20034.6	561.13	2.87953	0.0147406	-233432	75.43	0.01
20110908	734754	19912.8	20159.3	20159.3	19799.5	189305	-294.663	9.38538	359.8	20026.3	20144.6	20027.3	-622.03	19900.1	37.29	0.187618	0.0165692	-369470	76.26	0.01
20110909	734755	19866.6	19997.9	20088.8	19809	130132	-283.346	-7.67781	279.85	19948.7	20118.1	20055.7	-718.7	19830.9	399.84	2.05396	7.65102e-05	-471870	77.2	0.01
20110912	734758	19030.5	19264.7	19303.7	18989.4	190055	-337.947	-174.113	877.19	19875	20014.6	19972.2	-1554.79	19713.7	-721.94	-2.241	-0.0580885	-656930	77.17	0.01
20110914	734760	19045.4	19216.3	19248.6	18627.7	244919	-375.685	-168.953	620.99	19819.4	19922.3	19856.3	-570.96	19580.7	-537.44	-2.74444	-0.0725308	-581948	76.87	0.01
20110915	734761	19181.5	19186.8	19269.4	18935.1	191678	-390.118	-116.067	334.33	19813.7	19851.7	19721	-529	19407.4	-683.61	-3.44126	-0.0681957	-750083	76.28	0.01
20110916	734762	19455.3	19545.5	19652.5	19454.7	249294	-375.137	-46.7976	471.03	19801	19814	19608	-592.69	19315.9	-748.86	-3.70646	-0.037481	-673622	76.6	0.01
20110919	734765	18918	19247.6	19247.6	18876.1	157619	-401.991	-105.472	579.25	19775	19728.6	19478.5	-994.87	19126.1	-1616.9	-7.87393	-0.0356054	-922809	77.11	0.01
20110920	734766	19014.8	19008.6	19055.2	18732.8	180053	-410.723	-100.727	322.41	19751.7	19660.6	19418.3	-851.83	19123	-1570.53	-7.62937	-0.0352959	-838494	77	0.01
20110921	734767	18824.2	18891.5	19023.6	18698.9	187471	-428.091	-98.7047	324.67	19696.5	19581	19329.7	-206.37	19078.7	-1388.74	-6.87056	-0.061045	-861544	77.71	0.01
20110922	734768	17912	18296.8	18296.8	17859.3	267250	-509.59	-179.975	964.86	19608	19422	19116.1	-1133.49	18824.8	-1704.45	-8.6889	-0.100481	-993649	78.48	0.01
20110923	734769	17668.8	17585.8	17813.6	17373.4	397303	-587.029	-197.57	538.54	19507.2	19255.1	18891.7	-1512.67	18467.5	-2041.67	-10.3583	-0.110628	-859537	78.3	0.01
20110926	734772	17407.8	17634.4	17734.8	16999.5	300066	-661.834	-179.305	735.3	19406.9	19079.1	18645.8	-2047.51	18165.5	-2640.2	-13.1694	-0.0852703	-960913	78.02	0.01
20110927	734773	18130.5	17819	18136	17769.1	266050	-655.244	-89.7097	728.22	19358.1	18988.8	18555.8	-787.4	17988.7	-1782.27	-8.95036	-0.0480372	-888653	77.76	0.01
20110928	734774	18011.1	17962.5	18101.3	17844	251456	-652.146	-75.3225	286.6	19301.3	18895.7	18452.4	-1003.74	17826	-1855.57	-9.34013	-0.0610192	-684110	78.11	0.01
20110930	734776	17592.4	17946.2	17946.2	17502.1	358312	-675.683	-87.8079	508.98	19213.5	18771.5	18293.5	-319.54	17762.1	-1438.13	-7.62928	-0.0957528	-978361	78.79	0.01
20111003	734779	16822.2	17179.2	17179.2	16717.1	322705	-747.869	-137.382	875.27	19111.8	18585.9	18030.2	-1089.8	17592.8	-2223.29	-11.6736	-0.110784	-1.14369e+06	79.61	0.02
20111004	734780	16250.3	16731.6	16840.9	16170.4	285842	-841.522	-152.396	670.56	18977.1	18363.5	17763.4	-1661.68	17361.3	-2931.23	-14.6763	-0.145388	-1.3288e+06	79.04	0.02
20111006	734782	17172.3	16975	17179.9	16849.5	307125	-831.757	-86.2819	929.66	18884.4	18250	17579.1	-739.67	17169.6	-2283.03	-9.83522	-0.0877537	-1.14703e+06	78.63	0.02
20111007	734783	17707	17540.7	17800.7	17505.4	246327	-771.971	-25.6277	628.44	18801.4	18198.3	17467.4	-204.94	17108.8	-1210.94	-7.02756	-0.0114415	-1.26412e+06	78.75	0.02
20111010	734786	17711.1	17853.3	17859.3	17437.8	178236	-716.009	-15.4777	421.51	18705.5	18151.9	17447.3	42.23	17132.6	-1303.74	-7.66593	0.00238439	-1.1885e+06	77.6	0.02
20111011	734787	18141.6	18441.9	18456.2	18041.7	312294	-629.661	61.6055	745.1	18613.4	18150.9	17494.6	733.79	17396.4	-682.58	-6.7525	0.0404479	-1.26447e+06	77.62	0.02
20111012	734788	18329.5	17990.6	18411.8	17804.6	216909	-539.846	73.4757	607.21	18526.7	18167.9	17586.8	198.91	17812.3	417.51	-3.11075	0.0108519	-989615	77.04	0.02
20111013	734789	18757.8	18601.7	18758.7	18453	233694	-429.157	151.828	429.28	18470.7	18224.1	17649.5	746.75	18129.4	1088.98	-1.35153	0.0398101	-1.00774e+06	77.05	0.02
20111014	734790	18501.8	18639.4	18666	18367.8	149115	-357.966	113.529	389.96	18427.8	18250.5	17698.6	490.73	18288.3	1093.99	-1.71259	0.0491509	-1.20364e+06	76.61	0.02
20111017	734793	18874	18808.7	18908.2	18675.8	162692	-268.42	125.647	406.38	18395.7	18309.9	17826.7	1281.58	18520.9	743.44	5.37094	0.108713	-1.02822e+06	77.22	0.02
20111018	734794	18076.5	18411.4	18411.4	17963.3	219809	-258.824	37.4311	910.73	18319.8	18287.7	17952.2	365.4	18507.9	65.4	2.30706	0.101026	-1.13147e+06	77.16	0.02
20111019	734795	18309.2	18400.3	18426.3	18204	137325	-229.789	53.3665	349.83	18258.2	18289.7	18158.1	167.63	18503.9	716.81	5.17825	0.0620966	-1.04617e+06	77.08	0.02
20111020	734796	17983.1	18198.1	18198.1	17782	126598	-230.437	13.731	527.22	18185.7	18260.5	18239.1	-346.36	18348.9	1160.95	-0.813268	0.0153527	-1.0442e+06	76.97	0.02
20111021	734797	18025.7	18034.2	18082.4	17926.3	106883	-224.919	14.02	156.14	18147.1	18238.2	18271	-732.09	18253.7	1775.45	0.0813944	0.0174562	-1.04699e+06	76.39	0.02
20111024	734800	18771.8	18444.2	18826.8	18435.4	195146	-158.515	91.6805	801.13	18136.5	18289	18377.1	270.03	18233.3	1599.54	4.22385	0.0335732	-769963	76.09	0.02
20111025	734801	18968.2	18867.5	18981.6	18801.4	190100	-89.0162	124.031	209.75	18128.3	18353.7	18459.8	94.21	18411.6	1261.19	7.82036	0.0336743	-523865	76.24	0.02
20111026	734802	19066.5	18728	19106.7	18705.1	168083	-25.7067	115.401	401.66	18113.4	18421.6	18533.5	990.08	18563.1	1355.48	7.6533	0.0161922	-385636	76.25	0.02
20111027	734803	19688.7	19067.6	19693.2	19046.5	314837	73.8187	171.429	646.72	18143	18542.2	18626.6	1379.48	18904.2	1547.11	8.52797	0.0602838	-44388.8	74.97	0.02
20111028	734804	20019.2	20152.2	20272.4	19972.2	374546	177.321	217.059	583.68	18181.7	18682.9	18778.3	2036.14	19302.9	1689.78	9.21893	0.0572075	24758.6	75.09	0.02
20111031	734807	19864.9	20027.7	20155.6	19699.3	174762	244.078	148.514	456.29	18221.7	18795.5	18877.4	1839.15	19521.5	1107.06	5.90186	0.0900288	-112569	76.48	0.02
20111101	734808	19370	19461.1	19699	19322.6	176480	254.118	77.1894	542.27	18277.8	18850.2	19006.7	598.14	19601.9	868.17	4.69236	0.0547621	-62812	77.32	0.04
20111102	734809	19733.7	19091.8	19745.5	19024.1	196295	288.106	69.991	721.41	18357.2	18934.3	19149.2	765.51	19735.3	859.72	4.55505	0.0887117	-114061	77.08	0.04
20111103	734810	19242.5	19418.8	19541.1	19142.3	214090	272.266	40.2683	591.37	18427.7	18963.7	19275.1	175.96	19646.1	1166.04	6.4506	0.063234	-256184	76.72	0.04
20111104	734811	19842.8	19922.8	19981.5	19773.3	225760	304.64	89.1811	739.02	18493.6	19047.4	19456.8	154.09	19610.8	1533.57	8.37594	0.0539728	-57463.7	76.91	0.04
20111107	734814	19677.9	19894.2	19977.1	19649.6	161999	313.378	69.2604	327.52	18557.7	19107.5	19547.4	-341.35	19573.4	1694.79	9.42435	0.0360654	84899.7	76.94	0.04
20111108	734815	19678.5	19848.5	19914.9	19659.9	146488	316.699	60.5436	254.98	18637.9	19161.8	19618.5	-186.4	19635.1	1652.75	9.16884	0.0310964	192385	76.63	0.04
20111109	734816	20014.4	20067.4	20173.1	19967.2	194393	342.492	94.1424	494.67	18760.7	19243	19713.3	644.47	19691.2	1242.61	6.61955	0.0162748	-40926.5	77.91	0.04
20111110	734817	18963.9	19091.4	19199.1	18945.6	248557	274.993	-82.0096	1068.85	18865.1	19216.5	19640.8	-769.82	19635.5	-4.31	-0.0227222	-0.0527168	-304644	77.63	0.04
20111111	734818	19137.2	19143.6	19206.3	19028.3	127948	232.799	-78.1642	242.45	18940.7	19208.9	19552.6	-105.33	19494.4	70.63	0.37044	-0.0366325	-249121	76.91	0.04
20111114	734821	19508.2	19600.4	19640.7	19496.2	168377	226.684	-2.7759	503.51	19009.9	19237.4	19516.9	-334.61	19460.4	-180.52	-0.916871	0.00708523	-130270	77.46	0.04
20111115	734822	19348.4	19305.3	19420.1	19240.3	516662	206.567	-61.5221	267.83	19072.9	19248	19514.7	-329.45	19394.4	-670.8	-3.35078	-0.0195234	-127249	77.9	0.04
20111116	734823	18960.9	19483.1	19483.1	18768.7	161519	157.536	-109.443	714.43	19104.4	19220.6	19437.5	-717.57	19183.7	-903.97	-4.5506	-0.0146343	-364689	78.28	0.04
20111117	734824	18817.5	18686.2	18959	18657.7	256773	105.886	-144.356	303.16	19123.2	19182.2	19395	-1196.96	19154.4	-552.49	-2.8523	-0.0516722	-183917	78.32	0.04
20111118	734825	18491.2	18561	18561	18399	166234	38.1868	-172.266	418.51	19112.9	19116.4	19259.8	-472.66	19025.2	-1242.48	-6.29623	-0.0603042	-301259	78.04	0.04
20111121	734828	18225.8	18213.7	18293.9	18054.2	136702	-36.4587	-172.468	437	19102.3	19031.6	19114.6	-911.32	18768.8	-1016.65	-5.28336	-0.0738177	-130055	78.33	0.04
20111122	734829	18251.6	18225.5	18355.1	18017.5	196135	-92.4728	-135.657	337.62	19078.4	18957.3	18971.9	-1256.59	18549.4	-1591.2	-8.01903	-0.0880785	-58604.5	78.27	0.04
20111123	734830	17864.4	17954.6	17964.4	17838.7	158242	-166.189	-143.465	412.85	19070.2	18853.2	18756.9	-1484.01	18330.1	-1813.46	-9.21572	-0.0579765	-106713	79.06	0.04
20111124	734831	17935.1	17657.7	17997.1	17657.7	140204	-216.413	-119.949	339.38	19055.9	18765.8	18654	-1025.8	18153.6	-1743.37	-8.85928	-0.0628134	13695.3	79.04	0.04
20111125	734832	17689.5	17658.8	17827.8	17613.2	94475.5	-272.889	-114.623	321.9	19044.6	18663.3	18509.3	-1127.99	17993.3	-2324.95	-11.6164	-0.0932276	-136140	79.61	0.04
20111128	734835	18037.8	18019.2	18095.2	17954.2	114233	-286.24	-69.3228	405.72	19045	18603.7	18362.2	-453.42	17955.7	-926.08	-4.88339	-0.0677383	-227323	79.19	0.04
20111129	734836	18256.2	18225.1	18372.5	18053.9	172612	-276.017	-39.1345	334.64	19025.2	18570.6	18253	30.35	17956.6	-880.97	-4.60345	-0.037166	-352155	79.08	0.04
20111130	734837	17989.3	18192.3	18192.3	17860.8	342006	-286.149	-58.6524	395.4	18987.5	18515.3	18155.9	-262.24	17981.6	-1518.83	-7.78561	-0.044008	-863903	78.34	0.04
20111201	734838	19002.3	19034	19050.6	18868.3	356153	-210.024	69.2867	1061.21	18985.1	18561.6	18174.3	1137.83	18195	-346.18	-1.78919	0.0268931	-759908	78.29	0.35
20111202	734839	19040.4	18977.2	19151.7	18878.3	230784	-144.947	88.5023	273.34	18960.1	18607.2	18229.2	1105.29	18465.2	79.49	0.419231	0.0427796	-644184	78.62	0.35
20111205	734842	19179.7	19117.9	19188.9	18972.9	160478	-81.197	108.301	215.96	18927.8	18661.8	18324.6	1490.21	18693.6	362.22	1.92491	0.0483897	-555537	78.58	0.35
20111206	734843	18942.2	19011.8	19038.5	18818.7	125233	-49.2675	84.5197	361.01	18892.4	18688.5	18393.7	904.42	18830.8	451	2.43899	0.0568993	-769830	78.54	0.35
20111207	734844	19240.6	19114	19242.8	19009.4	184660	0.109899	109.259	300.57	18887.4	18741.1	18531.3	984.38	19081	1014.73	5.56753	0.0678503	-575027	78.41	0.35
20111208	734845	19107.8	19112.3	19137.6	18956.4	129777	28.2033	80.5969	284.17	18863.3	18776	18648.6	1118.46	19102.1	856.22	4.69121	0.0742278	-491544	78.83	0.35
20111209	734846	18586.2	18721.2	18840.9	18511.4	166192	8.28492	20.853	596.39	18838.1	18757.9	18738.3	-416.03	19011.3	721.8	4.04043	0.0295068	-452595	78.59	0.35
20111212	734849	18575.7	18853.3	18919.4	18508.1	116798	-8.25828	19.8268	411.3	18789.3	18740.6	18792	-464.73	18890.5	640.56	3.57154	0.0171978	-433759	79.53	0.35
20111213	734850	18447.2	18327.5	18465.4	18297.7	104971	-31.3753	-23.458	278	18742	18712.6	18811.1	-732.52	18791.5	757.69	4.28328	0.0248179	-308861	80.27	0.35
20111214	734851	18354.4	18301	18476.2	18280.7	120325	-56.5274	-37.3155	195.48	18691.1	18678.5	18847.6	-587.8	18614.3	316.62	1.75531	-0.0340923	-150980	80.53	0.35
20111215	734852	18026.8	18122.7	18133.9	17895.2	171181	-101.722	-105.751	459.28	18614.6	18616.4	18750.1	-1213.74	18398.1	-229.36	-1.25634	-0.0532316	-215114	80.29	0.35
20111216	734853	18285.4	18025.6	18390.4	18025.6	220949	-115.346	-73.6287	364.81	18588.5	18584.9	18674.6	-822.42	18337.9	296.04	1.64564	-0.0466274	49638.2	80.15	0.35
20111219	734856	18070.2	18053.6	18092.3	17821.5	139294	-141.872	-108.961	463.87	18547.5	18535.9	18563.7	-516.02	18236.8	-932.05	-4.90494	-0.0460358	-65923.5	80.37	0.35
20111220	734857	18080.2	18044.8	18270.7	18010.3	119653	-160.24	-90.3105	260.44	18492.6	18492.5	18477.5	-495.46	18163.4	-960.19	-5.04291	-0.060309	68422.7	79.86	0.35
20111221	734858	18416.5	18462.6	18473.2	18288.7	142447	-145.981	-34.7817	392.99	18456.7	18485.2	18395	-30.72	18175.8	-763.24	-3.97942	-0.0361821	-79153.6	79.99	0.35
20111222	734859	18378.2	18356.9	18388	18238.4	90385.8	-136.196	-38.6019	178.07	18434.3	18475.1	18322.1	23.8	18246.1	-564	-2.97747	-0.0111911	5348.23	79.95	0.35
20111223	734860	18629.2	18589.7	18636.8	18539.6	96540.4	-106.959	23.41	258.52	18427.1	18489.7	18326.4	602.33	18314.9	-611.41	-3.17771	0.00287238	37668.9	79.99	0.35
20111228	734865	18518.7	18621.5	18621.5	18462	86267.3	-91.6479	16.4764	167.2	18428.1	18492.5	18320.7	438.47	18404.5	-589.14	-0.306799	0.00386097	-33105.5	80.5	0.35
20111229	734866	18397.9	18329.6	18409.1	18293.8	120522	-88.2405	-14.0338	224.86	18434.7	18483.5	18315.8	-18.53	18468.1	-188.31	-0.266979	0.00236385	151817	80.36	0.35
20111230	734867	18434.4	18489	18506.3	18415.8	83715.5	-81.656	35.0948	108.35	18441.8	18478.8	18323.7	56.16	18471.7	-141.27	0.435644	0.0221081	-13383.7	80.22	0.35
20120103	734871	18877.4	18770.6	18886.1	18724.2	124758	-40.226	171.711	451.73	18480.7	18516.8	18408.8	499.18	18571.5	430.24	2.84934	0.0313613	55351.7	79.65	0.06
20120104	734872	18727.3	18970.6	18970.6	18687.9	116924	-19.282	147.542	282.66	18511.2	18536.8	18453	98.14	18591.1	372.88	3.88571	0.0350878	-60354.7	80.08	0.06
20120105	734873	18813.4	18753.4	18821.1	18723.3	103543	4.21529	114.972	97.81	18554.4	18563.2	18527.3	184.24	18650.1	786.57	2.88766	0.0389727	-13659.5	80.91	0.06
20120106	734874	18593.1	18784.9	18784.9	18506.6	143407	4.999	56.9972	306.83	18575.8	18566	18578.6	-36.11	18689.1	307.67	2.89344	0.00949871	96877.4	81.27	0.06
20120109	734877	18865.7	18588.4	18884.3	18302.8	138095	27.3067	63.5684	581.42	18599.2	18594.6	18623.5	347.05	18775.4	795.51	4.34464	0.02584	224706	80.98	0.06
20120110	734878	19004.3	18948.1	19086.5	18858.6	199482	55.5263	134.107	227.96	18638.3	18633.6	18686.1	606.36	18800.8	924.08	3.19187	0.0197382	220498	80.87	0.06
20120111	734879	19151.9	19071.9	19175.8	18983.1	203733	88.782	151.628	192.71	18644	18682.9	18738.4	717.55	18885.7	735.49	4.20993	0.0330656	259193	81.29	0.06
20120112	734880	19095.4	19112.8	19261.3	19051	179158	109.313	138.801	210.34	18646.1	18722.2	18796.1	368.07	18942.1	717.15	2.50258	0.0365251	284033	80.84	0.06
20120113	734881	19204.4	19232.2	19232.2	19073.2	201847	132.852	124.426	159.03	18647.1	18768.1	18876.7	391.01	19064.3	575.25	3.0879	0.0400965	148617	81.45	0.06
20120116	734884	19012.2	19070.7	19070.7	18985.8	135485	134.446	72.0365	218.67	18649.8	18791.4	18934.5	419.14	19093.6	493.53	2.05608	0.00708966	58535.3	81.44	0.06
20120117	734885	19627.8	19198.1	19640.3	19173.3	259020	183.266	165.323	628.08	18664.7	18871	19009.5	762.03	19218.3	1229.83	5.98898	0.0458759	364904	81.12	0.06
20120118	734886	19686.9	19651.6	19726.8	19577.1	194720	224.148	169.076	149.77	18687	18948.7	19105.5	682.64	19325.3	1252.53	7.00623	0.0443701	489685	80.48	0.06
20120119	734887	19943	19842.5	19956.5	19776.3	249748	274.047	181.61	269.62	18739.1	19043.4	19218.5	791.01	19494.8	1065.54	8.1834	0.0676876	554019	80.05	0.06
20120120	734888	20110.4	20161.7	20161.7	19927.9	196639	323.374	171.131	233.84	18798.2	19145	19370.2	1014.99	19676	1383.06	7.38526	0.061891	477981	80.14	0.06
20120126	734894	20439.1	20453.5	20453.5	20301.6	204161	384.562	167.334	343.1	18874.8	19268.3	19527.5	1343.76	19961.4	1625.73	9.14082	0.0702016	527459	79.4	0.06
20120127	734895	20501.7	20443.5	20590.8	20384	180972	433.107	141.153	206.75	18957.4	19385.8	19677.3	1406.29	20136.2	1908.61	9.47472	0.0658351	421068	78.83	0.06
20120130	734898	20160.4	20518	20518	20145	213667	438.982	95.4279	373.05	19039.4	19459.5	19778.1	955.99	20230.9	1294.69	7.15979	0.0528278	207733	79.08	0.06
20120131	734899	20390.5	20326.5	20465.9	20219.3	238678	456.937	90.7135	305.48	19120.4	19548.2	19907.6	1378.29	20320.4	1386.21	9.66721	0.0581678	253385	79.28	0.06
20120201	734900	20333.4	20394.7	20534.2	20269.5	149949	461.24	81.1364	264.71	19207.4	19623	20020.5	705.62	20365	1181.43	7.77945	0.0649755	254315	78.91	0.04
20120202	734901	20739.5	20639	20761.7	20565	210007	491.748	106.027	428.33	19309.7	19729.3	20193.3	1052.53	20425.1	1644.07	9.13042	0.0536032	348684	78.99	0.04
20120203	734902	20757	20680.7	20796.7	20639.5	166327	511.446	98.9868	157.25	19399.7	19827.2	20306.2	814.03	20476.1	1552.56	8.38056	0.0515518	390119	78.94	0.04
20120206	734905	20709.9	21015.5	21015.5	20633.1	190086	517.297	96.8219	382.42	19489.4	19911.3	20408.5	599.57	20586	1697.74	8.45524	0.0370349	293818	79.03	0.04
20120207	734906	20699.2	20808	20881.8	20649.3	151926	515.129	84.3146	232.58	19569	19986.3	20484.1	538.78	20647.8	1071.44	7.78347	0.0284465	151311	78.52	0.04
20120208	734907	21018.5	20827.9	21023.3	20755.7	173917	533.029	114.971	324.14	19665.2	20084.6	20574.9	627.97	20784.8	1331.54	10.5525	0.0275624	325763	78.61	0.04
20120209	734908	21010	20922.3	21053.1	20787.8	220807	540.304	107.912	265.22	19765.6	20172.7	20632	676.64	20838.9	1067.06	7.04238	0.0241951	316543	78.59	0.04
20120210	734909	20783.9	20986.2	21002.3	20703.8	199788	521.807	71.8483	306.22	19856	20230.9	20660.2	44.41	20844.3	673.49	5.57192	0.0299968	281739	79.02	0.04
20120213	734912	20887.4	20718.8	20969.8	20674	151555	509.627	66.8849	295.84	19933.3	20293.5	20732.9	130.42	20879.8	448.26	4.73576	0.0237899	304562	79.01	0.04
20120214	734913	20917.8	20845.2	20948	20813.5	117451	496.705	75.1871	134.42	20017.6	20352.9	20785.6	207.89	20923.5	416.16	4.01514	0.0279408	466829	79.38	0.04
20120215	734914	21365.2	20993.6	21403.3	20933.4	203876	516.61	166.683	485.45	20115.7	20449.3	20888.8	666.04	20992.9	1204.82	5.97617	0.0292896	562204	79.64	0.04
20120216	734915	21277.3	21266.5	21317.7	21157.5	154801	519.302	147.571	207.68	20218.9	20528.2	20942.6	258.82	21046.3	886.79	4.34904	0.0244533	523469	79.37	0.04
20120217	734916	21491.6	21503.6	21546.7	21381.7	159026	532.592	183.415	269.45	20319.9	20619.9	21016.1	481.61	21187.9	1158.25	5.6963	0.0363714	427317	79.42	0.04
20120220	734919	21424.8	21760.3	21760.3	21393.5	185526	531.603	159.089	366.86	20413	20696.6	21087.6	640.93	21295.3	685.34	3.30452	0.0338673	272429	78.99	0.04
20120221	734920	21478.7	21434.3	21480.3	21221.4	154716	529.072	98.0325	258.95	20502.5	20771.1	21165.5	591.32	21407.5	721.74	3.4771	0.0214287	334235	79.1	0.04
20120222	734921	21549.3	21339	21569.7	21302.2	137726	526.689	97.9077	267.55	20596.9	20845.2	21218.6	631.45	21444.3	839.34	4.05284	0.025025	535790	79.2	0.04
20120223	734922	21381	21356.5	21428.5	21325.6	112557	505.395	63.7699	223.72	20680.6	20896.2	21255.7	15.76	21465.1	681.8	3.29385	0.0279281	324220	78.65	0.04
20120224	734923	21406.9	21439	21468.9	21292.4	138634	485.015	58.1984	176.53	20772.7	20944.9	21318	129.58	21448.1	388.4	1.8479	0.0242661	253070	78.39	0.04
20120227	734926	21217.9	21381.7	21589	21076.5	161098	448.445	26.6812	512.5	20833.9	20970.9	21351	-273.76	21406.7	207.85	0.98929	0.0141404	62322.7	78.58	0.04
20120228	734927	21568.7	21303.4	21583.1	21274	161444	442.671	73.8703	365.21	20906.3	21027.8	21416.1	143.94	21424.7	784.87	3.77634	0.00943496	244101	78.23	0.04
20120229	734928	21680.1	21643.8	21716.8	21525.9	155739	441.986	115.15	190.85	20973.1	21089.9	21447.6	201.36	21450.9	792.68	3.79502	0.0185793	292928	78.8	0.04
20120301	734929	21388	21578.2	21641.1	21338.3	137772	413.109	47.2306	341.79	21022.2	21118.3	21458.7	-161.32	21452.3	470.13	2.24751	-0.00482328	155437	78.8	0.03
20120302	734930	21562.3	21618.2	21623.2	21531.9	159240	399.682	95.3427	235.28	21065.4	21160.6	21465.8	181.27	21483.4	197.03	0.922199	0.00637549	262779	79.43	0.03
20120305	734933	21265.3	21518	21578.8	21230.6	125536	360.918	-45.5551	348.15	21094.8	21170.6	21449.8	-141.55	21492.9	-11.97	-0.0562572	-0.00993588	109714	79.35	0.03
20120306	734934	20806.2	21173.7	21173.7	20789.4	394058	289.815	-273.317	475.95	21119.6	21135.9	21382.6	-411.61	21340.4	-685.37	-3.18901	-0.0344805	-232304	79.83	0.03
20120307	734935	20627.8	20522	20732.9	20522	221185	216.567	-278.027	284.29	21128.7	21087.5	21290.4	-940.95	21129.9	-797.01	-3.72004	-0.035228	-228600	79.68	0.03
20120308	734936	20900.7	20723	20909.7	20681.1	159232	178.485	-143.039	281.93	21150.6	21069.7	21242.4	-779.35	21032.5	-577.99	-2.69099	-0.0236434	-185451	79.13	0.03
20120309	734937	21086	20930.9	21209.8	20917.7	139988	161.395	-58.0836	309.06	21163.9	21071.2	21210.3	-301.96	20937.2	-463.28	-2.14986	-0.00621458	40770.7	79.97	0.03
20120312	734940	21134.2	21073.6	21170.5	20924.4	113019	150.009	-47.7119	246.19	21178.4	21077.2	21201.9	-428.08	20911	-246.81	-1.15434	-0.0201472	139695	79.9	0.03
20120313	734941	21339.7	21279.4	21427.1	21261.3	136078	155.773	26.7225	292.94	21202.6	21102.2	21179	74.39	21017.7	-67.16	-0.313731	-0.0157001	65323.6	80.13	0.03
20120314	734942	21307.9	21564.2	21638.3	21263	192452	155.977	42.6001	375.3	21226	21121.8	21141.8	501.64	21153.7	90.03	0.424312	-0.0037437	-139147	80.54	0.03
20120315	734943	21353.5	21323.1	21368.5	21162.2	132082	158	15.1337	206.31	21238.9	21143.9	21138.4	725.75	21244.3	-215.2	-0.997741	-0.00968034	15802.9	80.25	0.03
20120316	734944	21317.8	21350.2	21438.6	21253.4	153701	154.938	25.7442	185.23	21250.8	21160.5	21113.9	417.12	21290.6	-362.23	-1.6708	0.0024646	-97453.6	79.78	0.03
20120319	734947	21115.3	21454	21454	21075.4	135063	134.614	-2.89863	378.63	21263.5	21156.2	21098.9	29.29	21286.9	-272.67	-1.27488	0.0146358	-281707	79.47	0.03
20120320	734948	20888.2	21183	21183	20786.7	170793	99.0451	-66.1771	396.35	21263.5	21130.6	21107.1	-245.94	21196.6	-674.02	-3.12592	0.0124692	-569992	79.62	0.03
20120321	734949	20856.6	20948.1	20993.5	20756	151232	67.5272	-77.974	237.45	21261.2	21104.5	21130	-483.07	21106.3	-408.68	-1.92182	-0.00210997	-638677	79.61	0.03
20120322	734950	20901.6	20886.1	20978.5	20801.8	117361	45.6484	-62.0815	176.7	21243.4	21085.2	21130.1	-406.33	21015.9	95.31	0.458084	-0.00874704	-616888	79.68	0.03
20120323	734951	20668.8	20740.6	20742.7	20596.9	157109	9.41884	-115.079	304.67	21220	21045.6	21088.4	-684.73	20886.1	41.02	0.198858	-0.0220203	-524517	79.32	0.03
20120326	734954	20668.9	20672.4	20776.4	20580.7	143306	-19.0687	-99.4037	195.64	21188.3	21009.7	21041.8	-648.99	20796.8	-231.87	-1.10939	-0.0314362	-553622	78.92	0.03
20120327	734955	21046.9	20921.8	21063.4	20896.2	153109	-11.0128	-14.0995	394.52	21173.8	21013.2	21012.6	-68.38	20828.6	-39.09	-0.185384	-0.012248	-547284	79.15	0.03
20120328	734956	20885.4	20960	20989.6	20798.1	150276	-17.4581	-53.0797	248.82	21151	21001.1	20970.3	-2.82	20834.3	-248.76	-1.17705	-0.0219219	-632542	79.17	0.03
20120329	734957	20609.4	20720.3	20720.3	20527.3	167152	-44.3284	-118.719	358.16	21114.8	20963.7	20895.9	-247.24	20775.9	-730.31	-3.42231	-0.0332332	-703376	79.11	0.03
20120330	734958	20555.6	20380.1	20566.1	20374	190527	-69.168	-128.124	235.36	21083.1	20924.9	20819.7	-345.98	20753.2	-752.31	-3.53066	-0.0265073	-477769	78.95	0.03
20120402	734961	20522.3	20663	20663	20417.7	107339	-90.4989	-105.682	245.28	21049	20886.5	20760.4	-379.3	20723.9	-831.27	-3.68704	-0.0175209	-677943	78.88	0.0267
20120403	734962	20791	20704.2	20816.1	20588.2	137178	-84.7436	-43.2388	293.83	21032.6	20877.4	20750.6	-110.58	20672.7	-526.87	-2.42591	-0.00314768	-655241	79.36	0.0267
20120405	734964	20593	20479.3	20670.2	20404.2	140688	-95.0619	-84.9201	386.83	20995.1	20850.3	20724.3	-75.8	20614.2	-522.29	-3.56161	-0.0147625	-508561	80.06	0.0267
20120410	734969	20356.2	20387.4	20473	20297.4	124382	-120.95	-130.907	295.61	20944.2	20803.3	20669.7	-529.18	20563.6	-532	-2.54689	-0.0151223	-433188	79.86	0.0267
20120411	734970	20140.7	20093	20188.6	20035.7	129142	-157.05	-194.02	320.56	20896.2	20740.2	20616.9	-468.72	20480.6	-715.96	-3.43277	-0.0255549	-301760	79.75	0.0267
20120412	734971	20327.3	20179.7	20360.5	20138	153584	-168.655	-117.687	222.46	20848.7	20700.9	20582.8	-228.26	20441.6	-574.24	-2.74735	-0.0341898	176884	79.34	0.0267
20120413	734972	20701	20640.5	20719	20574.3	207105	-146.012	20.7133	391.72	20827	20700.9	20548.2	108.04	20423.7	32.24	0.155984	-0.00882817	152564	79.88	0.0267
20120416	734975	20610.6	20516.1	20625.5	20514.1	503628	-133.82	-0.880982	186.95	20819.5	20692.3	20520.7	17.64	20427.2	-58.22	-0.28168	6.06483e-05	456346	79.54	0.0267
20120417	734976	20562.3	20678	20678	20392.6	148911	-126.598	-13.338	285.47	20817	20679.9	20516	-30.69	20468.4	-484.6	-2.30248	0.000327298	321663	79.55	0.0267
20120418	734977	20780.7	20800.2	20862.3	20715.9	148499	-102.073	79.2772	300.01	20812.3	20689.5	20538.5	424.49	20596.4	-104.69	-0.501259	0.012438	274086	79.58	0.0267
20120419	734978	20995	20767.5	20995	20767.5	111969	-64.6016	138.783	227.55	20808.8	20718.6	20585.8	854.34	20729.9	385.62	1.87109	0.00971802	336573	79.57	0.0267
20120420	734979	21010.6	20933.3	21076.4	20881.6	107927	-33.2607	157.517	194.81	20804.1	20746.4	20607.8	683.32	20791.9	455.06	2.2138	0.0198775	510877	79.14	0.0267
20120423	734982	20624.4	20971	20971	20624.4	119205	-39.1387	53.6855	386.25	20776.6	20734.8	20610.9	-76.65	20794.6	102.13	0.15243	0.0130016	372164	79.36	0.0267
20120424	734983	20677.2	20606.2	20771.8	20534.1	128055	-39.0884	20.5564	237.66	20752.3	20729.3	20643	66.52	20817.6	-113.82	0.408683	0.025946	437300	79.2	0.0267
20120425	734984	20646.3	20751.5	20751.8	20585	106061	-41.0661	17.4224	166.84	20725.1	20721.4	20693.6	83.98	20790.7	53.29	0.258777	0.0154493	491219	79.05	0.0267
20120426	734985	20809.7	20753.2	20826.9	20674.9	111308	-29.1113	57.0182	180.62	20705.6	20729.8	20741.8	28.98	20753.6	453.47	2.22767	0.00522208	659656	79.14	0.0267
20120427	734986	20741.5	20916.1	20930	20648.8	154982	-24.8584	51.6386	281.19	20691.2	20730.9	20745.8	-253.56	20699.8	600.78	2.98292	0.0063067	621683	78.71	0.0267
20120430	734989	21094.2	20889.8	21105.6	20889.8	135309	6.8973	130.749	364.12	20699.1	20765.5	20794.2	99.2	20793.8	766.89	4.7344	0.0252155	739614	78.76	0.0267
20120502	734991	21309.1	21245.5	21385.3	21237.2	155018	48.8391	207.876	291.09	20716.5	20817.3	20868.9	298.44	20920.1	608.04	4.82976	0.0247946	883492	79.16	0.05
20120503	734992	21249.5	21209.4	21256.8	21153.6	711237	76.3926	138.384	155.45	20729.9	20858.5	20915.7	625.14	21040.8	638.89	2.64958	0.0119777	1.16241e+06	79.21	0.05
20120504	734993	21086	21107.2	21170.6	21061.1	136740	84.0643	81.1625	188.39	20746	20880.1	20924.8	408.84	21096.1	523.69	2.30638	0.00357394	1.02138e+06	79.51	0.05
20120507	734996	20536.7	20658.4	20674.5	20477.9	220104	45.2941	-99.8108	608.14	20740.9	20847.4	20877.4	-109.64	21055.1	-244.08	-0.124791	-0.00425419	943564	79.56	0.05
20120508	734997	20484.8	20647.4	20647.4	20399.4	148045	10.2623	-115.305	248	20719.2	20812.9	20863.5	-324.96	20933.2	-510.26	-1.4243	-0.00930544	942533	79.87	0.05
20120509	734998	20330.6	20361.5	20371.7	20257.6	179788	-29.5949	-146.474	227.14	20697.9	20766.9	20828.8	-410.81	20737.5	-680	-3.16442	-0.0152885	719688	80.13	0.05
20120510	734999	20227.3	20314	20375	20091.7	172096	-68.7301	-144.206	283.36	20683.2	20715.5	20786.9	-1081.8	20533.1	-397.11	-3.7284	-0.0279884	728615	80.22	0.05
20120511	735000	19964.6	20083.3	20083.3	19901.4	162469	-119.56	-167.765	325.87	20660.5	20644	20702.4	-1284.9	20308.8	-712.53	-3.19893	-0.0374525	570357	80.26	0.05
20120514	735003	19735	20037.5	20044.7	19715.5	173011	-176.337	-156.969	329.18	20630.2	20557.5	20601.8	-1350.96	20148.5	-911.25	-4.55633	-0.0644333	351239	80.68	0.05
20120515	735004	19894.3	19702.5	19923.2	19639.8	186769	-206.105	-126.651	283.34	20595.7	20494.3	20481.8	-642.34	20030.4	-915.4	-3.6422	-0.0663928	499744	81.23	0.05
20120516	735005	19259.8	19655.3	19655.3	19181.2	206605	-277.693	-155.088	713.12	20544.4	20376.7	20276.9	-1224.92	19816.2	-1481.62	-7.44787	-0.093635	287103	81.42	0.05
20120517	735006	19200.9	19369.4	19452.3	19139.7	178992	-335.314	-135.338	312.57	20500	20264.8	20072	-1129.71	19610.9	-1893.28	-7.42725	-0.0893991	88711.4	81.55	0.05
20120518	735007	18951.8	18787	18985.4	18622.3	237323	-396.508	-148.947	578.62	20454.3	20139.7	19858.6	-1275.43	19408.4	-2357.23	-11.0621	-0.0771694	109797	81.09	0.05
20120521	735010	18922.3	18902	18953.7	18796.7	123622	-442.288	-121.012	156.99	20400.2	20023.8	19697.2	-1042.31	19245.8	-2327.21	-10.9518	-0.0762728	-301807	80.97	0.05
20120522	735011	19039.2	19061.4	19182.7	19002.6	147010	-463.796	-90.4503	260.34	20336.3	19930	19552.6	-695.89	19074.8	-2046.85	-9.70715	-0.0635243	-259625	81.65	0.05
20120523	735012	18786.2	18842.3	18845.8	18661.5	147824	-495.541	-107.054	377.67	20266.2	19821.1	19398.2	-1108.12	18980.1	-1750.46	-8.52359	-0.0712449	-284869	82.02	0.05
20120524	735013	18666.4	18755.1	18835.8	18654.8	140066	-524.32	-97.0792	181.05	20193.2	19711.1	19242.1	-593.43	18873.2	-1818.35	-8.8766	-0.0650265	-465452	82.28	0.05
20120525	735014	18713.4	18734.4	18778.4	18577.1	157654	-537.143	-89.1167	201.35	20113.7	19616.1	19116.9	-487.52	18825.5	-1617.23	-7.95464	-0.0517673	-524735	82.4	0.05
20120528	735017	18801	18672.3	18858.3	18672.3	126792	-534.082	-71.6055	186	20029.3	19538.5	19023.5	-150.86	18801.2	-1426.29	-7.05132	-0.0549564	-317818	82.21	0.05
20120529	735018	19055.5	18735.5	19058.5	18735.5	151290	-505.298	-41.8786	322.97	19954.1	19492.5	18939.7	133.14	18804.5	-909.17	-4.5539	-0.0106112	-206189	82.48	0.05
20120530	735019	18690.2	18897.1	18897.1	18604.5	193425	-506.124	-68.9473	451.01	19879.7	19416	18882.7	-348.93	18785.3	-1044.82	-5.29424	-0.0265982	-276022	83.07	0.05
20120531	735020	18629.5	18470.8	18657.9	18378.1	419777	-505.845	-96.3375	312.08	19801	19341.1	18825.6	-156.67	18777.9	-1264.79	-6.35755	-0.0170078	-79223.1	83.08	0.05
20120601	735021	18558.3	18498.9	18726.4	18487.7	185995	-505.54	-87.6738	238.78	19720.7	19266.6	18786.2	-108.06	18746.9	-701.49	-3.64224	-0.0192355	63319.4	82.89	0.04
20120604	735024	18185.6	18249.6	18249.6	18056.4	160743	-529.275	-199.802	501.94	19619.8	19163.6	18712.5	-527.82	18623.8	-1015.34	-5.28797	-0.0448318	-118129	82.56	0.04
20120605	735025	18259	18373.2	18412	18223.1	137350	-535.981	-144.978	226.43	19524.3	19077.5	18634.5	-541.96	18464.5	-692.82	-3.65569	-0.028061	-267718	82.79	0.04
20120606	735026	18520.5	18349.7	18521.6	18320.6	163717	-514.266	-78.7193	262.54	19425.3	19024.4	18607.9	-534.93	18430.6	-401.79	-2.12337	-0.00781458	-404878	82.18	0.04
20120607	735027	18678.3	18825.5	18845.6	18624.4	154961	-478.808	16.8649	325.04	19324.1	18991.5	18609.1	-11.93	18440.4	-360.86	-1.89536	-0.00187673	-481572	82.26	0.04
20120608	735028	18502.3	18797.9	18797.9	18461.2	254708	-459.607	-22.9044	336.76	19218.4	18944.9	18588	-127.18	18429.2	-283.85	-1.51095	-0.0158848	-568826	82.51	0.04
20120611	735031	18953.6	18978.9	18978.9	18847.7	152771	-403.325	114.951	476.54	19136.4	18945.7	18603.3	395.29	18582.8	287.23	1.53875	-0.00534388	-501142	82.67	0.04
20120612	735032	18872.6	18719.9	18925.8	18708.3	133682	-361.1	74.774	245.37	19072.4	18938.8	18585	686.97	18705.5	159.15	0.85046	0.00966165	-358593	82.42	0.04
20120613	735033	19026.5	18948.5	19029.5	18812.9	141748	-311.622	106.034	216.61	19016.3	18947.1	18618.6	767.49	18806.7	225.53	1.19956	0.0208656	-254854	82.19	0.04
20120614	735034	18808.4	18901.7	18937.5	18795.7	131383	-286.705	59.9488	230.87	18957.8	18933.9	18636.5	287.87	18832.7	-247.06	-1.29653	0.0132951	-235264	81.85	0.04
20120615	735035	19233.9	18924.1	19254.6	18919.2	271702	-229.97	134.254	446.16	18919.6	18962.5	18704.1	555.65	18979	543.72	2.90912	0.0545052	174726	81.59	0.04
20120618	735038	19427.8	19578.1	19578.1	19395.9	158160	-167.433	193.575	344.19	18898.9	19006.8	18828.3	925.47	19073.8	798.29	4.28508	0.0601602	-82169.1	81.95	0.04
20120619	735039	19416.7	19451.2	19472	19320.2	120502	-117.417	137.947	151.87	18886.7	19045.8	18944.1	463.04	19182.7	858.33	4.62504	0.0461531	62771.6	81.39	0.04
20120620	735040	19518.8	19551.9	19578.8	19469.1	117616	-68.7422	135.772	162.15	18872.3	19090.9	19043.9	646.29	19281.1	1333.26	7.33141	0.043064	123835	81.42	0.04
20120621	735041	19265.1	19480.7	19495.5	19258.1	129823	-50.0676	83.8792	260.74	18872.5	19107.5	19102.6	238.55	19372.5	1006.04	5.50982	0.0395913	-101814	82.3	0.04
20120622	735042	18995.1	18992.9	19089.5	18976	108037	-56.3996	12.2856	289.02	18864.5	19096.8	19151.9	-31.39	19324.7	474.6	4.03143	0.00218477	-115690	82.21	0.04
20120625	735045	18897.5	19019	19066.8	18861.6	113326	-68.51	-17.678	205.19	18862.5	19077.8	19146.2	89.05	19218.6	219.16	2.03515	0.00131711	-164652	82.44	0.04
20120626	735046	18981.8	18850.5	18998.5	18850.5	132422	-70.4855	-29.1427	148	18864.7	19068.6	19157.2	-252.1	19131.7	479.5	1.62515	-0.0023483	-2103.33	82.39	0.04
20120627	735047	19177	18990.2	19213.9	18942	142558	-55.6657	11.2058	271.92	18870	19079	19172.2	-250.86	19063.3	223.32	3.64608	0.0192184	164432	82.55	0.04
20120628	735048	19025.3	19305.7	19305.7	19009.3	146632	-55.5201	0.611158	296.48	18879.2	19073.9	19193.9	-391.4	19015.3	152.71	0.377975	-0.0108491	42137.1	82.72	0.04
20120629	735049	19441.5	18996.6	19510.8	18991.1	203972	-21.5731	60.5294	519.67	18909	19108.9	19214.7	-77.39	19104.6	414.94	3.01443	0.000702108	129046	81.58	0.04
20120703	735053	19735.5	19765.4	19765.4	19622.4	153274	28.7281	152.947	323.95	18948.4	19168.5	19245.4	838.08	19272.2	927.13	4.92934	0.0161566	-52850.9	81.79	0.06
20120704	735054	19709.8	19833.8	19835.1	19677.5	140221	65.7539	133.31	157.68	18983.3	19220.1	19274.7	727.91	19417.8	475.81	2.4738	0.00968556	-26461.3	82.17	0.06
20120705	735055	19809.1	19757.4	19869.1	19588.6	126880	101.941	120.428	280.48	19012.3	19276.2	19303.8	632.18	19544.2	381.32	1.96275	0.0274651	-241272	82.82	0.06
20120706	735056	19800.6	19752.8	19839.1	19690.6	176303	128.454	106.195	148.48	19055	19326.1	19357.3	775.37	19699.3	383.97	1.97753	0.040681	-230796	83.28	0.06
20120709	735059	19428.1	19634.8	19737.9	19421.8	144045	118.043	39.9848	378.89	19085.7	19335.8	19400.6	-13.37	19696.6	-90.76	-0.464986	0.027313	-271727	83.13	0.06
20120710	735060	19396.4	19504.4	19515.9	19347.2	117921	106.01	11.6522	168.66	19118	19341.6	19450.5	-45.1	19628.8	131.29	0.681492	0.021371	-264247	83.38	0.06
20120711	735061	19419.9	19264.6	19441.1	19233.8	164233	97.25	0.564853	207.36	19165.4	19349.1	19494.3	-315.66	19570.8	424.74	2.7645	0.0125088	-280442	83.48	0.06
20120712	735062	19025.1	19356.8	19356.8	18998.3	201769	57.7875	-55.357	421.57	19194.9	19318.2	19479.1	-684.64	19414	127.66	0.227955	-8.40987e-06	-363965	83.63	0.06
20120713	735063	19092.6	19069.4	19160.5	19032.6	126762	31.5972	-65.923	135.38	19216.9	19296.7	19485.9	-716.5	19272.4	110.79	-0.439695	-0.0179426	-117325	83.29	0.06
20120716	735066	19121.3	19107	19265.3	19061.7	109597	13.008	-59.117	203.67	19233.9	19280	19453.8	-679.3	19211.1	-55.61	0.50496	-0.031121	-80236.4	83.13	0.06
20120717	735067	19455.3	19157	19479.3	19157	139601	24.9386	-10.2609	357.94	19270.6	19296.7	19425.8	27.24	19222.9	430.06	0.0713424	-0.0129083	-44831.7	83.03	0.06
20120718	735068	19239.9	19452.2	19452.2	19134.6	116910	16.8148	-42.4551	320.76	19281.6	19291.3	19378.8	-156.48	19186.9	-201.58	-1.03686	-0.0287367	-174074	82.98	0.06
20120719	735069	19559	19393.5	19600.3	19393.5	169349	35.7193	26.4467	360.44	19308	19316.8	19353.8	139.18	19293.6	-176.48	-0.894225	-0.0122011	47890.8	82.91	0.06
20120720	735070	19640.8	19613.8	19656.1	19511.9	129896	56.6448	47.3753	144.21	19331.6	19347.7	19337.8	615.69	19403.3	-68.95	-0.349827	0.01083	-178783	83.49	0.06
20120723	735073	19053.5	19259.4	19259.4	18986.2	125622	25.5414	-102.829	654.6	19341.1	19319.6	19300.4	-39.16	19389.7	-755.66	-3.81471	-0.0176781	-142982	83.77	0.06
20120724	735074	18903.2	19078.1	19125	18854.3	92987.3	-11.1058	-128.273	270.64	19328.3	19280	19251.1	-218.14	19279.3	-897.44	-4.53238	-0.0266052	-175691	84.02	0.06
20120725	735075	18877.3	18762.2	18925.7	18710.6	133251	-41.7552	-140.612	215.07	19307.2	19241.6	19196.8	-578	19206.8	-550.76	-2.83486	-0.00776763	-68932	83.59	0.06
20120726	735076	18892.8	18870.3	18961.6	18793.2	111250	-64.0591	-111.15	168.43	19287	19208.4	19183.6	-347.09	19073.5	-503.57	-2.59621	-0.0104669	63811.7	82.85	0.06
20120727	735077	19275	19165	19330.7	19162.5	157070	-50.3171	15.9031	437.9	19277.6	19214.7	19201.8	-284.09	19000.3	-144.91	-0.746194	0.00796993	164367	82.64	0.06
20120730	735080	19585.4	19505	19593.6	19478.7	145210	-14.2128	111.467	318.66	19290	19250	19248.2	-55.4	19106.7	560.29	2.945	0.00664117	333069	82.81	0.06
20120731	735081	19796.8	19661.4	19840.2	19618.6	185629	31.1007	148.417	254.76	19320.8	19302.1	19282.4	743.34	19285.5	704.18	3.68823	0.0281323	328952	82.68	0.06
20120801	735082	19820.4	19647	19898.9	19647	179857	68.1285	127.53	251.96	19356.3	19351.5	19340.4	917.18	19474.1	699.04	3.65581	0.0131849	354823	83.1	0.05
20120802	735083	19690.2	19784.2	19786.7	19651.8	122966	85.9778	90.3611	168.62	19383.5	19383.7	19353.5	812.87	19633.5	234.87	1.20723	0.00250886	407930	83.31	0.05
20120803	735084	19666.2	19553.8	19673.7	19454.3	115339	97.0663	55.0549	235.87	19402.3	19410.6	19356.1	773.39	19711.8	426.3	2.21571	0.0311555	292401	82.32	0.05
20120806	735087	19998.7	20052.5	20091.3	19978.7	143703	131.175	128.382	425.12	19439.8	19466.6	19450.6	723.76	19794.5	439.67	2.24791	0.0547795	255814	82.27	0.05
20120807	735088	20072.5	20033.9	20117.1	19983.8	141130	162.293	116.68	133.36	19464.1	19524.4	19567.5	487.15	19849.6	431.75	2.19823	0.059545	407098	82.28	0.05
20120808	735089	20065.5	20188.9	20188.9	19966.1	123918	184.263	103.109	222.76	19476.7	19575.9	19686.4	268.71	19898.6	1012.05	5.31163	0.058445	315083	82.34	0.05
20120809	735090	20269.5	20149.2	20300	20149.2	130233	215.646	114.72	234.51	19498.3	19641.9	19824	449.09	20014.5	1366.27	7.22772	0.0490644	362160	82.6	0.05
20120810	735091	20136.1	20204.7	20222.1	20045.3	143909	227.138	86.2461	224.17	19510.9	19689	19910.1	445.92	20108.5	1258.79	6.66826	0.0273499	400534	82.56	0.05
20120813	735094	20081.4	20188.5	20188.5	20037.8	99060.1	229.186	73.7687	150.67	19521.7	19726.4	19959.7	415.18	20125	1188.57	6.29113	0.0141699	405658	82.43	0.05
20120814	735095	20291.7	20251.4	20299.7	20094	152596	244.955	89.5065	218.36	19554.9	19780.2	20009.2	292.96	20168.8	1016.72	5.27482	0.0232263	312531	82.54	0.05
20120815	735096	20052.3	20125.3	20135	20016	127171	235.423	45.4018	275.65	19580.1	19806.1	20032.4	-20.26	20166.2	466.89	2.38387	0.0180573	421179	82.67	0.05
20120816	735097	19963	20151.7	20151.7	19919.6	105819	218.144	20.0581	232.13	19601	19821.1	20059.7	-102.57	20104.9	166.14	0.839226	0.014866	312077	82.39	0.05
20120817	735098	20116.1	20057.3	20147.4	20047.6	120941	214.336	46.4506	184.44	19642.9	19849.2	20104.7	-153.4	20100.9	295.69	1.49185	0.00583364	375630	82.55	0.05
20120820	735101	20104.3	20080.3	20109.6	19911.5	102057	207.968	14.2866	204.58	19681.9	19873.5	20115.2	-31.85	20105.5	414.07	2.10292	0.00157777	258743	82.47	0.05
20120821	735102	20100.1	20112	20141.2	19979.6	104900	200.275	23.8241	161.58	19719.5	19895	20118	18.73	20067.1	433.91	2.20638	0.00171989	329184	81.89	0.05
20120822	735103	19887.8	19996.7	19996.7	19853.4	103260	175.03	-96.7065	246.67	19736.1	19894.3	20100.2	-403.9	20034.2	-110.94	-0.554736	-0.0188308	115117	81.49	0.05
20120823	735104	20132.2	19935.1	20133.4	19935.1	123182	172.757	-16.5693	245.63	19770.4	19917	20086.5	79.95	20068.1	59.69	0.297371	-0.000192689	213234	81.37	0.05
20120824	735105	19880	19930.5	19930.5	19840.2	112426	148.888	-191.677	292.05	19782.8	19913.5	20060.9	-82.92	20020.9	-185.49	-0.924422	-0.0100257	245117	81.62	0.05
20120827	735108	19798.7	19939.5	19939.5	19769.4	121180	122	-173.106	170.11	19788.9	19902.5	20032.6	-317.4	19959.8	-470.8	-2.32271	-0.0242962	204873	81.68	0.05
20120828	735109	19811.8	19723.3	19856.3	19723.3	107733	100.592	-150.884	133.02	19818	19893.9	19984.6	-292.47	19902.1	-324.32	-1.61064	-0.0119931	205218	81.34	0.05
20120829	735110	19788.5	19857.6	19863.5	19770.5	107502	80.8142	-116.946	92.93	19852.1	19883.9	19958.2	-311.58	19882.2	-292.85	-1.45832	-0.00873819	110447	81.54	0.05
20120830	735111	19552.9	19657.2	19657.2	19509.3	145304	45.6038	-186.762	279.2	19878.1	19852.3	19917.2	-334.87	19766.4	-738.77	-3.64075	-0.0279955	-94699.2	81.69	0.05
20120831	735112	19482.6	19517	19554.3	19450.8	134697	11.8865	-173.586	103.49	19900.8	19817.1	19853.9	-649.67	19686.9	-569.72	-2.84117	-0.0309238	-240999	81.25	0.05
20120903	735115	19559.2	19414.6	19608.5	19386	116634	-8.55201	-137.582	222.51	19911.7	19792.6	19799.4	-320.82	19639	-403.74	-2.02245	-0.0269093	-278636	81.21	0.07
20120904	735116	19429.9	19540.9	19572.3	19414.5	114661	-34.7821	-127.278	157.8	19905.7	19758	19732.4	-368.76	19562.6	-686.16	-3.411	-0.0230227	-483098	81.34	0.07
20120905	735117	19145.1	19330.2	19330.2	19116.8	177317	-77.6587	-167.719	313.07	19880.6	19699.7	19658.1	-666.73	19433.9	-959.2	-4.77113	-0.0490343	-551342	81.23	0.07
20120906	735118	19209.3	19101.9	19216.1	19076.8	136057	-105.243	-139.307	139.29	19857.1	19653	19565.8	-579.21	19365.2	-890.79	-4.43177	-0.0337389	-505556	81.11	0.07
20120907	735119	19802.2	19537.9	19829	19484.2	330357	-78.361	7.38544	619.72	19861.4	19667.2	19558	249.25	19429.1	-85.62	-0.430516	0.000176243	-183774	80.17	0.07
20120910	735122	19827.2	19876.4	19930.4	19764.7	319813	-54.4118	53.6833	165.68	19867.6	19682.4	19560.9	344.6	19482.7	-305.07	-1.51533	0.000775199	-319756	80.41	0.07
20120911	735123	19857.9	19757.4	19907.3	19658.7	162364	-32.5783	47.44	248.59	19862.2	19699.1	19565.5	298.67	19568.3	-22.15	-0.111418	0.00349332	-185486	79.89	0.07
20120912	735124	20075.4	19996.1	20118.2	19996.1	136503	2.2502	126.781	260.31	19862.3	19734.9	19594.2	645.48	19754.4	276.72	1.39767	0.0260259	-200697	79.69	0.07
20120913	735125	20047.6	20062	20146.8	20009.5	123708	27.2974	117.962	137.27	19861.6	19764.7	19643.6	902.56	19922	235.83	1.19035	0.0281859	-157800	79.26	0.07
20120914	735126	20629.8	20479.4	20648.1	20475.7	255458	93.0495	209.814	600.47	19875.5	19847.1	19758.3	1420.48	20087.6	841.27	4.25131	0.0518944	135538	78.84	0.07
20120917	735129	20658.1	20758.5	20758.5	20591.4	154875	145.764	175.437	167.05	19895.6	19924.4	19868.2	855.95	20253.8	1105.2	5.65236	0.0594536	12607.9	78.95	0.07
20120918	735130	20601.9	20622.1	20712.7	20568.1	144596	180.922	130.817	144.57	19915.6	19988.9	19985.4	774.76	20402.6	1119.36	5.74544	0.0707147	70446.5	79.19	0.07
20120919	735131	20841.9	20609.5	20895.6	20609.5	193898	225.55	123.596	293.68	19936.8	20070.1	20155.1	984.03	20555.9	1282.7	6.55804	0.078333	313988	79.11	0.07
20120920	735132	20590.9	20816.8	20816.8	20578.6	150141	237.922	89.9313	263.35	19957.5	20119.7	20293.3	515.53	20664.5	1161.01	5.97538	0.0383062	100394	79.43	0.07
20120921	735133	20734.9	20697.3	20808	20677.1	184300	256.392	86.1649	217.12	19987.2	20178.3	20386.6	687.31	20685.6	1589.87	8.30433	0.0437797	141091	79.37	0.07
20120924	735136	20694.7	20611.1	20780.1	20503.2	97771.4	264.732	64.5378	276.9	20009.4	20227.5	20473.3	64.92	20692.9	1485.4	7.73271	0.0404364	178323	79.53	0.07
20120925	735137	20698.7	20694.3	20758.4	20648.6	106683	268.566	61.8726	109.77	20032.3	20272.4	20557.4	40.57	20712.2	896.52	4.52738	0.0301125	261052	79.65	0.07
20120926	735138	20527.7	20486	20576.8	20485.1	111253	254.873	26.7943	213.6	20048.7	20296.7	20602.6	-74.2	20649.4	700.56	3.53333	0.0233879	189205	79.82	0.07
20120927	735139	20762.3	20487.4	20850.5	20487.4	174097	259.951	54.448	363.13	20082.4	20341	20674.1	-79.62	20683.7	904.41	4.55441	0.00638224	383818	79.55	0.07
20120928	735140	20840.4	20758	20889.9	20725.5	140362	267.197	81.7411	164.38	20109.6	20388.6	20695.2	249.46	20704.8	764.99	3.81059	0.008746	554537	79.88	0.07
20121003	735145	20888.3	20951.4	21005.7	20799.8	137888	273.649	114.443	205.86	20148.4	20436.2	20718.2	297.36	20743.5	840.65	4.04919	0.0137086	440595	79.91	0.04
20121004	735146	20908	20914.3	20947.3	20835.1	102562	277.156	123.129	112.24	20191	20481.1	20748.8	317.03	20785.3	278.17	4.14717	0.00315861	514710	79.35	0.04
20121005	735147	21012.4	21007.6	21021.2	20924.7	129046	285.075	162.919	113.29	20237.2	20531.7	20765.8	421.46	20882.3	354.27	4.66736	0.0200577	623568	79.33	0.04
20121008	735150	20824.6	20979.5	20981.6	20807.9	135007	273.048	75.142	204.45	20277.1	20559.6	20789.2	89.62	20894.7	222.63	3.87542	0.00430357	547866	79.6	0.04
20121009	735151	20937.3	20926.8	21093.1	20926.8	154286	269.505	121.161	268.54	20330.3	20595.6	20809.4	242.58	20914.1	95.37	1.49056	0.011586	481773	79.97	0.04
20121010	735152	20919.6	20785.1	20941.9	20767.4	123686	262.248	49.6423	174.53	20385.6	20626.4	20831.9	220.92	20920.4	328.68	1.2658	0.0105604	657789	80.11	0.04
20121011	735153	20999	20813	21013.5	20813	255041	259.912	76.489	200.4	20441	20661.9	20862	471.32	20938.6	264.11	1.92759	0.0224448	1.04836e+06	79.78	0.04
20121012	735154	21136.4	21051.1	21236.6	21051.1	231888	266.078	159.443	237.52	20506.6	20707.1	20922.8	374.14	20963.4	441.73	1.41311	0.0177012	1.05017e+06	79.7	0.04
20121015	735157	21148.2	21137.6	21184.4	21077	135237	268.82	135.446	107.48	20583.6	20749.1	20961.4	307.87	21028.1	449.57	2.70668	0.0145577	810381	79.74	0.04
20121016	735158	21207.1	21257.1	21257.1	21120.2	149883	272.597	141.658	136.92	20660.5	20792.7	20998.1	382.51	21082.1	679.34	2.27698	0.0150323	850674	79.19	0.04
20121017	735159	21416.6	21421.9	21442.7	21352.9	171497	289.168	187.828	235.66	20722.6	20852.2	21050.9	479.36	21181.5	654.35	3.48853	0.0237521	775044	79.06	0.04
20121018	735160	21518.7	21490.9	21606.3	21476.3	215486	306.997	185.595	189.68	20787.6	20915.6	21112	599.11	21285.4	678.33	3.96175	0.0235298	732566	79.36	0.04
20121019	735161	21551.8	21565.8	21591.6	21522.9	163935	320.104	151.886	72.91	20852.8	20976.2	21165.9	552.71	21368.5	663.48	4.98852	0.033742	712110	79.63	0.04
20121022	735164	21697.5	21440	21699.1	21431.2	146678	338.355	137.811	267.83	20915.2	21044.9	21253.2	561.12	21478.3	789.6	4.50461	0.0350394	630242	79.55	0.04
20121024	735166	21763.8	21561.6	21802.5	21533.2	171175	354.082	129.653	269.25	20981.2	21113.4	21335.9	556.71	21589.7	751.4	4.51016	0.0387883	851848	79.94	0.04
20121025	735167	21810.2	21792.7	21839.6	21710.8	163341	366.074	121.946	128.8	21026.6	21179.7	21424.9	393.59	21668.4	985.67	4.16936	0.0371926	894310	80.1	0.04
20121026	735168	21545.6	21847.7	21847.7	21527.5	165533	350.185	74.9085	320.16	21060.7	21214.6	21479.6	26.86	21673.8	608.29	2.99227	0.0189895	580596	80.01	0.04
20121029	735171	21511	21478.1	21562	21397.1	143095	330.992	33.3275	164.88	21095.7	21242.8	21517.1	-40.71	21665.6	591.45	2.43821	0.0168658	751526	80.24	0.04
20121030	735172	21428.6	21549.2	21575	21338.7	142644	305.603	16.2006	236.38	21118.2	21260.5	21545.1	-268.97	21611.8	429.53	1.38221	0.0103371	625719	79.93	0.04
20121031	735173	21641.8	21539.5	21648.6	21496.9	154608	299.24	51.9784	220.06	21158.7	21296.8	21588.6	-55.73	21587.5	505.39	2.33386	0.0104049	700478	79.95	0.04
20121101	735174	21821.9	21573.9	21832.6	21506	167116	305.208	89.3214	326.51	21200.5	21346.8	21629.1	58.09	21589.8	673.62	2.89903	0.0138925	823152	80.04	0.05
20121102	735175	22111.3	22066.3	22149.7	22019.7	185311	329.496	207.012	327.83	21255	21419.6	21688.4	301.1	21702.9	904.26	3.24369	0.0253069	836723	80.56	0.05
20121105	735178	22006.4	22044.2	22141.1	21990.7	116550	336.4	160.817	150.45	21305.3	21475.5	21733.8	460.83	21802	589.76	2.26635	0.0140346	675622	80.71	0.05
20121106	735179	21944.4	21960	22008.9	21832.3	131760	333.032	97.2657	176.58	21359.7	21520.2	21758.5	433.38	21905.2	425.72	1.82199	0.00823216	593642	80.6	0.05
20121107	735180	22099.8	22020.4	22099.8	21811.2	155529	338.996	105.4	288.66	21411.2	21575.4	21792.1	671.27	21996.8	548.09	1.85413	0.0131051	678715	80.76	0.05
20121108	735181	21566.9	21785.8	21871.8	21555.8	166842	297.291	-27.3616	544.1	21439.1	21574.6	21767.8	-74.91	21945.8	-130.64	-0.602096	0.000989479	568986	80.8	0.05
20121109	735182	21384.4	21433.6	21525.5	21330.3	145586	246.668	-117.242	236.57	21458.2	21556.5	21751.7	-437.49	21800.4	-379.4	-1.74326	-0.0058886	525876	81.03	0.05
20121112	735185	21430.3	21367.6	21462.5	21339.2	92215.7	207.859	-105.99	123.26	21478.3	21544.5	21743.6	-681.03	21685.2	-379.93	-1.74198	8.02602e-05	693256	81.06	0.05
20121113	735186	21188.7	21372.9	21399.6	21181.9	134994	155.806	-130.475	248.38	21485.1	21510.6	21719.6	-817.75	21534	-356.92	-1.65658	-0.0209396	569321	81.1	0.05
20121114	735187	21442	21251	21446.4	21221.3	130217	133.459	-83.1247	257.71	21508.8	21504	21699.6	-502.44	21402.4	-69.06	-0.321044	-0.0174082	584501	81.13	0.05
20121115	735188	21108.9	21188.9	21288.5	21098.4	140810	87.8598	-118.596	343.58	21515.4	21466.4	21628.3	-990.92	21310.8	-319.65	-1.4917	-0.0453342	288512	81.03	0.05
20121116	735189	21159	21203.8	21205.3	21105.2	114633	55.1281	-105.779	100.1	21524.6	21437.1	21533.1	-407.9	21265.8	-482.81	-2.23091	-0.0385065	130504	81.2	0.05
20121119	735192	21262.1	21210	21303.1	21136.3	110067	37.0758	-78.842	166.78	21534.8	21420.5	21458.7	-122.32	21232.1	-559.81	-2.56536	-0.0310954	151506	80.85	0.05
20121120	735193	21228.3	21478	21478	21213.1	116994	19.8151	-54.5214	264.88	21538.3	21402.2	21387	-202.02	21240.1	-883.05	-3.99365	-0.0394378	95964.2	80.89	0.05
20121121	735194	21524.4	21367.5	21530.4	21229.1	135859	29.6848	-23.9677	302.16	21552.8	21413.8	21329.5	335.71	21256.5	-482.04	-2.19045	-0.00197293	176654	80.92	0.05
20121122	735195	21743.2	21595.6	21774.4	21517.9	144948	54.5366	45.1423	256.49	21573.4	21445.2	21347.1	301.21	21383.4	-201.23	-0.916998	0.0165026	213915	80.69	0.05
20121123	735196	21914	21729.7	21924.1	21723.3	133723	87.0093	101.114	200.71	21592.5	21489.8	21400.1	805.05	21534.4	-185.87	-0.841046	0.0220718	370057	80.2	0.05
20121126	735199	21861.8	21986.4	21986.4	21827.3	107431	107.298	114.037	159.09	21605.7	21525.2	21443.2	702.8	21654.3	294.9	1.36737	0.0307916	144907	80.18	0.05
20121127	735200	21844	21969.7	22002.9	21820.2	120502	120.552	120.953	182.71	21616.9	21555.6	21508.8	581.97	21777.5	459.65	2.14947	0.018405	-66524	80.36	0.05
20121128	735201	21709	21764.9	21764.9	21629.6	127290	118.789	63.7038	214.45	21617.4	21570.2	21535.5	480.7	21814.4	278.68	1.3004	0.0276406	-141400	80.3	0.05
20121129	735202	21922.9	21821	21996.4	21786	127204	133.119	99.01	287.42	21623.5	21603.8	21616.9	398.53	21850.3	734.24	3.46525	0.0348439	76390.5	80.18	0.05
20121130	735203	22030.4	21949.4	22091.6	21918.5	182916	151.404	105.377	173.06	21632	21644.4	21704	287.19	21873.6	588.4	2.74415	0.0348759	133414	80.23	0.05
20121203	735206	21767.8	22070.4	22162.5	21716.8	122293	143.061	65.6431	445.7	21640.5	21656.2	21754.6	-146.13	21854.8	658.92	3.12152	0.0247875	123158	79.9	0.03
20121204	735207	21800	21786.1	21853.2	21687.9	123680	137.457	36.1693	165.27	21651.6	21669.9	21811.7	-61.84	21846	640.96	3.02925	0.0126427	29282.4	79.66	0.03
20121205	735208	22270.9	21819	22274	21804.9	246552	169.067	113.043	474.07	21684	21727.1	21886.4	426.88	21958.4	1008.85	4.74484	0.023695	139888	79.84	0.03
20121206	735209	22249.8	22355.9	22355.9	22215.1	147498	190.223	146.537	140.81	21707.4	21776.9	21937.1	540.83	22023.8	1021.53	4.81212	0.0150936	-35409.2	80.23	0.03
20121207	735210	22191.2	22294.7	22371.4	22188.1	183083	199.953	133.663	183.33	21721.6	21816.4	21964.8	268.28	22055.9	666.81	3.09793	0.0148419	-109539	80.41	0.03
20121210	735213	22276.7	22377.6	22377.6	22235.8	138863	212.122	130.919	186.39	21728	21860.2	22006.3	246.33	22157.7	533.52	2.45373	0.0194234	-196680	80.32	0.03
20121211	735214	22323.9	22296	22393.2	22244	158542	223.005	115.712	149.18	21740.2	21904.4	22054.3	556.09	22262.5	409.96	1.87077	0.0275471	-209783	80.05	0.03
20121212	735215	22503.3	22412.9	22508	22412.9	185650	243.303	137.432	184.07	21761.7	21961.4	22133.7	703.38	22309	641.54	2.93452	0.0257944	82320.1	79.86	0.03
20121213	735216	22445.6	22501	22563.1	22380.8	147596	251.824	111.179	182.36	21775	22007.5	22186	174.67	22348.2	601.55	2.75384	0.0184976	74192.2	79.92	0.03
20121214	735217	22606	22396.7	22636.4	22396.7	177122	268.426	114.544	239.71	21814.9	22064.5	22243.5	356.17	22431.1	897	4.13193	0.0370756	181884	79.57	0.03
20121217	735220	22513.6	22590.8	22625.4	22453.6	145126	271.006	95.814	171.82	21858.4	22107.3	22318.1	322.44	22478.5	590.72	2.69454	0.0316982	230958	79.57	0.03
20121218	735221	22494.7	22525.5	22588.5	22449.7	321732	268.433	83.9354	138.74	21899.3	22144.2	22387.6	218.01	22512.7	464.34	2.10772	0.00994989	49170.2	79.33	0.03
20121219	735222	22623.4	22654.7	22683.7	22562	157717	273.619	107.91	188.99	21954.5	22189.8	22422.8	299.43	22536.7	855.52	3.9302	0.0165121	67907	79.35	0.03
20121220	735223	22659.8	22603	22661.7	22484	162097	277.469	88.4156	177.79	22001.3	22234.6	22463.8	156.43	22579.5	859.81	3.94409	0.0206803	171000	79.24	0.03
20121221	735224	22506.3	22565.1	22565.1	22423.2	180572	265.08	45.8048	236.62	22055.1	22260.5	22495.3	60.71	22559.6	235.38	1.05689	0.0102003	61800.5	79.58	0.03
20121224	735227	22541.2	22494.7	22577.6	22494.7	56026.5	255.135	54.9209	82.85	22108.2	22287.2	22521.8	-64.8	22565.1	291.37	1.30954	0.00963747	203523	79.66	0.03
20121227	735230	22619.8	22705.5	22718.8	22608.6	105337	250.706	112.325	177.65	22160.5	22318.9	22551.4	-3.59	22590.1	428.61	1.32521	0.00514726	50939.2	79.65	0.03
20121228	735231	22666.6	22706.3	22706.3	22628.5	104382	248.113	115.419	86.55	22215.8	22352	22567.7	6.81	22598.7	389.87	0.725403	0.00975047	-85748.2	79.68	0.03
20121231	735234	22656.9	22584.4	22698.3	22566.9	68541.3	242.483	90.8184	131.44	22259.3	22381	22588.8	150.63	22598.2	332.98	0.941566	0.00224832	-170716	79.76	0.03
20130102	735236	23312	22860.2	23317.4	22860.2	212925	287.563	327.975	660.47	22319.7	22469.7	22659.4	805.69	22759.3	808.63	3.86	0.0342472	123797	79.82	0.01
20130103	735237	23398.6	23390.5	23400.7	23234.4	221121	326.516	267.596	166.31	22376.8	22558.2	22747.9	892.31	22930.8	953.02	4.24591	0.0386292	217402	80.43	0.01
20130104	735238	23331.1	23370.4	23370.4	23172.3	150575	347.928	162.633	226.32	22433.3	22631.8	22831.6	789.91	23073	725.11	3.2076	0.0303338	240157	80.5	0.01
20130107	735241	23329.8	23345.2	23402.5	23254.2	140152	360.632	127.577	148.22	22490.4	22698.2	22902.2	788.57	23205.7	816.14	3.6251	0.0287174	163969	80.22	0.01
20130108	735242	23111.2	23264	23264	23088.4	146168	349.04	71.3122	241.35	22544.4	22737.6	22947.3	570.01	23296.5	616.46	2.74046	0.0261735	-48834.7	80.34	0.01
20130109	735243	23218.5	23154.7	23235.4	23141.7	151855	344.539	67.7506	124.2	22594.2	22783.4	23018.6	598.69	23277.8	595.1	2.63047	0.0291703	137502	80.54	0.01
20130110	735244	23354.3	23240.1	23477.9	23165.6	191181	347.922	81.6016	312.25	22645.1	22837.7	23099.9	687.72	23269	694.53	3.06503	0.0314516	197046	79.75	0.01
20130111	735245	23264.1	23478.8	23486.6	23212.9	152687	339.409	69.4128	273.7	22702.7	22878.3	23164.3	607.15	23255.6	757.78	3.36697	0.0256825	-160257	79.55	0.01
20130114	735248	23413.3	23326.8	23441.9	23292.1	155938	340.773	73.7528	177.87	22764.7	22929.3	23239	82.17	23272.3	872.08	3.86883	0.0323039	40802	79.49	0.01
20130115	735249	23381.5	23388.5	23515.9	23306.2	145015	335.425	73.3978	209.69	22807.4	22972.4	23311.4	51.76	23326.3	761.73	3.72798	0.00297372	139409	79.73	0.01
20130116	735250	23357	23390.2	23390.2	23203.2	137017	325.456	49.362	186.95	22850	23009	23315.9	245.8	23354	690.4	3.6192	-0.00177831	213828	79.79	0.01
20130117	735251	23339.8	23471.7	23504.7	23223	131630	312.563	57.3178	281.77	22894.2	23040.5	23310	121.29	23351.1	682.84	3.18297	0.000371469	122502	79.67	0.01
20130118	735252	23601.8	23509.5	23606.5	23450.8	193449	319.801	142.714	266.74	22945.1	23093.9	23337.1	247.47	23418.7	289.8	4.12585	0.0115258	60590.8	80.05	0.01
20130121	735255	23590.9	23566	23639.6	23535.5	110421	320.961	195.769	104.16	22993.9	23141.3	23363.2	326.84	23454.2	192.31	4.12232	0.020335	131888	80.04	0.01
20130122	735256	23659	23596.4	23685.5	23499	136110	323.642	165.559	186.59	23038.3	23190.6	23418	245.73	23509.7	327.9	1.40542	0.0186196	22936.7	79.85	0.01
20130123	735257	23635.1	23700.5	23710.9	23540.4	153696	320.149	133.412	170.45	23084.1	23232.9	23459.7	253.59	23565.3	305.35	1.30884	0.0118802	29174.1	79.91	0.01
20130124	735258	23598.9	23585.1	23688.8	23547.8	142856	310.876	99.5919	141	23122.3	23267.8	23484.1	241.91	23617.1	487.71	2.11028	0.0141884	114417	79.97	0.01
20130125	735259	23580.4	23653.5	23666.4	23481.4	162096	298.595	68.5889	185.02	23163.3	23297.6	23515.8	240.67	23612.9	361.96	1.55893	0.00708935	90902.7	79.75	0.01
20130128	735262	23671.9	23622	23736	23622	144357	292.865	100.109	155.59	23208.6	23333.2	23541.6	70.1	23629.1	317.57	1.35979	0.0122665	102312	79.79	0.01
20130129	735263	23655.2	23659.1	23707.1	23602.8	315398	283.706	80.191	104.26	23248.3	23363.9	23569	64.26	23628.3	391.1	1.68113	0.0126053	165202	79.53	0.01
20130130	735264	23822.1	23767.3	23916.2	23765.6	196188	286.61	153.161	260.99	23293	23407.5	23615.5	163.07	23665.7	408.8	1.74602	0.0202459	205079	79.26	0.01
20130131	735265	23729.5	23799.2	23799.2	23667.9	182930	278.237	94.2144	154.12	23340	23438.2	23654.5	94.43	23691.8	348.02	1.48844	0.00538359	189881	79.24	0.01
20130201	735266	23721.8	23763.3	23763.3	23571.3	162906	267.893	61.825	192.04	23385.4	23465.2	23666.5	122.94	23720.1	364.85	1.56206	0.00551939	207946	79.21	0.02
20130204	735269	23685	23866.8	23944.7	23637.2	273906	253.798	98.1546	307.56	23426.4	23486.1	23675.9	104.58	23722.7	345.25	1.47924	0.00109859	8252.37	79.57	0.02
20130205	735270	23148.5	23407	23407	23104.3	248804	197.067	-244.314	580.74	23444.9	23454	23624.8	-523.35	23621.4	-453.25	-1.92041	-0.0205868	-414580	79.52	0.02
20130206	735271	23256.9	23292.4	23355.4	23204	165452	159.02	-193.432	206.84	23468	23435.2	23587	-398.24	23508.4	-333.98	-1.41571	-0.0144909	-464111	79.76	0.02
20130207	735272	23177	23259.8	23298.1	23134.8	202063	121.024	-168.451	163.35	23462.8	23410.6	23544.8	-645.06	23397.9	-481.99	-2.03724	-0.0171087	-536707	80.22	0.02
20130208	735273	23215.2	23101.1	23267.2	23101.1	182556	92.9189	-126.717	166.11	23455.8	23392	23508.3	-514.37	23296.5	-419.94	-1.77676	-0.0192938	-396735	80.23	0.02
20130214	735279	23413.2	23460.3	23469.3	23300.6	152892	85.6428	-46.5927	254.1	23458.9	23394	23482.4	-316.28	23242.2	-185.65	-0.938646	-0.0102269	-312194	80.37	0.02
20130215	735280	23444.6	23315.4	23446.8	23284	105555	81.4638	-40.5888	162.72	23463.3	23398.8	23461.4	-284.97	23301.4	-135.87	-0.806174	-0.0158467	-331727	80.46	0.02
20130218	735283	23381.9	23477.5	23477.5	23309.5	103323	72.2659	-35.6978	167.94	23473.7	23397.2	23417.4	-339.9	23326.4	-289.94	-0.919365	-0.014648	-460458	80.65	0.02
20130219	735284	23143.9	23368.2	23454.2	23139.1	143454	45.248	-71.8698	315.11	23470.9	23373.1	23358.8	-541.1	23319.8	-511.26	-1.8512	-0.0243628	-442780	80.47	0.02
20130220	735285	23307.4	23310.9	23310.9	23163.9	156243	36.6071	-59.994	167.02	23469.1	23366.8	23317.4	158.88	23338.2	-514.65	-1.53967	-0.0159426	-536460	81.04	0.02
20130221	735286	22906.7	23026.2	23026.2	22828.2	206181	-2.54778	-153.365	479.24	23455.3	23323	23239.5	-350.26	23236.9	-822.86	-3.16421	-0.0104482	-656089	81.37	0.02
20130222	735287	22782.4	22840.3	22850.2	22674.6	162391	-43.1058	-176.449	232.08	23431.1	23271.5	23202.9	-394.56	23104.5	-939.4	-4.36411	-0.0204021	-685264	81.46	0.02
20130225	735290	22820.1	22852.9	22876	22777.6	107475	-71.3881	-143.876	98.4	23409.5	23228.5	23159.2	-395.08	22992.1	-864.93	-3.83257	-0.0153997	-659477	81.8	0.02
20130226	735291	22519.7	22640	22769.1	22510.8	152093	-116.696	-169.3	309.32	23377.3	23161	23093.5	-862.25	22867.3	-628.84	-5.06769	-0.0299576	-844941	81.84	0.02
20130227	735292	22577	22656.4	22656.4	22445.3	168233	-146.291	-139.464	211.06	23347.9	23105.4	23029.7	-566.9	22721.2	-679.92	-4.67806	-0.0357165	-934672	81.54	0.02
20130228	735293	23020.3	22826.4	23031.7	22734.8	210567	-132.451	-35.9673	454.68	23325.6	23097.3	22990.4	-287.14	22743.9	-156.73	-0.554074	-0.0180976	-842838	81.96	0.02
20130301	735294	22880.2	22957.1	23015.7	22868.7	206928	-131.271	-31.9173	151.58	23298.2	23076.6	22934	-26.45	22763.5	-334.94	-1.61978	-0.0214576	-892127	82.27	0.04
20130304	735297	22537.8	22866.5	22866.5	22466.1	217214	-156.164	-94.5766	414.14	23255.1	23025.3	22849.6	-244.63	22707	-875.44	-2.75786	-0.0261883	-1.08441e+06	82.18	0.04
20130305	735298	22560.5	22621.6	22661.5	22523.7	184325	-172.079	-92.7377	137.8	23213.8	22981	22791.2	-259.58	22715.2	-884.06	-2.81997	-0.032046	-1.10209e+06	82.03	0.04
20130306	735299	22777.8	22750.6	22808.8	22664.9	175586	-165.248	-44.9844	248.31	23182.2	22961.7	22738.3	258.15	22755.3	-604.1	-2.58362	-0.00562413	-1.13201e+06	82.57	0.04
20130307	735300	22771.4	22729.3	22843.7	22656.4	128219	-158.524	-34.8226	187.36	23151.1	22943.6	22724.7	194.43	22705.6	-372.47	-1.60937	-0.000482828	-1.09124e+06	82.08	0.04
20130308	735301	23092	22839.3	23220.5	22839.3	185211	-125.882	76.2895	449.08	23128.8	22957.7	22755.7	71.68	22747.9	-215.46	-0.924427	0.0117734	-1.03979e+06	82.74	0.04
20130311	735304	23090.8	23131.4	23246.3	23064.9	129221	-98.9627	115.588	181.36	23107.1	22970.4	22782.8	210.6	22858.5	184.15	0.803914	0.0247341	-971659	82.57	0.04
20130312	735305	22890.6	23133	23262	22879.2	156425	-92.7165	84.264	382.84	23071.2	22962.8	22819.8	352.79	22924.5	108.16	0.474752	0.0136995	-1.0355e+06	82.6	0.04
20130313	735306	22556.7	22901.1	22901.1	22487.3	182152	-113.406	-63.8603	413.79	23026.1	22924.1	22817.8	-3.85	22880.3	-263.43	-1.15438	-0.0201396	-1.02524e+06	82.9	0.04
20130314	735307	22619.2	22484.2	22655.9	22305.5	192786	-123.335	-99.1185	350.34	22983.7	22895.1	22777.7	-158.66	22849.8	99.49	0.441791	-0.011409	-738559	82.58	0.04
20130315	735308	22533.1	22705.9	22799.7	22494	290700	-136.575	-59.3201	305.63	22939.4	22860.6	22743	-238.33	22738.1	-43.9	-0.194446	-0.000208538	-864112	82.14	0.04
20130318	735311	22083.4	22185.3	22185.3	21997.7	224593	-181.269	-204.613	535.39	22898.5	22786.6	22697.5	-1008.59	22536.6	-936.91	-4.06993	-0.0211494	-883730	82.62	0.04
20130319	735312	22041.9	22138.1	22218.8	22030.7	165501	-217.531	-165.173	188.19	22851.7	22715.6	22645.7	-1048.96	22366.8	-838.36	-3.66413	-0.0323112	-1.09373e+06	83.03	0.04
20130320	735313	22256.4	21990	22302.5	21975.9	177135	-226.344	-121.138	326.6	22816.3	22671.9	22593.5	-634.16	22306.8	-281.37	-1.24844	-0.022616	-906585	82.83	0.04
20130321	735314	22225.9	22285.8	22403.8	22179.5	162217	-233.108	-83.075	224.29	22778.3	22629.4	22539	-330.77	22228.1	-334.62	-1.48321	-0.0375053	-1.03371e+06	82.85	0.04
20130322	735315	22115.3	22186.2	22232.1	22033.2	151551	-244.572	-97.5815	198.89	22728.3	22580.5	22441.3	-503.88	22144.6	-662.54	-2.9087	-0.0422471	-1.02898e+06	82.37	0.04
20130325	735318	22251.2	22327.5	22351.1	22201.1	154365	-239.929	-57.0125	235.78	22682.4	22549.1	22357.4	-281.96	22178.1	-520.29	-2.28484	-0.027935	-1.00545e+06	82.93	0.04
20130326	735319	22311.1	22208.1	22346.3	22088.6	173012	-228.777	-52.8148	257.71	22641.3	22526.4	22299.4	227.72	22232	-780.87	-3.38157	-0.0108868	-932549	82.89	0.04
20130327	735320	22464.8	22385.5	22529.4	22366	167430	-205.168	-5.74075	218.29	22615.1	22520.6	22290.2	422.96	22273.6	-626	-2.71103	-0.0068243	-726775	83.21	0.04
20130328	735321	22299.6	22390.3	22390.3	22132.3	220309	-197.511	-37.9864	332.49	22576.4	22499.5	22258.3	43.19	22288.4	-590.97	-2.58171	-0.0103616	-750729	83	0.04
20130402	735326	22367.8	22203.9	22449.5	22203.9	152478	-183.821	-8.83092	245.53	22555.7	22487	22241.7	116.67	22338.9	-188.83	-0.733543	0.0127174	-613115	82.89	0.01
20130403	735327	22337.5	22527.1	22527.1	22283.2	123836	-173.42	27.4091	243.96	22538.5	22472.7	22267.1	26.41	22356.2	-281.69	1.15078	0.0132347	-638551	82.76	0.01
20130405	735329	21726.9	22230.9	22230.9	21703.3	232436	-212.002	-181.218	634.21	22496.5	22401.7	22235.7	-584.18	22239.3	-806.21	-1.61416	-0.0237927	-797301	82.56	0.01
20130408	735332	21718	21733.8	21772.2	21612	136267	-240.521	-201.896	160.18	22465.7	22336.6	22181.8	-746.77	22090	-365.31	-1.46907	-0.0228486	-948188	82.71	0.01
20130409	735333	21870.3	21800.2	21979.1	21800.2	135085	-247.975	-110.305	261.03	22438.5	22292.2	22146.3	-429.29	22004.1	-171.52	-1.73478	-0.0110765	-787024	82.39	0.01
20130410	735334	22034.6	21963.4	22038.9	21858.8	148468	-237.889	-65.5529	180.08	22400.6	22267.7	22138.2	-265.07	21937.5	-221.88	-0.860798	-0.00973388	-550027	82.49	0.01
20130411	735335	22101.3	22198.5	22251.6	22058.3	142311	-221.955	-5.79171	217.06	22370.6	22251.8	22123.2	-198.36	21890.2	-124.61	-0.0634402	-0.00940385	-539866	82.25	0.01
20130412	735336	22089	22185.4	22185.4	22049.6	130498	-207.916	-15.0379	135.78	22353.3	22236.3	22101	-278.77	21962.7	-26.25	-0.728502	-0.016727	-665699	82.1	0.01
20130415	735339	21772.7	21998.7	21998.7	21735.3	151432	-219.785	-100.368	353.74	22323	22192.2	22031.8	-564.82	21973.6	-478.48	-2.4132	-0.0236309	-824499	82.3	0.01
20130416	735340	21672	21571.6	21813.5	21475.3	164127	-234.608	-128.587	338.22	22280.5	22142.6	21969	-46.02	21933.9	-639.05	-3.52903	-0.0311067	-898506	81.83	0.01
20130417	735341	21569.7	21794.7	21798.6	21550.7	191373	-251.714	-110.218	247.85	22234.3	22088.1	21889.2	-300.67	21840.9	-895.15	-3.27342	-0.0343736	-1.04331e+06	82.65	0.01
20130418	735342	21512.5	21440.3	21618.1	21423.2	141371	-266.806	-122.107	194.82	22173.5	22033.2	21806.7	-522.04	21723.2	-787.11	-3.5297	-0.00986703	-891882	82.56	0.01
20130419	735343	22013.6	21517.9	22017	21496.3	199823	-235.62	-29.4442	520.68	22132.1	22031.4	21835.4	-87.7	21708.1	-354.25	-1.2828	0.0134244	-550035	82.75	0.01
20130422	735346	22044.4	22038.1	22131.7	21956.5	129032	-206.045	38.636	175.12	22099.6	22032.6	21868	-44.68	21762.4	-293.12	-1.44605	0.00789453	-619687	82.65	0.01
20130423	735347	21806.6	22085.7	22085.7	21747.5	179862	-199.491	-4.77592	338.23	22070.7	22011.1	21861.6	33.94	21789.3	79.71	-2.37663	-0.0103451	-603732	83	0.01
20130424	735348	22183	22067	22195.9	21962.9	175786	-162.054	107.384	389.32	22053.9	22027.5	21876.5	511.02	21912	465	2.14108	0.0036866	-394155	82.95	0.01
20130425	735349	22401.2	22298.6	22486.5	22214.7	183560	-113.471	164.608	303.4	22048.9	22063.1	21906.5	831.57	22089.8	530.9	2.42749	0.0139363	-240227	82.78	0.01
20130426	735350	22547.7	22560	22690.3	22529	182667	-62.4297	187.08	289.09	22066.7	22109.2	21952.3	1035.19	22196.6	513.15	2.32884	0.0343733	-398589	82.49	0.01
20130429	735353	22580.8	22567.6	22647.6	22488.7	135137	-19.0915	143.805	158.94	22087.5	22154.1	22033.2	1068.25	22303.9	479.5	2.47888	0.040244	-344073	82.14	0.01
20130430	735354	22737	22769.6	22862.7	22669.5	159921	27.5441	150.198	281.92	22105.9	22209.6	22139.7	1224.49	22490	647.96	3.18795	0.051341	-316993	81.72	0.01
20130502	735356	22668.3	22692.3	22706.1	22552.3	143495	58.287	104.406	184.7	22123	22253.3	22249.5	654.73	22587	895.63	2.5656	0.0509866	-260827	82.23	0.02
20130503	735357	22690	22811.8	22886.2	22678.7	128029	83.4369	101.411	217.87	22145.1	22294.9	22367.3	645.59	22644.8	1017.93	2.7204	0.0298101	-405190	82.08	0.02
20130506	735360	22915.1	22967.8	22980.6	22864.9	132765	120.149	108.242	290.6	22170.6	22354	22457.4	1108.48	22718.2	1345.42	5.24704	0.0379977	-547009	82.33	0.02
20130507	735361	23047.1	22924.3	23058.7	22855.6	142232	158.074	104.121	203.16	22198.9	22420	22557.7	864.04	22811.5	1534.57	6.34486	0.0538237	-383576	82.28	0.02
20130508	735362	23244.3	23216	23270	23156.3	176044	201.721	125.754	222.91	22228.9	22498.5	22701.5	843.11	22913	1230.78	7.76405	0.0456584	-441397	81.9	0.02
20130509	735363	23211.5	23353.7	23353.7	23126.8	141377	230.996	120.211	226.87	22264	22566.4	22804.3	663.77	23021.6	1167.11	7.89754	0.0349069	-433753	82.68	0.02
20130510	735364	23321.2	23213.6	23330.6	23144.1	141342	260.054	113.288	186.48	22300.6	22638.3	22896.3	652.92	23147.8	1514.61	5.9402	0.0331676	-130145	83.1	0.02
20130513	735367	22989.8	23245.6	23245.6	22958.9	148863	253.42	66.4909	362.35	22325.7	22671.8	22940.5	299.85	23162.8	806.76	4.2888	0.0177922	-249561	83.2	0.02
20130514	735368	22930.3	23124.2	23145.9	22878.6	138263	240.586	39.821	267.27	22372	22696.4	22975.5	15.19	23139.4	529.04	5.15289	0.00842859	-402849	83.62	0.02
20130515	735369	23044.2	23074.3	23163.6	23002.3	150599	236.879	51.7338	233.28	22423	22729.5	23006.2	-2.85	23099.4	496.53	3.8822	0.0163138	-489581	83.79	0.02
20130516	735370	23082.7	23110.2	23163	22955.9	132085	234.342	43.4284	207.1	22469.6	22763.1	23047.6	-161.67	23073.6	501.91	3.04197	0.0170136	-435559	83.74	0.02
20130520	735374	23493	23348.7	23512.4	23348.7	158333	262.418	153.051	429.74	22525.7	22832.7	23127.9	171.81	23108	756.02	3.63825	0.0246005	-203419	83.82	0.02
20130521	735375	23366.4	23425.7	23446	23337.8	348421	271.321	117.156	155.28	22574.4	22883.5	23173.1	376.56	23183.3	698.07	2.9811	0.0136641	-264395	83.84	0.02
20130522	735376	23261.1	23341.1	23423.5	23179.5	147164	266.805	70.796	244.05	22619.5	22919.5	23194.5	330.8	23249.5	571.12	1.50988	0.000719227	-361369	84.29	0.02
20130523	735377	22669.7	23066.7	23123.4	22605.7	250575	213.049	-118.796	655.39	22654	22895.7	23137	-374.56	23174.6	-245.41	-1.63756	-0.0233419	-379778	83.75	0.02
20130524	735378	22618.7	22679.4	22781.5	22470.5	141288	164.435	-175.449	311.01	22690.4	22869.3	23077.7	-464.01	23081.8	-428.42	-2.69175	-0.0301249	-459734	83.65	0.02
20130527	735381	22686	22571.6	22729.9	22544.9	99359.1	129.848	-144.191	184.98	22733.3	22851.8	23014.2	-396.63	22920.4	-558.3	-2.26366	-0.0132128	-588485	83.64	0.02
20130528	735382	22924.2	22710.2	22942.2	22639.5	114741	120.273	-75.0733	302.61	22787.6	22858.7	23007.6	-568.78	22831.9	-287.23	-1.70218	-0.000262971	-511921	84.26	0.02
20130529	735383	22554.9	22826.8	22861.6	22532.6	153999	81.9384	-109.094	391.68	22808.4	22829.8	22970.1	-811.44	22690.7	-766.29	-1.89162	-0.0212335	-490777	83.62	0.02
20130530	735384	22484.3	22562.5	22630.6	22290.7	174874	45.337	-130.436	339.92	22825.4	22796.9	22914.1	-776.77	22653.6	-505.5	-1.9449	-0.0259229	-618520	83	0.02
20130531	735385	22392.2	22582.5	22582.5	22346.2	249321	8.7931	-114.893	236.37	22847.9	22758.3	22845.1	-277.52	22608.3	-538.12	-2.82969	-0.0468594	-888632	83.27	0.02
20130603	735388	22282.2	22301.7	22564.2	22249.7	155027	-28.7109	-112.317	314.53	22851.7	22713	22724	-336.48	22527.6	-762.05	-3.46792	-0.0463992	-884361	82.67	0.08
20130604	735389	22285.5	22320.5	22330	22178.6	142213	-57.5016	-114.599	151.41	22847.2	22672.3	22615.9	-400.53	22399.8	-797.16	-3.4535	-0.0419396	-928389	82.75	0.08
20130605	735390	22069.2	22141.7	22174.7	21933.9	151677	-96.6562	-132.821	351.6	22828.8	22614.9	22496.7	-855.01	22302.7	-1423.79	-6.06048	-0.0264865	-947042	82.56	0.08
20130606	735391	21838.4	21908.5	21949.8	21799.2	171197	-144.644	-148.085	269.99	22800.3	22540.9	22413.6	-716.5	22173.5	-1527.94	-6.53906	-0.0344954	-1.00423e+06	81.62	0.08
20130607	735392	21575.3	21768.2	21820.4	21506.3	183496	-201.586	-161.55	332.1	22755.6	22448.9	22309.2	-909.05	22010.1	-1685.82	-7.24738	-0.0489636	-1.04177e+06	81.69	0.08
20130610	735395	21615.1	21592.9	21723.9	21497.5	146458	-240.724	-141.755	226.31	22715.1	22369.5	22202.1	-869.22	21876.7	-1054.59	-7.07615	-0.0571081	-966923	81.7	0.08
20130611	735396	21354.7	21542.3	21632	21308	212192	-289.42	-142.768	324.02	22663.7	22272.9	22045.2	-1129.65	21690.5	-1264.01	-8.19575	-0.0532154	-1.17578e+06	81.07	0.08
20130613	735398	20887	21069.3	21069.3	20652.8	329956	-361.576	-178.291	701.91	22585.7	22140.9	21878.4	-1505.12	21454.1	-1799.01	-7.86354	-0.0710393	-1.36409e+06	80.7	0.08
20130614	735399	20969.1	21083.4	21164.7	20954.7	239467	-407.439	-126.172	277.64	22505.8	22029.3	21726.9	-1313.05	21280.2	-1955.11	-7.29278	-0.0635499	-1.40576e+06	80.61	0.08
20130617	735402	21225.9	21007.3	21272.8	21007.3	187943	-418.247	-92.1294	303.61	22428.2	21952.8	21610.2	-1059.62	21210.4	-1329.03	-6.43633	-0.0474051	-1.33257e+06	80.65	0.08
20130618	735403	21225.9	21102.6	21240	20995.4	161138	-421.949	-81.8837	244.62	22351.8	21883.6	21504.6	-843.36	21132.5	-1258.43	-7.40862	-0.0475484	-1.11856e+06	80.67	0.08
20130619	735404	20986.9	21188.4	21232.5	20896.2	189211	-439.106	-86.0241	336.29	22262	21798.2	21374.8	-851.54	21059	-1405.27	-6.95209	-0.0490434	-1.1316e+06	81.31	0.08
20130620	735405	20382.9	20668.8	20703.8	20374.1	263297	-495.728	-137.871	612.75	22161.8	21663.4	21206.1	-1192.39	20958.1	-1899.32	-9.34625	-0.0666513	-1.33196e+06	81.77	0.08
20130621	735406	20263.3	19970	20383.5	19970	408403	-543.978	-149.364	413.56	22059.2	21530	21048.6	-623.73	20817	-2022.21	-9.50712	-0.0608081	-1.02474e+06	82.41	0.08
20130624	735409	19814	20023.4	20101.3	19756.6	258842	-611.426	-164.142	506.7	21934.9	21366.6	20872.5	-1155.16	20534.6	-2255.26	-11.0771	-0.0833265	-1.32163e+06	82.44	0.08
20130625	735410	19855.7	19776	19992.3	19426.4	338529	-653.972	-151.844	565.94	21810.8	21222.7	20696.5	-1370.18	20260.6	-1982.71	-10.903	-0.0701926	-1.083e+06	82.61	0.08
20130626	735411	20338.5	20090.8	20354.2	19914	301808	-641.337	-81.7855	498.46	21689.5	21138.5	20594.9	-887.33	20130.9	-1236.71	-7.84209	-0.0262598	-864880	82.95	0.08
20130627	735412	20440.1	20456.5	20713.3	20375.4	243053	-616.029	-35.1487	374.79	21577	21072	20550.2	-546.81	20142.3	-1175.01	-6.40316	-0.0252304	-684514	82.96	0.08
20130628	735413	20803.3	20596.6	20818.3	20490.9	230968	-560.207	-2.06382	378.27	21482.4	21046.4	20533.6	420.42	20250.3	-551.37	-3.57803	-0.0199101	-511179	83.18	0.08
20130702	735417	20658.7	21004.6	21004.6	20633.2	250917	-521.626	17.2883	371.4	21405.1	21009.5	20476.9	844.67	20419.3	-228.39	-1.4807	-0.0267235	-806334	83.53	0.04
20130703	735418	20147.3	20568.6	20590.3	20119.6	235361	-526.245	-50.3117	539.09	21310	20927.4	20369.1	291.59	20477.6	-821.83	-5.08148	-0.040005	-1.0981e+06	83.21	0.04
20130704	735419	20468.7	20334.9	20532.1	20318	138233	-498.231	-19.1254	384.83	21224.7	20883.7	20317.2	130.12	20503.6	-757.23	-3.56739	0.00419177	-884500	83.77	0.04
20130705	735420	20854.7	20740.7	20866.4	20729	145336	-439.813	54.2015	397.69	21145.1	20880.9	20364.4	414.59	20586.5	-371.21	-0.630012	0.0283562	-723655	84.44	0.04
20130708	735423	20582.2	20598.2	20694.5	20244.1	172394	-410.768	5.24224	610.6	21069.3	20852.5	20396.3	-221.1	20542.3	-404.7	0.97788	0.037324	-528964	84.22	0.04
20130709	735424	20683	20610.6	20767.6	20571.5	124446	-375.289	54.9766	196.03	21000	20836.3	20483.2	-120.28	20547.2	300.14	2.07123	0.0399985	-473364	84.6	0.04
20130710	735425	20904.6	20841.7	21044.5	20633	162590	-325.541	107.75	411.45	20942.8	20842.8	20588.1	245.91	20698.6	641.25	5.50409	0.0270759	-415681	83.25	0.04
20130711	735426	21437.5	21177.6	21503.7	21177.6	243432	-240.342	184.043	599.15	20910.3	20899.5	20698	1290.18	20892.4	1623.51	7.96632	0.0465264	-176057	82.74	0.04
20130712	735427	21277.3	21522.2	21522.2	21242.5	163734	-183.632	144.531	279.68	20871.5	20935.4	20781.7	808.61	20976.9	1421.56	4.61552	0.0222768	-239794	82.93	0.04
20130715	735430	21303.3	21278.6	21391.8	21205.6	115145	-135.032	120.49	186.16	20842	20970.5	20831.7	448.64	21121.1	964.76	4.22322	0.030261	-111785	83.08	0.04
20130716	735431	21312.4	21333.1	21394.1	21209.2	105404	-94.6923	106.413	184.95	20821.8	21003	20897.1	730.19	21247	872.3	2.44716	0.0546663	-137937	82.5	0.04
20130717	735432	21371.9	21368.8	21461	21253.6	110667	-57.2626	98.292	207.37	20814	21038.2	21019.5	688.86	21340.5	568.58	2.73313	0.0422612	-13401.9	82.65	0.04
20130718	735433	21345.2	21426.9	21445.2	21288.6	122366	-29.4108	81.3077	156.57	20803.6	21067.4	21107.2	440.66	21322	686.57	3.3234	0.0229817	67114.8	82.78	0.04
20130719	735434	21362.4	21451.6	21451.6	21214.2	127571	-5.88227	66.9056	237.36	20803.9	21095.5	21158	-75.07	21339	1215.11	6.03113	0.0365235	149476	82.61	0.04
20130722	735437	21416.5	21499	21499	21283.8	109076	16.9329	67.5731	215.13	20824.3	21126.1	21241.4	139.22	21361.7	947.83	4.63064	0.0342488	-47107.5	82.23	0.04
20130723	735438	21915.4	21517.2	21964	21517.2	256576	74.4149	130.441	547.53	20860.7	21201.3	21364.6	612.11	21482.3	1060.75	5.08639	0.0461255	100348	82.01	0.04
20130724	735439	21968.9	21912.9	21984.3	21799.3	134235	122.871	150.265	184.95	20889.2	21274.4	21471.1	656.55	21601.7	1386.74	6.73757	0.0241905	254393	82.27	0.04
20130725	735440	21901	21872.1	21947.8	21841.5	115766	154.013	139.319	127.48	20915.2	21334	21517.4	529.09	21712.8	1217.95	5.88865	0.0284773	514153	81.79	0.04
20130726	735441	21969	21892.3	22034.4	21834.2	120734	182.081	130.61	200.14	20953	21394.5	21586.6	623.73	21834.2	1064.39	5.09166	0.0302991	270696	81.65	0.04
20130729	735444	21850.2	21896.1	21953.3	21749.7	120580	192.519	85.6855	219.26	21009.4	21437.9	21641.3	487.73	21920.9	412.66	1.92495	0.0246117	400788	81.71	0.04
20130730	735445	21954	21870.1	22033.2	21839.8	121258	206.785	90.3665	193.45	21074.4	21487	21705.4	537.46	21928.6	676.68	3.18029	0.0265141	405630	81.84	0.04
20130731	735446	21883.7	21888.8	22070.1	21853.4	135042	209.997	75.6951	216.7	21154	21524.8	21756.6	-31.76	21911.5	580.35	2.72422	0.0246047	232538	81.67	0.04
20130801	735447	22088.8	22025.8	22152.1	21983.2	92936.7	226.484	94.8386	268.4	21239.9	21578.5	21831	119.86	21949.1	776.41	3.643	0.0328841	279012	82.36	0.03
20130802	735448	22191	22264.8	22291.4	22136.8	101348	244.971	113.559	202.62	21311.2	21636.9	21913.8	290.01	21993.5	819.1	3.83261	0.0349002	84877.9	81.92	0.03
20130805	735451	22222	22273.8	22273.8	22193.7	76036.5	259.14	112.809	82.85	21379.7	21692.6	21994.4	253.06	22067.9	876.79	4.10766	0.0137967	269423	81.84	0.03
20130806	735452	21923.7	22000.9	22012.5	21808	113970	243.491	22.3796	414.05	21422.8	21714.6	21995.2	73.55	22061.8	561.28	2.62742	-0.00205882	436994	81.62	0.03
20130807	735453	21588.8	21756.5	21901.5	21571.2	134096	201.743	-66.8964	352.55	21458.6	21702.6	21957.2	-365.12	22002.9	172.34	0.804707	-0.0142514	282607	81.27	0.03
20130808	735454	21655.9	21697.9	21785.7	21629.5	86291.4	172.083	-91.1155	196.85	21516.6	21698.2	21932.7	-227.78	21916.3	-259.54	-1.18428	-0.0142506	138794	81.02	0.03
20130809	735455	21807.6	21760	21811.2	21675	101786	158.984	-86.914	155.36	21568.1	21708.6	21916.6	-281.23	21839.6	-161.37	-0.734537	-0.00194919	180413	81.12	0.03
20130812	735458	22271.3	21796.5	22283	21735.1	198939	183.902	85.3225	547.99	21622.6	21762.2	21958.7	80.31	21849.5	370.32	1.69088	0.0142479	306795	81.45	0.03
20130813	735459	22541.1	22368.5	22563.8	22310.5	232263	222.855	194.268	292.53	21697.9	21836.4	22017.4	319.12	21972.9	572.18	2.60449	0.0291676	440306	81.77	0.03
20130815	735461	22539.2	22568	22696	22472.9	221676	250.684	170.328	223.11	21769.3	21903.3	22082.9	950.41	22163	689.1	2.66599	0.0199856	217696	81.14	0.03
20130816	735462	22517.8	22450.8	22663.8	22311.5	201414	267.92	119.744	352.2	21831.4	21961.8	22125.8	861.93	22335.4	563.85	2.89782	0.0145147	399354	81.29	0.03
20130819	735465	22463.7	22432.9	22551.3	22387.7	109029	274.055	93.6343	163.56	21870.8	22009.6	22153.1	656.14	22466.6	580.04	1.69729	0.0107591	404634	81.27	0.03
20130820	735466	21970.3	22396.3	22481.7	21907.2	180474	236.378	-0.97232	574.53	21897.5	22005.9	22127.9	-300.99	22406.4	-118.5	-0.994459	0.00212059	282609	80.94	0.03
20130821	735467	21817.7	21964.7	21970.2	21618.6	161426	191.995	-82.3238	351.69	21917.3	21988	22117.3	-723.4	22261.8	-373.24	-1.81928	0.010491	213492	81.32	0.03
20130822	735468	21895.4	21538.2	21944.5	21538.2	160111	161.23	-73.5256	406.28	21939.7	21979.1	22148	-645.73	22133	-326.61	-0.129084	0.0109393	418101	81.49	0.03
20130823	735469	21863.5	22006.4	22103.9	21769	156086	132.745	-38.5096	334.86	21958.6	21968.1	22168.8	-675.74	22002.1	-60.19	1.27228	0.00255906	399423	81.36	0.03
20130826	735472	22005.3	21943.4	22116	21898.2	121971	120.227	-12.4309	252.49	21984	21971.7	22188.5	-512.49	21910.5	416.48	1.6136	-0.0119418	475900	81.39	0.03
20130827	735473	21874.8	21907.4	21987.5	21770.8	116504	98.6355	-43.3368	234.57	22003.7	21962.4	22148.9	-588.93	21891.3	218.89	0.308196	-0.029562	229682	81.14	0.03
20130828	735474	21524.7	21584.6	21655.2	21465.7	223270	52.6652	-118.105	409.05	22007.9	21920.8	22047.2	-445.64	21832.7	-282.91	-3.35243	-0.0450148	118437	81.43	0.03
20130829	735475	21704.8	21613	21717.8	21554.2	153935	30.4177	-90.6319	193.19	21999.8	21900.2	21963.8	-112.95	21794.6	-566.5	-3.71033	-0.0361061	173484	81.97	0.03
20130830	735476	21731.4	21618.3	21753.4	21550	158131	14.7619	-83.048	203.44	21990.6	21884.1	21885.2	-164.03	21768.2	-809.76	-3.59237	-0.0326006	215126	82.04	0.03
20130902	735479	22175.3	21948.7	22240	21948.7	181318	37.7441	19.3565	508.67	22001.2	21911.8	21856.3	311.83	21802.2	-363.91	-1.61456	0.00924676	383392	82.24	0.06
20130903	735480	22394.6	22323	22456.8	22290.8	194819	72.8092	82.8268	281.46	22017.6	21957.8	21898.7	389.26	21906.1	-123.23	-0.547256	0.0257585	414874	82.39	0.06
20130904	735481	22326.2	22171.9	22438.4	22143	399645	93.9989	74.594	295.41	22035.9	21992.9	21949.6	451.45	22066.5	-137.48	-0.61201	0.0192966	626808	82.18	0.06
20130905	735482	22598	22539	22682.9	22486.6	214532	131.207	142.392	356.72	22060.6	22050.5	22019.9	1073.32	22245.1	627.68	2.85695	0.0325011	656610	82.64	0.06
20130906	735483	22621.2	22616	22699.6	22578.3	196076	160.719	143.15	121.26	22089	22104.9	22095.6	916.44	22423.1	803.49	3.68274	0.0272266	713453	82.15	0.06
20130909	735486	22750.7	22770.2	22853	22680.6	192262	192.334	137.161	231.8	22114.5	22166.4	22170.2	1019.28	22538.1	855.25	3.90607	0.0384991	740745	81.83	0.06
20130910	735487	22976.7	22932.6	22988.8	22842.9	224112	232.94	136.644	238.16	22144.7	22243.6	22280.3	801.31	22654.5	1113.14	5.09131	0.0631946	851431	81.83	0.06
20130911	735488	22937.1	23095.9	23120.5	22848.5	200094	258.947	117.732	271.93	22172.2	22309.6	22421.6	542.56	22776.7	931.82	4.23452	0.0537277	802693	81.51	0.06
20130912	735489	22953.7	22952.8	23048.2	22909	162668	277.695	100.909	139.23	22211.8	22371	22546.5	627.5	22847.9	1078.95	4.93239	0.0532528	826908	81.51	0.06
20130913	735490	22915.3	22920.8	22956.8	22790.8	157926	286.153	76.7139	165.99	22262.8	22422.8	22664.9	317.31	22906.7	1390.63	6.46064	0.0322902	786206	81.52	0.06
20130916	735493	23252.4	23210.4	23268.2	23173.8	144845	316.411	111.26	352.87	22324.2	22501.8	22772.6	631.19	23007	1547.63	7.13036	0.0368921	678413	81.27	0.06
20130917	735494	23180.5	23246.9	23246.9	23127.9	138846	330.778	97.6668	124.54	22377	22566.4	22851.2	429.87	23047.8	1449.15	6.66847	0.0368542	442637	81.14	0.06
20130918	735495	23117.5	23213.8	23214.7	23080.6	127822	333.233	82.3034	134.09	22409.6	22618.9	22930.3	140.8	23083.9	942.11	4.24846	0.0224713	379415	80.23	0.06
20130919	735496	23502.5	23549.9	23554.3	23469	217979	362.076	144.766	436.89	22446.5	22703.1	23020.8	525.86	23193.6	1107.93	5.98489	0.0374977	220049	80.38	0.06
20130923	735500	23371.5	23415	23466.7	23291.2	151457	370.099	108.835	211.28	22478.6	22766.7	23095.8	434.4	23284.9	1045.32	4.36248	0.0265661	161996	80.46	0.06
20130924	735501	23179	23324.4	23324.4	23102.2	155838	356.812	58.9337	269.29	22504	22806	23138.6	225.32	23270.2	581.07	3.81981	0.0087316	193848	80.59	0.06
20130925	735502	23209.6	23192.7	23281.6	23154.8	134023	344.776	51.7056	126.77	22532.7	22844.4	23161.9	294.35	23276	588.41	2.7067	0.0117404	279198	80.34	0.06
20130926	735503	23125	23192.7	23224.4	23043.9	157496	324.668	17.2613	180.47	22577.1	22871.2	23180.7	-127.38	23277.5	374.38	2.22716	0.00740799	79369.8	80.54	0.06
20130927	735504	23207	23199.1	23340.2	23118.8	148748	311.756	41.8402	221.34	22630.5	22903.2	23206	26.52	23218.5	230.39	2.00605	0.012572	151321	80.27	0.06
20130930	735507	22859.9	22946.7	22987	22845.4	157303	270.392	-109.099	361.6	22667.6	22899	23200.5	-257.59	23116.1	-77.28	-0.508299	-0.0168821	20077.1	80.23	0.06
20131002	735509	22984.5	22997.2	23138.9	22933.3	144473	244.844	-58.3332	279	22710.7	22907.2	23173.7	-132.97	23077.2	30.76	0.0340781	-0.0084571	28683.7	79.9	0.05
20131003	735510	23214.4	23167.2	23241.5	23127	121700	240.378	20.287	257.02	22757.2	22936.4	23177.1	96.95	23078.2	299.12	1.03475	0.00417629	149426	79.75	0.05
20131004	735511	23138.5	23051.5	23152.7	22983.5	115882	228.089	-41.2956	230.93	22805.8	22955.7	23179.2	21.09	23080.9	-113.87	0.704585	-0.0154864	122590	80.13	0.05
20131007	735514	22974	23152.9	23152.9	22896.7	120977	202.731	-102.305	256.27	22861.6	22957.4	23126.4	-143.5	23034.2	-206.57	-0.0117511	-0.0170117	-49752.7	79.93	0.05
20131008	735515	23178.8	22988.2	23228.7	22927.1	133705	196.9	-32.627	301.57	22918.3	22978.5	23107.1	-192.69	23098	61.4	1.05379	-8.19706e-06	-106283	80.01	0.05
20131009	735516	23034	23002.1	23065.7	22965.9	107953	178.529	-75.9828	212.94	22968.4	22983.8	23092.6	-145.07	23107.9	-468.54	0.349617	-0.00756841	-155796	80.37	0.05
20131010	735517	22951.3	23077.5	23084.1	22743.5	135044	155.507	-110.306	340.63	22998.2	22980.7	23066.7	-258.33	23055.3	-420.24	0.157188	-0.00751264	-414547	80.48	0.05
20131011	735518	23218.3	23318.5	23336.6	23204.3	136036	156.998	82.2228	385.29	23029.9	23003.3	23076.1	93.29	23071.3	39.28	-0.146608	0.000485823	-581979	80.42	0.05
20131015	735522	23336.5	23399.8	23411.2	23279.3	124427	165.807	141.781	192.89	23068.8	23035.1	23089	476.66	23143.8	126.89	0.947639	0.0204255	-650146	80.44	0.05
20131016	735523	23228.3	23350.9	23350.9	23128.7	104117	162.188	71.7357	222.25	23093	23053.5	23125.9	49.48	23153.7	103.3	-0.612754	0.010498	-685726	80.46	0.05
20131017	735524	23094.9	23351.5	23357.2	23073.9	123791	146.859	37.1846	283.28	23111.2	23057.4	23136.9	60.91	23165.9	-112.16	-0.363087	-0.00514853	-865508	79.66	0.05
20131018	735525	23340.1	23261.7	23364.5	23213	131443	152.737	99.9054	269.59	23133.9	23084.3	23149.5	388.8	23243.6	480.24	0.562137	0.00863578	-680621	79.61	0.05
20131021	735528	23438.2	23494.4	23534.7	23356.8	116084	163.423	148.626	194.57	23151.7	23118	23179.4	219.83	23287.6	453.67	1.35403	0.0198053	-718327	79.7	0.05
20131022	735529	23316	23309	23387.5	23263.5	107091	160.188	78.8257	174.62	23166.2	23136.9	23213.6	97.67	23283.5	101.59	0.46947	0.0058818	-707085	79.26	0.05
20131023	735530	23000	23455.4	23505.8	22970.5	172380	130.617	-15.2842	535.27	23168	23123.8	23195.8	-336.57	23237.8	-138.59	0.612821	-0.00147695	-918342	79.28	0.05
20131024	735531	22835.8	22975.5	22975.5	22762.2	186316	92.8673	-148.718	237.76	23164.9	23096.4	23175.9	-392.51	23186	-138.13	-1.47993	-0.00503152	-962925	79.19	0.05
20131025	735532	22698.3	22758.4	22839.2	22640.2	185239	51.2659	-164.825	198.97	23143.6	23058.5	23150.6	-396.54	23057.7	-480.51	-1.45711	-0.0223952	-926975	79.21	0.05
20131028	735535	22806.6	22753.8	22849.3	22753.8	110323	26.7225	-116.054	150.96	23129.3	23034.5	23109.5	-533.52	22931.3	-227.39	-0.630553	-0.0227086	-744915	79.33	0.05
20131029	735536	22846.5	22842.3	22979.3	22760.9	142810	10.3766	-79.0826	218.45	23118.8	23016.6	23060.5	-591.61	22837.4	-104.76	-1.60124	-0.0164364	-704661	79.62	0.05
20131030	735537	23304	22967	23316.1	22935.6	171676	33.9458	23.7936	469.58	23111.2	23044	23068	-11.97	22898.3	85.7	0.369105	0.00897442	-450622	79.7	0.05
20131031	735538	23206.4	23134.4	23250.7	23108.3	179271	44.2351	20.2339	195.75	23104.8	23059.4	23079.2	206.42	22972.4	-130.15	-0.55771	-0.00572962	-377886	80.23	0.05
20131101	735539	23249.8	23208.8	23337	23149.5	124440	55.2561	41.2486	187.45	23107.6	23077.6	23070.2	413.97	23082.7	21.46	0.0923872	-0.00803647	-291619	80.72	0.04
20131104	735542	23189.6	23322.1	23345.9	23165.1	103339	58.4612	40.7344	180.87	23106.8	23088.2	23045.3	491.28	23159.3	94.74	0.410221	-0.00541989	-372636	80.57	0.04
20131105	735543	23039	23313.6	23313.6	22949.4	119425	48.2869	-5.41139	364.19	23103.5	23083.5	23017.6	232.37	23197.8	-301.15	-1.29027	0.00169279	-366127	80.7	0.04
20131106	735544	23036.9	23042.1	23119	22954.7	129995	39.6049	-25.5577	164.34	23096.9	23079.1	23021.3	190.4	23144.3	-401.21	-1.71178	0.00873033	-361269	80.51	0.04
20131107	735545	22881	23023.7	23023.7	22819.7	108495	19.9142	-62.127	217.29	23097.8	23060.2	23025.8	-422.99	23079.3	-434.96	-1.8655	0.00798434	-487296	80.83	0.04
20131108	735546	22744.4	22713	22813.8	22686.6	116736	-6.64003	-103.549	194.46	23088.5	23030.2	23030.4	-461.98	22978.2	-255.56	-1.11113	-0.00272684	-518061	81.22	0.04
20131111	735549	23069.8	22782	23124.3	22688.4	133842	-1.40631	-16.4572	435.89	23083	23033.9	23056.8	-179.94	22954.2	234.03	1.02484	0.00967973	-345186	81.09	0.04
20131112	735550	22901.4	23051.8	23084.9	22857.3	111421	-10.7266	-16.5923	227.62	23073.8	23021.3	23062.2	-288.21	22926.7	203.07	0.894647	-0.0172764	-503301	81.15	0.04
20131113	735551	22463.8	22665.9	22665.9	22463.4	204990	-52.8133	-165.92	438.01	23054.2	22968.2	22978.2	-575.12	22812.1	-342.75	-1.50286	-0.0319972	-742365	80.78	0.04
20131114	735552	22649.2	22673.3	22691.7	22529.3	125261	-70.4019	-122.621	227.84	23033.9	22937.8	22922.5	-387.79	22765.7	-197.39	-0.863982	-0.0258342	-710994	80.99	0.04
20131115	735553	23032.2	22749.6	23050.3	22749.6	203260	-52.8272	-8.33713	401.2	23033.8	22946.8	22900.7	151.12	22823.3	-271.87	-1.16662	-0.00679054	-417090	80.81	0.04
20131118	735556	23660.1	23397.7	23706.7	23390.7	397145	11.6339	182.243	674.53	23061	23014.7	22947.8	915.67	22941.3	453.69	1.95502	0.0262514	-27723.7	80.73	0.04
20131119	735557	23657.8	23834.5	23856.9	23620.3	297366	61.8255	176.472	236.62	23077.9	23076	23009.7	587.96	23092.6	408.02	1.75494	0.0262438	-192360	80.66	0.04
20131120	735558	23700.9	23774.3	23843.8	23690.8	193269	103.879	147.734	185.99	23092	23135.5	23076.1	799.45	23340	511.24	2.20461	0.0345907	-173016	81	0.04
20131121	735559	23580.3	23661.4	23661.4	23508.8	162064	126.025	95.7153	192.07	23105.5	23177.9	23146	1116.46	23526.2	541.34	2.34967	0.0354491	-327256	80.98	0.04
20131122	735560	23696.3	23752.3	23764.4	23641.2	168962	151.193	99.7475	184.12	23128.6	23227.2	23241.2	1047.13	23659.1	659.34	2.8621	0.0264358	-367362	80.66	0.04
20131125	735563	23684.5	23830	23830	23673.5	151362	168.244	86.4312	156.44	23141.9	23270.8	23302.6	652.3	23663.9	803.42	3.51129	0.0330614	-514186	80.91	0.04
20131126	735564	23681.3	23675.4	23751.9	23660	150552	179.433	69.5165	91.88	23151.2	23309.9	23380.6	21.22	23668.6	936.89	4.11921	0.0514098	-357827	80.62	0.04
20131127	735565	23806.3	23654	23856.9	23649.8	158894	196.132	70.5228	207.12	23170.1	23357.2	23514.9	148.54	23689.7	736.5	3.19248	0.0486089	-118893	80.7	0.04
20131128	735566	23789.1	23934.9	24014.8	23734.5	133380	205.603	73.9975	280.27	23200.4	23398.3	23628.9	88.23	23731.5	887.68	3.87609	0.0318188	-132416	80.55	0.04
20131129	735567	23881.3	23862.4	23912.3	23809.7	88033.7	218.035	71.0901	123.2	23240.6	23444.3	23713.8	301	23768.5	1417.46	6.30997	0.00926374	-177185	80.62	0.04
20131202	735570	24038.5	23936.2	24111.5	23844.2	138638	237.836	89.4632	267.31	23292.2	23500.9	23751.6	342.27	23839.3	1389.4	6.13445	0.0158387	-126829	80.9	0.1
20131203	735571	23910.5	23887.8	23975.8	23833.2	133794	240.421	75.7236	205.3	23334.6	23539.9	23776.9	226.02	23885.2	878.32	3.81345	0.00876645	-257591	80.64	0.1
20131204	735572	23728.7	23719.6	23846.8	23603	152371	225.207	11.8504	307.45	23368.6	23557.9	23779.7	47.42	23869.6	68.64	0.290109	0.00625445	-342528	80.61	0.1
20131205	735573	23712.6	23634.1	23728.9	23563.2	120408	209.434	-62.9621	165.69	23384.3	23572.6	23792.9	-93.78	23854.3	54.76	0.231467	0.000686977	-312707	80.29	0.1
20131206	735574	23743.1	23620.3	23812.9	23614.2	170582	197.125	-31.6489	198.69	23404.9	23588.8	23797.6	-45.99	23826.7	42.24	0.178221	0.00247019	-131614	80.26	0.1
20131209	735577	23811.2	23970	23970	23775	129459	190.665	61.0444	226.9	23426.5	23610	23810.3	-70.12	23781.2	230.88	0.979123	0.005455	-146998	80.13	0.1
20131210	735578	23744.2	23799.5	23810.9	23707.8	103069	178.087	-14.5951	103.41	23447.9	23622.8	23816.5	-294.36	23747.9	47.91	0.202184	-0.00261107	-198110	79.98	0.1
20131211	735579	23338.2	23686.8	23693.5	23295.1	190353	133.82	-225.855	449.05	23459.4	23595.7	23769.7	-572.23	23669.9	-346.21	-1.46176	-0.018952	-288798	79.88	0.1
20131212	735580	23218.1	23265.1	23327.4	23160.9	171349	88.0309	-260.222	177.34	23466.3	23559.7	23712.6	-510.58	23571	-463.16	-1.95581	-0.0277694	-365975	80.18	0.1
20131213	735581	23246	23080.2	23331.5	23017.3	152256	53.3736	-188.292	314.19	23480.4	23529.9	23649.1	-466.61	23471.5	-560.39	-2.35395	-0.0329716	-374032	80.19	0.1
20131216	735584	23114.7	23138.3	23204.6	22999.8	133308	15.1382	-156.868	246.2	23494.6	23490.3	23556.7	-628.44	23332.2	-674.43	-2.83504	-0.0332829	-315804	80.09	0.1
20131217	735585	23069.2	23281.4	23281.4	23040.6	141128	-18.6149	-115.886	240.78	23494.6	23450.2	23472.6	-741.94	23197.2	-812.06	-3.4004	-0.0277921	-235597	80.05	0.1
20131218	735586	23143.8	23076.5	23240.7	22993.5	129540	-38.8973	-95.8593	247.17	23503.9	23421	23414.1	-600.37	23158.4	-894.73	-3.72206	-0.0239852	-181687	80.51	0.1
20131219	735587	22888.8	23404.5	23404.5	22753.3	195832	-74.6922	-101.592	651.15	23520.3	23370.3	23331.7	-449.49	23092.5	-1021.72	-4.27311	-0.0359831	-527743	80.6	0.1
20131220	735588	22812.2	22904.2	22936.9	22713.7	212356	-107.994	-123.317	223.22	23526.5	23317.2	23238.6	-405.94	23005.7	-916.52	-3.8625	-0.0419547	-944937	80.55	0.1
20131223	735591	22921.6	22946.5	23005.9	22862.9	109450	-124.128	-88.9275	193.74	23522.3	23279.5	23149.7	-324.4	22967.1	-791.01	-3.33583	-0.0346455	-741984	80.43	0.1
20131224	735592	23179.5	23045.6	23194.6	23026.1	80146.9	-114.775	-38.5295	273.07	23503.8	23270	23093.2	64.89	22989.2	-563.55	-2.37353	-0.00679957	-585514	80.52	0.1
20131227	735595	23243.2	23138.9	23283.3	23130.9	85015.1	-101.057	-12.0226	152.45	23487.8	23267.4	23083.7	354.49	23009.1	-567.93	-0.407057	0.00108074	-441189	80.33	0.1
20131230	735598	23244.9	23353.5	23369.4	23178.3	100019	-89.0287	11.2269	191.09	23470.3	23265.3	23086.4	432.69	23080.3	-499.32	0.115212	-4.68899e-05	-421273	80.04	0.1
20131231	735599	23306.4	23328.4	23361.3	23271.8	67417.7	-73.6823	52.2121	116.47	23459.8	23269.2	23092.4	384.83	23179.1	-31.85	0.259959	0.0082265	-297079	80.2	0.1
20140102	735601	23340	23452.8	23469.3	23173.9	104222	-58.134	89.2327	295.4	23446.1	23275.9	23115	160.5	23262.8	121.93	0.975095	0.0116032	-346529	80.57	0.05
20140103	735602	22817.3	23098	23098	22782.4	199480	-86.9922	-123.922	557.63	23412.7	23232.3	23089.8	-362.27	23190.4	-428.68	-1.09215	-0.0141092	-640887	80.87	0.05
20140106	735605	22684.2	22732.8	22757.5	22567.8	165060	-119.231	-178.86	249.51	23374.4	23180.1	23043.8	-495.4	23078.5	-430.51	-1.98615	-0.00893889	-613839	80.68	0.05
20140107	735606	22712.8	22689.2	22802.8	22644.6	173339	-140.846	-124.114	158.27	23332.3	23135.6	23026.2	-530.46	22972.1	-356.45	-0.768806	-0.00435732	-604297	80.85	0.05
20140108	735607	22996.6	22834.8	23031.2	22778.8	220130	-133.536	-37.1995	318.41	23301.8	23122.3	23044.6	-248.28	22910.2	-147.23	0.808384	0.00326266	-516288	81.07	0.05
20140109	735608	22787.3	22925.2	23045	22709	171050	-142.98	-61.1134	335.94	23259.8	23090.4	23031.2	-519.06	22799.6	-101.42	-0.585606	-0.0169209	-607813	80.94	0.05
20140110	735609	22846.2	22735.9	22932.2	22726.8	149521	-144.05	-57.3075	205.37	23213.9	23067.2	22997.9	-493.8	22805.4	34.07	-1.43791	-0.0170798	-533181	80.63	0.05
20140113	735612	22888.8	23046.4	23067.3	22762.2	124741	-139.855	-28.6608	305.09	23174.6	23050.2	22962.4	71.48	22846.3	-32.8	-1.25451	-0.0153199	-654671	80.53	0.05
20140114	735613	22791.3	22637.5	22883	22637.5	116535	-142.751	-74.236	251.21	23138.5	23025.5	22917.1	107.13	22862	-388.27	-1.67505	-0.0221017	-687102	80.64	0.05
20140115	735614	22902	22985.8	23010.1	22827	111609	-134.561	-24.0817	218.79	23107.4	23013.8	22876.6	189.22	22843.1	-341.24	-1.46813	-0.0187682	-632721	80.99	0.05
20140116	735615	22986.4	23085.1	23085.1	22936.7	137302	-119.877	10.9688	183.14	23078.3	23011.2	22841.3	-10.18	22882.9	-258.46	-1.1119	0.00735783	-668867	80.91	0.05
20140117	735616	23133.3	22898.5	23263.4	22849.1	172593	-95.2845	47.1898	414.32	23052.2	23022.8	22872.9	346.02	22940.4	-173.04	-0.742457	0.0194179	-404476	81.19	0.05
20140120	735619	22929	23048.1	23089.2	22884.6	158859	-91.2366	12.0972	248.73	23020.8	23013.9	22897.4	82.7	22948.4	-411.1	-1.76135	0.00942782	-448635	81.11	0.05
20140121	735620	23033.1	23040.8	23139.7	22986.5	176700	-78.7156	73.056	210.7	23009.1	23015.7	22929.4	144.36	22996.8	215.84	0.94595	0.00158598	-537872	81.08	0.05
20140122	735621	23082.2	22954.8	23119.6	22913.7	176808	-64.0894	93.6973	205.95	23003.9	23022	22938	290.97	23032.8	398.1	1.75497	0.0127769	-413061	81.2	0.05
20140123	735622	22733.9	23082	23093.8	22722.6	193381	-79.6884	-32.6849	371.27	22984.2	22994.6	22932.6	-168.1	22982.3	21.12	0.0929873	-0.00491766	-470031	80.44	0.05
20140124	735623	22450.1	22522.4	22659.7	22435.7	200407	-113.644	-219.92	298.18	22958.6	22942.7	22893	-536.35	22845.7	-546.53	-2.37657	-0.0191666	-570048	80.47	0.05
20140127	735626	21976.1	22019.1	22044.2	21880.7	235549	-176.761	-323.657	569.33	22916.6	22850.7	22801.7	-1157.25	22655.1	-811.23	-3.56	-0.0357672	-476900	80.48	0.05
20140128	735627	21960.6	22012.5	22022.1	21892.2	183264	-225.431	-203.012	129.94	22871.1	22765.9	22718.7	-968.31	22440.6	-885.61	-3.87639	-0.0411038	-462534	80.57	0.05
20140129	735628	22141.6	22111.6	22222.7	22109.9	187877	-246.557	-114.928	262.06	22842.3	22706.4	22642.6	-891.51	22252.5	-747.15	-3.26427	-0.0367522	-393464	80.53	0.05
20140130	735629	22035.4	21827.3	22052.2	21746.2	153768	-268.77	-121.514	395.38	22812.5	22642.5	22547.5	-1046.83	22112.8	-755.86	-3.31644	-0.0474609	-352556	81.05	0.05
20140204	735634	21397.8	21561.7	21609.6	21388.6	248044	-333.978	-153.923	646.81	22753.8	22524	22374	-1684.48	21902.3	-1504.23	-6.11422	-0.0667793	-594744	81.12	0.06
20140205	735635	21269.4	21564.9	21564.9	21197.8	193980	-391.502	-133.872	367.1	22680.4	22404.5	22208	-1812.87	21761	-1717.03	-6.67755	-0.0765741	-694010	81.06	0.06
20140206	735636	21423.1	21320.9	21440.4	21277	158990	-419.844	-107.773	171.02	22610.4	22311	22047	-1659.12	21653.5	-1710.22	-6.00295	-0.0718786	-577941	80.9	0.06
20140207	735637	21636.8	21498.1	21703.7	21480.1	169809	-420.216	-72.197	280.56	22548.5	22246.8	21902.5	-1097.05	21552.5	-1292.1	-5.52419	-0.0482561	-432796	80.67	0.06
20140210	735640	21579.3	21646.8	21687.8	21524.8	171808	-420.313	-65.7989	163.03	22482.1	22183.3	21787	-870.8	21461.3	-1453.86	-6.12166	-0.0387883	-326477	80.65	0.06
20140211	735641	21963	21623.8	22025.6	21623.8	200477	-384.989	-25.4772	446.32	22429.1	22162.3	21738.3	-13.12	21574.3	-1119.27	-5.05923	-0.000597012	-114874	80.63	0.06
20140212	735642	22285.8	22057.7	22308.2	22010.6	196415	-327.174	34.8066	345.27	22408.7	22174	21769.3	325.15	21777.6	-448.11	-2.80501	0.01459	9849.23	80.69	0.06
20140213	735643	22165.5	22297.7	22297.7	22098.2	143184	-287.743	51.1926	199.5	22388.7	22173.2	21789.8	23.92	21926.1	-284.53	-3.76671	0.00107915	-226130	80.3	0.06
20140214	735644	22298.4	22382.7	22412.7	22243.8	114273	-242.971	94.359	247.21	22372.8	22185.1	21805.5	262.99	22058.4	322.31	-3.39586	0.0117941	-212934	80.15	0.06
20140217	735647	22535.9	22463.4	22585.7	22463.4	104380	-186.175	140.469	287.27	22355.1	22218.6	21855.5	899.09	22249.7	575.3	-0.87077	0.0505047	-231331	80.13	0.06
20140218	735648	22587.7	22535.2	22592.4	22437.4	96151	-135.425	119.843	154.98	22347.4	22253.7	21974.5	1008.46	22374.7	446.11	0.613183	0.0583653	-134290	80.01	0.06
20140219	735649	22664.5	22600.6	22708.4	22534.2	114588	-87.994	113.481	174.21	22340.4	22292.8	22114	701.54	22450.4	629.1	3.13258	0.0547724	-165234	80.19	0.06
20140220	735650	22394.1	22595.9	22742.7	22297.8	269155	-71.4035	77.4454	444.87	22321.4	22302.5	22211.1	108.29	22496.1	996.31	1.97371	0.0338138	-236275	80.28	0.06
20140221	735651	22568.2	22617.6	22633.3	22442.4	167880	-43.6985	76.5376	239.21	22312.8	22327.8	22304.2	402.71	22550.1	1298.86	1.92682	0.0438218	-188362	80.27	0.06
20140224	735654	22388.6	22576.3	22576.3	22260.1	170911	-35.8277	48.6976	316.22	22293.1	22333.6	22385.2	90.15	22520.6	965.43	1.6026	0.0190088	-387699	80.22	0.06
20140225	735655	22317.2	22498.4	22518.8	22259.8	153838	-34.9454	35.3404	259.08	22267.3	22332	22420.6	-218.74	22466.5	680.35	3.1444	0.00140743	-402778	80.14	0.06
20140226	735656	22437.4	22297.6	22503	22258.9	175003	-24.2641	34.4067	244.07	22240.6	22342.1	22435.8	-150.28	22421.1	858.18	3.97687	0.0121186	-293620	80.41	0.06
20140227	735657	22828.2	22466	22866.2	22432.5	195798	15.5511	111.626	433.75	22236.7	22388.4	22502	163.66	22507.9	865.2	3.93936	0.0232068	-239553	80.28	0.06
20140228	735658	22837	22943	22986.7	22709.5	189730	47.2685	152.41	277.18	22229.2	22431.1	22555.9	442.88	22561.7	551.17	2.47319	0.0131813	-130792	79.78	0.06
20140303	735661	22500.7	22630.8	22749.1	22487.2	163415	44.7531	44.9071	349.73	22206.8	22437.7	22552.4	-67.57	22584.1	335.14	1.51199	-0.00385386	-147213	80.07	0.05
20140304	735662	22657.6	22542.2	22784	22534.1	134432	54.7934	72.5633	283.31	22203.8	22458.7	22559.3	269.07	22652.2	359.22	1.61097	-0.000303999	-23148.3	80.13	0.05
20140305	735663	22579.8	22839.4	22839.4	22529.8	162006	55.825	60.2362	309.6	22208.8	22470.2	22550.9	262.58	22680.6	43.84	0.194534	0.00822417	-85860.9	80.09	0.05
20140306	735664	22703	22588.8	22764.4	22588.8	152451	65.8242	69.8692	184.6	22236.8	22492.4	22581.8	265.53	22655.6	115.25	0.510233	0.00593447	-36674.3	79.67	0.05
20140307	735665	22660.5	22728.5	22820.4	22604	148146	69.5195	65.5692	216.39	22263.7	22508.4	22591	-167.69	22620.3	-4.03	-0.0177811	0.0120002	-187847	79.71	0.05
20140310	735668	22264.9	22339.4	22388.5	22206.8	162128	40.0678	-142.682	453.69	22268.5	22485.2	22578.6	-572.03	22573.2	-129.15	-0.576715	-0.00234214	-70320.6	79.74	0.05
20140311	735669	22269.6	22234.6	22352	22198.1	136565	16.9098	-120.685	153.92	22277.5	22464.7	22573.9	-231.06	22495.6	-298.63	-1.32323	-0.00747991	116879	79.79	0.05
20140312	735670	21902	22019	22019	21873.2	189004	-30.7557	-197.43	396.41	22296.9	22411.1	22520.3	-755.68	22360	-486.61	-2.17348	-0.040574	-134331	79.62	0.05
20140313	735671	21756.1	21920.9	22041.3	21743.3	157946	-79.3862	-170.745	297.99	22315.6	22348.7	22413.1	-823.7	22170.6	-561.12	-2.51429	-0.0473303	-327092	79.58	0.05
20140314	735672	21539.5	21612.1	21630.7	21462.5	169761	-133.86	-188.454	293.59	22320	22271.6	22283.4	-1163.48	21946.4	-897.95	-4.00202	-0.0427178	-329217	79.41	0.05
20140317	735675	21474	21494.4	21535.7	21423	102712	-180.242	-152.315	116.46	22313.8	22195.7	22180.7	-1186.54	21788.2	-1354.23	-5.93227	-0.052242	-517074	79.4	0.05
20140318	735676	21583.5	21549.2	21607	21469.2	147869	-205.788	-111.722	137.77	22313.9	22137.4	22073.3	-681.43	21651	-1253.46	-5.48873	-0.0441227	-630775	79.37	0.05
20140319	735677	21568.7	21585.1	21614.5	21485.5	125399	-224.639	-91.6972	129.02	22298.8	22083.2	21972.2	-700.92	21584.3	-931.98	-4.14201	-0.0499617	-551883	80.05	0.05
20140320	735678	21182.2	21352.5	21475.5	21137.6	185519	-267.683	-113.144	431.08	22256.3	21997.4	21820.1	-719.79	21469.6	-1475.47	-6.51202	-0.0652382	-588390	80.19	0.05
20140321	735679	21436.7	21239.1	21470.3	21171.9	276182	-278.051	-87.262	298.4	22228.3	21944	21697.7	-319.38	21449	-1143.08	-5.06241	-0.0371989	-467415	80.13	0.05
20140324	735682	21846.5	21657.5	21867	21590.1	246068	-250.318	-23.8357	430.27	22210.9	21934.7	21655.9	306.96	21523.5	-856.52	-3.77272	-0.0190017	-332133	79.94	0.05
20140325	735683	21732.3	21773.6	21858.1	21704.7	143974	-234.842	-16.7321	153.38	22180	21915.4	21602.1	258.37	21553.3	-928.17	-4.09598	-0.00774497	-412962	80.03	0.05
20140326	735684	21887.8	21889.8	22006.6	21865.3	191773	-207.642	25.5515	274.32	22153.1	21912.8	21600.7	304.25	21617.1	-377.18	-1.69405	0.00601569	-293579	80.02	0.05
20140327	735685	21834.5	21897.1	21926.8	21715.6	222233	-188.217	23.4049	211.2	22121.2	21905.3	21608.5	265.76	21747.5	-435.16	-1.95405	0.0135089	-316036	80.15	0.05
20140328	735686	22065.5	21930.4	22143.2	21930.4	214732	-152.419	94.9109	308.79	22108.5	21920.6	21661.2	883.37	21873.3	163.58	0.746874	0.0268101	-78208.2	80.19	0.05
20140331	735689	22151.1	22244.2	22244.2	22043.5	191901	-115.813	131.461	200.65	22092.5	21942.5	21728.9	714.36	21934.2	394.98	1.81549	0.0256223	-59642.7	80.11	0.05
20140401	735690	22448.5	22292.3	22458.9	22250.7	159852	-62.0821	172.656	307.88	22094.8	21990.7	21815.4	602.09	22077.5	909.05	4.22039	0.0391941	-39999.2	80.08	0.05
20140402	735691	22523.9	22598.4	22598.4	22436.3	159418	-13.263	163.092	162.12	22102.7	22041.5	21910.9	791.62	22204.7	1049.99	4.8896	0.0595713	-276727	80.23	0.05
20140403	735692	22565.1	22666.1	22722.2	22531.2	138587	28.4185	143.06	198.3	22107.6	22091.4	22049.2	677.33	22350.8	981.58	4.54783	0.0500056	-277439	80.46	0.05
20140404	735693	22510.1	22476.2	22595.7	22452.6	149761	56.3636	105.003	143.07	22095.4	22131.2	22156.5	675.63	22439.7	941.39	4.36461	0.0294815	-160850	80.44	0.05
20140407	735696	22377.2	22416.5	22485.2	22326.4	136476	67.0116	70.6381	183.67	22077.7	22154.7	22209.6	542.7	22485	1194.99	3.7483	0.0288164	-256752	80.22	0.05
20140408	735697	22597	22390.1	22625.2	22330	224259	92.1258	80.4258	295.22	22081.4	22196.8	22296.1	531.44	22514.6	1160.27	6.67925	0.0313856	36231.5	79.78	0.05
20140409	735698	22843.2	22725.4	22933.3	22721.2	225572	130.392	121.934	336.36	22088.6	22258.4	22391.6	692.11	22578.5	996.72	6.56104	0.0441585	62292.6	79.52	0.05
20140410	735699	23187	22949.8	23224.5	22734.4	270530	186.312	146.007	490.15	22111.9	22346.8	22526.8	738.42	22702.9	1454.64	6.13605	0.0483647	239777	79.41	0.05
20140411	735700	23003.6	23150.8	23194.2	22946.2	221281	213.377	131.628	247.94	22123.5	22409.3	22620.7	479.7	22801.6	1115.89	5.8499	0.0370628	174920	79.49	0.05
20140414	735703	23038.8	22911.8	23090.9	22911.8	133239	234.954	111.381	179.12	22138	22469.3	22709.4	473.72	22933.9	1204.35	5.25888	0.0256203	238321	79.76	0.05
20140415	735704	22671.3	23054.3	23054.3	22658.3	150744	219.863	55.8508	396.08	22153.7	22488.5	22731.7	161.18	22948.8	605.73	3.83252	0.00649809	244263	79.79	0.05
20140416	735705	22696	22686.2	22866.6	22627.5	120993	207.508	30.2504	239.05	22170.1	22508.3	22748.9	99.04	22919.3	544.95	2.85731	0.00576886	336606	79.82	0.05
20140417	735706	22760.2	22858.8	22858.8	22658	104368	200.587	27.8115	200.84	22203.1	22532.3	22768.4	-82.93	22834	311.7	2.75012	0.0109911	358643	79.85	0.05
20140422	735711	22730.7	22718.7	22808.3	22644.4	117782	190.521	7.44508	163.87	22240.6	22551.2	22790.5	-308.12	22779.4	206.74	0.733877	0.015553	385876	79.9	0.05
20140423	735712	22509.6	22855.3	22855.3	22495.6	146603	162.83	-41.5619	359.67	22277.9	22547.2	22803.7	-161.62	22673.6	-55.44	-0.00195468	-0.00386468	208206	79.87	0.05
20140424	735713	22562.8	22527.4	22575.5	22461.1	124551	143.52	-77.3618	114.4	22319.8	22548.7	22800.3	-133.21	22651.9	52.72	-0.151215	-0.0122737	262738	79.79	0.05
20140425	735714	22223.5	22524.6	22548.5	22213.7	150158	99.6917	-133.589	349.06	22344.4	22517.7	22738.4	-536.71	22557.4	-153.62	-2.71258	-0.0415505	221243	79.76	0.05
20140428	735717	22132.5	22122.4	22202.3	22097	120438	56.9577	-163.011	126.58	22366.1	22481.1	22632.9	-627.71	22431.8	-464.44	-4.54751	-0.0378684	49953.7	79.71	0.05
20140429	735718	22453.9	22172.1	22474.2	22099.2	164733	48.463	-99.2678	374.99	22415	22478.5	22577.9	-306.35	22376.5	-389.28	-2.38984	-0.025388	5886.57	79.81	0.05
20140430	735719	22134	22466	22466	22097.4	181387	15.7347	-114.16	368.68	22441.8	22445.7	22487.5	-596.71	22301.3	-1052.99	-3.92742	-0.0236992	-118703	79.53	0.05
20140502	735721	22260.7	22194.7	22312.7	22150.3	115067	0.0207186	-93.5278	178.74	22457.7	22428	22446.4	-470.01	22240.9	-742.97	-3.37748	-0.0191813	-69192.5	79.5	0.06
20140505	735724	21976.3	22195.8	22284.6	21873.9	105300	-34.9735	-120.751	410.69	22467.1	22385	22374.4	-533.31	22191.5	-1062.47	-3.06525	-0.0344421	-59572.9	79.51	0.06
20140507	735726	21746.3	21904.5	21923.2	21680.3	155184	-80.3452	-153.134	296	22461.7	22324.2	22273	-477.27	22114.2	-925	-4.45505	-0.043308	-297046	79.23	0.06
20140508	735727	21837.1	21804.7	21929.4	21738.2	139779	-107.729	-125.557	191.28	22461.8	22277.8	22183.7	-295.41	21990.9	-858.89	-4.05584	-0.029877	-184278	79.45	0.06
20140509	735728	21863	21819.9	21925.4	21705.1	111442	-125.892	-110.565	220.27	22454	22238.3	22119	-590.9	21936.7	-897.25	-3.94218	-0.0310161	-282394	79.87	0.06
20140512	735731	22261.6	21921.6	22399.6	21796.9	166235	-106.889	-26.9422	602.74	22458.2	22240.5	22088.9	127.64	21936.9	-469.07	-2.0636	0.00171057	-115398	79.89	0.06
20140513	735732	22352.4	22436.2	22436.2	22286.5	113910	-83.542	39.1113	174.63	22454.5	22251.2	22101.8	376.05	22012.1	-157.26	-0.698634	0.00983564	-105905	80.12	0.06
20140514	735733	22582.8	22484.5	22664.4	22365.2	192732	-45.9192	101.676	311.99	22456.8	22282.7	22146.8	606.44	22179.4	19.97	0.0885085	0.00570701	-77996.8	80.06	0.06
20140515	735734	22730.9	22726.6	22792.6	22610	117033	-4.10586	150.17	209.86	22463.2	22325.4	22174.5	984.6	22358.1	507.33	2.28285	0.026259	-41474.4	80.03	0.06
20140516	735735	22712.9	22645.5	22718.1	22555.6	116638	27.2688	127.762	175.27	22471	22362.3	22232.4	875.79	22528.1	580.38	2.62229	0.0199111	-150213	80.06	0.06
20140519	735738	22704.5	22751.2	22751.2	22556	99151.5	50.8684	110.495	195.27	22483.6	22394.9	22276.8	841.51	22616.7	250.61	1.11611	0.0320716	-299141	80.03	0.06
20140520	735739	22834.7	22758	22914.2	22758	138125	79.1631	124.427	209.67	22492.7	22436.8	22362.6	573.07	22713.1	700.71	3.16577	0.0476652	-362232	80.05	0.06
20140521	735740	22836.5	22715.6	22883.5	22649.7	150197	100.576	95.5854	233.84	22492.4	22474.9	22471.6	484.14	22763.9	575.85	3.91417	0.0437632	-153215	80.08	0.06
20140522	735741	22953.8	22942.3	23053.3	22884.5	184656	125.559	109.346	216.76	22483.5	22520.5	22583.3	370.99	22808.5	977.43	4.44765	0.0475203	-235096	80.22	0.06
20140523	735742	22965.9	23010.5	23010.5	22922.3	133467	144.667	93.7003	88.1	22482	22562.9	22693.6	235	22859.1	1219.6	5.60832	0.0306651	-156848	80.38	0.06
20140526	735745	22963.2	23055.5	23087	22898.8	92174.3	157.775	86.7158	188.2	22479.1	22601	22763.7	250.27	22910.8	1126.06	5.15663	0.0265991	-207009	80.29	0.06
20140527	735746	22944.3	22953.1	22984.5	22886.5	88616.6	164.74	73.3866	98	22489.6	22633.7	22822.9	239.8	22932.7	1081.31	4.94585	0.0157569	-163772	80.37	0.06
20140528	735747	23080	23023.8	23204.9	22949.9	187792	179.148	101.212	260.64	22504.4	22676.2	22872.7	245.35	22981.4	818.42	3.67637	0.0151287	-131008	80.56	0.06
20140529	735748	23010.1	23103.3	23209.3	22968.1	165695	182.819	92.6972	241.16	22514	22708	22900.6	173.62	22992.7	657.76	2.94268	0.0129173	-54145.7	80.49	0.06
20140530	735749	23081.7	23074.8	23178.6	22993.7	213941	189.317	93.7408	184.89	22527.5	22743.6	22937.5	127.89	23015.9	498.88	2.20912	0.0163398	-84770.7	80.39	0.06
20140603	735753	23291	23327.5	23327.5	23134.3	187143	208.953	142.436	245.86	22557.5	22795.7	22996.1	325.18	23081.4	560.18	2.4644	0.0195938	14917.6	80.54	0.54
20140604	735754	23151.7	23284.2	23284.2	23110.8	110362	210.842	108.018	180.19	22580.2	22829.6	23027.8	188.53	23122.9	438.8	1.93194	0.0136141	-81033.7	80.66	0.54
20140605	735755	23109.7	23142.7	23178.1	23052.4	113988	206.565	69.3443	125.65	22614.3	22856.3	23055.1	165.36	23128.8	405.16	1.78449	0.0067461	-234770	80.35	0.54
20140606	735756	22951	23231.3	23231.3	22950.7	179394	188.203	26.2349	280.65	22645.8	22865.3	23054.9	-129.03	23117	116.32	0.509401	-0.000647047	-250578	80.43	0.54
20140609	735759	23117.5	23086.9	23159.6	23053.4	117557	184.952	54.5358	208.6	22671.3	22889.3	23070	107.33	23124.2	280.95	1.23027	0.00667417	-263572	80.63	0.54
20140610	735760	23315.7	23206.2	23360.2	23061.2	173269	196.113	132.068	299	22716.7	22930	23105.3	234.09	23129.1	361.98	1.577	0.0159309	-143822	80.81	0.54
20140611	735761	23257.3	23281.1	23281.1	23168.1	131220	197.96	113.541	147.6	22755.1	22961.1	23136.6	-33.75	23150.2	291.43	1.26897	0.0076217	-70375.4	80.77	0.54
20140612	735762	23175	23127.8	23237.8	23065.5	126263	190.589	45.4451	191.79	22801.2	22981.5	23146.1	23.31	23163.3	211.84	0.92252	0.00711456	-59506.5	80.59	0.54
20140613	735763	23319.2	23099.9	23397.8	23099.9	156442	194.141	115.574	297.9	22861.7	23013.7	23177	209.51	23236.9	374.87	1.63383	0.0101856	33878.6	80.61	0.54
20140616	735766	23300.7	23299	23340.4	23232.6	121505	193.235	111.026	107.86	22918	23041	23198.9	349.67	23273.6	220.64	0.955978	0.000413293	-58062.4	80.44	0.54
20140617	735767	23203.6	23237.6	23242.7	23127	136161	182.579	23.1951	173.65	22969.5	23056.5	23190.1	86.12	23251.1	193.45	0.840716	0.00223586	-34355.9	80.61	0.54
20140618	735768	23181.7	23128.2	23299.4	23128.2	129656	170.405	27.8976	171.14	23004.9	23068.4	23193.1	-134.02	23236	100.07	0.433548	0.00310848	-57144.8	80.4	0.54
20140619	735769	23167.7	23264.9	23300.3	23122.8	142118	157.809	14.2387	177.56	23036.3	23077.9	23198.9	-89.56	23234.6	-123.31	-0.529431	0.00935482	-137672	80.33	0.54
20140620	735770	23194.1	23199.2	23285.5	23157.9	134164	148.243	24.595	127.66	23059.8	23088.9	23223.2	19.04	23209.6	42.35	0.182924	0.00330214	-191429	80.34	0.54
20140623	735773	22804.8	23165.3	23393.8	22802.1	200552	108.007	-181.686	591.71	23062.6	23061.9	23192	-514.36	23110.4	-304.85	-1.31915	-0.0219135	-289866	80.27	0.54
20140624	735774	22880.6	22915.9	22946.1	22832.9	144871	81.3015	-202.422	141.29	23069.1	23044.6	23148.5	-420.03	23045.8	-70.36	-0.306566	-0.0161949	-402831	80.32	0.54
20140625	735775	22866.7	22935.1	22938.7	22829.3	108266	58.3399	-157.474	109.41	23075.3	23027.7	23109.4	-336.89	22982.8	-250.77	-1.08476	-0.013304	-548157	80.21	0.54
20140626	735776	23197.8	22947.8	23203.5	22926	129210	66.1	-21.2901	336.78	23089.3	23043.9	23111.7	16.11	22988.8	-117.91	-0.50571	-0.00520344	-444304	80.21	0.54
20140627	735777	23221.5	23188.5	23272.1	23111	119375	73.3165	34.1227	161.07	23104.1	23060.8	23101.9	53.79	22994.3	-35.77	-0.153801	-0.0033969	-352265	80.02	0.54
20140630	735780	23190.7	23273.2	23346.2	22960.1	147616	75.6779	15.088	386.15	23113.2	23073.2	23090.9	-3.34	23071.5	15.7	0.0677454	-0.000554656	-338591	79.79	0.54
20140702	735782	23549.6	23326.5	23576.3	23293.8	193645	105.296	190.587	385.63	23135.7	23118.5	23125.5	668.98	23205.3	230.45	1.06842	0.0156223	-177711	79.95	0.03
20140703	735783	23531.4	23553.6	23591.5	23482.9	107358	125.85	181.666	108.57	23157.5	23157.9	23160.5	664.74	23338.2	230.77	1.41293	0.0154563	-241005	80.21	0.03
20140704	735784	23546.4	23609.3	23626.1	23508.3	111692	141.711	159.055	117.87	23180.7	23194.9	23198.4	348.53	23407.9	342.77	1.57296	0.014962	-236651	80.28	0.03
20140707	735787	23540.9	23581.4	23592.4	23435.2	91191.4	152.088	116.642	157.14	23198.4	23227.8	23233.1	319.4	23471.8	359.2	1.61082	0.0312694	-268080	80.21	0.03
20140708	735788	23541.4	23555.3	23555.7	23455.1	111406	158.521	91.8318	100.53	23218.8	23257.7	23306.7	350.66	23541.9	373.65	1.49745	0.0280672	-248185	80.18	0.03
20140709	735789	23176.1	23408	23408	23126.7	154584	132.614	-4.40297	414.7	23222.5	23249.9	23336.3	-14.65	23467.2	-17.99	1.62799	0.0133487	-291290	80.09	0.03
20140710	735790	23239	23281.5	23281.5	23182.1	110051	115.824	-6.32657	105.38	23220.5	23248.9	23373.5	-310.63	23408.7	434.18	1.56617	0.00177116	-308367	80.12	0.03
20140711	735791	23233.5	23155.7	23307.5	23147	112309	100.908	-8.45822	160.55	23223.6	23247.4	23377	-297.99	23346.2	352.81	1.60386	0.000513484	-74788.4	80.19	0.03
20140714	735794	23346.7	23310.2	23459.5	23273.4	106096	97.1031	29.0676	226.03	23232.7	23256.9	23389.6	-199.69	23307.3	479.97	0.641612	0.00667975	-87759.2	80.17	0.03
20140715	735795	23460	23482.8	23496.6	23398.2	104814	102.053	52.0497	149.9	23252.3	23276.2	23416.5	-80.96	23291	262.13	1.02681	-0.00380728	-175628	80.38	0.03
20140716	735796	23523.3	23490.4	23562.3	23430.1	95953	109.819	64.752	132.18	23267.9	23299.7	23413.9	-18.1	23360.5	301.76	1.43402	-0.00034677	-124086	80.54	0.03
20140717	735797	23520.9	23583.3	23583.3	23422	109398	114.46	58.0381	161.36	23275.8	23320.8	23412.8	344.8	23416.8	330.15	1.42363	-0.00108255	-201042	80.51	0.03
20140718	735798	23454.8	23316.5	23460.1	23240.6	91330.8	111.521	-11.8403	280.26	23283.4	23333.6	23403.6	215.8	23461.1	-94.83	-0.402682	-0.00365874	-258656	80.54	0.03
20140721	735801	23387.1	23484.5	23498.3	23372.6	104228	102.55	-3.34031	125.72	23291.5	23338.7	23388.3	153.69	23469.2	-144.3	-0.613222	-0.00655187	-341233	80.56	0.03
20140722	735802	23782.1	23465.8	23803.2	23423.3	185946	125.861	141.127	416.03	23309.3	23380.9	23412.3	435.44	23533.6	235.75	1.00122	0.025483	-146319	80.78	0.03
20140723	735803	23971.9	23841.2	23975.7	23834.4	180778	157.827	227.094	193.63	23335.2	23437.2	23491.9	511.91	23623.4	430.95	1.83064	0.0305725	-19757.1	80.8	0.03
20140724	735804	24141.5	24080.6	24150	24005.2	193051	194.605	227.878	178.13	23371.2	23504.3	23582.2	618.22	23747.5	600.12	2.54921	0.0376137	139242	80.87	0.03
20140725	735805	24216	24247.2	24247.2	24089	163730	227.146	176.426	158.21	23411	23572	23680.4	695.14	23899.7	1039.94	4.48713	0.0358994	112344	81.05	0.03
20140728	735808	24428.6	24249.3	24501.1	24248.4	197191	267.014	165.069	285.12	23459.5	23653.6	23788.6	973.84	24108	1189.64	5.11916	0.0396531	374436	81	0.03
20140729	735809	24640.5	24526.6	24667	24437.1	199839	312.11	154.44	238.33	23515.1	23747.6	23906.7	1253.39	24279.7	1407.08	6.05627	0.045342	518615	81.21	0.03
20140730	735810	24732.2	24704.6	24912.2	24660.3	252381	351.198	145.927	271.69	23589.3	23841.4	24027.6	950.1	24431.8	1385.54	5.93464	0.0489782	613946	81.42	0.03
20140731	735811	24756.8	24805.8	24893.7	24661.6	194410	379.787	122.005	232.17	23661.4	23928.6	24151.2	784.98	24554.8	1296.89	5.5281	0.0525939	456574	81.46	0.03
20140801	735812	24532.4	24594.2	24731.5	24485.7	175587	379.954	81.0629	271.12	23725.5	23986.1	24258.9	390.93	24618.1	1009.15	4.29001	0.0466847	387938	81.31	0.03
20140804	735815	24600.1	24590.1	24690.6	24558.4	118333	381.152	75.3903	158.17	23779.4	24044.6	24380.2	384.07	24652.4	1079.21	4.58831	0.0332507	428386	81.32	0.03
20140805	735816	24648.3	24679.1	24679.1	24494.1	124953	381.59	65.0492	185.02	23834.3	24102.1	24466.8	219.63	24654	1193.47	5.08838	0.0274417	254647	81.54	0.03
20140806	735817	24584.1	24558.8	24589.7	24397.4	117186	372.469	44.8478	250.85	23887.9	24148	24528.1	-56.4	24624.3	1196.99	5.11815	0.0180047	291983	81.42	0.03
20140807	735818	24387.6	24498.8	24502.3	24364.6	123342	345.398	18.4998	219.55	23920.1	24170.8	24552.7	-344.65	24550.5	605.45	2.54582	0.00703432	251990	81.53	0.03
20140808	735819	24331.4	24307.1	24493	24190.9	134169	315.773	-14.2208	302.08	23950.9	24186.1	24564.2	-425.44	24510.3	359.54	1.49984	-0.00397976	286279	81.4	0.03
20140811	735822	24646	24533.3	24671.3	24491	112985	314.061	48.6127	339.92	23993.2	24229.9	24585.9	113.59	24519.5	504.52	2.08985	0.000222754	372323	81.46	0.03
20140812	735823	24689.4	24668.6	24691.7	24552.4	102823	312.602	56.607	139.24	24037.4	24273.6	24590.8	89.33	24527.7	473.4	1.95491	-0.00173054	515162	81.51	0.03
20140813	735824	24890.3	24726.2	24907.1	24611.2	146690	323.925	120.658	295.89	24089.3	24332.4	24606.6	242.08	24588.9	461.71	1.89004	0.00536312	643530	81.61	0.03
20140814	735825	24801.4	24894.2	24964.4	24721.9	145686	322.006	130.513	242.55	24151.8	24377	24611.1	217.23	24671.7	160.83	0.652705	0.0108434	533383	81.6	0.03
20140815	735826	24954.9	24969.7	25010.3	24872.7	115021	329.085	157.53	208.95	24217.8	24432.1	24653.4	567.38	24796.4	222.73	0.900567	0.01422	500210	81.43	0.03
20140818	735829	24955.5	24943.6	24978.9	24765	128152	330.923	107.216	213.91	24284	24481.9	24688.9	624.05	24858.3	198.61	0.802243	0.0123099	531707	81.58	0.03
20140819	735830	25123	25045.5	25201.2	24909.3	146651	341.952	152.56	291.95	24352.3	24543	24736.4	476.93	24945	590.52	2.4071	0.0214473	546740	81.89	0.03
20140820	735831	25159.8	25157	25190	25056.7	123810	349.633	140.344	133.32	24417.7	24601.7	24793.9	470.35	24998.9	559.68	2.27511	0.0306919	591709	82.25	0.03
20140821	735832	24994.1	25142.3	25142.3	24896.2	146005	338.451	83.5683	263.56	24474.3	24639.1	24854.6	103.76	25037.4	345.84	1.4031	0.0265139	446224	82.16	0.03
20140822	735833	25112.2	25113.7	25132.9	25025.9	118328	335.257	93.3893	138.83	24535.5	24684.2	24932.7	310.87	25068.9	528.1	2.14813	0.0185651	525306	82.33	0.03
20140825	735836	25166.9	25050	25243.2	24946.8	133345	333.296	89.6256	296.31	24601.3	24730.1	24984.7	211.97	25111.2	779.35	3.19569	0.0189733	423091	82.58	0.03
20140826	735837	25074.5	25147.8	25188.3	25069	125288	320.589	77.3498	119.33	24666.2	24762.9	25023.3	119.04	25101.5	743.09	3.05404	0.00734451	179091	82.67	0.03
20140827	735838	24918.8	25134.5	25160.7	24883.5	146839	294.556	32.0556	277.22	24709.9	24777.8	25026.1	-204.2	25053.3	272.73	1.10659	0.00471091	-16391.8	82.46	0.03
20140828	735839	24741	25055.8	25055.8	24679.1	153336	256.623	-50.823	376.71	24739.5	24774.3	25020.1	-418.76	25002.7	51.59	0.208956	-0.00857305	-112254	82.49	0.03
20140829	735840	24742.1	24748.2	24814.3	24630.8	171154	224.064	-107.592	183.47	24762.6	24771.2	24998.8	-252.04	24928.6	-148.28	-0.595733	-0.00855123	-257895	82.72	0.03
20140901	735843	24752.1	24703.7	24891.3	24696.2	144777	196.801	-94.0497	195.09	24783.2	24769.4	24978.4	-360.14	24845.7	-49.27	-0.198658	-0.0147618	-321038	82.78	0.05
20140902	735844	24749	24699.8	24816.9	24576.2	164636	172.954	-120.113	240.66	24795.6	24767.4	24941	-417.89	24780.6	-205.92	-0.825167	-0.0163253	-315025	82.97	0.05
20140903	735845	25318	24786	25325.2	24751.7	253528	197.684	83.1313	576.14	24821.6	24819.9	24956.9	243.45	24860.4	362.49	1.45255	0.0127913	-38911.6	82.86	0.05
20140904	735846	25297.9	25268.4	25363	25193.4	198086	213.209	133.697	169.61	24843.4	24865.4	24987.2	379.17	24971.8	174.97	0.696455	0.00734013	39666.5	83.84	0.05
20140905	735847	25240.2	25356.6	25356.6	25171.6	216384	218.334	104.667	184.97	24862	24901.1	25000	499.15	25071.4	80.39	0.319518	0.00290173	-105436	83.76	0.05
20140908	735850	25190.5	25293.1	25293.1	25074	127224	215.896	67.4471	219.07	24887.3	24928.6	25002.4	449.45	25159.1	196.35	0.12198	0.00460293	-144209	84.31	0.05
20140910	735852	24705.4	24969.4	24969.4	24681.2	174844	172.83	-84.9626	509.26	24891.3	24907.4	24965.5	-46.73	25150.4	-406.87	-1.62021	-0.00856343	-319813	84.23	0.05
20140911	735853	24662.6	24701.7	24783	24589.9	144380	133.71	-103.191	193.05	24891.9	24884.1	24939.9	-86.38	25019.3	-504.27	-2.0037	-0.00316721	-249395	84.24	0.05
20140912	735854	24595.3	24620.2	24701.4	24487.9	123395	96.1675	-109.007	213.49	24892.3	24856.6	24925.3	-722.63	24878.8	-479.18	-1.91103	-0.00593079	-274567	84.16	0.05
20140915	735857	24357	24410.4	24471.8	24300.6	147961	46.6455	-147.056	294.75	24891.1	24809	24886.8	-940.93	24702.2	-561.76	-2.25437	-0.0159623	-391309	84.24	0.05
20140916	735858	24136	24318.8	24406	24117.6	128232	-10.3133	-164.017	288.38	24883.6	24744.9	24825.2	-1104.14	24491.3	-604.99	-2.44529	-0.0247691	-487987	84.08	0.05
20140917	735859	24376.4	24380.3	24470.3	24339.5	179378	-35.6445	-101.92	334.25	24873.2	24709.8	24787.9	-814.04	24425.5	-365.65	-1.47785	-0.0371886	-574652	84.75	0.05
20140918	735860	24168.7	24294.6	24294.6	24103.5	145943	-71.6525	-127.897	272.88	24853.2	24658.3	24673	-536.64	24326.7	-583.37	-2.35685	-0.0446361	-615060	84.27	0.05
20140919	735861	24306.2	24334.7	24419.8	24155.6	192482	-88.0835	-87.6501	264.23	24830.7	24624.7	24573.8	-356.48	24268.9	-442.86	-1.7894	-0.0370041	-623459	84.79	0.05
20140922	735864	23955.5	24072.2	24082.6	23949.3	172375	-127.927	-122.851	356.87	24798.2	24561	24445.4	-639.83	24188.6	-1362.46	-5.3814	-0.0490249	-781427	84.71	0.05
20140923	735865	23837.1	23882.6	24012.1	23826	141717	-167.132	-117.556	186.1	24755.2	24492.1	24310	-519.92	24128.8	-1460.85	-5.77459	-0.0351458	-854970	84.7	0.05
20140924	735866	23921.6	23789	24016.4	23789	136894	-189.199	-100.565	227.43	24715.4	24437.7	24231.6	-214.4	24037.8	-1318.54	-5.22398	-0.0300467	-777748	85.07	0.05
20140925	735867	23768.1	24048.4	24058	23754.3	157317	-216.576	-101.631	303.69	24663.3	24374	24142.2	-608.28	23957.7	-1422.32	-5.64627	-0.033632	-834989	85.2	0.05
20140926	735868	23678.4	23581.6	23717.1	23555.6	134146	-242.714	-129.446	212.51	24606.4	24307.7	24050.5	-490.31	23832.1	-1026.95	-4.15679	-0.0278598	-752864	85.64	0.05
20140929	735871	23229.2	23399.5	23399.5	23095.8	223055	-296.26	-180.64	582.63	24538.5	24205	23937.7	-1076.95	23686.9	-1433.43	-5.81215	-0.0375704	-930559	85.62	0.05
20140930	735872	22933	23137.3	23137.3	22855	218978	-358.467	-186.566	374.17	24454.7	24083.9	23817.4	-1022.51	23506.1	-1662.34	-6.75877	-0.0592142	-1.01216e+06	85.91	0.05
20141003	735875	23064.6	22691.6	23147.8	22565.6	257756	-392.623	-160.197	582.25	24373.8	23986.8	23686.2	-890.93	23334.7	-1292.43	-6.22379	-0.0456855	-732771	86.65	0.03
20141006	735878	23315	23053.8	23441.3	22988.6	164306	-394.927	-86.9938	452.63	24306.1	23922.8	23600.9	-640.45	23244	-820.97	-5.20538	-0.0407765	-509796	85.64	0.03
20141007	735879	23422.5	23224.2	23517.8	23209.8	163590	-383.659	-54.5971	308.08	24248.6	23875.2	23512.5	-532.97	23192.9	-953.89	-4.76839	-0.0222483	-398780	85.66	0.03
20141008	735880	23263.3	23221.8	23369.4	23184.2	125314	-383.157	-61.8915	238.37	24191.8	23816.9	23443.3	-573.74	23199.7	-905.39	-4.49013	-0.0240692	-406539	85.3	0.03
20141009	735881	23534.5	23461.3	23581.3	23437.9	112645	-356.763	-14.0792	318.02	24145.3	23790	23413	-387.08	23320	-771.63	-2.49204	-0.0161812	-382785	85.54	0.03
20141010	735882	23088.5	23198.8	23237.4	23071.3	140132	-367.595	-73.3733	463.26	24081.3	23723.2	23329.7	-679.59	23324.8	-866.95	-5.28326	-0.0285925	-710957	85.81	0.03
20141013	735885	23143.4	22884	23273	22871.3	140721	-367.519	-71.73	401.77	24019.6	23668	23267.2	-535.03	23290.5	-693.69	-4.24243	-0.0225957	-654538	85.21	0.03
20141014	735886	23048	23064.9	23410	23040.8	152600	-370.882	-50.2066	369.16	23932.3	23608.9	23204.2	-181.24	23215.5	-873.64	-5.17642	-0.00780225	-525365	85.81	0.03
20141015	735887	23140	23087.5	23238	22992.9	144493	-361.944	-53.9212	245.11	23849.3	23564.3	23195.3	207.07	23190.9	-628.08	-3.40398	0.00894855	-434779	84.92	0.03
20141016	735888	22900.9	22913.5	23040.3	22868	153347	-369.892	-103.493	272.03	23759.3	23501.1	23192.1	-362.39	23064.2	-777.47	-3.9272	-0.007094	-285777	84.95	0.03
20141017	735889	23023.2	22904.1	23149	22888.8	185360	-362.149	-69.0638	260.2	23675.9	23455.6	23188	-511.32	23051.1	-206	-3.7556	-0.0125168	-171698	85.2	0.03
20141020	735892	23070.3	23239.8	23290.4	23052.3	118213	-348.203	-9.28795	267.21	23613.1	23418.9	23163.5	-18.28	23036.5	137.28	-2.93616	-0.0150394	-241484	85.03	0.03
20141021	735893	23088.6	23073.4	23231.5	22964.9	102648	-331.847	-27.0602	266.6	23552.5	23387.4	23130.1	-54.8	23044.6	24.02	-2.491	-0.00751182	-189489	85.4	0.03
20141022	735894	23404	23300.5	23460.8	23193.5	173288	-290.091	92.2165	372.19	23506.7	23389	23144.1	356	23097.4	88.93	0.752329	-0.00554759	-41086.7	85.77	0.03
20141023	735895	23333.2	23296	23397.2	23221.7	103898	-259.718	61.3959	182.28	23467.3	23383.7	23124	193.13	23183.8	-89.34	1.74509	0.0104846	-13763.2	85.88	0.03
20141024	735896	23302.2	23311.9	23352.6	23157.5	120135	-235.433	35.6746	195.11	23435.2	23375.9	23145.4	401.26	23239.6	38.87	0.167087	0.00681567	76436.8	85.72	0.03
20141027	735899	23143.2	23275.4	23275.4	23012.8	122964	-226.404	-23.458	289.4	23387.8	23353.8	23145.4	120.02	23254.2	-391.3	-1.66266	0.00411611	35301.1	85.59	0.03
20141028	735900	23520.4	23189.8	23570.9	23189.8	188912	-186.666	118.962	427.69	23362.9	23369.6	23192.6	450.1	23340.6	431.82	1.87028	0.0161694	350013	85.41	0.03
20141029	735901	23819.9	23704	23855.7	23699.6	201754	-129.512	248.191	335.31	23344.2	23412.5	23260.6	731.29	23423.8	676.49	2.92304	0.0385783	534489	85.99	0.03
20141030	735902	23702	23841.7	23841.7	23615.1	160651	-92.6573	161.457	226.64	23334.4	23440.1	23340.7	298.07	23497.5	654.07	2.83786	0.0286402	355633	86.12	0.03
20141031	735903	23998.1	23913.7	24046.4	23850.7	205744	-39.1124	181.521	344.36	23340.6	23493.2	23438.2	664.88	23636.7	858.01	3.7079	0.0386615	589507	86.92	0.03
20141103	735906	23916	24133.5	24133.5	23875.1	132891	-3.26392	139.951	258.36	23340.4	23533.5	23522.7	613.77	23791.3	1015.03	4.43226	0.0345957	397177	87.39	0.05
20141104	735907	23845.7	23849.7	24016.4	23815.8	131763	19.2509	98.4318	200.57	23343.4	23563.2	23598.5	702.43	23856.3	822.45	3.57226	0.0185229	519576	87.05	0.05
20141105	735908	23695.6	23846.8	23846.8	23623.1	135740	24.7023	51.0618	223.7	23344	23575.8	23627.6	175.26	23831.5	625.36	2.71068	0.0152957	586319	87.41	0.05
20141106	735909	23649.3	23737.8	23775.7	23623.4	105544	24.9976	34.4062	152.32	23360.2	23582.8	23659.2	-170.56	23820.9	560.73	2.4286	0.0146774	359921	88.09	0.05
20141107	735910	23550.2	23607.7	23831.2	23430.2	160986	17.041	9.1522	401.05	23383.9	23579.7	23684	-151.8	23731.4	146.27	0.624979	0.0172826	242042	87.59	0.05
20141110	735913	23744.7	24074.8	24110.2	23703.7	197446	26.1256	66.3137	560	23410.1	23595.4	23744.2	-253.36	23697.1	411.52	1.76367	0.009448	-23608.2	87.81	0.05
20141111	735914	23808.3	23809.4	23931.5	23760.5	341816	38.0173	54.0979	186.75	23429.1	23615.7	23773	-107.69	23689.6	506.08	2.17181	-0.000486569	-53989.9	87.59	0.05
20141112	735915	23938.2	23883.3	24000	23801.7	178849	57.2633	72.8405	198.24	23448.9	23646.4	23784.8	92.52	23738.1	794.95	3.43491	0.00986458	-61940.2	87.8	0.05
20141113	735916	24019.9	23854.3	24097.9	23850.4	206362	78.2116	92.2864	247.53	23478	23682	23816.6	324.32	23812.3	499.58	2.12403	0.00091091	169131	87.75	0.05
20141114	735917	24087.4	24048.4	24102.7	23966.8	148976	99.1127	116.471	135.9	23499.3	23720.6	23825.5	438.07	23919.7	267.51	1.12305	0.00711617	121058	87.55	0.05
20141117	735920	23797.1	24313.1	24313.1	23787.3	172812	91.2008	67.2961	525.78	23526.5	23727.9	23813.6	246.84	23930.2	95.04	0.400978	-0.00203727	-41526.4	87.95	0.05
20141118	735921	23529.2	23868.9	23881	23483.2	154373	62.591	-114.329	397.82	23541.4	23709	23782	-215.53	23874.3	-468.89	-1.95387	-0.0070245	-204336	87.58	0.05
20141119	735922	23373.3	23466.1	23572.2	23341.2	141377	27.0294	-176.149	231.05	23553.9	23677	23749.8	-434.97	23761.4	-542.66	-2.26903	-0.0116705	-249916	87.62	0.05
20141120	735923	23349.6	23401	23461	23252.6	135480	-3.02854	-158.615	208.39	23561.9	23645.8	23719.8	-588.54	23627.3	-496.02	-2.08013	-0.00851796	-368150	87.68	0.05
20141121	735924	23437.1	23353.7	23508	23301.5	151903	-19.5652	-113.252	206.54	23582.6	23625.9	23708.5	-582.82	23497.3	-258.5	-1.09092	-0.0129536	-222652	88.29	0.05
20141124	735927	23893.1	23883.3	23936.3	23823.6	286218	4.07932	51.5367	499.22	23616	23651.4	23723.3	-194.24	23516.5	243.83	1.03102	0.00355165	-203590	88.1	0.05
20141125	735928	23843.9	23841.2	23935.1	23809.5	208350	18.6306	39.1145	125.56	23645.8	23669.7	23726.9	46.83	23579.4	293.67	1.24699	-0.00393806	-266140	87.91	0.05
20141126	735929	24112	23833.2	24176.6	23799.4	222523	51.2033	83.7889	377.22	23685.1	23711.8	23744.3	582.81	23727.2	367.28	1.54679	0.00381719	-123695	87.67	0.05
20141127	735930	24004.3	24169.8	24228.1	23962.4	181371	67.5483	86.9117	265.67	23708.2	23739.7	23742.7	630.97	23858.1	196	0.823243	-0.00344994	-230768	87.95	0.05
20141128	735931	23987.5	23982.3	24117.2	23887.6	315479	78.2419	59.0684	229.53	23733.4	23763.3	23732.7	637.81	23968.2	49.27	0.205822	0.00793623	-161786	88.24	0.05
20141201	735934	23367.5	23678	23731.8	23318.5	313549	36.2697	-89.9207	668.97	23735.9	23725.6	23689.7	-69.67	23863	-652.49	-2.71645	-0.00687317	-561244	88.01	0.03
20141202	735935	23654.3	23400.1	23785	23293.8	284314	25.8548	-51.2364	491.14	23755.6	23718.8	23702.3	-238.84	23825.1	-433.08	-1.79795	0.011879	-563910	88.64	0.03
20141203	735936	23428.6	23756	23921.8	23378.8	322476	-0.602656	-43.9967	542.95	23752	23691.2	23707.8	-415.29	23688.4	-368.46	-1.54834	0.00337109	-659357	88.95	0.03
20141204	735937	23832.6	23554.8	23844.2	23456.7	356198	10.8986	-0.350806	415.62	23752.5	23704.6	23756.1	-279.42	23654.1	303.39	1.28942	0.0165924	-492763	88.65	0.03
20141205	735938	24002.6	23907.8	24170	23772.8	502580	33.353	81.3303	397.21	23764.1	23733	23812.6	-1.64	23657.1	629.33	2.69252	0.004562	-260875	89.35	0.03
20141208	735941	24047.7	24113.1	24189.6	24012.2	382653	54.1575	93.5179	186.95	23766	23763	23828.1	60.22	23793.2	698.03	2.98947	0.00847317	-399395	89.11	0.03
20141209	735942	23485.8	23910.4	23934	23399.9	387178	25.021	-44.4415	647.8	23749.4	23736.6	23792.3	118.38	23759.5	48.71	0.207833	-0.0259684	-615392	88.73	0.03
20141210	735943	23524.5	23442.7	23656.5	23345.9	230628	4.9945	-80.114	310.62	23737.1	23716.4	23733.5	-129.78	23778.6	-368.62	-1.54279	-0.0199864	-493347	88.21	0.03
20141211	735944	23312.5	23269.5	23382.8	23169.7	242575	-27.6628	-139.33	354.85	23722.4	23677.9	23664.4	-116.08	23674.6	-531.37	-2.22854	-0.028136	-421334	88.46	0.03
20141212	735945	23249.2	23329	23446	23230	164104	-57.9865	-112.523	215.93	23707	23637.1	23590.5	-583.36	23524	-862.78	-3.57822	-0.00506046	-321620	88.33	0.03
20141215	735948	23027.8	22977.8	23067.7	22856	166021	-98.7411	-162.722	393.18	23686.9	23579.1	23556.6	-974.79	23320	-976.43	-4.06773	-0.0264836	-280132	88.48	0.03
20141216	735949	22670.5	22877.3	22944.3	22641.1	215888	-158.053	-182.704	386.79	23645.6	23492.5	23458.2	-1377.17	23156.9	-1316.95	-5.49016	-0.0323587	-476874	87.91	0.03
20141217	735950	22585.8	22697.7	22726.6	22529.8	256093	-209.474	-167.495	196.81	23598.5	23406.2	23373.9	-899.99	22969.2	-781.61	-3.34487	-0.0523116	-760468	88.22	0.03
20141218	735951	22832.2	22878.3	22935	22736.9	230626	-227.721	-101.924	349.21	23556	23351.5	23273.9	-692.31	22873.1	-822.09	-3.47544	-0.0487626	-856931	89.21	0.03
20141219	735952	23116.6	23158.3	23189.6	23041.4	0	-216.733	-42.9995	357.39	23521.3	23329.2	23185.3	-195.91	22846.6	-311.99	-1.33166	-0.0387164	-687340	89.59	0.03
20141222	735955	23408.6	23264	23478.9	23264	0	-182.366	8.4048	362.27	23495.2	23336.7	23121.4	159.37	22922.8	-423.99	-1.77904	-0.00328964	-555509	89.72	0.03
20141223	735956	23333.7	23423.3	23495.6	23269.4	0	-159.335	8.26903	226.19	23477.3	23336.4	23106.2	305.84	23055.4	-668.95	-2.78699	-0.00811196	-498750	90.08	0.03
20141224	735957	23349.3	23290.4	23421.1	23290.4	0	-138.227	11.6385	130.68	23470.4	23337.7	23088.6	678.84	23208.1	-698.33	-2.90394	0.00157606	-465359	89.91	0.03
20141229	735962	23773.2	23694.5	23867.5	23694.5	0	-86.303	108.783	518.12	23485.8	23379.1	23134.7	656.55	23396.3	287.35	1.97593	0.0220408	-526697	90.19	0.03
20141230	735963	23501.1	23853.1	23853.1	23442.5	0	-66.3429	83.7251	410.58	23491.6	23390.8	23159.9	92.53	23473.2	-23.42	1.08348	0.0201374	-551619	89.97	0.03
20141231	735964	23605	23480.8	23632.3	23464.2	0	-41.6571	77.3574	168.1	23498.1	23411.2	23217.6	271.35	23512.5	292.5	2.50649	0.0395907	-556182	90.27	0.03
20150102	735966	23857.8	23683.6	23867.5	23635.6	0	-1.67684	119.473	262.42	23496.7	23453.7	23336.3	524.13	23617.3	608.62	3.6042	0.053315	-720641	91.15	0.05
20150105	735969	23721.3	23699.2	23998.9	23655.5	0	18.7769	103.217	343.35	23492	23479.2	23449.9	371.98	23691.7	693.47	4.63519	0.0374815	-607608	91.42	0.05
20150106	735970	23485.4	23515.1	23611	23312.5	0	15.7689	31.9789	408.82	23467.9	23479.8	23515.2	136.07	23634.1	814.91	3.98289	0.0157025	-614700	91.61	0.05
20150107	735971	23681.3	23396.7	23715.7	23332	0	28.8559	48.5998	383.68	23455.5	23499	23571.7	331.92	23670.2	1095.42	3.71865	0.011515	-379091	91.9892	0.05
20150108	735972	23835.5	23920.3	23941.6	23719	0	51.0868	96.2109	260.38	23449.6	23531	23614.4	62.35	23716.3	1003.32	3.10988	0.0210543	-526238	92.2916	0.05
20150109	735973	23920	24049.7	24169.1	23859.5	0	74.6564	126.623	333.53	23470.9	23568.1	23673	418.85	23728.7	803.32	2.18458	0.023855	-331767	91.9444	0.05
20150112	735976	24026.5	24118.6	24118.6	23905	0	100.768	125.208	213.58	23485.2	23611.7	23740.7	421.42	23789.7	617.89	2.96897	0.0105417	-587060	92.03	0.05
20150113	735977	24216	23908.2	24254.1	23908.2	0	135.196	136.366	345.88	23515.5	23669.3	23785	494.65	23935.8	882.28	3.71158	0.0295206	-707085	92.28	0.05
20150114	735978	24112.6	24276.3	24326.7	24056.2	146296	152.382	128.518	270.48	23526.3	23711.5	23846.1	627.19	24022.1	763.26	3.26887	0.0210496	-654455	92.0981	0.05
20150115	735979	24350.9	24169.3	24369	24070.4	0	183.121	138.117	298.61	23539.7	23772.4	23920.7	669.65	24125.2	577.73	4.2895	0.0202493	-346699	92.0813	0.05
20150116	735980	24103.5	24196.8	24253.1	24086.2	0	185.382	87.2157	264.7	23541.8	23803.9	23945.3	267.99	24161.9	602.42	1.38955	0.0158566	-407455	92.69	0.05
20150119	735983	23738.5	23971.2	24049.5	23590	294575	155.922	-22.5338	513.47	23551.5	23797.7	23947	-181.46	24104.3	133.45	1.01012	0.0106612	-605628	92.56	0.05
20150120	735984	23951.2	23798.5	23997.3	23747.9	0	148.029	3.96825	258.82	23567.9	23812.3	23993.6	-75.3	24051.3	93.34	1.4663	0.0112688	-544988	93.03	0.05
20150121	735985	24352.6	24036.4	24373.3	24016.6	184350	172.181	103.947	422.12	23607.9	23863.8	24060.7	136.61	24099.3	631.26	2.66115	0.0212318	-420791	92.77	0.05
20150122	735986	24522.6	24480	24589.6	24439	167984	202.706	157.386	237.04	23656.9	23926.5	24129.4	410.03	24133.7	1037.22	4.41644	0.0245765	-226037	94.1813	0.05
20150123	735987	24850.5	24807.4	24896.2	24726.8	237562	250.462	191.32	373.59	23727	24014.5	24222.5	499.54	24283.1	1169.19	4.9372	0.033158	-20097.7	95.011	0.05
20150126	735990	24909.9	24907.2	24916.5	24761.5	132162	289.766	171.035	154.94	23813.1	24099.8	24310.8	806.38	24517.3	1074.37	4.50743	0.0278576	35901.7	94.952	0.05
20150127	735991	24807.3	24995.1	24995.1	24672.8	0	309.072	131.387	322.32	23898.6	24167.2	24370	1068.79	24688.6	887.33	3.70958	0.0280031	35901.7	94.0169	0.05
20150128	735992	24861.8	24800	24983.9	24716.7	136104	325.025	109.273	267.21	23976.6	24233.3	24444.9	910.65	24790.4	835.35	3.47679	0.0205496	67394.9	94.6236	0.05
20150129	735993	24595.8	24645.2	24739.2	24524.2	186402	312.604	51.143	337.63	24033.5	24267.8	24469.4	243.27	24805.1	379.88	1.56872	0.0200168	24617	94.7276	0.05
20150130	735994	24507	24771.4	24771.4	24450	143894	292.226	35.2355	321.32	24075.8	24290.6	24509.7	-15.58	24736.4	394.45	1.63587	0.0313608	-93751.3	94.8737	0.05
20150202	735997	24484.7	24347.3	24506.8	24324.4	157624	271.15	1.7362	182.68	24120.1	24309.1	24584.3	-365.71	24651.3	133.83	0.549589	0.0217923	25019.9	94.59	0.05
20150203	735998	24554.8	24542.5	24602.6	24327.5	0	257.135	9.74358	275.09	24166.4	24332.5	24644.7	-355.12	24600.8	451.26	1.87217	0.00823465	25019.9	93.63	0.05
20150204	735999	24679.8	24750.8	24824.6	24642.5	0	253.194	55.9448	269.8	24201.3	24365.6	24677.4	-127.52	24564.4	941.27	3.96516	0.00636676	25019.9	94.42	0.05
20150205	736000	24765.5	25048.3	25048.3	24642.8	0	254.06	72.8997	405.45	24249.9	24403.7	24701.7	-96.32	24598.4	814.33	3.39996	-0.00341885	25019.9	93.54	0.05
20150206	736001	24679.4	24843.2	24843.2	24645.8	0	244.975	39.5781	197.44	24291.2	24429.9	24684.6	83.54	24632.8	326.81	1.34199	-0.00925375	25019.9	94.69	0.05
20150209	736004	24521	24529.5	24657.9	24449.5	0	222.43	-44.556	229.91	24316.7	24438.6	24645.7	13.95	24640.1	-1.63	-0.00664692	-0.0115402	25019.9	94.5716	0.05
20150210	736005	24528.1	24475	24583.8	24422.8	0	202.799	-74.9811	160.94	24347.8	24447.1	24617.8	43.36	24634.7	-322.35	-1.29716	-0.0134226	25019.9	94.7304	0.05
20150211	736006	24315	24512.6	24551.7	24266.7	0	168.109	-125.966	285.06	24379.7	24434.5	24563.1	-239.76	24561.8	-594.88	-2.38813	-0.0114178	25019.9	94.8317	0.05
20150212	736007	24422.2	24377.6	24514.5	24226.3	0	147.56	-105.466	288.2	24408.2	24433.4	24545.7	-257.61	24493.1	-385.13	-1.55249	-0.00346431	25019.9	94.1922	0.05
20150213	736008	24682.5	24535.7	24702.5	24521.1	0	150.551	13.4085	280.39	24440.8	24457.1	24563.3	-82.95	24493.8	-179.27	-0.721066	0.00801376	25019.9	94.1781	0.05
20150216	736011	24726.5	24717.5	24771.6	24687.2	0	154.688	66.971	89.06	24471.8	24482.8	24587.5	47.14	24534.9	130.68	0.531309	0.00694598	25019.9	94.3524	0.05
20150217	736012	24784.9	24653.9	24855.8	24653.9	0	160.821	94.3653	201.87	24500.9	24511.5	24610.5	263.88	24586.2	277.83	1.13367	0.0042413	113578	94.0935	0.05
20150218	736013	24832.1	24836	24871.8	24806.1	0	167.558	111.319	86.91	24524.6	24542.1	24625.7	311.08	24689.6	347.34	1.32627	0.00268161	113578	94.1335	0.05
20150223	736018	24836.8	24916.2	24916.2	24664.7	0	171.301	82.5096	251.56	24552.5	24570.1	24632.8	315.76	24772.6	281.98	1.34537	0.00633617	113578	94.54	0.05
20150224	736019	24750.1	24776.7	24808.3	24673.9	107632	165.366	46.9463	162.83	24567.8	24587.3	24639.9	229.07	24786.1	70.31	0.991633	0.00925533	241435	94.49	0.05
20150225	736020	24778.3	24822.3	24869.4	24691.8	138765	161.081	57.7423	177.59	24593.8	24605.5	24665.6	250.18	24796.4	12.79	1.19887	0.0100967	207054	94.4	0.05
20150226	736021	24902.1	24718.3	24998.6	24709.6	0	165.763	93.4222	289.08	24638.6	24633.7	24703	587.04	24819.8	222.67	1.41431	0.023574	43628.4	95.2796	0.05
20150227	736022	24823.3	24902.6	25102	24815	150421	161.258	107.61	286.93	24672.1	24651.8	24753.9	401.14	24818.1	302.29	0.58157	0.0161598	-45470.5	95.25	0.05
20150302	736025	24887.4	24996.8	24997.8	24715.4	154309	161.009	76.5546	282.45	24692.7	24674.2	24800.4	204.9	24828.2	359.34	0.492419	0.00823307	-165605	95.47	0.06
20150303	736026	24702.8	24984.6	24984.6	24663.4	149993	144.248	33.9645	321.19	24699.6	24676.9	24802.4	-23.75	24818.8	387.76	0.0947754	-0.000960507	-299534	95.41	0.06
20150304	736027	24465.4	24656.9	24706	24439.3	0	110.534	-90.3059	266.67	24684.8	24656.8	24776.3	-319.5	24756.2	43.23	-0.226826	-0.0128909	-299534	95.9405	0.06
20150305	736028	24193	24274.9	24393.8	24133.7	0	61.1355	-212.042	331.67	24657.2	24612.6	24717.1	-585.24	24614.4	-489.5	-1.36603	-0.0257345	-331027	96.3528	0.06
20150306	736029	24164	24235.8	24294.4	24126.1	0	19.4196	-199.629	168.27	24632.5	24569.9	24650.3	-738.06	24482.5	-562.53	-0.621098	-0.0270873	-288249	97.7051	0.06
20150309	736032	24123	23982.5	24205.9	23910.2	0	-16.7518	-171.424	295.7	24604.1	24527.3	24578.9	-700.24	24329.7	-661.83	-1.22471	-0.0253341	-169881	97.6496	0.06
20150310	736033	23897	24150.7	24152.4	23869.8	0	-62.9343	-148.21	282.58	24577.2	24467.3	24493.6	-990.46	24168.5	-935.1	-3.18265	-0.0355674	-288652	98.7554	0.06
20150311	736034	23718	23807.1	23899.9	23703.8	0	-112.68	-147.911	196.02	24546.8	24395.9	24387.6	-984.81	24019	-1118.79	-4.07886	-0.0475499	-288652	99.7229	0.06
20150312	736035	23798	23709.2	23880.2	23677.1	161906	-143.99	-116.65	203.19	24520.4	24339	24277.2	-667.42	23940	-952.11	-3.98194	-0.0413052	-217902	99.2242	0.06
20150313	736036	23823.2	23809	23918.7	23790.8	153840	-164.865	-90.014	127.88	24492.3	24289.9	24177.2	-369.83	23871.8	-955.07	-3.85446	-0.0427617	-200771	100.148	0.06
20150316	736039	23949.5	23771.4	23970	23711.3	118774	-169.263	-73.9277	258.78	24464.2	24257.5	24083.4	-214.45	23837.1	-952.51	-3.82502	-0.0304917	-119005	99.6996	0.06
20150317	736040	23901.5	24106.5	24106.5	23822.8	118863	-174.613	-56.134	283.69	24431	24223.6	24003.3	-221.56	23838	-921.8	-3.71345	-0.0230485	-204889	99.6036	0.06
20150318	736041	24120.1	23938.6	24210.8	23938.6	166840	-159.378	-23.7892	309.26	24409.4	24213.7	23968.7	223.1	23918.5	-767.36	-3.08332	-0.00301574	-93639.3	97.8016	0.06
20150319	736042	24468.9	24325.6	24500.2	24248.8	182604	-117.8	54.7617	380.15	24407.4	24238	23996.3	750.92	24052.6	-233.89	-0.946817	0.0124603	10472.2	99.1017	0.06
20150320	736043	24375.2	24417.5	24524.5	24351.5	200607	-91.3528	74.3901	173.05	24401.6	24251.1	24017.4	577.28	24163	-90.14	-0.368439	0.0103462	-38552.3	97.8557	0.06
20150323	736046	24494.5	24538.3	24559.8	24436.4	146118	-60.0766	111.695	184.53	24408.5	24274.3	24054.6	671.3	24272	301.47	1.2461	0.0243944	-90472.4	97.0081	0.06
20150324	736047	24399.6	24484.7	24490.2	24295	155901	-42.459	89.1586	199.56	24407.6	24286.2	24104.8	450.05	24371.7	235.6	0.975004	0.0279361	-158423	97.2054	0.06
20150325	736048	24528.2	24410.5	24613.7	24377.9	142128	-17.9111	107.121	235.77	24401.7	24309.2	24185.9	626.74	24453.3	405.18	1.67964	0.0297726	-87470.9	96.874	0.06
20150326	736049	24497.1	24442.5	24592	24399.8	134615	-0.959212	88.8632	192.17	24392.8	24327.1	24255.8	377	24458.9	600.1	2.5112	0.0275082	-49244.5	97.4193	0.06
20150327	736050	24486.2	24541.4	24549.9	24420.5	161043	11.4652	73.3149	129.41	24381.4	24342.3	24322.1	17.31	24481.1	768.23	3.23902	0.0219164	-117987	97.358	0.06
20150330	736053	24855.1	24727.5	24949.3	24725.5	257412	50.4983	132.398	463.15	24382.2	24391.1	24412.6	479.88	24553.2	1057.16	4.44223	0.0383675	50173	97.976	0.06
20150331	736054	24900.9	25113.2	25113.2	24876.4	255700	84.1555	142.893	258.08	24384.7	24439.7	24512.6	406.38	24653.5	1077.68	4.52366	0.0313567	-144673	98.4117	0.06
20150401	736055	25082.8	24955.2	25099.1	24926.1	171346	124.073	150.268	198.17	24397.5	24500.9	24608.9	683.15	24764.4	1133.2	4.73161	0.0244734	-18305.4	98.1771	0.04
20150402	736056	25275.6	25214.3	25297.8	25152.6	210678	169.321	167.474	215.05	24416.6	24574.7	24689.5	747.41	24920.1	1374.15	5.74922	0.0356232	112217	97.5097	0.04
20150408	736062	26236.9	25708.2	26247.6	25640	410153	279.521	230.237	971.99	24468	24733	24875.7	1381.74	25270.3	2116.78	7.63734	0.0664085	528785	98.0676	0.04
20150409	736063	26944.4	26913.3	27922.7	26732.2	502452	419.115	269.773	1685.81	24549.6	24943.6	25120.7	2043.5	25688.1	2475.5	10.0018	0.094446	673533	98.9915	0.04
20150410	736064	27272.4	27373.7	27373.7	26812.8	334116	549.873	184.001	560.93	24641.3	25165.4	25408	2189.64	26162.4	2897.15	11.7739	0.10062	613200	99.386	0.04
20150413	736067	28016.3	27374.3	28032	27304.1	472712	705.399	167.929	759.57	24768.7	25436.9	25756.8	2740.7	26749.1	3521.83	14.2208	0.125615	1.03017e+06	99.513	0.04
20150414	736068	27561.5	27688.3	27915	27483.5	377412	782.927	122.215	532.89	24887.8	25639.3	26063.2	2285.85	27206.3	3161.89	12.5093	0.111579	919303	98.7565	0.04
20150415	736069	27618.8	27693.2	27808	27442.5	392651	839.319	98.5312	365.46	25019.6	25827.8	26376.5	2343.18	27482.7	3090.59	12.7934	0.100066	839335	98.3698	0.04
20150416	736070	27739.7	27557.3	27788	27470.1	326972	883.579	85.8939	317.88	25157.1	26009.9	26664.9	1502.85	27641.8	3242.63	11.6056	0.102338	1.02697e+06	97.6466	0.04
20150417	736071	27653.1	27808.2	27969.4	27597.7	310582	901.28	76.9143	371.73	25292.9	26166.4	26940.2	708.73	27717.9	3166.92	11.0527	0.0929505	897369	97.4538	0.04
20150420	736074	27094.9	27770.8	27770.8	26959.8	337588	860.348	44.9675	811.02	25415.9	26254.8	27141.4	-177.46	27533.6	2239.81	8.02217	0.067145	545292	97.9102	0.04
20150421	736075	27850.5	27404.2	27925.4	27404.2	273783	878.748	63.8535	830.43	25574.8	26406.8	27398.9	-165.85	27591.4	2949.6	10.1871	0.057939	762616	97.9716	0.04
20150422	736076	27933.8	27821.3	28048.5	27727.9	236795	889.799	70.6724	320.6	25733.9	26552.2	27568.6	372.36	27654.4	2851.1	10.5169	0.0354215	763964	98.0628	0.04
20150423	736077	27827.7	28112.4	28213.6	27804	244220	879.849	73.6564	409.6	25887.9	26673.7	27656.9	208.88	27672	2552.06	10.0969	0.0199553	680110	97.3056	0.04
20150424	736078	28061	27978.4	28089.4	27591.6	241404	880.636	69.0098	497.8	26046	26805.8	27735.7	321.27	27753.6	1824.12	6.95251	0.00159082	608912	96.9079	0.04
20150427	736081	28433.6	28245.1	28588.5	28245.1	279007	900.941	150.305	527.54	26220.3	26960.8	27777.5	780.47	28021.3	1489.2	5.52694	0.0306715	657922	96.7557	0.04
20150428	736082	28442.8	28448.2	28548.5	28252	304548	907.313	162.855	296.46	26386.6	27102	27865.6	1347.82	28139.8	1170.36	4.29137	0.028968	701327	96.0838	0.04
20150429	736083	28400.3	28453.1	28453.1	28201.8	209490	898.582	122.885	251.34	26537.8	27225.6	27943.7	549.85	28233.1	384	1.37063	0.0232613	709272	95.1982	0.04
20150430	736084	28133	28289.1	28317.9	27997.9	256127	860.176	64.5827	402.44	26682.3	27312	27983.1	199.15	28294.1	571.51	2.07358	0.0170575	652238	94.8313	0.04
20150504	736088	28123.8	28231.3	28343.7	28017.2	199973	819.55	58.1657	326.54	26821.9	27389.4	28030.1	296.12	28306.7	505	1.82846	0.0365843	515489	95.4227	0.07
20150505	736089	27755.5	28295.7	28316.6	27598.2	229268	749.003	-13.45	718.46	26951	27424.2	28096.2	-305.44	28171.1	15.83	0.0570662	-0.00340928	304886	95.1201	0.07
20150506	736090	27640.9	27698.1	28054.7	27570.4	226551	676.051	-52.4793	484.27	27070.7	27444.9	28075.2	-792.68	28010.7	-12.21	-0.0441541	-0.0104869	346874	94.147	0.07
20150507	736091	27290	27567.6	27604.5	27207.3	189475	583.195	-140.581	433.63	27178.1	27430.1	28010.9	-1152.78	27788.6	195.04	0.719839	-0.0193236	67617.1	94.6012	0.07
20150508	736092	27577.3	27557.5	27652.6	27367.1	181761	526.723	-91.2799	362.65	27297	27444.1	27985.8	-823	27677.5	-273.15	-0.980773	-0.0172353	309461	94.8102	0.07
20150511	736095	27718.2	27837	27837.3	27582.2	154096	487.713	-61.6655	259.94	27407.1	27470.2	27951.5	-414.8	27596.4	-215.65	-0.772002	-0.02516	111293	95.0363	0.07
20150512	736096	27407.2	27664.2	27693.6	27395.9	153000	426.78	-107.774	322.29	27503.5	27464.2	27848.9	-716.64	27526.7	-420.52	-1.51116	-0.0364089	-109720	94.5413	0.07
20150513	736097	27249.3	27473.5	27524.8	27191	208882	361.582	-123.42	333.79	27586.9	27443.8	27729.6	-506.26	27448.4	-811.7	-2.89263	-0.0405298	-606879	93.6716	0.07
20150514	736098	27286.5	27395.9	27397.7	27192.9	152221	309.353	-106.303	204.74	27664.2	27428.8	27618.2	-354.36	27447.7	-1147.04	-4.0341	-0.0300874	-701324	93.3873	0.07
20150515	736099	27822.3	27459.6	27928.6	27315.1	175414	307.643	-26.2422	642.05	27725.2	27466.3	27587.1	532.31	27496.7	-620.47	-2.18147	-0.0107219	-537287	93.2684	0.07
20150518	736102	27591.2	27792.4	27792.4	27435.6	137879	284.368	-35.2497	386.71	27750.1	27478.2	27533.8	13.91	27471.3	-809.09	-2.84887	-0.00591918	-1.03199e+06	94.1663	0.07
20150519	736103	27693.5	27597.1	27765.5	27500.8	155946	271.052	-15.9827	264.79	27766.3	27498.7	27527.7	-24.66	27528.6	-439.46	-1.56208	0.00190044	-864306	95.3066	0.07
20150520	736104	27585	27751.4	27751.4	27490.3	147037	248.876	-17.02	261.11	27749.7	27506.9	27522.1	177.87	27595.7	-538.77	-1.91571	0.0106971	-878037	95.6257	0.07
20150521	736105	27523.7	27507.3	27611.7	27393.3	122151	223.773	-41.5151	218.41	27748.2	27508.5	27545.4	274.44	27643.2	-231.82	-0.835221	-0.00194435	-1.0565e+06	95.4099	0.07
20150522	736106	27992.8	27723.7	28041.3	27697	189936	238.977	138.874	517.6	27762.6	27554.6	27587	706.28	27677.3	351.92	1.27319	0.00981073	-778435	96.2011	0.07
20150526	736110	28249.9	28462.3	28524.6	28237.5	267205	268.67	256.876	531.77	27782.2	27620.8	27640.2	658.61	27809	959.89	2.43867	0.0298295	-694838	97.2944	0.07
20150527	736111	28081.2	28214.7	28214.7	27982.1	186359	275.418	138.759	267.72	27798.7	27664.7	27707.6	387.67	27886.5	503.87	1.30964	0.0296259	-1.03625e+06	97.2726	0.07
20150528	736112	27454.3	28162.2	28162.2	27242.1	306668	227.557	-17.0501	920.14	27812.5	27644.7	27728.1	-130.74	27860.4	-263.89	0.171962	0.00611052	-1.35531e+06	96.9465	0.07
20150529	736113	27424.2	27398.3	27604.3	27255.9	305019	185.063	-76.7708	348.38	27796.1	27623.7	27741.8	-99.53	27840.5	17.01	0.641889	-0.0143083	-1.16289e+06	96.86	0.07
20150601	736116	27597.2	27373.1	27766.3	27242	197294	163.459	-37.522	524.37	27783.2	27621.1	27719.3	-395.67	27761.3	347.88	1.13833	0.000214152	-1.11862e+06	97.46	0.08
20150602	736117	27466.7	27473.5	27602.9	27348.1	150200	134.265	-56.9355	254.75	27769.3	27606.4	27706.9	-526.11	27604.7	180.17	-1.27797	-0.00819036	-1.27571e+06	95.93	0.08
20150603	736118	27657.5	27716.3	27767.2	27508.8	173574	125.078	-9.33798	300.51	27753.8	27611.3	27703.3	-592.39	27520	-164.81	0.240004	0.00261846	-1.30964e+06	95.35	0.08
20150604	736119	27551.9	27645.4	27854.7	27094.5	306613	108.033	-67.5554	760.24	27719.9	27605.6	27699.9	-529.32	27539.5	-39.36	-0.511491	0.00102243	-1.30336e+06	95.59	0.08
20150605	736120	27260.2	27538.1	27646.7	27211.4	222889	70.1758	-100.624	435.36	27674.4	27572.7	27673.6	-194.15	27506.7	-433.38	-1.17778	-0.0261735	-1.32065e+06	96.37	0.08
20150608	736123	27316.3	27147.2	27428.6	27060.2	239166	44.1924	-120.249	368.35	27632.7	27548.3	27605.9	-107.91	27450.5	-268.77	-0.753677	-0.0330472	-1.1451e+06	95.24	0.08
20150609	736124	26989.5	27295.9	27322.1	26971.6	238412	-2.73486	-145.926	350.57	27588.7	27495.1	27479.9	-607.64	27355.1	-534.2	-3.58417	-0.0388762	-1.18107e+06	95.18	0.08
20150610	736125	26687.6	27052.8	27116.9	26574	197737	-63.5517	-184.053	542.96	27533.5	27418.2	27340.5	-779.08	27161.1	-1305.19	-4.66259	-0.0279253	-1.28729e+06	94.66	0.08
20150611	736126	26907.8	26938.2	26991.5	26839.4	167058	-92.9093	-127.206	303.87	27500.9	27369.6	27285.9	-749.62	27032.3	-1342.01	-4.7505	-0.0188279	-1.18813e+06	95.14	0.08
20150612	736127	27280.5	27082.6	27356.5	26987.5	173416	-85.1213	-54.3913	448.66	27487	27361.1	27271.5	-271.35	27036.4	-800.67	-2.85127	-0.0114729	-1.10772e+06	94.97	0.08
20150615	736130	26861.8	27095.2	27131.4	26841.5	132471	-111.452	-100.711	439.02	27470.5	27313.6	27198	-398.35	26945.5	-592.5	-2.15813	-0.0220234	-1.14259e+06	94.7943	0.08
20150616	736131	26566.7	26807.7	26892.9	26553	176193	-154.354	-144.598	339.84	27431.7	27242.4	27108	-749.58	26860.9	-857.49	-3.12677	-0.0394385	-1.13544e+06	94.9454	0.08
20150617	736132	26753.8	26671.2	26880.8	26556	181940	-171.282	-108.169	324.83	27394.6	27195.9	27017.6	-235.73	26874.1	-843.37	-3.056	-0.0289672	-948870	94.2461	0.08
20150618	736133	26694.7	26786.5	26873.7	26596	146995	-187.31	-93.0327	277.71	27367.2	27148.2	26931.9	7.02	26831.5	-772.06	-2.81089	-0.0207446	-916183	94.0267	0.08
20150619	736134	26760.5	26885.7	27012	26701.7	249758	-192.479	-60.7709	317.29	27348.4	27111.2	26881.9	-147.32	26727.5	-896.94	-3.24303	-0.020345	-1.12068e+06	94.1	0.08
20150622	736137	27080.8	26854.3	27166.5	26811.7	142917	-168.782	-8.03849	405.99	27340.5	27108.3	26858.4	173	26771.3	-471.04	-2.08486	0.00337249	-951718	94.3404	0.08
20150623	736138	27333.5	27126.5	27406.4	27008.5	213811	-128.142	67.9675	397.9	27321.7	27129.8	26892.8	52.92	26924.7	73.3	-0.792795	0.0236275	-897308	95.4184	0.08
20150624	736139	27405	27397.4	27470.5	27292.8	165907	-89.1359	116.539	177.65	27314.5	27156	26964.5	543.16	27054.9	88.69	0.531215	0.0181398	-796512	95.2772	0.08
20150625	736140	27145.8	27329.2	27350.5	27120.7	190808	-78.2387	66.8722	284.25	27293.4	27155	26988.3	579.05	27145.1	156.23	-0.62428	-0.00494088	-958001	95.2119	0.08
20150626	736141	26663.9	27016.1	27016.1	26522.5	247340	-107.25	-77.7098	623.3	27258	27108.2	26926.6	-89.92	27125.8	-23.77	-1.20658	-0.00736883	-1.28295e+06	95.4284	0.08
20150629	736144	25967	26560.1	26631.5	25617.8	302322	-184.35	-225.914	1046.09	27198.1	26999.5	26837.2	-727.68	26903	-940.87	-2.70035	-0.0225741	-1.26211e+06	94.9534	0.08
20150630	736145	26250	25944	26470.4	25885.7	248082	-220.075	-151.911	584.78	27131.1	26928.2	26805.5	-510.5	26686.3	-1030.51	-2.44471	-0.0188295	-1.02534e+06	95.5016	0.08
20150702	736147	26282.3	26459.4	26459.4	26135.6	218544	-242.981	-108.186	323.81	27055.4	26866.7	26758.3	-1122.65	26461.8	-579.49	-2.1573	-0.0154465	-908926	96.1261	0.07
20150703	736148	26064.1	26349.8	26402.8	25933.1	188893	-275.566	-121.95	469.73	26977.8	26790.2	26695.3	-1081.64	26245.5	-502.59	-1.8918	-0.0260241	-1.04651e+06	95.9509	0.07
20150706	736151	25236.3	26084	26261.5	24750.3	351412	-363.992	-188.496	1511.22	26892.5	26642.2	26542.9	-1427.59	25959.9	-1517.51	-5.67213	-0.0681134	-1.32795e+06	96.2564	0.07
20150707	736152	24975.3	25391.8	25439.3	24819.3	302039	-449.942	-173.617	620.08	26798.3	26483.5	26332.3	-991.67	25761.6	-1719.35	-6.4408	-0.0862734	-1.52683e+06	96.7403	0.07
20150708	736153	23516.6	24411.3	24411.3	22836.8	544141	-628.522	-241.931	2138.49	26641.4	26200.9	25950.6	-2733.47	25214.9	-3243.97	-12.1222	-0.141887	-1.79651e+06	96.2079	0.07
20150709	736154	24392.8	23435.5	24695.8	23332.9	426695	-691.374	-147.537	1362.85	26523.2	26028.7	25649.4	-1857.24	24837	-2688.06	-10.7585	-0.101414	-1.4591e+06	96.4315	0.07
20150710	736155	24901.3	24567.9	25015.2	24567.9	323087	-692.174	-78.1901	622.38	26417.2	25921.3	25425	-1381.04	24604.4	-2432.18	-9.1359	-0.0661041	-1.07601e+06	95.8468	0.07
20150713	736158	25224	24709.6	25275.8	24596.4	212481	-659.169	-53.6008	679.32	26327.6	25854.9	25281	-840.1	24602	-2180.96	-7.07934	-0.0286121	-1.02486e+06	96.7929	0.07
20150714	736159	25120.9	25184.1	25251	24906.5	212981	-634.022	-41.0057	344.48	26245.3	25785	25196.4	-115.37	24631.1	-2024.84	-5.78671	-0.043014	-855554	96.6523	0.07
20150715	736160	25055.8	25219.5	25219.5	24862.7	160348	-612.292	-36.3682	356.8	26158.4	25715.6	25076.9	80.45	24939	-1608.11	-3.50915	-0.0466686	-796158	97.1565	0.07
20150716	736161	25162.8	24976.1	25170.3	24841.1	138616	-579.752	-26.9194	329.21	26088.1	25662.9	24965	1646.22	25092.9	-804.2	-4.1419	-0.0345813	-684262	97.6552	0.07
20150717	736162	25415.3	25246.6	25517.5	25183.9	127951	-527.51	15.2927	354.67	26039.2	25639.3	24900.1	1022.48	25195.7	-834.76	-3.18003	0.00704262	-712610	97.9635	0.07
20150720	736165	25404.8	25540.3	25540.3	25299	108824	-481.402	28.212	241.35	25981.4	25617	24916.9	503.53	25231.9	-877.51	-3.33878	0.0169062	-667045	98.0731	0.07
20150721	736166	25536.4	25428.9	25634.3	25342.7	112539	-429.292	51.5226	291.63	25914.3	25609.3	24973.1	312.42	25315	-527.68	-2.02455	0.0790976	-500609	97.3371	0.07
20150722	736167	25282.6	25401.8	25401.8	25177.6	129889	-403.82	36.979	358.83	25853.6	25578.2	25149.7	161.71	25360.4	46.34	0.183625	0.0351953	-615912	97.4347	0.07
20150723	736168	25398.8	25308.5	25501	25250.4	113062	-369.989	68.4808	250.63	25808.7	25561.1	25250.3	343.09	25407.6	423.54	1.69583	0.0195903	-526549	97.2223	0.07
20150724	736169	25128.5	25280	25280	25073.2	113462	-360.832	30.8903	325.65	25746.1	25519.9	25273	-34.27	25350.2	1611.95	6.85453	-0.00378608	-508863	97.2414	0.07
20150727	736172	24352	24906.8	24908.6	24282.2	231768	-411.494	-75.051	846.3	25656	25408.7	25185.8	-1063.31	25139.7	-40.83	-0.167386	-0.03061	-805389	96.5452	0.07
20150728	736173	24503.9	24269.9	24947.3	24140.6	213423	-434.372	-110.581	806.73	25569.2	25322.5	25124.1	-900.87	24933.2	-397.34	-1.59566	-0.0220237	-854699	96.6519	0.07
20150729	736174	24619.5	24630.4	24718.6	24444.5	135056	-438.133	-119.969	274.17	25474.6	25255.6	25080.5	-916.98	24800.5	-604.56	-2.39676	-0.0215926	-867210	97.1898	0.07
20150730	736175	24498	24822.4	24872.7	24478.1	148823	-445.776	-103.306	394.63	25365.5	25183.4	25014	-784.64	24620.4	-622.93	-2.47973	-0.0360921	-837245	97.485	0.07
20150731	736176	24636.3	24650.9	24661.2	24467.8	136374	-435.651	-89.1858	193.36	25259	25131.3	24936.1	-762.57	24521.9	-419.48	-1.67419	-0.0302514	-671097	97.2276	0.07
20150803	736179	24411.4	24533.1	24533.1	24232.6	146697	-440.692	-104.848	403.68	25153.9	25062.7	24836.7	-717.09	24533.8	-751.36	-2.986	-0.0440551	-553616	97.4863	0.03
20150804	736180	24406.1	24364.4	24519.3	24217.8	122555	-440.042	-89.4255	301.57	25067	25000.2	24723.7	54.16	24514.2	-1009.15	-3.97064	-0.0346681	-666481	97.9392	0.03
20150805	736181	24514.2	24466.3	24582.2	24421	110542	-425.899	-59.8931	176.07	25011.2	24953.9	24646.9	10.22	24493.2	-890.65	-3.50583	-0.0348319	-514135	97.9178	0.03
20150806	736182	24375.3	24527.7	24527.7	24320.8	97747.7	-421.044	-68.2303	206.99	24939	24898.8	24544.5	-244.17	24468.7	-1161.15	-4.54703	-0.0299751	-471231	97.8139	0.03
20150807	736183	24552.5	24327.6	24641.9	24327.6	110689	-398.307	-45.9787	314.37	24872.5	24865.8	24486.9	54.49	24451.9	-730.15	-2.88795	0.00816659	-194918	97.6178	0.03
20150810	736186	24521.1	24433.7	24602.7	24135.6	121165	-378.455	-61.7874	467.03	24813.2	24833	24503.8	-115.16	24473.8	-877.73	-3.45579	0.000700621	30623.4	97.1855	0.03
20150811	736187	24498.2	24694.8	24924.1	24420.7	160845	-360.416	-0.398575	503.36	24784.8	24801.1	24503.2	86.79	24492.2	-630.3	-2.50831	-0.00492456	277034	97.198	0.03
20150812	736188	23916	24269.1	24324.2	23827	185165	-388.618	-232.566	671.25	24744	24716.8	24432.9	-490.1	24372.6	-435.94	-1.79016	-0.0237554	-154172	96.3251	0.03
20150813	736189	24018.8	23935.5	24133.9	23860.8	171674	-398.086	-204.092	273.05	24763.4	24650.3	24385	-495.36	24301.3	-485.14	-1.97984	-0.0250638	-342601	96.3754	0.03
20150814	736190	23991	24055	24126.3	23957.4	119808	-403.182	-148.842	168.94	24747.9	24587.5	24320.5	-384.25	24189	-628.42	-2.55253	-0.017221	-548888	96.6024	0.03
20150817	736193	23814.7	23945.6	23950.6	23699.8	119784	-416.651	-161.5	291.19	24706.1	24513.9	24260.8	-737.82	24047.7	-683.33	-2.78933	-0.0242345	-572404	96.819	0.03
20150818	736194	23475	23956.9	24024.4	23464.3	145435	-449.552	-155.427	560.02	24638.8	24415	24167.7	-1046.15	23843.1	-1161.31	-4.71382	-0.0423914	-623963	97.0017	0.03
20150819	736195	23167.8	23555	23586.8	23138.7	191478	-494.706	-180.244	448.06	24563.7	24296.2	24033	-1330.36	23693.5	-1243.57	-5.09421	-0.049535	-868031	96.4418	0.03
20150820	736196	22757.5	22973.9	23034	22610.5	233904	-557.182	-209.99	557.32	24475.3	24149.7	23871.3	-1158.55	23441.2	-1648.65	-6.75507	-0.0731087	-1.05225e+06	95.7787	0.03
20150821	736197	22409.6	22343.2	22492.8	22185.8	249061	-627.53	-198.98	571.62	24369.4	23983.9	23657	-1609.18	23124.9	-2104.54	-8.585	-0.0861094	-937296	94.8598	0.03
20150824	736200	21251.6	21606	21679.5	21136.5	357992	-767.874	-217.551	1273.14	24209.3	23723.7	23330	-2739.46	22612.3	-3123.71	-12.8151	-0.132526	-1.21246e+06	93.5158	0.03
20150825	736201	21405	21119.5	21871.4	20865.3	358884	-856.843	-158.13	1006.14	24055.5	23502.9	23020.7	-2409.69	22198.3	-3147.51	-12.8195	-0.104995	-1.04161e+06	94.0134	0.03
20150826	736202	21080.4	21434.2	21686.5	21060.1	295608	-942.676	-130.157	626.36	23884.1	23272.2	22737.1	-2394.58	21780.8	-3440.73	-14.0317	-0.122338	-1.24935e+06	95.34	0.03
20150827	736203	21838.5	21758.6	21963.4	21407.6	319297	-938.701	-82.9445	883.04	23751.6	23135.6	22519.1	-1329.31	21597	-2659.67	-10.8566	-0.0897206	-1.12033e+06	95.7701	0.03
20150828	736204	21612.4	22424.4	22424.4	21585.3	300942	-942.931	-63.6432	839.07	23606	22990.6	22281.2	-1145.08	21437.6	-2303.63	-9.63216	-0.092475	-1.20627e+06	95.7727	0.03
20150831	736207	21670.6	21793	21793	21399.6	268663	-930.857	-69.1288	393.4	23473	22864.9	22066.8	-739.04	21521.4	-2348.22	-9.77659	-0.0768644	-1.3518e+06	95.9885	0.03
20150901	736208	21185.4	21692.8	21692.8	21170.9	215599	-949.49	-76.8707	521.92	23351.2	22704.9	21837.9	-66.14	21477.5	-2805.6	-11.6944	-0.0855677	-1.55597e+06	95.32	0.05
20150902	736209	20934.9	21101.4	21288.5	20771.8	251262	-973.251	-90.9866	516.76	23213.9	22536.3	21614.6	-470.02	21448.4	-2879.71	-12.0922	-0.0800849	-1.51457e+06	95.911	0.05
20150904	736211	20840.6	21158.9	21174.9	20715	212092	-988.301	-90.5169	459.84	23068.6	22374.8	21422.9	-564.35	21248.8	-2634.36	-12.4883	-0.070015	-1.65105e+06	96.2546	0.05
20150907	736214	20583.5	20683.3	21056.4	20579.9	165617	-1009.34	-101.337	476.46	22918	22204.2	21240.3	-496.87	21043	-2584.33	-12.3172	-0.0314353	-1.62633e+06	96.1471	0.05
20150908	736215	21259	20636.8	21432	20524.9	226617	-960.429	-65.7509	907.11	22788.1	22114.2	21241	-579.5	20960.7	-1498.43	-8.23905	-0.00681711	-1.48783e+06	95.8817	0.05
20150909	736216	22131.3	21632.7	22228.6	21529.8	294563	-841.583	63.5729	969.55	22700.4	22115.8	21313.7	518.92	21149.9	-278.31	-2.75145	0.0474857	-1.31046e+06	95.8939	0.05
20150910	736217	21562.5	21667.9	21771.6	21492.1	209260	-784.255	30.4552	639.22	22591.1	22063.1	21361.9	-108.08	21275.4	310.93	-3.78016	-0.01264	-1.31735e+06	95.547	0.05
20150911	736218	21504.4	21710.1	21909.8	21472.2	237164	-735.039	52.9792	437.66	22475.3	22009.9	21328.5	318.94	21408.1	99.41	1.18956	-0.00499806	-1.50804e+06	95.1718	0.05
20150914	736221	21561.9	21678.9	21762.2	21441.7	147211	-683.514	38.6981	320.44	22367.1	21967.3	21323.4	626.96	21603.8	481.51	0.733195	-0.00501509	-1.58447e+06	95.258	0.05
20150915	736222	21455.2	21527.5	21634.5	21411.2	135221	-643.865	17.4768	223.31	22248	21918.5	21301.9	871.71	21643.1	-383.31	1.77815	0.012575	-1.56544e+06	95.6286	0.05
20150916	736223	21966.7	21731.3	22103.1	21608.5	207763	-564.666	89.2738	647.83	22149.7	21923.1	21380	707.62	21610.1	354.27	0.586669	0.0469675	-1.33509e+06	95.3398	0.05
20150917	736224	21854.6	22172.7	22203.4	21718.7	211863	-505.117	90.5665	484.65	22048	21916.6	21472	-276.68	21668.6	184.05	1.12084	0.0463984	-1.52651e+06	94.5509	0.05
20150918	736225	21920.8	21807.2	22052.1	21807.2	205475	-447.425	89.3153	244.86	21971.3	21917	21580	358.33	21751.8	735.4	1.15479	0.0610064	-1.38582e+06	95.1593	0.05
20150921	736228	21756.9	21614.4	21778.1	21590.7	137278	-410.2	43.8179	330.13	21884.3	21901.7	21697.3	252.56	21790.9	821.99	2.69761	0.0228842	-1.21885e+06	95.9249	0.05
20150922	736229	21796.6	21794.3	22111.7	21769	143816	-373.198	71.166	354.74	21799.9	21891.7	21751.1	234.68	21859.1	955.97	4.1158	-0.0151247	-1.09277e+06	96.3323	0.05
20150923	736230	21302.9	21529.5	21577.5	21008.6	230451	-379.336	-52.7568	787.97	21703.3	21835.6	21668.3	-152.32	21726.4	719.39	3.49498	-0.012039	-1.0191e+06	96.1849	0.05
20150924	736231	21096	21304.9	21363.2	21053.5	159674	-396.329	-89.9117	309.71	21611.8	21765.2	21621.6	-870.68	21574.6	-163.06	-0.767015	-0.018991	-1.00727e+06	96.2721	0.05
20150925	736232	21186.3	21070.4	21318.3	20958	172896	-397.919	-115.072	360.34	21535.6	21710.1	21589.8	-668.31	21427.7	-944.99	-4.26992	-0.0174187	-1.0055e+06	96.2585	0.05
20150929	736236	20556.6	20579.2	20579.2	20368.1	253696	-444.865	-228.76	818.2	21450.9	21600.2	21489.3	-1200.33	21187.7	-1005.9	-4.40734	-0.041884	-799020	95.9103	0.05
20150930	736237	20846.3	20795.9	20939.4	20683.1	213451	-453.466	-125.411	382.79	21390.8	21528.4	21428.4	-950.28	20997.6	-658.07	-3.31882	-0.0510027	-858879	96.2692	0.05
20151002	736239	21506.1	21172.9	21530.8	21130.1	216122	-402.404	-13.1861	684.5	21400.6	21526.3	21382.3	-290.49	21038.3	-55.81	-0.258836	-0.0159481	-512184	95.9187	0.0165
20151005	736242	21854.5	21931	21980.8	21739.9	146879	-330.019	71.6953	474.75	21417.9	21557.5	21382.3	57.92	21190	399.27	1.35702	-0.00302589	-604710	96.0788	0.0165
20151006	736243	21831.6	22169.1	22169.1	21719.3	162257	-271.371	72.5065	449.81	21446.8	21583.6	21373.4	35.04	21319	-135.04	1.25091	0.00342118	-435210	95.4556	0.0165
20151007	736244	22515.8	21884.7	22527.8	21817.4	293282	-167.755	115.07	710.37	21472.8	21672.4	21449.3	719.18	21710.9	661.13	4.42382	0.0319412	-91066.3	95.5902	0.0165
20151008	736245	22354.9	22588.7	22588.7	22201.1	193121	-97.4931	116.242	387.58	21501.4	21737.4	21505.1	1052	22012.6	434.08	4.19329	0.047059	2027.4	95.2894	0.0165
20151009	736246	22458.8	22615.9	22807.9	22440.9	240331	-33.0463	126.065	452.95	21531.7	21806.1	21620.7	1362.82	22203.1	701.87	2.2404	0.0606809	-19935	94.9041	0.0165
20151012	736249	22730.9	22614.3	22779.5	22562.3	187186	39.5312	123.439	320.7	21591.1	21894.2	21784.2	1544.61	22378.4	934.35	4.00968	0.0679519	227353	94.8782	0.0165
20151013	736250	22600.5	22677.6	22798.9	22515.7	171090	85.5355	98.4559	283.17	21655.2	21961.5	21925.6	1414.14	22532.2	1297.55	3.10038	0.0904344	215433	94.7781	0.0165
20151014	736251	22439.9	22398.8	22576.5	22356.6	135274	107.797	69.8017	243.9	21716.7	22007	22113.9	1883.31	22517	1343.93	3.13914	0.0710168	85262.6	93.9143	0.0165
20151015	736252	22888.2	22667.4	22940.2	22567.7	192083	159.768	92.696	500.34	21805.4	22090.9	22318.1	2041.87	22623.7	1701.85	5.00808	0.060384	-11124	94.448	0.0165
20151016	736253	23067.4	23133.6	23178.1	22953.6	192258	212.961	104.595	289.97	21874.9	22183.9	22474.2	712.46	22745.4	2510.77	8.28272	0.0525795	11074.4	94.7346	0.0165
20151019	736256	23075.6	23085.6	23100.7	22913.6	125922	252.866	91.5269	187.06	21911.2	22268.9	22596.4	616.81	22814.3	2229.31	9.38392	0.0539093	115842	94.9176	0.0165
20151020	736257	22989.2	22991.6	23057.9	22843	121737	274.358	82.8355	232.57	21966.1	22337.5	22712.1	258.29	22892.1	1483.13	8.50974	0.0205949	168235	94.8602	0.0165
20151022	736259	22845.4	22795.6	22869.6	22727.6	137414	276.595	57.0692	261.63	22017.7	22385.8	22745.1	405.46	22973.1	990.87	11.134	0.0214687	260197	96.366	0.0165
20151023	736260	23151.9	23220.4	23220.4	23088	149535	299.65	112.493	375.01	22078.8	22458.8	22824.8	263.77	23025.9	1320.32	11.0602	0.0299387	84012.9	97.0584	0.0165
20151026	736263	23116.2	23423.6	23423.6	23066.9	146518	311.452	111.826	356.7	22142.7	22521.4	22890.5	48.88	23035.7	600.49	3.40569	0.0166688	96783.5	96.8048	0.0165
20151027	736264	23142.7	23053.1	23143.9	22885.2	153253	319.262	70.8481	258.66	22188	22580.6	22931.7	67.12	23049.1	787.82	3.04527	0.0234315	54565.4	96.8792	0.0165
20151028	736265	22956.6	23070.7	23120.2	22923.7	137713	306.892	46.5213	219.07	22230.3	22616.4	22967.3	-32.65	23042.6	497.77	0.992656	0.022506	-129793	97.6195	0.0165
20151029	736266	22819.9	23054.5	23054.5	22811.3	175902	282.804	4.97031	243.21	22264.9	22635.8	23005.3	-169.28	23037.5	89.01	0.971131	-0.00298102	-300401	97.2199	0.0165
20151030	736267	22640	22785.9	22847.2	22612.6	153714	246.357	-71.5357	234.6	22298.9	22636.2	22980.5	-205.33	22935.1	39.58	0.891848	-0.0185253	-304159	96.8961	0.0165
20151102	736270	22370	22502.3	22605.8	22332.7	0	193.456	-146.524	307.33	22320.9	22610.8	22910.8	-781.9	22785.9	-69.87	-2.26375	-0.0305764	-196449	96.9097	0.03
20151103	736271	22568.4	22603.2	22697	22560.2	146957	165.631	-86.8466	326.96	22369.6	22606.8	22860.1	-547.82	22671	-319.74	-2.16297	-0.0183038	-289363	97.1675	0.03
20151104	736272	23053.6	22737.4	23342.1	22737.4	260407	180.644	50.5711	773.64	22444.9	22649.3	22866.5	-89.16	22690.4	-13.8	-0.0955121	0.00903114	-126025	97.8856	0.03
20151105	736273	23051	23045.1	23180.3	22960.6	150272	190.146	51.6179	219.65	22516.6	22687.6	22887.1	94.47	22736.6	-24.57	0.268909	-0.00435817	-163914	97.9926	0.03
20151106	736274	22867.3	22914.2	22922.8	22791.9	139499	180.768	-21.97	259.13	22605.5	22704.7	22858.6	47.39	22782.1	-121.89	-0.530205	-0.0107682	-393562	99.1658	0.03
20151109	736277	22726.8	22753.5	22970.8	22689.3	154495	160.148	-40.8952	281.57	22677.8	22706.8	22819.6	86.73	22853.4	-118.6	-0.519142	-0.0179737	-361618	99.0496	0.03
20151110	736278	22401.7	22505.7	22534.9	22339.7	179681	116.237	-146.512	387.08	22712.3	22677.8	22745.5	31.66	22820.1	-750.24	-3.24051	-0.0241704	-335598	99.1696	0.03
20151111	736279	22352.2	22394.2	22479.5	22324.4	141927	76.557	-127.274	155.05	22731.4	22646.8	22685.1	-216.26	22679.8	-764.08	-3.30538	-0.0204983	-634551	98.9696	0.03
20151112	736280	22888.9	22477.6	22981	22455	184426	87.4143	-8.90994	628.8	22772.1	22669.8	22692	-164.65	22647.4	-253.81	-1.09672	0.0108734	-373850	98.5095	0.03
20151113	736281	22396.1	22494.1	22519.3	22318.6	200250	55.6145	-103.364	570.3	22767.5	22643.8	22667.6	-654.9	22553.1	-560.43	-2.44126	0.00116538	-368666	99.1003	0.03
20151116	736284	22010.8	21958.3	22127.4	21958.3	181644	-0.671469	-171.697	437.86	22754.2	22583.5	22631.7	-856.51	22410	-809.12	-3.54567	-0.0247075	-412698	99.3841	0.03
20151117	736285	22264.2	22315.2	22497.3	22244	162770	-24.5459	-77.6342	486.51	22746.8	22553.1	22601.3	-462.52	22382.5	-375.79	-1.65985	-0.0342385	-398809	99.6525	0.03
20151118	736286	22188.3	22331.8	22349.7	22163.3	121147	-49.033	-89.8188	186.45	22725.9	22518.3	22514.7	-213.44	22349.7	-181.78	-0.812605	-0.0374291	-517328	99.5715	0.03
20151119	736287	22500.2	22423.9	22559.1	22416	138148	-42.7737	-19.1877	370.8	22722	22516.6	22459.7	148.05	22271.9	-68.21	-0.302236	-0.0160539	-557409	98.9779	0.03
20151120	736288	22754.7	22510.5	22790.1	22412	123093	-17.0801	19.4418	378.04	22734.1	22539.3	22448.4	-134.2	22343.7	-298.85	-1.29633	0.00122832	-421184	99.6025	0.03
20151123	736291	22665.9	22760	22802.7	22619.7	107599	-3.84061	28.7791	183.03	22725.6	22551.3	22442.3	269.76	22474.7	-385.14	-1.67081	0.0116563	-469801	99.7298	0.03
20151124	736292	22587.6	22593.1	22629.8	22433.5	119476	0.33225	-0.102612	232.39	22707.1	22554.8	22460.9	576.81	22539.3	-279.7	-1.22314	0.0104243	-471777	99.6308	0.03
20151125	736293	22498	22533.5	22617.2	22436	151321	-3.55217	2.02836	181.2	22684.9	22549.4	22475.5	233.75	22601.3	-228.77	-1.00661	-0.017079	-549630	99.7437	0.03
20151126	736294	22488.9	22749.6	22787.5	22453.7	112843	-7.27778	35.4509	333.81	22665.7	22543.6	22435.5	300.68	22599	87.24	0.389435	0.00412647	-560418	99.8394	0.03
20151127	736295	22068.3	22555.4	22555.4	22051	204475	-43.6675	-95.2355	504.41	22635.8	22498.4	22402.7	-431.9	22461.8	-283.85	-1.2699	0.00260554	-631613	100.077	0.03
20151130	736298	21996.4	21974.8	22195.2	21907.3	0	-77.4159	-139.631	287.9	22591.4	22450.6	22401.3	-758.3	22327.9	-892.5	-3.89927	-0.0120296	-684705	100.235	0.03
20151201	736299	22381.3	22197.8	22477.5	22143.6	198428	-72.2681	-29.7764	481.09	22563.1	22444	22413	-284.55	22286.6	-14.79	-0.0660382	0.00862727	-495696	99.7855	0.01
20151202	736300	22479.7	22471.3	22563.5	22368.7	167113	-59.5666	28.842	194.81	22537.6	22447.4	22442.1	-107.94	22282.9	468.87	2.13018	-0.000912436	-318874	99.9883	0.01
20151203	736301	22417	22327	22485.2	22327	127107	-53.9365	5.019	158.21	22516.8	22444.5	22433.8	-80.99	22268.6	152.76	0.686122	-0.0148413	-151048	97.8693	0.01
20151204	736302	22235.9	22142.1	22242.5	22108.5	160792	-63.3592	-90.7679	308.55	22494.4	22424.6	22381.9	-253.05	22302.1	47.63	0.214663	-0.0189717	-38542.5	98.3092	0.01
20151207	736305	22203.2	22336.3	22352.2	22200.5	129031	-72.6257	-61.5399	151.7	22477.6	22403.5	22335.6	134.9	22343.4	-297	-1.31999	-0.0170186	-114463	98.7079	0.01
20151208	736306	21905.1	22058.5	22058.5	21765.6	181230	-102.837	-165.094	437.6	22459.7	22356.1	22267.4	-91.29	22248.2	-849.59	-3.73369	-0.0263521	-345535	98.4238	0.01
20151209	736307	21803.8	21773.8	21872.3	21755.7	136594	-133.422	-155.692	149.44	22430.3	22303.5	22198	-577.59	22113	-862.14	-3.80369	-0.0304674	-314478	97.343	0.01
20151210	736308	21704.6	21714.2	21880.2	21668.1	158943	-163.773	-142.458	212.07	22378.4	22246.4	22119.5	-775.08	21970.5	-883.02	-3.90931	-0.0164811	-271732	97.9263	0.01
20151211	736309	21464	21719.2	21731.4	21440.7	139911	-204.877	-159.285	290.69	22317.4	22171.9	22059.1	-952.96	21816.2	-1033.95	-4.59574	-0.0242026	-379851	97.5761	0.01
20151214	736312	21309.8	21063.3	21378.2	21010.3	171602	-247.046	-177.142	453.79	22257.5	22089.8	21990.5	-926.04	21637.5	-1179.09	-5.24298	-0.0478747	-169134	97.6446	0.01
20151215	736313	21274.4	21215.5	21442.2	21215.5	157532	-280.1	-131.307	226.67	22201.6	22012.2	21879.8	-928.85	21511.3	-793.95	-3.59769	-0.0536182	-89821.5	98.1777	0.01
20151216	736314	21701.2	21557.7	21772.8	21557.7	164562	-268.754	-52.3364	498.42	22174.6	21982.5	21801.9	-203.92	21490.8	-295.21	-1.34208	-0.0319311	-124246	98.3706	0.01
20151217	736315	21872.1	21841.1	22005.2	21763.8	160496	-243.174	-7.38384	303.98	22156.2	21972	21747.4	68.3	21524.3	-509.29	-2.27551	-0.0163623	-5932.5	99.0758	0.01
20151218	736316	21755.6	21656.6	21956.5	21625.8	177417	-229.654	-25.1079	330.67	22112.6	21951.4	21699.4	50.95	21582.6	-724.13	-3.22126	-0.0201619	-9252.8	98.7112	0.01
20151221	736319	21791.7	21641.2	21871.2	21641.2	130276	-213.564	-20.9069	230.05	22089.3	21936.2	21658.2	327.63	21679	-625.33	-2.78953	-0.00517915	108699	98.4536	0.01
20151222	736320	21830	21846.9	21870.3	21750.7	91672.5	-195.465	2.05222	119.57	22082.4	21926.1	21650.7	520.17	21790.1	-405.87	-1.82529	0.00120293	189003	98.1859	0.01
20151223	736321	22040.6	21869.4	22103.6	21846.5	105309	-162.26	72.1976	273.61	22073.8	21937	21674.4	766.22	21858	-162.63	-0.732461	0.0152437	185390	98.3578	0.01
20151224	736322	22138.1	22207.8	22217.5	22128.7	71278.4	-126.614	129.362	176.86	22071.9	21956.1	21717.8	436.92	21911.2	233	1.06368	0.0304488	49870.9	97.939	0.01
20151228	736326	21919.6	22151.7	22151.7	21880.5	87412.6	-114.675	82.2261	271.22	22049.5	21952.7	21763.3	164.06	21944	115.86	0.990619	0.0278185	30412.1	97.9719	0.01
20151229	736327	21999.6	21923.3	22024.3	21881.7	76677.6	-97.6321	73.8467	142.57	22020.5	21957.1	21832.3	207.94	21985.6	295.01	2.4952	0.0329665	74799.1	98.2621	0.01
20151230	736328	21882.2	22094.6	22114.6	21868	105888	-92.5378	62.505	246.53	21990.3	21950	21893.1	52.13	21996	418.1	2.68561	0.00826884	13224.4	98.2344	0.01
20151231	736329	21914.4	21892.2	21970.3	21864.1	51019	-84.9192	43.7639	106.21	21964.4	21946.6	21914.4	-126.19	21970.8	604.55	3.00846	0.00193206	111979	98.7044	0.01
20160104	736333	21327.1	21782.6	21794.8	21227.6	171209	-124.831	-105.491	686.79	21919.4	21887.6	21859.9	-811.01	21808.6	52.75	-1.72382	-0.0196934	171951	98.8466	0.02
20160105	736334	21188.7	21318.7	21452.7	21095.9	148475	-165.719	-172.31	356.84	21869.4	21821	21803.2	-949.41	21662.4	-512.49	-3.12426	-0.0276693	117873	99.3634	0.02
20160106	736335	20980.8	21142.6	21199.6	20947.3	165108	-212.45	-206.054	252.32	21827.6	21741	21722.1	-938.81	21458.6	-891.25	-3.56116	-0.038901	-97075.5	99.2229	0.02
20160107	736336	20333.3	20772.6	20826.4	20324	298200	-298.292	-223.157	656.84	21763.6	21607	21572.5	-1666.28	21148.9	-1422.22	-6.69219	-0.0774594	-364917	98.2844	0.02
20160108	736337	20453.7	20491.9	20596.4	20324.6	207813	-352.546	-163.78	271.8	21689.5	21497.1	21413.8	-1428.44	20856.7	-1337.97	-6.30467	-0.0760868	-466383	98.3897	0.02
20160111	736340	19888.5	19997.4	20068.8	19865.2	212784	-436.123	-173.843	588.53	21589.8	21343.9	21188.8	-2025.9	20569	-1941.52	-9.76421	-0.0926622	-692722	98.8438	0.02
20160112	736341	19711.8	20030	20130.8	19695	183436	-510.732	-141.76	435.81	21485.8	21188.5	20968	-1615.36	20273.6	-2328.83	-10.9601	-0.103995	-713474	98.9391	0.02
20160113	736342	19934.9	20028.9	20234.8	19850.7	178707	-545.567	-103.586	523.02	21397.3	21069.1	20761.5	-1253.84	20064.4	-2203.25	-9.95229	-0.088989	-662287	98.9575	0.02
20160114	736343	19817.4	19578.9	19893.9	19509.1	178322	-576.014	-106.172	425.8	21305.5	20949.9	20555.1	-1163.4	19961.3	-2102.21	-9.59054	-0.09569	-586888	99.0721	0.02
20160115	736344	19520.8	19781.5	19828.9	19500.4	193261	-616.967	-99.0873	328.55	21213.8	20813.8	20315.7	-812.57	19774.7	-2478.85	-11.2677	-0.0846973	-733022	98.9195	0.02
20160118	736347	19237.5	19287.4	19439.5	19195.6	203863	-664.623	-109.894	325.21	21115.1	20663.6	20106.7	-1216.26	19644.5	-2644.7	-12.0861	-0.09209	-651959	99.0998	0.02
20160119	736348	19635.8	19283.6	19647.8	19204.2	182536	-662.608	-84.9619	443.53	21035.5	20565.8	19951.4	-252.69	19629.3	-2278.59	-10.3977	-0.0641062	-621994	99.1251	0.02
20160120	736349	18886.3	19332.2	19332.2	18833.9	245954	-713.268	-113.612	801.93	20936.4	20405.8	19742	-825.46	19419.5	-2440.82	-11.4447	-0.0711659	-882961	99.0828	0.02
20160121	736350	18542.2	19079.1	19238.3	18534.3	260844	-772.285	-129.274	703.97	20829.9	20228.3	19562.9	-1392.73	19164.5	-2646.57	-12.4905	-0.0934579	-1.19172e+06	99.0836	0.02
20160122	736351	19080.5	19000.8	19152.8	18769.6	238845	-766.776	-98.1602	610.65	20745.5	20119	19425.6	-736.9	19076.4	-1900.3	-9.05732	-0.040626	-1.16262e+06	99.5279	0.02
20160125	736354	19340.1	19341.4	19490.3	19291.9	177677	-733.01	-46.5334	409.76	20654.7	20044.8	19370.7	-180.63	19097	-993.2	-4.88459	-0.0188527	-1.21687e+06	99.2929	0.02
20160126	736355	18860.8	19068.8	19098.1	18811.8	187325	-736.44	-96.8385	528.31	20538.9	19932.1	19285.6	-376.65	18942	-1592.91	-7.78788	-0.0538794	-1.43825e+06	99.0243	0.02
20160127	736356	19052.5	19211.9	19217	18931.3	192985	-715.446	-66.1238	356.19	20435	19848.3	19197.4	-583.36	18975.2	-836.05	-4.20369	-0.0386004	-1.53301e+06	98.9821	0.02
20160128	736357	19195.8	19093.8	19223.6	18982.2	194178	-679.407	-46.3987	241.37	20335.1	19786.2	19135.2	309.53	19105.9	-515.93	-2.61737	-0.0166459	-1.52101e+06	98.5974	0.02
20160129	736358	19683.1	19138.4	19710	19130.6	235018	-604.558	35.2632	579.4	20252.5	19776.3	19151.5	1140.96	19226.5	-251.77	-1.26296	0.0226417	-1.24409e+06	99.5558	0.02
20160201	736361	19595.5	19771	19771	19444.3	159646	-546.014	62.7985	326.7	20158.5	19759.1	19187.3	514.99	19277.5	-221.91	-1.11977	-0.00205288	-1.25502e+06	99.0258	0.03
20160202	736362	19446.8	19474.9	19628.6	19403.5	178352	-505.783	52.6018	225.08	20055	19729.4	19168.4	106.7	19394.7	-73.93	-0.378725	0.0288242	-1.3183e+06	98.8701	0.03
20160203	736363	18991.6	18910.9	19032.7	18764.8	212651	-504.816	-79.3351	682.02	19942.4	19659.1	19178.9	130.79	19382.6	-245.86	-1.27803	0.0236652	-1.16298e+06	97.2096	0.03
20160204	736364	19183.1	19190.4	19338.4	19166.2	155699	-483.029	7.83761	346.78	19834	19613.8	19243	130.64	19380	-452.72	-2.30558	0.00534742	-1.1802e+06	96.5033	0.03
20160205	736365	19288.2	19287.4	19397.9	19230	126481	-452.072	29.9484	214.79	19734.3	19582.8	19263.8	92.34	19301	401.87	2.12784	-0.00268716	-1.0421e+06	96.9734	0.03
20160211	736371	18545.8	18486.9	18627.5	18446.6	186844	-481.886	-163.482	841.61	19604.7	19484	19184.3	-650.03	19091.1	3.65	-1.80289	-0.0167013	-927234	95.5945	0.03
20160212	736372	18319.6	18278.8	18482.3	18278.8	201981	-517.8	-167.678	267	19489	19373.1	19130.2	-876.25	18865.6	-760.93	-3.00069	-0.0384659	-780875	95.9536	0.03
20160215	736375	18918.1	18668.9	18937.1	18668.9	172934	-492.288	-59.0777	617.48	19401.7	19329.8	19116.8	-764.97	18851	-422	2.02776	-0.0144662	-359454	96.7358	0.03
20160216	736376	19122.1	19013.7	19260.7	18974.6	186916	-450.421	4.09841	342.53	19330.2	19310	19109.4	-473.42	18838.8	261.28	0.217866	-0.0285031	-259481	96.8637	0.03
20160217	736377	18924.6	19198.2	19308.5	18909.1	168947	-428.242	-7.92277	399.48	19276	19273.3	19033.5	-522.27	18766	-127.88	-2.14874	-0.034239	-261363	96.8524	0.03
20160218	736378	19363.1	19409.2	19436.4	19266.2	184392	-371.005	61.2826	511.82	19234.1	19281.8	19010.3	371.49	18929.5	167.25	2.66309	-0.00430713	-177386	96.8293	0.03
20160219	736379	19285.5	19238.4	19342	19210.7	126869	-328.121	37.8011	152.43	19210.9	19282.2	18994.2	102.41	19122.7	-397.61	1.2232	0.0152399	-88201.2	96.6038	0.03
20160222	736382	19464.1	19374.2	19525	19374.2	120746	-276.537	69.94	239.47	19201.4	19299.5	19041.4	175.92	19231.9	-131.41	1.39749	0.0144368	-126744	97.3696	0.03
20160223	736383	19414.8	19506.9	19519.8	19328.3	122503	-236.904	64.9081	191.59	19181.4	19310.5	19064.6	496.64	19290.4	-32.06	-1.36325	0.00652132	-32327.3	97.4617	0.03
20160224	736384	19192.5	19282.3	19360.8	19060.2	130272	-220.889	23.169	354.62	19157.3	19299.2	19055	70.37	19344	200.86	-2.05685	0.0336929	-29549.2	97.5089	0.03
20160225	736385	18888.8	19215.5	19215.5	18867.7	139587	-230.051	-22.9848	347.79	19133	19260.2	19089.3	-35.82	19249.1	-294.34	-2.86982	0.0301328	-305653	97.4384	0.03
20160226	736386	19364.2	19180	19436.7	19122.6	163355	-196.684	54.6611	547.96	19137.9	19270.1	19193.8	1.07	19264.8	75.98	1.96171	0.0230328	10211.2	98.1378	0.03
20160229	736389	19111.9	19366.2	19377.7	19053.8	127044	-188.42	21.8312	323.94	19117.7	19255	19213.1	-173.57	19194.4	566.13	-0.370952	-0.0005308	109471	98.2616	0.03
20160301	736390	19407.5	19260	19420	19108.3	147388	-156.224	57.0448	311.7	19137.8	19269.5	19241.7	-56.63	19192.9	1087.88	0.618462	0.0248817	129513	98.3451	0.12
20160302	736391	20003.5	19788.2	20058.1	19783.9	245583	-81.6713	208.738	650.66	19194	19339.4	19349.6	588.71	19355.2	1085.35	5.73709	0.0320149	323499	98.1782	0.12
20160303	736392	19941.8	20082	20082	19791.6	176168	-27.2551	188.407	290.41	19227.1	19396.8	19407.4	749.31	19565.8	819.68	4.28656	0.0329088	374569	97.599	0.12
20160304	736393	20176.7	20052.1	20200.4	19977.4	190781	34.4309	179.489	258.62	19259.3	19471.1	19496.6	1287.95	19728.3	1252.13	6.61643	0.0353185	588887	97.2084	0.12
20160307	736396	20159.7	20306.1	20331.7	20095.6	193024	81.0135	146.56	236.06	19309.3	19536.7	19566.1	795.57	19937.8	796.64	4.11422	0.0369519	387096	97.116	0.12
20160308	736397	20011.6	20132.1	20137.7	19902.8	144931	104.769	88.3469	256.97	19346.1	19581.9	19625.8	899.65	20058.7	726.08	3.7649	0.0409328	91823.8	97.1908	0.12
20160309	736398	19996.3	19898.7	20005.4	19818.4	120284	120.965	62.2648	193.16	19376.9	19621.3	19706.2	588.8	20057.2	532.17	2.73411	0.0553859	240295	97.1776	0.12
20160310	736399	19984.4	20055.4	20184.2	19923.5	138456	131.331	67.3231	260.69	19388.5	19655.9	19815.7	-19.07	20065.7	569.64	2.93405	0.0310377	224797	96.1966	0.12
20160311	736400	20199.6	19900.7	20238.7	19853.6	197073	155.122	68.8079	385.09	19411.8	19707.7	19899.3	257.84	20070.3	1007.15	5.24764	0.0538461	313709	96.2259	0.12
20160314	736403	20435.3	20371.6	20512	20328.9	172286	190.798	109.001	312.43	19449.8	19777	20031.6	258.64	20125.4	1546.59	8.18789	0.0502991	380251	96.581	0.12
20160315	736404	20288.8	20298.2	20366.6	20254.6	119314	204.884	83.1447	180.75	19499.7	19825.7	20119.8	129.05	20180.9	924.62	4.77491	0.014061	369646	96.6511	0.12
20160316	736405	20257.7	20339.9	20383.2	20168.7	121370	211.106	78.0846	214.46	19541	19866.9	20145.2	246.12	20233.2	1145.77	5.99505	0.015596	262338	95.7504	0.12
20160317	736406	20503.8	20580.1	20619.3	20435.7	169601	233.208	129.917	361.64	19587.8	19927.5	20201.4	507.55	20337	1096.35	5.64912	0.0159536	151467	94.8074	0.12
20160318	736407	20671.6	20599.2	20688	20515	209159	261.254	146.662	184.16	19669.5	19998.4	20250.9	687.21	20431.5	668.14	3.34012	0.0247639	78313.7	95.0613	0.12
20160321	736410	20684.2	20738.2	20772.5	20618.6	152011	281.249	146.119	153.9	19760.5	20063.7	20303.3	484.55	20481.2	742.39	3.72279	0.0325162	-45910.9	95.4094	0.12
20160322	736411	20666.8	20765.1	20765.1	20576.8	130337	292.321	116.122	188.27	19827.7	20121.1	20368.8	231.41	20556.8	490.05	2.42879	0.0324429	1737.92	95.6661	0.12
20160323	736412	20615.2	20629.4	20693.5	20513.6	118540	293.555	82.9167	179.87	19885.1	20168.2	20430.7	326.46	20628.3	455.51	2.25951	0.0305992	42384.9	96.0527	0.12
20160324	736413	20345.6	20450.7	20499.4	20268.5	146092	269.668	9.43593	346.7	19939.8	20185.1	20466.9	87.91	20596.7	334.03	1.66918	0.00717649	-69562.3	96.1199	0.12
20160329	736418	20366.3	20386.3	20386.3	20250.2	130387	249.53	-5.0976	136.17	19978.4	20202.4	20483.5	-317.85	20535.6	370.04	0.825264	-0.00337846	-160709	95.177	0.12
20160330	736419	20803.4	20545.4	20820.7	20541.1	205867	265.777	102.901	454.43	20036.8	20259.6	20520.3	136.64	20559.5	818.97	1.80105	0.0247373	88103.8	94.8412	0.12
20160331	736420	20776.7	20811.5	20872.5	20689.2	178101	273.348	107.019	183.33	20087.2	20308.8	20569.1	161.47	20581.4	577.1	2.40493	0.0249799	93286	94.6281	0.12
20160401	736421	20498.9	20786.2	20786.2	20455.4	163359	254.006	31.3723	330.77	20128.9	20326.9	20593.2	153.31	20558.2	63.58	1.19076	-0.000238492	82553.5	94.5626	0.04
20160405	736425	20177	20311.9	20311.9	20116.9	187671	210.276	-125.28	382.05	20166.8	20312.7	20560.6	-168.61	20524.5	-111.77	-1.5939	-0.023928	-143027	94.6133	0.04
20160406	736426	20206.7	20100	20249.8	20100	133827	175.986	-111.534	149.84	20217.5	20302.6	20514.1	-138.94	20492.5	-51.03	-2.24927	-0.0230843	51953.2	94.3598	0.04
20160407	736427	20266	20297.8	20370.5	20165.8	149394	151.852	-79.3105	204.76	20252.2	20299.1	20472.3	-100.25	20385.1	-237.76	-2.02135	-0.0193886	-40957.9	94.5356	0.04
20160408	736428	20370.4	20061.6	20370.4	20045.5	143561	139.537	-80.7578	324.97	20300.6	20305.9	20442.6	-432.99	20303.8	-301.23	-1.43395	-0.0118762	-97388.4	94.2109	0.04
20160411	736431	20440.8	20255.8	20551	20240.7	123420	133.915	-24.144	310.26	20340.3	20318.7	20425.2	-335.89	20292.2	-243.34	-0.846074	0.00465735	61270	94.0088	0.04
20160412	736432	20504.4	20440.7	20546.4	20407.8	99712.2	133.06	6.33035	138.61	20359.6	20336.4	20441.1	5.52	20357.7	-162.31	0.78066	0.00673708	486.939	94.044	0.04
20160413	736433	21158.7	20739.3	21171.3	20716.9	250034	183.067	171.999	666.85	20406.4	20414.7	20520.3	981.71	20548.1	543.48	3.99644	0.0167931	350941	94.8021	0.04
20160414	736434	21337.8	21456.6	21511.1	21266.2	205428	234.447	212.499	352.37	20451.1	20502.6	20573.8	1131.14	20762.4	992.2	4.87673	0.0262965	325611	94.944	0.04
20160415	736435	21316.5	21374.7	21423.1	21234.1	141365	270.327	151.957	188.94	20495.6	20580.2	20627.7	1050.42	20951.6	950.17	4.6654	0.038353	219350	94.7018	0.04
20160418	736438	21161.5	21129.7	21172	21002.8	142684	282.996	88.8268	313.7	20539.8	20635.5	20694	791.1	21095.8	358.11	1.7214	0.0465232	283887	94.4656	0.04
20160419	736439	21436.2	21438.1	21459	21259.2	146209	311.611	116.421	297.54	20595.2	20711.8	20819.9	995.4	21282.1	659.51	3.17428	0.0573581	129503	94.1132	0.04
20160420	736440	21236.3	21452.8	21452.8	21103.3	171675	314.532	80.2467	349.48	20643.3	20761.7	20922.9	731.87	21297.7	737.39	3.59721	0.0456887	-36821.1	94.537	0.04
20160421	736441	21622.2	21406.4	21634.7	21331.6	170912	344.024	101.052	398.43	20698	20843.7	21058.5	463.54	21354.5	1445.25	7.16286	0.0578964	94867.4	94.6499	0.04
20160422	736442	21467	21448.2	21495.8	21358.5	128270	350.828	76.6648	263.72	20737.7	20903.1	21168.2	129.23	21384.7	1260.37	6.2374	0.0478049	159040	95.0753	0.04
20160425	736445	21304.4	21408.6	21430.6	21254.5	119997	339.19	55.0542	212.58	20776.8	20941.3	21254.5	-12.03	21413.2	1038.39	5.12379	0.0375509	158497	94.757	0.04
20160426	736446	21407.3	21380	21419.9	21080.9	134679	334.409	45.4944	339.04	20821	20985.7	21344.8	245.77	21407.5	1036.87	5.09008	0.011611	81740.7	94.5137	0.04
20160427	736447	21361.6	21372.3	21442.5	21277	124725	323.21	50.3836	165.47	20854	21021.5	21365.1	-74.61	21432.5	920.79	4.50466	0.00111368	127089	94.4046	0.04
20160428	736448	21388	21489	21654.1	21255.4	168415	312.86	62.1172	398.65	20881.5	21056.4	21370.1	151.72	21385.7	883.59	4.30926	0.0033458	152515	93.7716	0.04
20160429	736449	21067	21215.2	21235.4	21023.8	160314	275.581	-51.0722	364.26	20896.3	21057.4	21345.2	-555.2	21305.7	-91.66	-0.433202	-0.00446329	49622	93.0482	0.04
20160503	736453	20676.9	21061.8	21061.8	20668.4	170768	212.113	-208.454	398.68	20896.7	21021.2	21296.7	-790.1	21180.2	-660.87	-3.09718	-0.03542	-50932.2	93.074	0.04
20160504	736454	20525.8	20556.5	20580.4	20411.4	155590	147.916	-241.673	265.53	20893.2	20974	21205.7	-778.61	21003.9	-790.64	-3.70906	-0.0334559	-60003.7	93.2766	0.04
20160505	736455	20449.8	20363.9	20534.8	20342.8	135498	89.87	-181.407	192.01	20897.2	20924.1	21127	-957.45	20821.5	-711.68	-3.36309	-0.0542233	-189229	93.7589	0.04
20160506	736456	20109.9	20357.5	20377.9	20058.8	172580	16.2497	-174.97	391.05	20887.4	20846.5	20975.8	-1251.73	20565.9	-1326.34	-6.18738	-0.0632211	-289331	93.851	0.04
20160509	736459	20156.8	20279.9	20303.2	20125.8	132329	-37.8707	-129.502	193.32	20862.5	20780.8	20844.8	-1231.22	20383.9	-1079.5	-5.08327	-0.0538681	-239271	94.1528	0.04
20160510	736460	20242.7	19962.4	20294.5	19962.4	144693	-72.9911	-108.277	332.03	20842	20729.6	20738.6	-824.37	20297	-1379.57	-6.38033	-0.0544016	12654.1	94.2693	0.04
20160511	736461	20055.3	20347.8	20347.8	20008.9	133793	-114.624	-94.3945	338.84	20824.9	20665.4	20603.4	-621.65	20202.9	-1411.75	-6.57636	-0.0611523	-198100	93.842	0.04
20160512	736462	19915.5	20100.5	20100.5	19863.6	115041	-157.09	-101.365	236.88	20814.8	20593.9	20458.8	-610.37	20096	-1388.98	-6.51967	-0.0688502	-264785	94.1655	0.04
20160513	736463	19719.3	19843.5	19881.9	19594.6	175850	-204.22	-114.092	320.85	20796.1	20510.6	20291.9	-730.53	20017.9	-1687.98	-7.88508	-0.0639748	-477223	94.6182	0.04
20160516	736466	19884	19711.8	19998.8	19705.9	148607	-225.683	-88.3215	292.85	20781.4	20451	20173.6	-225.92	19963.3	-1477.65	-6.91732	-0.0383514	-463430	94.5681	0.04
20160517	736467	20118.8	19987.2	20145.8	19847.7	156866	-221.192	-57.8462	298.07	20771.7	20419.3	20117.8	-38.01	19938.6	-1269.23	-5.9343	-0.0198301	-440033	94.5705	0.04
20160518	736468	19826.4	19862.4	19923.8	19749.3	135158	-238.478	-82.4935	369.51	20748.1	20362.9	20047.8	-416.27	19892.8	-1240.64	-5.88901	-0.0304849	-698687	95.196	0.04
20160519	736469	19694.3	19729.6	19793.5	19646.3	114809	-259.839	-106.713	180.06	20716.9	20299.2	19972.3	-360.96	19848.6	-982.61	-4.7522	-0.0206635	-626571	95.3061	0.04
20160520	736470	19852.2	19631.7	19954.3	19631.7	124773	-261.02	-76.6275	322.62	20666.7	20256.6	19946.5	-63.26	19875.1	-673.63	-3.28186	-0.015112	-497767	95.2969	0.04
20160523	736473	19809	19788.1	19955	19750.6	108659	-262.415	-61.3007	204.41	20607.9	20214	19911.7	89.74	19860.2	-640.79	-3.13348	-0.0214226	-513485	95.244	0.04
20160524	736474	19830.4	19828	19870.2	19712.7	117410	-258.81	-63.7558	157.49	20550.7	20177.5	19870.5	-53.52	19802.5	-279.44	-1.38957	-0.011212	-510284	95.632	0.04
20160525	736475	20368	20156.8	20379.7	20156.8	204076	-210.149	128.796	549.23	20520.2	20195.6	19901.8	249.25	19910.8	211.24	1.04798	0.0222206	-210482	95.3895	0.04
20160526	736476	20397.1	20373.5	20404.7	20250	134701	-167.312	132.577	154.77	20480.2	20214.8	19950	570.7	20051.4	154.43	0.762893	0.0332312	-311609	95.1449	0.04
20160527	736477	20576.8	20425	20620.2	20290.8	161135	-117.511	156.39	329.31	20454.9	20249.3	20035.7	882.44	20196.3	521.48	2.60021	0.03367	-254999	95.7397	0.04
20160530	736480	20629.4	20523.7	20765.6	20465.8	179302	-72.9565	157.754	299.77	20416.7	20285.5	20110.3	777.19	20360.3	713.93	3.5848	0.0247506	-120819	95.7093	0.04
20160531	736481	20815.1	20617.3	20974.7	20617.3	312958	-22.4041	155.741	357.38	20391.6	20335.9	20179.9	1006.06	20557.3	1095.8	5.557	0.0474982	41534.4	95.8412	0.04
20160601	736482	20761	20726.5	20898.5	20713.3	142226	13.1414	120.709	185.16	20370.7	20376.4	20273.3	930.55	20635.9	877.03	4.41074	0.0513776	76084.2	95.4214	0.1
20160602	736483	20859.2	20769.8	20878.2	20680.7	198824	48.6774	103.993	197.56	20349.6	20422.4	20389.8	491.17	20728.3	740.42	3.68024	0.048277	208705	95.5545	0.1
20160603	736484	20947.2	20956.1	21049.2	20887.8	186929	82.9859	112.72	189.98	20333.7	20472.4	20499.3	550.13	20802.4	1120.83	5.65322	0.054337	310700	93.9222	0.1
20160606	736487	21030.2	20971.1	21039.9	20841	143123	115.539	97.6154	198.92	20319.9	20525.5	20621.5	453.45	20882.5	1335.89	6.78312	0.0570508	520262	94.0234	0.1
20160607	736488	21328.2	21219	21351.3	21153.7	182020	163.501	126.657	321.11	20330	20601.9	20771.2	698.85	20985.2	1476.04	7.43515	0.0450197	649142	93.8621	0.1
20160608	736489	21297.9	21294.3	21352.4	21180	150648	196.793	113.337	172.42	20353.9	20668.2	20864.2	482.79	21092.6	1488.85	7.51602	0.0422939	591636	93.5436	0.1
20160610	736491	21042.6	21240.1	21270.6	21018	164061	200.273	78.0852	279.9	20373.7	20703.9	20928.8	227.55	21129.2	1212.21	6.22751	0.0221393	597291	94.6582	0.1
20160613	736494	20513	20647.5	20664.6	20430.8	208343	158.466	-38.9923	611.83	20376.2	20685.7	20922.4	-247.99	21042.4	144.94	3.44198	-0.00564244	569220	94.4217	0.1
20160614	736495	20387.5	20476.8	20537.9	20358.9	149872	113.897	-84.6062	178.98	20386.8	20657.3	20898.2	-471.69	20913.9	-9.58	0.09564	-0.0205409	372382	94.9158	0.1
20160615	736496	20467.5	20161	20553.6	20161	172913	84.0608	-97.5549	392.57	20398.8	20639.2	20863.4	-479.72	20741.7	-109.25	0.345196	-0.0141352	622872	94.6106	0.1
20160616	736497	20038.4	20284.9	20297.4	19964.4	190194	25.497	-156.292	503.15	20390.9	20582	20791.2	-991.8	20489.8	-590.97	-2.6163	-0.0393495	571966	94.6095	0.1
20160617	736498	20170	20244.2	20282	20090.8	219363	-10.1821	-120.531	243.62	20395.4	20542.8	20722.3	-1158.26	20315.3	-645.11	-2.22697	-0.0371056	562817	94.1537	0.1
20160620	736501	20510.2	20425.1	20551	20288.5	156576	-10.8797	-56.5234	381.04	20418.2	20539.7	20678.6	-787.68	20314.7	-250.78	-1.46475	-0.0247273	526223	93.6532	0.1
20160621	736502	20668.4	20522.4	20681.8	20516.7	160899	1.32088	-17.7393	171.59	20454.7	20551.9	20642.4	155.45	20370.9	-190.78	-0.44574	-0.0309355	599383	94.069	0.1
20160622	736503	20795.1	20553.9	20841.5	20515.2	183587	20.9702	3.18494	326.26	20489.8	20575.1	20589.1	407.59	20436.4	-152.12	-0.307298	-0.0236061	762980	93.5461	0.1
20160623	736504	20868.3	20862.6	20889	20753.9	166393	41.9669	27.8852	135.11	20518.6	20603	20546.1	400.82	20602.4	-161.88	-0.376661	-0.00828318	797611	93.0873	0.1
20160624	736505	20259.1	20483.5	21034.2	19662.7	395327	9.34112	-70.8646	1371.48	20535.2	20570.3	20467.8	220.71	20620.2	-1069.11	-3.66658	-0.0123756	647659	95.4392	0.1
20160627	736508	20227.3	19982.7	20329.2	19969.5	178967	-18.866	-89.205	359.69	20555.7	20537.6	20439.2	57.32	20563.7	-1070.58	-5.16189	-0.00785922	758273	96.3817	0.1
20160628	736509	20172.5	19898.8	20196.2	19898.8	191998	-45.1253	-99.8657	328.55	20568.1	20502.8	20417.7	-337.74	20464.5	-870.18	-5.28419	-0.014416	933151	96.0549	0.1
20160629	736510	20436.1	20217.1	20456.6	20217.1	156623	-44.1519	-24.5387	284.12	20592.2	20496.5	20414.6	-232.32	20392.7	-76.87	-0.374738	0.0194606	882947	95.6621	0.1
20160630	736511	20794.4	20736.8	20828	20614.7	203278	-14.3077	110.145	391.91	20629.3	20524.8	20490.1	-0.75	20377.9	406.84	1.99553	0.0300269	917178	95.9526	0.1
20160704	736515	21059.2	20967.5	21166	20840.6	183833	30.3636	159.632	371.65	20655.8	20575.7	20579.1	800.07	20537.9	591.68	5.09411	0.0260694	894741	95.5253	0.04
20160705	736516	20750.7	20919.5	20946	20737.2	122538	40.4083	82.549	322.04	20669.4	20592.4	20603.1	523.42	20642.6	712.3	2.87923	0.00396516	732452	96.2122	0.04
20160706	736517	20495.3	20475.4	20560.1	20304.4	163324	27.4415	-10.1279	446.33	20666.3	20583.2	20585.8	322.83	20707.1	325.31	-0.0726955	-0.0144183	571980	96.1037	0.04
20160707	736518	20706.9	20606.7	20731.1	20576.7	112537	33.8517	38.1096	235.83	20669.3	20594.9	20577	270.8	20761.3	196.72	0.186178	-0.00773516	618589	96.258	0.04
20160708	736519	20564.2	20622.8	20645.6	20468.5	119477	27.1007	-0.239959	238.39	20659.6	20592	20546.6	-230.2	20715.3	-104.27	-1.1106	0.0148336	489024	96.2966	0.04
20160711	736522	20880.5	20951.2	20972.8	20840	199867	46.7369	89.8339	408.68	20664.2	20619.5	20608.7	86.13	20679.5	85.38	0.0582701	0.0312828	392942	96.5512	0.04
20160712	736523	21224.7	21046.9	21252.6	20957.3	197058	89.0495	132.77	372.14	20678.3	20677.1	20708.4	165.54	20774.3	356.4	4.7663	0.049578	469043	96.5086	0.04
20160713	736524	21322.4	21356.6	21441.2	21279.8	182523	128.974	150.713	216.49	20692.7	20738.6	20823.4	571.65	20939.7	1063.24	5.41382	0.0415643	329664	96.3202	0.04
20160714	736525	21561.1	21297.5	21581.4	21242.9	193997	177.825	144.584	338.49	20713.1	20816.9	20935.9	1065.77	21110.6	1333.76	6.88364	0.035559	477540	96.123	0.04
20160715	736526	21659.2	21589.1	21739.2	21515.3	178484	221.904	146.21	223.86	20725.9	20897.1	21022.4	952.33	21329.6	1486.79	5.98514	0.0277041	661701	96.6855	0.04
20160718	736529	21803.2	21656.9	21822	21616.2	136877	265.392	136.545	205.84	20745.3	20983.4	21096.8	1239.01	21514.1	1367.06	4.85136	0.0482709	878869	96.5465	0.04
20160719	736530	21673.2	21734.3	21767.9	21612.6	125733	286.071	108.017	190.58	20769.6	21049.1	21189.1	792.7	21603.8	878.83	4.22629	0.0543487	904073	97.0385	0.04
20160720	736531	21882.5	21646.4	21895.2	21632.5	141729	315.707	108.935	262.72	20822.2	21128.5	21327.8	657.74	21715.8	823.28	3.90936	0.0537215	896428	97.1415	0.04
20160721	736532	22000.5	21972	22118.2	21913.2	156976	344.742	118.433	235.74	20884.3	21211.5	21457.1	678.12	21803.7	1249.77	6.02278	0.0652858	1.05903e+06	96.9488	0.04
20160722	736533	21964.3	21913	21972.9	21832.4	112100	360.672	90.1614	168.06	20941.8	21283.2	21597.2	403.21	21864.7	1468.98	7.1674	0.0493424	1.18509e+06	97.3526	0.04
20160725	736536	21993.4	22071.8	22071.8	21878.9	118996	371.37	87.4502	192.89	21017	21350.9	21708.4	334.19	21902.8	1286.52	6.213	0.0349513	1.08599e+06	97.2587	0.04
20160726	736537	22129.7	21890.9	22300.5	21890.9	193826	386.391	97.679	409.62	21092.4	21425	21798.9	326.55	21994.1	1565.56	7.61305	0.036483	1.05661e+06	97.1654	0.04
20160727	736538	22219	22193.3	22277.2	21997.9	195843	400.877	99.9048	279.36	21158.1	21500.7	21888.6	545.79	22061.4	1338.49	6.41024	0.0296112	938901	96.7846	0.04
20160728	736539	22174.3	22134.1	22214.7	22053.5	161112	404.097	93.6961	165.48	21216	21564.8	21949.9	291.86	22096.2	949.6	4.47402	0.0232291	972015	96.6868	0.04
20160729	736540	21891.4	22056	22152.8	21830.5	174551	379.441	43.9148	343.88	21258.2	21595.9	21973.1	-109.12	22081.6	569	2.66856	0.00402853	947556	95.5534	0.04
20160801	736543	22129.1	22027.7	22261	22027.7	181598	374.767	84.6952	369.58	21306.7	21646.7	22005.7	164.87	22108.7	568.08	2.63475	0.0206036	904832	95.7776	0.08
20160803	736545	21739.1	21743.3	21822.2	21725.4	168537	335.721	-48.6602	403.76	21363.6	21655.5	22012.3	-390.61	22030.6	79.87	-0.29381	-0.00655136	720848	95.5488	0.08
20160804	736546	21832.2	21873.4	21922.4	21788.3	101950	308.731	-33.1954	183.3	21425.4	21672.3	22007.3	-386.76	21953.2	29.05	0.733763	-0.00764801	546337	95.778	0.08
20160805	736547	22146.1	21961	22193.3	21961	116397	309.105	69.96	361.06	21501.3	21717.5	22021.9	-28.25	21947.6	472.89	1.20466	0.00821003	584281	96.2846	0.08
20160808	736550	22494.8	22324.2	22503.3	22260.1	140905	333.689	182.387	357.19	21580.4	21791.5	22074.9	603.39	22068.3	612.28	2.24663	0.0222861	631282	96.3728	0.08
[truncated: 38 more rows]

## Sheet: HangSeng Index Future Data
Ntime	Matlab_time	Close
20100930	734411	22328
20101004	734415	22630
20101005	734416	22700
20101006	734417	22920
20101007	734418	22969
20101008	734419	22891
20101011	734422	23280
20101012	734423	23126
20101013	734424	23581
20101014	734425	23874
20101015	734426	23738
20101018	734429	23488
20101019	734430	23810
20101020	734431	23554
20101021	734432	23668
20101022	734433	23485
20101025	734436	23707
20101026	734437	23617
20101027	734438	23109
20101028	734439	23205
20101029	734440	22973
20101101	734443	23636
20101102	734444	23677
20101103	734445	24065
20101104	734446	24533
20101105	734447	24789
20101108	734450	24878
20101109	734451	24685
20101110	734452	24408
20101111	734453	24695
20101112	734454	24186
20101115	734457	23955
20101116	734458	23595
20101117	734459	23175
20101118	734460	23537
20101119	734461	23648
20101122	734464	23575
20101123	734465	22951
20101124	734466	22930
20101125	734467	23038
20101126	734468	22860
20101129	734471	22912
20101130	734472	23028
20101201	734473	23259
20101202	734474	23390
20101203	734475	23270
20101206	734478	23173
20101207	734479	23459
20101208	734480	23075
20101209	734481	23147
20101210	734482	23188
20101213	734485	23315
20101214	734486	23390
20101215	734487	22950
20101216	734488	22552
20101217	734489	22672
20101220	734492	22698
20101221	734493	22960
20101222	734494	23110
20101223	734495	22890
20101224	734496	22803
20101228	734500	22633
20101229	734501	23006
20101230	734502	22981
20101231	734503	23020
20110103	734506	23386
20110104	734507	23670
20110105	734508	23754
20110106	734509	23806
20110107	734510	23736
20110110	734513	23517
20110111	734514	23777
20110112	734515	24223
20110113	734516	24265
20110114	734517	24348
20110117	734520	24214
20110118	734521	24190
20110119	734522	24394
20110120	734523	24024
20110121	734524	23871
20110124	734527	23811
20110125	734528	23781
20110126	734529	23858
20110127	734530	23779
20110128	734531	23647
20110131	734534	23371
20110201	734535	23466
20110202	734536	23955
20110207	734541	23515
20110208	734542	23391
20110209	734543	23073
20110210	734544	22718
20110211	734545	22740
20110214	734548	23079
20110215	734549	22920
20110216	734550	23090
20110217	734551	23285
20110218	734552	23580
20110221	734555	23447
20110222	734556	22942
20110223	734557	22939
20110224	734558	22650
20110225	734559	22920
20110228	734562	23298
20110301	734563	23380
20110302	734564	22940
20110303	734565	22998
20110304	734566	23319
20110307	734569	23319
20110308	734570	23740
20110309	734571	23760
20110310	734572	23640
20110311	734573	23212
20110314	734576	23273
20110315	734577	22562
20110316	734578	22611
20110317	734579	22168
20110318	734580	22259
20110321	734583	22611
20110322	734584	22814
20110323	734585	22810
20110324	734586	22937
20110325	734587	23182
20110328	734590	23070
20110329	734591	23070
20110330	734592	23402
20110331	734593	23515
20110401	734594	23841
20110404	734597	24185
20110406	734599	24294
20110407	734600	24302
20110408	734601	24416
20110411	734604	24345
20110412	734605	23968
20110413	734606	24117
20110414	734607	24013
20110415	734608	23962
20110418	734611	23779
20110419	734612	23435
20110420	734613	23880
20110421	734614	24102
20110426	734619	23956
20110427	734620	23825
20110428	734621	23953
20110429	734622	23485
20110503	734626	23394
20110504	734627	23060
20110505	734628	23105
20110506	734629	22970
20110509	734632	23161
20110511	734634	23135
20110512	734635	22865
20110513	734636	23283
20110516	734639	22776
20110517	734640	22786
20110518	734641	22959
20110519	734642	23150
20110520	734643	23145
20110523	734646	22655
20110524	734647	22702
20110525	734648	22744
20110526	734649	22866
20110527	734650	23139
20110530	734653	23198
20110531	734654	23543
20110601	734655	23501
20110602	734656	23168
20110603	734657	22940
20110607	734661	22845
20110608	734662	22560
20110609	734663	22485
20110610	734664	22275
20110613	734667	22420
20110614	734668	22491
20110615	734669	22240
20110616	734670	21941
20110617	734671	21606
20110620	734674	21622
20110621	734675	21834
20110622	734676	21832
20110623	734677	21684
20110624	734678	22148
20110627	734681	21995
20110628	734682	21993
20110629	734683	22117
20110630	734684	22428
20110704	734688	22845
20110705	734689	22786
20110706	734690	22470
20110707	734691	22550
20110708	734692	22809
20110711	734695	22370
20110712	734696	21575
20110713	734697	21880
20110714	734698	21985
20110715	734699	21844
20110718	734702	21791
20110719	734703	21839
20110720	734704	21985
20110721	734705	21959
20110722	734706	22470
20110725	734709	22326
20110726	734710	22540
20110727	734711	22558
20110728	734712	22339
20110729	734713	22325
20110801	734716	22692
20110802	734717	22398
20110803	734718	21939
20110804	734719	21705
20110805	734720	20741
20110808	734723	20390
20110809	734724	19411
20110810	734725	19625
20110811	734726	19411
20110812	734727	19541
20110815	734730	20164
20110816	734731	20117
20110817	734732	20156
20110818	734733	19934
20110819	734734	19309
20110822	734737	19491
20110823	734738	19852
20110824	734739	19415
20110825	734740	19783
20110826	734741	19529
20110829	734744	19845
20110830	734745	20233
20110831	734746	20455
20110901	734747	20401
20110902	734748	20058
20110905	734751	19535
20110906	734752	19690
20110907	734753	19970
20110908	734754	19857
20110909	734755	19723
20110912	734758	18996
20110914	734760	18997
20110915	734761	19197
20110916	734762	19326
20110919	734765	18935
20110920	734766	19006
20110921	734767	18726
20110922	734768	17831
20110923	734769	17762
20110926	734772	17425
20110927	734773	18063
20110928	734774	17954
20110930	734776	17420
20111003	734779	16897
20111004	734780	16257
20111006	734782	17209
20111007	734783	17643
20111010	734786	17734
20111011	734787	17996
20111012	734788	18445
20111013	734789	18612
20111014	734790	18432
20111017	734793	18804
20111018	734794	18139
20111019	734795	18290
20111020	734796	18069
20111021	734797	17957
20111024	734800	18851
20111025	734801	19020
20111026	734802	19032
20111027	734803	19774
20111028	734804	20072
20111031	734807	19785
20111101	734808	19301
20111102	734809	19763
20111103	734810	19292
20111104	734811	19892
20111107	734814	19596
20111108	734815	19797
20111109	734816	19935
20111110	734817	19033
20111111	734818	19071
20111114	734821	19506
20111115	734822	19295
20111116	734823	18888
20111117	734824	18873
20111118	734825	18439
20111121	734828	18110
20111122	734829	18170
20111123	734830	17803
20111124	734831	17868
20111125	734832	17645
20111128	734835	18020
20111129	734836	18206
20111130	734837	18082
20111201	734838	18923
20111202	734839	19194
20111205	734842	19101
20111206	734843	19024
20111207	734844	19189
20111208	734845	19100
20111209	734846	18544
20111212	734849	18489
20111213	734850	18439
20111214	734851	18258
20111215	734852	17960
20111216	734853	18260
20111219	734856	18069
20111220	734857	17979
20111221	734858	18390
20111222	734859	18415
20111223	734860	18590
20111228	734865	18440
20111229	734866	18365
20111230	734867	18456
20120103	734871	18810
20120104	734872	18771
20120105	734873	18808
20120106	734874	18649
20120109	734877	18920
20120110	734878	19007
20120111	734879	19168
20120112	734880	19115
20120113	734881	19274
20120116	734884	19020
20120117	734885	19020
20120118	734886	19598
20120119	734887	19965
20120120	734888	20185
20120126	734894	20414
20120127	734895	20594
20120130	734898	20343
20120131	734899	20357
20120201	734900	20378
20120202	734901	20772
20120203	734902	20755
20120206	734905	20661
20120207	734906	20781
20120208	734907	21123
20120209	734908	20954
20120210	734909	20795
20120213	734912	20898
20120214	734913	20966
20120215	734914	21416
20120216	734915	21222
20120217	734916	21444
20120220	734919	21363
20120221	734920	21428
20120222	734921	21494
20120223	734922	21387
20120224	734923	21416
20120227	734926	21205
20120228	734927	21403
20120229	734928	21650
20120301	734929	21317
20120302	734930	21534
20120305	734933	21155
20120306	734934	20691
20120307	734935	20569
20120308	734936	20837
20120309	734937	21057
20120312	734940	21124
20120313	734941	21281
20120314	734942	21283
20120315	734943	21314
20120316	734944	21340
20120319	734947	20999
20120320	734948	20888
20120321	734949	20909
20120322	734950	20875
20120323	734951	20614
20120326	734954	20729
20120327	734955	21154
20120328	734956	20902
20120329	734957	20615
20120330	734958	20500
20120402	734961	20460
20120403	734962	20778
20120405	734964	20507
20120410	734969	20308
20120411	734970	20086
20120412	734971	20383
20120413	734972	20714
20120416	734975	20579
20120417	734976	20549
20120418	734977	20769
20120419	734978	21019
20120420	734979	20997
20120423	734982	20567
20120424	734983	20626
20120425	734984	20710
20120426	734985	20858
20120427	734986	20845
20120430	734989	20940
20120502	734991	21183
20120503	734992	21091
20120504	734993	20890
20120507	734996	20309
20120508	734997	20271
20120509	734998	20134
20120510	734999	19923
20120511	735000	19744
20120514	735003	19518
20120515	735004	19635
20120516	735005	19162
20120517	735006	19005
20120518	735007	18813
20120521	735010	18809
20120522	735011	18864
20120523	735012	18586
20120524	735013	18513
20120525	735014	18550
20120528	735017	18687
20120529	735018	18963
20120530	735019	18695
20120531	735020	18530
20120601	735021	18420
20120604	735024	17944
20120605	735025	18109
20120606	735026	18495
20120607	735027	18495
20120608	735028	18355
20120611	735031	18965
20120612	735032	18756
20120613	735033	18933
20120614	735034	18933
20120615	735035	19330
20120618	735038	19459
20120619	735039	19364
20120620	735040	19572
20120621	735041	19272
20120622	735042	19027
20120625	735045	18961
20120626	735046	19029
20120627	735047	19160
20120628	735048	19180
20120629	735049	19449
20120703	735053	19755
20120704	735054	19750
20120705	735055	19882
20120706	735056	19821
20120709	735059	19433
20120710	735060	19426
20120711	735061	19395
20120712	735062	19031
20120713	735063	19030
20120716	735066	19087
20120717	735067	19488
20120718	735068	19209
20120719	735069	19566
20120720	735070	19670
20120723	735073	18988
20120724	735074	18850
20120725	735075	18850
20120726	735076	18825
20120727	735077	19245
20120730	735080	19547
20120731	735081	19714
20120801	735082	19792
20120802	735083	19630
20120803	735084	19655
20120806	735087	19959
20120807	735088	20013
20120808	735089	20050
20120809	735090	20192
20120810	735091	20164
20120813	735094	20035
20120814	735095	20251
20120815	735096	20077
20120816	735097	19922
20120817	735098	20115
20120820	735101	20085
20120821	735102	20135
20120822	735103	19858
20120823	735104	20125
20120824	735105	19863
20120827	735108	19833
20120828	735109	19791
20120829	735110	19760
20120830	735111	19558
20120831	735112	19369
20120903	735115	19420
20120904	735116	19319
20120905	735117	19067
20120906	735118	19153
20120907	735119	19868
20120910	735122	19821
20120911	735123	19858
20120912	735124	20057
20120913	735125	20042
20120914	735126	20646
20120917	735129	20714
20120918	735130	20633
20120919	735131	20884
20120920	735132	20635
20120921	735133	20715
20120924	735136	20738
20120925	735137	20742
20120926	735138	20540
20120927	735139	20689
20120928	735140	20875
20121003	735145	20875
20121004	735146	20871
20121005	735147	20971
20121008	735150	20782
20121009	735151	20942
20121010	735152	20914
20121011	735153	20964
20121012	735154	21096
20121015	735157	21106
20121016	735158	21197
20121017	735159	21393
20121018	735160	21545
20121019	735161	21558
20121022	735164	21681
20121024	735166	21760
20121025	735167	21846
20121026	735168	21530
20121029	735171	21525
20121030	735172	21440
20121031	735173	21674
20121101	735174	21858
20121102	735175	22109
20121105	735178	22050
20121106	735179	21955
20121107	735180	22125
20121108	735181	21550
20121109	735182	21314
20121112	735185	21404
20121113	735186	21176
20121114	735187	21420
20121115	735188	21169
20121116	735189	21124
20121119	735192	21240
20121120	735193	21268
20121121	735194	21530
20121122	735195	21741
20121123	735196	21934
20121126	735199	21883
20121127	735200	21822
20121128	735201	21711
20121129	735202	21891
20121130	735203	22023
20121203	735206	21723
20121204	735207	21742
20121205	735208	22340
20121206	735209	22240
20121207	735210	22272
20121210	735213	22257
20121211	735214	22296
20121212	735215	22517
20121213	735216	22454
20121214	735217	22639
20121217	735220	22475
20121218	735221	22507
20121219	735222	22615
20121220	735223	22632
20121221	735224	22465
20121224	735227	22556
20121227	735230	22666
20121228	735231	22659
20121231	735234	22674
20130102	735236	23226
20130103	735237	23449
20130104	735238	23300
20130107	735241	23329
20130108	735242	23152
20130109	735243	23230
20130110	735244	23340
20130111	735245	23305
20130114	735248	23383
20130115	735249	23381
20130116	735250	23360
20130117	735251	23346
20130118	735252	23576
20130121	735255	23591
20130122	735256	23672
20130123	735257	23618
20130124	735258	23607
20130125	735259	23597
20130128	735262	23670
20130129	735263	23668
20130130	735264	23843
20130131	735265	23776
20130201	735266	23756
20130204	735269	23638
20130205	735270	23085
20130206	735271	23246
20130207	735272	23201
20130208	735273	23242
20130214	735279	23413
20130215	735280	23423
20130218	735283	23333
20130219	735284	23161
20130220	735285	23221
20130221	735286	22858
20130222	735287	22754
20130225	735290	22851
20130226	735291	22560
20130227	735292	22566
20130228	735293	22972
20130301	735294	22853
20130304	735297	22468
20130305	735298	22419
20130306	735299	22640
20130307	735300	22686
20130308	735301	23102
20130311	735304	23056
20130312	735305	22792
20130313	735306	22447
20130314	735307	22516
20130315	735308	22337
20130318	735311	22047
20130319	735312	21961
20130320	735313	22255
20130321	735314	22262
20130322	735315	22140
20130325	735318	22261
20130326	735319	22275
20130327	735320	22448
20130328	735321	22316
20130402	735326	22389
20130403	735327	22346
20130405	735329	21656
20130408	735332	21652
20130409	735333	21828
20130410	735334	21827
20130411	735335	22135
20130412	735336	22120
20130415	735339	21770
20130416	735340	21667
20130417	735341	21511
20130418	735342	21525
20130419	735343	22004
20130422	735346	22021
20130423	735347	21793
20130424	735348	22136
20130425	735349	22420
20130426	735350	22557
20130429	735353	22559
20130430	735354	22604
20130502	735356	22594
20130503	735357	22547
20130506	735360	22761
20130507	735361	22911
20130508	735362	23044
20130509	735363	23119
20130510	735364	23198
20130513	735367	22880
20130514	735368	22855
20130515	735369	22928
20130516	735370	22973
20130520	735374	23371
20130521	735375	23289
20130522	735376	23227
20130523	735377	22521
20130524	735378	22583
20130527	735381	22645
20130528	735382	22866
20130529	735383	22527
20130530	735384	22464
20130531	735385	22173
20130603	735388	21992
20130604	735389	21995
20130605	735390	21826
20130606	735391	21570
20130607	735392	21353
20130610	735395	21394
20130611	735396	21163
20130613	735398	20800
20130614	735399	20873
20130617	735402	21131
20130618	735403	21160
20130619	735404	20938
20130620	735405	20285
20130621	735406	20201
20130624	735409	19798
20130625	735410	19824
20130626	735411	20299
20130627	735412	20549
20130628	735413	20729
20130702	735417	20632
20130703	735418	20170
20130704	735419	20411
20130705	735420	20799
20130708	735423	20492
20130709	735424	20756
20130710	735425	20857
20130711	735426	21412
20130712	735427	21209
20130715	735430	21215
20130716	735431	21266
20130717	735432	21325
20130718	735433	21362
20130719	735434	21334
20130722	735437	21397
20130723	735438	21894
20130724	735439	21965
20130725	735440	21899
20130726	735441	21964
20130729	735444	21846
20130730	735445	21932
20130731	735446	21864
20130801	735447	22001
20130802	735448	22148
20130805	735451	22199
20130806	735452	21838
20130807	735453	21541
20130808	735454	21640
20130809	735455	21703
20130812	735458	22191
20130813	735459	22549
20130815	735461	22551
20130816	735462	22488
20130819	735465	22419
20130820	735466	21875
20130821	735467	21746
20130822	735468	21892
20130823	735469	21813
20130826	735472	22010
20130827	735473	21806
20130828	735474	21510
20130829	735475	21619
20130830	735476	21568
20130902	735479	22156
20130903	735480	22315
20130904	735481	22325
20130905	735482	22620
20130906	735483	22692
20130909	735486	22757
20130910	735487	22951
20130911	735488	22969
20130912	735489	22981
20130913	735490	22933
20130916	735493	23326
20130917	735494	23191
20130918	735495	23200
20130919	735496	23559
20130923	735500	23356
20130924	735501	23193
20130925	735502	23166
20130926	735503	23136
20130927	735504	23182
20130930	735507	22883
20131002	735509	22975
20131003	735510	23180
20131004	735511	23099
20131007	735514	22911
20131008	735515	23163
20131009	735516	23027
20131010	735517	22956
20131011	735518	23235
20131015	735522	23342
20131016	735523	23210
20131017	735524	22961
20131018	735525	23308
20131021	735528	23401
20131022	735529	23308
20131023	735530	22990
20131024	735531	22794
20131025	735532	22662
20131028	735535	22781
20131029	735536	22867
20131030	735537	23067
20131031	735538	23242
20131101	735539	23254
20131104	735542	23170
20131105	735543	23009
20131106	735544	23040
20131107	735545	22815
20131108	735546	22744
20131111	735549	23028
20131112	735550	22865
20131113	735551	22509
20131114	735552	22546
20131115	735553	23003
20131118	735556	23669
20131119	735557	23754
20131120	735558	23757
20131121	735559	23590
20131122	735560	23733
20131125	735563	23744
20131126	735564	23729
20131127	735565	23818
20131128	735566	23942
20131129	735567	23921
20131202	735570	24032
20131203	735571	23908
20131204	735572	23730
20131205	735573	23698
20131206	735574	23762
20131209	735577	23769
20131210	735578	23766
20131211	735579	23346
20131212	735580	23186
20131213	735581	23240
20131216	735584	23089
20131217	735585	23062
20131218	735586	23180
20131219	735587	22833
20131220	735588	22832
20131223	735591	22924
20131224	735592	23209
20131227	735595	23278
20131230	735598	23244
20131231	735599	23333
20140102	735601	23334
20140103	735602	22790
20140106	735605	22679
20140107	735606	22612
20140108	735607	22948
20140109	735608	22788
20140110	735609	22863
20140113	735612	22827
20140114	735613	22771
20140115	735614	22910
20140116	735615	22973
20140117	735616	23166
20140120	735619	22869
20140121	735620	23047
20140122	735621	23055
20140123	735622	22721
20140124	735623	22424
20140127	735626	21922
20140128	735627	22009
20140129	735628	22182
20140130	735629	22009
20140204	735634	21447
20140205	735635	21197
20140206	735636	21332
20140207	735637	21527
20140210	735640	21514
20140211	735641	21902
20140212	735642	22258
20140213	735643	22160
20140214	735644	22324
20140217	735647	22529
20140218	735648	22581
20140219	735649	22636
20140220	735650	22374
20140221	735651	22581
20140224	735654	22378
20140225	735655	22342
20140226	735656	22412
20140227	735657	22660
20140228	735658	22807
20140303	735661	22422
20140304	735662	22629
20140305	735663	22532
20140306	735664	22626
20140307	735665	22591
20140310	735668	22185
20140311	735669	22225
20140312	735670	21906
20140313	735671	21751
20140314	735672	21505
20140317	735675	21393
20140318	735676	21555
20140319	735677	21533
20140320	735678	21150
20140321	735679	21434
20140324	735682	21811
20140325	735683	21739
20140326	735684	21875
20140327	735685	21835
20140328	735686	22077
20140331	735689	22140
20140401	735690	22413
20140402	735691	22514
20140403	735692	22554
20140404	735693	22530
20140407	735696	22400
20140408	735697	22630
20140409	735698	22866
20140410	735699	23275
20140411	735700	22995
20140414	735703	23075
20140415	735704	22656
20140416	735705	22696
20140417	735706	22743
20140422	735711	22737
20140423	735712	22468
20140424	735713	22543
20140425	735714	22175
20140428	735717	22157
20140429	735718	22213
20140430	735719	21837
20140502	735721	22024
20140505	735724	21775
20140507	735726	21559
20140508	735727	21627
20140509	735728	21676
20140512	735731	22118
20140513	735732	22199
20140514	735733	22386
20140515	735734	22550
20140516	735735	22575
20140519	735738	22574
20140520	735739	22723
20140521	735740	22794
20140522	735741	22915
20140523	735742	22931
20140526	735745	22948
20140527	735746	22951
20140528	735747	23036
20140529	735748	23133
20140530	735749	22910
20140603	735753	23104
20140604	735754	22992
20140605	735755	22985
20140606	735756	22790
20140609	735759	23008
20140610	735760	23177
20140611	735761	23106
20140612	735762	23143
20140613	735763	23249
20140616	735766	23218
20140617	735767	23156
20140618	735768	23173
20140619	735769	23195
20140620	735770	23171
20140623	735773	22766
20140624	735774	22886
20140625	735775	22898
20140626	735776	23192
20140627	735777	23193
20140630	735780	23104
20140702	735782	23545
20140703	735783	23548
20140704	735784	23547
20140707	735787	23539
20140708	735788	23544
20140709	735789	23159
20140710	735790	23206
20140711	735791	23218
20140714	735794	23366
20140715	735795	23436
20140716	735796	23513
20140717	735797	23493
20140718	735798	23409
20140721	735801	23326
20140722	735802	23789
20140723	735803	23959
20140724	735804	24151
20140725	735805	24235
20140728	735808	24388
20140729	735809	24630
20140730	735810	24824
20140731	735811	24766
20140801	735812	24498
20140804	735815	24515
20140805	735816	24591
20140806	735817	24500
20140807	735818	24370
20140808	735819	24300
20140811	735822	24596
20140812	735823	24633
20140813	735824	24895
20140814	735825	24756
20140815	735826	24904
20140818	735829	24903
20140819	735830	25107
20140820	735831	25113
20140821	735832	24995
20140822	735833	25103
20140825	735836	25179
20140826	735837	25083
20140827	735838	24932
20140828	735839	24894
20140829	735840	24683
20140901	735843	24697
20140902	735844	24692
20140903	735845	25315
20140904	735846	25197
20140905	735847	25161
20140908	735850	25145
20140910	735852	24630
20140911	735853	24648
20140912	735854	24561
20140915	735857	24409
20140916	735858	24183
20140917	735859	24375
20140918	735860	24153
20140919	735861	24292
20140922	735864	23991
20140923	735865	23814
20140924	735866	23878
20140925	735867	23760
20140926	735868	23670
20140929	735871	23228
20140930	735872	22820
20141003	735875	22993
20141006	735878	23252
20141007	735879	23344
20141008	735880	23226
20141009	735881	23490
20141010	735882	23016
20141013	735885	23176
20141014	735886	22960
20141015	735887	23092
20141016	735888	22851
20141017	735889	23040
20141020	735892	23026
20141021	735893	23016
20141022	735894	23353
20141023	735895	23387
20141024	735896	23323
20141027	735899	23218
20141028	735900	23579
20141029	735901	23823
20141030	735902	23705
20141031	735903	23943
20141103	735906	23830
20141104	735907	23811
20141105	735908	23702
20141106	735909	23652
20141107	735910	23504
20141110	735913	23741
20141111	735914	23763
20141112	735915	23912
20141113	735916	23981
20141114	735917	24030
20141117	735920	23771
20141118	735921	23441
20141119	735922	23313
20141120	735923	23284
20141121	735924	23414
20141124	735927	23895
20141125	735928	23907
20141126	735929	24167
20141127	735930	24029
20141128	735931	23980
20141201	735934	23294
20141202	735935	23684
20141203	735936	23433
20141204	735937	23828
20141205	735938	24081
20141208	735941	24027
20141209	735942	23493
20141210	735943	23497
20141211	735944	23363
20141212	735945	23182
20141215	735948	22966
20141216	735949	22603
20141217	735950	22594
20141218	735951	22791
20141219	735952	23159
20141222	735955	23450
20141223	735956	23364
20141224	735957	23400
20141229	735962	23827
20141230	735963	23574
20141231	735964	23649
20150102	735966	23816
20150105	735969	23762
20150106	735970	23440
20150107	735971	23655
20150108	735972	23835
20150109	735973	23929
20150112	735976	24049
20150113	735977	24248
20150114	735978	24136
20150115	735979	24408
20150116	735980	24224
20150119	735983	23771
20150120	735984	23969
20150121	735985	24305
20150122	735986	24580
20150123	735987	24930
20150126	735990	24862
20150127	735991	24778
20150128	735992	24878
20150129	735993	24596
20150130	735994	24535
20150202	735997	24504
20150203	735998	24537
20150204	735999	24656
20150205	736000	24770
20150206	736001	24622
20150209	736004	24513
20150210	736005	24528
20150211	736006	24320
20150212	736007	24450
20150213	736008	24728
20150216	736011	24754
20150217	736012	24830
20150218	736013	24847
20150223	736018	24863
20150224	736019	24782
20150225	736020	24810
20150226	736021	24856
20150227	736022	24794
20150302	736025	24803
20150303	736026	24589
20150304	736027	24347
20150305	736028	24140
20150306	736029	24108
20150309	736032	24070
20150310	736033	23870
20150311	736034	23646
20150312	736035	23755
20150313	736036	23761
20150316	736039	23950
20150317	736040	23868
20150318	736041	24130
20150319	736042	24517
20150320	736043	24411
20150323	736046	24482
20150324	736047	24423
20150325	736048	24571
20150326	736049	24518
20150327	736050	24546
20150330	736053	24867
20150331	736054	24949
20150401	736055	25100
20150402	736056	25216
20150408	736062	26244
20150409	736063	27073
20150410	736064	27300
20150413	736067	28030
20150414	736068	27572
20150415	736069	27619
20150416	736070	27736
20150417	736071	27680
20150420	736074	27139
20150421	736075	27879
20150422	736076	27807
20150423	736077	27799
20150424	736078	28033
20150427	736081	28410
20150428	736082	28433
20150429	736083	28337
20150430	736084	28105
20150504	736088	28156
20150505	736089	27781
20150506	736090	27666
20150507	736091	27202
20150508	736092	27510
20150511	736095	27632
20150512	736096	27329
20150513	736097	27188
20150514	736098	27230
20150515	736099	27864
20150518	736102	27510
20150519	736103	27679
20150520	736104	27466
20150521	736105	27593
20150522	736106	27982
20150526	736110	28296
20150527	736111	28066
20150528	736112	27605
20150529	736113	27164
20150601	736116	27230
20150602	736117	27179
20150603	736118	27369
20150604	736119	27450
20150605	736120	27011
20150608	736123	27035
20150609	736124	26734
20150610	736125	26382
20150611	736126	26749
20150612	736127	27128
20150615	736130	26599
20150616	736131	26278
20150617	736132	26539
20150618	736133	26491
20150619	736134	26640
20150622	736137	26929
20150623	736138	27287
20150624	736139	27278
20150625	736140	27140
20150626	736141	26733
20150629	736144	26002
20150630	736145	26204
20150702	736147	26330
20150703	736148	26011
20150706	736151	25284
20150707	736152	25025
20150708	736153	23176
20150709	736154	24458
20150710	736155	24899
20150713	736158	25174
20150714	736159	25008
20150715	736160	25030
20150716	736161	25067
20150717	736162	25420
20150720	736165	25389
20150721	736166	25516
20150722	736167	25233
20150723	736168	25386
20150724	736169	25161
20150727	736172	24346
20150728	736173	24469
20150729	736174	24609
20150730	736175	24657
20150731	736176	24526
20150803	736179	24278
20150804	736180	24264
20150805	736181	24466
20150806	736182	24310
20150807	736183	24451
20150810	736186	24401
20150811	736187	24390
20150812	736188	23720
20150813	736189	24044
20150814	736190	23952
20150817	736193	23787
20150818	736194	23439
20150819	736195	23074
20150820	736196	22666
20150821	736197	22488
20150824	736200	21128
20150825	736201	21575
20150826	736202	21113
20150827	736203	21795
20150828	736204	21965
20150831	736207	21464
20150901	736208	20879
20150902	736209	20699
20150904	736211	20612
20150907	736214	20427
20150908	736215	21304
20150909	736216	21971
20150910	736217	21474
20150911	736218	21375
20150914	736221	21474
20150915	736222	21333
20150916	736223	21980
20150917	736224	21730
20150918	736225	22084
20150921	736228	21681
20150922	736229	21592
20150923	736230	21313
20150924	736231	21181
20150925	736232	21224
20150929	736236	20477
20150930	736237	20792
20151002	736239	21507
20151005	736242	21846
20151006	736243	21764
20151007	736244	22473
20151008	736245	22419
20151009	736246	22403
20151012	736249	22658
20151013	736250	22511
20151014	736251	22465
20151015	736252	22912
20151016	736253	23100
20151019	736256	23041
20151020	736257	22929
20151022	736259	22844
20151023	736260	23180
20151026	736263	23043
20151027	736264	23070
20151028	736265	22978
20151029	736266	22894
20151030	736267	22684
20151102	736270	22357
20151103	736271	22580
20151104	736272	23114
20151105	736273	22963
20151106	736274	22738
20151109	736277	22608
20151110	736278	22372
20151111	736279	22359
20151112	736280	22905
20151113	736281	22319
20151116	736284	22041
20151117	736285	22270
20151118	736286	22137
20151119	736287	22483
20151120	736288	22761
20151123	736291	22695
20151124	736292	22524
20151125	736293	22494
20151126	736294	22525
20151127	736295	22211
20151130	736298	21909
20151201	736299	22388
20151202	736300	22483
20151203	736301	22417
20151204	736302	22152
20151207	736305	22280
20151208	736306	21824
20151209	736307	21779
20151210	736308	21630
20151211	736309	21387
20151214	736312	21310
20151215	736313	21331
20151216	736314	21737
20151217	736315	21824
20151218	736316	21787
20151221	736319	21784
20151222	736320	21817
20151223	736321	22100
20151224	736322	22143
20151228	736326	21862
20151229	736327	22058
20151230	736328	21918
20151231	736329	21910
20160104	736333	21123
20160105	736334	21140
20160106	736335	20861
20160107	736336	20348
20160108	736337	20399
20160111	736340	19943
20160112	736341	19697
20160113	736342	20059
20160114	736343	19810
20160115	736344	19468
20160118	736347	19271
20160119	736348	19621
20160120	736349	18847
20160121	736350	18751
20160122	736351	19091
20160125	736354	19238
20160126	736355	18901
20160127	736356	19010
20160128	736357	19094
20160129	736358	19723
20160201	736361	19469
20160202	736362	19442
20160203	736363	18978
20160204	736364	19156
20160205	736365	19313
20160211	736371	18378
20160212	736372	18372
20160215	736375	18835
20160216	736376	19141
20160217	736377	18916
20160218	736378	19294
20160219	736379	19332
20160222	736382	19476
20160223	736383	19416
20160224	736384	19152
20160225	736385	18912
20160226	736386	19225
20160229	736389	19057
20160301	736390	19324
20160302	736391	19890
20160303	736392	19861
20160304	736393	20100
20160307	736396	20142
20160308	736397	19950
20160309	736398	19990
20160310	736399	20005
20160311	736400	20237
20160314	736403	20417
20160315	736404	20298
20160316	736405	20306
20160317	736406	20474
20160318	736407	20595
20160321	736410	20675
20160322	736411	20607
20160323	736412	20645
20160324	736413	20319
20160329	736418	20349
20160330	736419	20683
20160331	736420	20807
20160401	736421	20467
20160405	736425	20130
20160406	736426	20147
20160407	736427	20248
20160408	736428	20389
20160411	736431	20540
20160412	736432	20470
20160413	736433	21216
20160414	736434	21343
20160415	736435	21342
20160418	736438	21167
20160419	736439	21433
20160420	736440	21271
20160421	736441	21594
20160422	736442	21481
20160425	736445	21291
20160426	736446	21391
20160427	736447	21290
20160428	736448	21470
20160429	736449	20854
20160503	736453	20544
20160504	736454	20300
20160505	736455	20284
20160506	736456	19975
20160509	736459	20049
20160510	736460	20130
20160511	736461	19898
20160512	736462	19803
20160513	736463	19604
20160516	736466	19816
20160517	736467	19946
20160518	736468	19686
20160519	736469	19606
20160520	736470	19855
20160523	736473	19833
20160524	736474	19862
20160525	736475	20360
20160526	736476	20381
20160527	736477	20577
20160530	736480	20666
20160531	736481	20474
20160601	736482	20532
20160602	736483	20611
20160603	736484	20711
20160606	736487	20776
20160607	736488	21103
20160608	736489	21114
20160610	736491	20808
20160613	736494	20378
20160614	736495	20180
20160615	736496	20269
20160616	736497	19871
20160617	736498	19977
20160620	736501	20336
20160621	736502	20475
20160622	736503	20743
20160623	736504	20893
20160624	736505	20156
20160627	736508	20115
20160628	736509	20153
20160629	736510	20349
20160630	736511	20947
20160704	736515	21038
20160705	736516	20725
20160706	736517	20510
20160707	736518	20706
20160708	736519	20559
20160711	736522	20875
20160712	736523	21277
20160713	736524	21316
20160714	736525	21586
20160715	736526	21731
20160718	736529	21760
20160719	736530	21670
20160720	736531	21890
20160721	736532	22003
20160722	736533	21992
20160725	736536	22050
20160726	736537	22108
20160727	736538	22168
20160728	736539	22143
20160729	736540	21774
20160801	736543	22120
20160803	736545	21679
20160804	736546	21812
20160805	736547	22123
20160808	736550	22448
20160809	736551	22429
20160810	736552	22420
20160811	736553	22560
20160812	736554	22757
20160815	736557	22927
20160816	736558	22919
20160817	736559	22739
20160818	736560	23055
20160819	736561	22912
20160822	736564	22963
20160823	736565	23041
20160824	736566	22818
20160825	736567	22790
20160826	736568	22914
20160829	736571	22824
20160830	736572	23003
20160831	736573	22929
20160901	736574	23177
20160902	736575	23210
20160905	736578	23598
20160906	736579	23714
20160907	736580	23659
20160908	736581	23884
20160909	736582	24084
20160912	736585	23290
20160913	736586	23247
20160914	736587	23252
20160915	736588	23349
20160919	736592	23531
20160920	736593	23509
20160921	736594	23657
20160922	736595	23800
20160923	736596	23680
20160926	736599	23315
20160927	736600	23622
20160928	736601	23641
20160929	736602	23702
20160930	736603	23313

## Sheet: S&P500 Index Data
Ntime	time	Close	Open	High	Low	Volume	MACD	CCI	ATR	BOLL	EMA20	MA10	MTM6	MA5	MTM12	ROC	SMI	WVAD	US Dollar Index	Federal Fund Rate
20080701	733590	1284.91	1276.69	1285.31	1260.68	584629	-25.5456	-127.422	24.63	1347.15	1327.45	1307.93	-33.09	1289.68	-75.12	-5.52341	-0.0395422	-3.77225e+07	72.34	2.11
20080702	733591	1261.52	1285.82	1292.17	1261.51	527609	-27.572	-115.865	30.66	1342.39	1321.17	1300.3	-52.77	1277.59	-98.62	-7.25072	-0.0605512	-5.20428e+07	71.99	1.95
20080703	733592	1262.9	1262.96	1271.48	1252.01	324759	-28.7353	-115.172	19.47	1337.47	1315.62	1292.31	-59.07	1273.54	-88.03	-6.51625	-0.0417549	-5.55615e+07	72.73	1.92
20080707	733596	1252.31	1262.9	1273.95	1240.68	526542	-30.1641	-111.302	33.27	1331.86	1309.59	1285.74	-26.07	1268.33	-85.5	-6.74099	-0.0498407	-5.35255e+07	72.71	1.99
20080708	733597	1273.7	1251.84	1274.17	1242.84	603411	-29.2334	-82.7327	31.33	1326.98	1306.18	1281.31	-6.3	1267.07	-69.13	-3.35602	-0.0308836	-3.90911e+07	72.96	1.97
20080709	733598	1244.69	1273.38	1277.36	1244.57	518100	-30.4853	-92.6116	32.79	1321.56	1300.32	1274.35	-40.22	1259.02	-73.24	-5.56222	-0.0584582	-5.10314e+07	72.59	1.99
20080710	733599	1253.39	1245.25	1257.65	1236.76	584043	-30.4247	-102.21	20.89	1316.78	1295.85	1267.49	-8.13	1257.4	-64.61	-4.63368	-0.0231929	-5.66218e+07	72.49	2.01
20080711	733600	1239.49	1248.66	1257.27	1225.35	674220	-31.1393	-117.845	31.92	1311.49	1290.48	1263.13	-23.41	1252.72	-74.8	-6.23917	-0.0304213	-4.77509e+07	71.91	1.97
20080714	733603	1228.3	1241.61	1253.5	1225.01	543486	-32.237	-120.281	28.49	1304.73	1284.56	1258.12	-34.6	1247.91	-93.67	-4.27464	-0.0403906	-5.39468e+07	71.96	2.06
20080715	733604	1214.91	1226.83	1234.35	1200.44	736364	-33.7978	-161.316	33.91	1299.12	1277.93	1251.61	-37.4	1236.16	-68.24	-4.96488	-0.0544785	-5.94226e+07	71.7	2.16
20080716	733605	1245.36	1214.65	1245.52	1211.39	673863	-32.2064	-93.4527	34.13	1294.64	1274.83	1247.66	-28.34	1236.29	-33.02	-2.70625	-0.0128099	-3.41995e+07	72.06	1.95
20080717	733606	1260.32	1246.31	1262.31	1241.49	736521	-29.3991	-3.9943	20.82	1290.87	1273.44	1247.54	15.63	1237.68	-19.68	-1.91375	-0.00204292	-2.52785e+07	72.05	2.03
20080718	733607	1260.68	1258.22	1262.23	1251.81	565328	-26.836	20.8896	10.42	1287.99	1272.23	1247.32	7.29	1241.91	-24.23	-0.0665863	0.00663927	-3.30943e+07	72.17	1.96
20080721	733610	1260	1261.82	1267.74	1255.7	463064	-24.5763	46.2472	12.04	1284.92	1271.06	1248.08	20.51	1248.25	-1.52	-0.22963	-0.0107561	-3.57196e+07	71.84	1.98
20080722	733611	1277	1257.08	1277.42	1248.83	618023	-21.1696	88.7546	28.59	1281.73	1271.63	1248.41	48.7	1260.67	14.1	1.11648	0.0253015	-2.05553e+07	72.43	1.97
20080723	733612	1282.19	1278.87	1291.17	1276.06	670583	-17.8453	162.46	15.11	1278.73	1272.63	1252.16	67.28	1268.04	29.88	2.38599	0.0224616	-9.03982e+06	72.81	2.04
20080724	733613	1252.54	1283.22	1283.22	1251.48	612798	-17.4027	51.595	31.74	1274.94	1270.72	1252.08	7.18	1266.48	-21.16	-1.6613	0.0104188	-2.64828e+07	72.85	2.06
20080725	733614	1257.76	1253.51	1263.23	1251.75	467256	-16.4412	24.8778	11.48	1271.87	1269.49	1253.91	-2.56	1265.9	13.07	1.05006	0.0234226	-7.08611e+06	72.81	2.13
20080728	733617	1234.37	1257.76	1260.09	1234.37	428296	-17.3664	-44.2439	25.72	1267.69	1266.14	1254.51	-26.31	1260.77	-19.02	-1.51748	0.0157651	-1.44722e+07	72.69	2
20080729	733618	1263.2	1236.38	1263.2	1236.38	541424	-15.5935	15.4913	28.83	1265.59	1265.86	1259.34	3.2	1258.01	23.71	1.91288	0.0141229	-1.28816e+06	73.3	2.05
20080730	733619	1284.26	1264.52	1284.33	1264.52	563133	-12.3468	117.395	21.13	1264.29	1267.61	1263.23	7.26	1258.43	55.96	4.55589	0.0186411	6.36663e+06	73.3	2.03
20080731	733620	1267.38	1281.37	1284.93	1265.97	534605	-11.0089	83.5502	18.96	1262.49	1267.59	1263.94	-14.81	1261.39	52.47	4.31884	0.0052865	1.07299e+07	73.2	2.09
20080801	733621	1260.31	1269.42	1270.52	1254.54	468487	-10.3992	23.5272	15.98	1260.12	1266.9	1263.9	7.77	1261.9	14.95	1.20046	0.000245971	9.38189e+06	73.37	2.04
20080804	733624	1249.01	1260.16	1260.49	1247.45	456228	-10.7045	-54.5168	13.04	1258.8	1265.19	1262.8	-8.75	1264.83	-11.31	-0.897391	-0.0219186	-481904	73.5	1.97
20080805	733625	1284.88	1254.87	1284.88	1254.67	121931	-7.96024	90.1167	35.87	1259.05	1267.07	1263.59	50.51	1269.17	24.2	1.9196	0.00209358	6.30477e+06	73.96	1.97
20080806	733626	1289.19	1283.99	1291.67	1276	487342	-5.37566	134.895	15.67	1259.41	1269.18	1264.29	25.99	1270.15	29.19	2.31667	0.0284287	1.97428e+07	74.25	2.01
20080807	733627	1266.07	1286.51	1286.51	1264.29	531938	-5.13377	40.2649	24.9	1258.68	1268.88	1265.64	-18.19	1269.89	-10.93	-0.855912	0.00656362	9.43587e+06	74.54	1.96
20080808	733628	1296.32	1266.29	1297.85	1262.11	496681	-2.47264	107.04	35.74	1260.02	1271.49	1269.5	28.94	1277.09	14.13	1.10202	0.0477891	2.24636e+07	75.84	2.01
20080811	733631	1305.32	1294.42	1313.15	1291.41	506731	0.358411	167.643	21.74	1261.65	1274.72	1276.59	45.01	1288.36	52.78	4.21384	0.0322679	1.74378e+07	76.27	1.99
20080812	733632	1289.59	1304.79	1304.79	1285.64	471129	1.31757	107.951	19.68	1263.09	1276.13	1279.23	40.58	1289.3	31.83	2.53069	0.0041331	2.13392e+07	76.17	1.95
20080813	733633	1285.83	1288.64	1294.03	1274.86	478760	1.7541	59.1663	19.17	1263.55	1277.06	1279.39	0.95	1288.63	51.46	4.16893	0.0143487	1.47721e+07	76.26	1.98
20080814	733634	1292.93	1282.11	1300.11	1276.84	406400	2.64249	73.3446	23.27	1265.41	1278.57	1281.94	3.74	1294	29.73	2.35355	0.0252295	2.29987e+07	76.71	2.09
20080815	733635	1298.2	1293.85	1302.05	1290.74	404182	3.72882	96.9511	11.31	1267.13	1280.44	1285.73	32.13	1294.37	13.94	1.08545	0.0378909	3.25751e+07	77.12	2.08
20080818	733638	1278.6	1298.14	1300.22	1274.51	382929	2.9739	20.6779	25.71	1268.64	1280.26	1288.69	-17.72	1289.03	11.22	0.885291	-0.00488762	3.22344e+07	77.18	1.91
20080819	733639	1266.69	1276.65	1276.65	1263.11	415976	1.39846	-67.9566	15.49	1270.11	1278.97	1286.87	-38.63	1284.45	6.38	0.506225	-0.0174528	1.27664e+07	76.76	1.94
20080820	733640	1274.54	1267.34	1276.01	1261.16	455503	0.774418	-55.9587	14.85	1272.41	1278.55	1285.41	-15.05	1282.19	25.53	2.04402	0.00664553	5.63065e+06	76.93	1.98
20080821	733641	1277.72	1271.07	1281.4	1265.22	403259	0.530346	-40.8628	16.18	1273.65	1278.47	1286.57	-8.11	1279.15	-7.16	-0.55725	-0.0143483	4.87447e+06	76.08	2.01
20080822	733642	1292.2	1277.59	1293.09	1277.59	374107	1.48818	31.178	15.5	1274.88	1279.78	1286.16	-0.73	1277.95	3.01	0.23348	-0.0100512	1.33386e+07	76.74	2.02
20080825	733645	1266.84	1290.47	1290.47	1264.87	342060	0.198635	-77.6175	27.33	1275.11	1278.54	1282.31	-31.36	1275.6	0.77	0.0608181	-0.0176413	-3.05424e+06	76.81	2.01
20080826	733646	1271.51	1267.03	1275.65	1263.21	358757	-0.441418	-89.613	12.44	1275.56	1277.87	1280.51	-7.09	1276.56	-24.81	-1.91388	-0.0111368	-3.82111e+06	77.27	1.88
20080827	733647	1281.66	1271.29	1285.05	1270.03	349961	-0.128167	-31.8073	15.02	1275.73	1278.24	1280.09	14.97	1277.99	-23.66	-1.81258	-0.00871664	1.42871e+07	77.04	1.98
20080828	733648	1300.68	1283.79	1300.68	1283.79	385428	1.63598	80.4389	19.02	1276.45	1280.37	1280.86	26.14	1282.58	11.09	0.859963	0.00190669	1.81054e+07	77.15	1.99
20080829	733649	1282.83	1296.49	1297.59	1282.74	328812	1.57558	40.172	17.94	1277.61	1280.61	1279.33	5.11	1280.7	-3	-0.233312	0.0032974	1.94942e+07	77.32	1.94
20080902	733653	1277.58	1287.83	1303.04	1272.2	478356	1.09149	19.1995	30.84	1278.37	1280.32	1279.22	10.74	1282.85	-15.35	-1.58835	0.00852393	4.65448e+06	78.03	1.96
20080903	733654	1274.98	1276.61	1280.6	1265.59	505698	0.492376	-60.7849	15.01	1279.94	1279.81	1280.05	3.47	1283.55	-23.22	-0.283122	0.000345103	-8.28694e+06	78.09	2.01
20080904	733655	1236.83	1271.8	1271.8	1232.83	521250	-3.02593	-213.114	42.15	1278.92	1275.72	1276.28	-44.83	1274.58	-41.77	-2.35732	-0.0320023	-9.65031e+06	78.94	1.99
20080905	733656	1242.31	1233.21	1244.94	1217.23	501708	-5.31081	-235.381	27.71	1277.31	1272.54	1272.74	-58.37	1262.91	-24.38	-2.52876	-0.0386086	-244711	78.88	1.97
20080908	733659	1267.79	1249.5	1274.42	1247.12	735134	-5.00784	-53.9625	32.11	1277.32	1272.08	1270.3	-15.04	1259.9	-6.75	-0.777166	0.000749335	1.82257e+07	79.54	1.92
20080909	733660	1224.51	1267.98	1268.66	1224.51	738063	-8.16593	-149.973	44.15	1275.95	1267.55	1266.07	-58.32	1249.28	-53.21	-5.23835	-0.0369639	-7.7703e+06	79.51	1.96
20080910	733661	1232.04	1227.5	1243.9	1221.6	654344	-9.94648	-135.541	22.3	1275.29	1264.17	1262.12	-45.54	1240.7	-60.16	-2.74699	-0.0387154	-8.57512e+06	80.21	2.12
20080911	733662	1249.05	1229.04	1249.98	1211.54	686925	-9.87123	-96.6342	38.44	1273.92	1262.73	1258.86	-25.93	1243.14	-17.79	-1.7664	-0.0396946	8.28599e+06	79.87	2
20080912	733663	1251.7	1245.88	1255.09	1233.81	627326	-9.48838	-52.1931	21.28	1272.47	1261.68	1253.96	14.87	1245.02	-19.81	-2.33759	-0.0242667	2.52123e+06	78.94	2.1
20080915	733666	1192.7	1250.92	1250.92	1192.7	827951	-13.7868	-139.101	59	1269.65	1255.11	1244.95	-44.13	1230	-88.96	-6.941	-0.0664381	-1.97666e+07	78.49	2.64
20080916	733667	1213.59	1188.31	1214.84	1169.28	945983	-15.331	-146.181	45.56	1266.47	1251.16	1238.55	-28.72	1227.82	-87.09	-6.69573	-0.0481498	-1.55749e+06	79.29	1.98
20080917	733668	1156.39	1210.34	1210.34	1155.88	943187	-20.9291	-178.54	57.71	1260.74	1242.13	1226.69	-111.4	1212.69	-126.44	-9.85633	-0.0650372	-1.86218e+07	78.17	2.8
20080918	733669	1206.51	1157.08	1211.14	1133.5	1.00827e+06	-21.0784	-134.444	77.64	1257.55	1238.74	1223.66	-18	1204.18	-71.07	-5.94935	-0.0288173	-9.01767e+06	78.19	2.16
20080919	733670	1255.08	1213.11	1265.12	1213.11	938717	-17.0806	29.9336	58.61	1256.36	1240.29	1224.94	23.04	1204.85	-19.9	-1.76114	-0.0100253	7.93741e+06	76.13	1.48
20080922	733673	1207.09	1255.37	1255.37	1205.61	533213	-17.5821	-20.0385	49.76	1253.06	1237.13	1218.87	-41.96	1207.73	-29.74	-5.32479	-0.0142261	2.43441e+06	76.19	1.51
20080923	733674	1188.22	1207.61	1221.15	1187.06	518573	-19.2799	-76.7128	34.09	1248.83	1232.47	1215.24	-63.48	1202.66	-54.09	-3.93021	-0.035567	2.40542e+06	76.72	1.46
20080924	733675	1185.87	1188.79	1197.41	1179.79	482036	-20.5778	-91.9437	17.62	1245.27	1228.04	1210.62	-27.72	1208.55	-81.92	-4.54315	-0.0505824	-3.58833e+06	77	1.19
20080925	733676	1209.18	1187.87	1220.03	1187.87	587764	-19.5007	-34.4289	34.16	1243.05	1226.24	1206.63	52.79	1209.09	-15.33	-4.62301	-0.0339698	2.61769e+06	77.01	1.23
20080926	733677	1213.01	1204.47	1215.77	1187.54	538361	-18.1291	-26.7189	28.23	1240.69	1224.98	1202.76	6.5	1200.67	-19.03	-0.939151	0.0167435	-856314	76.95	1.08
20080929	733680	1106.39	1209.07	1209.07	1106.39	730506	-25.3532	-196.402	106.62	1234.1	1213.69	1194.13	-100.12	1180.53	-142.66	-9.64631	-0.088333	-2.07139e+07	77.71	1.56
20080930	733681	1166.36	1113.78	1168.03	1113.78	493768	-25.9402	-140.274	61.64	1229.26	1209.18	1189.41	-40.15	1176.16	-85.34	-4.74884	0.00854796	-9.22881e+06	79.24	2.03
20081001	733682	1161.06	1164.17	1167.03	1140.77	578213	-26.5273	-101.602	26.26	1225.19	1204.6	1189.88	-45.45	1171.2	-31.64	-5.18166	-0.0376706	-1.52862e+07	79.69	1.15
20081002	733683	1114.28	1160.64	1160.64	1111.43	628564	-30.4167	-145.101	49.63	1219.14	1195.99	1180.65	-92.23	1152.22	-99.31	-9.00197	-0.112184	-3.57191e+07	80.56	0.67
20081003	733684	1099.23	1115.16	1153.82	1098.14	671612	-34.3179	-138.186	55.68	1212.13	1186.78	1165.07	-107.28	1129.46	-57.16	-10.231	-0.0893554	-3.14587e+07	80.61	1.1
20081006	733687	1056.89	1097.56	1097.56	1007.97	795602	-40.3608	-199.637	91.26	1202.75	1174.41	1150.05	-198.19	1119.56	-149.62	-14.2163	-0.110527	-3.607e+07	81.61	1.96
20081007	733688	996.23	1057.6	1072.91	996.23	706921	-49.4744	-187.289	76.68	1191.73	1157.44	1130.85	-210.86	1085.54	-258.85	-20.241	-0.159916	-4.76916e+07	81.234	2.97
20081008	733689	984.94	988.91	1021.06	970.97	871633	-56.9514	-172.039	50.09	1180.47	1141.01	1110.76	-203.28	1050.31	-222.15	-21.3118	-0.185448	-3.87685e+07	81.151	2.24
20081009	733690	909.92	988.42	1005.25	909.19	681900	-68.145	-173.518	96.06	1166.43	1119	1080.83	-275.95	1009.44	-278.3	-25.0225	-0.249866	-5.75248e+07	81.4	1.4
20081010	733691	899.22	902.31	936.36	839.8	1.14562e+06	-76.9918	-162.706	96.56	1153.44	1098.07	1049.45	-309.96	969.44	-286.65	-22.239	-0.187249	-6.86877e+07	82.41	0.79
20081013	733694	1003.35	912.75	1006.93	912.75	726337	-74.7391	-81.4888	107.71	1144.25	1089.05	1039.15	-209.66	958.732	-205.83	-16.8387	-0.13976	-3.88793e+07	81.85	0.79
20081014	733695	998.01	1009.97	1044.31	972.07	816199	-72.5484	-49.9883	72.24	1133.88	1080.38	1022.31	-58.88	959.088	-215	-20.4824	-0.140432	-4.43972e+07	81.56	1.1
20081015	733696	907.84	994.6	994.6	903.99	654233	-77.1983	-90.6091	94.02	1121.7	1063.95	996.991	-88.39	943.668	-198.55	-24.791	-0.185268	-6.59292e+07	82.29	1.04
20081016	733697	946.43	909.53	947.71	865.83	798450	-76.8832	-91.7162	81.88	1110.71	1052.75	980.206	-38.51	950.97	-219.93	-20.3489	-0.139006	-6.05185e+07	82.25	0.83
20081017	733698	940.55	942.29	984.64	918.74	658178	-76.2293	-61.0302	65.9	1098.85	1042.07	964.338	30.63	959.236	-220.51	-20.6869	-0.110078	-4.3672e+07	82.36	0.6
20081020	733701	985.4	943.51	985.4	943.51	517564	-71.2704	-33.2888	44.85	1088.61	1036.67	957.189	86.18	955.646	-128.88	-18.5068	-0.010871	-4.34102e+07	83.08	0.7
20081021	733702	955.05	980.4	985.44	952.47	512183	-68.9942	-32.337	32.97	1079.46	1028.9	953.071	-48.3	947.054	-144.18	-21.2661	-0.030347	-3.32634e+07	84.729	0.67
20081022	733703	896.78	951.67	951.67	875.81	614798	-71.0728	-98.0087	79.24	1067.28	1016.32	944.255	-101.23	944.842	-160.11	-15.1492	-0.0144408	-5.76276e+07	85.34	0.81
20081023	733704	908.11	899.08	922.83	858.44	718418	-70.9877	-107.514	64.39	1057.73	1006.01	944.074	0.27	937.178	-88.12	-8.84535	0.00978956	-7.63279e+07	84.83	0.93
20081024	733705	876.77	895.22	896.3	852.85	655005	-72.612	-129.979	55.26	1045.05	993.701	941.829	-69.66	924.422	-108.17	-10.9824	-0.126157	-7.09689e+07	86.53	0.95
20081027	733708	848.92	874.28	893.78	846.75	555805	-75.2788	-131.66	47.03	1029.43	979.913	926.386	-91.63	897.126	-61	-6.70389	-0.149387	-7.12598e+07	87.15	0.92
20081028	733709	940.51	848.92	940.51	845.27	709695	-69.204	-39.2881	95.24	1019.17	976.16	920.636	-44.89	894.218	41.29	4.59176	0.0347365	-5.39259e+07	86.15	0.67
20081029	733710	930.09	939.51	969.97	922.26	707780	-64.4871	23.572	47.71	1009.25	971.772	922.861	-24.96	900.88	-73.26	-7.30154	-0.0172649	-6.60265e+07	84.48	0.36
20081030	733711	954.09	939.38	963.23	928.5	617583	-58.1421	32.7176	34.73	1000.33	970.088	923.627	57.31	910.076	-43.92	-4.40076	0.0141915	-6.39668e+07	84.53	0.3
20081031	733712	968.75	953.11	984.38	944.59	639435	-51.3389	70.961	39.79	991.084	969.961	926.447	60.64	928.472	60.91	6.70933	-0.0168967	-3.16429e+07	85.59	0.22
20081103	733715	966.3	968.67	975.57	958.82	449228	-45.6191	84.9787	16.75	981.595	969.612	924.537	89.53	951.948	19.87	2.09947	0.0116423	-4.67948e+07	86.3	0.23
20081104	733716	1005.75	971.31	1007.51	971.31	553129	-37.4709	123.574	41.21	977.724	973.054	929.607	156.83	964.996	65.2	6.93211	0.108347	-3.42473e+07	84.74	0.23
20081105	733717	952.77	1001.84	1001.84	949.86	542664	-34.8863	61.6999	55.89	969.509	971.122	935.206	12.26	969.532	-32.63	-3.31135	0.0468739	-3.27473e+07	84.57	0.23
20081106	733718	904.88	952.4	952.4	899.73	610223	-36.2841	-31.3481	53.04	959.656	964.813	934.883	-25.21	959.69	-50.17	-5.25313	0.0310649	-4.20618e+07	86.222	0.23
20081107	733719	930.99	907.44	931.46	906.9	493164	-34.8829	-17.5245	26.58	952.607	961.592	940.305	-23.1	952.138	34.21	3.81476	0.0881535	-2.33377e+07	86.09	0.27
20081110	733722	919.21	936.75	951.95	907.47	457200	-34.3272	-6.04467	44.48	945.683	957.556	947.334	-49.54	942.72	11.1	1.22232	-0.0226473	-1.46314e+07	85.87	0.29
20081111	733723	898.95	917.15	917.15	884.9	499834	-35.1169	-60.961	34.31	939.608	951.974	943.178	-67.35	921.36	22.18	2.52974	-0.0334806	-1.91591e+07	87.04	0.29
20081112	733724	852.3	893.39	893.39	850.48	576418	-39.0567	-124.323	48.47	934.072	942.481	935.399	-153.45	901.266	3.38	0.398153	-0.106688	-1.63555e+07	87.43	0.35
20081113	733725	911.29	853.13	913.01	818.69	784912	-36.9926	-94.2561	94.32	931.24	939.511	931.119	-41.48	902.548	-29.22	-3.10683	-0.0593135	-3.99774e+06	86.9	0.35
20081114	733726	873.29	904.36	916.88	869.88	588103	-37.9853	-89.9953	47	929.831	933.204	921.573	-31.59	891.008	-56.8	-6.10694	-0.0962538	-2.80177e+07	86.32	0.34
20081117	733729	850.75	873.23	882.29	848.98	492749	-40.1281	-126.004	33.31	927.967	925.351	910.018	-80.24	877.316	-103.34	-10.8313	-0.154114	-3.29452e+07	86.76	0.37
20081118	733730	859.12	852.34	865.9	826.84	667947	-40.682	-119.055	39.06	922.419	919.044	895.355	-60.09	869.35	-109.63	-11.3166	-0.0982923	-1.54157e+07	87.11	0.38
20081119	733731	806.58	859.03	864.57	806.18	654860	-44.8436	-131.806	58.39	915.057	908.333	880.736	-92.37	860.206	-159.72	-16.529	-0.108633	-3.71961e+07	87.46	0.38
20081120	733732	752.44	805.87	820.52	747.78	909374	-51.9119	-174.306	72.74	909.08	893.486	865.492	-99.86	828.436	-253.31	-25.1862	-0.191785	-5.16305e+07	88.22	0.49
20081121	733733	800.03	755.84	801.2	741.02	949590	-53.0619	-139.652	60.18	903.449	884.585	852.396	-111.26	813.784	-152.74	-16.0312	-0.129655	-4.72172e+07	87.65	0.57
20081124	733736	851.81	801.2	865.6	801.2	787944	-49.2275	-49.0335	65.57	900.036	881.464	845.656	-21.48	813.996	-53.07	-5.86487	-0.052439	-2.4964e+07	85.867	0.62
20081125	733737	857.39	853.4	868.94	834.99	695270	-45.2172	-17.229	33.95	895.112	879.171	841.5	6.64	813.65	-73.6	-7.90556	0.00593662	-1.22899e+07	84.77	0.59
20081126	733738	887.68	852.9	887.68	841.37	579326	-39.1437	24.2724	46.31	892.521	879.981	845.038	28.56	829.87	-31.53	-3.43012	-0.0259083	-5.90052e+06	85.78	0.53
20081128	733740	896.24	886.89	896.25	881.21	274086	-33.2563	70.4387	15.04	892.5	881.53	843.533	143.8	858.63	-2.71	5.15546	0.025607	4.26653e+06	86.55	0.52
20081201	733743	816.21	888.61	888.61	815.69	605201	-34.6488	-26.7113	80.55	888.966	875.309	837.825	16.18	861.866	-36.09	-10.4336	-0.0405995	-2.50507e+06	87.05	0.52
20081202	733744	848.81	817.94	850.54	817.94	617010	-32.7444	-20.4827	34.33	887.89	872.785	837.631	-3	861.266	-62.48	-2.80319	-0.0120007	-5.47648e+06	86.57	0.47
20081203	733745	870.74	843.6	873.12	827.6	622188	-29.1298	27.2843	45.52	888.73	872.59	838.793	13.35	863.936	-2.55	2.34969	0.0736845	5.40139e+06	86.7	0.36
20081204	733746	845.22	869.75	875.6	833.6	586039	-28.0017	19.4186	42	885.065	869.984	842.657	-42.46	855.444	-5.53	-1.61793	0.10977	-7.46246e+06	86.52	0.2
20081205	733747	876.07	844.43	879.42	818.41	616537	-24.3377	46.5666	61.01	882.987	870.563	855.02	-11.61	851.41	16.95	8.61539	0.0867967	-5.7591e+06	86.82	0.12
20081208	733750	909.7	882.71	918.57	882.71	655360	-18.507	155.885	42.5	881.28	874.291	865.987	13.46	870.108	103.12	20.9	0.0636364	6.48578e+06	85.51	0.12
20081209	733751	888.67	906.48	916.26	885.38	569311	-15.4055	115.464	30.88	878.2	875.66	869.673	72.46	878.08	136.23	11.0796	0.0351987	-1.18409e+07	85.84	0.13
20081210	733752	899.24	892.17	908.27	885.45	594213	-11.9568	102.45	22.82	875.62	877.906	873.858	50.43	883.78	99.21	5.56814	0.0128553	2.5975e+06	85.45	0.11
20081211	733753	873.59	898.35	904.63	868.73	551384	-11.1647	55.3969	35.9	870.537	877.495	872.449	2.85	889.454	21.78	1.88946	-0.0252722	7.44545e+06	83.63	0.14
20081212	733754	879.73	871.79	883.24	851.35	595959	-9.92709	11.0263	31.89	867.728	877.708	870.798	34.51	890.186	22.34	-0.895593	0.072204	-496005	83.66	0.15
20081215	733757	868.57	881.07	884.63	857.72	498239	-9.73458	-0.261729	26.91	866.332	876.837	876.034	-7.5	881.96	-19.11	-2.1528	0.02275	-1.07815e+06	82.13	0.18
20081216	733758	913.18	871.53	914.66	871.53	600978	-5.91418	94.1906	46.09	865.647	880.299	882.471	3.48	886.862	16.94	1.89012	0.046475	1.77237e+07	80.35	0.17
20081217	733759	904.42	908.16	918.85	895.94	590738	-3.55239	97.4464	22.91	865.078	882.596	885.839	15.75	887.898	88.21	10.8073	0.0654563	2.84102e+07	78.49	0.12
20081218	733760	885.28	905.98	911.02	877.44	567500	-3.18835	48.698	33.58	864.552	882.852	889.845	-13.96	890.236	36.47	4.2966	0.0104035	9.63767e+06	79.78	0.11
20081219	733761	887.88	886.96	905.47	883.02	670531	-2.65938	43.6992	22.45	865.92	883.33	891.026	14.29	891.866	17.14	1.96844	-0.0239859	1.90936e+07	81.1	0.11
20081222	733764	871.63	887.2	887.37	857.09	486985	-3.51094	-41.9999	30.79	864.395	882.216	887.219	-8.1	892.478	26.41	3.12463	-0.0191747	2.19722e+07	81.26	0.11
20081223	733765	863.16	874.31	880.44	860.1	405197	-4.81378	-65.5048	20.34	864.005	880.401	884.668	-5.41	882.474	-12.91	-1.47363	-0.0401228	1.5271e+07	81.45	0.11
20081224	733766	868.15	863.87	869.79	861.44	154655	-5.3816	-82.1934	8.35	864.675	879.234	881.559	-45.03	875.22	-41.55	-4.56744	-0.00622718	3.01184e+07	80.98	0.11
20081226	733768	872.8	869.51	873.74	866.52	188005	-5.3942	-69.7701	7.22	865.201	878.622	881.48	-12.48	872.724	-15.87	-2.94026	-0.00787742	4.66826e+07	81.13	0.09
20081229	733771	869.42	872.37	873.7	857.07	332343	-5.61223	-80.5432	16.63	867.618	877.745	880.449	-18.46	869.032	-29.82	-0.477341	0.000977663	2.99906e+07	81.53	0.1
20081230	733772	890.64	870.58	891.12	870.58	362780	-4.02633	15.1221	21.7	872.933	878.973	882.656	19.01	872.834	17.05	1.24015	-0.024683	2.30922e+07	80.94	0.09
20081231	733773	903.25	890.59	910.32	889.67	417294	-1.73201	105.99	20.65	876.903	881.285	881.663	40.09	880.852	23.52	3.99277	-0.00129365	2.74671e+07	81.17	0.14
20090102	733775	931.8	902.99	934.73	899.35	404827	2.36277	165.397	35.38	879.98	886.096	884.401	68.64	893.582	63.23	7.27978	0.0499249	2.59664e+07	81.48	0.08
20090105	733778	927.45	929.17	936.63	919.53	541391	5.19699	151.885	17.1	882.674	890.035	888.618	59.3	904.512	14.27	1.56267	0.0426654	2.11091e+07	82.55	0.11
20090106	733779	934.7	931.17	943.85	927.28	539262	7.93666	147.26	16.57	884.483	894.289	893.3	66.55	917.568	30.28	3.348	0.0674762	3.67184e+07	82.78	0.09
20090107	733780	906.65	927.45	927.45	902.37	470494	7.75507	60.1813	32.33	884.883	895.466	896.802	33.85	920.77	21.37	2.41393	0.0479678	1.52105e+07	82.17	0.11
20090108	733781	909.73	905.73	910	896.81	499155	7.77012	38.4797	13.19	888.48	896.824	901.459	40.31	922.066	21.85	2.46092	0.0457059	1.02727e+07	81.58	0.1
20090109	733782	890.35	909.91	911.93	888.31	471650	6.14738	8.32075	23.62	890.078	896.208	903.679	-0.29	913.776	18.72	2.1477	0.0197113	9.45791e+06	82.52	0.09
20090112	733785	870.26	890.4	890.4	864.32	472505	3.20333	-56.9373	26.08	890.059	893.737	903.425	-32.99	902.338	7.1	0.822559	0.000965229	-6.15385e+06	83.2	0.1
20090113	733786	871.79	869.79	877.02	862.02	501747	0.982277	-70.9251	15	891.081	891.646	903.662	-55.66	889.756	3.64	0.419282	-0.0211646	-1.55695e+07	84.25	0.1
20090114	733787	842.62	867.28	867.28	836.93	540788	-3.09601	-125.305	34.86	889.795	886.977	898.86	-92.08	876.95	-30.18	-2.94074	-0.0671243	-1.85558e+07	84.28	0.15
20090115	733788	843.74	841.99	851.59	817.04	780735	-6.16662	-140.147	34.55	887.258	882.859	892.909	-62.91	863.752	-25.68	-3.32951	-0.0945053	-2.11055e+07	84.62	0.18
20090116	733789	850.12	844.45	858.13	830.66	678604	-7.99314	-104.201	27.47	885.775	879.741	884.741	-59.61	855.706	-40.52	-2.21987	-0.0833792	-9.78027e+06	84.04	0.19
20090120	733793	805.22	849.64	849.64	804.47	637523	-12.9149	-144.156	45.65	882.159	872.644	872.518	-65.04	842.698	-98.03	-10.853	-0.138526	-2.74941e+07	86.13	0.2
20090121	733794	840.24	806.77	841.72	804.3	646783	-13.8301	-101.877	37.42	880.876	869.558	863.072	-31.55	836.388	-91.56	-9.4032	-0.0732477	-9.33617e+06	85.46	0.23
20090122	733795	827.5	839.74	839.74	811.29	584383	-15.4059	-91.9443	28.95	878.867	865.552	855.157	-15.12	833.364	-99.95	-11.4689	-0.0903895	-2.84306e+07	85.56	0.21
20090123	733796	831.95	822.16	838.61	806.07	583216	-16.1099	-81.4015	32.54	877.459	862.352	847.379	-11.79	831.006	-102.75	-8.23912	-0.0655922	-2.26554e+07	85.58	0.18
20090126	733799	836.57	832.5	852.53	827.69	603994	-16.1093	-48.0102	24.84	874.512	859.897	842.001	-7.17	828.296	-70.08	-7.72955	-0.0387126	-1.34699e+07	84.48	0.19
20090127	733800	845.71	837.3	850.45	835.4	535326	-15.1962	-29.4623	15.05	872.254	858.546	839.546	1.97	836.394	-64.02	-6.72145	-0.0299155	-8.4295e+06	84.52	0.18
20090128	733801	874.09	845.73	877.86	845.73	619918	-12.0437	42.0749	32.15	871.824	860.026	839.776	30.35	843.164	-16.26	-3.59124	0.0360032	8.64539e+06	84.49	0.19
20090129	733802	845.14	868.89	868.89	844.15	506706	-11.7459	17.1668	29.94	870.18	858.608	840.028	1.4	846.692	-25.12	-6.78432	0.00165653	574606	85.38	0.23
20090130	733803	825.88	845.69	851.66	821.67	535058	-12.9152	-51.6398	29.99	868.42	855.491	838.242	-17.86	845.478	-45.91	-8.90862	-0.0285136	-9.95081e+06	85.84	0.23
20090202	733806	825.44	823.09	830.78	812.87	567327	-13.7192	-90.5972	17.91	866.97	852.629	835.774	-24.68	843.252	-17.18	-9.26539	0.024496	-1.00594e+07	85.95	0.24
20090203	733807	838.51	825.69	842.6	821.98	588631	-13.1501	-20.3239	20.62	865.83	851.285	839.103	-11.61	841.812	-5.23	-5.82243	-0.00205894	-1.04442e+06	84.88	0.24
20090204	733808	832.23	837.77	851.85	829.18	642045	-13.0554	7.52208	22.67	864.269	849.47	838.302	27.01	833.44	-17.89	-4.36996	0.00568352	-1.11962e+07	85.7	0.24
20090205	733809	845.85	831.75	850.55	819.91	662403	-11.7459	13.8992	30.64	863.363	849.125	840.137	5.61	833.582	40.63	-2.97549	0.0164332	-1.03681e+07	86.09	0.23
20090206	733810	868.6	846.09	870.75	845.42	648410	-8.77128	148.516	25.33	862.515	850.98	843.802	41.1	842.126	28.36	3.08324	0.0368754	-5.02331e+06	85.29	0.23
20090209	733813	869.89	868.24	875.01	861.65	557437	-6.23786	149.035	13.36	861.232	852.781	847.134	37.94	851.016	42.39	3.0993	0.0277966	-2.58501e+06	84.88	0.22
20090210	733814	827.16	866.87	868.05	822.99	677017	-7.59057	-15.5483	46.9	857.207	850.341	845.279	1.72	848.746	-4.79	-2.7008	-0.0536901	-1.9307e+07	85.58	0.24
20090211	733815	833.74	827.41	838.22	822.3	592646	-8.03898	-64.4366	15.92	853.603	848.76	841.244	-4.77	849.048	-2.83	-1.92679	-0.0134889	-5.67188e+06	85.71	0.22
20090212	733816	835.19	829.91	835.48	808.06	647646	-8.18302	-95.0907	27.42	849.776	847.467	840.249	2.96	846.916	-10.52	3.72196	0.0111472	-6.17309e+06	86.1	0.23
20090213	733817	826.84	833.95	839.43	825.21	529665	-8.86871	-64.3946	14.22	846.706	845.503	840.345	-19.01	838.564	-47.25	-1.59478	0.00169319	-3.22521e+06	86.11	0.22
20090217	733821	789.17	818.61	818.61	789.17	590782	-12.3099	-196.009	37.67	842.069	840.138	836.718	-80.72	822.42	-55.97	-5.14214	-0.0588425	-8.84794e+06	87.76	0.25
20090218	733822	788.42	791.06	796.17	780.43	574071	-14.9255	-207.481	15.74	838.149	835.212	831.709	-38.74	814.672	-37.46	-4.48488	-0.0526417	-1.24964e+07	88.14	0.23
20090219	733823	778.94	787.91	797.58	777.03	574694	-17.5609	-169.581	20.55	834.637	829.853	826.38	-54.8	803.712	-46.5	-7.10427	-0.0791039	-8.00075e+06	87.5	0.21
20090220	733824	770.05	775.87	778.69	754.25	821059	-20.1348	-167.732	24.69	830.723	824.158	818.8	-65.14	790.684	-68.46	-7.47149	-0.113458	-1.32838e+07	86.62	0.2
20090223	733827	743.33	773.25	777.85	742.37	650930	-24.0534	-150.039	35.48	826.905	816.46	806.273	-83.51	773.982	-88.9	-12.1204	-0.14549	-2.83784e+07	87.33	0.19
20090224	733828	773.14	744.69	775.49	744.69	723449	-24.4714	-102.688	32.16	824.189	812.334	796.598	-53.7	770.776	-72.71	-10.9901	-0.0653078	1.4372e+06	86.89	0.21
20090225	733829	764.9	770.64	780.12	752.89	748364	-25.1773	-84.349	27.23	820.912	807.816	790.372	-24.27	766.072	-103.7	-12.0693	-0.0825677	-1.56513e+07	87.86	0.21
20090226	733830	752.83	765.76	779.42	751.75	759997	-26.4063	-81.5203	27.67	818.897	802.58	782.281	-35.59	760.85	-117.06	-8.98617	-0.0986123	-1.56492e+07	87.8	0.22
20090227	733831	735.09	749.93	751.27	734.52	892648	-28.4835	-110.57	18.31	814.852	796.152	772.271	-43.85	753.858	-92.07	-11.8322	-0.110965	-3.73662e+07	88.15	0.22
20090302	733834	700.82	729.57	729.57	699.7	786829	-32.52	-156.762	35.39	809.98	787.073	759.669	-69.23	745.356	-132.92	-16.0886	-0.111953	-5.55874e+07	88.91	0.22
20090303	733835	696.33	704.44	711.67	692.3	758323	-35.6702	-154.295	19.37	804.764	778.431	750.385	-47	729.994	-138.86	-15.7842	-0.116803	-6.83301e+07	89.07	0.2
20090304	733836	712.87	698.6	724.12	698.6	767362	-36.4123	-117.356	27.79	800.006	772.187	742.83	-60.27	719.588	-113.97	-13.7838	-0.0848204	-7.15908e+07	88.48	0.21
20090305	733837	682.55	708.27	708.27	677.93	750725	-38.9975	-136.732	34.94	793.731	763.65	733.191	-82.35	705.532	-106.62	-13.5104	-0.113629	-7.36437e+07	89.1	0.2
20090306	733838	683.38	684.04	699.09	666.79	733183	-40.5123	-123.703	32.3	786.396	756.005	724.524	-69.45	695.19	-105.04	-13.3228	-0.0806506	-6.49609e+07	88.59	0.2
20090309	733841	676.53	680.76	695.27	672.88	727732	-41.7838	-105.99	22.39	779.911	748.436	717.844	-58.56	690.332	-102.41	-13.1474	-0.124958	-6.91339e+07	89.17	0.2
20090310	733842	719.6	679.28	719.6	679.28	861833	-38.8681	-48.921	43.07	775.823	745.69	712.49	18.78	694.986	-50.45	-6.55152	-0.0592234	-5.78038e+07	88.62	0.2
20090311	733843	721.36	719.59	731.92	713.85	728781	-36.0004	-7.60317	18.07	771.82	743.373	708.136	25.03	696.684	-21.97	-2.95562	-0.0418023	-5.3142e+07	87.63	0.19
20090312	733844	750.74	720.89	752.63	714.76	732663	-30.9996	39.9161	37.87	768.444	744.074	707.927	37.87	710.322	-22.4	-2.89728	0.0208461	-4.79733e+07	87.36	0.18
20090313	733845	756.55	751.97	758.29	742.46	678709	-26.2649	73.8481	15.83	765.533	745.263	710.073	74	724.956	-8.35	-1.09165	0.0736633	-5.62281e+07	87.26	0.15
20090316	733848	753.89	758.84	774.53	753.37	788354	-22.4682	96.5219	21.16	761.997	746.084	715.38	70.51	740.428	1.06	0.140802	0.0763507	-6.14888e+07	87	0.2
20090317	733849	778.12	753.88	778.12	749.93	615680	-17.3047	115.979	28.19	758.517	749.135	723.559	101.59	752.132	43.03	5.8537	0.083856	-3.57815e+07	86.88	0.2
20090318	733850	794.35	776.01	803.04	765.64	909845	-11.7673	147.486	37.4	755.611	753.441	731.707	74.75	766.73	93.53	13.3458	0.140744	-3.11673e+07	84.1	0.18
20090319	733851	784.04	797.92	803.24	781.82	903387	-8.11726	125.922	21.42	753.953	756.356	741.856	62.68	773.39	87.71	12.596	0.128386	-4.46844e+07	83.07	0.17
20090320	733852	768.54	784.58	788.91	766.2	764372	-6.40149	80.2678	22.71	751.445	757.516	750.372	17.8	775.788	55.67	7.80928	0.119721	-5.54609e+07	83.71	0.18
20090323	733855	822.92	772.31	823.37	772.31	771577	-0.646261	120.309	54.83	750.973	763.745	765.011	66.37	789.594	140.37	20.5655	0.125553	-2.53057e+07	83.47	0.17
20090324	733856	806.12	820.6	823.65	805.48	676798	2.53001	111.362	18.17	750.176	767.781	773.663	52.23	795.194	122.74	17.9607	0.105146	-3.38485e+07	84.1	0.17
20090325	733857	813.88	806.81	826.78	791.37	768718	5.60875	98.3853	35.41	751.127	772.171	782.915	35.76	799.1	137.35	20.3021	0.077579	-2.50744e+07	83.77	0.17
20090326	733858	832.86	814.06	832.98	814.06	699296	9.47102	116.054	19.1	752.836	777.951	791.127	38.51	808.864	113.26	15.7393	0.091624	-5.41762e+06	84.12	0.16
20090327	733859	815.94	828.68	828.68	813.43	560021	11.0393	92.6817	19.43	754.259	781.569	797.066	31.9	818.344	94.58	13.1113	0.0760473	-3.33109e+06	85.14	0.15
20090330	733862	787.53	809.07	809.07	779.81	591266	9.87595	23.6516	36.13	754.931	782.137	800.43	18.99	811.266	36.79	4.9005	0.0119488	-2.7903e+07	85.67	0.16
20090331	733863	797.87	790.88	810.48	790.88	608910	9.67676	35.3581	22.95	757.029	783.635	802.405	-25.05	809.616	41.32	5.46164	0.00441175	-1.93042e+07	85.6	0.16
20090401	733864	811.08	793.59	813.62	783.32	603414	10.4642	35.716	30.3	758.488	786.249	804.078	4.96	809.056	57.19	7.58599	0.0333383	-5.29794e+06	85.47	0.16
20090402	733865	834.38	814.53	845.61	814.53	754281	12.8206	128.765	34.53	761.16	790.833	809.112	20.5	809.36	56.26	7.23025	0.0789089	2.2786e+07	84.3	0.16
20090403	733866	842.5	835.13	842.5	826.7	585564	15.1684	135.209	15.8	764.609	795.753	816.508	9.64	814.672	48.15	6.06156	0.0232404	4.49977e+07	84.17	0.13
20090406	733869	835.48	839.75	839.75	822.79	621000	16.275	102.827	19.71	768.47	799.537	817.764	2.62	824.262	51.44	5.17782	0.0351415	4.91198e+07	84.73	0.14
20090407	733870	815.55	834.12	834.12	814.53	515558	15.3667	46.6558	20.95	772.883	801.062	818.707	-0.39	827.798	47.01	4.01893	0.0020477	3.00302e+07	85.23	0.14
20090408	733871	825.16	816.76	828.42	814.84	593846	15.2465	44.689	13.58	777.838	803.357	819.835	37.63	830.614	2.24	7.36722	-0.00924525	5.15255e+07	85.2	0.14
20090409	733872	856.56	829.29	856.91	829.29	760071	17.4835	150.804	31.75	783.365	808.424	822.205	58.69	835.05	50.44	4.08788	0.0474222	6.69695e+07	85.66	0.14
20090413	733876	858.73	855.33	864.31	845.35	643489	19.2099	160.374	18.96	790.141	813.215	826.484	24.35	838.296	44.85	5.51064	0.0829131	7.18245e+07	84.59	0.13
20090414	733877	841.5	856.88	856.88	840.25	756984	18.9692	95.6658	18.48	796.222	815.909	831.881	-1	839.5	8.64	1.03739	0.0518479	3.86656e+07	84.78	0.16
20090415	733878	852.06	839.44	852.93	835.58	624110	19.4068	85.2812	17.35	802.973	819.352	837.3	36.51	846.802	36.12	4.4268	0.0480952	4.64992e+07	84.95	0.16
20090416	733879	865.3	854.54	870.35	847.04	659867	20.5846	120.238	23.31	808.577	823.728	842.722	40.14	854.83	77.77	9.87518	0.0357333	4.04023e+07	85.19	0.15
20090417	733880	869.6	865.18	875.63	860.87	735201	21.6159	126.658	14.76	814.279	828.097	846.244	13.04	857.438	71.73	8.99019	0.0311638	4.14837e+07	85.88	0.13
20090420	733883	832.39	868.27	868.27	832.39	697396	19.2092	30.5262	37.21	817.419	828.506	845.233	-24.17	852.17	21.31	2.62736	-0.00369847	2.85306e+07	86.67	0.14
20090421	733884	850.08	831.25	850.09	826.83	743649	18.5159	11.3088	23.26	821.017	830.56	846.693	-8.65	853.886	15.7	1.88164	0.0406197	2.94276e+07	86.5	0.15
20090422	733885	843.55	847.26	861.78	840.57	732786	17.2408	33.8978	21.21	824.465	831.797	849.493	2.05	852.184	1.05	0.124629	0.0218007	1.74442e+07	86.28	0.15
20090423	733886	851.92	844.62	852.87	835.45	656310	16.713	16.1062	17.42	827.303	833.714	852.169	-0.14	849.508	16.44	4.45957	-0.00541702	3.41583e+07	85.42	0.17
20090424	733887	866.23	853.91	871.8	853.91	711444	17.2505	119.912	19.88	830.068	836.811	853.136	0.93	848.834	50.68	4.97722	0.00865821	6.05992e+07	84.76	0.16
20090427	733890	857.51	862.82	868.83	854.65	561346	16.7795	81.5337	14.18	832.894	838.782	853.014	-12.09	853.858	32.35	0.110909	0.0186703	3.99915e+07	85.72	0.17
20090428	733891	855.16	854.48	864.48	847.12	632800	16.0318	36.7411	17.36	836.225	840.342	854.38	22.77	854.874	-1.4	-0.163444	0.00362505	5.10083e+07	85.2	0.16
20090429	733892	873.64	856.85	882.06	856.85	610162	16.7374	136.379	26.9	838.176	843.513	856.538	23.56	860.892	14.91	1.73628	0.00954627	5.59683e+07	84.66	0.18
20090430	733893	872.81	876.59	888.7	868.51	686254	17.0333	149.456	20.19	840.741	846.303	857.289	29.26	865.07	31.31	3.72074	0.00367778	3.80619e+07	84.79	0.2
20090501	733894	877.52	872.74	880.48	866.1	531217	17.4468	109.551	14.38	843.189	849.276	858.081	33.97	867.328	25.46	4.28045	0.051429	5.13568e+07	84.51	0.22
20090504	733897	907.24	879.21	907.85	879.21	703884	19.9427	201.892	30.33	846.05	854.797	865.566	55.32	877.274	41.94	6.47607	0.0630043	7.45557e+07	83.71	0.22
20090505	733898	903.8	906.1	907.7	897.34	688286	21.3966	175.649	10.36	849.429	859.464	870.938	37.57	887.002	34.2	4.44932	0.066663	6.67571e+07	84.16	0.2
20090506	733899	919.53	903.95	920.28	903.95	855504	23.5466	172.587	16.48	854.506	865.184	878.536	62.02	896.18	87.14	5.74172	0.0735267	7.37221e+07	83.98	0.18
20090507	733900	907.39	919.58	929.58	901.36	912010	23.9943	129.452	28.22	858.718	869.204	884.083	52.23	903.096	57.31	9.0102	0.0453609	5.59556e+07	83.84	0.18
20090508	733901	929.23	909.03	930.17	909.03	816328	25.8138	129.631	22.78	863.262	874.921	890.383	55.59	913.438	85.68	9.31089	0.0771822	6.60155e+07	82.43	0.17
20090511	733904	909.24	922.99	922.99	908.68	615060	25.3506	85.6922	20.55	866.142	878.189	895.556	36.43	913.838	57.32	7.78733	0.0594782	5.62877e+07	82.8	0.17
20090512	733905	908.35	910.52	915.57	896.46	687175	24.6278	56.713	19.11	868.674	881.062	900.875	1.11	914.748	42.12	6.62386	0.0382121	6.49231e+07	82.29	0.16
20090513	733906	883.92	905.4	905.4	882.8	709182	21.832	1.29154	25.55	870.537	881.334	901.903	-19.88	907.626	26.41	2.04218	0.012569	4.41126e+07	82.57	0.16
20090514	733907	893.07	884.24	898.36	882.52	613487	20.1226	-3.54691	15.84	873.519	882.452	903.929	-26.46	904.762	37.91	4.14689	0.0174118	3.58362e+07	82.4	0.16
20090515	733908	882.88	892.76	896.97	878.94	543972	17.7412	-32.5304	18.03	875.739	882.492	904.465	-24.51	895.492	9.24	3.2415	-0.0268507	2.68043e+07	82.94	0.17
20090518	733911	909.71	886.07	910	886.07	570215	17.8135	22.2769	27.12	877.783	885.084	904.712	-19.52	895.586	36.9	4.1287	0.00649658	5.21227e+07	82.55	0.16
20090519	733912	908.13	909.67	916.39	905.22	661627	17.5412	54.0881	11.17	879.683	887.279	905.145	-1.11	895.542	30.61	4.0467	-0.0123976	4.12937e+07	82.1	0.15
20090520	733913	903.47	908.62	924.6	901.37	820506	16.7561	46.4559	23.23	882.067	888.821	903.539	-4.88	899.452	-3.77	-0.415546	-0.00432008	3.22201e+07	81.18	0.14
20090521	733914	888.33	900.42	900.42	879.61	601984	14.7424	-102.197	23.86	883.462	888.774	901.633	4.41	898.504	-15.47	-1.71166	-0.0440149	1.97253e+07	80.49	0.17
20090522	733915	887	888.68	896.65	883.75	515532	12.8905	-93.4263	12.9	884.296	888.605	897.41	-6.07	899.328	-32.53	-3.53768	-0.02446	3.54404e+07	80.04	0.17
20090526	733919	910.33	887	911.76	881.46	566705	13.1538	-11.28	30.3	885.863	890.674	897.519	0.62	899.452	2.94	-2.03394	0.00217504	3.2259e+07	80.09	0.18
20090527	733920	893.06	909.95	913.84	891.87	569880	11.8326	-15.9236	21.97	888.196	890.902	895.99	-15.07	896.438	-36.17	-1.77951	0.0102345	2.6368e+07	80.76	0.17
20090528	733921	906.83	892.96	909.45	887.6	573898	11.761	2.39542	21.85	890.379	892.419	898.281	-1.3	897.11	-2.41	-0.265057	0.0151737	2.76009e+07	80.56	0.17
20090529	733922	919.14	907.02	920.02	903.56	605042	12.5529	115.964	16.46	893.286	894.964	900.888	11.01	903.272	10.79	1.08882	0.0394499	2.81312e+07	79.23	0.19
20090601	733925	942.87	923.26	947.77	923.26	637044	14.9233	245.48	28.63	896.784	899.526	906.887	39.4	914.446	58.95	3.8003	0.0351692	4.26907e+07	79.19	0.21
20090602	733926	944.74	942.87	949.38	938.46	598734	16.7595	199.461	10.92	899.804	903.832	910.39	56.41	921.328	51.67	6.88071	0.0387514	4.4213e+07	78.45	0.2
20090603	733927	931.76	942.51	942.51	923.85	532377	16.9717	113.884	20.89	902.66	906.492	912.753	44.76	929.068	48.88	4.33225	0.0303619	2.98533e+07	79.5	0.21
[truncated: 1,846 more rows]

## Sheet: S&P500 Index Future Data
Date	Close
20100930	1136.75
[truncated: 1,548 more rows]

## Sheet: CSI300 Index Data
Time	Open Price	High Price	Low Price	Closing Price	Volume	US Dollar Index	SHIBOR	MACD	CCI	ATR	BOLL	EMA20	MA10	MTM6	MA5	MTM12	ROC	SMI	WVAD
[truncated: 2,010 more rows]

[truncated: 7 more sheets: CSI300 Index Future Data, DJIA index Data, DJIA index future data, Nikkei 225 index Data, Nikkei 225 index future Data, Nifty 50 index Data, Nifty 50 index future Data]
